# Supplementary material for: Unraveling the energetic significance of chemical events in enzyme catalysis via machine-learning based regression approach
Source: Commun Chem. 2020 Oct 8;3:134. doi: 10.1038/s42004-020-00379-w (PMC9814854; doi:10.1038/s42004-020-00379-w)
Supplement: Supplementary file 3 — Supplementary Data 1 [file 42004_2020_379_MOESM3_ESM.zip › pathways/optimized.path/path.cor.sccdftb/path_11_t.cor]

* RETAIN ONLY THE QM ATOMS, WRITE PSF & COOR
* PREDEFINED VARS:
*     INCOR: DIRECTORY TO INPUT .COR FILE
*     INPSF: DIRECTORY TO INPUT .PSF FILE
*     OUTPSF: DIRECTORY TO OUTPUT .PSF FILE
*     OUTCOR: FILENAME OF OUTPUT .COR FILE
* ZILIN SONG, 17 DEC 2019
*  DATE:    12/17/19     21:12:50      CREATED BY USER: zilins
*
      4950  EXT
         1         1  SER       CB             -3.0416263990        4.9195975993       -2.3364106092  S1        70              1.0000000000
         2         1  SER       HB1            -3.5642144189        4.0662354526       -2.8041103645  S1        70              1.0000000000
         3         1  SER       HB2            -2.0729742645        5.0766338740       -2.8406365903  S1        70              1.0000000000
         4         1  SER       OG             -3.8784829486        6.0829857843       -2.5029756727  S1        70              1.0000000000
         5         1  SER       HG1            -3.8944268004        6.6481313447       -1.6512571820  S1        70              1.0000000000
         6         1  SER       QQH1           -2.8745100070        4.7207618054       -1.2621835737  S1        70              1.0000000000
         7         2  LYS       CD             -6.7374158478        3.4382844700       -1.9792502209  S1        73              1.0000000000
         8         2  LYS       HD1            -7.3613729298        2.9099393939       -2.7058769997  S1        73              1.0000000000
         9         2  LYS       HD2            -5.7235180056        3.4878075299       -2.3966788337  S1        73              1.0000000000
        10         2  LYS       QQH2           -6.7123532118        2.8454188357       -1.0567966310  S1        73              1.0000000000
        11         2  LYS       CE             -7.2885919770        4.8305238764       -1.7352154438  S1        73              1.0000000000
        12         2  LYS       HE1            -7.1780050567        5.1532703492       -0.6830960336  S1        73              1.0000000000
        13         2  LYS       HE2            -8.3615032667        4.8782651816       -1.9805473296  S1        73              1.0000000000
        14         2  LYS       NZ             -6.6166763718        5.8473390743       -2.5317380956  S1        73              1.0000000000
        15         2  LYS       HZ1            -6.9203017966        5.8714829618       -3.5287392250  S1        73              1.0000000000
        16         2  LYS       HZ2            -5.5660465681        5.7494722107       -2.5230194054  S1        73              1.0000000000
        17         2  LYS       HZ3            -6.8359297887        6.7881124774       -2.0926058165  S1        73              1.0000000000
        18         3  SER       CB             -4.5408925767        4.5563988557       -6.4179443099  S1        130             1.0000000000
        19         3  SER       HB1            -4.6613078822        5.5131636918       -6.9404186241  S1        130             1.0000000000
        20         3  SER       HB2            -3.8164754634        3.9383394055       -6.9789523580  S1        130             1.0000000000
        21         3  SER       OG             -4.0262480024        4.7832881273       -5.0813442031  S1        130             1.0000000000
        22         3  SER       HG1            -3.4007377620        5.5617887746       -5.1042132708  S1        130             1.0000000000
        23         3  SER       QQH3           -5.5033846978        4.0257224668       -6.3526315829  S1        130             1.0000000000
        24         4  GLU       CB             -9.9495447910        9.2570445942        0.8040973497  S1        166             1.0000000000
        25         4  GLU       HB1            -9.6514071419        9.9025762244       -0.0331357050  S1        166             1.0000000000
        26         4  GLU       HB2           -10.9934626588        8.9737060407        0.6472819604  S1        166             1.0000000000
        27         4  GLU       QQH4           -9.8529918321        9.7874413382        1.7568694446  S1        166             1.0000000000
        28         4  GLU       CG             -9.0808521639        8.0114192612        0.7694610709  S1        166             1.0000000000
        29         4  GLU       HG1            -9.5383134542        7.2697021624        0.0961662200  S1        166             1.0000000000
        30         4  GLU       HG2            -9.0534902909        7.5320480562        1.7618813766  S1        166             1.0000000000
        31         4  GLU       CD             -7.6613209459        8.2715251518        0.2976391084  S1        166             1.0000000000
        32         4  GLU       OE1            -7.0842329618        9.3576534716        0.5258598387  S1        166             1.0000000000
        33         4  GLU       OE2            -7.0842976676        7.2780870388       -0.3538769418  S1        166             1.0000000000
        34         5  ASN       CB             -2.5429583817       11.8427410362        1.1599645920  S1        170             1.0000000000
        35         5  ASN       HB1            -1.5864440066       11.6990307748        0.6464337685  S1        170             1.0000000000
        36         5  ASN       HB2            -2.9958749096       12.7743234985        0.8115353975  S1        170             1.0000000000
        37         5  ASN       QQH5           -2.3822857597       11.8928174837        2.2438986787  S1        170             1.0000000000
        38         5  ASN       CG             -3.4569325512       10.6751655738        0.8523410865  S1        170             1.0000000000
        39         5  ASN       OD1            -3.0487926332        9.4867142933        0.9351306994  S1        170             1.0000000000
        40         5  ASN       ND2            -4.7267026063       10.9519938056        0.4957558817  S1        170             1.0000000000
        41         5  ASN       HD21           -5.4215756094       10.1905060847        0.3431784568  S1        170             1.0000000000
        42         5  ASN       HD22           -4.9993445559       11.9189089708        0.2575786603  S1        170             1.0000000000
        43         6  LYS       CE             -3.1072118804        1.6701475553       -4.4900101642  S1        234             1.0000000000
        44         6  LYS       HE1            -3.5123299531        1.9142919656       -3.5014404348  S1        234             1.0000000000
        45         6  LYS       HE2            -3.9372844580        1.6195837354       -5.2044833962  S1        234             1.0000000000
        46         6  LYS       NZ             -2.1980437819        2.7210473299       -4.9298188128  S1        234             1.0000000000
        47         6  LYS       HZ1            -1.7378136524        2.4654755887       -5.8389480084  S1        234             1.0000000000
        48         6  LYS       HZ2            -1.4244126673        2.9106687190       -4.2554856859  S1        234             1.0000000000
        49         6  LYS       HZ3            -2.7233977609        3.6366190799       -5.0636137685  S1        234             1.0000000000
        50         6  LYS       QQH6           -2.5722957591        0.7125476737       -4.4411248180  S1        234             1.0000000000
        51         7  SER       CB              2.4265086612        3.4340746071       -5.9659660307  S1        235             1.0000000000
        52         7  SER       HB1             3.1176907004        2.7644022817       -6.5024118136  S1        235             1.0000000000
        53         7  SER       HB2             2.9741193190        4.3615142363       -5.7207496605  S1        235             1.0000000000
        54         7  SER       OG              1.3087115526        3.7047536553       -6.8240191865  S1        235             1.0000000000
        55         7  SER       HG1             0.8544295208        4.5404887696       -6.5289985711  S1        235             1.0000000000
        56         7  SER       QQH7            2.0992323510        2.9490568942       -5.0180730168  S1        235             1.0000000000
        57         8  PNM       S1             -3.1132219617        9.5684369799       -6.1100257719  S1        523             1.0000000000
        58         8  PNM       C2             -1.8460487904        8.3551052152       -6.7936843737  S1        523             1.0000000000
        59         8  PNM       C3             -1.4081780980        7.5348331404       -5.5525074555  S1        523             1.0000000000
        60         8  PNM       N4             -2.5921527507        7.3788995368       -4.6827912946  S1        523             1.0000000000
        61         8  PNM       C5             -3.7344286874        8.3500436872       -4.9244218983  S1        523             1.0000000000
        62         8  PNM       C6             -3.6509087155        8.7387004200       -3.3805062365  S1        523             1.0000000000
        63         8  PNM       C7             -2.4908258203        7.7301020996       -3.3190656556  S1        523             1.0000000000
        64         8  PNM       O8             -1.5774776345        7.4943038112       -2.5226663529  S1        523             1.0000000000
        65         8  PNM       C9             -2.4920904150        7.4548886967       -7.8354836621  S1        523             1.0000000000
        66         8  PNM       C10            -0.6760549248        9.1068287847       -7.3983008856  S1        523             1.0000000000
        67         8  PNM       C11            -0.7864293957        6.2013878441       -5.9324121047  S1        523             1.0000000000
        68         8  PNM       O12            -1.3955178398        5.1300463182       -5.7297635952  S1        523             1.0000000000
        69         8  PNM       O13             0.4361050103        6.2589024440       -6.4551031981  S1        523             1.0000000000
        70         8  PNM       N14            -3.1295925784       10.0623059243       -3.1328144704  S1        523             1.0000000000
        71         8  PNM       C15            -3.7900469445       11.1720346591       -3.5281845960  S1        523             1.0000000000
        72         8  PNM       O16            -4.9242421885       11.1065781805       -4.0837844412  S1        523             1.0000000000
        73         8  PNM       C17            -3.0750300121       12.4867226901       -3.3500409971  S1        523             1.0000000000
        74         8  PNM       C18            -2.1560909256       12.6776401020       -4.5273510414  S1        523             1.0000000000
        75         8  PNM       C19            -0.8044838272       12.9993976221       -4.3432266924  S1        523             1.0000000000
        76         8  PNM       C20             0.0386893258       13.1380826656       -5.4482665968  S1        523             1.0000000000
        77         8  PNM       C21            -0.4556390470       12.9396881804       -6.7389067463  S1        523             1.0000000000
        78         8  PNM       C22            -1.8091510865       12.6532675792       -6.9303766683  S1        523             1.0000000000
        79         8  PNM       C23            -2.6604289439       12.5287088706       -5.8307514446  S1        523             1.0000000000
        80         8  PNM       H24            -0.6378144633        8.1196131471       -4.9975141645  S1        523             1.0000000000
        81         8  PNM       H25            -0.9709233672        9.5849111336       -8.3385562423  S1        523             1.0000000000
        82         8  PNM       H26             0.1462606955        8.4123041923       -7.6076023598  S1        523             1.0000000000
        83         8  PNM       H27            -0.3055274234        9.8872232307       -6.7253597623  S1        523             1.0000000000
        84         8  PNM       H28            -2.8518304426        8.0427503655       -8.6868535130  S1        523             1.0000000000
        85         8  PNM       H29            -3.3419369757        6.9053905192       -7.4149883179  S1        523             1.0000000000
        86         8  PNM       H30            -1.7631051082        6.7218454101       -8.2063181774  S1        523             1.0000000000
        87         8  PNM       H31            -4.6773877974        7.8452363837       -5.2218126448  S1        523             1.0000000000
        88         8  PNM       H32            -4.5751350082        8.5385797406       -2.7899744421  S1        523             1.0000000000
        89         8  PNM       H33            -2.5022325227       12.4995947017       -2.4083454842  S1        523             1.0000000000
        90         8  PNM       H34            -3.8156794627       13.3027696199       -3.3063865596  S1        523             1.0000000000
        91         8  PNM       H35            -0.4097683047       13.1396618576       -3.3303502833  S1        523             1.0000000000
        92         8  PNM       H36             1.0924292780       13.3978606834       -5.2945608563  S1        523             1.0000000000
        93         8  PNM       H37             0.2126817778       13.0230339179       -7.6028813016  S1        523             1.0000000000
        94         8  PNM       H38            -2.2054761936       12.5184946690       -7.9437404786  S1        523             1.0000000000
        95         8  PNM       H39            -3.7282476837       12.3242451692       -5.9772682171  S1        523             1.0000000000
        96         8  PNM       H40            -2.2046703275       10.1427366840       -2.6694370381  S1        523             1.0000000000
        97         9  TIP3      OH2            -4.4492337485        7.7114399143       -0.5493738040  S1        290             1.0000000000
        98         9  TIP3      H1             -5.4348989645        7.7046008353       -0.3537445422  S1        290             1.0000000000
        99         9  TIP3      H2             -3.9615899407        8.3423964087        0.0615429160  S1        290             1.0000000000
       100        10  SER       CB             -3.0438276882        4.9273597066       -2.3333650001  S2        70              1.0000000000
       101        10  SER       HB1            -3.5720555534        4.0769423949       -2.8004375629  S2        70              1.0000000000
       102        10  SER       HB2            -2.0754196658        5.0793096770       -2.8393976091  S2        70              1.0000000000
       103        10  SER       OG             -3.8732888678        6.0964122744       -2.4984932558  S2        70              1.0000000000
       104        10  SER       HG1            -3.8990383505        6.6580429569       -1.6409299666  S2        70              1.0000000000
       105        10  SER       QQH1           -2.8757815923        4.7279386730       -1.2594884287  S2        70              1.0000000000
       106        11  LYS       CD             -6.7234210237        3.4397614895       -1.9827996228  S2        73              1.0000000000
       107        11  LYS       HD1            -7.3506111503        2.9153702294       -2.7095702906  S2        73              1.0000000000
       108        11  LYS       HD2            -5.7086028706        3.4815050948       -2.3990071382  S2        73              1.0000000000
       109        11  LYS       QQH2           -6.7040523918        2.8479540892       -1.0596564420  S2        73              1.0000000000
       110        11  LYS       CE             -7.2642784879        4.8360887175       -1.7408966269  S2        73              1.0000000000
       111        11  LYS       HE1            -7.1352571325        5.1693104800       -0.6940581933  S2        73              1.0000000000
       112        11  LYS       HE2            -8.3409230267        4.8867032825       -1.9697650268  S2        73              1.0000000000
       113        11  LYS       NZ             -6.6004200108        5.8403633853       -2.5590812046  S2        73              1.0000000000
       114        11  LYS       HZ1            -6.8980688213        5.8345907529       -3.5580240356  S2        73              1.0000000000
       115        11  LYS       HZ2            -5.5479977758        5.7555375836       -2.5409148915  S2        73              1.0000000000
       116        11  LYS       HZ3            -6.8321664562        6.7900222523       -2.1522721885  S2        73              1.0000000000
       117        12  SER       CB             -4.5409428183        4.5498724770       -6.4156324153  S2        130             1.0000000000
       118        12  SER       HB1            -4.6563900706        5.5052867432       -6.9418098617  S2        130             1.0000000000
       119        12  SER       HB2            -3.8146070606        3.9287236721       -6.9707143375  S2        130             1.0000000000
       120        12  SER       OG             -4.0333734841        4.7796436399       -5.0764759065  S2        130             1.0000000000
       121        12  SER       HG1            -3.4069749187        5.5576432875       -5.0991501722  S2        130             1.0000000000
       122        12  SER       QQH3           -5.5048249796        4.0212579147       -6.3542329393  S2        130             1.0000000000
       123        13  GLU       CB             -9.9474139255        9.2566544842        0.8036539001  S2        166             1.0000000000
       124        13  GLU       HB1            -9.6497585573        9.9027081180       -0.0333875194  S2        166             1.0000000000
       125        13  GLU       HB2           -10.9909499389        8.9719463548        0.6463816986  S2        166             1.0000000000
       126        13  GLU       QQH4           -9.8519297769        9.7869114404        1.7566817119  S2        166             1.0000000000
       127        13  GLU       CG             -9.0770151604        8.0121003478        0.7690218700  S2        166             1.0000000000
       128        13  GLU       HG1            -9.5309038719        7.2722414384        0.0911539846  S2        166             1.0000000000
       129        13  GLU       HG2            -9.0544357969        7.5294074169        1.7600125410  S2        166             1.0000000000
       130        13  GLU       CD             -7.6549446085        8.2735047973        0.3042678014  S2        166             1.0000000000
       131        13  GLU       OE1            -7.0836891265        9.3637776484        0.5307999359  S2        166             1.0000000000
       132        13  GLU       OE2            -7.0728978689        7.2790586135       -0.3403099299  S2        166             1.0000000000
       133        14  ASN       CB             -2.5388923965       11.8380266760        1.1582554166  S2        170             1.0000000000
       134        14  ASN       HB1            -1.5812546731       11.6911291606        0.6477882259  S2        170             1.0000000000
       135        14  ASN       HB2            -2.9885503961       12.7702829686        0.8071358869  S2        170             1.0000000000
       136        14  ASN       QQH5           -2.3817248944       11.8889358468        2.2426435888  S2        170             1.0000000000
       137        14  ASN       CG             -3.4555145171       10.6726257631        0.8487604232  S2        170             1.0000000000
       138        14  ASN       OD1            -3.0498971908        9.4827403647        0.9271664556  S2        170             1.0000000000
       139        14  ASN       ND2            -4.7248654980       10.9530248012        0.4941706921  S2        170             1.0000000000
       140        14  ASN       HD21           -5.4224749844       10.1934815665        0.3428392071  S2        170             1.0000000000
       141        14  ASN       HD22           -4.9962447208       11.9210106654        0.2588088376  S2        170             1.0000000000
       142        15  LYS       CE             -3.1071152815        1.6708354756       -4.4894089434  S2        234             1.0000000000
       143        15  LYS       HE1            -3.5128403202        1.9144338144       -3.5009680457  S2        234             1.0000000000
       144        15  LYS       HE2            -3.9366724058        1.6211962846       -5.2045551739  S2        234             1.0000000000
       145        15  LYS       NZ             -2.1971133241        2.7215432499       -4.9277259501  S2        234             1.0000000000
       146        15  LYS       HZ1            -1.7367988000        2.4667772818       -5.8371032779  S2        234             1.0000000000
       147        15  LYS       HZ2            -1.4233638071        2.9097395230       -4.2530965326  S2        234             1.0000000000
       148        15  LYS       HZ3            -2.7212579972        3.6373485809       -5.0607062068  S2        234             1.0000000000
       149        15  LYS       QQH6           -2.5726928117        0.7129677964       -4.4409028414  S2        234             1.0000000000
       150        16  SER       CB              2.4268910191        3.4341658154       -5.9662240382  S2        235             1.0000000000
       151        16  SER       HB1             3.1182219301        2.7647060382       -6.5027243543  S2        235             1.0000000000
       152        16  SER       HB2             2.9742815296        4.3616936511       -5.7209101355  S2        235             1.0000000000
       153        16  SER       OG              1.3090507880        3.7046754630       -6.8243072436  S2        235             1.0000000000
       154        16  SER       HG1             0.8541331671        4.5398106860       -6.5285357726  S2        235             1.0000000000
       155        16  SER       QQH7            2.0996719509        2.9489980448       -5.0184007208  S2        235             1.0000000000
       156        17  PNM       S1             -3.1138115527        9.5637906715       -6.1106505160  S2        523             1.0000000000
       157        17  PNM       C2             -1.8459470515        8.3503160143       -6.7915846801  S2        523             1.0000000000
       158        17  PNM       C3             -1.4105635097        7.5303432572       -5.5493906066  S2        523             1.0000000000
       159        17  PNM       N4             -2.5963646572        7.3728730381       -4.6820855087  S2        523             1.0000000000
       160        17  PNM       C5             -3.7366601335        8.3464012154       -4.9248224406  S2        523             1.0000000000
       161        17  PNM       C6             -3.6531410402        8.7367327270       -3.3815635768  S2        523             1.0000000000
       162        17  PNM       C7             -2.4951045585        7.7259442551       -3.3177702933  S2        523             1.0000000000
       163        17  PNM       O8             -1.5774659787        7.4971427186       -2.5240554045  S2        523             1.0000000000
       164        17  PNM       C9             -2.4902906341        7.4498139261       -7.8342459120  S2        523             1.0000000000
       165        17  PNM       C10            -0.6748521027        9.1016716552       -7.3945732548  S2        523             1.0000000000
       166        17  PNM       C11            -0.7872916535        6.1981229872       -5.9302852504  S2        523             1.0000000000
       167        17  PNM       O12            -1.3958740727        5.1257681589       -5.7300311710  S2        523             1.0000000000
       168        17  PNM       O13             0.4353154224        6.2574483278       -6.4524398243  S2        523             1.0000000000
       169        17  PNM       N14            -3.1284201040       10.0590424294       -3.1351130439  S2        523             1.0000000000
       170        17  PNM       C15            -3.7889090777       11.1699069031       -3.5267931656  S2        523             1.0000000000
       171        17  PNM       O16            -4.9249888389       11.1059293974       -4.0788622966  S2        523             1.0000000000
       172        17  PNM       C17            -3.0719295160       12.4835000293       -3.3491604204  S2        523             1.0000000000
       173        17  PNM       C18            -2.1547338777       12.6744738340       -4.5278536987  S2        523             1.0000000000
       174        17  PNM       C19            -0.8030725179       12.9972003489       -4.3456862218  S2        523             1.0000000000
       175        17  PNM       C20             0.0384104305       13.1366655440       -5.4519281296  S2        523             1.0000000000
       176        17  PNM       C21            -0.4576327348       12.9381111274       -6.7418890067  S2        523             1.0000000000
       177        17  PNM       C22            -1.8111829178       12.6505368931       -6.9313907541  S2        523             1.0000000000
       178        17  PNM       C23            -2.6607894687       12.5252033639       -5.8305498590  S2        523             1.0000000000
       179        17  PNM       H24            -0.6417620750        8.1153954144       -4.9925482137  S2        523             1.0000000000
       180        17  PNM       H25            -0.9676262406        9.5777630316       -8.3364887340  S2        523             1.0000000000
       181        17  PNM       H26             0.1484793987        8.4072989734       -7.6003713074  S2        523             1.0000000000
       182        17  PNM       H27            -0.3066786766        9.8837117657       -6.7222898043  S2        523             1.0000000000
       183        17  PNM       H28            -2.8492204697        8.0375325826       -8.6860725680  S2        523             1.0000000000
       184        17  PNM       H29            -3.3404675945        6.9000110797       -7.4147929032  S2        523             1.0000000000
       185        17  PNM       H30            -1.7605492243        6.7170591112       -8.2041645807  S2        523             1.0000000000
       186        17  PNM       H31            -4.6804253279        7.8431245412       -5.2224516862  S2        523             1.0000000000
       187        17  PNM       H32            -4.5785143789        8.5403994455       -2.7916306395  S2        523             1.0000000000
       188        17  PNM       H33            -2.4975016151       12.4948760629       -2.4084064354  S2        523             1.0000000000
       189        17  PNM       H34            -3.8114847421       13.3004257638       -3.3034844935  S2        523             1.0000000000
       190        17  PNM       H35            -0.4069907055       13.1376158873       -3.3333640133  S2        523             1.0000000000
       191        17  PNM       H36             1.0922026022       13.3971534906       -5.2997609974  S2        523             1.0000000000
       192        17  PNM       H37             0.2093837136       13.0221591376       -7.6068208007  S2        523             1.0000000000
       193        17  PNM       H38            -2.2088974718       12.5155924894       -7.9441925314  S2        523             1.0000000000
       194        17  PNM       H39            -3.7286942217       12.3200733037       -5.9755968631  S2        523             1.0000000000
       195        17  PNM       H40            -2.2027153818       10.1376361921       -2.6729425470  S2        523             1.0000000000
       196        18  TIP3      OH2            -4.4519013262        7.7025541166       -0.5492574746  S2        290             1.0000000000
       197        18  TIP3      H1             -5.4394236560        7.6933298187       -0.3538210693  S2        290             1.0000000000
       198        18  TIP3      H2             -3.9652657523        8.3373439421        0.0589394721  S2        290             1.0000000000
       199        19  SER       CB             -3.0466926626        4.9354814525       -2.3302010456  S3        70              1.0000000000
       200        19  SER       HB1            -3.5805727509        4.0880873946       -2.7967251344  S3        70              1.0000000000
       201        19  SER       HB2            -2.0787470594        5.0826329176       -2.8383652391  S3        70              1.0000000000
       202        19  SER       OG             -3.8689817299        6.1102115988       -2.4931103868  S3        70              1.0000000000
       203        19  SER       HG1            -3.9060970621        6.6693552115       -1.6295909975  S3        70              1.0000000000
       204        19  SER       QQH1           -2.8772567991        4.7349663214       -1.2568681091  S3        70              1.0000000000
       205        20  LYS       CD             -6.7100436076        3.4410336036       -1.9863699756  S3        73              1.0000000000
       206        20  LYS       HD1            -7.3409003788        2.9205840877       -2.7128435117  S3        73              1.0000000000
       207        20  LYS       HD2            -5.6945672575        3.4744961618       -2.4018003408  S3        73              1.0000000000
       208        20  LYS       QQH2           -6.6961584988        2.8507955418       -1.0622148975  S3        73              1.0000000000
       209        20  LYS       CE             -7.2399930624        4.8418415898       -1.7472616475  S3        73              1.0000000000
       210        20  LYS       HE1            -7.0928408587        5.1856007076       -0.7060618536  S3        73              1.0000000000
       211        20  LYS       HE2            -8.3199762579        4.8958525248       -1.9601074040  S3        73              1.0000000000
       212        20  LYS       NZ             -6.5835585808        5.8324649553       -2.5873622025  S3        73              1.0000000000
       213        20  LYS       HZ1            -6.8734791319        5.7947135559       -3.5877101866  S3        73              1.0000000000
       214        20  LYS       HZ2            -5.5295435451        5.7614628489       -2.5588531769  S3        73              1.0000000000
       215        20  LYS       HZ3            -6.8286485964        6.7909338266       -2.2162883068  S3        73              1.0000000000
       216        21  SER       CB             -4.5412670339        4.5435883655       -6.4132562905  S3        130             1.0000000000
       217        21  SER       HB1            -4.6519870446        5.4977366067       -6.9428507589  S3        130             1.0000000000
       218        21  SER       HB2            -3.8130783996        3.9196694466       -6.9627924040  S3        130             1.0000000000
       219        21  SER       OG             -4.0405303969        4.7760349197       -5.0717271935  S3        130             1.0000000000
       220        21  SER       HG1            -3.4133355437        5.5535659431       -5.0941193901  S3        130             1.0000000000
       221        21  SER       QQH3           -5.5064075194        4.0168680559       -6.3557193467  S3        130             1.0000000000
       222        22  GLU       CB             -9.9455200829        9.2562017165        0.8031882454  S3        166             1.0000000000
       223        22  GLU       HB1            -9.6484676820        9.9028448293       -0.0336070473  S3        166             1.0000000000
       224        22  GLU       HB2           -10.9886589220        8.9700329692        0.6456097907  S3        166             1.0000000000
       225        22  GLU       QQH4           -9.8509851256        9.7862219176        1.7564447033  S3        166             1.0000000000
       226        22  GLU       CG             -9.0732552547        8.0129269320        0.7683570651  S3        166             1.0000000000
       227        22  GLU       HG1            -9.5230889338        7.2750516654        0.0855337845  S3        166             1.0000000000
       228        22  GLU       HG2            -9.0555585088        7.5265357798        1.7576662414  S3        166             1.0000000000
       229        22  GLU       CD             -7.6486633079        8.2762292951        0.3114786118  S3        166             1.0000000000
       230        22  GLU       OE1            -7.0834959920        9.3707203027        0.5358123650  S3        166             1.0000000000
       231        22  GLU       OE2            -7.0606121237        7.2806565881       -0.3245636247  S3        166             1.0000000000
       232        23  ASN       CB             -2.5348938616       11.8333841610        1.1567309039  S3        170             1.0000000000
       233        23  ASN       HB1            -1.5761497403       11.6836052363        0.6492316241  S3        170             1.0000000000
       234        23  ASN       HB2            -2.9814468921       12.7662289883        0.8030080843  S3        170             1.0000000000
       235        23  ASN       QQH5           -2.3811294428       11.8851322307        2.2415674728  S3        170             1.0000000000
       236        23  ASN       CG             -3.4541113629       10.6700691780        0.8452763830  S3        170             1.0000000000
       237        23  ASN       OD1            -3.0513223409        9.4787184032        0.9191786617  S3        170             1.0000000000
       238        23  ASN       ND2            -4.7229652578       10.9541610312        0.4924764037  S3        170             1.0000000000
       239        23  ASN       HD21           -5.4233106697       10.1965492544        0.3421943727  S3        170             1.0000000000
       240        23  ASN       HD22           -4.9927619102       11.9232675936        0.2598200648  S3        170             1.0000000000
       241        24  LYS       CE             -3.1070444911        1.6715127583       -4.4888080569  S3        234             1.0000000000
       242        24  LYS       HE1            -3.5133532262        1.9145496679       -3.5004862481  S3        234             1.0000000000
       243        24  LYS       HE2            -3.9361015201        1.6227668697       -5.2046111146  S3        234             1.0000000000
       244        24  LYS       NZ             -2.1961802846        2.7219866220       -4.9256371275  S3        234             1.0000000000
       245        24  LYS       HZ1            -1.7357267141        2.4679858052       -5.8352151315  S3        234             1.0000000000
       246        24  LYS       HZ2            -1.4223690851        2.9088081393       -4.2506703840  S3        234             1.0000000000
       247        24  LYS       HZ3            -2.7187442904        3.6380029823       -5.0579770800  S3        234             1.0000000000
       248        24  LYS       QQH6           -2.5730636604        0.7133944316       -4.4406674097  S3        234             1.0000000000
       249        25  SER       CB              2.4272493986        3.4342665165       -5.9664825592  S3        235             1.0000000000
       250        25  SER       HB1             3.1187141443        2.7650079943       -6.5030424611  S3        235             1.0000000000
       251        25  SER       HB2             2.9744367473        4.3618772392       -5.7210720098  S3        235             1.0000000000
       252        25  SER       OG              1.3093609664        3.7046306643       -6.8245843031  S3        235             1.0000000000
       253        25  SER       HG1             0.8538775719        4.5392289747       -6.5281313133  S3        235             1.0000000000
       254        25  SER       QQH7            2.1000848438        2.9489345733       -5.0187353028  S3        235             1.0000000000
       255        26  PNM       S1             -3.1143864730        9.5592798896       -6.1111648287  S3        523             1.0000000000
       256        26  PNM       C2             -1.8458220960        8.3457289817       -6.7895011080  S3        523             1.0000000000
       257        26  PNM       C3             -1.4128521079        7.5260341815       -5.5462673013  S3        523             1.0000000000
       258        26  PNM       N4             -2.6005158330        7.3668609558       -4.6814115436  S3        523             1.0000000000
       259        26  PNM       C5             -3.7386918456        8.3428702069       -4.9252605386  S3        523             1.0000000000
       260        26  PNM       C6             -3.6554241342        8.7347448632       -3.3827070083  S3        523             1.0000000000
       261        26  PNM       C7             -2.4995910167        7.7215370925       -3.3163215802  S3        523             1.0000000000
       262        26  PNM       O8             -1.5775745550        7.5000010143       -2.5253799813  S3        523             1.0000000000
       263        26  PNM       C9             -2.4885380920        7.4449818433       -7.8330263713  S3        523             1.0000000000
       264        26  PNM       C10            -0.6737207156        9.0967501405       -7.3909888771  S3        523             1.0000000000
       265        26  PNM       C11            -0.7880523404        6.1950538214       -5.9282555656  S3        523             1.0000000000
       266        26  PNM       O12            -1.3960843006        5.1216758777       -5.7304370322  S3        523             1.0000000000
       267        26  PNM       O13             0.4346239132        6.2561717866       -6.4499557895  S3        523             1.0000000000
       268        26  PNM       N14            -3.1273447221       10.0557451029       -3.1373181543  S3        523             1.0000000000
       269        26  PNM       C15            -3.7877888100       11.1677365102       -3.5254551944  S3        523             1.0000000000
       270        26  PNM       O16            -4.9257440313       11.1052635013       -4.0740062870  S3        523             1.0000000000
       271        26  PNM       C17            -3.0689617711       12.4803012276       -3.3483535140  S3        523             1.0000000000
       272        26  PNM       C18            -2.1534281314       12.6714333489       -4.5283375531  S3        523             1.0000000000
       273        26  PNM       C19            -0.8017241954       12.9951196885       -4.3480013011  S3        523             1.0000000000
       274        26  PNM       C20             0.0381580855       13.1353453150       -5.4553788202  S3        523             1.0000000000
       275        26  PNM       C21            -0.4595056488       12.9366329000       -6.7446940890  S3        523             1.0000000000
       276        26  PNM       C22            -1.8130808352       12.6479642378       -6.9323459256  S3        523             1.0000000000
       277        26  PNM       C23            -2.6611036762       12.5218720856       -5.8303648778  S3        523             1.0000000000
       278        26  PNM       H24            -0.6456162399        8.1113631861       -4.9875074446  S3        523             1.0000000000
       279        26  PNM       H25            -0.9645721537        9.5709994631       -8.3344295235  S3        523             1.0000000000
       280        26  PNM       H26             0.1505298205        8.4025537680       -7.5935725862  S3        523             1.0000000000
       281        26  PNM       H27            -0.3076768406        9.8802715833       -6.7193199254  S3        523             1.0000000000
       282        26  PNM       H28            -2.8466482888        8.0325960323       -8.6852858046  S3        523             1.0000000000
       283        26  PNM       H29            -3.3390292294        6.8948171220       -7.4146452690  S3        523             1.0000000000
       284        26  PNM       H30            -1.7580726000        6.7125380939       -8.2021029146  S3        523             1.0000000000
       285        26  PNM       H31            -4.6832308211        7.8411565240       -5.2231535512  S3        523             1.0000000000
       286        26  PNM       H32            -4.5821344760        8.5423169432       -2.7936989917  S3        523             1.0000000000
       287        26  PNM       H33            -2.4929023200       12.4901749454       -2.4086011144  S3        523             1.0000000000
       288        26  PNM       H34            -3.8074802032       13.2980899739       -3.3006046031  S3        523             1.0000000000
       289        26  PNM       H35            -0.4043320425       13.1356579479       -3.3361933665  S3        523             1.0000000000
       290        26  PNM       H36             1.0920008080       13.3965163712       -5.3046829538  S3        523             1.0000000000
       291        26  PNM       H37             0.2062654669       13.0213447404       -7.6105258832  S3        523             1.0000000000
       292        26  PNM       H38            -2.2120834269       12.5128464076       -7.9446122895  S3        523             1.0000000000
       293        26  PNM       H39            -3.7290693747       12.3160693204       -5.9740370236  S3        523             1.0000000000
       294        26  PNM       H40            -2.2007758643       10.1324248537       -2.6765080781  S3        523             1.0000000000
       295        27  TIP3      OH2            -4.4557406541        7.6932372751       -0.5498264062  S3        290             1.0000000000
       296        27  TIP3      H1             -5.4453592114        7.6811657561       -0.3543127998  S3        290             1.0000000000
       297        27  TIP3      H2             -3.9695108482        8.3318065071        0.0553899451  S3        290             1.0000000000
       298        28  SER       CB             -3.0501902691        4.9439310815       -2.3269174749  S4        70              1.0000000000
       299        28  SER       HB1            -3.5898230996        4.0996758015       -2.7929946015  S4        70              1.0000000000
       300        28  SER       HB2            -2.0829608431        5.0866072531       -2.8375697906  S4        70              1.0000000000
       301        28  SER       OG             -3.8655335582        6.1244851094       -2.4866979438  S4        70              1.0000000000
       302        28  SER       HG1            -3.9161061782        6.6824050089       -1.6168969763  S4        70              1.0000000000
       303        28  SER       QQH1           -2.8789016501        4.7416947972       -1.2542906738  S4        70              1.0000000000
       304        29  LYS       CD             -6.6971372523        3.4420394742       -1.9900814542  S4        73              1.0000000000
       305        29  LYS       HD1            -7.3319582888        2.9253845281       -2.7158933017  S4        73              1.0000000000
       306        29  LYS       HD2            -5.6811708130        3.4667621181       -2.4050740275  S4        73              1.0000000000
       307        29  LYS       QQH2           -6.6885806922        2.8537831780       -1.0646807288  S4        73              1.0000000000
       308        29  LYS       CE             -7.2157236309        4.8476072086       -1.7543599474  S4        73              1.0000000000
       309        29  LYS       HE1            -7.0509691449        5.2015304373       -0.7191009979  S4        73              1.0000000000
       310        29  LYS       HE2            -8.2986456064        4.9054831191       -1.9518261163  S4        73              1.0000000000
       311        29  LYS       NZ             -6.5658845491        5.8238892720       -2.6160346160  S4        73              1.0000000000
       312        29  LYS       HZ1            -6.8464894493        5.7534334831       -3.6171049893  S4        73              1.0000000000
       313        29  LYS       HZ2            -5.5104393295        5.7678027822       -2.5762305684  S4        73              1.0000000000
       314        29  LYS       HZ3            -6.8252159457        6.7903335111       -2.2824158991  S4        73              1.0000000000
       315        30  SER       CB             -4.5417959143        4.5375520264       -6.4108798864  S4        130             1.0000000000
       316        30  SER       HB1            -4.6479834677        5.4905688167       -6.9435139835  S4        130             1.0000000000
       317        30  SER       HB2            -3.8118495139        3.9111851538       -6.9552834138  S4        130             1.0000000000
       318        30  SER       OG             -4.0475896758        4.7723251190       -5.0671289828  S4        130             1.0000000000
       319        30  SER       HG1            -3.4200412174        5.5497566687       -5.0889678300  S4        130             1.0000000000
       320        30  SER       QQH3           -5.5081357195        4.0126227458       -6.3571867364  S4        130             1.0000000000
       321        31  GLU       CB             -9.9437793680        9.2556773703        0.8027032965  S4        166             1.0000000000
       322        31  GLU       HB1            -9.6475037568        9.9029852449       -0.0338393950  S4        166             1.0000000000
       323        31  GLU       HB2           -10.9865046729        8.9679531298        0.6449468342  S4        166             1.0000000000
       324        31  GLU       QQH4           -9.8501076198        9.7853655752        1.7562038503  S4        166             1.0000000000
       325        31  GLU       CG             -9.0695023131        8.0138059102        0.7674492810  S4        166             1.0000000000
       326        31  GLU       HG1            -9.5149394613        7.2780691569        0.0793432600  S4        166             1.0000000000
       327        31  GLU       HG2            -9.0567630958        7.5234053254        1.7548786693  S4        166             1.0000000000
       328        31  GLU       CD             -7.6424372393        8.2795809179        0.3190791807  S4        166             1.0000000000
       329        31  GLU       OE1            -7.0836169904        9.3782462864        0.5408649779  S4        166             1.0000000000
       330        31  GLU       OE2            -7.0472811772        7.2828971457       -0.3072638135  S4        166             1.0000000000
       331        32  ASN       CB             -2.5309416122       11.8288622924        1.1553585240  S4        170             1.0000000000
       332        32  ASN       HB1            -1.5711095392       11.6764601054        0.6507235875  S4        170             1.0000000000
       333        32  ASN       HB2            -2.9745755083       12.7622293199        0.7991424403  S4        170             1.0000000000
       334        32  ASN       QQH5           -2.3805116220       11.8814524494        2.2406370520  S4        170             1.0000000000
       335        32  ASN       CG             -3.4526583821       10.6675582405        0.8418809238  S4        170             1.0000000000
       336        32  ASN       OD1            -3.0530077592        9.4746516043        0.9111768108  S4        170             1.0000000000
       337        32  ASN       ND2            -4.7209432429       10.9554748216        0.4906850280  S4        170             1.0000000000
       338        32  ASN       HD21           -5.4238559988       10.1997782076        0.3411773125  S4        170             1.0000000000
       339        32  ASN       HD22           -4.9890293606       11.9256829558        0.2604955489  S4        170             1.0000000000
       340        33  LYS       CE             -3.1070163960        1.6722013850       -4.4881998655  S4        234             1.0000000000
       341        33  LYS       HE1            -3.5138816816        1.9146268135       -3.4999675794  S4        234             1.0000000000
       342        33  LYS       HE2            -3.9355868117        1.6242800664       -5.2046566950  S4        234             1.0000000000
       343        33  LYS       NZ             -2.1953434269        2.7224838971       -4.9235407067  S4        234             1.0000000000
       344        33  LYS       HZ1            -1.7347495426        2.4693076800       -5.8333221033  S4        234             1.0000000000
       345        33  LYS       HZ2            -1.4214841644        2.9079985605       -4.2482412264  S4        234             1.0000000000
       346        33  LYS       HZ3            -2.7161711962        3.6386137322       -5.0552774090  S4        234             1.0000000000
       347        33  LYS       QQH6           -2.5734052996        0.7138921409       -4.4404610239  S4        234             1.0000000000
       348        34  SER       CB              2.4275884190        3.4343723398       -5.9667437461  S4        235             1.0000000000
       349        34  SER       HB1             3.1191732457        2.7653066479       -6.5033681325  S4        235             1.0000000000
       350        34  SER       HB2             2.9745921364        4.3620543611       -5.7212317016  S4        235             1.0000000000
       351        34  SER       OG              1.3096529348        3.7046170033       -6.8248568102  S4        235             1.0000000000
       352        34  SER       HG1             0.8536554928        4.5387303659       -6.5277705989  S4        235             1.0000000000
       353        34  SER       QQH7            2.1004725542        2.9488678606       -5.0190815878  S4        235             1.0000000000
       354        35  PNM       S1             -3.1148277852        9.5551016246       -6.1119680790  S4        523             1.0000000000
       355        35  PNM       C2             -1.8456722277        8.3413064517       -6.7874342763  S4        523             1.0000000000
       356        35  PNM       C3             -1.4150729954        7.5218586844       -5.5431511303  S4        523             1.0000000000
       357        35  PNM       N4             -2.6046214264        7.3608433130       -4.6807552058  S4        523             1.0000000000
       358        35  PNM       C5             -3.7405721992        8.3393922710       -4.9257014443  S4        523             1.0000000000
       359        35  PNM       C6             -3.6577847184        8.7327218938       -3.3839229053  S4        523             1.0000000000
       360        35  PNM       C7             -2.5043360424        7.7168134924       -3.3146763891  S4        523             1.0000000000
       361        35  PNM       O8             -1.5777845048        7.5029419288       -2.5266362987  S4        523             1.0000000000
       362        35  PNM       C9             -2.4868182225        7.4403597110       -7.8318361085  S4        523             1.0000000000
       363        35  PNM       C10            -0.6726324913        9.0920261608       -7.3875293336  S4        523             1.0000000000
       364        35  PNM       C11            -0.7887152553        6.1921411314       -5.9263214985  S4        523             1.0000000000
       365        35  PNM       O12            -1.3961107964        5.1177221967       -5.7310011438  S4        523             1.0000000000
       366        35  PNM       O13             0.4340496920        6.2550681054       -6.4476462389  S4        523             1.0000000000
       367        35  PNM       N14            -3.1263689757       10.0523922029       -3.1394420790  S4        523             1.0000000000
       368        35  PNM       C15            -3.7866633991       11.1655195656       -3.5241693937  S4        523             1.0000000000
       369        35  PNM       O16            -4.9265110171       11.1046134347       -4.0691898640  S4        523             1.0000000000
       370        35  PNM       C17            -3.0660596178       12.4770915475       -3.3475852850  S4        523             1.0000000000
       371        35  PNM       C18            -2.1521594866       12.6685011495       -4.5288086609  S4        523             1.0000000000
       372        35  PNM       C19            -0.8004271531       12.9931427075       -4.3502141458  S4        523             1.0000000000
       373        35  PNM       C20             0.0379281653       13.1341107076       -5.4586675367  S4        523             1.0000000000
       374        35  PNM       C21            -0.4612768978       12.9352416456       -6.7473672424  S4        523             1.0000000000
       375        35  PNM       C22            -1.8148741312       12.6455280755       -6.9332615608  S4        523             1.0000000000
       376        35  PNM       C23            -2.6613825961       12.5186898629       -5.8301974451  S4        523             1.0000000000
       377        35  PNM       H24            -0.6494502592        8.1074671892       -4.9824329995  S4        523             1.0000000000
       378        35  PNM       H25            -0.9617224504        9.5645154675       -8.3323910766  S4        523             1.0000000000
       379        35  PNM       H26             0.1524764977        8.3980008587       -7.5871031996  S4        523             1.0000000000
       380        35  PNM       H27            -0.3086036069        9.8769607598       -6.7164654882  S4        523             1.0000000000
       381        35  PNM       H28            -2.8441312759        8.0279088645       -8.6844849030  S4        523             1.0000000000
       382        35  PNM       H29            -3.3376266236        6.8898277057       -7.4145451331  S4        523             1.0000000000
       383        35  PNM       H30            -1.7556717344        6.7082208913       -8.2001367606  S4        523             1.0000000000
       384        35  PNM       H31            -4.6858688781        7.8392925172       -5.2239255881  S4        523             1.0000000000
       385        35  PNM       H32            -4.5860565621        8.5443741657       -2.7962185647  S4        523             1.0000000000
       386        35  PNM       H33            -2.4884001924       12.4855133044       -2.4088248775  S4        523             1.0000000000
       387        35  PNM       H34            -3.8036087139       13.2956618205       -3.2977610148  S4        523             1.0000000000
       388        35  PNM       H35            -0.4017955181       13.1337659621       -3.3388925481  S4        523             1.0000000000
       389        35  PNM       H36             1.0918215676       13.3959203065       -5.3093663786  S4        523             1.0000000000
       390        35  PNM       H37             0.2033149201       13.0205710808       -7.6140518851  S4        523             1.0000000000
       391        35  PNM       H38            -2.2150838957       12.5102124894       -7.9450247513  S4        523             1.0000000000
       392        35  PNM       H39            -3.7293943917       12.3122060239       -5.9725700325  S4        523             1.0000000000
       393        35  PNM       H40            -2.1988041451       10.1271027402       -2.6802698072  S4        523             1.0000000000
       394        36  TIP3      OH2            -4.4610798663        7.6833863853       -0.5511123546  S4        290             1.0000000000
       395        36  TIP3      H1             -5.4533362950        7.6681400417       -0.3551149593  S4        290             1.0000000000
       396        36  TIP3      H2             -3.9745630121        8.3256645372        0.0508218518  S4        290             1.0000000000
       397        37  SER       CB             -3.0544998267        4.9527621798       -2.3235488945  S5        70              1.0000000000
       398        37  SER       HB1            -3.5999503314        4.1117876842       -2.7894010245  S5        70              1.0000000000
       399        37  SER       HB2            -2.0883115882        5.0915476614       -2.8371149904  S5        70              1.0000000000
       400        37  SER       OG             -3.8634183738        6.1395098818       -2.4786875883  S5        70              1.0000000000
       401        37  SER       HG1            -3.9316172159        6.6989292258       -1.6016595163  S5        70              1.0000000000
       402        37  SER       QQH1           -2.8806907687        4.7476516517       -1.2518898255  S5        70              1.0000000000
       403        38  LYS       CD             -6.6848746817        3.4426435265       -1.9940214800  S5        73              1.0000000000
       404        38  LYS       HD1            -7.3240006531        2.9296046623       -2.7187361207  S5        73              1.0000000000
       405        38  LYS       HD2            -5.6685983892        3.4582276171       -2.4089276845  S5        73              1.0000000000
       406        38  LYS       QQH2           -6.6814878338        2.8568966760       -1.0670941749  S5        73              1.0000000000
       407        38  LYS       CE             -7.1915693490        4.8532416849       -1.7623484103  S5        73              1.0000000000
       408        38  LYS       HE1            -7.0104975427        5.2164847035       -0.7330291933  S5        73              1.0000000000
       409        38  LYS       HE2            -8.2769537267        4.9156941164       -1.9456318777  S5        73              1.0000000000
       410        38  LYS       NZ             -6.5467658989        5.8147121976       -2.6444087619  S5        73              1.0000000000
       411        38  LYS       HZ1            -6.8159718610        5.7113405273       -3.6455733606  S5        73              1.0000000000
       412        38  LYS       HZ2            -5.4898987107        5.7745548459       -2.5919484118  S5        73              1.0000000000
       413        38  LYS       HZ3            -6.8212457501        6.7878208331       -2.3492857653  S5        73              1.0000000000
       414        39  SER       CB             -4.5425077482        4.5319359059       -6.4086115997  S5        130             1.0000000000
       415        39  SER       HB1            -4.6444635526        5.4840820409       -6.9436620904  S5        130             1.0000000000
       416        39  SER       HB2            -3.8109857734        3.9035398924       -6.9485239540  S5        130             1.0000000000
       417        39  SER       OG             -4.0542523176        4.7682171648       -5.0628027877  S5        130             1.0000000000
       418        39  SER       HG1            -3.4275979220        5.5465210232       -5.0833873516  S5        130             1.0000000000
       419        39  SER       QQH3           -5.5099676979        4.0086675909       -6.3587506440  S5        130             1.0000000000
       420        40  GLU       CB             -9.9422123052        9.2550333076        0.8021969261  S5        166             1.0000000000
       421        40  GLU       HB1            -9.6469850825        9.9031210222       -0.0340900980  S5        166             1.0000000000
       422        40  GLU       HB2           -10.9844918991        8.9656020498        0.6444305070  S5        166             1.0000000000
       423        40  GLU       QQH4           -9.8492890091        9.7842516365        1.7559973896  S5        166             1.0000000000
       424        40  GLU       CG             -9.0657172054        8.0146644962        0.7661765355  S5        166             1.0000000000
       425        40  GLU       HG1            -9.5064230902        7.2812521850        0.0724502709  S5        166             1.0000000000
       426        40  GLU       HG2            -9.0579463354        7.5199207918        1.7515374102  S5        166             1.0000000000
       427        40  GLU       CD             -7.6362776382        8.2837009048        0.3270460923  S5        166             1.0000000000
       428        40  GLU       OE1            -7.0841659346        9.3863683733        0.5459372546  S5        166             1.0000000000
       429        40  GLU       OE2            -7.0321503865        7.2861000513       -0.2884907774  S5        166             1.0000000000
       430        41  ASN       CB             -2.5270707381       11.8245898038        1.1541911858  S5        170             1.0000000000
       431        41  ASN       HB1            -1.5661844535       11.6699126011        0.6522475823  S5        170             1.0000000000
       432        41  ASN       HB2            -2.9681131804       12.7583683883        0.7956451712  S5        170             1.0000000000
       433        41  ASN       QQH5           -2.3798664472       11.8779940976        2.2398924615  S5        170             1.0000000000
       434        41  ASN       CG             -3.4510759850       10.6651570743        0.8386264714  S5        170             1.0000000000
       435        41  ASN       OD1            -3.0549877493        9.4705490063        0.9032139516  S5        170             1.0000000000
       436        41  ASN       ND2            -4.7186956513       10.9570389785        0.4887655971  S5        170             1.0000000000
       437        41  ASN       HD21           -5.4238413319       10.2032298476        0.3395434623  S5        170             1.0000000000
       438        41  ASN       HD22           -4.9850234151       11.9282775326        0.2606219261  S5        170             1.0000000000
       439        42  LYS       CE             -3.1070400849        1.6729050291       -4.4875814227  S5        234             1.0000000000
       440        42  LYS       HE1            -3.5144447177        1.9146294133       -3.4994041226  S5        234             1.0000000000
       441        42  LYS       HE2            -3.9351481358        1.6257060614       -5.2046477188  S5        234             1.0000000000
       442        42  LYS       NZ             -2.1948264266        2.7232594281       -4.9214489143  S5        234             1.0000000000
       443        42  LYS       HZ1            -1.7340999562        2.4710577071       -5.8314642959  S5        234             1.0000000000
       444        42  LYS       HZ2            -1.4209018155        2.9075425888       -4.2458464013  S5        234             1.0000000000
       445        42  LYS       HZ3            -2.7148903236        3.6395698272       -5.0523007563  S5        234             1.0000000000
       446        42  LYS       QQH6           -2.5736730164        0.7144698929       -4.4403173994  S5        234             1.0000000000
       447        43  SER       CB              2.4279043702        3.4344871861       -5.9670104084  S5        235             1.0000000000
       448        43  SER       HB1             3.1196003229        2.7656048551       -6.5037069264  S5        235             1.0000000000
       449        43  SER       HB2             2.9747525931        4.3622209503       -5.7213833033  S5        235             1.0000000000
       450        43  SER       OG              1.3099308229        3.7046487380       -6.8251299870  S5        235             1.0000000000
       451        43  SER       HG1             0.8534845793        4.5383299852       -6.5274660353  S5        235             1.0000000000
       452        43  SER       QQH7            2.1008264221        2.9488034920       -5.0194395856  S5        235             1.0000000000
       453        44  PNM       S1             -3.1153306853        9.5508949527       -6.1123743434  S5        523             1.0000000000
       454        44  PNM       C2             -1.8454715049        8.3371098236       -6.7854219438  S5        523             1.0000000000
       455        44  PNM       C3             -1.4172063285        7.5178658089       -5.5400468569  S5        523             1.0000000000
       456        44  PNM       N4             -2.6086753945        7.3548281450       -4.6801354877  S5        523             1.0000000000
       457        44  PNM       C5             -3.7421869049        8.3360270788       -4.9261792657  S5        523             1.0000000000
       458        44  PNM       C6             -3.6602762742        8.7306130841       -3.3852492644  S5        523             1.0000000000
       459        44  PNM       C7             -2.5095396374        7.7114676675       -3.3126737698  S5        523             1.0000000000
       460        44  PNM       O8             -1.5781299834        7.5060577280       -2.5277748053  S5        523             1.0000000000
       461        44  PNM       C9             -2.4851337430        7.4360273079       -7.8307082028  S5        523             1.0000000000
       462        44  PNM       C10            -0.6715868063        9.0875679747       -7.3842588377  S5        523             1.0000000000
       463        44  PNM       C11            -0.7892377638        6.1894218961       -5.9245231143  S5        523             1.0000000000
       464        44  PNM       O12            -1.3958358437        5.1139463689       -5.7318187531  S5        523             1.0000000000
       465        44  PNM       O13             0.4336721559        6.2542137036       -6.4455958480  S5        523             1.0000000000
       466        44  PNM       N14            -3.1255344746       10.0489503032       -3.1414401647  S5        523             1.0000000000
       467        44  PNM       C15            -3.7855138131       11.1632196816       -3.5229658430  S5        523             1.0000000000
       468        44  PNM       O16            -4.9273044102       11.1040163657       -4.0644077931  S5        523             1.0000000000
       469        44  PNM       C17            -3.0632333387       12.4738637670       -3.3468604505  S5        523             1.0000000000
       470        44  PNM       C18            -2.1509328391       12.6657196816       -4.5292599099  S5        523             1.0000000000
       471        44  PNM       C19            -0.7991938222       12.9913079596       -4.3522954830  S5        523             1.0000000000
       472        44  PNM       C20             0.0377282655       13.1329915747       -5.4617522499  S5        523             1.0000000000
       473        44  PNM       C21            -0.4629214750       12.9339684091       -6.7498723869  S5        523             1.0000000000
       474        44  PNM       C22            -1.8165366260       12.6432740470       -6.9341255239  S5        523             1.0000000000
       475        44  PNM       C23            -2.6616208738       12.5157056533       -5.8300444577  S5        523             1.0000000000
       476        44  PNM       H24            -0.6532331906        8.1037499281       -4.9773618735  S5        523             1.0000000000
       477        44  PNM       H25            -0.9591256041        9.5583864710       -8.3304198600  S5        523             1.0000000000
       478        44  PNM       H26             0.1543348623        8.3937210890       -7.5810431187  S5        523             1.0000000000
       479        44  PNM       H27            -0.3094822969        9.8738871245       -6.7138200376  S5        523             1.0000000000
       480        44  PNM       H28            -2.8417014387        8.0235691650       -8.6836775339  S5        523             1.0000000000
       481        44  PNM       H29            -3.3362766707        6.8851767762       -7.4144976484  S5        523             1.0000000000
       482        44  PNM       H30            -1.7533696678        6.7041610886       -8.1983141150  S5        523             1.0000000000
       483        44  PNM       H31            -4.6882872141        7.8375496656       -5.2248034095  S5        523             1.0000000000
       484        44  PNM       H32            -4.5905336700        8.5466622261       -2.7994766819  S5        523             1.0000000000
       485        44  PNM       H33            -2.4840578768       12.4809563792       -2.4090141178  S5        523             1.0000000000
       486        44  PNM       H34            -3.7999376334       13.2930645510       -3.2950146586  S5        523             1.0000000000
       487        44  PNM       H35            -0.3993939616       13.1319713355       -3.3414411097  S5        523             1.0000000000
       488        44  PNM       H36             1.0916745747       13.3953688006       -5.3137684228  S5        523             1.0000000000
       489        44  PNM       H37             0.2005686123       13.0198269997       -7.6173688324  S5        523             1.0000000000
       490        44  PNM       H38            -2.2178860390       12.5077236405       -7.9454174576  S5        523             1.0000000000
       491        44  PNM       H39            -3.7296680401       12.3085265439       -5.9711795154  S5        523             1.0000000000
       492        44  PNM       H40            -2.1967028189       10.1216619958       -2.6844617644  S5        523             1.0000000000
       493        45  TIP3      OH2            -4.4688989004        7.6726991446       -0.5534771792  S5        290             1.0000000000
       494        45  TIP3      H1             -5.4649725912        7.6536705978       -0.3564020259  S5        290             1.0000000000
       495        45  TIP3      H2             -3.9806757150        8.3182886536        0.0443983017  S5        290             1.0000000000
       496        46  SER       CB             -3.0595633604        4.9616859032       -2.3203830003  S6        70              1.0000000000
       497        46  SER       HB1            -3.6104808443        4.1240454648       -2.7865229883  S6        70              1.0000000000
       498        46  SER       HB2            -2.0947530803        5.0975462842       -2.8372044308  S6        70              1.0000000000
       499        46  SER       OG             -3.8632318303        6.1554243176       -2.4686553158  S6        70              1.0000000000
       500        46  SER       HG1            -3.9563997672        6.7233560235       -1.5818535612  S6        70              1.0000000000
       501        46  SER       QQH1           -2.8824359390        4.7517926072       -1.2500675143  S6        70              1.0000000000
       502        47  LYS       CD             -6.6734068573        3.4427550563       -1.9981861802  S6        73              1.0000000000
       503        47  LYS       HD1            -7.3172231816        2.9333905582       -2.7214301052  S6        73              1.0000000000
       504        47  LYS       HD2            -5.6570591723        3.4489985312       -2.4132635416  S6        73              1.0000000000
       505        47  LYS       QQH2           -6.6750822403        2.8600831810       -1.0694003987  S6        73              1.0000000000
       506        47  LYS       CE             -7.1676330818        4.8585784288       -1.7711200451  S6        73              1.0000000000
       507        47  LYS       HE1            -6.9723070139        5.2294117101       -0.7471203668  S6        73              1.0000000000
       508        47  LYS       HE2            -8.2550176100        4.9264271489       -1.9419496678  S6        73              1.0000000000
       509        47  LYS       NZ             -6.5254242399        5.8050985790       -2.6715053441  S6        73              1.0000000000
       510        47  LYS       HZ1            -6.7809814337        5.6689357838       -3.6719994363  S6        73              1.0000000000
       511        47  LYS       HZ2            -5.4669686234        5.7814896396       -2.6050205367  S6        73              1.0000000000
       512        47  LYS       HZ3            -6.8155494783        6.7833954795       -2.4149565644  S6        73              1.0000000000
       513        48  SER       CB             -4.5433120969        4.5269479352       -6.4065666418  S6        130             1.0000000000
       514        48  SER       HB1            -4.6414641021        5.4785515552       -6.9433576718  S6        130             1.0000000000
       515        48  SER       HB2            -3.8104627565        3.8969337155       -6.9427805237  S6        130             1.0000000000
       516        48  SER       OG             -4.0605987924        4.7636854301       -5.0588898804  S6        130             1.0000000000
       517        48  SER       HG1            -3.4366928372        5.5442495330       -5.0767552914  S6        130             1.0000000000
       518        48  SER       QQH3           -5.5117835504        4.0051628776       -6.3606284002  S6        130             1.0000000000
       519        49  GLU       CB             -9.9408487431        9.2542528052        0.8016866761  S6        166             1.0000000000
       520        49  GLU       HB1            -9.6469991586        9.9032489487       -0.0343455759  S6        166             1.0000000000
       521        49  GLU       HB2           -10.9826381363        8.9629042320        0.6441118457  S6        166             1.0000000000
       522        49  GLU       QQH4           -9.8485380942        9.7827953661        1.7558846690  S6        166             1.0000000000
       523        49  GLU       CG             -9.0619225842        8.0153989857        0.7644496473  S6        166             1.0000000000
       524        49  GLU       HG1            -9.4976534733        7.2844467739        0.0648874515  S6        166             1.0000000000
       525        49  GLU       HG2            -9.0588951037        7.5160654115        1.7476018003  S6        166             1.0000000000
       526        49  GLU       CD             -7.6303498946        8.2886881873        0.3352718041  S6        166             1.0000000000
       527        49  GLU       OE1            -7.0852142105        9.3948216617        0.5509600179  S6        166             1.0000000000
       528        49  GLU       OE2            -7.0142495542        7.2906054551       -0.2687870899  S6        166             1.0000000000
       529        50  ASN       CB             -2.5233374388       11.8207365307        1.1532783855  S6        170             1.0000000000
       530        50  ASN       HB1            -1.5614788545       11.6642114427        0.6537834513  S6        170             1.0000000000
       531        50  ASN       HB2            -2.9622905568       12.7547606650        0.7926198574  S6        170             1.0000000000
       532        50  ASN       QQH5           -2.3791525152       11.8748664962        2.2393645262  S6        170             1.0000000000
       533        50  ASN       CG             -3.4492586495       10.6629993431        0.8356094568  S6        170             1.0000000000
       534        50  ASN       OD1            -3.0571673779        9.4664848977        0.8954763638  S6        170             1.0000000000
       535        50  ASN       ND2            -4.7161094988       10.9588642365        0.4867074018  S6        170             1.0000000000
       536        50  ASN       HD21           -5.4228545658       10.2067860165        0.3366682723  S6        170             1.0000000000
       537        50  ASN       HD22           -4.9805911059       11.9309964202        0.2598972956  S6        170             1.0000000000
       538        51  LYS       CE             -3.1071219160        1.6736202571       -4.4869580876  S6        234             1.0000000000
       539        51  LYS       HE1            -3.5150597763        1.9145671682       -3.4988241586  S6        234             1.0000000000
       540        51  LYS       HE2            -3.9348121114        1.6270897486       -5.2045619747  S6        234             1.0000000000
       541        51  LYS       NZ             -2.1946160539        2.7242715759       -4.9193347776  S6        234             1.0000000000
       542        51  LYS       HZ1            -1.7337965838        2.4733034723       -5.8296545252  S6        234             1.0000000000
       543        51  LYS       HZ2            -1.4206839489        2.9074566520       -4.2434286719  S6        234             1.0000000000
       544        51  LYS       HZ3            -2.7142596933        3.6406928683       -5.0490490609  S6        234             1.0000000000
       545        51  LYS       QQH6           -2.5738591020        0.7151102864       -4.4402656332  S6        234             1.0000000000
       546        52  SER       CB              2.4281875002        3.4346085540       -5.9672809758  S6        235             1.0000000000
       547        52  SER       HB1             3.1200000165        2.7659080350       -6.5040584537  S6        235             1.0000000000
       548        52  SER       HB2             2.9749083674        4.3623790928       -5.7215235269  S6        235             1.0000000000
       549        52  SER       OG              1.3101967629        3.7047244512       -6.8254044320  S6        235             1.0000000000
       550        52  SER       HG1             0.8533797049        4.5380641026       -6.5272460440  S6        235             1.0000000000
       551        52  SER       QQH7            2.1011463244        2.9487452592       -5.0197983641  S6        235             1.0000000000
       552        53  PNM       S1             -3.1157242466        9.5472436351       -6.1132279796  S6        523             1.0000000000
       553        53  PNM       C2             -1.8452132392        8.3331815889       -6.7834884636  S6        523             1.0000000000
       554        53  PNM       C3             -1.4192135389        7.5141086487       -5.5369707003  S6        523             1.0000000000
       555        53  PNM       N4             -2.6126093293        7.3488298012       -4.6795998394  S6        523             1.0000000000
       556        53  PNM       C5             -3.7434292951        8.3327248898       -4.9266000734  S6        523             1.0000000000
       557        53  PNM       C6             -3.6629088674        8.7283547409       -3.3867087569  S6        523             1.0000000000
       558        53  PNM       C7             -2.5154888129        7.7049887672       -3.3101312102  S6        523             1.0000000000
       559        53  PNM       O8             -1.5785602258        7.5094516845       -2.5286932338  S6        523             1.0000000000
       560        53  PNM       C9             -2.4835035156        7.4320538768       -7.8296795886  S6        523             1.0000000000
       561        53  PNM       C10            -0.6706019871        9.0834556039       -7.3812510542  S6        523             1.0000000000
       562        53  PNM       C11            -0.7896257260        6.1869276873       -5.9228669427  S6        523             1.0000000000
       563        53  PNM       O12            -1.3951494702        5.1103611939       -5.7329713132  S6        523             1.0000000000
       564        53  PNM       O13             0.4335908781        6.2536401334       -6.4438924397  S6        523             1.0000000000
       565        53  PNM       N14            -3.1248759443       10.0453829152       -3.1432417640  S6        523             1.0000000000
       566        53  PNM       C15            -3.7843167378       11.1608125268       -3.5218930589  S6        523             1.0000000000
       567        53  PNM       O16            -4.9281572266       11.1035140366       -4.0596519792  S6        523             1.0000000000
       568        53  PNM       C17            -3.0605210538       12.4706380680       -3.3462113582  S6        523             1.0000000000
       569        53  PNM       C18            -2.1497566043       12.6631326263       -4.5296888509  S6        523             1.0000000000
       570        53  PNM       C19            -0.7980319674       12.9896430064       -4.3542106909  S6        523             1.0000000000
       571        53  PNM       C20             0.0375623838       13.1320036788       -5.4645863745  S6        523             1.0000000000
       572        53  PNM       C21            -0.4644208903       12.9328358570       -6.7521680104  S6        523             1.0000000000
       573        53  PNM       C22            -1.8180484040       12.6412304625       -6.9349151512  S6        523             1.0000000000
       574        53  PNM       C23            -2.6618119323       12.5129518472       -5.8299054829  S6        523             1.0000000000
       575        53  PNM       H24            -0.6568272646        8.1003082952       -4.9724257421  S6        523             1.0000000000
       576        53  PNM       H25            -0.9567558419        9.5527394611       -8.3285942769  S6        523             1.0000000000
       577        53  PNM       H26             0.1561069395        8.3898299277       -7.5754961392  S6        523             1.0000000000
       578        53  PNM       H27            -0.3102585617        9.8710874756       -6.7114559896  S6        523             1.0000000000
       579        53  PNM       H28            -2.8393541751        8.0196518955       -8.6829262577  S6        523             1.0000000000
       580        53  PNM       H29            -3.3349696812        6.8809293328       -7.4145002118  S6        523             1.0000000000
       581        53  PNM       H30            -1.7511622399        6.7004466285       -8.1966537243  S6        523             1.0000000000
       582        53  PNM       H31            -4.6903776532        7.8359944273       -5.2257207830  S6        523             1.0000000000
       583        53  PNM       H32            -4.5959211202        8.5493875068       -2.8040594932  S6        523             1.0000000000
       584        53  PNM       H33            -2.4799416972       12.4765586620       -2.4091941028  S6        523             1.0000000000
       585        53  PNM       H34            -3.7965476189       13.2903348194       -3.2924541367  S6        523             1.0000000000
       586        53  PNM       H35            -0.3971370081       13.1302772172       -3.3437857883  S6        523             1.0000000000
       587        53  PNM       H36             1.0915621436       13.3948668649       -5.3178102195  S6        523             1.0000000000
       588        53  PNM       H37             0.1980720310       13.0191206026       -7.6203992108  S6        523             1.0000000000
       589        53  PNM       H38            -2.2204304135       12.5053942378       -7.9457656522  S6        523             1.0000000000
       590        53  PNM       H39            -3.7298682917       12.3049994748       -5.9698667450  S6        523             1.0000000000
       591        53  PNM       H40            -2.1943565435       10.1161290621       -2.6893339159  S6        523             1.0000000000
       592        54  TIP3      OH2            -4.4801880401        7.6610771351       -0.5570686612  S6        290             1.0000000000
       593        54  TIP3      H1             -5.4827672201        7.6364380162       -0.3584797104  S6        290             1.0000000000
       594        54  TIP3      H2             -3.9866599157        8.3091047542        0.0351709847  S6        290             1.0000000000
       595        55  SER       CB             -3.0648044357        4.9693782211       -2.3183305887  S7        70              1.0000000000
       596        55  SER       HB1            -3.6199162723        4.1343334002       -2.7851473201  S7        70              1.0000000000
       597        55  SER       HB2            -2.1014351356        5.1035968342       -2.8380679774  S7        70              1.0000000000
       598        55  SER       OG             -3.8656424081        6.1712582496       -2.4574792541  S7        70              1.0000000000
       599        55  SER       HG1            -3.9980012929        6.7700398584       -1.5467877725  S7        70              1.0000000000
       600        55  SER       QQH1           -2.8840514390        4.7521114042       -1.2493982829  S7        70              1.0000000000
       601        56  LYS       CD             -6.6630326256        3.4422234864       -2.0025059309  S7        73              1.0000000000
       602        56  LYS       HD1            -7.3116152377        2.9364924270       -2.7240527119  S7        73              1.0000000000
       603        56  LYS       HD2            -5.6468199484        3.4391627301       -2.4179399237  S7        73              1.0000000000
       604        56  LYS       QQH2           -6.6695521451        2.8629672642       -1.0715991728  S7        73              1.0000000000
       605        56  LYS       CE             -7.1444082042        4.8632823722       -1.7804998667  S7        73              1.0000000000
       606        56  LYS       HE1            -6.9368154171        5.2381894740       -0.7605625642  S7        73              1.0000000000
       607        56  LYS       HE2            -8.2332191333        4.9372868808       -1.9413212511  S7        73              1.0000000000
       608        56  LYS       NZ             -6.5014391210        5.7954814855       -2.6958380666  S7        73              1.0000000000
       609        56  LYS       HZ1            -6.7405498059        5.6275132038       -3.6952424069  S7        73              1.0000000000
       610        56  LYS       HZ2            -5.4394580981        5.7905812342       -2.6144938202  S7        73              1.0000000000
       611        56  LYS       HZ3            -6.8076730649        6.7769873942       -2.4777251398  S7        73              1.0000000000
       612        57  SER       CB             -4.5440462677        4.5228722326       -6.4048172729  S7        130             1.0000000000
       613        57  SER       HB1            -4.6389163809        5.4742111472       -6.9427480064  S7        130             1.0000000000
       614        57  SER       HB2            -3.8102293227        3.8915874515       -6.9383528037  S7        130             1.0000000000
       615        57  SER       OG             -4.0664598234        4.7588013283       -5.0556993740  S7        130             1.0000000000
       616        57  SER       HG1            -3.4481884602        5.5436899606       -5.0677457103  S7        130             1.0000000000
       617        57  SER       QQH3           -5.5134967243        4.0023604043       -6.3628973604  S7        130             1.0000000000
       618        58  GLU       CB             -9.9397945206        9.2534185952        0.8012037663  S7        166             1.0000000000
       619        58  GLU       HB1            -9.6476056905        9.9033717040       -0.0346334413  S7        166             1.0000000000
       620        58  GLU       HB2           -10.9810193163        8.9599189915        0.6440538787  S7        166             1.0000000000
       621        58  GLU       QQH4           -9.8479212329        9.7810445025        1.7559264584  S7        166             1.0000000000
       622        58  GLU       CG             -9.0583712835        8.0159021859        0.7622820223  S7        166             1.0000000000
       623        58  GLU       HG1            -9.4888955732        7.2873920402        0.0568601546  S7        166             1.0000000000
       624        58  GLU       HG2            -9.0594248025        7.5119151918        1.7431647447  S7        166             1.0000000000
       625        58  GLU       CD             -7.6254072226        8.2947454394        0.3436239516  S7        166             1.0000000000
       626        58  GLU       OE1            -7.0867506455        9.4027698344        0.5556518246  S7        166             1.0000000000
       627        58  GLU       OE2            -6.9927090670        7.2965484247       -0.2495139511  S7        166             1.0000000000
       628        59  ASN       CB             -2.5198993857       11.8176076762        1.1526727097  S7        170             1.0000000000
       629        59  ASN       HB1            -1.5571802135       11.6597167020        0.6552939896  S7        170             1.0000000000
       630        59  ASN       HB2            -2.9573454916       12.7517011718        0.7902513079  S7        170             1.0000000000
       631        59  ASN       QQH5           -2.3783682469       11.8722490539        2.2390924622  S7        170             1.0000000000
       632        59  ASN       CG             -3.4470805656       10.6614247805        0.8330211282  S7        170             1.0000000000
       633        59  ASN       OD1            -3.0592803127        9.4626980381        0.8884743306  S7        170             1.0000000000
       634        59  ASN       ND2            -4.7131365039       10.9608982579        0.4845686152  S7        170             1.0000000000
       635        59  ASN       HD21           -5.4200998906       10.2101886155        0.3314338181  S7        170             1.0000000000
       636        59  ASN       HD22           -4.9755672233       11.9336918082        0.2576392756  S7        170             1.0000000000
       637        60  LYS       CE             -3.1072542140        1.6743364940       -4.4863634682  S7        234             1.0000000000
       638        60  LYS       HE1            -3.5156773065        1.9144954895       -3.4982520380  S7        234             1.0000000000
       639        60  LYS       HE2            -3.9345985155        1.6284238303       -5.2044164411  S7        234             1.0000000000
       640        60  LYS       NZ             -2.1947281826        2.7255119801       -4.9172289426  S7        234             1.0000000000
       641        60  LYS       HZ1            -1.7339132735        2.4761337203       -5.8279141595  S7        234             1.0000000000
       642        60  LYS       HZ2            -1.4209394775        2.9078616740       -4.2409176423  S7        234             1.0000000000
       643        60  LYS       HZ3            -2.7144050449        3.6420702352       -5.0453031305  S7        234             1.0000000000
       644        60  LYS       QQH6           -2.5739894777        0.7157668653       -4.4403619798  S7        234             1.0000000000
       645        61  SER       CB              2.4284227048        3.4347403953       -5.9675518606  S7        235             1.0000000000
       646        61  SER       HB1             3.1203766523        2.7662010230       -6.5043933123  S7        235             1.0000000000
       647        61  SER       HB2             2.9750561263        4.3625256812       -5.7216453484  S7        235             1.0000000000
       648        61  SER       OG              1.3104589477        3.7048525656       -6.8256827040  S7        235             1.0000000000
       649        61  SER       HG1             0.8533196757        4.5379662796       -6.5271117712  S7        235             1.0000000000
       650        61  SER       QQH7            2.1014353924        2.9486563564       -5.0201614676  S7        235             1.0000000000
       651        62  PNM       S1             -3.1160357347        9.5437175654       -6.1138148298  S7        523             1.0000000000
       652        62  PNM       C2             -1.8448856943        8.3296476038       -6.7817482388  S7        523             1.0000000000
       653        62  PNM       C3             -1.4210515437        7.5107606392       -5.5340208862  S7        523             1.0000000000
       654        62  PNM       N4             -2.6162441478        7.3431492166       -4.6793029058  S7        523             1.0000000000
       655        62  PNM       C5             -3.7440838912        8.3295968506       -4.9269310684  S7        523             1.0000000000
       656        62  PNM       C6             -3.6655415077        8.7258940760       -3.3883224901  S7        523             1.0000000000
       657        62  PNM       C7             -2.5223534240        7.6966605756       -3.3068863985  S7        523             1.0000000000
       658        62  PNM       O8             -1.5789467678        7.5132161794       -2.5292894698  S7        523             1.0000000000
       659        62  PNM       C9             -2.4819855014        7.4285619241       -7.8288216431  S7        523             1.0000000000
       660        62  PNM       C10            -0.6697109446        9.0798322503       -7.3786476698  S7        523             1.0000000000
       661        62  PNM       C11            -0.7899909694        6.1846599522       -5.9213334617  S7        523             1.0000000000
       662        62  PNM       O12            -1.3939628729        5.1071030956       -5.7345087305  S7        523             1.0000000000
       663        62  PNM       O13             0.4339394939        6.2533455477       -6.4426703909  S7        523             1.0000000000
       664        62  PNM       N14            -3.1244589133       10.0417904753       -3.1447333072  S7        523             1.0000000000
       665        62  PNM       C15            -3.7830374872       11.1583095844       -3.5210448278  S7        523             1.0000000000
       666        62  PNM       O16            -4.9291154986       11.1031795887       -4.0550274154  S7        523             1.0000000000
       667        62  PNM       C17            -3.0580208768       12.4675201758       -3.3456998517  S7        523             1.0000000000
       668        62  PNM       C18            -2.1486592472       12.6608297515       -4.5301024879  S7        523             1.0000000000
       669        62  PNM       C19            -0.7969751826       12.9881939742       -4.3559027366  S7        523             1.0000000000
       670        62  PNM       C20             0.0374366577       13.1311728284       -5.4670918445  S7        523             1.0000000000
       671        62  PNM       C21            -0.4657435345       12.9318814547       -6.7541873839  S7        523             1.0000000000
       672        62  PNM       C22            -1.8193674493       12.6394528141       -6.9356066859  S7        523             1.0000000000
       673        62  PNM       C23            -2.6619535209       12.5104999332       -5.8297859616  S7        523             1.0000000000
       674        62  PNM       H24            -0.6600400744        8.0972791216       -4.9678007030  S7        523             1.0000000000
       675        62  PNM       H25            -0.9546558188        9.5477377766       -8.3270468020  S7        523             1.0000000000
       676        62  PNM       H26             0.1577201094        8.3864452019       -7.5706203519  S7        523             1.0000000000
       677        62  PNM       H27            -0.3108803070        9.8685944333       -6.7094116622  S7        523             1.0000000000
       678        62  PNM       H28            -2.8371421076        8.0162270533       -8.6823450256  S7        523             1.0000000000
       679        62  PNM       H29            -3.3337089370        6.8771221125       -7.4145908320  S7        523             1.0000000000
       680        62  PNM       H30            -1.7491467395        6.6971665194       -8.1952174193  S7        523             1.0000000000
       681        62  PNM       H31            -4.6920057677        7.8347377201       -5.2264257989  S7        523             1.0000000000
       682        62  PNM       H32            -4.6024392628        8.5525664893       -2.8107588429  S7        523             1.0000000000
       683        62  PNM       H33            -2.4760915339       12.4723778459       -2.4094900510  S7        523             1.0000000000
       684        62  PNM       H34            -3.7935358064       13.2875945238       -3.2901582777  S7        523             1.0000000000
       685        62  PNM       H35            -0.3950913611       13.1286596747       -3.3458367607  S7        523             1.0000000000
       686        62  PNM       H36             1.0915024098       13.3943797250       -5.3213625134  S7        523             1.0000000000
       687        62  PNM       H37             0.1958947366       13.0184501607       -7.6230479228  S7        523             1.0000000000
       688        62  PNM       H38            -2.2226020518       12.5031841710       -7.9460529974  S7        523             1.0000000000
       689        62  PNM       H39            -3.7299517847       12.3015786275       -5.9687022351  S7        523             1.0000000000
       690        62  PNM       H40            -2.1915843142       10.1104859908       -2.6952581177  S7        523             1.0000000000
       691        63  TIP3      OH2            -4.4957482774        7.6494089110       -0.5611611484  S7        290             1.0000000000
       692        63  TIP3      H1             -5.5137760178        7.6138572581       -0.3622803652  S7        290             1.0000000000
       693        63  TIP3      H2             -3.9883762481        8.2980880834        0.0220022757  S7        290             1.0000000000
       694        64  SER       CB             -3.0686984156        4.9730108329       -2.3194092025  S8        70              1.0000000000
       695        64  SER       HB1            -3.6240917249        4.1362736458       -2.7856212680  S8        70              1.0000000000
       696        64  SER       HB2            -2.1051050910        5.1057519713       -2.8393306083  S8        70              1.0000000000
       697        64  SER       OG             -3.8697460630        6.1812610652       -2.4523211044  S8        70              1.0000000000
       698        64  SER       HG1            -4.0617206053        6.8739118175       -1.4522955759  S8        70              1.0000000000
       699        64  SER       QQH1           -2.8857580529        4.7470987736       -1.2498857756  S8        70              1.0000000000
       700        65  LYS       CD             -6.6546467326        3.4410910861       -2.0065883544  S8        73              1.0000000000
       701        65  LYS       HD1            -7.3075622841        2.9383081444       -2.7262807483  S8        73              1.0000000000
       702        65  LYS       HD2            -5.6387149947        3.4304821880       -2.4224175355  S8        73              1.0000000000
       703        65  LYS       QQH2           -6.6656875344        2.8650969386       -1.0735135510  S8        73              1.0000000000
       704        65  LYS       CE             -7.1241804214        4.8668073772       -1.7896870421  S8        73              1.0000000000
       705        65  LYS       HE1            -6.9079416533        5.2394334689       -0.7714892446  S8        73              1.0000000000
       706        65  LYS       HE2            -8.2141698241        4.9469006991       -1.9430866751  S8        73              1.0000000000
       707        65  LYS       NZ             -6.4764795926        5.7869401423       -2.7145392708  S8        73              1.0000000000
       708        65  LYS       HZ1            -6.6982383676        5.5919661113       -3.7127502746  S8        73              1.0000000000
       709        65  LYS       HZ2            -5.4024962579        5.8040379063       -2.6188732746  S8        73              1.0000000000
       710        65  LYS       HZ3            -6.7981174152        6.7689315940       -2.5325886800  S8        73              1.0000000000
       711        66  SER       CB             -4.5444978589        4.5200984510       -6.4033698274  S8        130             1.0000000000
       712        66  SER       HB1            -4.6369152696        5.4712776305       -6.9423119494  S8        130             1.0000000000
       713        66  SER       HB2            -3.8101937970        3.8879659755       -6.9358175084  S8        130             1.0000000000
       714        66  SER       OG             -4.0712706445        4.7540258182       -5.0538004040  S8        130             1.0000000000
       715        66  SER       HG1            -3.4615033396        5.5450790312       -5.0551964344  S8        130             1.0000000000
       716        66  SER       QQH3           -5.5150020108        4.0005531545       -6.3652586142  S8        130             1.0000000000
       717        67  GLU       CB             -9.9393028213        9.2528000501        0.8008272981  S8        166             1.0000000000
       718        67  GLU       HB1            -9.6487595273        9.9034883595       -0.0349692062  S8        166             1.0000000000
       719        67  GLU       HB2           -10.9798713876        8.9570253193        0.6442614548  S8        166             1.0000000000
       720        67  GLU       QQH4           -9.8476628128        9.7793215564        1.7561712670  S8        166             1.0000000000
       721        67  GLU       CG             -9.0557910203        8.0161408138        0.7600727466  S8        166             1.0000000000
       722        67  GLU       HG1            -9.4812521035        7.2894724766        0.0495726895  S8        166             1.0000000000
       723        67  GLU       HG2            -9.0594229796        7.5081815099        1.7390744872  S8        166             1.0000000000
       724        67  GLU       CD             -7.6233690455        8.3022618040        0.3518831566  S8        166             1.0000000000
       725        67  GLU       OE1            -7.0885583998        9.4084234994        0.5592955490  S8        166             1.0000000000
       726        67  GLU       OE2            -6.9688767578        7.3029123198       -0.2335886410  S8        166             1.0000000000
       727        68  ASN       CB             -2.5171480637       11.8156883494        1.1523613045  S8        170             1.0000000000
       728        68  ASN       HB1            -1.5538708189       11.6569727736        0.6564262898  S8        170             1.0000000000
       729        68  ASN       HB2            -2.9537958448       12.7497561485        0.7888049962  S8        170             1.0000000000
       730        68  ASN       QQH5           -2.3776952401       11.8704918481        2.2390495032  S8        170             1.0000000000
       731        68  ASN       CG             -3.4445286801       10.6609814245        0.8311799394  S8        170             1.0000000000
       732        68  ASN       OD1            -3.0606491462        9.4598499001        0.8834042681  S8        170             1.0000000000
       733        68  ASN       ND2            -4.7100215178       10.9628665557        0.4826125945  S8        170             1.0000000000
       734        68  ASN       HD21           -5.4149091382       10.2132553661        0.3234506702  S8        170             1.0000000000
       735        68  ASN       HD22           -4.9707364864       11.9359099659        0.2534085034  S8        170             1.0000000000
       736        69  LYS       CE             -3.1073947364        1.6749693579       -4.4858860439  S8        234             1.0000000000
       737        69  LYS       HE1            -3.5161008692        1.9145540616       -3.4977636936  S8        234             1.0000000000
       738        69  LYS       HE2            -3.9344795050        1.6295153354       -5.2042859010  S8        234             1.0000000000
       739        69  LYS       NZ             -2.1951409361        2.7268119762       -4.9153662280  S8        234             1.0000000000
       740        69  LYS       HZ1            -1.7345045216        2.4793407194       -5.8263780962  S8        234             1.0000000000
       741        69  LYS       HZ2            -1.4218255498        2.9089257543       -4.2384153231  S8        234             1.0000000000
       742        69  LYS       HZ3            -2.7157852465        3.6438085252       -5.0409073966  S8        234             1.0000000000
       743        69  LYS       QQH6           -2.5741362939        0.7162462411       -4.4406598533  S8        234             1.0000000000
       744        70  SER       CB              2.4285806245        3.4348492458       -5.9678185886  S8        235             1.0000000000
       745        70  SER       HB1             3.1207683692        2.7664322323       -6.5046720715  S8        235             1.0000000000
       746        70  SER       HB2             2.9752324552        4.3626232906       -5.7217420628  S8        235             1.0000000000
       747        70  SER       OG              1.3107280851        3.7049775916       -6.8259670472  S8        235             1.0000000000
       748        70  SER       HG1             0.8532194683        4.5380517200       -6.5269781051  S8        235             1.0000000000
       749        70  SER       QQH7            2.1017130166        2.9485018917       -5.0205257383  S8        235             1.0000000000
       750        71  PNM       S1             -3.1164870860        9.5410834147       -6.1145864766  S8        523             1.0000000000
       751        71  PNM       C2             -1.8444851005        8.3267579259       -6.7804320891  S8        523             1.0000000000
       752        71  PNM       C3             -1.4226053632        7.5081475444       -5.5315626571  S8        523             1.0000000000
       753        71  PNM       N4             -2.6191021655        7.3385007234       -4.6795809193  S8        523             1.0000000000
       754        71  PNM       C5             -3.7440641115        8.3267782216       -4.9270616527  S8        523             1.0000000000
       755        71  PNM       C6             -3.6677552688        8.7233337416       -3.3898882566  S8        523             1.0000000000
       756        71  PNM       C7             -2.5300987060        7.6862237698       -3.3030742186  S8        523             1.0000000000
       757        71  PNM       O8             -1.5789116518        7.5170142507       -2.5293654792  S8        523             1.0000000000
       758        71  PNM       C9             -2.4807177316        7.4258162475       -7.8282903791  S8        523             1.0000000000
       759        71  PNM       C10            -0.6689957610        9.0770074495       -7.3767575023  S8        523             1.0000000000
       760        71  PNM       C11            -0.7906075424        6.1826766091       -5.9199240579  S8        523             1.0000000000
       761        71  PNM       O12            -1.3923639449        5.1044729958       -5.7363046819  S8        523             1.0000000000
       762        71  PNM       O13             0.4348505638        6.2532216604       -6.4421277039  S8        523             1.0000000000
       763        71  PNM       N14            -3.1243652851       10.0386034824       -3.1457907156  S8        523             1.0000000000
       764        71  PNM       C15            -3.7816543852       11.1558604126       -3.5205383796  S8        523             1.0000000000
       765        71  PNM       O16            -4.9301830061       11.1030714858       -4.0510184808  S8        523             1.0000000000
       766        71  PNM       C17            -3.0559522822       12.4648096582       -3.3453965415  S8        523             1.0000000000
       767        71  PNM       C18            -2.1477196686       12.6589774122       -4.5305066923  S8        523             1.0000000000
       768        71  PNM       C19            -0.7961031489       12.9870422858       -4.3572817566  S8        523             1.0000000000
       769        71  PNM       C20             0.0373597385       13.1305274602       -5.4691229321  S8        523             1.0000000000
       770        71  PNM       C21            -0.4667966360       12.9311461201       -6.7558204499  S8        523             1.0000000000
       771        71  PNM       C22            -1.8204032014       12.6380476727       -6.9361751778  S8        523             1.0000000000
       772        71  PNM       C23            -2.6620368695       12.5085117239       -5.8297187420  S8        523             1.0000000000
       773        71  PNM       H24            -0.6623161113        8.0948843493       -4.9641901362  S8        523             1.0000000000
       774        71  PNM       H25            -0.9529847811        9.5439180766       -8.3259898599  S8        523             1.0000000000
       775        71  PNM       H26             0.1590141488        8.3838274572       -7.5669274144  S8        523             1.0000000000
       776        71  PNM       H27            -0.3113416224        9.8666949640       -6.7079697495  S8        523             1.0000000000
       777        71  PNM       H28            -2.8353442704        8.0135195829       -8.6820856810  S8        523             1.0000000000
       778        71  PNM       H29            -3.3326198014        6.8741644459       -7.4147943405  S8        523             1.0000000000
       779        71  PNM       H30            -1.7474931629        6.6945969431       -8.1942500803  S8        523             1.0000000000
       780        71  PNM       H31            -4.6930441416        7.8338736820       -5.2267203270  S8        523             1.0000000000
       781        71  PNM       H32            -4.6091243579        8.5551497746       -2.8191988144  S8        523             1.0000000000
       782        71  PNM       H33            -2.4728700859       12.4689633894       -2.4098533604  S8        523             1.0000000000
       783        71  PNM       H34            -3.7911676041       13.2851269041       -3.2883687007  S8        523             1.0000000000
       784        71  PNM       H35            -0.3933956136       13.1272437581       -3.3474872959  S8        523             1.0000000000
       785        71  PNM       H36             1.0915107407       13.3938768285       -5.3242102248  S8        523             1.0000000000
       786        71  PNM       H37             0.1942014262       13.0177814952       -7.6251727993  S8        523             1.0000000000
       787        71  PNM       H38            -2.2242748599       12.5011972675       -7.9462821743  S8        523             1.0000000000
       788        71  PNM       H39            -3.7299059805       12.2984862230       -5.9677646757  S8        523             1.0000000000
       789        71  PNM       H40            -2.1885431746       10.1054343889       -2.7019959717  S8        523             1.0000000000
       790        72  TIP3      OH2            -4.5144317876        7.6421133452       -0.5619213903  S8        290             1.0000000000
       791        72  TIP3      H1             -5.5844812565        7.5829036935       -0.3666684780  S8        290             1.0000000000
       792        72  TIP3      H2             -3.9768414317        8.2876390178        0.0053761844  S8        290             1.0000000000
       793        73  SER       CB             -3.0703939274        4.9719870473       -2.3238022526  S9        70              1.0000000000
       794        73  SER       HB1            -3.6209918836        4.1282022749       -2.7874406558  S9        70              1.0000000000
       795        73  SER       HB2            -2.1042103121        5.1021491214       -2.8407379270  S9        70              1.0000000000
       796        73  SER       OG             -3.8722100963        6.1771205444       -2.4633217563  S9        70              1.0000000000
       797        73  SER       HG1            -4.0978257264        6.9955444170       -1.3176548363  S9        70              1.0000000000
       798        73  SER       QQH1           -2.8884692798        4.7426538444       -1.2507135973  S9        70              1.0000000000
       799        74  LYS       CD             -6.6483778373        3.4397989009       -2.0100074458  S9        73              1.0000000000
       800        74  LYS       HD1            -7.3049242745        2.9397681401       -2.7281917466  S9        73              1.0000000000
       801        74  LYS       HD2            -5.6326777045        3.4235343740       -2.4261130820  S9        73              1.0000000000
       802        74  LYS       QQH2           -6.6629550421        2.8667186201       -1.0748886169  S9        73              1.0000000000
       803        74  LYS       CE             -7.1081143347        4.8692545143       -1.7975622205  S9        73              1.0000000000
       804        74  LYS       HE1            -6.8862395584        5.2350010579       -0.7789112724  S9        73              1.0000000000
       805        74  LYS       HE2            -8.1995036235        4.9540959828       -1.9452420747  S9        73              1.0000000000
       806        74  LYS       NZ             -6.4536526655        5.7803411320       -2.7269402996  S9        73              1.0000000000
       807        74  LYS       HZ1            -6.6603318347        5.5648105447       -3.7238721718  S9        73              1.0000000000
       808        74  LYS       HZ2            -5.3543114008        5.8208273517       -2.6198519982  S9        73              1.0000000000
       809        74  LYS       HZ3            -6.7856837438        6.7613764442       -2.5744110368  S9        73              1.0000000000
       810        75  SER       CB             -4.5448669349        4.5184022656       -6.4022287404  S9        130             1.0000000000
       811        75  SER       HB1            -4.6357236299        5.4694900526       -6.9420030021  S9        130             1.0000000000
       812        75  SER       HB2            -3.8104714918        3.8855769505       -6.9345365231  S9        130             1.0000000000
       813        75  SER       OG             -4.0748407995        4.7501985110       -5.0527740828  S9        130             1.0000000000
       814        75  SER       HG1            -3.4734029254        5.5470297381       -5.0427495954  S9        130             1.0000000000
       815        75  SER       QQH3           -5.5163158833        3.9994203209       -6.3672750585  S9        130             1.0000000000
       816        76  GLU       CB             -9.9397688962        9.2527991527        0.8007709922  S9        166             1.0000000000
       817        76  GLU       HB1            -9.6504390039        9.9037868174       -0.0351368437  S9        166             1.0000000000
       818        76  GLU       HB2           -10.9797200343        8.9551128673        0.6447611395  S9        166             1.0000000000
       819        76  GLU       QQH4           -9.8482173120        9.7783120628        1.7566835300  S9        166             1.0000000000
       820        76  GLU       CG             -9.0551758110        8.0164904226        0.7587121047  S9        166             1.0000000000
       821        76  GLU       HG1            -9.4761315881        7.2909342085        0.0441587785  S9        166             1.0000000000
       822        76  GLU       HG2            -9.0599841521        7.5056608880        1.7365288590  S9        166             1.0000000000
       823        76  GLU       CD             -7.6250307482        8.3111683422        0.3600659670  S9        166             1.0000000000
       824        76  GLU       OE1            -7.0907318756        9.4110855809        0.5617029872  S9        166             1.0000000000
       825        76  GLU       OE2            -6.9514566454        7.3069643072       -0.2220230592  S9        166             1.0000000000
       826        77  ASN       CB             -2.5152043764       11.8153180782        1.1523478177  S9        170             1.0000000000
       827        77  ASN       HB1            -1.5516253071       11.6562885842        0.6572128219  S9        170             1.0000000000
       828        77  ASN       HB2            -2.9516696520       12.7492402339        0.7881785761  S9        170             1.0000000000
       829        77  ASN       QQH5           -2.3768876656       11.8700611866        2.2392073256  S9        170             1.0000000000
       830        77  ASN       CG             -3.4415869682       10.6610765726        0.8302178907  S9        170             1.0000000000
       831        77  ASN       OD1            -3.0600891642        9.4595811766        0.8817023332  S9        170             1.0000000000
       832        77  ASN       ND2            -4.7074319770       10.9645324034        0.4810739672  S9        170             1.0000000000
       833        77  ASN       HD21           -5.4062280182       10.2148044777        0.3130612249  S9        170             1.0000000000
       834        77  ASN       HD22           -4.9664492674       11.9372455629        0.2477796658  S9        170             1.0000000000
       835        78  LYS       CE             -3.1076066822        1.6754881955       -4.4854752775  S9        234             1.0000000000
       836        78  LYS       HE1            -3.5164752277        1.9147414999       -3.4973339332  S9        234             1.0000000000
       837        78  LYS       HE2            -3.9345702507        1.6304330040       -5.2040439830  S9        234             1.0000000000
       838        78  LYS       NZ             -2.1957289806        2.7279191300       -4.9139114197  S9        234             1.0000000000
       839        78  LYS       HZ1            -1.7353515221        2.4822547607       -5.8251370661  S9        234             1.0000000000
       840        78  LYS       HZ2            -1.4230830384        2.9102905883       -4.2362172598  S9        234             1.0000000000
       841        78  LYS       HZ3            -2.7177497185        3.6455576889       -5.0368091940  S9        234             1.0000000000
       842        78  LYS       QQH6           -2.5743540316        0.7165605252       -4.4408973268  S9        234             1.0000000000
       843        79  SER       CB              2.4286155238        3.4349592117       -5.9679639830  S9        235             1.0000000000
       844        79  SER       HB1             3.1210730780        2.7666171275       -6.5047989599  S9        235             1.0000000000
       845        79  SER       HB2             2.9753298120        4.3627076119       -5.7217195067  S9        235             1.0000000000
       846        79  SER       OG              1.3109131196        3.7050925046       -6.8261498696  S9        235             1.0000000000
       847        79  SER       HG1             0.8529784314        4.5382389102       -6.5267365850  S9        235             1.0000000000
       848        79  SER       QQH7            2.1018855264        2.9483892564       -5.0207424093  S9        235             1.0000000000
       849        80  PNM       S1             -3.1166757835        9.5389420661       -6.1152775168  S9        523             1.0000000000
       850        80  PNM       C2             -1.8441928038        8.3246352500       -6.7795641564  S9        523             1.0000000000
       851        80  PNM       C3             -1.4238057590        7.5063199048       -5.5298522829  S9        523             1.0000000000
       852        80  PNM       N4             -2.6210616915        7.3352242598       -4.6802654874  S9        523             1.0000000000
       853        80  PNM       C5             -3.7439745827        8.3245201595       -4.9270609252  S9        523             1.0000000000
       854        80  PNM       C6             -3.6694972956        8.7209428705       -3.3909090900  S9        523             1.0000000000
       855        80  PNM       C7             -2.5368931150        7.6769289948       -3.2996849415  S9        523             1.0000000000
       856        80  PNM       O8             -1.5788661899        7.5197489492       -2.5292388802  S9        523             1.0000000000
       857        80  PNM       C9             -2.4797809976        7.4238025319       -7.8280240509  S9        523             1.0000000000
       858        80  PNM       C10            -0.6685430896        9.0750124153       -7.3754868182  S9        523             1.0000000000
       859        80  PNM       C11            -0.7912891658        6.1811560893       -5.9187655204  S9        523             1.0000000000
       860        80  PNM       O12            -1.3908553055        5.1025356100       -5.7377848891  S9        523             1.0000000000
       861        80  PNM       O13             0.4358418958        6.2531503286       -6.4419094439  S9        523             1.0000000000
       862        80  PNM       N14            -3.1245348567       10.0361398290       -3.1465597393  S9        523             1.0000000000
       863        80  PNM       C15            -3.7803285367       11.1536343256       -3.5200513720  S9        523             1.0000000000
       864        80  PNM       O16            -4.9312753662       11.1030991998       -4.0479598640  S9        523             1.0000000000
       865        80  PNM       C17            -3.0543920819       12.4626515110       -3.3451381170  S9        523             1.0000000000
       866        80  PNM       C18            -2.1470369310       12.6575635845       -4.5307726429  S9        523             1.0000000000
       867        80  PNM       C19            -0.7954890653       12.9861881874       -4.3582995851  S9        523             1.0000000000
       868        80  PNM       C20             0.0372412580       13.1300856948       -5.4706418903  S9        523             1.0000000000
       869        80  PNM       C21            -0.4676742178       12.9306402325       -6.7570308771  S9        523             1.0000000000
       870        80  PNM       C22            -1.8212573734       12.6370091030       -6.9365572554  S9        523             1.0000000000
       871        80  PNM       C23            -2.6621455444       12.5069907277       -5.8296131866  S9        523             1.0000000000
       872        80  PNM       H24            -0.6636608589        8.0931675955       -4.9618847335  S9        523             1.0000000000
       873        80  PNM       H25            -0.9517533101        9.5413042159       -8.3253215366  S9        523             1.0000000000
       874        80  PNM       H26             0.1599495759        8.3820371327       -7.5643357690  S9        523             1.0000000000
       875        80  PNM       H27            -0.3117176582        9.8653159518       -6.7069665247  S9        523             1.0000000000
       876        80  PNM       H28            -2.8340122109        8.0114901198       -8.6820745891  S9        523             1.0000000000
       877        80  PNM       H29            -3.3317467009        6.8719795892       -7.4150173301  S9        523             1.0000000000
       878        80  PNM       H30            -1.7462354213        6.6927097282       -8.1936528519  S9        523             1.0000000000
       879        80  PNM       H31            -4.6937363840        7.8330966343       -5.2269729422  S9        523             1.0000000000
       880        80  PNM       H32            -4.6137041340        8.5557569411       -2.8250917862  S9        523             1.0000000000
       881        80  PNM       H33            -2.4703919423       12.4663968609       -2.4100875673  S9        523             1.0000000000
       882        80  PNM       H34            -3.7894274054       13.2831516855       -3.2870163925  S9        523             1.0000000000
       883        80  PNM       H35            -0.3920994802       13.1261173779       -3.3487111020  S9        523             1.0000000000
       884        80  PNM       H36             1.0914739598       13.3935034936       -5.3263541904  S9        523             1.0000000000
       885        80  PNM       H37             0.1928579648       13.0172599624       -7.6267504995  S9        523             1.0000000000
       886        80  PNM       H38            -2.2255946016       12.4995988909       -7.9463981897  S9        523             1.0000000000
       887        80  PNM       H39            -3.7298564420       12.2958847815       -5.9669433904  S9        523             1.0000000000
       888        80  PNM       H40            -2.1863510690       10.1013588862       -2.7072962590  S9        523             1.0000000000
       889        81  TIP3      OH2            -4.5291753075        7.6477871623       -0.5519733618  S9        290             1.0000000000
       890        81  TIP3      H1             -5.7311831696        7.5529523847       -0.3558974985  S9        290             1.0000000000
       891        81  TIP3      H2             -3.9558689117        8.2818098319       -0.0074920504  S9        290             1.0000000000
       892        82  SER       CB             -3.0709535299        4.9677762895       -2.3299168949  S10       70              1.0000000000
       893        82  SER       HB1            -3.6152483002        4.1174042935       -2.7904335298  S10       70              1.0000000000
       894        82  SER       HB2            -2.1026162452        5.0977955522       -2.8433517512  S10       70              1.0000000000
       895        82  SER       OG             -3.8754316582        6.1664480663       -2.4815843829  S10       70              1.0000000000
       896        82  SER       HG1            -4.0886712334        7.0587904337       -1.2399593059  S10       70              1.0000000000
       897        82  SER       QQH1           -2.8920189949        4.7423107118       -1.2538339142  S10       70              1.0000000000
       898        83  LYS       CD             -6.6400333323        3.4378131181       -2.0147756027  S10       73              1.0000000000
       899        83  LYS       HD1            -7.3014707610        2.9410128611       -2.7306438892  S10       73              1.0000000000
       900        83  LYS       HD2            -5.6250477721        3.4128659706       -2.4319159718  S10       73              1.0000000000
       901        83  LYS       QQH2           -6.6585647592        2.8680055629       -1.0773900474  S10       73              1.0000000000
       902        83  LYS       CE             -7.0864496170        4.8721628239       -1.8076162773  S10       73              1.0000000000
       903        83  LYS       HE1            -6.8581594699        5.2317510539       -0.7884362846  S10       73              1.0000000000
       904        83  LYS       HE2            -8.1793096624        4.9634171037       -1.9491793383  S10       73              1.0000000000
       905        83  LYS       NZ             -6.4230962257        5.7722011082       -2.7419593304  S10       73              1.0000000000
       906        83  LYS       HZ1            -6.6135755707        5.5334267140       -3.7363348667  S10       73              1.0000000000
       907        83  LYS       HZ2            -5.2920390323        5.8400918547       -2.6221175773  S10       73              1.0000000000
       908        83  LYS       HZ3            -6.7673364631        6.7518995096       -2.6193016983  S10       73              1.0000000000
       909        84  SER       CB             -4.5458879208        4.5161781299       -6.4010248092  S10       130             1.0000000000
       910        84  SER       HB1            -4.6344723146        5.4674256626       -6.9410324324  S10       130             1.0000000000
       911        84  SER       HB2            -3.8109488783        3.8828099692       -6.9322873869  S10       130             1.0000000000
       912        84  SER       OG             -4.0793715788        4.7459608470       -5.0508775870  S10       130             1.0000000000
       913        84  SER       HG1            -3.4867332837        5.5487376983       -5.0329343279  S10       130             1.0000000000
       914        84  SER       QQH3           -5.5180594558        3.9980486694       -6.3694778671  S10       130             1.0000000000
       915        85  GLU       CB             -9.9423672156        9.2538775417        0.8013458535  S10       166             1.0000000000
       916        85  GLU       HB1            -9.6535850652        9.9046432409       -0.0349090696  S10       166             1.0000000000
       917        85  GLU       HB2           -10.9819544316        8.9551438171        0.6458210227  S10       166             1.0000000000
       918        85  GLU       QQH4           -9.8505535622        9.7788843752        1.7575232683  S10       166             1.0000000000
       919        85  GLU       CG             -9.0577960953        8.0181748208        0.7590097670  S10       166             1.0000000000
       920        85  GLU       HG1            -9.4726204722        7.2942679170        0.0390363270  S10       166             1.0000000000
       921        85  GLU       HG2            -9.0647617888        7.5035521757        1.7350431699  S10       166             1.0000000000
       922        85  GLU       CD             -7.6299893702        8.3203565015        0.3705171146  S10       166             1.0000000000
       923        85  GLU       OE1            -7.0940850906        9.4146239207        0.5649766717  S10       166             1.0000000000
       924        85  GLU       OE2            -6.9497787524        7.3081406312       -0.2053618775  S10       166             1.0000000000
       925        86  ASN       CB             -2.5128540311       11.8164958930        1.1527245490  S10       170             1.0000000000
       926        86  ASN       HB1            -1.5489082108       11.6576665252        0.6583213014  S10       170             1.0000000000
       927        86  ASN       HB2            -2.9493698638       12.7502847874        0.7882568769  S10       170             1.0000000000
       928        86  ASN       QQH5           -2.3753862343       11.8710821713        2.2397102594  S10       170             1.0000000000
       929        86  ASN       CG             -3.4376243873       10.6619885369        0.8295727918  S10       170             1.0000000000
       930        86  ASN       OD1            -3.0563698252        9.4619385150        0.8828635287  S10       170             1.0000000000
       931        86  ASN       ND2            -4.7038117828       10.9660959258        0.4787736631  S10       170             1.0000000000
       932        86  ASN       HD21           -5.3946829102       10.2142711182        0.2994977649  S10       170             1.0000000000
       933        86  ASN       HD22           -4.9611837716       11.9379429812        0.2398422258  S10       170             1.0000000000
       934        87  LYS       CE             -3.1082105604        1.6760858771       -4.4848404985  S10       234             1.0000000000
       935        87  LYS       HE1            -3.5172926773        1.9146807424       -3.4966161386  S10       234             1.0000000000
       936        87  LYS       HE2            -3.9350582602        1.6313987888       -5.2035741735  S10       234             1.0000000000
       937        87  LYS       NZ             -2.1966619855        2.7291536984       -4.9122115459  S10       234             1.0000000000
       938        87  LYS       HZ1            -1.7364473903        2.4850411009       -5.8237776138  S10       234             1.0000000000
       939        87  LYS       HZ2            -1.4242557906        2.9112361537       -4.2341942323  S10       234             1.0000000000
       940        87  LYS       HZ3            -2.7194807757        3.6469322063       -5.0334055208  S10       234             1.0000000000
       941        87  LYS       QQH6           -2.5748386831        0.7171143551       -4.4409821755  S10       234             1.0000000000
       942        88  SER       CB              2.4285836791        3.4351271214       -5.9679755861  S10       235             1.0000000000
       943        88  SER       HB1             3.1212486092        2.7668873856       -6.5047632752  S10       235             1.0000000000
       944        88  SER       HB2             2.9752605936        4.3628838858       -5.7215700283  S10       235             1.0000000000
       945        88  SER       OG              1.3110243757        3.7052445658       -6.8262488822  S10       235             1.0000000000
       946        88  SER       HG1             0.8526920817        4.5382144988       -6.5264556240  S10       235             1.0000000000
       947        88  SER       QQH7            2.1018813111        2.9483654798       -5.0208378592  S10       235             1.0000000000
       948        89  PNM       S1             -3.1176497200        9.5360689432       -6.1159541091  S10       523             1.0000000000
       949        89  PNM       C2             -1.8440415732        8.3218715016       -6.7786472597  S10       523             1.0000000000
       950        89  PNM       C3             -1.4250787284        7.5038056066       -5.5281640635  S10       523             1.0000000000
       951        89  PNM       N4             -2.6233182098        7.3313521750       -4.6807381375  S10       523             1.0000000000
       952        89  PNM       C5             -3.7447386548        8.3216163659       -4.9274070513  S10       523             1.0000000000
       953        89  PNM       C6             -3.6719328792        8.7177280217       -3.3918081942  S10       523             1.0000000000
       954        89  PNM       C7             -2.5426773442        7.6695586049       -3.2976007512  S10       523             1.0000000000
       955        89  PNM       O8             -1.5801256986        7.5213731908       -2.5293338979  S10       523             1.0000000000
       956        89  PNM       C9             -2.4785931941        7.4210346163       -7.8278058159  S10       523             1.0000000000
       957        89  PNM       C10            -0.6681114004        9.0724890376       -7.3737644293  S10       523             1.0000000000
       958        89  PNM       C11            -0.7915578207        6.1792905244       -5.9176758137  S10       523             1.0000000000
       959        89  PNM       O12            -1.3891578404        5.0998932049       -5.7390099685  S10       523             1.0000000000
       960        89  PNM       O13             0.4366561548        6.2530550040       -6.4411672425  S10       523             1.0000000000
       961        89  PNM       N14            -3.1246497758       10.0325324918       -3.1476113853  S10       523             1.0000000000
       962        89  PNM       C15            -3.7791197035       11.1508374724       -3.5190782092  S10       523             1.0000000000
       963        89  PNM       O16            -4.9323271283       11.1028270037       -4.0439350643  S10       523             1.0000000000
       964        89  PNM       C17            -3.0522735347       12.4595518440       -3.3444330540  S10       523             1.0000000000
       965        89  PNM       C18            -2.1462134403       12.6554509560       -4.5308629294  S10       523             1.0000000000
       966        89  PNM       C19            -0.7947339071       12.9849590145       -4.3595463626  S10       523             1.0000000000
       967        89  PNM       C20             0.0369023674       13.1295448650       -5.4726251916  S10       523             1.0000000000
       968        89  PNM       C21            -0.4690998038       12.9300128666       -6.7585759765  S10       523             1.0000000000
       969        89  PNM       C22            -1.8226536085       12.6355499450       -6.9368951117  S10       523             1.0000000000
       970        89  PNM       C23            -2.6624411844       12.5047942999       -5.8292199839  S10       523             1.0000000000
       971        89  PNM       H24            -0.6657089432        8.0909161474       -4.9591853464  S10       523             1.0000000000
       972        89  PNM       H25            -0.9503510612        9.5378921192       -8.3243626160  S10       523             1.0000000000
       973        89  PNM       H26             0.1610313666        8.3798660949       -7.5608964052  S10       523             1.0000000000
       974        89  PNM       H27            -0.3125810639        9.8635849990       -6.7054977106  S10       523             1.0000000000
       975        89  PNM       H28            -2.8323407730        8.0087130080       -8.6821220162  S10       523             1.0000000000
       976        89  PNM       H29            -3.3306881161        6.8689194295       -7.4155352579  S10       523             1.0000000000
       977        89  PNM       H30            -1.7446062531        6.6901648428       -8.1929485973  S10       523             1.0000000000
       978        89  PNM       H31            -4.6948789219        7.8311222050       -5.2278664161  S10       523             1.0000000000
       979        89  PNM       H32            -4.6175315271        8.5550193567       -2.8280066006  S10       523             1.0000000000
       980        89  PNM       H33            -2.4670620076       12.4624540120       -2.4101169159  S10       523             1.0000000000
       981        89  PNM       H34            -3.7869848692       13.2803302406       -3.2847079218  S10       523             1.0000000000
       982        89  PNM       H35            -0.3904402224       13.1246846515       -3.3502688924  S10       523             1.0000000000
       983        89  PNM       H36             1.0911925937       13.3933109141       -5.3292686538  S10       523             1.0000000000
       984        89  PNM       H37             0.1906650297       13.0168943717       -7.6288569648  S10       523             1.0000000000
       985        89  PNM       H38            -2.2277394320       12.4976915720       -7.9463654272  S10       523             1.0000000000
       986        89  PNM       H39            -3.7300467245       12.2926274739       -5.9655760613  S10       523             1.0000000000
       987        89  PNM       H40            -2.1846495199       10.0958574502       -2.7118359064  S10       523             1.0000000000
       988        90  TIP3      OH2            -4.5352974505        7.6646677213       -0.5336629360  S10       290             1.0000000000
       989        90  TIP3      H1             -5.8475387371        7.5446349886       -0.3368538912  S10       290             1.0000000000
       990        90  TIP3      H2             -3.9396287267        8.2857520747       -0.0064480411  S10       290             1.0000000000
       991        91  SER       CB             -3.0700876154        4.9623321315       -2.3361081481  S11       70              1.0000000000
       992        91  SER       HB1            -3.6092173150        4.1080161426       -2.7940201173  S11       70              1.0000000000
       993        91  SER       HB2            -2.1008482346        5.0946086090       -2.8468695358  S11       70              1.0000000000
       994        91  SER       OG             -3.8783119688        6.1556449620       -2.4976746226  S11       70              1.0000000000
       995        91  SER       HG1            -4.0700112894        7.0908005170       -1.1983841102  S11       70              1.0000000000
       996        91  SER       QQH1           -2.8936955704        4.7437547183       -1.2581889223  S11       70              1.0000000000
       997        92  LYS       CD             -6.6298294194        3.4354167527       -2.0206500320  S11       73              1.0000000000
       998        92  LYS       HD1            -7.2968352063        2.9422430547       -2.7338015730  S11       73              1.0000000000
       999        92  LYS       HD2            -5.6159159028        3.4001388390       -2.4395030792  S11       73              1.0000000000
      1000        92  LYS       QQH2           -6.6521811020        2.8687387442       -1.0810569911  S11       73              1.0000000000
      1001        92  LYS       CE             -7.0617524139        4.8748995354       -1.8186802568  S11       73              1.0000000000
      1002        92  LYS       HE1            -6.8266754156        5.2307654302       -0.7996541858  S11       73              1.0000000000
      1003        92  LYS       HE2            -8.1560405820        4.9726624758       -1.9527002996  S11       73              1.0000000000
      1004        92  LYS       NZ             -6.3908198100        5.7629718533       -2.7591279776  S11       73              1.0000000000
      1005        92  LYS       HZ1            -6.5699608979        5.5030464817       -3.7496887270  S11       73              1.0000000000
      1006        92  LYS       HZ2            -5.2186012739        5.8553988438       -2.6284340333  S11       73              1.0000000000
      1007        92  LYS       HZ3            -6.7459988067        6.7407439915       -2.6604094067  S11       73              1.0000000000
      1008        93  SER       CB             -4.5472366607        4.5133756461       -6.4000499128  S11       130             1.0000000000
      1009        93  SER       HB1            -4.6331461137        5.4648657744       -6.9400290569  S11       130             1.0000000000
      1010        93  SER       HB2            -3.8113952707        3.8795019984       -6.9295399931  S11       130             1.0000000000
      1011        93  SER       OG             -4.0841563749        4.7418908920       -5.0486220346  S11       130             1.0000000000
      1012        93  SER       HG1            -3.4983748799        5.5490150342       -5.0273376692  S11       130             1.0000000000
      1013        93  SER       QQH3           -5.5198836895        3.9962178521       -6.3718528456  S11       130             1.0000000000
      1014        94  GLU       CB             -9.9467681396        9.2560563680        0.8022832748  S11       166             1.0000000000
      1015        94  GLU       HB1            -9.6576508210        9.9060823603       -0.0344378280  S11       166             1.0000000000
      1016        94  GLU       HB2           -10.9863348393        8.9574719800        0.6470603217  S11       166             1.0000000000
      1017        94  GLU       QQH4           -9.8545224043        9.7813355813        1.7582988164  S11       166             1.0000000000
      1018        94  GLU       CG             -9.0632787734        8.0209587287        0.7608955644  S11       166             1.0000000000
      1019        94  GLU       HG1            -9.4719943904        7.2989309836        0.0355234382  S11       166             1.0000000000
      1020        94  GLU       HG2            -9.0733500496        7.5025499776        1.7350264749  S11       166             1.0000000000
      1021        94  GLU       CD             -7.6369515728        8.3270661469        0.3810911082  S11       166             1.0000000000
      1022        94  GLU       OE1            -7.0979239266        9.4185938278        0.5685490385  S11       166             1.0000000000
      1023        94  GLU       OE2            -6.9583376232        7.3073411659       -0.1858099952  S11       166             1.0000000000
      1024        95  ASN       CB             -2.5103212351       11.8188958054        1.1531259320  S11       170             1.0000000000
      1025        95  ASN       HB1            -1.5460251069       11.6606607907        0.6592328882  S11       170             1.0000000000
      1026        95  ASN       HB2            -2.9471628962       12.7525788305        0.7888132384  S11       170             1.0000000000
      1027        95  ASN       QQH5           -2.3734272887       11.8730198260        2.2402026139  S11       170             1.0000000000
      1028        95  ASN       CG             -3.4332612009       10.6639961204        0.8290989353  S11       170             1.0000000000
      1029        95  ASN       OD1            -3.0502802684        9.4654537535        0.8858846424  S11       170             1.0000000000
      1030        95  ASN       ND2            -4.6992967531       10.9668363333        0.4754166732  S11       170             1.0000000000
      1031        95  ASN       HD21           -5.3845840933       10.2129162476        0.2880099030  S11       170             1.0000000000
      1032        95  ASN       HD22           -4.9563453800       11.9377323279        0.2318954664  S11       170             1.0000000000
      1033        96  LYS       CE             -3.1088981051        1.6765377184       -4.4843473278  S11       234             1.0000000000
      1034        96  LYS       HE1            -3.5182117891        1.9143114204       -3.4959955415  S11       234             1.0000000000
      1035        96  LYS       HE2            -3.9356593434        1.6322176406       -5.2032073754  S11       234             1.0000000000
      1036        96  LYS       NZ             -2.1975444153        2.7301193323       -4.9108585889  S11       234             1.0000000000
      1037        96  LYS       HZ1            -1.7374314796        2.4870493100       -5.8227436087  S11       234             1.0000000000
      1038        96  LYS       HZ2            -1.4250589572        2.9116454491       -4.2328713788  S11       234             1.0000000000
      1039        96  LYS       HZ3            -2.7208197208        3.6476554235       -5.0313275133  S11       234             1.0000000000
      1040        96  LYS       QQH6           -2.5753027537        0.7176636835       -4.4411632617  S11       234             1.0000000000
      1041        97  SER       CB              2.4287825066        3.4352089228       -5.9681184655  S11       235             1.0000000000
      1042        97  SER       HB1             3.1216181496        2.7671118789       -6.5048489665  S11       235             1.0000000000
      1043        97  SER       HB2             2.9753288172        4.3630119651       -5.7215414908  S11       235             1.0000000000
      1044        97  SER       OG              1.3113633632        3.7052613903       -6.8265410598  S11       235             1.0000000000
      1045        97  SER       HG1             0.8525845435        4.5377619950       -6.5263329052  S11       235             1.0000000000
      1046        97  SER       QQH7            2.1019982478        2.9483490527       -5.0210522269  S11       235             1.0000000000
      1047        98  PNM       S1             -3.1182996663        9.5322660576       -6.1173703780  S11       523             1.0000000000
      1048        98  PNM       C2             -1.8438253956        8.3184789090       -6.7781618890  S11       523             1.0000000000
      1049        98  PNM       C3             -1.4260493806        7.5006115556       -5.5271476855  S11       523             1.0000000000
      1050        98  PNM       N4             -2.6251945442        7.3273029803       -4.6812301561  S11       523             1.0000000000
      1051        98  PNM       C5             -3.7462501509        8.3179804266       -4.9285725342  S11       523             1.0000000000
      1052        98  PNM       C6             -3.6742726294        8.7141007023       -3.3930085988  S11       523             1.0000000000
      1053        98  PNM       C7             -2.5458752739        7.6653615161       -3.2979640683  S11       523             1.0000000000
      1054        98  PNM       O8             -1.5820827647        7.5215723882       -2.5299815106  S11       523             1.0000000000
      1055        98  PNM       C9             -2.4769304034        7.4174771466       -7.8280569481  S11       523             1.0000000000
      1056        98  PNM       C10            -0.6674828306        9.0694819837       -7.3720131843  S11       523             1.0000000000
      1057        98  PNM       C11            -0.7911476192        6.1768795639       -5.9170553620  S11       523             1.0000000000
      1058        98  PNM       O12            -1.3871990685        5.0966735572       -5.7399382999  S11       523             1.0000000000
      1059        98  PNM       O13             0.4374501750        6.2527174901       -6.4401303338  S11       523             1.0000000000
      1060        98  PNM       N14            -3.1243077143       10.0280723652       -3.1491385530  S11       523             1.0000000000
      1061        98  PNM       C15            -3.7779343664       11.1477224610       -3.5180216016  S11       523             1.0000000000
      1062        98  PNM       O16            -4.9327594707       11.1019214634       -4.0395684407  S11       523             1.0000000000
      1063        98  PNM       C17            -3.0494354557       12.4555887894       -3.3435027336  S11       523             1.0000000000
      1064        98  PNM       C18            -2.1450123550       12.6525126294       -4.5310224122  S11       523             1.0000000000
      1065        98  PNM       C19            -0.7936174088       12.9832141935       -4.3612390405  S11       523             1.0000000000
      1066        98  PNM       C20             0.0365728378       13.1287897836       -5.4752747021  S11       523             1.0000000000
      1067        98  PNM       C21            -0.4708094402       12.9291539543       -6.7606683848  S11       523             1.0000000000
      1068        98  PNM       C22            -1.8243262657       12.6335597718       -6.9374283136  S11       523             1.0000000000
      1069        98  PNM       C23            -2.6626854733       12.5018145297       -5.8287850923  S11       523             1.0000000000
      1070        98  PNM       H24            -0.6678392997        8.0880724459       -4.9570085524  S11       523             1.0000000000
      1071        98  PNM       H25            -0.9485651412        9.5338926516       -8.3234222756  S11       523             1.0000000000
      1072        98  PNM       H26             0.1624936052        8.3773364704       -7.5571915264  S11       523             1.0000000000
      1073        98  PNM       H27            -0.3136338281        9.8614717735       -6.7039536671  S11       523             1.0000000000
      1074        98  PNM       H28            -2.8301214523        8.0051674840       -8.6825967777  S11       523             1.0000000000
      1075        98  PNM       H29            -3.3291997463        6.8649811421       -7.4166982236  S11       523             1.0000000000
      1076        98  PNM       H30            -1.7422582279        6.6869823896       -8.1925669764  S11       523             1.0000000000
      1077        98  PNM       H31            -4.6963670483        7.8277410594       -5.2293898785  S11       523             1.0000000000
      1078        98  PNM       H32            -4.6203119026        8.5531867395       -2.8294109880  S11       523             1.0000000000
      1079        98  PNM       H33            -2.4628079283       12.4572237629       -2.4100537821  S11       523             1.0000000000
      1080        98  PNM       H34            -3.7835210882       13.2768024561       -3.2817336712  S11       523             1.0000000000
      1081        98  PNM       H35            -0.3882336981       13.1229417086       -3.3523997553  S11       523             1.0000000000
      1082        98  PNM       H36             1.0908438125       13.3932789296       -5.3331065971  S11       523             1.0000000000
      1083        98  PNM       H37             0.1879208999       13.0166681743       -7.6316789574  S11       523             1.0000000000
      1084        98  PNM       H38            -2.2304746748       12.4955200055       -7.9464512377  S11       523             1.0000000000
      1085        98  PNM       H39            -3.7302847836       12.2888176180       -5.9639401825  S11       523             1.0000000000
      1086        98  PNM       H40            -2.1831286937       10.0897418175       -2.7156840811  S11       523             1.0000000000
      1087        99  TIP3      OH2            -4.5312403056        7.6823084357       -0.5175635643  S11       290             1.0000000000
      1088        99  TIP3      H1             -5.9122517591        7.5476624124       -0.3210757651  S11       290             1.0000000000
      1089        99  TIP3      H2             -3.9278897840        8.2964481079        0.0045118318  S11       290             1.0000000000
      1090       100  SER       CB             -3.0674787294        4.9571360287       -2.3416750046  S12       70              1.0000000000
      1091       100  SER       HB1            -3.6033002679        4.1008469163       -2.7977123205  S12       70              1.0000000000
      1092       100  SER       HB2            -2.0979392773        5.0915000706       -2.8507104002  S12       70              1.0000000000
      1093       100  SER       OG             -3.8775450613        6.1469141200       -2.5097259727  S12       70              1.0000000000
      1094       100  SER       HG1            -4.0526067375        7.1111124033       -1.1712777908  S12       70              1.0000000000
      1095       100  SER       QQH1           -2.8928491453        4.7446568027       -1.2628126960  S12       70              1.0000000000
      1096       101  LYS       CD             -6.6181851360        3.4330233332       -2.0271899600  S12       73              1.0000000000
      1097       101  LYS       HD1            -7.2907862378        2.9436739902       -2.7376541950  S12       73              1.0000000000
      1098       101  LYS       HD2            -5.6055505132        3.3868055262       -2.4480702428  S12       73              1.0000000000
      1099       101  LYS       QQH2           -6.6437427843        2.8691712271       -1.0855717598  S12       73              1.0000000000
      1100       101  LYS       CE             -7.0361045295        4.8772726165       -1.8299542238  S12       73              1.0000000000
      1101       101  LYS       HE1            -6.7911598433        5.2320141004       -0.8125115465  S12       73              1.0000000000
      1102       101  LYS       HE2            -8.1319040744        4.9808349246       -1.9545224413  S12       73              1.0000000000
      1103       101  LYS       NZ             -6.3619309754        5.7531910846       -2.7785491587  S12       73              1.0000000000
      1104       101  LYS       HZ1            -6.5334572501        5.4745373915       -3.7646333138  S12       73              1.0000000000
      1105       101  LYS       HZ2            -5.1464298872        5.8656845184       -2.6393592739  S12       73              1.0000000000
      1106       101  LYS       HZ3            -6.7249388999        6.7292500963       -2.6985369370  S12       73              1.0000000000
      1107       102  SER       CB             -4.5488432868        4.5102340873       -6.3991049888  S12       130             1.0000000000
      1108       102  SER       HB1            -4.6317884112        5.4618843980       -6.9391938709  S12       130             1.0000000000
      1109       102  SER       HB2            -3.8119663919        3.8755893933       -6.9262328558  S12       130             1.0000000000
      1110       102  SER       OG             -4.0892808407        4.7381885257       -5.0461126657  S12       130             1.0000000000
      1111       102  SER       HG1            -3.5080017564        5.5480243511       -5.0236840879  S12       130             1.0000000000
      1112       102  SER       QQH3           -5.5218981176        3.9941609050       -6.3741845537  S12       130             1.0000000000
      1113       103  GLU       CB             -9.9523704287        9.2592131362        0.8034885822  S12       166             1.0000000000
      1114       103  GLU       HB1            -9.6623848677        9.9081746394       -0.0337518155  S12       166             1.0000000000
      1115       103  GLU       HB2           -10.9921662826        8.9616500379        0.6483830062  S12       166             1.0000000000
      1116       103  GLU       QQH4           -9.8597990879        9.7853613175        1.7590365015  S12       166             1.0000000000
      1117       103  GLU       CG             -9.0705058075        8.0243972477        0.7637846350  S12       166             1.0000000000
      1118       103  GLU       HG1            -9.4741087601        7.3044259179        0.0335582352  S12       166             1.0000000000
      1119       103  GLU       HG2            -9.0845583774        7.5027073304        1.7362170218  S12       166             1.0000000000
      1120       103  GLU       CD             -7.6445496776        8.3319379298        0.3914533056  S12       166             1.0000000000
      1121       103  GLU       OE1            -7.1023952067        9.4224800324        0.5722681093  S12       166             1.0000000000
      1122       103  GLU       OE2            -6.9684199611        7.3058424785       -0.1651865699  S12       166             1.0000000000
      1123       104  ASN       CB             -2.5079636938       11.8222692010        1.1535508720  S12       170             1.0000000000
      1124       104  ASN       HB1            -1.5433308371       11.6650966338        0.6600023839  S12       170             1.0000000000
      1125       104  ASN       HB2            -2.9454385796       12.7558722767        0.7897774691  S12       170             1.0000000000
      1126       104  ASN       QQH5           -2.3712790754       11.8757419238        2.2406730337  S12       170             1.0000000000
      1127       104  ASN       CG             -3.4287621393       10.6667079805        0.8288395562  S12       170             1.0000000000
      1128       104  ASN       OD1            -3.0430738710        9.4695275062        0.8901032562  S12       170             1.0000000000
      1129       104  ASN       ND2            -4.6943202576       10.9668969282        0.4712830827  S12       170             1.0000000000
      1130       104  ASN       HD21           -5.3758934293       10.2111109966        0.2793150201  S12       170             1.0000000000
      1131       104  ASN       HD22           -4.9518662563       11.9369499143        0.2243825598  S12       170             1.0000000000
      1132       105  LYS       CE             -3.1097064305        1.6769278634       -4.4839006265  S12       234             1.0000000000
      1133       105  LYS       HE1            -3.5191963009        1.9138693594       -3.4953928835  S12       234             1.0000000000
      1134       105  LYS       HE2            -3.9364495618        1.6330193647       -5.2028174689  S12       234             1.0000000000
      1135       105  LYS       NZ             -2.1984741216        2.7308996685       -4.9097530493  S12       234             1.0000000000
      1136       105  LYS       HZ1            -1.7384538314        2.4885424789       -5.8219352553  S12       234             1.0000000000
      1137       105  LYS       HZ2            -1.4257949132        2.9118863182       -4.2319327821  S12       234             1.0000000000
      1138       105  LYS       HZ3            -2.7220103350        3.6480402824       -5.0299581979  S12       234             1.0000000000
      1139       105  LYS       QQH6           -2.5758339635        0.7182114497       -4.4413540750  S12       234             1.0000000000
      1140       106  SER       CB              2.4290852333        3.4352436350       -5.9682609231  S12       235             1.0000000000
      1141       106  SER       HB1             3.1221161728        2.7673126748       -6.5048944957  S12       235             1.0000000000
      1142       106  SER       HB2             2.9754369216        4.3631255714       -5.7215046644  S12       235             1.0000000000
      1143       106  SER       OG              1.3118287818        3.7051599489       -6.8269025930  S12       235             1.0000000000
      1144       106  SER       HG1             0.8524800917        4.5370094918       -6.5261822744  S12       235             1.0000000000
      1145       106  SER       QQH7            2.1021700213        2.9483265449       -5.0212671217  S12       235             1.0000000000
      1146       107  PNM       S1             -3.1197186548        9.5275726050       -6.1187733242  S12       523             1.0000000000
      1147       107  PNM       C2             -1.8435861528        8.3145243732       -6.7781078613  S12       523             1.0000000000
      1148       107  PNM       C3             -1.4268856810        7.4969105389       -5.5267180551  S12       523             1.0000000000
      1149       107  PNM       N4             -2.6267806577        7.3230742989       -4.6819486082  S12       523             1.0000000000
      1150       107  PNM       C5             -3.7481886861        8.3137145480       -4.9303667196  S12       523             1.0000000000
      1151       107  PNM       C6             -3.6762791102        8.7102656652       -3.3945456238  S12       523             1.0000000000
      1152       107  PNM       C7             -2.5472808958        7.6630481158       -3.2998718155  S12       523             1.0000000000
      1153       107  PNM       O8             -1.5838611394        7.5211051358       -2.5311550602  S12       523             1.0000000000
      1154       107  PNM       C9             -2.4748931145        7.4132099820       -7.8287789906  S12       523             1.0000000000
      1155       107  PNM       C10            -0.6667555981        9.0660873366       -7.3702501828  S12       523             1.0000000000
      1156       107  PNM       C11            -0.7903952733        6.1740220131       -5.9166507509  S12       523             1.0000000000
      1157       107  PNM       O12            -1.3850963573        5.0929728213       -5.7404994545  S12       523             1.0000000000
      1158       107  PNM       O13             0.4382682989        6.2520774527       -6.4388236759  S12       523             1.0000000000
      1159       107  PNM       N14            -3.1235719108       10.0231187088       -3.1510715487  S12       523             1.0000000000
      1160       107  PNM       C15            -3.7766383101       11.1443246749       -3.5168397681  S12       523             1.0000000000
      1161       107  PNM       O16            -4.9327618362       11.1004616092       -4.0349302063  S12       523             1.0000000000
      1162       107  PNM       C17            -3.0459999303       12.4509511653       -3.3423068512  S12       523             1.0000000000
      1163       107  PNM       C18            -2.1435300910       12.6488643720       -4.5311869564  S12       523             1.0000000000
      1164       107  PNM       C19            -0.7922352096       12.9810296285       -4.3632930789  S12       523             1.0000000000
      1165       107  PNM       C20             0.0361615780       13.1278862642       -5.4785069372  S12       523             1.0000000000
      1166       107  PNM       C21            -0.4729031663       12.9281303979       -6.7632194815  S12       523             1.0000000000
      1167       107  PNM       C22            -1.8263581130       12.6311039998       -6.9380633790  S12       523             1.0000000000
      1168       107  PNM       C23            -2.6629657652       12.4981251801       -5.8282315396  S12       523             1.0000000000
      1169       107  PNM       H24            -0.6699528899        8.0847794618       -4.9554255741  S12       523             1.0000000000
      1170       107  PNM       H25            -0.9464275715        9.5293340798       -8.3226159489  S12       523             1.0000000000
      1171       107  PNM       H26             0.1642509557        8.3745802575       -7.5530918721  S12       523             1.0000000000
      1172       107  PNM       H27            -0.3150024410        9.8590218001       -6.7022429785  S12       523             1.0000000000
      1173       107  PNM       H28            -2.8274084192        8.0008309118       -8.6836345864  S12       523             1.0000000000
      1174       107  PNM       H29            -3.3272967132        6.8601169726       -7.4185230295  S12       523             1.0000000000
      1175       107  PNM       H30            -1.7393788505        6.6831773279       -8.1924878318  S12       523             1.0000000000
      1176       107  PNM       H31            -4.6981656696        7.8232409202       -5.2311672063  S12       523             1.0000000000
      1177       107  PNM       H32            -4.6222250814        8.5505067669       -2.8302852771  S12       523             1.0000000000
      1178       107  PNM       H33            -2.4575809221       12.4507071049       -2.4099689480  S12       523             1.0000000000
      1179       107  PNM       H34            -3.7791230869       13.2728411880       -3.2780333628  S12       523             1.0000000000
      1180       107  PNM       H35            -0.3854989428       13.1208769502       -3.3550128530  S12       523             1.0000000000
      1181       107  PNM       H36             1.0903680996       13.3934182386       -5.3378553629  S12       523             1.0000000000
      1182       107  PNM       H37             0.1844734570       13.0165935672       -7.6351557502  S12       523             1.0000000000
      1183       107  PNM       H38            -2.2338583389       12.4929972349       -7.9465288741  S12       523             1.0000000000
      1184       107  PNM       H39            -3.7305972238       12.2843154863       -5.9619565883  S12       523             1.0000000000
      1185       107  PNM       H40            -2.1815420905       10.0829856474       -2.7192865608  S12       523             1.0000000000
      1186       108  TIP3      OH2            -4.5234220901        7.6973003780       -0.5048955451  S12       290             1.0000000000
      1187       108  TIP3      H1             -5.9482158362        7.5512825588       -0.3081426769  S12       290             1.0000000000
      1188       108  TIP3      H2             -3.9193553447        8.3082132087        0.0183671719  S12       290             1.0000000000
      1189       109  SER       CB             -3.0624343720        4.9528838004       -2.3464837723  S13       70              1.0000000000
      1190       109  SER       HB1            -3.5971487257        4.0958190617       -2.8013237844  S13       70              1.0000000000
      1191       109  SER       HB2            -2.0922933378        5.0877468376       -2.8539086515  S13       70              1.0000000000
      1192       109  SER       OG             -3.8712991571        6.1409655836       -2.5182821917  S13       70              1.0000000000
      1193       109  SER       HG1            -4.0376705376        7.1249722085       -1.1531791598  S13       70              1.0000000000
      1194       109  SER       QQH1           -2.8892275332        4.7439291807       -1.2669197551  S13       70              1.0000000000
      1195       110  LYS       CD             -6.6052145336        3.4308919563       -2.0343859753  S13       73              1.0000000000
      1196       110  LYS       HD1            -7.2836775750        2.9453708222       -2.7419557918  S13       73              1.0000000000
      1197       110  LYS       HD2            -5.5939319496        3.3746523617       -2.4571961024  S13       73              1.0000000000
      1198       110  LYS       QQH2           -6.6340584039        2.8700567646       -1.0908498802  S13       73              1.0000000000
      1199       110  LYS       CE             -7.0100875225        4.8792261230       -1.8412367623  S13       73              1.0000000000
      1200       110  LYS       HE1            -6.7535375806        5.2350636212       -0.8267790895  S13       73              1.0000000000
      1201       110  LYS       HE2            -8.1073049485        4.9884563469       -1.9531543874  S13       73              1.0000000000
      1202       110  LYS       NZ             -6.3377362522        5.7433805678       -2.8006033012  S13       73              1.0000000000
      1203       110  LYS       HZ1            -6.5047662164        5.4481565610       -3.7819573341  S13       73              1.0000000000
      1204       110  LYS       HZ2            -5.1032445218        5.8667819445       -2.6538305800  S13       73              1.0000000000
      1205       110  LYS       HZ3            -6.7061138178        6.7182276728       -2.7349197475  S13       73              1.0000000000
      1206       111  SER       CB             -4.5506143039        4.5069035780       -6.3981406891  S13       130             1.0000000000
      1207       111  SER       HB1            -4.6302915701        5.4585170637       -6.9387312507  S13       130             1.0000000000
      1208       111  SER       HB2            -3.8126490153        3.8713062043       -6.9225623685  S13       130             1.0000000000
      1209       111  SER       OG             -4.0950756104        4.7347124506       -5.0434701591  S13       130             1.0000000000
      1210       111  SER       HG1            -3.5158912257        5.5458377881       -5.0206219723  S13       130             1.0000000000
      1211       111  SER       QQH3           -5.5242352870        3.9920619002       -6.3764958122  S13       130             1.0000000000
      1212       112  GLU       CB             -9.9585562689        9.2630124231        0.8047811516  S13       166             1.0000000000
      1213       112  GLU       HB1            -9.6673280116        9.9107740439       -0.0329894675  S13       166             1.0000000000
      1214       112  GLU       HB2           -10.9985902620        8.9666504660        0.6495504297  S13       166             1.0000000000
      1215       112  GLU       QQH4           -9.8656841059        9.7901004324        1.7598194792  S13       166             1.0000000000
      1216       112  GLU       CG             -9.0785238500        8.0280888510        0.7670760114  S13       166             1.0000000000
      1217       112  GLU       HG1            -9.4779229923        7.3100394771        0.0326569648  S13       166             1.0000000000
      1218       112  GLU       HG2            -9.0968021097        7.5035346937        1.7379438381  S13       166             1.0000000000
      1219       112  GLU       CD             -7.6520534337        8.3358179688        0.4017041175  S13       166             1.0000000000
      1220       112  GLU       OE1            -7.1075758624        9.4260467058        0.5760251936  S13       166             1.0000000000
      1221       112  GLU       OE2            -6.9769790125        7.3038738636       -0.1442086312  S13       166             1.0000000000
      1222       113  ASN       CB             -2.5058451988       11.8263243194        1.1539530815  S13       170             1.0000000000
      1223       113  ASN       HB1            -1.5410200012       11.6704675191        0.6603716370  S13       170             1.0000000000
      1224       113  ASN       HB2            -2.9444478063       12.7596948555        0.7909741219  S13       170             1.0000000000
      1225       113  ASN       QQH5           -2.3691368547       11.8789404464        2.2411121704  S13       170             1.0000000000
      1226       113  ASN       CG             -3.4241280306       10.6696854593        0.8286961872  S13       170             1.0000000000
      1227       113  ASN       OD1            -3.0353966627        9.4738968483        0.8951357961  S13       170             1.0000000000
      1228       113  ASN       ND2            -4.6891336494       10.9665065139        0.4665173276  S13       170             1.0000000000
      1229       113  ASN       HD21           -5.3681256871       10.2091733099        0.2725344020  S13       170             1.0000000000
      1230       113  ASN       HD22           -4.9481524881       11.9356060830        0.2169928493  S13       170             1.0000000000
      1231       114  LYS       CE             -3.1105869637        1.6773263622       -4.4835450992  S13       234             1.0000000000
      1232       114  LYS       HE1            -3.5201145140        1.9134929948       -3.4948184145  S13       234             1.0000000000
      1233       114  LYS       HE2            -3.9373495099        1.6337213529       -5.2024798957  S13       234             1.0000000000
      1234       114  LYS       NZ             -2.1995075271        2.7316558978       -4.9088287498  S13       234             1.0000000000
      1235       114  LYS       HZ1            -1.7394944427        2.4898919026       -5.8212282070  S13       234             1.0000000000
      1236       114  LYS       HZ2            -1.4265842748        2.9121843087       -4.2311946189  S13       234             1.0000000000
      1237       114  LYS       HZ3            -2.7232598507        3.6483741443       -5.0288328677  S13       234             1.0000000000
      1238       114  LYS       QQH6           -2.5764870763        0.7187394145       -4.4416852883  S13       234             1.0000000000
      1239       115  SER       CB              2.4294575335        3.4352578668       -5.9684175050  S13       235             1.0000000000
      1240       115  SER       HB1             3.1227316260        2.7674970354       -6.5049070738  S13       235             1.0000000000
      1241       115  SER       HB2             2.9755460882        4.3632589131       -5.7214803547  S13       235             1.0000000000
      1242       115  SER       OG              1.3123990806        3.7049572001       -6.8273552095  S13       235             1.0000000000
      1243       115  SER       HG1             0.8523138668        4.5360641782       -6.5259943956  S13       235             1.0000000000
      1244       115  SER       QQH7            2.1023532231        2.9482692261       -5.0215336661  S13       235             1.0000000000
      1245       116  PNM       S1             -3.1209384004        9.5221628746       -6.1211874888  S13       523             1.0000000000
      1246       116  PNM       C2             -1.8433307655        8.3099851703       -6.7784336075  S13       523             1.0000000000
      1247       116  PNM       C3             -1.4277494691        7.4927347301       -5.5267170091  S13       523             1.0000000000
      1248       116  PNM       N4             -2.6282927123        7.3182349020       -4.6832333249  S13       523             1.0000000000
      1249       116  PNM       C5             -3.7502102779        8.3086938138       -4.9324985850  S13       523             1.0000000000
      1250       116  PNM       C6             -3.6778459813        8.7060782779       -3.3964854207  S13       523             1.0000000000
      1251       116  PNM       C7             -2.5480779066        7.6606437932       -3.3021902039  S13       523             1.0000000000
      1252       116  PNM       O8             -1.5847720849        7.5207071835       -2.5330573619  S13       523             1.0000000000
      1253       116  PNM       C9             -2.4724427422        7.4082493987       -7.8300219588  S13       523             1.0000000000
      1254       116  PNM       C10            -0.6659448071        9.0623053345       -7.3684665901  S13       523             1.0000000000
      1255       116  PNM       C11            -0.7894918964        6.1707391852       -5.9162770667  S13       523             1.0000000000
      1256       116  PNM       O12            -1.3827477947        5.0887307916       -5.7408998436  S13       523             1.0000000000
      1257       116  PNM       O13             0.4392486821        6.2510947278       -6.4373769647  S13       523             1.0000000000
      1258       116  PNM       N14            -3.1224078082       10.0176745087       -3.1535084245  S13       523             1.0000000000
      1259       116  PNM       C15            -3.7749531476       11.1404096031       -3.5154914184  S13       523             1.0000000000
      1260       116  PNM       O16            -4.9325272900       11.0984734939       -4.0299808108  S13       523             1.0000000000
      1261       116  PNM       C17            -3.0419313774       12.4455868043       -3.3408508786  S13       523             1.0000000000
      1262       116  PNM       C18            -2.1417510691       12.6445032328       -4.5313481679  S13       523             1.0000000000
      1263       116  PNM       C19            -0.7905777192       12.9783990564       -4.3657279245  S13       523             1.0000000000
      1264       116  PNM       C20             0.0356595131       13.1268458730       -5.4823438166  S13       523             1.0000000000
      1265       116  PNM       C21            -0.4754096035       12.9269660345       -6.7662465279  S13       523             1.0000000000
      1266       116  PNM       C22            -1.8287782144       12.6281768675       -6.9387896499  S13       523             1.0000000000
      1267       116  PNM       C23            -2.6632754423       12.4936928369       -5.8275384748  S13       523             1.0000000000
      1268       116  PNM       H24            -0.6720342351        8.0811336405       -4.9544009020  S13       523             1.0000000000
      1269       116  PNM       H25            -0.9437862942        9.5243800986       -8.3219134967  S13       523             1.0000000000
      1270       116  PNM       H26             0.1662784509        8.3715565156       -7.5486164222  S13       523             1.0000000000
      1271       116  PNM       H27            -0.3167329683        9.8563431679       -6.7004690628  S13       523             1.0000000000
      1272       116  PNM       H28            -2.8242388630        7.9957025672       -8.6852891354  S13       523             1.0000000000
      1273       116  PNM       H29            -3.3250420189        6.8545358741       -7.4210234444  S13       523             1.0000000000
      1274       116  PNM       H30            -1.7358202319        6.6788518464       -8.1927130555  S13       523             1.0000000000
      1275       116  PNM       H31            -4.7000313007        7.8180040880       -5.2331422886  S13       523             1.0000000000
      1276       116  PNM       H32            -4.6233330720        8.5473695531       -2.8310840472  S13       523             1.0000000000
      1277       116  PNM       H33            -2.4514760665       12.4430845696       -2.4098013942  S13       523             1.0000000000
      1278       116  PNM       H34            -3.7737850313       13.2683836830       -3.2735175625  S13       523             1.0000000000
      1279       116  PNM       H35            -0.3822977662       13.1184088476       -3.3580906033  S13       523             1.0000000000
      1280       116  PNM       H36             1.0897672875       13.3936737894       -5.3434128463  S13       523             1.0000000000
      1281       116  PNM       H37             0.1803922482       13.0166440957       -7.6392479575  S13       523             1.0000000000
      1282       116  PNM       H38            -2.2378636033       12.4900351436       -7.9466054829  S13       523             1.0000000000
      1283       116  PNM       H39            -3.7309409245       12.2789607088       -5.9595687616  S13       523             1.0000000000
      1284       116  PNM       H40            -2.1797265609       10.0758533543       -2.7229610558  S13       523             1.0000000000
      1285       117  TIP3      OH2            -4.5146520818        7.7093361229       -0.4947927614  S13       290             1.0000000000
      1286       117  TIP3      H1             -5.9706862473        7.5534595162       -0.2957507536  S13       290             1.0000000000
      1287       117  TIP3      H2             -3.9110234123        8.3181997684        0.0310608818  S13       290             1.0000000000
      1288       118  SER       CB             -3.0554671143        4.9498469622       -2.3505938456  S14       70              1.0000000000
      1289       118  SER       HB1            -3.5895177369        4.0923709190       -2.8050759637  S14       70              1.0000000000
      1290       118  SER       HB2            -2.0845778463        5.0843606215       -2.8565666811  S14       70              1.0000000000
      1291       118  SER       OG             -3.8627202697        6.1369728836       -2.5242534544  S14       70              1.0000000000
      1292       118  SER       HG1            -4.0264922285        7.1355176907       -1.1399156186  S14       70              1.0000000000
      1293       118  SER       QQH1           -2.8835637736        4.7423324041       -1.2706166485  S14       70              1.0000000000
      1294       119  LYS       CD             -6.5913972609        3.4292936609       -2.0418954883  S14       73              1.0000000000
      1295       119  LYS       HD1            -7.2752022939        2.9473777577       -2.7468008605  S14       73              1.0000000000
      1296       119  LYS       HD2            -5.5814304956        3.3636220266       -2.4664281357  S14       73              1.0000000000
      1297       119  LYS       QQH2           -6.6231299324        2.8713243498       -1.0966416792  S14       73              1.0000000000
      1298       119  LYS       CE             -6.9843617832        4.8811820382       -1.8523983156  S14       73              1.0000000000
      1299       119  LYS       HE1            -6.7133414403        5.2400724771       -0.8425232203  S14       73              1.0000000000
      1300       119  LYS       HE2            -8.0827078022        4.9959640227       -1.9509885114  S14       73              1.0000000000
      1301       119  LYS       NZ             -6.3171810496        5.7343798615       -2.8241701436  S14       73              1.0000000000
      1302       119  LYS       HZ1            -6.4813855598        5.4240795777       -3.8007592948  S14       73              1.0000000000
      1303       119  LYS       HZ2            -5.0745656992        5.8656181095       -2.6709156593  S14       73              1.0000000000
      1304       119  LYS       HZ3            -6.6893702378        6.7084300651       -2.7708141838  S14       73              1.0000000000
      1305       120  SER       CB             -4.5525392690        4.5036284413       -6.3971492332  S14       130             1.0000000000
      1306       120  SER       HB1            -4.6287586216        5.4550865436       -6.9384716205  S14       130             1.0000000000
      1307       120  SER       HB2            -3.8133979615        3.8669107184       -6.9185366870  S14       130             1.0000000000
      1308       120  SER       OG             -4.1015034819        4.7314517347       -5.0407181505  S14       130             1.0000000000
      1309       120  SER       HG1            -3.5224564625        5.5426011348       -5.0172244498  S14       130             1.0000000000
      1310       120  SER       QQH3           -5.5268036606        3.9901087912       -6.3788791652  S14       130             1.0000000000
      1311       121  GLU       CB             -9.9647209890        9.2670381996        0.8060404452  S14       166             1.0000000000
      1312       121  GLU       HB1            -9.6721771418        9.9136853009       -0.0321926284  S14       166             1.0000000000
      1313       121  GLU       HB2           -11.0050620221        8.9721387141        0.6505385937  S14       166             1.0000000000
      1314       121  GLU       QQH4           -9.8717692703        9.7950282884        1.7606223256  S14       166             1.0000000000
      1315       121  GLU       CG             -9.0865064723        8.0316753994        0.7703291898  S14       166             1.0000000000
      1316       121  GLU       HG1            -9.4826277626        7.3154926638        0.0323179397  S14       166             1.0000000000
      1317       121  GLU       HG2            -9.1092467565        7.5048152454        1.7399020720  S14       166             1.0000000000
      1318       121  GLU       CD             -7.6589570999        8.3388552917        0.4114195851  S14       166             1.0000000000
      1319       121  GLU       OE1            -7.1131069215        9.4291903554        0.5796396884  S14       166             1.0000000000
      1320       121  GLU       OE2            -6.9832341599        7.3017662292       -0.1238155945  S14       166             1.0000000000
      1321       122  ASN       CB             -2.5040837257       11.8306434420        1.1543455089  S14       170             1.0000000000
      1322       122  ASN       HB1            -1.5390696082       11.6765387644        0.6605711230  S14       170             1.0000000000
      1323       122  ASN       HB2            -2.9440713335       12.7637507674        0.7923959884  S14       170             1.0000000000
      1324       122  ASN       QQH5           -2.3670492293       11.8824032697        2.2414986679  S14       170             1.0000000000
      1325       122  ASN       CG             -3.4196619021       10.6725982979        0.8286570748  S14       170             1.0000000000
      1326       122  ASN       OD1            -3.0280471190        9.4781676627        0.9005154452  S14       170             1.0000000000
      1327       122  ASN       ND2            -4.6840437269       10.9658458004        0.4614905231  S14       170             1.0000000000
      1328       122  ASN       HD21           -5.3608205568       10.2068907868        0.2670225951  S14       170             1.0000000000
      1329       122  ASN       HD22           -4.9444602481       11.9340969836        0.2097796792  S14       170             1.0000000000
      1330       123  LYS       CE             -3.1115510422        1.6777790680       -4.4832756005  S14       234             1.0000000000
      1331       123  LYS       HE1            -3.5209958316        1.9132052601       -3.4943114998  S14       234             1.0000000000
      1332       123  LYS       HE2            -3.9384136637        1.6345004868       -5.2021395696  S14       234             1.0000000000
      1333       123  LYS       NZ             -2.2006974543        2.7324905099       -4.9080406718  S14       234             1.0000000000
      1334       123  LYS       HZ1            -1.7406271740        2.4913587093       -5.8206417700  S14       234             1.0000000000
      1335       123  LYS       HZ2            -1.4275853935        2.9127557708       -4.2305648144  S14       234             1.0000000000
      1336       123  LYS       HZ3            -2.7245948742        3.6488234887       -5.0277148492  S14       234             1.0000000000
      1337       123  LYS       QQH6           -2.5772233521        0.7192900170       -4.4421004192  S14       234             1.0000000000
      1338       124  SER       CB              2.4298018577        3.4352576634       -5.9685571183  S14       235             1.0000000000
      1339       124  SER       HB1             3.1233971287        2.7676768969       -6.5048500328  S14       235             1.0000000000
      1340       124  SER       HB2             2.9755671368        4.3633925454       -5.7214086319  S14       235             1.0000000000
      1341       124  SER       OG              1.3129688274        3.7046846694       -6.8278459518  S14       235             1.0000000000
      1342       124  SER       HG1             0.8520601367        4.5349883841       -6.5257359462  S14       235             1.0000000000
      1343       124  SER       QQH7            2.1025012084        2.9481903419       -5.0218011677  S14       235             1.0000000000
      1344       125  PNM       S1             -3.1229358631        9.5159267546       -6.1235542396  S14       523             1.0000000000
      1345       125  PNM       C2             -1.8431089785        8.3049917437       -6.7790477163  S14       523             1.0000000000
      1346       125  PNM       C3             -1.4287603303        7.4881967820       -5.5269595893  S14       523             1.0000000000
      1347       125  PNM       N4             -2.6299409047        7.3127394294       -4.6849649542  S14       523             1.0000000000
      1348       125  PNM       C5             -3.7521937374        8.3031323679       -4.9348382503  S14       523             1.0000000000
      1349       125  PNM       C6             -3.6791046369        8.7015433661       -3.3987486676  S14       523             1.0000000000
      1350       125  PNM       C7             -2.5488091046        7.6575714150       -3.3045777865  S14       523             1.0000000000
      1351       125  PNM       O8             -1.5848213245        7.5205883628       -2.5356763949  S14       523             1.0000000000
      1352       125  PNM       C9             -2.4697016075        7.4027699537       -7.8317009688  S14       523             1.0000000000
      1353       125  PNM       C10            -0.6651187177        9.0582228452       -7.3666235202  S14       523             1.0000000000
      1354       125  PNM       C11            -0.7885560770        6.1671726485       -5.9158808708  S14       523             1.0000000000
      1355       125  PNM       O12            -1.3802295532        5.0840875729       -5.7411815794  S14       523             1.0000000000
      1356       125  PNM       O13             0.4403083460        6.2498652718       -6.4358515265  S14       523             1.0000000000
      1357       125  PNM       N14            -3.1208528666       10.0117756580       -3.1563492980  S14       523             1.0000000000
      1358       125  PNM       C15            -3.7729199217       11.1360058865       -3.5140284785  S14       523             1.0000000000
      1359       125  PNM       O16            -4.9320950764       11.0960095778       -4.0247961347  S14       523             1.0000000000
      1360       125  PNM       C17            -3.0374000460       12.4396203542       -3.3391644936  S14       523             1.0000000000
      1361       125  PNM       C18            -2.1397771349       12.6396196489       -4.5314599266  S14       523             1.0000000000
      1362       125  PNM       C19            -0.7887425695       12.9754472918       -4.3684036484  S14       523             1.0000000000
      1363       125  PNM       C20             0.0350436662       13.1257309086       -5.4866050807  S14       523             1.0000000000
      1364       125  PNM       C21            -0.4782955725       12.9257322950       -6.7695901663  S14       523             1.0000000000
      1365       125  PNM       C22            -1.8315460320       12.6249141453       -6.9395274486  S14       523             1.0000000000
      1366       125  PNM       C23            -2.6636446895       12.4887000536       -5.8266793464  S14       523             1.0000000000
      1367       125  PNM       H24            -0.6743314443        8.0771812374       -4.9535425433  S14       523             1.0000000000
      1368       125  PNM       H25            -0.9408370573        9.5190294900       -8.3212923801  S14       523             1.0000000000
      1369       125  PNM       H26             0.1684835985        8.3683469491       -7.5436818525  S14       523             1.0000000000
      1370       125  PNM       H27            -0.3188383700        9.8533973075       -6.6984878059  S14       523             1.0000000000
      1371       125  PNM       H28            -2.8206338726        7.9899652528       -8.6875113070  S14       523             1.0000000000
      1372       125  PNM       H29            -3.3224959623        6.8482796915       -7.4241883868  S14       523             1.0000000000
      1373       125  PNM       H30            -1.7318469506        6.6740462784       -8.1932094000  S14       523             1.0000000000
      1374       125  PNM       H31            -4.7020250252        7.8122418703       -5.2351624502  S14       523             1.0000000000
      1375       125  PNM       H32            -4.6241181232        8.5440902763       -2.8321305439  S14       523             1.0000000000
      1376       125  PNM       H33            -2.4445742174       12.4344359977       -2.4096314249  S14       523             1.0000000000
      1377       125  PNM       H34            -3.7677799316       13.2634585923       -3.2683358505  S14       523             1.0000000000
      1378       125  PNM       H35            -0.3786390883       13.1156143320       -3.3615234756  S14       523             1.0000000000
      1379       125  PNM       H36             1.0890473358       13.3940458488       -5.3497193803  S14       523             1.0000000000
      1380       125  PNM       H37             0.1756383776       13.0168106295       -7.6438583896  S14       523             1.0000000000
      1381       125  PNM       H38            -2.2424643779       12.4866873021       -7.9465814881  S14       523             1.0000000000
      1382       125  PNM       H39            -3.7313236905       12.2728342581       -5.9567516095  S14       523             1.0000000000
      1383       125  PNM       H40            -2.1775611528       10.0678724225       -2.7269013096  S14       523             1.0000000000
      1384       126  TIP3      OH2            -4.5067469020        7.7185678809       -0.4863513649  S14       290             1.0000000000
      1385       126  TIP3      H1             -5.9852242418        7.5547139893       -0.2822621380  S14       290             1.0000000000
      1386       126  TIP3      H2             -3.9029770366        8.3256990016        0.0415058434  S14       290             1.0000000000
      1387       127  SER       CB             -3.0469858933        4.9480664102       -2.3542519178  S15       70              1.0000000000
      1388       127  SER       HB1            -3.5802373441        4.0902771888       -2.8091269167  S15       70              1.0000000000
      1389       127  SER       HB2            -2.0752635051        5.0825466601       -2.8586575063  S15       70              1.0000000000
      1390       127  SER       OG             -3.8535357971        6.1341473088       -2.5286562989  S15       70              1.0000000000
      1391       127  SER       HG1            -4.0185922980        7.1431310747       -1.1309915857  S15       70              1.0000000000
      1392       127  SER       QQH1           -2.8763834863        4.7408362188       -1.2740417265  S15       70              1.0000000000
      1393       128  LYS       CD             -6.5768239001        3.4283707957       -2.0496495577  S15       73              1.0000000000
      1394       128  LYS       HD1            -7.2657023801        2.9500801209       -2.7520900968  S15       73              1.0000000000
      1395       128  LYS       HD2            -5.5680526492        3.3539569069       -2.4756065270  S15       73              1.0000000000
      1396       128  LYS       QQH2           -6.6112607581        2.8733364909       -1.1027655396  S15       73              1.0000000000
      1397       128  LYS       CE             -6.9587803857        4.8833716981       -1.8634991897  S15       73              1.0000000000
      1398       128  LYS       HE1            -6.6723843206        5.2461727168       -0.8591070989  S15       73              1.0000000000
      1399       128  LYS       HE2            -8.0579251454        5.0034932257       -1.9475884700  S15       73              1.0000000000
      1400       128  LYS       NZ             -6.2990004547        5.7263676820       -2.8485939250  S15       73              1.0000000000
      1401       128  LYS       HZ1            -6.4619560747        5.4021344766       -3.8204015086  S15       73              1.0000000000
      1402       128  LYS       HZ2            -5.0555613961        5.8631375063       -2.6894300138  S15       73              1.0000000000
      1403       128  LYS       HZ3            -6.6750065297        6.6994569799       -2.8054885872  S15       73              1.0000000000
      1404       129  SER       CB             -4.5546432041        4.5005234475       -6.3961162840  S15       130             1.0000000000
      1405       129  SER       HB1            -4.6272898566        5.4517806831       -6.9382223640  S15       130             1.0000000000
      1406       129  SER       HB2            -3.8142636671        3.8626901534       -6.9143117215  S15       130             1.0000000000
      1407       129  SER       OG             -4.1085280182        4.7283364171       -5.0378521416  S15       130             1.0000000000
      1408       129  SER       HG1            -3.5279242163        5.5383376589       -5.0137296583  S15       130             1.0000000000
      1409       129  SER       QQH3           -5.5296150669        3.9882997250       -6.3814139994  S15       130             1.0000000000
      1410       130  GLU       CB             -9.9705223912        9.2710176336        0.8072297760  S15       166             1.0000000000
      1411       130  GLU       HB1            -9.6765644809        9.9166584112       -0.0313111417  S15       166             1.0000000000
      1412       130  GLU       HB2           -11.0111715838        8.9775396888        0.6513365457  S15       166             1.0000000000
      1413       130  GLU       QQH4           -9.8776186075        9.7997137194        1.7614686147  S15       166             1.0000000000
      1414       130  GLU       CG             -9.0940355259        8.0350102307        0.7733567202  S15       166             1.0000000000
      1415       130  GLU       HG1            -9.4875005629        7.3205986257        0.0322025183  S15       166             1.0000000000
      1416       130  GLU       HG2            -9.1210849161        7.5061806316        1.7417932342  S15       166             1.0000000000
      1417       130  GLU       CD             -7.6651393810        8.3412568843        0.4205028841  S15       166             1.0000000000
      1418       130  GLU       OE1            -7.1186818134        9.4319588344        0.5830345724  S15       166             1.0000000000
      1419       130  GLU       OE2            -6.9876530801        7.2995939388       -0.1042161889  S15       166             1.0000000000
      1420       131  ASN       CB             -2.5026488106       11.8349785590        1.1547109160  S15       170             1.0000000000
      1421       131  ASN       HB1            -1.5375428245       11.6827564591        0.6605546422  S15       170             1.0000000000
      1422       131  ASN       HB2            -2.9442746974       12.7677278287        0.7938476515  S15       170             1.0000000000
      1423       131  ASN       QQH5           -2.3651113570       11.8859113320        2.2418376463  S15       170             1.0000000000
      1424       131  ASN       CG             -3.4154736979       10.6753245357        0.8286902963  S15       170             1.0000000000
      1425       131  ASN       OD1            -3.0213503504        9.4821985767        0.9060056488  S15       170             1.0000000000
      1426       131  ASN       ND2            -4.6791746255       10.9650945772        0.4563192984  S15       170             1.0000000000
      1427       131  ASN       HD21           -5.3540561374       10.2046594148        0.2619730188  S15       170             1.0000000000
      1428       131  ASN       HD22           -4.9411118149       11.9324532183        0.2025661739  S15       170             1.0000000000
      1429       132  LYS       CE             -3.1125634627        1.6783485910       -4.4830649923  S15       234             1.0000000000
      1430       132  LYS       HE1            -3.5218468722        1.9130294170       -3.4938175688  S15       234             1.0000000000
      1431       132  LYS       HE2            -3.9395627887        1.6353652080       -5.2017928548  S15       234             1.0000000000
      1432       132  LYS       NZ             -2.2020169992        2.7334779597       -4.9073448216  S15       234             1.0000000000
      1433       132  LYS       HZ1            -1.7418398672        2.4930184739       -5.8201364155  S15       234             1.0000000000
      1434       132  LYS       HZ2            -1.4287396539        2.9135708736       -4.2299972809  S15       234             1.0000000000
      1435       132  LYS       HZ3            -2.7261302393        3.6493359002       -5.0266098858  S15       234             1.0000000000
      1436       132  LYS       QQH6           -2.5780064541        0.7199771543       -4.4426240365  S15       234             1.0000000000
      1437       133  SER       CB              2.4301213780        3.4352868972       -5.9686706795  S15       235             1.0000000000
      1438       133  SER       HB1             3.1240750654        2.7679195819       -6.5047456438  S15       235             1.0000000000
      1439       133  SER       HB2             2.9755455178        4.3635763185       -5.7212952111  S15       235             1.0000000000
      1440       133  SER       OG              1.3135352283        3.7043998679       -6.8283564090  S15       235             1.0000000000
      1441       133  SER       HG1             0.8517288846        4.5338435861       -6.5254304003  S15       235             1.0000000000
      1442       133  SER       QQH7            2.1025922504        2.9481138182       -5.0220590546  S15       235             1.0000000000
      1443       134  PNM       S1             -3.1248433061        9.5091697604       -6.1265829792  S15       523             1.0000000000
      1444       134  PNM       C2             -1.8429424440        8.2995848785       -6.7798217558  S15       523             1.0000000000
      1445       134  PNM       C3             -1.4299701490        7.4832929652       -5.5273170506  S15       523             1.0000000000
      1446       134  PNM       N4             -2.6318400319        7.3064909937       -4.6870690212  S15       523             1.0000000000
      1447       134  PNM       C5             -3.7541986734        8.2970256370       -4.9372979473  S15       523             1.0000000000
      1448       134  PNM       C6             -3.6801726020        8.6966035328       -3.4013046482  S15       523             1.0000000000
      1449       134  PNM       C7             -2.5497372936        7.6536260886       -3.3069869627  S15       523             1.0000000000
      1450       134  PNM       O8             -1.5842231960        7.5207279772       -2.5390291275  S15       523             1.0000000000
      1451       134  PNM       C9             -2.4666784701        7.3968627964       -7.8337382757  S15       523             1.0000000000
      1452       134  PNM       C10            -0.6642680463        9.0538671216       -7.3646086880  S15       523             1.0000000000
      1453       134  PNM       C11            -0.7875623163        6.1633769172       -5.9154394671  S15       523             1.0000000000
      1454       134  PNM       O12            -1.3774568078        5.0790663348       -5.7413792277  S15       523             1.0000000000
      1455       134  PNM       O13             0.4414388413        6.2485162706       -6.4342718446  S15       523             1.0000000000
      1456       134  PNM       N14            -3.1188420561       10.0053251807       -3.1595868271  S15       523             1.0000000000
      1457       134  PNM       C15            -3.7704724901       11.1310597618       -3.5124866452  S15       523             1.0000000000
      1458       134  PNM       O16            -4.9313987962       11.0930446051       -4.0193550382  S15       523             1.0000000000
      1459       134  PNM       C17            -3.0324016393       12.4330366828       -3.3372761099  S15       523             1.0000000000
      1460       134  PNM       C18            -2.1375933713       12.6342785858       -4.5315217063  S15       523             1.0000000000
      1461       134  PNM       C19            -0.7867257162       12.9722361422       -4.3712714923  S15       523             1.0000000000
      1462       134  PNM       C20             0.0343556195       13.1245829710       -5.4912112382  S15       523             1.0000000000
      1463       134  PNM       C21            -0.4814803954       12.9244733699       -6.7731832262  S15       523             1.0000000000
      1464       134  PNM       C22            -1.8345816358       12.6213852819       -6.9402606808  S15       523             1.0000000000
      1465       134  PNM       C23            -2.6640279928       12.4832221849       -5.8256692167  S15       523             1.0000000000
      1466       134  PNM       H24            -0.6769455135        8.0729823987       -4.9527169851  S15       523             1.0000000000
      1467       134  PNM       H25            -0.9375545260        9.5133504974       -8.3206003771  S15       523             1.0000000000
      1468       134  PNM       H26             0.1708595993        8.3649603633       -7.5382896850  S15       523             1.0000000000
      1469       134  PNM       H27            -0.3212387594        9.8502471474       -6.6962546659  S15       523             1.0000000000
      1470       134  PNM       H28            -2.8165524572        7.9838094324       -8.6901470107  S15       523             1.0000000000
      1471       134  PNM       H29            -3.3197626380        6.8415417464       -7.4279457409  S15       523             1.0000000000
      1472       134  PNM       H30            -1.7274214904        6.6688920675       -8.1939288275  S15       523             1.0000000000
      1473       134  PNM       H31            -4.7041391039        7.8061297191       -5.2371703005  S15       523             1.0000000000
      1474       134  PNM       H32            -4.6248574285        8.5408723033       -2.8336058522  S15       523             1.0000000000
      1475       134  PNM       H33            -2.4369905286       12.4249070771       -2.4094209405  S15       523             1.0000000000
      1476       134  PNM       H34            -3.7611692513       13.2579865647       -3.2625525041  S15       523             1.0000000000
      1477       134  PNM       H35            -0.3746313875       13.1125395212       -3.3652177330  S15       523             1.0000000000
      1478       134  PNM       H36             1.0882249001       13.3945576679       -5.3565466040  S15       523             1.0000000000
      1479       134  PNM       H37             0.1703999573       13.0171360196       -7.6488241509  S15       523             1.0000000000
      1480       134  PNM       H38            -2.2474891050       12.4830526680       -7.9464827122  S15       523             1.0000000000
      1481       134  PNM       H39            -3.7317003012       12.2660243438       -5.9536018260  S15       523             1.0000000000
      1482       134  PNM       H40            -2.1749915108       10.0592461154       -2.7311031554  S15       523             1.0000000000
      1483       135  TIP3      OH2            -4.5000546863        7.7249828076       -0.4792933273  S15       290             1.0000000000
      1484       135  TIP3      H1             -5.9950744222        7.5552813679       -0.2675828777  S15       290             1.0000000000
      1485       135  TIP3      H2             -3.8955734041        8.3300357767        0.0490850494  S15       290             1.0000000000
      1486       136  SER       CB             -3.0373139990        4.9475055754       -2.3576579449  S16       70              1.0000000000
      1487       136  SER       HB1            -3.5689236814        4.0891439678       -2.8135522785  S16       70              1.0000000000
      1488       136  SER       HB2            -2.0647562404        5.0826503795       -2.8602804072  S16       70              1.0000000000
      1489       136  SER       OG             -3.8444609944        6.1320376338       -2.5322432647  S16       70              1.0000000000
      1490       136  SER       HG1            -4.0129403915        7.1485358151       -1.1249419557  S16       70              1.0000000000
      1491       136  SER       QQH1           -2.8680337166        4.7398596941       -1.2772724875  S16       70              1.0000000000
      1492       137  LYS       CD             -6.5616799017        3.4281434702       -2.0575782234  S16       73              1.0000000000
      1493       137  LYS       HD1            -7.2552352808        2.9532439034       -2.7577432120  S16       73              1.0000000000
      1494       137  LYS       HD2            -5.5540777224        3.3454807424       -2.4847493705  S16       73              1.0000000000
      1495       137  LYS       QQH2           -6.5986630336        2.8759012872       -1.1091882370  S16       73              1.0000000000
      1496       137  LYS       CE             -6.9333511770        4.8859669318       -1.8746190800  S16       73              1.0000000000
      1497       137  LYS       HE1            -6.6308623860        5.2530992742       -0.8764522795  S16       73              1.0000000000
      1498       137  LYS       HE2            -8.0330304591        5.0112468156       -1.9440401270  S16       73              1.0000000000
      1499       137  LYS       NZ             -6.2823685423        5.7194383894       -2.8733389627  S16       73              1.0000000000
      1500       137  LYS       HZ1            -6.4450887088        5.3820587713       -3.8403200683  S16       73              1.0000000000
      1501       137  LYS       HZ2            -5.0420481786        5.8604144162       -2.7093097049  S16       73              1.0000000000
      1502       137  LYS       HZ3            -6.6619917874        6.6915383478       -2.8393142345  S16       73              1.0000000000
      1503       138  SER       CB             -4.5569147783        4.4977129427       -6.3950448965  S16       130             1.0000000000
      1504       138  SER       HB1            -4.6259703030        5.4488028875       -6.9378651667  S16       130             1.0000000000
      1505       138  SER       HB2            -3.8151819983        3.8588501640       -6.9099577910  S16       130             1.0000000000
      1506       138  SER       OG             -4.1160657736        4.7254037590       -5.0348838079  S16       130             1.0000000000
      1507       138  SER       HG1            -3.5325915522        5.5333103116       -5.0101877544  S16       130             1.0000000000
      1508       138  SER       QQH3           -5.5325645943        3.9866966695       -6.3841688845  S16       130             1.0000000000
      1509       139  GLU       CB             -9.9757661165        9.2747899633        0.8082932957  S16       166             1.0000000000
      1510       139  GLU       HB1            -9.6804222208        9.9196217282       -0.0304088614  S16       166             1.0000000000
      1511       139  GLU       HB2           -11.0166419628        8.9826305379        0.6518208495  S16       166             1.0000000000
      1512       139  GLU       QQH4           -9.8830039273        9.8039765180        1.7622931765  S16       166             1.0000000000
      1513       139  GLU       CG             -9.1009248677        8.0380102063        0.7760624216  S16       166             1.0000000000
      1514       139  GLU       HG1            -9.4921771409        7.3252484331        0.0321114894  S16       166             1.0000000000
      1515       139  GLU       HG2            -9.1320758664        7.5074790591        1.7434810985  S16       166             1.0000000000
      1516       139  GLU       CD             -7.6706022355        8.3431349623        0.4288696104  S16       166             1.0000000000
      1517       139  GLU       OE1            -7.1240657242        9.4343461663        0.5861363252  S16       166             1.0000000000
      1518       139  GLU       OE2            -6.9908123547        7.2973768036       -0.0856743783  S16       166             1.0000000000
      1519       140  ASN       CB             -2.5014704340       11.8391448847        1.1550385899  S16       170             1.0000000000
      1520       140  ASN       HB1            -1.5362982898       11.6888995985        0.6604091101  S16       170             1.0000000000
      1521       140  ASN       HB2            -2.9447690063       12.7714902690        0.7952486048  S16       170             1.0000000000
      1522       140  ASN       QQH5           -2.3633299749       11.8893688877        2.2421142763  S16       170             1.0000000000
      1523       140  ASN       CG             -3.4116828241       10.6778648722        0.8287683974  S16       170             1.0000000000
      1524       140  ASN       OD1            -3.0155102489        9.4859090250        0.9114814521  S16       170             1.0000000000
      1525       140  ASN       ND2            -4.6745970919       10.9644151326        0.4510981128  S16       170             1.0000000000
      1526       140  ASN       HD21           -5.3477457573       10.2025601969        0.2572612288  S16       170             1.0000000000
      1527       140  ASN       HD22           -4.9380040562       11.9309457804        0.1954117825  S16       170             1.0000000000
      1528       141  LYS       CE             -3.1136130353        1.6790711164       -4.4829261046  S16       234             1.0000000000
      1529       141  LYS       HE1            -3.5226719567        1.9129980538       -3.4933679890  S16       234             1.0000000000
      1530       141  LYS       HE2            -3.9407992171        1.6363449039       -5.2014528793  S16       234             1.0000000000
      1531       141  LYS       NZ             -2.2034621947        2.7346758438       -4.9067431156  S16       234             1.0000000000
      1532       141  LYS       HZ1            -1.7431665322        2.4949340425       -5.8197269233  S16       234             1.0000000000
      1533       141  LYS       HZ2            -1.4300150048        2.9146905613       -4.2295244219  S16       234             1.0000000000
      1534       141  LYS       HZ3            -2.7278776157        3.6499952172       -5.0255216118  S16       234             1.0000000000
      1535       141  LYS       QQH6           -2.5788054094        0.7208293122       -4.4432670945  S16       234             1.0000000000
      1536       142  SER       CB              2.4303967231        3.4353596241       -5.9687670255  S16       235             1.0000000000
      1537       142  SER       HB1             3.1247352366        2.7682217174       -6.5046071608  S16       235             1.0000000000
      1538       142  SER       HB2             2.9754597100        4.3638072219       -5.7211483216  S16       235             1.0000000000
      1539       142  SER       OG              1.3140719573        3.7041619016       -6.8288728794  S16       235             1.0000000000
      1540       142  SER       HG1             0.8513151183        4.5327013803       -6.5250582494  S16       235             1.0000000000
      1541       142  SER       QQH7            2.1026165705        2.9480541479       -5.0223225779  S16       235             1.0000000000
      1542       143  PNM       S1             -3.1272374790        9.5019173255       -6.1297111383  S16       523             1.0000000000
      1543       143  PNM       C2             -1.8428334317        8.2937934715       -6.7806511189  S16       523             1.0000000000
      1544       143  PNM       C3             -1.4314638112        7.4780024496       -5.5276767556  S16       523             1.0000000000
      1545       143  PNM       N4             -2.6341415256        7.2994662845       -4.6894982792  S16       523             1.0000000000
      1546       143  PNM       C5             -3.7563059650        8.2904417429       -4.9399070912  S16       523             1.0000000000
      1547       143  PNM       C6             -3.6811902250        8.6912267061       -3.4041595251  S16       523             1.0000000000
      1548       143  PNM       C7             -2.5510588963        7.6487680180       -3.3094425275  S16       523             1.0000000000
      1549       143  PNM       O8             -1.5832610619        7.5210095909       -2.5430857530  S16       523             1.0000000000
      1550       143  PNM       C9             -2.4634219685        7.3906439976       -7.8360654169  S16       523             1.0000000000
      1551       143  PNM       C10            -0.6633930324        9.0492343426       -7.3623096574  S16       523             1.0000000000
      1552       143  PNM       C11            -0.7865163639        6.1593961203       -5.9149268283  S16       523             1.0000000000
      1553       143  PNM       O12            -1.3743643614        5.0736829102       -5.7415023995  S16       523             1.0000000000
      1554       143  PNM       O13             0.4425966483        6.2471842577       -6.4326513177  S16       523             1.0000000000
      1555       143  PNM       N14            -3.1163577166        9.9982303990       -3.1632273294  S16       523             1.0000000000
      1556       143  PNM       C15            -3.7675662921       11.1255093987       -3.5108959259  S16       523             1.0000000000
      1557       143  PNM       O16            -4.9303813976       11.0895417399       -4.0136424839  S16       523             1.0000000000
      1558       143  PNM       C17            -3.0269618966       12.4258143524       -3.3352186205  S16       523             1.0000000000
      1559       143  PNM       C18            -2.1352019230       12.6285372495       -4.5315283542  S16       523             1.0000000000
      1560       143  PNM       C19            -0.7845378023       12.9688169621       -4.3742702947  S16       523             1.0000000000
      1561       143  PNM       C20             0.0336275267       13.1234477796       -5.4960668038  S16       523             1.0000000000
      1562       143  PNM       C21            -0.4848887293       12.9232296083       -6.7769467499  S16       523             1.0000000000
      1563       143  PNM       C22            -1.8378079564       12.6176688524       -6.9409663057  S16       523             1.0000000000
      1564       143  PNM       C23            -2.6643877358       12.4773465817       -5.8245186933  S16       523             1.0000000000
      1565       143  PNM       H24            -0.6801212044        8.0684829874       -4.9516094554  S16       523             1.0000000000
      1566       143  PNM       H25            -0.9340237341        9.5073069718       -8.3197229958  S16       523             1.0000000000
      1567       143  PNM       H26             0.1733547722        8.3613706776       -7.5322994403  S16       523             1.0000000000
      1568       143  PNM       H27            -0.3239437765        9.8468782556       -6.6936491730  S16       523             1.0000000000
      1569       143  PNM       H28            -2.8120083302        7.9774071554       -8.6931267838  S16       523             1.0000000000
      1570       143  PNM       H29            -3.3168953754        6.8344218266       -7.4323030833  S16       523             1.0000000000
      1571       143  PNM       H30            -1.7226929941        6.6634611232       -8.1948094662  S16       523             1.0000000000
      1572       143  PNM       H31            -4.7064924898        7.7997443487       -5.2392027614  S16       523             1.0000000000
      1573       143  PNM       H32            -4.6256329913        8.5377168229       -2.8354419462  S16       523             1.0000000000
      1574       143  PNM       H33            -2.4287838141       12.4145025565       -2.4092027593  S16       523             1.0000000000
      1575       143  PNM       H34            -3.7541018445       13.2518632867       -3.2562588333  S16       523             1.0000000000
      1576       143  PNM       H35            -0.3702958868       13.1092475192       -3.3691019588  S16       523             1.0000000000
      1577       143  PNM       H36             1.0873439331       13.3952315387       -5.3638070473  S16       523             1.0000000000
      1578       143  PNM       H37             0.1647342367       13.0176222111       -7.6540801965  S16       523             1.0000000000
      1579       143  PNM       H38            -2.2528755858       12.4792216716       -7.9462702406  S16       523             1.0000000000
      1580       143  PNM       H39            -3.7320245955       12.2586431354       -5.9501299354  S16       523             1.0000000000
      1581       143  PNM       H40            -2.1719316374       10.0496410734       -2.7357003277  S16       523             1.0000000000
      1582       144  TIP3      OH2            -4.4941619499        7.7291769904       -0.4729594007  S16       290             1.0000000000
      1583       144  TIP3      H1             -6.0024862191        7.5554573232       -0.2526860266  S16       290             1.0000000000
      1584       144  TIP3      H2             -3.8883647270        8.3327754205        0.0553067396  S16       290             1.0000000000
      1585       145  SER       CB             -3.0265745398        4.9481982348       -2.3610432744  S17       70              1.0000000000
      1586       145  SER       HB1            -3.5558413074        4.0891658822       -2.8185561070  S17       70              1.0000000000
      1587       145  SER       HB2            -2.0532362020        5.0850306275       -2.8616276153  S17       70              1.0000000000
      1588       145  SER       OG             -3.8356286229        6.1305653441       -2.5354328643  S17       70              1.0000000000
      1589       145  SER       HG1            -4.0085005651        7.1528224103       -1.1200266398  S17       70              1.0000000000
      1590       145  SER       QQH1           -2.8586666262        4.7397915741       -1.2805653001  S17       70              1.0000000000
      1591       146  LYS       CD             -6.5460557795        3.4286517376       -2.0656540442  S17       73              1.0000000000
      1592       146  LYS       HD1            -7.2440007635        2.9571613786       -2.7637379095  S17       73              1.0000000000
      1593       146  LYS       HD2            -5.5395588095        3.3380861573       -2.4938661160  S17       73              1.0000000000
      1594       146  LYS       QQH2           -6.5854971353        2.8792137385       -1.1157940131  S17       73              1.0000000000
      1595       146  LYS       CE             -6.9079659616        4.8890637896       -1.8857441623  S17       73              1.0000000000
      1596       146  LYS       HE1            -6.5892314378        5.2604809157       -0.8941513642  S17       73              1.0000000000
      1597       146  LYS       HE2            -8.0078912518        5.0192692919       -1.9403163142  S17       73              1.0000000000
      1598       146  LYS       NZ             -6.2667343914        5.7136271434       -2.8980389782  S17       73              1.0000000000
      1599       146  LYS       HZ1            -6.4299208375        5.3640756927       -3.8603040748  S17       73              1.0000000000
      1600       146  LYS       HZ2            -5.0315002180        5.8579209695       -2.7300415903  S17       73              1.0000000000
      1601       146  LYS       HZ3            -6.6501291381        6.6845452763       -2.8716970499  S17       73              1.0000000000
      1602       147  SER       CB             -4.5593401468        4.4953233942       -6.3939191065  S17       130             1.0000000000
      1603       147  SER       HB1            -4.6249354955        5.4463420840       -6.9372988231  S17       130             1.0000000000
      1604       147  SER       HB2            -3.8161621882        3.8554964682       -6.9055099918  S17       130             1.0000000000
      1605       147  SER       OG             -4.1240642853        4.7227402905       -5.0318013134  S17       130             1.0000000000
      1606       147  SER       HG1            -3.5364609494        5.5276108646       -5.0066980894  S17       130             1.0000000000
      1607       147  SER       QQH3           -5.5355696680        3.9853906051       -6.3871243145  S17       130             1.0000000000
      1608       148  GLU       CB             -9.9804167135        9.2782823345        0.8092410759  S17       166             1.0000000000
      1609       148  GLU       HB1            -9.6836783496        9.9224949825       -0.0294637390  S17       166             1.0000000000
      1610       148  GLU       HB2           -11.0214656406        8.9873061621        0.6520814082  S17       166             1.0000000000
      1611       148  GLU       QQH4           -9.8878795891        9.8077876372        1.7631012133  S17       166             1.0000000000
      1612       148  GLU       CG             -9.1071247047        8.0406551941        0.7784478193  S17       166             1.0000000000
      1613       148  GLU       HG1            -9.4965125433        7.3294755160        0.0319705173  S17       166             1.0000000000
      1614       148  GLU       HG2            -9.1421371774        7.5085902583        1.7449234281  S17       166             1.0000000000
      1615       148  GLU       CD             -7.6753908252        8.3445342595        0.4364976228  S17       166             1.0000000000
      1616       148  GLU       OE1            -7.1291134293        9.4363588198        0.5889259047  S17       166             1.0000000000
      1617       148  GLU       OE2            -6.9930384681        7.2951178863       -0.0683603936  S17       166             1.0000000000
      1618       149  ASN       CB             -2.5004946502       11.8430510907        1.1553332993  S17       170             1.0000000000
      1619       149  ASN       HB1            -1.5352933119       11.6946977384        0.6602026031  S17       170             1.0000000000
      1620       149  ASN       HB2            -2.9453943598       12.7749956376        0.7965630350  S17       170             1.0000000000
      1621       149  ASN       QQH5           -2.3617054763       11.8926811204        2.2423358361  S17       170             1.0000000000
      1622       149  ASN       CG             -3.4083347318       10.6802360499        0.8288906458  S17       170             1.0000000000
      1623       149  ASN       OD1            -3.0106137713        9.4892919886        0.9169168959  S17       170             1.0000000000
      1624       149  ASN       ND2            -4.6703494954       10.9639072081        0.4458860876  S17       170             1.0000000000
      1625       149  ASN       HD21           -5.3420290184       10.2007749440        0.2527679417  S17       170             1.0000000000
      1626       149  ASN       HD22           -4.9350033288       11.9296867942        0.1883489706  S17       170             1.0000000000
      1627       150  LYS       CE             -3.1147030536        1.6799886915       -4.4828770083  S17       234             1.0000000000
      1628       150  LYS       HE1            -3.5234978157        1.9131249647       -3.4929881672  S17       234             1.0000000000
      1629       150  LYS       HE2            -3.9421341348        1.6375091602       -5.2011436146  S17       234             1.0000000000
      1630       150  LYS       NZ             -2.2050477854        2.7361406296       -4.9062531933  S17       234             1.0000000000
      1631       150  LYS       HZ1            -1.7446222556        2.4971888738       -5.8194567227  S17       234             1.0000000000
      1632       150  LYS       HZ2            -1.4314251251        2.9161110505       -4.2291753324  S17       234             1.0000000000
      1633       150  LYS       HZ3            -2.7300237660        3.6508483661       -5.0244753814  S17       234             1.0000000000
      1634       150  LYS       QQH6           -2.5795878639        0.7219044256       -4.4440442325  S17       234             1.0000000000
      1635       151  SER       CB              2.4306063397        3.4354961518       -5.9688563897  S17       235             1.0000000000
      1636       151  SER       HB1             3.1253311237        2.7686072314       -6.5044930689  S17       235             1.0000000000
      1637       151  SER       HB2             2.9753089251        4.3640776312       -5.7209635327  S17       235             1.0000000000
      1638       151  SER       OG              1.3145496721        3.7040346420       -6.8293819658  S17       235             1.0000000000
      1639       151  SER       HG1             0.8508104938        4.5316342690       -6.5246229089  S17       235             1.0000000000
      1640       151  SER       QQH7            2.1025635060        2.9480365373       -5.0225974434  S17       235             1.0000000000
      1641       152  PNM       S1             -3.1297137539        9.4940352193       -6.1329496620  S17       523             1.0000000000
      1642       152  PNM       C2             -1.8428230483        8.2876456003       -6.7814048863  S17       523             1.0000000000
      1643       152  PNM       C3             -1.4333647496        7.4722920021       -5.5279192393  S17       523             1.0000000000
      1644       152  PNM       N4             -2.6370298054        7.2915862110       -4.6922417657  S17       523             1.0000000000
      1645       152  PNM       C5             -3.7586810378        8.2833728721       -4.9426855493  S17       523             1.0000000000
      1646       152  PNM       C6             -3.6823114225        8.6853653559       -3.4073275409  S17       523             1.0000000000
      1647       152  PNM       C7             -2.5530140262        7.6429109752       -3.3119481442  S17       523             1.0000000000
      1648       152  PNM       O8             -1.5822122757        7.5213106350       -2.5478000828  S17       523             1.0000000000
      1649       152  PNM       C9             -2.4599663418        7.3842169202       -7.8386107471  S17       523             1.0000000000
      1650       152  PNM       C10            -0.6625000724        9.0443023327       -7.3595828268  S17       523             1.0000000000
      1651       152  PNM       C11            -0.7854321970        6.1552595407       -5.9142944435  S17       523             1.0000000000
      1652       152  PNM       O12            -1.3708779180        5.0679200932       -5.7415464736  S17       523             1.0000000000
      1653       152  PNM       O13             0.4437256689        6.2460081775       -6.4309825993  S17       523             1.0000000000
      1654       152  PNM       N14            -3.1133793699        9.9903652838       -3.1672936865  S17       523             1.0000000000
      1655       152  PNM       C15            -3.7641549160       11.1192706410       -3.5092619470  S17       523             1.0000000000
      1656       152  PNM       O16            -4.9289998926       11.0854497697       -4.0076051021  S17       523             1.0000000000
      1657       152  PNM       C17            -3.0210630485       12.4178772979       -3.3329890353  S17       523             1.0000000000
      1658       152  PNM       C18            -2.1326096970       12.6224191177       -4.5314718486  S17       523             1.0000000000
      1659       152  PNM       C19            -0.7821997838       12.9652380785       -4.3773486995  S17       523             1.0000000000
      1660       152  PNM       C20             0.0328710485       13.1223572087       -5.5010803658  S17       523             1.0000000000
      1661       152  PNM       C21            -0.4884621680       12.9220424111       -6.7808097342  S17       523             1.0000000000
      1662       152  PNM       C22            -1.8411658044       12.6138352867       -6.9416294641  S17       523             1.0000000000
      1663       152  PNM       C23            -2.6647049467       12.4711386037       -5.8232378047  S17       523             1.0000000000
      1664       152  PNM       H24            -0.6840624390        8.0636612451       -4.9500516438  S17       523             1.0000000000
      1665       152  PNM       H25            -0.9302281823        9.5008989266       -8.3185047281  S17       523             1.0000000000
      1666       152  PNM       H26             0.1759565189        8.3575503830       -7.5256041696  S17       523             1.0000000000
      1667       152  PNM       H27            -0.3269167886        9.8432561372       -6.6905761502  S17       523             1.0000000000
      1668       152  PNM       H28            -2.8069701063        7.9709558914       -8.6963376973  S17       523             1.0000000000
      1669       152  PNM       H29            -3.3139554318        6.8270500384       -7.4372328312  S17       523             1.0000000000
      1670       152  PNM       H30            -1.7176898568        6.6578444446       -8.1957945429  S17       523             1.0000000000
      1671       152  PNM       H31            -4.7093206378        7.7931490928       -5.2413442836  S17       523             1.0000000000
      1672       152  PNM       H32            -4.6266256659        8.5347305510       -2.8376817305  S17       523             1.0000000000
      1673       152  PNM       H33            -2.4199567647       12.4032329241       -2.4089489252  S17       523             1.0000000000
      1674       152  PNM       H34            -3.7465965613       13.2449403824       -3.2494834653  S17       523             1.0000000000
      1675       152  PNM       H35            -0.3657174522       13.1057519181       -3.3731070111  S17       523             1.0000000000
      1676       152  PNM       H36             1.0864023383       13.3960839716       -5.3713229677  S17       523             1.0000000000
      1677       152  PNM       H37             0.1587856803       13.0183070513       -7.6594940303  S17       523             1.0000000000
      1678       152  PNM       H38            -2.2584875015       12.4752757831       -7.9459812264  S17       523             1.0000000000
      1679       152  PNM       H39            -3.7322798176       12.2507460147       -5.9464192426  S17       523             1.0000000000
      1680       152  PNM       H40            -2.1683374337       10.0389288112       -2.7407776690  S17       523             1.0000000000
      1681       153  TIP3      OH2            -4.4890586742        7.7316122273       -0.4668207939  S17       290             1.0000000000
      1682       153  TIP3      H1             -6.0077345667        7.5550152073       -0.2381685113  S17       290             1.0000000000
      1683       153  TIP3      H2             -3.8819954755        8.3343816095        0.0608626561  S17       290             1.0000000000
      1684       154  SER       CB             -3.0147232711        4.9502037382       -2.3645788289  S18       70              1.0000000000
      1685       154  SER       HB1            -3.5409245905        4.0902630859       -2.8241309438  S18       70              1.0000000000
      1686       154  SER       HB2            -2.0406054193        5.0895768908       -2.8628217050  S18       70              1.0000000000
      1687       154  SER       OG             -3.8268830537        6.1298857171       -2.5384856100  S18       70              1.0000000000
      1688       154  SER       HG1            -4.0049688612        7.1563054247       -1.1164087332  S18       70              1.0000000000
      1689       154  SER       QQH1           -2.8482365002        4.7408368152       -1.2840987782  S18       70              1.0000000000
      1690       155  LYS       CD             -6.5301861793        3.4298863979       -2.0738427665  S18       73              1.0000000000
      1691       155  LYS       HD1            -7.2323685901        2.9618123640       -2.7699504052  S18       73              1.0000000000
      1692       155  LYS       HD2            -5.5247626876        3.3318374406       -2.5029380778  S18       73              1.0000000000
      1693       155  LYS       QQH2           -6.5721237256        2.8832857217       -1.1225470647  S18       73              1.0000000000
      1694       155  LYS       CE             -6.8826434824        4.8927432117       -1.8968691456  S18       73              1.0000000000
      1695       155  LYS       HE1            -6.5476912900        5.2684555393       -0.9122307755  S18       73              1.0000000000
      1696       155  LYS       HE2            -7.9825510581        5.0279908121       -1.9365569953  S18       73              1.0000000000
      1697       155  LYS       NZ             -6.2518191074        5.7089718018       -2.9225166825  S18       73              1.0000000000
      1698       155  LYS       HZ1            -6.4160082151        5.3482154126       -3.8802100019  S18       73              1.0000000000
      1699       155  LYS       HZ2            -5.0235163827        5.8557494467       -2.7514122222  S18       73              1.0000000000
      1700       155  LYS       HZ3            -6.6389693702        6.6786365714       -2.9027699757  S18       73              1.0000000000
      1701       156  SER       CB             -4.5618814085        4.4934866942       -6.3926996934  S18       130             1.0000000000
      1702       156  SER       HB1            -4.6242306114        5.4445042396       -6.9365703544  S18       130             1.0000000000
      1703       156  SER       HB2            -3.8171046956        3.8528295934       -6.9009318534  S18       130             1.0000000000
      1704       156  SER       OG             -4.1326157918        4.7205657093       -5.0285857098  S18       130             1.0000000000
      1705       156  SER       HG1            -3.5393432092        5.5211405962       -5.0032782114  S18       130             1.0000000000
      1706       156  SER       QQH3           -5.5385089943        3.9844579721       -6.3902070659  S18       130             1.0000000000
      1707       157  GLU       CB             -9.9844989735        9.2814412113        0.8100706347  S18       166             1.0000000000
      1708       157  GLU       HB1            -9.6863970052        9.9251994743       -0.0285128279  S18       166             1.0000000000
      1709       157  GLU       HB2           -11.0256804683        8.9915017584        0.6521043076  S18       166             1.0000000000
      1710       157  GLU       QQH4           -9.8921892665        9.8111063705        1.7638857929  S18       166             1.0000000000
      1711       157  GLU       CG             -9.1126651508        8.0429306714        0.7805290916  S18       166             1.0000000000
      1712       157  GLU       HG1            -9.5004794185        7.3332386652        0.0317950206  S18       166             1.0000000000
      1713       157  GLU       HG2            -9.1512911280        7.5094795079        1.7461313500  S18       166             1.0000000000
      1714       157  GLU       CD             -7.6795672792        8.3455086842        0.4433855144  S18       166             1.0000000000
      1715       157  GLU       OE1            -7.1337463141        9.4379493009        0.5913801499  S18       166             1.0000000000
      1716       157  GLU       OE2            -6.9946503797        7.2927974478       -0.0524371245  S18       166             1.0000000000
      1717       158  ASN       CB             -2.4996700351       11.8466474857        1.1555916133  S18       170             1.0000000000
      1718       158  ASN       HB1            -1.5344781492       11.7000089370        0.6599411656  S18       170             1.0000000000
      1719       158  ASN       HB2            -2.9460327908       12.7782146541        0.7977405929  S18       170             1.0000000000
      1720       158  ASN       QQH5           -2.3602001253       11.8957487764        2.2425176175  S18       170             1.0000000000
      1721       158  ASN       CG             -3.4054368481       10.6824536565        0.8290452411  S18       170             1.0000000000
      1722       158  ASN       OD1            -3.0067125986        9.4923639234        0.9223017891  S18       170             1.0000000000
      1723       158  ASN       ND2            -4.6664449240       10.9636581070        0.4407282098  S18       170             1.0000000000
      1724       158  ASN       HD21           -5.3369181890       10.1994580486        0.2484299692  S18       170             1.0000000000
      1725       158  ASN       HD22           -4.9319977759       11.9287628785        0.1813345312  S18       170             1.0000000000
      1726       159  LYS       CE             -3.1158317604        1.6811553033       -4.4829300002  S18       234             1.0000000000
      1727       159  LYS       HE1            -3.5243146530        1.9134742727       -3.4926811917  S18       234             1.0000000000
      1728       159  LYS       HE2            -3.9435334240        1.6389043977       -5.2009000517  S18       234             1.0000000000
      1729       159  LYS       NZ             -2.2067166213        2.7378619088       -4.9058866961  S18       234             1.0000000000
      1730       159  LYS       HZ1            -1.7461440330        2.4997444661       -5.8193138044  S18       234             1.0000000000
      1731       159  LYS       HZ2            -1.4328877683        2.9177733690       -4.2289761840  S18       234             1.0000000000
      1732       159  LYS       HZ3            -2.7318780961        3.6518898312       -5.0235889612  S18       234             1.0000000000
      1733       159  LYS       QQH6           -2.5803435206        0.7232732353       -4.4449682412  S18       234             1.0000000000
      1734       160  SER       CB              2.4307282285        3.4357190565       -5.9689422140  S18       235             1.0000000000
      1735       160  SER       HB1             3.1258030449        2.7690798475       -6.5044173889  S18       235             1.0000000000
      1736       160  SER       HB2             2.9750946188        4.3644119038       -5.7207412059  S18       235             1.0000000000
      1737       160  SER       OG              1.3149388444        3.7040707884       -6.8298730703  S18       235             1.0000000000
      1738       160  SER       HG1             0.8502323923        4.5307142525       -6.5241213482  S18       235             1.0000000000
      1739       160  SER       QQH7            2.1024211252        2.9480691650       -5.0228819077  S18       235             1.0000000000
      1740       161  PNM       S1             -3.1323957773        9.4859423198       -6.1363601508  S18       523             1.0000000000
      1741       161  PNM       C2             -1.8429365506        8.2811487103       -6.7819417587  S18       523             1.0000000000
      1742       161  PNM       C3             -1.4358122955        7.4661135295       -5.5278922286  S18       523             1.0000000000
      1743       161  PNM       N4             -2.6407512216        7.2826734816       -4.6953146274  S18       523             1.0000000000
      1744       161  PNM       C5             -3.7614300629        8.2757967085       -4.9456195077  S18       523             1.0000000000
      1745       161  PNM       C6             -3.6836898438        8.6789585159       -3.4108458032  S18       523             1.0000000000
      1746       161  PNM       C7             -2.5559532378        7.6357873675       -3.3144113767  S18       523             1.0000000000
      1747       161  PNM       O8             -1.5813408632        7.5215311696       -2.5531178028  S18       523             1.0000000000
      1748       161  PNM       C9             -2.4563630412        7.3776936953       -7.8413016272  S18       523             1.0000000000
      1749       161  PNM       C10            -0.6615963231        9.0390585156       -7.3562871683  S18       523             1.0000000000
      1750       161  PNM       C11            -0.7843363554        6.1510203724       -5.9134754299  S18       523             1.0000000000
      1751       161  PNM       O12            -1.3669252214        5.0617510519       -5.7415199611  S18       523             1.0000000000
      1752       161  PNM       O13             0.4447656108        6.2451220120       -6.4292683404  S18       523             1.0000000000
      1753       161  PNM       N14            -3.1099129837        9.9815952400       -3.1718167604  S18       523             1.0000000000
      1754       161  PNM       C15            -3.7601870220       11.1122364297       -3.5075944888  S18       523             1.0000000000
      1755       161  PNM       O16            -4.9272347528       11.0807250677       -4.0012109260  S18       523             1.0000000000
      1756       161  PNM       C17            -3.0147188017       12.4091550685       -3.3305983750  S18       523             1.0000000000
      1757       161  PNM       C18            -2.1298415546       12.6159584622       -4.5313486517  S18       523             1.0000000000
      1758       161  PNM       C19            -0.7797468224       12.9615439558       -4.3804600789  S18       523             1.0000000000
      1759       161  PNM       C20             0.0320953964       13.1213502884       -5.5061631584  S18       523             1.0000000000
      1760       161  PNM       C21            -0.4921398661       12.9209510612       -6.7847042090  S18       523             1.0000000000
      1761       161  PNM       C22            -1.8445977705       12.6099602062       -6.9422359000  S18       523             1.0000000000
      1762       161  PNM       C23            -2.6649639212       12.4646775695       -5.8218451407  S18       523             1.0000000000
      1763       161  PNM       H24            -0.6890026446        8.0584865482       -4.9477401801  S18       523             1.0000000000
      1764       161  PNM       H25            -0.9261753168        9.4941609231       -8.3167753273  S18       523             1.0000000000
      1765       161  PNM       H26             0.1786175381        8.3534538706       -7.5180857092  S18       523             1.0000000000
      1766       161  PNM       H27            -0.3301313602        9.8393723995       -6.6869116995  S18       523             1.0000000000
      1767       161  PNM       H28            -2.8014551968        7.9646387916       -8.6996683899  S18       523             1.0000000000
      1768       161  PNM       H29            -3.3110457088        6.8195707293       -7.4427273251  S18       523             1.0000000000
      1769       161  PNM       H30            -1.7124750874        6.6521695700       -8.1968276725  S18       523             1.0000000000
      1770       161  PNM       H31            -4.7127695812        7.7865336220       -5.2436600480  S18       523             1.0000000000
      1771       161  PNM       H32            -4.6280925317        8.5320185695       -2.8405031769  S18       523             1.0000000000
      1772       161  PNM       H33            -2.4105566773       12.3911230076       -2.4086496125  S18       523             1.0000000000
      1773       161  PNM       H34            -3.7387678795       13.2370562747       -3.2422452984  S18       523             1.0000000000
      1774       161  PNM       H35            -0.3609552531       13.1020836463       -3.3771721807  S18       523             1.0000000000
      1775       161  PNM       H36             1.0854178509       13.3971341305       -5.3789650296  S18       523             1.0000000000
      1776       161  PNM       H37             0.1526495388       13.0192019811       -7.6649751035  S18       523             1.0000000000
      1777       161  PNM       H38            -2.2642337981       12.4713107172       -7.9456148985  S18       523             1.0000000000
      1778       161  PNM       H39            -3.7324395238       12.2424201094       -5.9425114312  S18       523             1.0000000000
      1779       161  PNM       H40            -2.1641799636       10.0268785409       -2.7463881448  S18       523             1.0000000000
      1780       162  TIP3      OH2            -4.4846899927        7.7325262888       -0.4606686899  S18       290             1.0000000000
      1781       162  TIP3      H1             -6.0116687063        7.5540387744       -0.2242397263  S18       290             1.0000000000
      1782       162  TIP3      H2             -3.8769142822        8.3349627405        0.0660670565  S18       290             1.0000000000
      1783       163  SER       CB             -3.0016084326        4.9536655107       -2.3683928439  S19       70              1.0000000000
      1784       163  SER       HB1            -3.5242719832        4.0926318011       -2.8302798050  S19       70              1.0000000000
      1785       163  SER       HB2            -2.0266232678        5.0962060915       -2.8638342469  S19       70              1.0000000000
      1786       163  SER       OG             -3.8177548636        6.1302628539       -2.5419736404  S19       70              1.0000000000
      1787       163  SER       HG1            -4.0009327507        7.1602457794       -1.1126110848  S19       70              1.0000000000
      1788       163  SER       QQH1           -2.8368594220        4.7435373765       -1.2879022664  S19       70              1.0000000000
      1789       164  LYS       CD             -6.5143359147        3.4317663015       -2.0820896510  S19       73              1.0000000000
      1790       164  LYS       HD1            -7.2206347716        2.9670929109       -2.7763125492  S19       73              1.0000000000
      1791       164  LYS       HD2            -5.5099903814        3.3264148098       -2.5119686122  S19       73              1.0000000000
      1792       164  LYS       QQH2           -6.5588232614        2.8879996614       -1.1294012838  S19       73              1.0000000000
      1793       164  LYS       CE             -6.8573911082        4.8969977102       -1.9078891690  S19       73              1.0000000000
      1794       164  LYS       HE1            -6.5060954307        5.2767609910       -0.9304983819  S19       73              1.0000000000
      1795       164  LYS       HE2            -7.9570009206        5.0373890180       -1.9325159447  S19       73              1.0000000000
      1796       164  LYS       NZ             -6.2376506995        5.7054995730       -2.9467230902  S19       73              1.0000000000
      1797       164  LYS       HZ1            -6.4034590461        5.3343139440       -3.8999343992  S19       73              1.0000000000
      1798       164  LYS       HZ2            -5.0182484289        5.8541044517       -2.7739753011  S19       73              1.0000000000
      1799       164  LYS       HZ3            -6.6288708612        6.6737675736       -2.9327636294  S19       73              1.0000000000
      1800       165  SER       CB             -4.5644904659        4.4923106732       -6.3913111503  S19       130             1.0000000000
      1801       165  SER       HB1            -4.6238587207        5.4433516837       -6.9356595332  S19       130             1.0000000000
      1802       165  SER       HB2            -3.8179159140        3.8510345182       -6.8961654716  S19       130             1.0000000000
      1803       165  SER       OG             -4.1415893036        4.7191016118       -5.0252120593  S19       130             1.0000000000
      1804       165  SER       HG1            -3.5409770858        5.5139578148       -5.0005451612  S19       130             1.0000000000
      1805       165  SER       QQH3           -5.5413237608        3.9839627670       -6.3932426003  S19       130             1.0000000000
      1806       166  GLU       CB             -9.9880476568        9.2842478896        0.8107867068  S19       166             1.0000000000
      1807       166  GLU       HB1            -9.6886142335        9.9276657983       -0.0275916243  S19       166             1.0000000000
      1808       166  GLU       HB2           -11.0293519633        8.9952628644        0.6519849356  S19       166             1.0000000000
      1809       166  GLU       QQH4           -9.8959902361        9.8139606074        1.7646058672  S19       166             1.0000000000
      1810       166  GLU       CG             -9.1175663110        8.0448365844        0.7823262448  S19       166             1.0000000000
      1811       166  GLU       HG1            -9.5040598966        7.3364896883        0.0315800071  S19       166             1.0000000000
      1812       166  GLU       HG2            -9.1595357554        7.5101516975        1.7471298311  S19       166             1.0000000000
      1813       166  GLU       CD             -7.6831894391        8.3460964318        0.4495314080  S19       166             1.0000000000
      1814       166  GLU       OE1            -7.1379038779        9.4391078785        0.5935026249  S19       166             1.0000000000
      1815       166  GLU       OE2            -6.9957574869        7.2904434462       -0.0380902779  S19       166             1.0000000000
      1816       167  ASN       CB             -2.4989547035       11.8499143686        1.1558226325  S19       170             1.0000000000
      1817       167  ASN       HB1            -1.5338100113       11.7047915961        0.6596442519  S19       170             1.0000000000
      1818       167  ASN       HB2            -2.9465942219       12.7811613480        0.7988008331  S19       170             1.0000000000
      1819       167  ASN       QQH5           -2.3587873313       11.8985334411        2.2426683567  S19       170             1.0000000000
      1820       167  ASN       CG             -3.4029961522       10.6845705685        0.8292244362  S19       170             1.0000000000
      1821       167  ASN       OD1            -3.0038168312        9.4951524430        0.9276521168  S19       170             1.0000000000
      1822       167  ASN       ND2            -4.6628809532       10.9637521147        0.4356702193  S19       170             1.0000000000
      1823       167  ASN       HD21           -5.3323230521       10.1986736748        0.2440753084  S19       170             1.0000000000
      1824       167  ASN       HD22           -4.9289488019       11.9282550984        0.1742444353  S19       170             1.0000000000
      1825       168  LYS       CE             -3.1170034109        1.6826156902       -4.4830825454  S19       234             1.0000000000
      1826       168  LYS       HE1            -3.5251267286        1.9140480210       -3.4924427024  S19       234             1.0000000000
      1827       168  LYS       HE2            -3.9449887995        1.6405161165       -5.2007337742  S19       234             1.0000000000
      1828       168  LYS       NZ             -2.2085385147        2.7399503854       -4.9056538873  S19       234             1.0000000000
      1829       168  LYS       HZ1            -1.7478397325        2.5026698012       -5.8193160704  S19       234             1.0000000000
      1830       168  LYS       HZ2            -1.4344074352        2.9198418429       -4.2290225257  S19       234             1.0000000000
      1831       168  LYS       HZ3            -2.7338041735        3.6532849488       -5.0228181226  S19       234             1.0000000000
      1832       168  LYS       QQH6           -2.5810381653        0.7249911972       -4.4460450377  S19       234             1.0000000000
      1833       169  SER       CB              2.4307376755        3.4360470403       -5.9690212635  S19       235             1.0000000000
      1834       169  SER       HB1             3.1261120290        2.7696528158       -6.5043916363  S19       235             1.0000000000
      1835       169  SER       HB2             2.9748329507        4.3648044571       -5.7204836493  S19       235             1.0000000000
      1836       169  SER       OG              1.3152052016        3.7043297339       -6.8303206267  S19       235             1.0000000000
      1837       169  SER       HG1             0.8495721708        4.5300449198       -6.5235507226  S19       235             1.0000000000
      1838       169  SER       QQH7            2.1021636068        2.9481652026       -5.0231773881  S19       235             1.0000000000
      1839       170  PNM       S1             -3.1352459226        9.4773258200       -6.1395143212  S19       523             1.0000000000
      1840       170  PNM       C2             -1.8432081287        8.2743680566       -6.7821141047  S19       523             1.0000000000
      1841       170  PNM       C3             -1.4390055861        7.4594513585       -5.5273948159  S19       523             1.0000000000
      1842       170  PNM       N4             -2.6456487317        7.2724482347       -4.6987682205  S19       523             1.0000000000
      1843       170  PNM       C5             -3.7645803446        8.2677752852       -4.9486749976  S19       523             1.0000000000
      1844       170  PNM       C6             -3.6854870141        8.6719345789       -3.4147512826  S19       523             1.0000000000
      1845       170  PNM       C7             -2.5604175111        7.6268502293       -3.3165424460  S19       523             1.0000000000
      1846       170  PNM       O8             -1.5809152281        7.5215974900       -2.5589315216  S19       523             1.0000000000
      1847       170  PNM       C9             -2.4526759244        7.3712231199       -7.8440531646  S19       523             1.0000000000
      1848       170  PNM       C10            -0.6606856337        9.0335036656       -7.3522930836  S19       523             1.0000000000
      1849       170  PNM       C11            -0.7832654959        6.1467664592       -5.9123867090  S19       523             1.0000000000
      1850       170  PNM       O12            -1.3624386435        5.0551879232       -5.7414363614  S19       523             1.0000000000
      1851       170  PNM       O13             0.4456537117        6.2446699668       -6.4275129287  S19       523             1.0000000000
      1852       170  PNM       N14            -3.1059948483        9.9717990962       -3.1767981018  S19       523             1.0000000000
      1853       170  PNM       C15            -3.7556275466       11.1043098144       -3.5059076393  S19       523             1.0000000000
      1854       170  PNM       O16            -4.9250834784       11.0753665110       -3.9944444885  S19       523             1.0000000000
      1855       170  PNM       C17            -3.0079724301       12.3996120169       -3.3280591547  S19       523             1.0000000000
      1856       170  PNM       C18            -2.1269429874       12.6092335597       -4.5311464075  S19       523             1.0000000000
      1857       170  PNM       C19            -0.7772351372       12.9578043101       -4.3835286103  S19       523             1.0000000000
      1858       170  PNM       C20             0.0313119529       13.1204663150       -5.5112014774  S19       523             1.0000000000
      1859       170  PNM       C21            -0.4958478285       12.9199981639       -6.7885393022  S19       523             1.0000000000
      1860       170  PNM       C22            -1.8480311146       12.6061418202       -6.9427587286  S19       523             1.0000000000
      1861       170  PNM       C23            -2.6651543601       12.4580814759       -5.8203567271  S19       523             1.0000000000
      1862       170  PNM       H24            -0.6953391356        8.0529568372       -4.9442746849  S19       523             1.0000000000
      1863       170  PNM       H25            -0.9218929921        9.4871315721       -8.3143787232  S19       523             1.0000000000
      1864       170  PNM       H26             0.1812998901        8.3490572369       -7.5096695847  S19       523             1.0000000000
      1865       170  PNM       H27            -0.3335549312        9.8352297595       -6.6825490766  S19       523             1.0000000000
      1866       170  PNM       H28            -2.7954859550        7.9586718004       -8.7029995672  S19       523             1.0000000000
      1867       170  PNM       H29            -3.3082734948        6.8121652853       -7.4487628087  S19       523             1.0000000000
      1868       170  PNM       H30            -1.7071620502        6.6465626366       -8.1978776187  S19       523             1.0000000000
      1869       170  PNM       H31            -4.7170174959        7.7801457017       -5.2461313757  S19       523             1.0000000000
      1870       170  PNM       H32            -4.6303797808        8.5298221114       -2.8441184247  S19       523             1.0000000000
      1871       170  PNM       H33            -2.4006349616       12.3782242705       -2.4082903023  S19       523             1.0000000000
      1872       170  PNM       H34            -3.7307667781       13.2280864817       -3.2346039614  S19       523             1.0000000000
      1873       170  PNM       H35            -0.3560986869       13.0982726620       -3.3812069263  S19       523             1.0000000000
      1874       170  PNM       H36             1.0843964486       13.3983716056       -5.3865695041  S19       523             1.0000000000
      1875       170  PNM       H37             0.1464462447       13.0203013585       -7.6704008474  S19       523             1.0000000000
      1876       170  PNM       H38            -2.2699841098       12.4674017881       -7.9451640002  S19       523             1.0000000000
      1877       170  PNM       H39            -3.7324846721       12.2337639325       -5.9384886434  S19       523             1.0000000000
      1878       170  PNM       H40            -2.1594369598       10.0132540373       -2.7527256846  S19       523             1.0000000000
      1879       171  TIP3      OH2            -4.4808559320        7.7324685996       -0.4540814856  S19       290             1.0000000000
      1880       171  TIP3      H1             -6.0145341581        7.5528371969       -0.2111932484  S19       290             1.0000000000
      1881       171  TIP3      H2             -3.8732232029        8.3355621886        0.0718095316  S19       290             1.0000000000
      1882       172  SER       CB             -2.9870491077        4.9588033540       -2.3725341778  S20       70              1.0000000000
      1883       172  SER       HB1            -3.5062187681        4.0969112085       -2.8370456523  S20       70              1.0000000000
      1884       172  SER       HB2            -2.0110701849        5.1042779391       -2.8647333582  S20       70              1.0000000000
      1885       172  SER       OG             -3.8073606232        6.1325336591       -2.5463331801  S20       70              1.0000000000
      1886       172  SER       HG1            -3.9965373961        7.1653742543       -1.1093884327  S20       70              1.0000000000
      1887       172  SER       QQH1           -2.8247801476        4.7482382607       -1.2918914968  S20       70              1.0000000000
      1888       173  LYS       CD             -6.4988820897        3.4341680881       -2.0902862124  S20       73              1.0000000000
      1889       173  LYS       HD1            -7.2093278983        2.9730125639       -2.7826325757  S20       73              1.0000000000
      1890       173  LYS       HD2            -5.4956628817        3.3215864049       -2.5209642970  S20       73              1.0000000000
      1891       173  LYS       QQH2           -6.5458683717        2.8933434202       -1.1361920732  S20       73              1.0000000000
      1892       173  LYS       CE             -6.8323375612        4.9017553678       -1.9186872007  S20       73              1.0000000000
      1893       173  LYS       HE1            -6.4641305211        5.2854643847       -0.9491373183  S20       73              1.0000000000
      1894       173  LYS       HE2            -7.9312470187        5.0477111409       -1.9279808001  S20       73              1.0000000000
      1895       173  LYS       NZ             -6.2245077488        5.7032403661       -2.9706420448  S20       73              1.0000000000
      1896       173  LYS       HZ1            -6.3931324963        5.3227727068       -3.9196354306  S20       73              1.0000000000
      1897       173  LYS       HZ2            -5.0161306682        5.8534656158       -2.7986977041  S20       73              1.0000000000
      1898       173  LYS       HZ3            -6.6199861682        6.6700196416       -2.9612646433  S20       73              1.0000000000
      1899       174  SER       CB             -4.5670670526        4.4919031286       -6.3896419629  S20       130             1.0000000000
      1900       174  SER       HB1            -4.6237458600        5.4428635474       -6.9345808285  S20       130             1.0000000000
      1901       174  SER       HB2            -3.8184437573        3.8502519379       -6.8910305992  S20       130             1.0000000000
      1902       174  SER       OG             -4.1507324576        4.7187323365       -5.0216263239  S20       130             1.0000000000
      1903       174  SER       HG1            -3.5407141381        5.5060535746       -4.9985572406  S20       130             1.0000000000
      1904       174  SER       QQH3           -5.5439610445        3.9839527929       -6.3958914180  S20       130             1.0000000000
      1905       175  GLU       CB             -9.9910956735        9.2866877410        0.8114002137  S20       166             1.0000000000
      1906       175  GLU       HB1            -9.6903976113        9.9298286226       -0.0267532079  S20       166             1.0000000000
      1907       175  GLU       HB2           -11.0325304456        8.9986441198        0.6518159910  S20       166             1.0000000000
      1908       175  GLU       QQH4           -9.8993500219        9.8163374987        1.7652892039  S20       166             1.0000000000
      1909       175  GLU       CG             -9.1218402688        8.0463861183        0.7838631874  S20       166             1.0000000000
      1910       175  GLU       HG1            -9.5072784702        7.3392127862        0.0314211008  S20       166             1.0000000000
      1911       175  GLU       HG2            -9.1668460045        7.5106501645        1.7479529580  S20       166             1.0000000000
      1912       175  GLU       CD             -7.6862848994        8.3463536422        0.4549120682  S20       166             1.0000000000
      1913       175  GLU       OE1            -7.1415543621        9.4398247183        0.5952996525  S20       166             1.0000000000
      1914       175  GLU       OE2            -6.9963958967        7.2880817135       -0.0255467929  S20       166             1.0000000000
      1915       176  ASN       CB             -2.4983242869       11.8528343168        1.1560304568  S20       170             1.0000000000
      1916       176  ASN       HB1            -1.5332741990       11.7089894044        0.6593086167  S20       170             1.0000000000
      1917       176  ASN       HB2            -2.9470343829       12.7838359724        0.7997670961  S20       170             1.0000000000
      1918       176  ASN       QQH5           -2.3574311343       11.9010160813        2.2427945716  S20       170             1.0000000000
      1919       176  ASN       CG             -3.4009988362       10.6866000404        0.8294241099  S20       170             1.0000000000
      1920       176  ASN       OD1            -3.0019255062        9.4976751567        0.9329541495  S20       170             1.0000000000
      1921       176  ASN       ND2            -4.6596780867       10.9642201533        0.4307699608  S20       170             1.0000000000
      1922       176  ASN       HD21           -5.3281392220       10.1984243983        0.2394711488  S20       170             1.0000000000
      1923       176  ASN       HD22           -4.9257745899       11.9281741792        0.1669821660  S20       170             1.0000000000
      1924       177  LYS       CE             -3.1182297024        1.6844064460       -4.4833385601  S20       234             1.0000000000
      1925       177  LYS       HE1            -3.5259500542        1.9148690719       -3.4922645104  S20       234             1.0000000000
      1926       177  LYS       HE2            -3.9465280595        1.6423441255       -5.2006407523  S20       234             1.0000000000
      1927       177  LYS       NZ             -2.2105796521        2.7424990813       -4.9055641330  S20       234             1.0000000000
      1928       177  LYS       HZ1            -1.7498210960        2.5061731308       -5.8195231049  S20       234             1.0000000000
      1929       177  LYS       HZ2            -1.4360189541        2.9223846159       -4.2293468792  S20       234             1.0000000000
      1930       177  LYS       HZ3            -2.7358799522        3.6551375067       -5.0220631369  S20       234             1.0000000000
      1931       177  LYS       QQH6           -2.5816189889        0.7271395047       -4.4472947849  S20       234             1.0000000000
      1932       178  SER       CB              2.4306251798        3.4364891378       -5.9690947755  S20       235             1.0000000000
      1933       178  SER       HB1             3.1262205044        2.7703068592       -6.5044261711  S20       235             1.0000000000
      1934       178  SER       HB2             2.9745279072        4.3652520587       -5.7201903820  S20       235             1.0000000000
      1935       178  SER       OG              1.3153253673        3.7048544659       -6.8307050134  S20       235             1.0000000000
      1936       178  SER       HG1             0.8488577888        4.5297270378       -6.5229230711  S20       235             1.0000000000
      1937       178  SER       QQH7            2.1017866699        2.9483395496       -5.0234853564  S20       235             1.0000000000
      1938       179  PNM       S1             -3.1380457504        9.4686739437       -6.1425532165  S20       523             1.0000000000
      1939       179  PNM       C2             -1.8436693047        8.2673992151       -6.7817828872  S20       523             1.0000000000
      1940       179  PNM       C3             -1.4431593002        7.4523218666       -5.5262059271  S20       523             1.0000000000
      1941       179  PNM       N4             -2.6521474211        7.2604746522       -4.7026672965  S20       523             1.0000000000
      1942       179  PNM       C5             -3.7680538319        8.2593701267       -4.9517074685  S20       523             1.0000000000
      1943       179  PNM       C6             -3.6878051686        8.6642461735       -3.4190786031  S20       523             1.0000000000
      1944       179  PNM       C7             -2.5672328630        7.6151451820       -3.3178329955  S20       523             1.0000000000
      1945       179  PNM       O8             -1.5811782008        7.5214509599       -2.5650459574  S20       523             1.0000000000
      1946       179  PNM       C9             -2.4489893866        7.3649999711       -7.8468019931  S20       523             1.0000000000
      1947       179  PNM       C10            -0.6597935972        9.0277027935       -7.3475553454  S20       523             1.0000000000
      1948       179  PNM       C11            -0.7822617212        6.1426436789       -5.9109582605  S20       523             1.0000000000
      1949       179  PNM       O12            -1.3573677238        5.0482891096       -5.7413262175  S20       523             1.0000000000
      1950       179  PNM       O13             0.4463346029        6.2447838707       -6.4257539176  S20       523             1.0000000000
      1951       179  PNM       N14            -3.1016832736        9.9609021772       -3.1821908021  S20       523             1.0000000000
      1952       179  PNM       C15            -3.7504567116       11.0954228356       -3.5042331127  S20       523             1.0000000000
      1953       179  PNM       O16            -4.9225782211       11.0694282792       -3.9873635549  S20       523             1.0000000000
      1954       179  PNM       C17            -3.0009546319       12.3892977374       -3.3254413365  S20       523             1.0000000000
      1955       179  PNM       C18            -2.1239880574       12.6023797748       -4.5308678053  S20       523             1.0000000000
      1956       179  PNM       C19            -0.7747399550       12.9541137033       -4.3864694891  S20       523             1.0000000000
      1957       179  PNM       C20             0.0305323441       13.1197377697       -5.5160554269  S20       523             1.0000000000
      1958       179  PNM       C21            -0.4994866739       12.9192194864       -6.7922097050  S20       523             1.0000000000
      1959       179  PNM       C22            -1.8513755074       12.6024938512       -6.9431773284  S20       523             1.0000000000
      1960       179  PNM       C23            -2.6652685956       12.4515115855       -5.8188117288  S20       523             1.0000000000
      1961       179  PNM       H24            -0.7035030090        8.0471328916       -4.9391957817  S20       523             1.0000000000
      1962       179  PNM       H25            -0.9174337767        9.4798678016       -8.3112602230  S20       523             1.0000000000
      1963       179  PNM       H26             0.1839802666        8.3444237497       -7.5003554854  S20       523             1.0000000000
      1964       179  PNM       H27            -0.3371013099        9.8308510812       -6.6774605671  S20       523             1.0000000000
      1965       179  PNM       H28            -2.7891304394        7.9533107025       -8.7062341327  S20       523             1.0000000000
      1966       179  PNM       H29            -3.3057294475        6.8050481232       -7.4552937760  S20       523             1.0000000000
      1967       179  PNM       H30            -1.7018913366        6.6411495038       -8.1989256246  S20       523             1.0000000000
      1968       179  PNM       H31            -4.7221406638        7.7744866392       -5.2487072570  S20       523             1.0000000000
      1969       179  PNM       H32            -4.6338962116        8.5286128699       -2.8489696162  S20       523             1.0000000000
      1970       179  PNM       H33            -2.3903539861       12.3647192698       -2.4079184144  S20       523             1.0000000000
      1971       179  PNM       H34            -3.7228568531       13.2179774043       -3.2267363620  S20       523             1.0000000000
      1972       179  PNM       H35            -0.3512723832       13.0943661623       -3.3850991224  S20       523             1.0000000000
      1973       179  PNM       H36             1.0833597912       13.3997561085       -5.3939258899  S20       523             1.0000000000
      1974       179  PNM       H37             0.1403521866       13.0215647838       -7.6756250089  S20       523             1.0000000000
      1975       179  PNM       H38            -2.2755794388       12.4636367365       -7.9446302700  S20       523             1.0000000000
      1976       179  PNM       H39            -3.7323878289       12.2249014359       -5.9344493773  S20       523             1.0000000000
      1977       179  PNM       H40            -2.1540840895        9.9977804056       -2.7599308976  S20       523             1.0000000000
      1978       180  TIP3      OH2            -4.4773995507        7.7317851543       -0.4469444930  S20       290             1.0000000000
      1979       180  TIP3      H1             -6.0163317176        7.5514796046       -0.1988191163  S20       290             1.0000000000
      1980       180  TIP3      H2             -3.8704992626        8.3364214543        0.0781044324  S20       290             1.0000000000
      1981       181  SER       CB             -2.9708886193        4.9658414900       -2.3770366615  S21       70              1.0000000000
      1982       181  SER       HB1            -3.4880975675        4.1040141565       -2.8441852000  S21       70              1.0000000000
      1983       181  SER       HB2            -1.9936543169        5.1126634376       -2.8654840817  S21       70              1.0000000000
      1984       181  SER       OG             -3.7940410505        6.1382019055       -2.5521485850  S21       70              1.0000000000
      1985       181  SER       HG1            -3.9910119494        7.1726742317       -1.1065196274  S21       70              1.0000000000
      1986       181  SER       QQH1           -2.8125735840        4.7554309772       -1.2960428161  S21       70              1.0000000000
      1987       182  LYS       CD             -6.4843383205        3.4368949886       -2.0982598824  S21       73              1.0000000000
      1988       182  LYS       HD1            -7.1991901280        2.9794265296       -2.7885323373  S21       73              1.0000000000
      1989       182  LYS       HD2            -5.4824200574        3.3170589843       -2.5299700427  S21       73              1.0000000000
      1990       182  LYS       QQH2           -6.5335394098        2.8992091382       -1.1426966548  S21       73              1.0000000000
      1991       182  LYS       CE             -6.8079214957        4.9068061292       -1.9289823432  S21       73              1.0000000000
      1992       182  LYS       HE1            -6.4221105115        5.2944285764       -0.9680260518  S21       73              1.0000000000
      1993       182  LYS       HE2            -7.9056516068        5.0589000241       -1.9224645881  S21       73              1.0000000000
      1994       182  LYS       NZ             -6.2132144764        5.7021712853       -2.9941999169  S21       73              1.0000000000
      1995       182  LYS       HZ1            -6.3873946525        5.3145218292       -3.9393842669  S21       73              1.0000000000
      1996       182  LYS       HZ2            -5.0198721020        5.8533843769       -2.8273332730  S21       73              1.0000000000
      1997       182  LYS       HZ3            -6.6123780024        6.6677800991       -2.9869577430  S21       73              1.0000000000
      1998       183  SER       CB             -4.5694393848        4.4923921521       -6.3875822436  S21       130             1.0000000000
      1999       183  SER       HB1            -4.6237287793        5.4429803869       -6.9334403855  S21       130             1.0000000000
      2000       183  SER       HB2            -3.8185841752        3.8505053239       -6.8852739895  S21       130             1.0000000000
      2001       183  SER       OG             -4.1595309328        4.7200910271       -5.0177805936  S21       130             1.0000000000
      2002       183  SER       HG1            -3.5384522694        5.4985107214       -4.9975254605  S21       130             1.0000000000
      2003       183  SER       QQH3           -5.5463329916        3.9845100616       -6.3976723090  S21       130             1.0000000000
      2004       184  GLU       CB             -9.9936697428        9.2887489239        0.8119256548  S21       166             1.0000000000
      2005       184  GLU       HB1            -9.6918037844        9.9316402337       -0.0260183173  S21       166             1.0000000000
      2006       184  GLU       HB2           -11.0352370269        9.0016196178        0.6516380205  S21       166             1.0000000000
      2007       184  GLU       QQH4           -9.9022646507        9.8182219507        1.7659497987  S21       166             1.0000000000
      2008       184  GLU       CG             -9.1254991667        8.0475921355        0.7851701404  S21       166             1.0000000000
      2009       184  GLU       HG1            -9.5101217327        7.3414168534        0.0313465461  S21       166             1.0000000000
      2010       184  GLU       HG2            -9.1731672685        7.5110063618        1.7486575289  S21       166             1.0000000000
      2011       184  GLU       CD             -7.6888921761        8.3463808076        0.4595121890  S21       166             1.0000000000
      2012       184  GLU       OE1            -7.1446883070        9.4400925956        0.5967843759  S21       166             1.0000000000
      2013       184  GLU       OE2            -6.9965531756        7.2857293788       -0.0150687360  S21       166             1.0000000000
      2014       185  ASN       CB             -2.4977487464       11.8553727980        1.1562162627  S21       170             1.0000000000
      2015       185  ASN       HB1            -1.5328433739       11.7125039674        0.6589538329  S21       170             1.0000000000
      2016       185  ASN       HB2            -2.9473051720       12.7861998012        0.8006087414  S21       170             1.0000000000
      2017       185  ASN       QQH5           -2.3561414422       11.9031670630        2.2429019069  S21       170             1.0000000000
      2018       185  ASN       CG             -3.3994213659       10.6885369621        0.8296352823  S21       170             1.0000000000
      2019       185  ASN       OD1            -3.0010045105        9.4999254956        0.9381565143  S21       170             1.0000000000
      2020       185  ASN       ND2            -4.6568576761       10.9650514237        0.4261444864  S21       170             1.0000000000
      2021       185  ASN       HD21           -5.3243109977       10.1986983743        0.2344329486  S21       170             1.0000000000
      2022       185  ASN       HD22           -4.9224720722       11.9284849862        0.1595803158  S21       170             1.0000000000
      2023       186  LYS       CE             -3.1195211096        1.6865369684       -4.4836953229  S21       234             1.0000000000
      2024       186  LYS       HE1            -3.5267855986        1.9159009641       -3.4921326436  S21       234             1.0000000000
      2025       186  LYS       HE2            -3.9481819946        1.6443314451       -5.2006110492  S21       234             1.0000000000
      2026       186  LYS       NZ             -2.2129032377        2.7455646535       -4.9056261652  S21       234             1.0000000000
      2027       186  LYS       HZ1            -1.7522008055        2.5103621488       -5.8199939275  S21       234             1.0000000000
      2028       186  LYS       HZ2            -1.4376703261        2.9253371620       -4.2300503612  S21       234             1.0000000000
      2029       186  LYS       HZ3            -2.7380475114        3.6576101233       -5.0212280969  S21       234             1.0000000000
      2030       186  LYS       QQH6           -2.5820669317        0.7297564322       -4.4487020140  S21       234             1.0000000000
      2031       187  SER       CB              2.4303985371        3.4370310260       -5.9691618076  S21       235             1.0000000000
      2032       187  SER       HB1             3.1261324499        2.7710175143       -6.5045289411  S21       235             1.0000000000
      2033       187  SER       HB2             2.9742071699        4.3657235156       -5.7198718241  S21       235             1.0000000000
      2034       187  SER       OG              1.3153021279        3.7056400881       -6.8310105358  S21       235             1.0000000000
      2035       187  SER       HG1             0.8481461202        4.5298393494       -6.5222877571  S21       235             1.0000000000
      2036       187  SER       QQH7            2.1013019369        2.9485981452       -5.0237943707  S21       235             1.0000000000
      2037       188  PNM       S1             -3.1408571611        9.4601120479       -6.1452510414  S21       523             1.0000000000
      2038       188  PNM       C2             -1.8443279679        8.2604246367       -6.7808715101  S21       523             1.0000000000
      2039       188  PNM       C3             -1.4484892691        7.4448063826       -5.5241263646  S21       523             1.0000000000
      2040       188  PNM       N4             -2.6607979932        7.2460948091       -4.7072283424  S21       523             1.0000000000
      2041       188  PNM       C5             -3.7715605765        8.2507572707       -4.9545450276  S21       523             1.0000000000
      2042       188  PNM       C6             -3.6906246719        8.6559016743       -3.4238007192  S21       523             1.0000000000
      2043       188  PNM       C7             -2.5777064463        7.5990418699       -3.3172118272  S21       523             1.0000000000
      2044       188  PNM       O8             -1.5822870477        7.5210596580       -2.5711318962  S21       523             1.0000000000
      2045       188  PNM       C9             -2.4454324095        7.3592809491       -7.8495008169  S21       523             1.0000000000
      2046       188  PNM       C10            -0.6589581514        9.0217978347       -7.3421722669  S21       523             1.0000000000
      2047       188  PNM       C11            -0.7813817812        6.1388526050       -5.9091499943  S21       523             1.0000000000
      2048       188  PNM       O12            -1.3516980575        5.0411592177       -5.7412358110  S21       523             1.0000000000
      2049       188  PNM       O13             0.4467899645        6.2455329855       -6.4240700290  S21       523             1.0000000000
      2050       188  PNM       N14            -3.0970420290        9.9489546899       -3.1878514542  S21       523             1.0000000000
      2051       188  PNM       C15            -3.7446933579       11.0855895462       -3.5026153166  S21       523             1.0000000000
      2052       188  PNM       O16            -4.9197952686       11.0630546501       -3.9801198675  S21       523             1.0000000000
      2053       188  PNM       C17            -2.9938848543       12.3784023563       -3.3228591435  S21       523             1.0000000000
      2054       188  PNM       C18            -2.1210806302       12.5956066143       -4.5305261727  S21       523             1.0000000000
      2055       188  PNM       C19            -0.7723534742       12.9505930956       -4.3891814124  S21       523             1.0000000000
      2056       188  PNM       C20             0.0297846899       13.1191837599       -5.5205555874  S21       523             1.0000000000
      2057       188  PNM       C21            -0.5029236722       12.9186321609       -6.7955892563  S21       523             1.0000000000
      2058       188  PNM       C22            -1.8545112898       12.5991449347       -6.9434775847  S21       523             1.0000000000
      2059       188  PNM       C23            -2.6652988751       12.4451869387       -5.8172684449  S21       523             1.0000000000
      2060       188  PNM       H24            -0.7139963767        8.0411382005       -4.9319928291  S21       523             1.0000000000
      2061       188  PNM       H25            -0.9129946258        9.4725352066       -8.3075091505  S21       523             1.0000000000
      2062       188  PNM       H26             0.1865759760        8.3397046434       -7.4903854013  S21       523             1.0000000000
      2063       188  PNM       H27            -0.3406617843        9.8263651609       -6.6718027230  S21       523             1.0000000000
      2064       188  PNM       H28            -2.7826107643        7.9488696163       -8.7092783583  S21       523             1.0000000000
      2065       188  PNM       H29            -3.3035281213        6.7985222126       -7.4621788029  S21       523             1.0000000000
      2066       188  PNM       H30            -1.6968868686        6.6361458665       -8.2000330741  S21       523             1.0000000000
      2067       188  PNM       H31            -4.7281115563        7.7702646840       -5.2512412427  S21       523             1.0000000000
      2068       188  PNM       H32            -4.6390562014        8.5289880011       -2.8556165895  S21       523             1.0000000000
      2069       188  PNM       H33            -2.3800890675       12.3510889622       -2.4075748289  S21       523             1.0000000000
      2070       188  PNM       H34            -3.7154483859       13.2068079651       -3.2189726759  S21       523             1.0000000000
      2071       188  PNM       H35            -0.3466489543       13.0904877740       -3.3887067631  S21       523             1.0000000000
      2072       188  PNM       H36             1.0823568824       13.4011996503       -5.4007727224  S21       523             1.0000000000
      2073       188  PNM       H37             0.1345930890       13.0228801594       -7.6804650423  S21       523             1.0000000000
      2074       188  PNM       H38            -2.2808209217       12.4601468982       -7.9440249075  S21       523             1.0000000000
      2075       188  PNM       H39            -3.7321423870       12.2161160637       -5.9305390400  S21       523             1.0000000000
      2076       188  PNM       H40            -2.1481255526        9.9803880640       -2.7679823291  S21       523             1.0000000000
      2077       189  TIP3      OH2            -4.4743529286        7.7308374624       -0.4391960351  S21       290             1.0000000000
      2078       189  TIP3      H1             -6.0167126749        7.5500738180       -0.1872036113  S21       290             1.0000000000
      2079       189  TIP3      H2             -3.8691221913        8.3381054900        0.0851983259  S21       290             1.0000000000
      2080       190  SER       CB             -2.9534249661        4.9747041863       -2.3817351641  S22       70              1.0000000000
      2081       190  SER       HB1            -3.4719903769        4.1146564686       -2.8510686634  S22       70              1.0000000000
      2082       190  SER       HB2            -1.9744141709        5.1191565482       -2.8659943086  S22       70              1.0000000000
      2083       190  SER       OG             -3.7753282575        6.1493349294       -2.5598395377  S22       70              1.0000000000
      2084       190  SER       HG1            -3.9833445155        7.1831135676       -1.1034809365  S22       70              1.0000000000
      2085       190  SER       QQH1           -2.8010936945        4.7651656310       -1.3001462295  S22       70              1.0000000000
      2086       191  LYS       CD             -6.4715548072        3.4396242724       -2.1056347824  S22       73              1.0000000000
      2087       191  LYS       HD1            -7.1910779844        2.9858426417       -2.7935159893  S22       73              1.0000000000
      2088       191  LYS       HD2            -5.4710957189        3.3127104088       -2.5387491525  S22       73              1.0000000000
      2089       191  LYS       QQH2           -6.5224413656        2.9052575549       -1.1486508591  S22       73              1.0000000000
      2090       191  LYS       CE             -6.7853608674        4.9117175933       -1.9382160982  S22       73              1.0000000000
      2091       191  LYS       HE1            -6.3811428770        5.3038055079       -0.9869793561  S22       73              1.0000000000
      2092       191  LYS       HE2            -7.8813138079        5.0706296272       -1.9158120696  S22       73              1.0000000000
      2093       191  LYS       NZ             -6.2055044731        5.7020221998       -3.0169029803  S22       73              1.0000000000
      2094       191  LYS       HZ1            -6.3895814771        5.3104516142       -3.9589177500  S22       73              1.0000000000
      2095       191  LYS       HZ2            -5.0354406253        5.8512399059       -2.8628721540  S22       73              1.0000000000
      2096       191  LYS       HZ3            -6.6063081638        6.6675321677       -3.0083766900  S22       73              1.0000000000
      2097       192  SER       CB             -4.5713245666        4.4939140118       -6.3851427384  S22       130             1.0000000000
      2098       192  SER       HB1            -4.6237042186        5.4436518532       -6.9325942512  S22       130             1.0000000000
      2099       192  SER       HB2            -3.8183771350        3.8516563827       -6.8789175011  S22       130             1.0000000000
      2100       192  SER       OG             -4.1669686013        4.7239685507       -5.0137136720  S22       130             1.0000000000
      2101       192  SER       HG1            -3.5346163934        5.4949021187       -4.9969263118  S22       130             1.0000000000
      2102       192  SER       QQH3           -5.5482222063        3.9858259333       -6.3979814067  S22       130             1.0000000000
      2103       193  GLU       CB             -9.9957805158        9.2903935904        0.8123631753  S22       166             1.0000000000
      2104       193  GLU       HB1            -9.6928973414        9.9330694274       -0.0253822864  S22       166             1.0000000000
      2105       193  GLU       HB2           -11.0374697893        9.0040851431        0.6514496320  S22       166             1.0000000000
      2106       193  GLU       QQH4           -9.9046622390        9.8195864164        1.7665642263  S22       166             1.0000000000
      2107       193  GLU       CG             -9.1285391750        8.0484666192        0.7862465355  S22       166             1.0000000000
      2108       193  GLU       HG1            -9.5125381947        7.3431029969        0.0313192681  S22       166             1.0000000000
      2109       193  GLU       HG2            -9.1783864109        7.5112167408        1.7492614034  S22       166             1.0000000000
      2110       193  GLU       CD             -7.6911089058        8.3463414806        0.4632940801  S22       166             1.0000000000
      2111       193  GLU       OE1            -7.1472667162        9.4399190232        0.5979426174  S22       166             1.0000000000
      2112       193  GLU       OE2            -6.9964650458        7.2833835014       -0.0070104707  S22       166             1.0000000000
      2113       194  ASN       CB             -2.4972266434       11.8574587391        1.1563753815  S22       170             1.0000000000
      2114       194  ASN       HB1            -1.5324965168       11.7152244948        0.6586192687  S22       170             1.0000000000
      2115       194  ASN       HB2            -2.9473730132       12.7881750497        0.8012660811  S22       170             1.0000000000
      2116       194  ASN       QQH5           -2.3549736752       11.9049350088        2.2429952126  S22       170             1.0000000000
      2117       194  ASN       CG             -3.3982307904       10.6903102954        0.8298437022  S22       170             1.0000000000
      2118       194  ASN       OD1            -3.0009889705        9.5018613063        0.9430427945  S22       170             1.0000000000
      2119       194  ASN       ND2            -4.6545188833       10.9661969363        0.4220472263  S22       170             1.0000000000
      2120       194  ASN       HD21           -5.3208007964       10.1994522191        0.2290398098  S22       170             1.0000000000
      2121       194  ASN       HD22           -4.9191677610       11.9291307207        0.1523185317  S22       170             1.0000000000
      2122       195  LYS       CE             -3.1208582248        1.6889242672       -4.4841187775  S22       234             1.0000000000
      2123       195  LYS       HE1            -3.5276228854        1.9170361338       -3.4920071290  S22       234             1.0000000000
      2124       195  LYS       HE2            -3.9499379144        1.6463245126       -5.2005935048  S22       234             1.0000000000
      2125       195  LYS       NZ             -2.2155499691        2.7491133155       -4.9058365315  S22       234             1.0000000000
      2126       195  LYS       HZ1            -1.7550789221        2.5152314545       -5.8207542108  S22       234             1.0000000000
      2127       195  LYS       HZ2            -1.4393264669        2.9286301606       -4.2312064723  S22       234             1.0000000000
      2128       195  LYS       HZ3            -2.7401760253        3.6608882031       -5.0201923005  S22       234             1.0000000000
      2129       195  LYS       QQH6           -2.5823694088        0.7327698769       -4.4501898318  S22       234             1.0000000000
      2130       196  SER       CB              2.4300830101        3.4376409646       -5.9692140689  S22       235             1.0000000000
      2131       196  SER       HB1             3.1258843686        2.7717308463       -6.5046609824  S22       235             1.0000000000
      2132       196  SER       HB2             2.9739137266        4.3661872028       -5.7195512619  S22       235             1.0000000000
      2133       196  SER       OG              1.3151578543        3.7066357783       -6.8312261491  S22       235             1.0000000000
      2134       196  SER       HG1             0.8475194960        4.5304270334       -6.5216827952  S22       235             1.0000000000
      2135       196  SER       QQH7            2.1007500128        2.9489111983       -5.0240773683  S22       235             1.0000000000
      2136       197  PNM       S1             -3.1433264578        9.4519582381       -6.1473496042  S22       523             1.0000000000
      2137       197  PNM       C2             -1.8451752926        8.2538444847       -6.7794439842  S22       523             1.0000000000
      2138       197  PNM       C3             -1.4550245572        7.4372139689       -5.5211589576  S22       523             1.0000000000
      2139       197  PNM       N4             -2.6719987322        7.2287937919       -4.7127448710  S22       523             1.0000000000
      2140       197  PNM       C5             -3.7746220589        8.2423365071       -4.9569018981  S22       523             1.0000000000
      2141       197  PNM       C6             -3.6937107700        8.6471718823       -3.4287319648  S22       523             1.0000000000
      2142       197  PNM       C7             -2.5934071265        7.5766776389       -3.3130790078  S22       523             1.0000000000
      2143       197  PNM       O8             -1.5841972326        7.5204391797       -2.5765464097  S22       523             1.0000000000
      2144       197  PNM       C9             -2.4422362666        7.3544455341       -7.8520906771  S22       523             1.0000000000
      2145       197  PNM       C10            -0.6582444793        9.0161415763       -7.3365004505  S22       523             1.0000000000
      2146       197  PNM       C11            -0.7807024411        6.1356756247       -5.9070451515  S22       523             1.0000000000
      2147       197  PNM       O12            -1.3456029611        5.0340983045       -5.7412151008  S22       523             1.0000000000
      2148       197  PNM       O13             0.4470426396        6.2468805919       -6.4226080249  S22       523             1.0000000000
      2149       197  PNM       N14            -3.0922919074        9.9364790390       -3.1934500448  S22       523             1.0000000000
      2150       197  PNM       C15            -3.7385384832       11.0751660680       -3.5011199926  S22       523             1.0000000000
      2151       197  PNM       O16            -4.9169656733       11.0566328033       -3.9731208837  S22       523             1.0000000000
      2152       197  PNM       C17            -2.9872016472       12.3675065025       -3.3204876900  S22       523             1.0000000000
      2153       197  PNM       C18            -2.1184154168       12.5893129528       -4.5301492012  S22       523             1.0000000000
      2154       197  PNM       C19            -0.7702369857       12.9474454528       -4.3915168296  S22       523             1.0000000000
      2155       197  PNM       C20             0.0291009444       13.1188217748       -5.5244497784  S22       523             1.0000000000
      2156       197  PNM       C21            -0.5059693800       12.9182501353       -6.7984924085  S22       523             1.0000000000
      2157       197  PNM       C22            -1.8572692293       12.5962821352       -6.9436540584  S22       523             1.0000000000
      2158       197  PNM       C23            -2.6652628081       12.4394779010       -5.8158293110  S22       523             1.0000000000
      2159       197  PNM       H24            -0.7270653548        8.0351957031       -4.9224763477  S22       523             1.0000000000
      2160       197  PNM       H25            -0.9088458439        9.4655708857       -8.3033934756  S22       523             1.0000000000
      2161       197  PNM       H26             0.1889341586        8.3351829950       -7.4803935789  S22       523             1.0000000000
      2162       197  PNM       H27            -0.3440398706        9.8220562355       -6.6659511970  S22       523             1.0000000000
      2163       197  PNM       H28            -2.7763628518        7.9456427381       -8.7120377628  S22       523             1.0000000000
      2164       197  PNM       H29            -3.3017979499        6.7929717304       -7.4691280697  S22       523             1.0000000000
      2165       197  PNM       H30            -1.6924499327        6.6319030886       -8.2012826365  S22       523             1.0000000000
      2166       197  PNM       H31            -4.7346777932        7.7683211718       -5.2534570585  S22       523             1.0000000000
      2167       197  PNM       H32            -4.6459607500        8.5315738093       -2.8644839913  S22       523             1.0000000000
      2168       197  PNM       H33            -2.3704431380       12.3381884787       -2.4072929108  S22       523             1.0000000000
      2169       197  PNM       H34            -3.7090462384       13.1951040354       -3.2117775904  S22       523             1.0000000000
      2170       197  PNM       H35            -0.3424973559       13.0868297135       -3.3918330457  S22       523             1.0000000000
      2171       197  PNM       H36             1.0814488249       13.4025716625       -5.4067236874  S22       523             1.0000000000
      2172       197  PNM       H37             0.1295075710       13.0241193857       -7.6846486650  S22       523             1.0000000000
      2173       197  PNM       H38            -2.2854082102       12.4571025998       -7.9434005365  S22       523             1.0000000000
      2174       197  PNM       H39            -3.7317702298       12.2078705536       -5.9269811304  S22       523             1.0000000000
      2175       197  PNM       H40            -2.1417362449        9.9615147379       -2.7765341365  S22       523             1.0000000000
      2176       198  TIP3      OH2            -4.4719068161        7.7300320801       -0.4310184331  S22       290             1.0000000000
      2177       198  TIP3      H1             -6.0162103465        7.5488580665       -0.1765144184  S22       290             1.0000000000
      2178       198  TIP3      H2             -3.8696013782        8.3410803825        0.0930313328  S22       290             1.0000000000
      2179       199  SER       CB             -2.9359260138        4.9847448762       -2.3862690492  S23       70              1.0000000000
      2180       199  SER       HB1            -3.4605454427        4.1288892134       -2.8571196420  S23       70              1.0000000000
      2181       199  SER       HB2            -1.9548573417        5.1223117052       -2.8662518039  S23       70              1.0000000000
      2182       199  SER       OG             -3.7495329716        6.1671328121       -2.5689938488  S23       70              1.0000000000
      2183       199  SER       HG1            -3.9731246300        7.1967279351       -1.0996394200  S23       70              1.0000000000
      2184       199  SER       QQH1           -2.7914451410        4.7769779026       -1.3038524895  S23       70              1.0000000000
      2185       200  LYS       CD             -6.4613799630        3.4419467684       -2.1119310302  S23       73              1.0000000000
      2186       200  LYS       HD1            -7.1855725439        2.9916430762       -2.7972636856  S23       73              1.0000000000
      2187       200  LYS       HD2            -5.4624693330        3.3084456928       -2.5467041347  S23       73              1.0000000000
      2188       200  LYS       QQH2           -6.5133710499        2.9109159707       -1.1536541416  S23       73              1.0000000000
      2189       200  LYS       CE             -6.7661290781        4.9159201780       -1.9457703656  S23       73              1.0000000000
      2190       200  LYS       HE1            -6.3436708116        5.3129356635       -1.0049800896  S23       73              1.0000000000
      2191       200  LYS       HE2            -7.8598595446        5.0817922288       -1.9081261263  S23       73              1.0000000000
      2192       200  LYS       NZ             -6.2031041291        5.7019645720       -3.0379453962  S23       73              1.0000000000
      2193       200  LYS       HZ1            -6.4021294995        5.3099999024       -3.9771549673  S23       73              1.0000000000
      2194       200  LYS       HZ2            -5.0692915054        5.8416345192       -2.9084187386  S23       73              1.0000000000
      2195       200  LYS       HZ3            -6.6014917877        6.6692928477       -3.0244974128  S23       73              1.0000000000
      2196       201  SER       CB             -4.5725099661        4.4963331840       -6.3824559339  S23       130             1.0000000000
      2197       201  SER       HB1            -4.6236032661        5.4448388978       -6.9320589505  S23       130             1.0000000000
      2198       201  SER       HB2            -3.8178457199        3.8533945891       -6.8722932657  S23       130             1.0000000000
      2199       201  SER       OG             -4.1722300315        4.7302684275       -5.0095819165  S23       130             1.0000000000
      2200       201  SER       HG1            -3.5293763746        5.4983301690       -4.9967440791  S23       130             1.0000000000
      2201       201  SER       QQH3           -5.5494826448        3.9879378451       -6.3964402250  S23       130             1.0000000000
      2202       202  GLU       CB             -9.9974159089        9.2916117689        0.8126997373  S23       166             1.0000000000
      2203       202  GLU       HB1            -9.6937173455        9.9341315909       -0.0248651185  S23       166             1.0000000000
      2204       202  GLU       HB2           -11.0391973642        9.0059594623        0.6512845555  S23       166             1.0000000000
      2205       202  GLU       QQH4           -9.9064891536        9.8204547783        1.7670850370  S23       166             1.0000000000
      2206       202  GLU       CG             -9.1309343104        8.0490492977        0.7870687485  S23       166             1.0000000000
      2207       202  GLU       HG1            -9.5144611439        7.3442750004        0.0313099141  S23       166             1.0000000000
      2208       202  GLU       HG2            -9.1823749908        7.5113350731        1.7497382455  S23       166             1.0000000000
      2209       202  GLU       CD             -7.6929782999        8.3464042057        0.4662092396  S23       166             1.0000000000
      2210       202  GLU       OE1            -7.1492353905        9.4393698301        0.5987593442  S23       166             1.0000000000
      2211       202  GLU       OE2            -6.9963367922        7.2811372053       -0.0015179816  S23       166             1.0000000000
      2212       203  ASN       CB             -2.4967729513       11.8590249212        1.1564981235  S23       170             1.0000000000
      2213       203  ASN       HB1            -1.5322277859       11.7170684444        0.6583457381  S23       170             1.0000000000
      2214       203  ASN       HB2            -2.9472571190       12.7896922509        0.8017113583  S23       170             1.0000000000
      2215       203  ASN       QQH5           -2.3539937443       11.9062645339        2.2430702697  S23       170             1.0000000000
      2216       203  ASN       CG             -3.3974000367       10.6918280445        0.8300193862  S23       170             1.0000000000
      2217       203  ASN       OD1            -3.0016642949        9.5034080044        0.9472756549  S23       170             1.0000000000
      2218       203  ASN       ND2            -4.6527510235       10.9675063300        0.4187603865  S23       170             1.0000000000
      2219       203  ASN       HD21           -5.3177367776       10.2005358476        0.2237454534  S23       170             1.0000000000
      2220       203  ASN       HD22           -4.9161432859       11.9299826798        0.1457639772  S23       170             1.0000000000
      2221       204  LYS       CE             -3.1221926594        1.6913308782       -4.4845435273  S23       234             1.0000000000
      2222       204  LYS       HE1            -3.5284926924        1.9181140270       -3.4918912098  S23       234             1.0000000000
      2223       204  LYS       HE2            -3.9517461820        1.6480762799       -5.2004720881  S23       234             1.0000000000
      2224       204  LYS       NZ             -2.2185416737        2.7529504988       -4.9061695655  S23       234             1.0000000000
      2225       204  LYS       HZ1            -1.7585322286        2.5207073627       -5.8218314262  S23       234             1.0000000000
      2226       204  LYS       HZ2            -1.4410662085        2.9322764536       -4.2327716834  S23       234             1.0000000000
      2227       204  LYS       HZ3            -2.7425086533        3.6648090706       -5.0190317842  S23       234             1.0000000000
      2228       204  LYS       QQH6           -2.5824143599        0.7359253110       -4.4516528679  S23       234             1.0000000000
      2229       205  SER       CB              2.4297362869        3.4382463628       -5.9692436858  S23       235             1.0000000000
      2230       205  SER       HB1             3.1255524155        2.7723587878       -6.5047840760  S23       235             1.0000000000
      2231       205  SER       HB2             2.9736941049        4.3665845971       -5.7192410394  S23       235             1.0000000000
      2232       205  SER       OG              1.3149576699        3.7077237617       -6.8313588450  S23       235             1.0000000000
      2233       205  SER       HG1             0.8470452935        4.5314280660       -6.5211529078  S23       235             1.0000000000
      2234       205  SER       QQH7            2.1002001192        2.9492293125       -5.0242995228  S23       235             1.0000000000
      2235       206  PNM       S1             -3.1454249002        9.4451952982       -6.1490890279  S23       523             1.0000000000
      2236       206  PNM       C2             -1.8461272152        8.2481510682       -6.7778110780  S23       523             1.0000000000
      2237       206  PNM       C3             -1.4622824809        7.4300383085       -5.5177885634  S23       523             1.0000000000
      2238       206  PNM       N4             -2.6851267739        7.2094926830       -4.7192806558  S23       523             1.0000000000
      2239       206  PNM       C5             -3.7768236297        8.2346167670       -4.9585355196  S23       523             1.0000000000
      2240       206  PNM       C6             -3.6966772449        8.6386701285       -3.4334571773  S23       523             1.0000000000
      2241       206  PNM       C7             -2.6147403654        7.5478724092       -3.3043283430  S23       523             1.0000000000
      2242       206  PNM       O8             -1.5866366504        7.5195950339       -2.5804386216  S23       523             1.0000000000
      2243       206  PNM       C9             -2.4396469151        7.3508353060       -7.8545557343  S23       523             1.0000000000
      2244       206  PNM       C10            -0.6576854148        9.0112015241       -7.3311330364  S23       523             1.0000000000
      2245       206  PNM       C11            -0.7802539866        6.1332774656       -5.9049296002  S23       523             1.0000000000
      2246       206  PNM       O12            -1.3394081761        5.0275545741       -5.7412782855  S23       523             1.0000000000
      2247       206  PNM       O13             0.4471987476        6.2486354757       -6.4215162180  S23       523             1.0000000000
      2248       206  PNM       N14            -3.0877912513        9.9244501645       -3.1985508168  S23       523             1.0000000000
      2249       206  PNM       C15            -3.7324372459       11.0649520060       -3.4998409328  S23       523             1.0000000000
      2250       206  PNM       O16            -4.9143939015       11.0506954264       -3.9669333838  S23       523             1.0000000000
      2251       206  PNM       C17            -2.9814324264       12.3574957837       -3.3185152393  S23       523             1.0000000000
      2252       206  PNM       C18            -2.1162042588       12.5839622698       -4.5297836118  S23       523             1.0000000000
      2253       206  PNM       C19            -0.7685449008       12.9448780275       -4.3933465185  S23       523             1.0000000000
      2254       206  PNM       C20             0.0285240587       13.1186393157       -5.5275062567  S23       523             1.0000000000
      2255       206  PNM       C21            -0.5084212698       12.9180564617       -6.8007566352  S23       523             1.0000000000
      2256       206  PNM       C22            -1.8594780508       12.5940626639       -6.9437260719  S23       523             1.0000000000
      2257       206  PNM       C23            -2.6651825619       12.4347732943       -5.8146181498  S23       523             1.0000000000
      2258       206  PNM       H24            -0.7418827556        8.0295516277       -4.9114724159  S23       523             1.0000000000
      2259       206  PNM       H25            -0.9052659105        9.4595952287       -8.2993710181  S23       523             1.0000000000
      2260       206  PNM       H26             0.1908921417        8.3312360839       -7.4713312599  S23       523             1.0000000000
      2261       206  PNM       H27            -0.3470115688        9.8182608057       -6.6604458822  S23       523             1.0000000000
      2262       206  PNM       H28            -2.7709272368        7.9437708561       -8.7145090132  S23       523             1.0000000000
      2263       206  PNM       H29            -3.3006247668        6.7887511688       -7.4757155869  S23       523             1.0000000000
      2264       206  PNM       H30            -1.6889145037        6.6287719885       -8.2027727261  S23       523             1.0000000000
      2265       206  PNM       H31            -4.7413440951        7.7688353151       -5.2550872181  S23       523             1.0000000000
      2266       206  PNM       H32            -4.6540341137        8.5363250145       -2.8751666785  S23       523             1.0000000000
      2267       206  PNM       H33            -2.3621601800       12.3270467325       -2.4071081615  S23       523             1.0000000000
      2268       206  PNM       H34            -3.7041498780       13.1838816026       -3.2057324589  S23       523             1.0000000000
      2269       206  PNM       H35            -0.3391066346       13.0836395613       -3.3942952556  S23       523             1.0000000000
      2270       206  PNM       H36             1.0807049342       13.4037331614       -5.4114142883  S23       523             1.0000000000
      2271       206  PNM       H37             0.1254417927       13.0251542102       -7.6879293253  S23       523             1.0000000000
      2272       206  PNM       H38            -2.2890410944       12.4546698547       -7.9428428758  S23       523             1.0000000000
      2273       206  PNM       H39            -3.7313255548       12.2007461615       -5.9240447823  S23       523             1.0000000000
      2274       206  PNM       H40            -2.1353854391        9.9423823431       -2.7848732116  S23       523             1.0000000000
      2275       207  TIP3      OH2            -4.4700713287        7.7298285562       -0.4228099263  S23       290             1.0000000000
      2276       207  TIP3      H1             -6.0151380698        7.5481297377       -0.1673143304  S23       290             1.0000000000
      2277       207  TIP3      H2             -3.8716903004        8.3456352118        0.1013901126  S23       290             1.0000000000
      2278       208  SER       CB             -2.9193530667        4.9954425035       -2.3906050799  S24       70              1.0000000000
      2279       208  SER       HB1            -3.4534297790        4.1460462628       -2.8622039481  S24       70              1.0000000000
      2280       208  SER       HB2            -1.9366319422        5.1239682817       -2.8666999602  S24       70              1.0000000000
      2281       208  SER       OG             -3.7205443199        6.1894599280       -2.5791347041  S24       70              1.0000000000
      2282       208  SER       HG1            -3.9601288846        7.2130914708       -1.0934687441  S24       70              1.0000000000
      2283       208  SER       QQH1           -2.7834840857        4.7912966280       -1.3074686911  S24       70              1.0000000000
      2284       209  LYS       CD             -6.4534461033        3.4437382541       -2.1172863947  S24       73              1.0000000000
      2285       209  LYS       HD1            -7.1822774922        2.9967493224       -2.7999516513  S24       73              1.0000000000
      2286       209  LYS       HD2            -5.4562828619        3.3037119004       -2.5541150687  S24       73              1.0000000000
      2287       209  LYS       QQH2           -6.5060546402        2.9158289087       -1.1577698937  S24       73              1.0000000000
      2288       209  LYS       CE             -6.7492804249        4.9195304908       -1.9522405344  S24       73              1.0000000000
      2289       209  LYS       HE1            -6.3089851227        5.3209730542       -1.0218678306  S24       73              1.0000000000
      2290       209  LYS       HE2            -7.8406703641        5.0921007753       -1.8993339601  S24       73              1.0000000000
      2291       209  LYS       NZ             -6.2036575173        5.7012470476       -3.0575721592  S24       73              1.0000000000
      2292       209  LYS       HZ1            -6.4242294533        5.3121586309       -3.9936714835  S24       73              1.0000000000
      2293       209  LYS       HZ2            -5.0967291515        5.8273573652       -2.9586113986  S24       73              1.0000000000
      2294       209  LYS       HZ3            -6.5954175450        6.6720274512       -3.0361116664  S24       73              1.0000000000
      2295       210  SER       CB             -4.5731736079        4.4994203177       -6.3794026942  S24       130             1.0000000000
      2296       210  SER       HB1            -4.6232032913        5.4465999408       -6.9312527042  S24       130             1.0000000000
      2297       210  SER       HB2            -3.8168766349        3.8557148043       -6.8652180203  S24       130             1.0000000000
      2298       210  SER       OG             -4.1761258554        4.7376493428       -5.0053242491  S24       130             1.0000000000
      2299       210  SER       HG1            -3.5220732859        5.4991533891       -5.0007849648  S24       130             1.0000000000
      2300       210  SER       QQH3           -5.5501949297        3.9908083349       -6.3933734775  S24       130             1.0000000000
      2301       211  GLU       CB             -9.9987176504        9.2925377456        0.8129589165  S24       166             1.0000000000
      2302       211  GLU       HB1            -9.6943711650        9.9349498829       -0.0244440234  S24       166             1.0000000000
      2303       211  GLU       HB2           -11.0405681491        9.0074058346        0.6511561578  S24       166             1.0000000000
      2304       211  GLU       QQH4           -9.9079055164        9.8210442281        1.7675096202  S24       166             1.0000000000
      2305       211  GLU       CG             -9.1328789956        8.0494524348        0.7876922382  S24       166             1.0000000000
      2306       211  GLU       HG1            -9.5160316070        7.3450931111        0.0313115538  S24       166             1.0000000000
      2307       211  GLU       HG2            -9.1854416483        7.5114062842        1.7501116230  S24       166             1.0000000000
      2308       211  GLU       CD             -7.6946231014        8.3464754557        0.4684123551  S24       166             1.0000000000
      2309       211  GLU       OE1            -7.1506999250        9.4385910504        0.5993209329  S24       166             1.0000000000
      2310       211  GLU       OE2            -6.9964528014        7.2791040894        0.0022105255  S24       166             1.0000000000
      2311       212  ASN       CB             -2.4963857918       11.8601892350        1.1565900655  S24       170             1.0000000000
      2312       212  ASN       HB1            -1.5320146520       11.7182259957        0.6581474872  S24       170             1.0000000000
      2313       212  ASN       HB2            -2.9470136881       12.7908605030        0.8019953559  S24       170             1.0000000000
      2314       212  ASN       QQH5           -2.3532015102       11.9072427140        2.2431296931  S24       170             1.0000000000
      2315       212  ASN       CG             -3.3968659748       10.6931797157        0.8301631841  S24       170             1.0000000000
      2316       212  ASN       OD1            -3.0027524558        9.5046246560        0.9508724495  S24       170             1.0000000000
      2317       212  ASN       ND2            -4.6514333066       10.9688690830        0.4161652471  S24       170             1.0000000000
      2318       212  ASN       HD21           -5.3152558224       10.2018397380        0.2189617324  S24       170             1.0000000000
      2319       212  ASN       HD22           -4.9135086305       11.9309643408        0.1401095195  S24       170             1.0000000000
      2320       213  LYS       CE             -3.1236854912        1.6936779176       -4.4849148845  S24       234             1.0000000000
      2321       213  LYS       HE1            -3.5296111673        1.9189814493       -3.4917377349  S24       234             1.0000000000
      2322       213  LYS       HE2            -3.9538237866        1.6494597166       -5.2001211750  S24       234             1.0000000000
      2323       213  LYS       NZ             -2.2221598277        2.7571269566       -4.9066106798  S24       234             1.0000000000
      2324       213  LYS       HZ1            -1.7629497503        2.5268993654       -5.8233062837  S24       234             1.0000000000
      2325       213  LYS       HZ2            -1.4430866794        2.9362878595       -4.2348614120  S24       234             1.0000000000
      2326       213  LYS       HZ3            -2.7455331828        3.6689758524       -5.0177280427  S24       234             1.0000000000
      2327       213  LYS       QQH6           -2.5821686858        0.7392668647       -4.4531243020  S24       234             1.0000000000
      2328       214  SER       CB              2.4294001331        3.4388184076       -5.9692544297  S24       235             1.0000000000
      2329       214  SER       HB1             3.1251711712        2.7728763983       -6.5048768593  S24       235             1.0000000000
      2330       214  SER       HB2             2.9735643697        4.3668956911       -5.7189308042  S24       235             1.0000000000
      2331       214  SER       OG              1.3147745370        3.7088637895       -6.8314490476  S24       235             1.0000000000
      2332       214  SER       HG1             0.8466712911        4.5325989650       -6.5206469087  S24       235             1.0000000000
      2333       214  SER       QQH7            2.0996602460        2.9495438478       -5.0244665242  S24       235             1.0000000000
      2334       215  PNM       S1             -3.1471371977        9.4389882312       -6.1500598712  S24       523             1.0000000000
      2335       215  PNM       C2             -1.8471788817        8.2433124598       -6.7763813859  S24       523             1.0000000000
      2336       215  PNM       C3             -1.4699893595        7.4231636404       -5.5147299603  S24       523             1.0000000000
      2337       215  PNM       N4             -2.6987808374        7.1907233495       -4.7267469405  S24       523             1.0000000000
      2338       215  PNM       C5             -3.7783624082        8.2274712125       -4.9596896990  S24       523             1.0000000000
      2339       215  PNM       C6             -3.6994651582        8.6304559422       -3.4379173516  S24       523             1.0000000000
      2340       215  PNM       C7             -2.6402823153        7.5151156388       -3.2918827347  S24       523             1.0000000000
      2341       215  PNM       O8             -1.5895910141        7.5182926666       -2.5823750142  S24       523             1.0000000000
      2342       215  PNM       C9             -2.4376200476        7.3483006501       -7.8571620534  S24       523             1.0000000000
      2343       215  PNM       C10            -0.6572148691        9.0069675473       -7.3262228653  S24       523             1.0000000000
      2344       215  PNM       C11            -0.7798091394        6.1314510962       -5.9031575459  S24       523             1.0000000000
      2345       215  PNM       O12            -1.3329739338        5.0213457344       -5.7413539824  S24       523             1.0000000000
      2346       215  PNM       O13             0.4473904713        6.2507367880       -6.4207376612  S24       523             1.0000000000
      2347       215  PNM       N14            -3.0835412915        9.9130041799       -3.2032083280  S24       523             1.0000000000
      2348       215  PNM       C15            -3.7266110460       11.0551261394       -3.4988115821  S24       523             1.0000000000
      2349       215  PNM       O16            -4.9119906847       11.0452007915       -3.9614927880  S24       523             1.0000000000
      2350       215  PNM       C17            -2.9765019884       12.3483785286       -3.3168955407  S24       523             1.0000000000
      2351       215  PNM       C18            -2.1143962034       12.5794269011       -4.5294455447  S24       523             1.0000000000
      2352       215  PNM       C19            -0.7672230592       12.9427898790       -4.3947624529  S24       523             1.0000000000
      2353       215  PNM       C20             0.0280318566       13.1185874402       -5.5298735570  S24       523             1.0000000000
      2354       215  PNM       C21            -0.5103781644       12.9179939942       -6.8025002484  S24       523             1.0000000000
      2355       215  PNM       C22            -1.8612290050       12.5923605094       -6.9437358457  S24       523             1.0000000000
      2356       215  PNM       C23            -2.6650835930       12.4309152067       -5.8136190619  S24       523             1.0000000000
      2357       215  PNM       H24            -0.7577753762        8.0238930195       -4.9000279195  S24       523             1.0000000000
      2358       215  PNM       H25            -0.9020272958        9.4546394532       -8.2955727355  S24       523             1.0000000000
      2359       215  PNM       H26             0.1925599006        8.3278778197       -7.4632866465  S24       523             1.0000000000
      2360       215  PNM       H27            -0.3496312640        9.8149340304       -6.6553388811  S24       523             1.0000000000
      2361       215  PNM       H28            -2.7663124546        7.9429799988       -8.7169949007  S24       523             1.0000000000
      2362       215  PNM       H29            -3.2999152445        6.7856745460       -7.4821588793  S24       523             1.0000000000
      2363       215  PNM       H30            -1.6861494340        6.6266514374       -8.2047371740  S24       523             1.0000000000
      2364       215  PNM       H31            -4.7479121877        7.7709212597       -5.2561082104  S24       523             1.0000000000
      2365       215  PNM       H32            -4.6626511336        8.5423647675       -2.8868501044  S24       523             1.0000000000
      2366       215  PNM       H33            -2.3550893442       12.3174318577       -2.4069957041  S24       523             1.0000000000
      2367       215  PNM       H34            -3.7004745865       13.1732798624       -3.2007000652  S24       523             1.0000000000
      2368       215  PNM       H35            -0.3363881899       13.0808688963       -3.3962129525  S24       523             1.0000000000
      2369       215  PNM       H36             1.0800856994       13.4047264893       -5.4150545609  S24       523             1.0000000000
      2370       215  PNM       H37             0.1222283746       13.0260323135       -7.6904681391  S24       523             1.0000000000
      2371       215  PNM       H38            -2.2918834750       12.4527548249       -7.9423703099  S24       523             1.0000000000
      2372       215  PNM       H39            -3.7308545857       12.1946349340       -5.9216740505  S24       523             1.0000000000
      2373       215  PNM       H40            -2.1291713161        9.9233948152       -2.7929305612  S24       523             1.0000000000
      2374       216  TIP3      OH2            -4.4684185491        7.7304675950       -0.4145421715  S24       290             1.0000000000
      2375       216  TIP3      H1             -6.0148104105        7.5476816711       -0.1598621293  S24       290             1.0000000000
      2376       216  TIP3      H2             -3.8753334046        8.3519144569        0.1109293124  S24       290             1.0000000000
      2377       217  SER       CB             -2.9040743954        5.0065833868       -2.3946587990  S25       70              1.0000000000
      2378       217  SER       HB1            -3.4490753829        4.1647971227       -2.8663129141  S25       70              1.0000000000
      2379       217  SER       HB2            -1.9203729749        5.1259819620       -2.8677941834  S25       70              1.0000000000
      2380       217  SER       OG             -3.6924131980        6.2130364256       -2.5884976838  S25       70              1.0000000000
      2381       217  SER       HG1            -3.9448779524        7.2305704870       -1.0842615485  S25       70              1.0000000000
      2382       217  SER       QQH1           -2.7762295274        4.8072796875       -1.3109470808  S25       70              1.0000000000
      2383       218  LYS       CD             -6.4470500405        3.4450356618       -2.1220945177  S25       73              1.0000000000
      2384       218  LYS       HD1            -7.1807389207        3.0013537102       -2.8018171610  S25       73              1.0000000000
      2385       218  LYS       HD2            -5.4519416954        3.2980400610       -2.5614243265  S25       73              1.0000000000
      2386       218  LYS       QQH2           -6.4999916915        2.9201922271       -1.1612825552  S25       73              1.0000000000
      2387       218  LYS       CE             -6.7332854299        4.9228035181       -1.9583802570  S25       73              1.0000000000
      2388       218  LYS       HE1            -6.2752468651        5.3279788888       -1.0384639156  S25       73              1.0000000000
      2389       218  LYS       HE2            -7.8221785462        5.1023961182       -1.8899724342  S25       73              1.0000000000
      2390       218  LYS       NZ             -6.2048152840        5.6994022982       -3.0767067390  S25       73              1.0000000000
      2391       218  LYS       HZ1            -6.4541647148        5.3166388352       -4.0086253448  S25       73              1.0000000000
      2392       218  LYS       HZ2            -5.1149209930        5.8071081551       -3.0124181347  S25       73              1.0000000000
      2393       218  LYS       HZ3            -6.5847039532        6.6754712588       -3.0443879259  S25       73              1.0000000000
      2394       219  SER       CB             -4.5731978428        4.5034593717       -6.3755507131  S25       130             1.0000000000
      2395       219  SER       HB1            -4.6224585860        5.4488587295       -6.9302547200  S25       130             1.0000000000
      2396       219  SER       HB2            -3.8155599902        3.8586380230       -6.8572140291  S25       130             1.0000000000
      2397       219  SER       OG             -4.1778000898        4.7474738933       -5.0005660545  S25       130             1.0000000000
      2398       219  SER       HG1            -3.5150477732        5.5060092776       -5.0063865649  S25       130             1.0000000000
      2399       219  SER       QQH3           -5.5503844150        3.9947048409       -6.3879995214  S25       130             1.0000000000
      2400       220  GLU       CB             -9.9998365039        9.2933124673        0.8131679181  S25       166             1.0000000000
      2401       220  GLU       HB1            -9.6949544395        9.9356396315       -0.0240960310  S25       166             1.0000000000
      2402       220  GLU       HB2           -11.0417377379        9.0086044275        0.6510522779  S25       166             1.0000000000
      2403       220  GLU       QQH4           -9.9090848636        9.8215279881        1.7678553195  S25       166             1.0000000000
      2404       220  GLU       CG             -9.1345893054        8.0497772971        0.7881936168  S25       166             1.0000000000
      2405       220  GLU       HG1            -9.5174479611        7.3457227556        0.0313296137  S25       166             1.0000000000
      2406       220  GLU       HG2            -9.1879873160        7.5114903364        1.7504303737  S25       166             1.0000000000
      2407       220  GLU       CD             -7.6962003597        8.3464885121        0.4701399217  S25       166             1.0000000000
      2408       220  GLU       OE1            -7.1517871803        9.4377098998        0.5997124286  S25       166             1.0000000000
      2409       220  GLU       OE2            -6.9968975349        7.2772371868        0.0049182593  S25       166             1.0000000000
      2410       221  ASN       CB             -2.4960500748       11.8610946208        1.1566659793  S25       170             1.0000000000
      2411       221  ASN       HB1            -1.5318322221       11.7189297567        0.6580225681  S25       170             1.0000000000
      2412       221  ASN       HB2            -2.9466749046       12.7918103138        0.8021705991  S25       170             1.0000000000
      2413       221  ASN       QQH5           -2.3525756088       11.9079779601        2.2431879053  S25       170             1.0000000000
      2414       221  ASN       CG             -3.3965519316       10.6944481596        0.8302881104  S25       170             1.0000000000
      2415       221  ASN       OD1            -3.0040376342        9.5056267046        0.9539691674  S25       170             1.0000000000
      2416       221  ASN       ND2            -4.6504140639       10.9702282926        0.4140465490  S25       170             1.0000000000
      2417       221  ASN       HD21           -5.3133391389       10.2032685036        0.2148692201  S25       170             1.0000000000
      2418       221  ASN       HD22           -4.9112648816       11.9320286432        0.1353509310  S25       170             1.0000000000
      2419       222  LYS       CE             -3.1255677724        1.6960237066       -4.4851952980  S25       234             1.0000000000
      2420       222  LYS       HE1            -3.5311229773        1.9194069497       -3.4913910649  S25       234             1.0000000000
      2421       222  LYS       HE2            -3.9564392107        1.6503034923       -5.1994706035  S25       234             1.0000000000
      2422       222  LYS       NZ             -2.2270362616        2.7620616685       -4.9071144021  S25       234             1.0000000000
      2423       222  LYS       HZ1            -1.7691263753        2.5344529983       -5.8252179748  S25       234             1.0000000000
      2424       222  LYS       HZ2            -1.4458233178        2.9409246414       -4.2376448590  S25       234             1.0000000000
      2425       222  LYS       HZ3            -2.7504621590        3.6738778229       -5.0155814455  S25       234             1.0000000000
      2426       222  LYS       QQH6           -2.5816073907        0.7430075591       -4.4547376139  S25       234             1.0000000000
      2427       223  SER       CB              2.4291006977        3.4393509710       -5.9692522069  S25       235             1.0000000000
      2428       223  SER       HB1             3.1247824818        2.7732950614       -6.5049331398  S25       235             1.0000000000
      2429       223  SER       HB2             2.9735680039        4.3671175346       -5.7185948442  S25       235             1.0000000000
      2430       223  SER       OG              1.3146912937        3.7100673000       -6.8315459830  S25       235             1.0000000000
      2431       223  SER       HG1             0.8463163243        4.5337228928       -6.5200377553  S25       235             1.0000000000
      2432       223  SER       QQH7            2.0991013510        2.9498561099       -5.0246161571  S25       235             1.0000000000
      2433       224  PNM       S1             -3.1486335692        9.4336374718       -6.1509368701  S25       523             1.0000000000
      2434       224  PNM       C2             -1.8483295679        8.2390426954       -6.7755334185  S25       523             1.0000000000
      2435       224  PNM       C3             -1.4785619604        7.4158648843       -5.5127964553  S25       523             1.0000000000
      2436       224  PNM       N4             -2.7139620135        7.1705006926       -4.7366168287  S25       523             1.0000000000
      2437       224  PNM       C5             -3.7796653660        8.2201519741       -4.9606199775  S25       523             1.0000000000
      2438       224  PNM       C6             -3.7017176180        8.6222280342       -3.4425218800  S25       523             1.0000000000
      2439       224  PNM       C7             -2.6676786226        7.4820438459       -3.2767033273  S25       523             1.0000000000
      2440       224  PNM       O8             -1.5930682772        7.5166149377       -2.5823600763  S25       523             1.0000000000
      2441       224  PNM       C9             -2.4360331885        7.3465931538       -7.8602983452  S25       523             1.0000000000
      2442       224  PNM       C10            -0.6567291076        9.0032886910       -7.3217180500  S25       523             1.0000000000
      2443       224  PNM       C11            -0.7791737508        6.1297302841       -5.9020356360  S25       523             1.0000000000
      2444       224  PNM       O12            -1.3256807748        5.0151329939       -5.7414637453  S25       523             1.0000000000
      2445       224  PNM       O13             0.4479392401        6.2532924449       -6.4202316720  S25       523             1.0000000000
      2446       224  PNM       N14            -3.0793553217        9.9019018564       -3.2076695437  S25       523             1.0000000000
      2447       224  PNM       C15            -3.7210483564       11.0456360344       -3.4980164567  S25       523             1.0000000000
      2448       224  PNM       O16            -4.9096438480       11.0398686811       -3.9565471814  S25       523             1.0000000000
      2449       224  PNM       C17            -2.9721500436       12.3398466514       -3.3155164364  S25       523             1.0000000000
      2450       224  PNM       C18            -2.1128612700       12.5754048595       -4.5291376093  S25       523             1.0000000000
      2451       224  PNM       C19            -0.7661520892       12.9410020128       -4.3959056624  S25       523             1.0000000000
      2452       224  PNM       C20             0.0275885649       13.1186186133       -5.5317824839  S25       523             1.0000000000
      2453       224  PNM       C21            -0.5120053005       12.9180090205       -6.8039016946  S25       523             1.0000000000
      2454       224  PNM       C22            -1.8626762259       12.5909846735       -6.9437147768  S25       523             1.0000000000
      2455       224  PNM       C23            -2.6649734370       12.4275973379       -5.8127760408  S25       523             1.0000000000
      2456       224  PNM       H24            -0.7760913709        8.0174898543       -4.8879478651  S25       523             1.0000000000
      2457       224  PNM       H25            -0.8988213061        9.4505410604       -8.2920146809  S25       523             1.0000000000
      2458       224  PNM       H26             0.1941216814        8.3250042192       -7.4559743089  S25       523             1.0000000000
      2459       224  PNM       H27            -0.3520041332        9.8119287956       -6.6504794466  S25       523             1.0000000000
      2460       224  PNM       H28            -2.7624310188        7.9429665382       -8.7199032672  S25       523             1.0000000000
      2461       224  PNM       H29            -3.2994747433        6.7833987927       -7.4888277892  S25       523             1.0000000000
      2462       224  PNM       H30            -1.6839538714        6.6253192524       -8.2074220017  S25       523             1.0000000000
      2463       224  PNM       H31            -4.7551422222        7.7745754800       -5.2562377772  S25       523             1.0000000000
      2464       224  PNM       H32            -4.6708296640        8.5484138024       -2.8991369119  S25       523             1.0000000000
      2465       224  PNM       H33            -2.3488870351       12.3087899290       -2.4069118196  S25       523             1.0000000000
      2466       224  PNM       H34            -3.6976338781       13.1630884743       -3.1963545294  S25       523             1.0000000000
      2467       224  PNM       H35            -0.3341481496       13.0784089210       -3.3977640961  S25       523             1.0000000000
      2468       224  PNM       H36             1.0795288783       13.4056364302       -5.4179909450  S25       523             1.0000000000
      2469       224  PNM       H37             0.1195780692       13.0268200043       -7.6925136349  S25       523             1.0000000000
      2470       224  PNM       H38            -2.2942069859       12.4512022905       -7.9419619329  S25       523             1.0000000000
      2471       224  PNM       H39            -3.7303781913       12.1892367457       -5.9197195277  S25       523             1.0000000000
      2472       224  PNM       H40            -2.1230217354        9.9047549209       -2.8008687900  S25       523             1.0000000000
      2473       225  TIP3      OH2            -4.4667477657        7.7319625017       -0.4060754323  S25       290             1.0000000000
      2474       225  TIP3      H1             -6.0153950210        7.5473803694       -0.1538279789  S25       290             1.0000000000
      2475       225  TIP3      H2             -3.8803338396        8.3594664992        0.1219051514  S25       290             1.0000000000
      2476       226  SER       CB             -2.8908232725        5.0175542801       -2.3981430651  S26       70              1.0000000000
      2477       226  SER       HB1            -3.4468825597        4.1838102761       -2.8695389986  S26       70              1.0000000000
      2478       226  SER       HB2            -1.9068548004        5.1285708146       -2.8696447762  S26       70              1.0000000000
      2479       226  SER       OG             -3.6677103716        6.2358294149       -2.5954916073  S26       70              1.0000000000
      2480       226  SER       HG1            -3.9289159192        7.2464246440       -1.0719207981  S26       70              1.0000000000
      2481       226  SER       QQH1           -2.7692269572        4.8231303483       -1.3141274451  S26       70              1.0000000000
      2482       227  LYS       CD             -6.4419618812        3.4458465904       -2.1264335900  S26       73              1.0000000000
      2483       227  LYS       HD1            -7.1808206030        3.0056516475       -2.8029271886  S26       73              1.0000000000
      2484       227  LYS       HD2            -5.4491962266        3.2915062719       -2.5686369661  S26       73              1.0000000000
      2485       227  LYS       QQH2           -6.4951222214        2.9241767598       -1.1642024172  S26       73              1.0000000000
      2486       227  LYS       CE             -6.7177398108        4.9257638137       -1.9644368571  S26       73              1.0000000000
      2487       227  LYS       HE1            -6.2424510944        5.3338542402       -1.0546911757  S26       73              1.0000000000
      2488       227  LYS       HE2            -7.8038686681        5.1132183194       -1.8806749691  S26       73              1.0000000000
      2489       227  LYS       NZ             -6.2051785523        5.6960730439       -3.0954661870  S26       73              1.0000000000
      2490       227  LYS       HZ1            -6.4899137098        5.3226052327       -4.0214725639  S26       73              1.0000000000
      2491       227  LYS       HZ2            -5.1259768293        5.7791678314       -3.0691010678  S26       73              1.0000000000
      2492       227  LYS       HZ3            -6.5673431917        6.6790703456       -3.0503729269  S26       73              1.0000000000
      2493       228  SER       CB             -4.5723622212        4.5086449174       -6.3705864272  S26       130             1.0000000000
      2494       228  SER       HB1            -4.6214026633        5.4514669673       -6.9292927822  S26       130             1.0000000000
      2495       228  SER       HB2            -3.8140892202        3.8619612958       -6.8481349439  S26       130             1.0000000000
      2496       228  SER       OG             -4.1762460279        4.7606758434       -4.9949787502  S26       130             1.0000000000
      2497       228  SER       HG1            -3.5111091029        5.5241926681       -5.0113793697  S26       130             1.0000000000
      2498       228  SER       QQH3           -5.5499728803        3.9999913225       -6.3794605492  S26       130             1.0000000000
      2499       229  GLU       CB            -10.0008245890        9.2940000901        0.8133386366  S26       166             1.0000000000
      2500       229  GLU       HB1            -9.6955012549        9.9362392763       -0.0238266900  S26       166             1.0000000000
      2501       229  GLU       HB2           -11.0427664651        9.0096452439        0.6509784061  S26       166             1.0000000000
      2502       229  GLU       QQH4           -9.9101011298        9.8219873917        1.7681341034  S26       166             1.0000000000
      2503       229  GLU       CG             -9.1361339496        8.0500808309        0.7886116539  S26       166             1.0000000000
      2504       229  GLU       HG1            -9.5187472239        7.3462579486        0.0313637781  S26       166             1.0000000000
      2505       229  GLU       HG2            -9.1901604785        7.5116204708        1.7507171944  S26       166             1.0000000000
      2506       229  GLU       CD             -7.6977042307        8.3464802693        0.4715035844  S26       166             1.0000000000
      2507       229  GLU       OE1            -7.1525539250        9.4368049588        0.5999607870  S26       166             1.0000000000
      2508       229  GLU       OE2            -6.9976573345        7.2755722370        0.0069719509  S26       166             1.0000000000
      2509       230  ASN       CB             -2.4957775700       11.8618042901        1.1567370605  S26       170             1.0000000000
      2510       230  ASN       HB1            -1.5316880591       11.7193142705        0.6579632081  S26       170             1.0000000000
      2511       230  ASN       HB2            -2.9462831081       12.7926002304        0.8022871917  S26       170             1.0000000000
      2512       230  ASN       QQH5           -2.3521423175       11.9085145806        2.2432586686  S26       170             1.0000000000
      2513       230  ASN       CG             -3.3964113569       10.6956331633        0.8304017824  S26       170             1.0000000000
      2514       230  ASN       OD1            -3.0052930598        9.5064491414        0.9564873782  S26       170             1.0000000000
      2515       230  ASN       ND2            -4.6496308738       10.9714861494        0.4123384262  S26       170             1.0000000000
      2516       230  ASN       HD21           -5.3120345896       10.2047027571        0.2117744823  S26       170             1.0000000000
      2517       230  ASN       HD22           -4.9095244728       11.9331073950        0.1317008413  S26       170             1.0000000000
      2518       231  LYS       CE             -3.1279658864        1.6983401320       -4.4853540893  S26       234             1.0000000000
      2519       231  LYS       HE1            -3.5330229972        1.9193044904       -3.4907533894  S26       234             1.0000000000
      2520       231  LYS       HE2            -3.9597105311        1.6505286019       -5.1984940205  S26       234             1.0000000000
      2521       231  LYS       NZ             -2.2337640275        2.7681177732       -4.9076174166  S26       234             1.0000000000
      2522       231  LYS       HZ1            -1.7779285235        2.5443692283       -5.8277079750  S26       234             1.0000000000
      2523       231  LYS       HZ2            -1.4499175697        2.9468007858       -4.2411270590  S26       234             1.0000000000
      2524       231  LYS       HZ3            -2.7588113043        3.6797360524       -5.0118149731  S26       234             1.0000000000
      2525       231  LYS       QQH6           -2.5806102066        0.7472562254       -4.4565865932  S26       234             1.0000000000
      2526       232  SER       CB              2.4288708467        3.4398201016       -5.9692518404  S26       235             1.0000000000
      2527       232  SER       HB1             3.1244356954        2.7735916042       -6.5049571217  S26       235             1.0000000000
      2528       232  SER       HB2             2.9737333377        4.3672356239       -5.7182252791  S26       235             1.0000000000
      2529       232  SER       OG              1.3147958923        3.7112982582       -6.8316927078  S26       235             1.0000000000
      2530       232  SER       HG1             0.8459193172        4.5346162288       -6.5192672435  S26       235             1.0000000000
      2531       232  SER       QQH7            2.0985441618        2.9501483157       -5.0247600960  S26       235             1.0000000000
      2532       233  PNM       S1             -3.1499622921        9.4281937805       -6.1510962184  S26       523             1.0000000000
      2533       233  PNM       C2             -1.8494625358        8.2354215667       -6.7757387176  S26       523             1.0000000000
      2534       233  PNM       C3             -1.4882109604        7.4077417766       -5.5130085149  S26       523             1.0000000000
      2535       233  PNM       N4             -2.7311885841        7.1475140677       -4.7517551504  S26       523             1.0000000000
      2536       233  PNM       C5             -3.7806436338        8.2122773258       -4.9613143832  S26       523             1.0000000000
      2537       233  PNM       C6             -3.7029654661        8.6140321503       -3.4474459566  S26       523             1.0000000000
      2538       233  PNM       C7             -2.6957549766        7.4514816395       -3.2567412372  S26       523             1.0000000000
      2539       233  PNM       O8             -1.5969480096        7.5149578931       -2.5804946445  S26       523             1.0000000000
      2540       233  PNM       C9             -2.4348732908        7.3456426152       -7.8641440268  S26       523             1.0000000000
      2541       233  PNM       C10            -0.6561249818        9.0002594371       -7.3178306210  S26       523             1.0000000000
      2542       233  PNM       C11            -0.7782118548        6.1278140006       -5.9019289603  S26       523             1.0000000000
      2543       233  PNM       O12            -1.3172231001        5.0089705935       -5.7416488059  S26       523             1.0000000000
      2544       233  PNM       O13             0.4492480884        6.2563193194       -6.4200347068  S26       523             1.0000000000
      2545       233  PNM       N14            -3.0752765235        9.8915786686       -3.2119358725  S26       523             1.0000000000
      2546       233  PNM       C15            -3.7159789177       11.0368447153       -3.4974770853  S26       523             1.0000000000
      2547       233  PNM       O16            -4.9073933698       11.0347414328       -3.9521287089  S26       523             1.0000000000
      2548       233  PNM       C17            -2.9683987710       12.3321029468       -3.3143651971  S26       523             1.0000000000
      2549       233  PNM       C18            -2.1115669154       12.5718655935       -4.5288794699  S26       523             1.0000000000
      2550       233  PNM       C19            -0.7652867909       12.9394645687       -4.3968241091  S26       523             1.0000000000
      2551       233  PNM       C20             0.0271888862       13.1187025370       -5.5333207786  S26       523             1.0000000000
      2552       233  PNM       C21            -0.5133550198       12.9180658012       -6.8050286169  S26       523             1.0000000000
      2553       233  PNM       C22            -1.8638625848       12.5898616943       -6.9436910920  S26       523             1.0000000000
      2554       233  PNM       C23            -2.6648647305       12.4247479512       -5.8120862315  S26       523             1.0000000000
      2555       233  PNM       H24            -0.7977930530        8.0097872262       -4.8752635816  S26       523             1.0000000000
      2556       233  PNM       H25            -0.8954449167        9.4474496899       -8.2889015573  S26       523             1.0000000000
      2557       233  PNM       H26             0.1956415888        8.3226316553       -7.4494654694  S26       523             1.0000000000
      2558       233  PNM       H27            -0.3541511574        9.8092890151       -6.6459270153  S26       523             1.0000000000
      2559       233  PNM       H28            -2.7594099534        7.9435083345       -8.7234681997  S26       523             1.0000000000
      2560       233  PNM       H29            -3.2991295408        6.7818208569       -7.4955457806  S26       523             1.0000000000
      2561       233  PNM       H30            -1.6821914373        6.6247632094       -8.2108883111  S26       523             1.0000000000
      2562       233  PNM       H31            -4.7633779497        7.7802563773       -5.2549503126  S26       523             1.0000000000
      2563       233  PNM       H32            -4.6777925972        8.5538590420       -2.9117801438  S26       523             1.0000000000
      2564       233  PNM       H33            -2.3435678056       12.3011043160       -2.4068521283  S26       523             1.0000000000
      2565       233  PNM       H34            -3.6954215147       13.1536865946       -3.1926111540  S26       523             1.0000000000
      2566       233  PNM       H35            -0.3323256588       13.0762906094       -3.3990110916  S26       523             1.0000000000
      2567       233  PNM       H36             1.0790158183       13.4065008879       -5.4203530406  S26       523             1.0000000000
      2568       233  PNM       H37             0.1174009281       13.0275395245       -7.6941545918  S26       523             1.0000000000
      2569       233  PNM       H38            -2.2960977749       12.4499544489       -7.9416281769  S26       523             1.0000000000
      2570       233  PNM       H39            -3.7299321071       12.1845470264       -5.9181578736  S26       523             1.0000000000
      2571       233  PNM       H40            -2.1170444202        9.8877484629       -2.8086713888  S26       523             1.0000000000
      2572       234  TIP3      OH2            -4.4651182979        7.7342063157       -0.3977394014  S26       290             1.0000000000
      2573       234  TIP3      H1             -6.0166814804        7.5471497948       -0.1490207671  S26       290             1.0000000000
      2574       234  TIP3      H2             -3.8860426679        8.3674520982        0.1337391580  S26       290             1.0000000000
      2575       235  SER       CB             -2.8808558767        5.0270522201       -2.4006741216  S27       70              1.0000000000
      2576       235  SER       HB1            -3.4471970772        4.2014061921       -2.8718982772  S27       70              1.0000000000
      2577       235  SER       HB2            -1.8973089049        5.1311036196       -2.8721587168  S27       70              1.0000000000
      2578       235  SER       OG             -3.6484786568        6.2557651844       -2.5988806322  S27       70              1.0000000000
      2579       235  SER       HG1            -3.9150032298        7.2566941274       -1.0574576220  S27       70              1.0000000000
      2580       235  SER       QQH1           -2.7629247273        4.8362381768       -1.3166385087  S27       70              1.0000000000
      2581       236  LYS       CD             -6.4382917282        3.4461095873       -2.1300574693  S27       73              1.0000000000
      2582       236  LYS       HD1            -7.1820445966        3.0091831613       -2.8033985395  S27       73              1.0000000000
      2583       236  LYS       HD2            -5.4479475688        3.2846597120       -2.5752244138  S27       73              1.0000000000
      2584       236  LYS       QQH2           -6.4914619665        2.9274667446       -1.1663963223  S27       73              1.0000000000
      2585       236  LYS       CE             -6.7036663142        4.9281350690       -1.9702006817  S27       73              1.0000000000
      2586       236  LYS       HE1            -6.2128716581        5.3381810725       -1.0696412910  S27       73              1.0000000000
      2587       236  LYS       HE2            -7.7869788556        5.1236471094       -1.8729386846  S27       73              1.0000000000
      2588       236  LYS       NZ             -6.2042739300        5.6912174504       -3.1128213593  S27       73              1.0000000000
      2589       236  LYS       HZ1            -6.5274202679        5.3303034267       -4.0316886642  S27       73              1.0000000000
      2590       236  LYS       HZ2            -5.1325086536        5.7436304466       -3.1264787291  S27       73              1.0000000000
      2591       236  LYS       HZ3            -6.5432972391        6.6822176841       -3.0541764708  S27       73              1.0000000000
      2592       237  SER       CB             -4.5706361037        4.5145921441       -6.3646220796  S27       130             1.0000000000
      2593       237  SER       HB1            -4.6199348863        5.4539514307       -6.9286534433  S27       130             1.0000000000
      2594       237  SER       HB2            -3.8125705878        3.8651524578       -6.8381687172  S27       130             1.0000000000
      2595       237  SER       OG             -4.1702030946        4.7774471173       -4.9884023715  S27       130             1.0000000000
      2596       237  SER       HG1            -3.5111069831        5.5625819737       -5.0129766459  S27       130             1.0000000000
      2597       237  SER       QQH3           -5.5492549162        4.0065432441       -6.3676754110  S27       130             1.0000000000
      2598       238  GLU       CB            -10.0016386861        9.2945839484        0.8134732403  S27       166             1.0000000000
      2599       238  GLU       HB1            -9.6959932643        9.9367390045       -0.0236382005  S27       166             1.0000000000
      2600       238  GLU       HB2           -11.0436177303        9.0105094168        0.6509634972  S27       166             1.0000000000
      2601       238  GLU       QQH4           -9.9109345662        9.8224260633        1.7683420090  S27       166             1.0000000000
      2602       238  GLU       CG             -9.1374213176        8.0503758597        0.7889426529  S27       166             1.0000000000
      2603       238  GLU       HG1            -9.5198291217        7.3467067575        0.0314170983  S27       166             1.0000000000
      2604       238  GLU       HG2            -9.1918742535        7.5117761955        1.7509524730  S27       166             1.0000000000
      2605       238  GLU       CD             -7.6990552528        8.3464769893        0.4725112113  S27       166             1.0000000000
      2606       238  GLU       OE1            -7.1529820985        9.4360069382        0.6000691578  S27       166             1.0000000000
      2607       238  GLU       OE2            -6.9986751781        7.2742435849        0.0085074816  S27       166             1.0000000000
      2608       239  ASN       CB             -2.4955997003       11.8623075530        1.1568111613  S27       170             1.0000000000
      2609       239  ASN       HB1            -1.5315870635       11.7194641203        0.6579975042  S27       170             1.0000000000
      2610       239  ASN       HB2            -2.9459117079       12.7932127424        0.8023837231  S27       170             1.0000000000
      2611       239  ASN       QQH5           -2.3519475235       11.9088465147        2.2433472717  S27       170             1.0000000000
      2612       239  ASN       CG             -3.3964269199       10.6966643885        0.8305093027  S27       170             1.0000000000
      2613       239  ASN       OD1            -3.0062472832        9.5070152087        0.9581678039  S27       170             1.0000000000
      2614       239  ASN       ND2            -4.6490687230       10.9724640618        0.4110953073  S27       170             1.0000000000
      2615       239  ASN       HD21           -5.3114980185       10.2059532453        0.2101932878  S27       170             1.0000000000
      2616       239  ASN       HD22           -4.9084888408       11.9340810031        0.1296180945  S27       170             1.0000000000
      2617       240  LYS       CE             -3.1307613062        1.7004096313       -4.4853732804  S27       234             1.0000000000
      2618       240  LYS       HE1            -3.5353808281        1.9185542788       -3.4899178245  S27       234             1.0000000000
      2619       240  LYS       HE2            -3.9635713330        1.6500732853       -5.1971073931  S27       234             1.0000000000
      2620       240  LYS       NZ             -2.2424048333        2.7751555022       -4.9080394731  S27       234             1.0000000000
      2621       240  LYS       HZ1            -1.7896777125        2.5563235388       -5.8306690260  S27       234             1.0000000000
      2622       240  LYS       HZ2            -1.4557760732        2.9537800797       -4.2449417165  S27       234             1.0000000000
      2623       240  LYS       HZ3            -2.7714491694        3.6866200604       -5.0062707663  S27       234             1.0000000000
      2624       240  LYS       QQH6           -2.5792818139        0.7516434591       -4.4586121186  S27       234             1.0000000000
      2625       241  SER       CB              2.4287394612        3.4401690304       -5.9692697321  S27       235             1.0000000000
      2626       241  SER       HB1             3.1242178430        2.7737345492       -6.5049281599  S27       235             1.0000000000
      2627       241  SER       HB2             2.9740760277        4.3672233842       -5.7178151962  S27       235             1.0000000000
      2628       241  SER       OG              1.3151525709        3.7124160393       -6.8319126097  S27       235             1.0000000000
      2629       241  SER       HG1             0.8453594824        4.5350009487       -6.5183392636  S27       235             1.0000000000
      2630       241  SER       QQH7            2.0980665581        2.9503805956       -5.0248813469  S27       235             1.0000000000
      2631       242  PNM       S1             -3.1509929119        9.4237544298       -6.1510627947  S27       523             1.0000000000
      2632       242  PNM       C2             -1.8502802627        8.2328036929       -6.7773032292  S27       523             1.0000000000
      2633       242  PNM       C3             -1.4983548136        7.3990037884       -5.5162029036  S27       523             1.0000000000
      2634       242  PNM       N4             -2.7501691643        7.1206034374       -4.7765096980  S27       523             1.0000000000
      2635       242  PNM       C5             -3.7808426658        8.2037440746       -4.9613220272  S27       523             1.0000000000
      2636       242  PNM       C6             -3.7028181174        8.6066223983       -3.4521891046  S27       523             1.0000000000
      2637       242  PNM       C7             -2.7226348345        7.4274392382       -3.2271596017  S27       523             1.0000000000
      2638       242  PNM       O8             -1.6009342701        7.5139132901       -2.5775455167  S27       523             1.0000000000
      2639       242  PNM       C9             -2.4341747950        7.3454000397       -7.8683916728  S27       523             1.0000000000
      2640       242  PNM       C10            -0.6553591149        8.9982193565       -7.3150368044  S27       523             1.0000000000
      2641       242  PNM       C11            -0.7768947228        6.1255582104       -5.9030569373  S27       523             1.0000000000
      2642       242  PNM       O12            -1.3081643947        5.0036032275       -5.7418856562  S27       523             1.0000000000
      2643       242  PNM       O13             0.4515660793        6.2595892606       -6.4201817765  S27       523             1.0000000000
      2644       242  PNM       N14            -3.0716391677        9.8831924857       -3.2156111626  S27       523             1.0000000000
      2645       242  PNM       C15            -3.7120174398       11.0298180101       -3.4972476494  S27       523             1.0000000000
      2646       242  PNM       O16            -4.9054177983       11.0302546820       -3.9485785875  S27       523             1.0000000000
      2647       242  PNM       C17            -2.9655417478       12.3259337123       -3.3135081268  S27       523             1.0000000000
      2648       242  PNM       C18            -2.1105766953       12.5690518827       -4.5287112750  S27       523             1.0000000000
      2649       242  PNM       C19            -0.7646480915       12.9382544302       -4.3974901402  S27       523             1.0000000000
      2650       242  PNM       C20             0.0268662246       13.1187951726       -5.5344496799  S27       523             1.0000000000
      2651       242  PNM       C21            -0.5143690508       12.9181254351       -6.8058544854  S27       523             1.0000000000
      2652       242  PNM       C22            -1.8647401995       12.5890103914       -6.9436841505  S27       523             1.0000000000
      2653       242  PNM       C23            -2.6647710793       12.4225236261       -5.8115965303  S27       523             1.0000000000
      2654       242  PNM       H24            -0.8228170673        8.0008970531       -4.8621043884  S27       523             1.0000000000
      2655       242  PNM       H25            -0.8919469724        9.4457206212       -8.2866924810  S27       523             1.0000000000
      2656       242  PNM       H26             0.1970554370        8.3209721209       -7.4443666828  S27       523             1.0000000000
      2657       242  PNM       H27            -0.3557986286        9.8073047427       -6.6422018629  S27       523             1.0000000000
      2658       242  PNM       H28            -2.7575695558        7.9441631892       -8.7275649648  S27       523             1.0000000000
      2659       242  PNM       H29            -3.2986642679        6.7809284854       -7.5014266984  S27       523             1.0000000000
      2660       242  PNM       H30            -1.6808281878        6.6249962673       -8.2147897412  S27       523             1.0000000000
      2661       242  PNM       H31            -4.7719857637        7.7878350631       -5.2515777049  S27       523             1.0000000000
      2662       242  PNM       H32            -4.6828608642        8.5584030830       -2.9238156781  S27       523             1.0000000000
      2663       242  PNM       H33            -2.3395209876       12.2949026822       -2.4068327895  S27       523             1.0000000000
      2664       242  PNM       H34            -3.6938022607       13.1461664555       -3.1896833332  S27       523             1.0000000000
      2665       242  PNM       H35            -0.3310117425       13.0747121990       -3.3999121692  S27       523             1.0000000000
      2666       242  PNM       H36             1.0785724110       13.4072914583       -5.4220747207  S27       523             1.0000000000
      2667       242  PNM       H37             0.1157687588       13.0281585093       -7.6953502358  S27       523             1.0000000000
      2668       242  PNM       H38            -2.2975061162       12.4490642056       -7.9413878893  S27       523             1.0000000000
      2669       242  PNM       H39            -3.7295764082       12.1809665360       -5.9170813916  S27       523             1.0000000000
      2670       242  PNM       H40            -2.1117636619        9.8749738826       -2.8157533631  S27       523             1.0000000000
      2671       243  TIP3      OH2            -4.4636813309        7.7368925376       -0.3904928012  S27       290             1.0000000000
      2672       243  TIP3      H1             -6.0185919392        7.5470130009       -0.1455022471  S27       290             1.0000000000
      2673       243  TIP3      H2             -3.8912870879        8.3746920800        0.1449354657  S27       290             1.0000000000
      2674       244  SER       CB             -2.8750143281        5.0334657932       -2.4021050679  S28       70              1.0000000000
      2675       244  SER       HB1            -3.4495852421        4.2154315785       -2.8735272247  S28       70              1.0000000000
      2676       244  SER       HB2            -1.8923070918        5.1323812971       -2.8748293824  S28       70              1.0000000000
      2677       244  SER       OG             -3.6361979772        6.2701549277       -2.5986190525  S28       70              1.0000000000
      2678       244  SER       HG1            -3.9060522258        7.2586810418       -1.0430506927  S28       70              1.0000000000
      2679       244  SER       QQH1           -2.7584235495        4.8443323475       -1.3181303914  S28       70              1.0000000000
      2680       245  LYS       CD             -6.4361376851        3.4459047014       -2.1325864615  S28       73              1.0000000000
      2681       245  LYS       HD1            -7.1838120685        3.0116125499       -2.8033347110  S28       73              1.0000000000
      2682       245  LYS       HD2            -5.4479445124        3.2787956697       -2.5804345823  S28       73              1.0000000000
      2683       245  LYS       QQH2           -6.4893756460        2.9297979817       -1.1676317260  S28       73              1.0000000000
      2684       245  LYS       CE             -6.6928247031        4.9296730053       -1.9749927856  S28       73              1.0000000000
      2685       245  LYS       HE1            -6.1905059901        5.3409238444       -1.0813095304  S28       73              1.0000000000
      2686       245  LYS       HE2            -7.7737504956        5.1324107707       -1.8679886604  S28       73              1.0000000000
      2687       245  LYS       NZ             -6.2024127243        5.6853527920       -3.1269978473  S28       73              1.0000000000
      2688       245  LYS       HZ1            -6.5610312221        5.3371194713       -4.0381953805  S28       73              1.0000000000
      2689       245  LYS       HZ2            -5.1368504942        5.7033844567       -3.1805887090  S28       73              1.0000000000
      2690       245  LYS       HZ3            -6.5162502472        6.6839389386       -3.0573124390  S28       73              1.0000000000
      2691       246  SER       CB             -4.5688172990        4.5199091621       -6.3585425495  S28       130             1.0000000000
      2692       246  SER       HB1            -4.6188004623        5.4554417256       -6.9289835786  S28       130             1.0000000000
      2693       246  SER       HB2            -3.8120986541        3.8671158333       -6.8295609031  S28       130             1.0000000000
      2694       246  SER       OG             -4.1601355910        4.7953491882       -4.9808833966  S28       130             1.0000000000
      2695       246  SER       HG1            -3.4997011578        5.6386675621       -5.0079500974  S28       130             1.0000000000
      2696       246  SER       QQH3           -5.5496681005        4.0131419859       -6.3561484623  S28       130             1.0000000000
      2697       247  GLU       CB            -10.0022082248        9.2949854400        0.8135551389  S28       166             1.0000000000
      2698       247  GLU       HB1            -9.6963962717        9.9370659891       -0.0235527456  S28       166             1.0000000000
      2699       247  GLU       HB2           -11.0441948380        9.0110463626        0.6509582744  S28       166             1.0000000000
      2700       247  GLU       QQH4           -9.9115019961        9.8227664311        1.7684574197  S28       166             1.0000000000
      2701       247  GLU       CG             -9.1383270529        8.0506124381        0.7891581147  S28       166             1.0000000000
      2702       247  GLU       HG1            -9.5206014250        7.3470294407        0.0314765920  S28       166             1.0000000000
      2703       247  GLU       HG2            -9.1930225779        7.5119220894        1.7511157196  S28       166             1.0000000000
      2704       247  GLU       CD             -7.7001225618        8.3464230112        0.4731354232  S28       166             1.0000000000
      2705       247  GLU       OE1            -7.1530893289        9.4354415950        0.6000467493  S28       166             1.0000000000
      2706       247  GLU       OE2            -6.9998054390        7.2734119195        0.0095960535  S28       166             1.0000000000
      2707       248  ASN       CB             -2.4955509108       11.8625817212        1.1568735026  S28       170             1.0000000000
      2708       248  ASN       HB1            -1.5315437172       11.7194651459        0.6581113632  S28       170             1.0000000000
      2709       248  ASN       HB2            -2.9456509842       12.7935948675        0.8024434745  S28       170             1.0000000000
      2710       248  ASN       QQH5           -2.3520436433       11.9089158185        2.2434368325  S28       170             1.0000000000
      2711       248  ASN       CG             -3.3965929957       10.6974525918        0.8306236294  S28       170             1.0000000000
      2712       248  ASN       OD1            -3.0067150434        9.5072530761        0.9588685139  S28       170             1.0000000000
      2713       248  ASN       ND2            -4.6487255803       10.9730001549        0.4103318163  S28       170             1.0000000000
      2714       248  ASN       HD21           -5.3118554055       10.2068408829        0.2104645555  S28       170             1.0000000000
      2715       248  ASN       HD22           -4.9083201366       11.9348098312        0.1293546656  S28       170             1.0000000000
      2716       249  LYS       CE             -3.1333993819        1.7018641219       -4.4852835496  S28       234             1.0000000000
      2717       249  LYS       HE1            -3.5376778181        1.9171864547       -3.4890255626  S28       234             1.0000000000
      2718       249  LYS       HE2            -3.9672272123        1.6491204736       -5.1956117036  S28       234             1.0000000000
      2719       249  LYS       NZ             -2.2519786891        2.7823019901       -4.9082968035  S28       234             1.0000000000
      2720       249  LYS       HZ1            -1.8030550558        2.5689520319       -5.8335481568  S28       234             1.0000000000
      2721       249  LYS       HZ2            -1.4631598199        2.9614132650       -4.2484905683  S28       234             1.0000000000
      2722       249  LYS       HZ3            -2.7902541500        3.6934584759       -4.9993198489  S28       234             1.0000000000
      2723       249  LYS       QQH6           -2.5780009216        0.7551585702       -4.4604013078  S28       234             1.0000000000
      2724       250  SER       CB              2.4287047233        3.4403242629       -5.9693006457  S28       235             1.0000000000
      2725       250  SER       HB1             3.1241551266        2.7737290377       -6.5048703379  S28       235             1.0000000000
      2726       250  SER       HB2             2.9745359544        4.3670870808       -5.7174076038  S28       235             1.0000000000
      2727       250  SER       OG              1.3157364633        3.7132238343       -6.8321827285  S28       235             1.0000000000
      2728       250  SER       HG1             0.8444661566        4.5344333206       -6.5172176717  S28       235             1.0000000000
      2729       250  SER       QQH7            2.0976979922        2.9504652782       -5.0250008336  S28       235             1.0000000000
      2730       251  PNM       S1             -3.1517218744        9.4200737682       -6.1503826845  S28       523             1.0000000000
      2731       251  PNM       C2             -1.8505612652        8.2314573070       -6.7799407189  S28       523             1.0000000000
      2732       251  PNM       C3             -1.5074545093        7.3905984747       -5.5217996446  S28       523             1.0000000000
      2733       251  PNM       N4             -2.7688085325        7.0905155302       -4.8116444654  S28       523             1.0000000000
      2734       251  PNM       C5             -3.7801700008        8.1952633359       -4.9604524921  S28       523             1.0000000000
      2735       251  PNM       C6             -3.7015791865        8.6013623426       -3.4555686032  S28       523             1.0000000000
      2736       251  PNM       C7             -2.7446238622        7.4146093393       -3.1862252228  S28       523             1.0000000000
      2737       251  PNM       O8             -1.6045494326        7.5137985841       -2.5754237795  S28       523             1.0000000000
      2738       251  PNM       C9             -2.4339505892        7.3455840111       -7.8721514860  S28       523             1.0000000000
      2739       251  PNM       C10            -0.6545256671        8.9973323777       -7.3136087245  S28       523             1.0000000000
      2740       251  PNM       C11            -0.7752704540        6.1226046685       -5.9051527495  S28       523             1.0000000000
      2741       251  PNM       O12            -1.3000095711        5.0003546579       -5.7420392561  S28       523             1.0000000000
      2742       251  PNM       O13             0.4544925500        6.2627229191       -6.4205449085  S28       523             1.0000000000
      2743       251  PNM       N14            -3.0688738237        9.8778520746       -3.2182083756  S28       523             1.0000000000
      2744       251  PNM       C15            -3.7098306995       11.0256720967       -3.4973230522  S28       523             1.0000000000
      2745       251  PNM       O16            -4.9038206015       11.0268896558       -3.9462554651  S28       523             1.0000000000
      2746       251  PNM       C17            -2.9638562338       12.3220623723       -3.3129829758  S28       523             1.0000000000
      2747       251  PNM       C18            -2.1099582585       12.5671837751       -4.5286650174  S28       523             1.0000000000
      2748       251  PNM       C19            -0.7642648495       12.9374289366       -4.3978824621  S28       523             1.0000000000
      2749       251  PNM       C20             0.0266402551       13.1188367242       -5.5351399042  S28       523             1.0000000000
      2750       251  PNM       C21            -0.5150034262       12.9181245830       -6.8063606657  S28       523             1.0000000000
      2751       251  PNM       C22            -1.8652745930       12.5884265420       -6.9437192718  S28       523             1.0000000000
      2752       251  PNM       C23            -2.6647258411       12.4210642696       -5.8113442250  S28       523             1.0000000000
      2753       251  PNM       H24            -0.8489955790        7.9918201560       -4.8489984726  S28       523             1.0000000000
      2754       251  PNM       H25            -0.8889478591        9.4452578324       -8.2856297749  S28       523             1.0000000000
      2755       251  PNM       H26             0.1980814656        8.3200151512       -7.4411312020  S28       523             1.0000000000
      2756       251  PNM       H27            -0.3566810875        9.8062043980       -6.6397736777  S28       523             1.0000000000
      2757       251  PNM       H28            -2.7569003421        7.9446661190       -8.7313116801  S28       523             1.0000000000
      2758       251  PNM       H29            -3.2979684450        6.7803685931       -7.5054727986  S28       523             1.0000000000
      2759       251  PNM       H30            -1.6798014547        6.6257811635       -8.2180755218  S28       523             1.0000000000
      2760       251  PNM       H31            -4.7790479741        7.7950753519       -5.2460842965  S28       523             1.0000000000
      2761       251  PNM       H32            -4.6860430644        8.5619068565       -2.9338923998  S28       523             1.0000000000
      2762       251  PNM       H33            -2.3371447875       12.2907033522       -2.4068006389  S28       523             1.0000000000
      2763       251  PNM       H34            -3.6927870995       13.1415011766       -3.1877434742  S28       523             1.0000000000
      2764       251  PNM       H35            -0.3302947828       13.0738445554       -3.4004346835  S28       523             1.0000000000
      2765       251  PNM       H36             1.0782084435       13.4079525053       -5.4231045200  S28       523             1.0000000000
      2766       251  PNM       H37             0.1147280048       13.0286285111       -7.6960773940  S28       523             1.0000000000
      2767       251  PNM       H38            -2.2984324905       12.4486176376       -7.9412560373  S28       523             1.0000000000
      2768       251  PNM       H39            -3.7294232558       12.1789695007       -5.9165601332  S28       523             1.0000000000
      2769       251  PNM       H40            -2.1080118105        9.8685652552       -2.8207798855  S28       523             1.0000000000
      2770       252  TIP3      OH2            -4.4626005405        7.7394621932       -0.3854692207  S28       290             1.0000000000
      2771       252  TIP3      H1             -6.0210381326        7.5467812508       -0.1433047713  S28       290             1.0000000000
      2772       252  TIP3      H2             -3.8949584421        8.3796529393        0.1538764915  S28       290             1.0000000000
      2773       253  SER       CB             -2.8726074498        5.0362694088       -2.4028900743  S29       70              1.0000000000
      2774       253  SER       HB1            -3.4528990431        4.2268084083       -2.8764438852  S29       70              1.0000000000
      2775       253  SER       HB2            -1.8904417079        5.1314256943       -2.8764754457  S29       70              1.0000000000
      2776       253  SER       OG             -3.6295903637        6.2789768391       -2.5972610922  S29       70              1.0000000000
      2777       253  SER       HG1            -3.9024004156        7.2537753308       -1.0306850305  S29       70              1.0000000000
      2778       253  SER       QQH1           -2.7560518040        4.8487680080       -1.3186761716  S29       70              1.0000000000
      2779       254  LYS       CD             -6.4351476998        3.4455041678       -2.1340092105  S29       73              1.0000000000
      2780       254  LYS       HD1            -7.1853363637        3.0131737095       -2.8031614021  S29       73              1.0000000000
      2781       254  LYS       HD2            -5.4487987296        3.2749277002       -2.5844108393  S29       73              1.0000000000
      2782       254  LYS       QQH2           -6.4885619474        2.9312090672       -1.1678334905  S29       73              1.0000000000
      2783       254  LYS       CE             -6.6858789157        4.9304217163       -1.9784109495  S29       73              1.0000000000
      2784       254  LYS       HE1            -6.1766051175        5.3416445295       -1.0884862695  S29       73              1.0000000000
      2785       254  LYS       HE2            -7.7652769151        5.1384224248       -1.8654083422  S29       73              1.0000000000
      2786       254  LYS       NZ             -6.2002543481        5.6797137783       -3.1368643055  S29       73              1.0000000000
      2787       254  LYS       HZ1            -6.5849463341        5.3418702308       -4.0423145567  S29       73              1.0000000000
      2788       254  LYS       HZ2            -5.1412353667        5.6612299776       -3.2317334097  S29       73              1.0000000000
      2789       254  LYS       HZ3            -6.4918821741        6.6833489542       -3.0596566262  S29       73              1.0000000000
      2790       255  SER       CB             -4.5684738086        4.5226170805       -6.3531648568  S29       130             1.0000000000
      2791       255  SER       HB1            -4.6186992017        5.4565097651       -6.9301176006  S29       130             1.0000000000
      2792       255  SER       HB2            -3.8128725793        3.8672705589       -6.8252235690  S29       130             1.0000000000
      2793       255  SER       OG             -4.1536097551        4.8040571050       -4.9726583574  S29       130             1.0000000000
      2794       255  SER       HG1            -3.4002332910        5.8313090075       -4.9992306394  S29       130             1.0000000000
      2795       255  SER       QQH3           -5.5543889109        4.0175335660       -6.3530267673  S29       130             1.0000000000
      2796       256  GLU       CB            -10.0024892599        9.2952544336        0.8136042544  S29       166             1.0000000000
      2797       256  GLU       HB1            -9.6966463498        9.9372935617       -0.0235361092  S29       166             1.0000000000
      2798       256  GLU       HB2           -11.0444670933        9.0113496540        0.6509864739  S29       166             1.0000000000
      2799       256  GLU       QQH4           -9.9117977393        9.8230860190        1.7684955733  S29       166             1.0000000000
      2800       256  GLU       CG             -9.1387878329        8.0508198958        0.7892612392  S29       166             1.0000000000
      2801       256  GLU       HG1            -9.5209774648        7.3472685904        0.0315360745  S29       166             1.0000000000
      2802       256  GLU       HG2            -9.1935563760        7.5120614885        1.7511917594  S29       166             1.0000000000
      2803       256  GLU       CD             -7.7007929182        8.3462055004        0.4734021675  S29       166             1.0000000000
      2804       256  GLU       OE1            -7.1529220717        9.4352651187        0.5999593350  S29       166             1.0000000000
      2805       256  GLU       OE2            -7.0008167056        7.2732083829        0.0103504880  S29       166             1.0000000000
      2806       257  ASN       CB             -2.4955538507       11.8627215354        1.1569294830  S29       170             1.0000000000
      2807       257  ASN       HB1            -1.5314645023       11.7194660137        0.6583066006  S29       170             1.0000000000
      2808       257  ASN       HB2            -2.9454873318       12.7938417464        0.8025429526  S29       170             1.0000000000
      2809       257  ASN       QQH5           -2.3523250389       11.9088493155        2.2435056919  S29       170             1.0000000000
      2810       257  ASN       CG             -3.3968042256       10.6980095738        0.8307809776  S29       170             1.0000000000
      2811       257  ASN       OD1            -3.0067043167        9.5072943910        0.9588560248  S29       170             1.0000000000
      2812       257  ASN       ND2            -4.6485198077       10.9731777253        0.4099442947  S29       170             1.0000000000
      2813       257  ASN       HD21           -5.3129557068       10.2073656316        0.2122783875  S29       170             1.0000000000
      2814       257  ASN       HD22           -4.9088190274       11.9353244968        0.1305607475  S29       170             1.0000000000
      2815       258  LYS       CE             -3.1352836930        1.7027036764       -4.4852183654  S29       234             1.0000000000
      2816       258  LYS       HE1            -3.5395552874        1.9160809213       -3.4885237765  S29       234             1.0000000000
      2817       258  LYS       HE2            -3.9699534131        1.6489888864       -5.1943071586  S29       234             1.0000000000
      2818       258  LYS       NZ             -2.2605535826        2.7882434440       -4.9083765116  S29       234             1.0000000000
      2819       258  LYS       HZ1            -1.8169535669        2.5792217290       -5.8357962700  S29       234             1.0000000000
      2820       258  LYS       HZ2            -1.4716993422        2.9676128045       -4.2504983547  S29       234             1.0000000000
      2821       258  LYS       HZ3            -2.8184767540        3.7016785296       -4.9923679465  S29       234             1.0000000000
      2822       258  LYS       QQH6           -2.5774321674        0.7567211920       -4.4615335612  S29       234             1.0000000000
      2823       259  SER       CB              2.4287411118        3.4403162014       -5.9693226555  S29       235             1.0000000000
      2824       259  SER       HB1             3.1241535053        2.7737300724       -6.5048607121  S29       235             1.0000000000
      2825       259  SER       HB2             2.9750261731        4.3669815915       -5.7170259520  S29       235             1.0000000000
      2826       259  SER       OG              1.3164160322        3.7137213955       -6.8324697722  S29       235             1.0000000000
      2827       259  SER       HG1             0.8432379429        4.5321673823       -6.5158835640  S29       235             1.0000000000
      2828       259  SER       QQH7            2.0974516607        2.9504687442       -5.0252661520  S29       235             1.0000000000
      2829       260  PNM       S1             -3.1519976591        9.4181326172       -6.1497856899  S29       523             1.0000000000
      2830       260  PNM       C2             -1.8504948110        8.2311801267       -6.7827814377  S29       523             1.0000000000
      2831       260  PNM       C3             -1.5135141586        7.3842511603       -5.5271938894  S29       523             1.0000000000
      2832       260  PNM       N4             -2.7828795149        7.0652092408       -4.8403852719  S29       523             1.0000000000
      2833       260  PNM       C5             -3.7797622847        8.1884830979       -4.9593022065  S29       523             1.0000000000
      2834       260  PNM       C6             -3.7000238125        8.5987381200       -3.4571449031  S29       523             1.0000000000
[truncated: 298,357 more chars]
