# Supplementary material for: Unraveling the energetic significance of chemical events in enzyme catalysis via machine-learning based regression approach
Source: Commun Chem. 2020 Oct 8;3:134. doi: 10.1038/s42004-020-00379-w (PMC9814854; doi:10.1038/s42004-020-00379-w)
Supplement: Supplementary file 3 — Supplementary Data 1 [file 42004_2020_379_MOESM3_ESM.zip › pathways/optimized.path/path.cor.sccdftb/path_12_p.cor]

* RETAIN ONLY THE QM ATOMS, WRITE PSF & COOR
* PREDEFINED VARS:
*     INCOR: DIRECTORY TO INPUT .COR FILE
*     INPSF: DIRECTORY TO INPUT .PSF FILE
*     OUTPSF: DIRECTORY TO OUTPUT .PSF FILE
*     OUTCOR: FILENAME OF OUTPUT .COR FILE
* ZILIN SONG, 17 DEC 2019
*  DATE:    12/17/19     21:12:52      CREATED BY USER: zilins
*
      4950  EXT
         1         1  SER       CB             -2.8914287600        5.0188976000       -2.1169874238  S1        70              1.0000000000
         2         1  SER       HB1            -3.3676296741        4.1657510498       -2.6362516492  S1        70              1.0000000000
         3         1  SER       HB2            -1.9116844804        5.2176252031       -2.5784052274  S1        70              1.0000000000
         4         1  SER       OG             -3.7539660146        6.1612657510       -2.2913247348  S1        70              1.0000000000
         5         1  SER       HG1            -3.8624562368        6.7101803247       -1.4227585874  S1        70              1.0000000000
         6         1  SER       QQH1           -2.7673089899        4.7911101251       -1.0432215158  S1        70              1.0000000000
         7         2  LYS       CD             -6.3718513747        3.4023831475       -1.8677625686  S1        73              1.0000000000
         8         2  LYS       HD1            -6.9611343887        2.8396129891       -2.5958125304  S1        73              1.0000000000
         9         2  LYS       HD2            -5.3279532236        3.3911014593       -2.2087434639  S1        73              1.0000000000
        10         2  LYS       QQH2           -6.4423074549        2.9030066364       -0.8946710158  S1        73              1.0000000000
        11         2  LYS       CE             -6.8873239259        4.8292462573       -1.8081032119  S1        73              1.0000000000
        12         2  LYS       HE1            -6.6557681014        5.3638794817       -0.8637126152  S1        73              1.0000000000
        13         2  LYS       HE2            -7.9805629496        4.8550846429       -1.9420445220  S1        73              1.0000000000
        14         2  LYS       NZ             -6.3126100062        5.6128100756       -2.8998672629  S1        73              1.0000000000
        15         2  LYS       HZ1            -6.5037138546        5.2219461072       -3.8421328798  S1        73              1.0000000000
        16         2  LYS       HZ2            -5.2577732575        5.7176275435       -2.7848291101  S1        73              1.0000000000
        17         2  LYS       HZ3            -6.6933972088        6.5905660724       -2.9009467759  S1        73              1.0000000000
        18         3  SER       CB             -4.5142215955        4.3753893842       -6.5013063175  S1        130             1.0000000000
        19         3  SER       HB1            -4.5135378382        5.2764921933       -7.1292717632  S1        130             1.0000000000
        20         3  SER       HB2            -3.7937767496        3.6506369700       -6.9203974141  S1        130             1.0000000000
        21         3  SER       OG             -4.0995145063        4.7098200187       -5.1443240086  S1        130             1.0000000000
        22         3  SER       HG1            -3.3378524115        5.3573822862       -5.2220623597  S1        130             1.0000000000
        23         3  SER       QQH3           -5.5171417633        3.9237049718       -6.4719175545  S1        130             1.0000000000
        24         4  GLU       CB             -9.8572768136        9.3000461624        0.9469219682  S1        166             1.0000000000
        25         4  GLU       HB1            -9.4956601193        9.9173612563        0.1134531154  S1        166             1.0000000000
        26         4  GLU       HB2           -10.9159065448        9.0974459163        0.7710363405  S1        166             1.0000000000
        27         4  GLU       QQH4           -9.7333291973        9.8239378665        1.9004800981  S1        166             1.0000000000
        28         4  GLU       CG             -9.0861549464        7.9913893838        0.9223064085  S1        166             1.0000000000
        29         4  GLU       HG1            -9.5682298972        7.3047049807        0.2086395364  S1        166             1.0000000000
        30         4  GLU       HG2            -9.1424264757        7.4840601716        1.8992307934  S1        166             1.0000000000
        31         4  GLU       CD             -7.6309534912        8.1655918621        0.5129255683  S1        166             1.0000000000
        32         4  GLU       OE1            -7.0816504397        9.2933470357        0.6313456729  S1        166             1.0000000000
        33         4  GLU       OE2            -7.0190656517        7.1164186689        0.0391471191  S1        166             1.0000000000
        34         5  ASN       CB             -2.7618441518       11.9132711079        1.6124560804  S1        170             1.0000000000
        35         5  ASN       HB1            -1.7827836128       11.8892957047        1.1192122547  S1        170             1.0000000000
        36         5  ASN       HB2            -3.2813239189       12.8342435039        1.3265869673  S1        170             1.0000000000
        37         5  ASN       QQH5           -2.6393301970       11.8824589181        2.7019975103  S1        170             1.0000000000
        38         5  ASN       CG             -3.5766962341       10.7204445761        1.1665977403  S1        170             1.0000000000
        39         5  ASN       OD1            -3.0783083259        9.5640950043        1.0952351795  S1        170             1.0000000000
        40         5  ASN       ND2            -4.8586321802       10.9458946467        0.8289949335  S1        170             1.0000000000
        41         5  ASN       HD21           -5.5090646635       10.1612624585        0.6062824538  S1        170             1.0000000000
        42         5  ASN       HD22           -5.2414984488       11.8994997484        0.8674506227  S1        170             1.0000000000
        43         6  LYS       CE             -3.1902891285        1.6959396342       -4.3609769664  S1        234             1.0000000000
        44         6  LYS       HE1            -3.5616658047        2.0047850898       -3.3765788427  S1        234             1.0000000000
        45         6  LYS       HE2            -4.0317654279        1.6751331193       -5.0628584954  S1        234             1.0000000000
        46         6  LYS       NZ             -2.2204791673        2.6703470063       -4.8487167332  S1        234             1.0000000000
        47         6  LYS       HZ1            -1.7677138874        2.3405297098       -5.7368189471  S1        234             1.0000000000
        48         6  LYS       HZ2            -1.4503883367        2.8621330398       -4.1696069544  S1        234             1.0000000000
        49         6  LYS       HZ3            -2.6986858485        3.5952775397       -5.0398759442  S1        234             1.0000000000
        50         6  LYS       QQH6           -2.7159755324        0.7090726264       -4.2800826598  S1        234             1.0000000000
        51         7  SER       CB              2.3269837474        3.3371838904       -5.7742025470  S1        235             1.0000000000
        52         7  SER       HB1             3.0562921708        2.6975853675       -6.2931428626  S1        235             1.0000000000
        53         7  SER       HB2             2.8437147527        4.2791714277       -5.5196635556  S1        235             1.0000000000
        54         7  SER       OG              1.2189423543        3.5743162735       -6.6532963146  S1        235             1.0000000000
        55         7  SER       HG1             0.7873559677        4.4423947934       -6.4255624529  S1        235             1.0000000000
        56         7  SER       QQH7            1.9992781587        2.8395847015       -4.8327092185  S1        235             1.0000000000
        57         8  PNM       S1             -3.0427022340        9.6588516419       -5.9179842470  S1        523             1.0000000000
        58         8  PNM       C2             -1.8477668920        8.4004147107       -6.6610708135  S1        523             1.0000000000
        59         8  PNM       C3             -1.3669641265        7.5662830929       -5.4395974723  S1        523             1.0000000000
        60         8  PNM       N4             -2.4972160855        7.4772089527       -4.4988595063  S1        523             1.0000000000
        61         8  PNM       C5             -3.6317405687        8.4555708872       -4.7027365584  S1        523             1.0000000000
        62         8  PNM       C6             -3.4943119553        8.8385611204       -3.1613852562  S1        523             1.0000000000
        63         8  PNM       C7             -2.3490922572        7.8073288658       -3.1421111743  S1        523             1.0000000000
        64         8  PNM       O8             -1.4465759316        7.5156619608       -2.3503243518  S1        523             1.0000000000
        65         8  PNM       C9             -2.5646915473        7.5125821018       -7.6654337224  S1        523             1.0000000000
        66         8  PNM       C10            -0.6936013069        9.1202878095       -7.3327436124  S1        523             1.0000000000
        67         8  PNM       C11            -0.8402569197        6.2009227879       -5.8427162342  S1        523             1.0000000000
        68         8  PNM       O12            -1.5279911055        5.1668109329       -5.6384181307  S1        523             1.0000000000
        69         8  PNM       O13             0.3681196406        6.1702356248       -6.3805316062  S1        523             1.0000000000
        70         8  PNM       N14            -2.9433786472       10.1546289924       -2.9348633172  S1        523             1.0000000000
        71         8  PNM       C15            -3.4958907347       11.2485908866       -3.4949474605  S1        523             1.0000000000
        72         8  PNM       O16            -4.5703504630       11.1456488607       -4.1682481915  S1        523             1.0000000000
        73         8  PNM       C17            -2.7872274113       12.5670952594       -3.3336916413  S1        523             1.0000000000
        74         8  PNM       C18            -1.8610173452       12.7969635464       -4.5015615800  S1        523             1.0000000000
        75         8  PNM       C19            -0.5136858591       13.1187595498       -4.2897319660  S1        523             1.0000000000
        76         8  PNM       C20             0.3393958327       13.3146887362       -5.3786290851  S1        523             1.0000000000
        77         8  PNM       C21            -0.1426484396       13.1960458108       -6.6840773190  S1        523             1.0000000000
        78         8  PNM       C22            -1.4876010585       12.8855295830       -6.8986127294  S1        523             1.0000000000
        79         8  PNM       C23            -2.3442027961       12.6861542179       -5.8147622773  S1        523             1.0000000000
        80         8  PNM       H24            -0.5343152933        8.1137560960       -4.9422076566  S1        523             1.0000000000
        81         8  PNM       H25            -1.0252264194        9.5836296387       -8.2683101096  S1        523             1.0000000000
        82         8  PNM       H26             0.1108960283        8.4125818600       -7.5644794727  S1        523             1.0000000000
        83         8  PNM       H27            -0.2820085570        9.9104844518       -6.6965132113  S1        523             1.0000000000
        84         8  PNM       H28            -2.9547783981        8.1106378156       -8.4953749662  S1        523             1.0000000000
        85         8  PNM       H29            -3.4030234565        6.9816140077       -7.1989326272  S1        523             1.0000000000
        86         8  PNM       H30            -1.8732412435        6.7666571523       -8.0793347644  S1        523             1.0000000000
        87         8  PNM       H31            -4.5907197907        7.9622467588       -4.9683373580  S1        523             1.0000000000
        88         8  PNM       H32            -4.3978696899        8.6476317651       -2.5348167040  S1        523             1.0000000000
        89         8  PNM       H33            -2.2200455268       12.5869042000       -2.3881600678  S1        523             1.0000000000
        90         8  PNM       H34            -3.5377495357       13.3748487090       -3.2885160810  S1        523             1.0000000000
        91         8  PNM       H35            -0.1278464530       13.2249742487       -3.2691262752  S1        523             1.0000000000
        92         8  PNM       H36             1.3938669565       13.5558691534       -5.2064763334  S1        523             1.0000000000
        93         8  PNM       H37             0.5307257685       13.3506643132       -7.5353558532  S1        523             1.0000000000
        94         8  PNM       H38            -1.8708001262       12.7921191514       -7.9215211603  S1        523             1.0000000000
        95         8  PNM       H39            -3.4034228021       12.4589089030       -5.9861322296  S1        523             1.0000000000
        96         8  PNM       H40            -2.0371510103       10.2166762114       -2.4304752784  S1        523             1.0000000000
        97         9  TIP3      OH2            -4.4245185953        7.6761809081       -0.3182689074  S1        290             1.0000000000
        98         9  TIP3      H1             -5.4108961456        7.6062448830       -0.1111655321  S1        290             1.0000000000
        99         9  TIP3      H2             -3.9712437258        8.3642808714        0.2582129565  S1        290             1.0000000000
       100        10  SER       CB             -2.9026128946        5.0288735278       -2.1117520432  S2        70              1.0000000000
       101        10  SER       HB1            -3.3884651249        4.1802288943       -2.6300363055  S2        70              1.0000000000
       102        10  SER       HB2            -1.9249797694        5.2224501948       -2.5798215538  S2        70              1.0000000000
       103        10  SER       OG             -3.7567008901        6.1801877084       -2.2755354308  S2        70              1.0000000000
       104        10  SER       HG1            -3.8849992662        6.7274141647       -1.3982354641  S2        70              1.0000000000
       105        10  SER       QQH1           -2.7723346186        4.7966267277       -1.0396651213  S2        70              1.0000000000
       106        11  LYS       CD             -6.3668008481        3.3964402076       -1.8735283841  S2        73              1.0000000000
       107        11  LYS       HD1            -6.9663448182        2.8377861021       -2.5963048751  S2        73              1.0000000000
       108        11  LYS       HD2            -5.3253868238        3.3744644907       -2.2214966957  S2        73              1.0000000000
       109        11  LYS       QQH2           -6.4352293290        2.8996253097       -0.8989557794  S2        73              1.0000000000
       110        11  LYS       CE             -6.8684742674        4.8282695949       -1.8131238668  S2        73              1.0000000000
       111        11  LYS       HE1            -6.6334953228        5.3584620349       -0.8676054371  S2        73              1.0000000000
       112        11  LYS       HE2            -7.9618654544        4.8625301267       -1.9466484974  S2        73              1.0000000000
       113        11  LYS       NZ             -6.2858975845        5.6080179505       -2.9035540789  S2        73              1.0000000000
       114        11  LYS       HZ1            -6.4501549918        5.2012203118       -3.8439041751  S2        73              1.0000000000
       115        11  LYS       HZ2            -5.2337004193        5.7341039509       -2.7678871426  S2        73              1.0000000000
       116        11  LYS       HZ3            -6.6829101709        6.5789851162       -2.9239653593  S2        73              1.0000000000
       117        12  SER       CB             -4.5140366149        4.3778025394       -6.4990700604  S2        130             1.0000000000
       118        12  SER       HB1            -4.5131113510        5.2792526559       -7.1263502470  S2        130             1.0000000000
       119        12  SER       HB2            -3.7927924122        3.6536902147       -6.9176907348  S2        130             1.0000000000
       120        12  SER       OG             -4.1009518638        4.7117159297       -5.1410704779  S2        130             1.0000000000
       121        12  SER       HG1            -3.3430721173        5.3638384269       -5.2173355534  S2        130             1.0000000000
       122        12  SER       QQH3           -5.5167141871        3.9255752068       -6.4709563306  S2        130             1.0000000000
       123        13  GLU       CB             -9.8576874696        9.3011216540        0.9463724624  S2        166             1.0000000000
       124        13  GLU       HB1            -9.4992723299        9.9201234807        0.1128098367  S2        166             1.0000000000
       125        13  GLU       HB2           -10.9156154830        9.0945166015        0.7717081685  S2        166             1.0000000000
       126        13  GLU       QQH4           -9.7343430417        9.8243948494        1.9002706736  S2        166             1.0000000000
       127        13  GLU       CG             -9.0815098956        7.9957096197        0.9196462432  S2        166             1.0000000000
       128        13  GLU       HG1            -9.5561938951        7.3105240058        0.1996076880  S2        166             1.0000000000
       129        13  GLU       HG2            -9.1406376733        7.4830659070        1.8935935432  S2        166             1.0000000000
       130        13  GLU       CD             -7.6254770003        8.1780504669        0.5194778275  S2        166             1.0000000000
       131        13  GLU       OE1            -7.0840511314        9.3091669239        0.6343599199  S2        166             1.0000000000
       132        13  GLU       OE2            -7.0036583713        7.1291746151        0.0561213158  S2        166             1.0000000000
       133        14  ASN       CB             -2.7553544508       11.9069833891        1.6114298270  S2        170             1.0000000000
       134        14  ASN       HB1            -1.7743053041       11.8786186109        1.1224020084  S2        170             1.0000000000
       135        14  ASN       HB2            -3.2698417337       12.8296578342        1.3219291031  S2        170             1.0000000000
       136        14  ASN       QQH5           -2.6383400444       11.8767309992        2.7016119969  S2        170             1.0000000000
       137        14  ASN       CG             -3.5751642447       10.7181736588        1.1622495832  S2        170             1.0000000000
       138        14  ASN       OD1            -3.0849305773        9.5582143531        1.0868725267  S2        170             1.0000000000
       139        14  ASN       ND2            -4.8548701258       10.9523617453        0.8228678473  S2        170             1.0000000000
       140        14  ASN       HD21           -5.5092231464       10.1713451545        0.5992210352  S2        170             1.0000000000
       141        14  ASN       HD22           -5.2329226493       11.9078703597        0.8626892373  S2        170             1.0000000000
       142        15  LYS       CE             -3.1910012584        1.6973063772       -4.3601942104  S2        234             1.0000000000
       143        15  LYS       HE1            -3.5630740840        2.0051844874       -3.3757615861  S2        234             1.0000000000
       144        15  LYS       HE2            -4.0320892450        1.6766858492       -5.0625734361  S2        234             1.0000000000
       145        15  LYS       NZ             -2.2213134088        2.6724154437       -4.8466620332  S2        234             1.0000000000
       146        15  LYS       HZ1            -1.7684507632        2.3437228563       -5.7351325174  S2        234             1.0000000000
       147        15  LYS       HZ2            -1.4510450481        2.8632917484       -4.1674833287  S2        234             1.0000000000
       148        15  LYS       HZ3            -2.6989338183        3.5977294345       -5.0370368897  S2        234             1.0000000000
       149        15  LYS       QQH6           -2.7163315843        0.7105770230       -4.2799042379  S2        234             1.0000000000
       150        16  SER       CB              2.3269410193        3.3374373382       -5.7745034245  S2        235             1.0000000000
       151        16  SER       HB1             3.0562672046        2.6980055929       -6.2936186727  S2        235             1.0000000000
       152        16  SER       HB2             2.8436797776        4.2793471329       -5.5197117602  S2        235             1.0000000000
       153        16  SER       OG              1.2189210231        3.5748148708       -6.6535679251  S2        235             1.0000000000
       154        16  SER       HG1             0.7871927030        4.4426838008       -6.4253797126  S2        235             1.0000000000
       155        16  SER       QQH7            1.9992405808        2.8395810669       -4.8331396374  S2        235             1.0000000000
       156        17  PNM       S1             -3.0450726900        9.6521168099       -5.9201206240  S2        523             1.0000000000
       157        17  PNM       C2             -1.8484808887        8.3943121116       -6.6599244572  S2        523             1.0000000000
       158        17  PNM       C3             -1.3716902995        7.5598857363       -5.4370884284  S2        523             1.0000000000
       159        17  PNM       N4             -2.5067407503        7.4649577979       -4.5013566258  S2        523             1.0000000000
       160        17  PNM       C5             -3.6374054092        8.4488984836       -4.7063633573  S2        523             1.0000000000
       161        17  PNM       C6             -3.5001356837        8.8328360717       -3.1660648919  S2        523             1.0000000000
       162        17  PNM       C7             -2.3589421367        7.7974711514       -3.1432299964  S2        523             1.0000000000
       163        17  PNM       O8             -1.4495547467        7.5165969946       -2.3554823467  S2        523             1.0000000000
       164        17  PNM       C9             -2.5626777547        7.5072090533       -7.6669673539  S2        523             1.0000000000
       165        17  PNM       C10            -0.6927151352        9.1146164507       -7.3284101604  S2        523             1.0000000000
       166        17  PNM       C11            -0.8396974063        6.1972233364       -5.8420071145  S2        523             1.0000000000
       167        17  PNM       O12            -1.5242537090        5.1606073223       -5.6405111214  S2        523             1.0000000000
       168        17  PNM       O13             0.3691192478        6.1713952512       -6.3797423203  S2        523             1.0000000000
       169        17  PNM       N14            -2.9433548983       10.1464776636       -2.9397926804  S2        523             1.0000000000
       170        17  PNM       C15            -3.4956494644       11.2430084701       -3.4950923441  S2        523             1.0000000000
       171        17  PNM       O16            -4.5734442985       11.1438037831       -4.1635038878  S2        523             1.0000000000
       172        17  PNM       C17            -2.7846614424       12.5601641883       -3.3331742072  S2        523             1.0000000000
       173        17  PNM       C18            -1.8600879787       12.7920032471       -4.5019579787  S2        523             1.0000000000
       174        17  PNM       C19            -0.5130895622       13.1160290446       -4.2912521319  S2        523             1.0000000000
       175        17  PNM       C20             0.3387148292       13.3138773748       -5.3808057169  S2        523             1.0000000000
       176        17  PNM       C21            -0.1443492468       13.1950901543       -6.6858596278  S2        523             1.0000000000
       177        17  PNM       C22            -1.4890781989       12.8828286604       -6.8992850228  S2        523             1.0000000000
       178        17  PNM       C23            -2.3444033868       12.6815073842       -5.8147699155  S2        523             1.0000000000
       179        17  PNM       H24            -0.5431020459        8.1088667578       -4.9344625568  S2        523             1.0000000000
       180        17  PNM       H25            -1.0214067192        9.5741676484       -8.2668696184  S2        523             1.0000000000
       181        17  PNM       H26             0.1144280998        8.4080435045       -7.5542159869  S2        523             1.0000000000
       182        17  PNM       H27            -0.2861087414        9.9079103607       -6.6929194757  S2        523             1.0000000000
       183        17  PNM       H28            -2.9499745608        8.1058556030       -8.4978304195  S2        523             1.0000000000
       184        17  PNM       H29            -3.4028714766        6.9765700808       -7.2034464537  S2        523             1.0000000000
       185        17  PNM       H30            -1.8706301400        6.7609428986       -8.0791786452  S2        523             1.0000000000
       186        17  PNM       H31            -4.5981435287        7.9593109188       -4.9724379784  S2        523             1.0000000000
       187        17  PNM       H32            -4.4063950885        8.6477280836       -2.5419204024  S2        523             1.0000000000
       188        17  PNM       H33            -2.2159520958       12.5777398834       -2.3885245759  S2        523             1.0000000000
       189        17  PNM       H34            -3.5345360222       13.3684430109       -3.2852905013  S2        523             1.0000000000
       190        17  PNM       H35            -0.1264910008       13.2223263361       -3.2709511697  S2        523             1.0000000000
       191        17  PNM       H36             1.3930014521       13.5565224114       -5.2094732230  S2        523             1.0000000000
       192        17  PNM       H37             0.5280781038       13.3509311525       -7.5376713221  S2        523             1.0000000000
       193        17  PNM       H38            -1.8730735060       12.7897374616       -7.9219295737  S2        523             1.0000000000
       194        17  PNM       H39            -3.4035101124       12.4531295513       -5.9854425532  S2        523             1.0000000000
       195        17  PNM       H40            -2.0352776439       10.2048148753       -2.4381755986  S2        523             1.0000000000
       196        18  TIP3      OH2            -4.4389608384        7.6614752887       -0.3183558566  S2        290             1.0000000000
       197        18  TIP3      H1             -5.4281993167        7.5906916575       -0.1083252416  S2        290             1.0000000000
       198        18  TIP3      H2             -3.9837058628        8.3543356877        0.2517963081  S2        290             1.0000000000
       199        19  SER       CB             -2.9136880264        5.0382166516       -2.1075719052  S3        70              1.0000000000
       200        19  SER       HB1            -3.4080307338        4.1937706214       -2.6253948401  S3        70              1.0000000000
       201        19  SER       HB2            -1.9383909444        5.2278763433       -2.5821583887  S3        70              1.0000000000
       202        19  SER       OG             -3.7617076124        6.1986194368       -2.2590274902  S3        70              1.0000000000
       203        19  SER       HG1            -3.9162251677        6.7534777644       -1.3704911207  S3        70              1.0000000000
       204        19  SER       QQH1           -2.7763295142        4.7993407425       -1.0376797111  S3        70              1.0000000000
       205        20  LYS       CD             -6.3627117437        3.3903552991       -1.8794747412  S3        73              1.0000000000
       206        20  LYS       HD1            -6.9730354769        2.8366370527       -2.5969962653  S3        73              1.0000000000
       207        20  LYS       HD2            -5.3240912938        3.3573521576       -2.2347519189  S3        73              1.0000000000
       208        20  LYS       QQH2           -6.4293565066        2.8955256142       -0.9037084690  S3        73              1.0000000000
       209        20  LYS       CE             -6.8491127822        4.8273056598       -1.8176296668  S3        73              1.0000000000
       210        20  LYS       HE1            -6.6072703660        5.3501625126       -0.8704378189  S3        73              1.0000000000
       211        20  LYS       HE2            -7.9427147099        4.8727360931       -1.9481791606  S3        73              1.0000000000
       212        20  LYS       NZ             -6.2574057856        5.6038430169       -2.9054910813  S3        73              1.0000000000
       213        20  LYS       HZ1            -6.3991800093        5.1857643973       -3.8442619904  S3        73              1.0000000000
       214        20  LYS       HZ2            -5.2065710577        5.7472730257       -2.7507752923  S3        73              1.0000000000
       215        20  LYS       HZ3            -6.6656359908        6.5696125416       -2.9412458941  S3        73              1.0000000000
       216        21  SER       CB             -4.5137857108        4.3802124951       -6.4970531533  S3        130             1.0000000000
       217        21  SER       HB1            -4.5127505400        5.2822691052       -7.1232831962  S3        130             1.0000000000
       218        21  SER       HB2            -3.7918822176        3.6568866597       -6.9157040486  S3        130             1.0000000000
       219        21  SER       OG             -4.1022418732        4.7129081658       -5.1381115142  S3        130             1.0000000000
       220        21  SER       HG1            -3.3499895970        5.3716133223       -5.2115281470  S3        130             1.0000000000
       221        21  SER       QQH3           -5.5162852618        3.9275627659       -6.4703055388  S3        130             1.0000000000
       222        22  GLU       CB             -9.8580318736        9.3018142588        0.9458223768  S3        166             1.0000000000
       223        22  GLU       HB1            -9.5029123536        9.9226092750        0.1121627335  S3        166             1.0000000000
       224        22  GLU       HB2           -10.9153392374        9.0912927348        0.7723366469  S3        166             1.0000000000
       225        22  GLU       QQH4           -9.7354057989        9.8243582133        1.9002046885  S3        166             1.0000000000
       226        22  GLU       CG             -9.0768670127        7.9992754849        0.9166589215  S3        166             1.0000000000
       227        22  GLU       HG1            -9.5448786286        7.3157915461        0.1905469190  S3        166             1.0000000000
       228        22  GLU       HG2            -9.1388483371        7.4815695072        1.8877897915  S3        166             1.0000000000
       229        22  GLU       CD             -7.6201746057        8.1902525303        0.5256034805  S3        166             1.0000000000
       230        22  GLU       OE1            -7.0866281701        9.3239136499        0.6373255050  S3        166             1.0000000000
       231        22  GLU       OE2            -6.9852659226        7.1428313485        0.0717095953  S3        166             1.0000000000
       232        23  ASN       CB             -2.7493394519       11.9014481821        1.6105951128  S3        170             1.0000000000
       233        23  ASN       HB1            -1.7666048809       11.8690310358        1.1252751859  S3        170             1.0000000000
       234        23  ASN       HB2            -3.2594423044       12.8255556867        1.3178460269  S3        170             1.0000000000
       235        23  ASN       QQH5           -2.6370741058       11.8715499945        2.7012802818  S3        170             1.0000000000
       236        23  ASN       CG             -3.5733800211       10.7162250951        1.1583365006  S3        170             1.0000000000
       237        23  ASN       OD1            -3.0910854695        9.5527531164        1.0791830059  S3        170             1.0000000000
       238        23  ASN       ND2            -4.8509169295       10.9585674161        0.8170867416  S3        170             1.0000000000
       239        23  ASN       HD21           -5.5085915031       10.1812783887        0.5909682696  S3        170             1.0000000000
       240        23  ASN       HD22           -5.2242303636       11.9159786633        0.8571019767  S3        170             1.0000000000
       241        24  LYS       CE             -3.1917248365        1.6985912495       -4.3594099231  S3        234             1.0000000000
       242        24  LYS       HE1            -3.5644373707        2.0054774518       -3.3749192470  S3        234             1.0000000000
       243        24  LYS       HE2            -4.0324885440        1.6781241302       -5.0622060375  S3        234             1.0000000000
       244        24  LYS       NZ             -2.2223426938        2.6746058701       -4.8445657651  S3        234             1.0000000000
       245        24  LYS       HZ1            -1.7692821734        2.3473303041       -5.7334307553  S3        234             1.0000000000
       246        24  LYS       HZ2            -1.4520473490        2.8647389872       -4.1652109679  S3        234             1.0000000000
       247        24  LYS       HZ3            -2.6998383310        3.6002323059       -5.0338815602  S3        234             1.0000000000
       248        24  LYS       QQH6           -2.7166308366        0.7120153541       -4.2797484135  S3        234             1.0000000000
       249        25  SER       CB              2.3268930279        3.3376817714       -5.7748108735  S3        235             1.0000000000
       250        25  SER       HB1             3.0562713152        2.6984245910       -6.2940773752  S3        235             1.0000000000
       251        25  SER       HB2             2.8436252727        4.2795215898       -5.5197665604  S3        235             1.0000000000
       252        25  SER       OG              1.2189242514        3.5752929209       -6.6538480247  S3        235             1.0000000000
       253        25  SER       HG1             0.7870236115        4.4429573615       -6.4252385713  S3        235             1.0000000000
       254        25  SER       QQH7            1.9992024252        2.8395663821       -4.8335782808  S3        235             1.0000000000
       255        26  PNM       S1             -3.0472211133        9.6458805705       -5.9222078037  S3        523             1.0000000000
       256        26  PNM       C2             -1.8490598276        8.3887374217       -6.6588684826  S3        523             1.0000000000
       257        26  PNM       C3             -1.3759938103        7.5539776883       -5.4347033586  S3        523             1.0000000000
       258        26  PNM       N4             -2.5155597861        7.4533283937       -4.5037418891  S3        523             1.0000000000
       259        26  PNM       C5             -3.6422756286        8.4426548573       -4.7097087275  S3        523             1.0000000000
       260        26  PNM       C6             -3.5056255658        8.8273477029       -3.1706409266  S3        523             1.0000000000
       261        26  PNM       C7             -2.3689345102        7.7869474314       -3.1436862715  S3        523             1.0000000000
       262        26  PNM       O8             -1.4523234534        7.5178830710       -2.3601101542  S3        523             1.0000000000
       263        26  PNM       C9             -2.5605764262        7.5022805857       -7.6684469507  S3        523             1.0000000000
       264        26  PNM       C10            -0.6917974302        9.1094262500       -7.3244344898  S3        523             1.0000000000
       265        26  PNM       C11            -0.8390871785        6.1937944194       -5.8413635578  S3        523             1.0000000000
       266        26  PNM       O12            -1.5204088059        5.1548813991       -5.6426923262  S3        523             1.0000000000
       267        26  PNM       O13             0.3703402893        6.1726058285       -6.3792105921  S3        523             1.0000000000
       268        26  PNM       N14            -2.9433906347       10.1387456888       -2.9443265590  S3        523             1.0000000000
       269        26  PNM       C15            -3.4953556049       11.2377336837       -3.4952631762  S3        523             1.0000000000
       270        26  PNM       O16            -4.5764439334       11.1423286469       -4.1588010754  S3        523             1.0000000000
       271        26  PNM       C17            -2.7821245792       12.5536170573       -3.3326367784  S3        523             1.0000000000
       272        26  PNM       C18            -1.8592025262       12.7874915434       -4.5023127420  S3        523             1.0000000000
       273        26  PNM       C19            -0.5125021475       13.1135286459       -4.2926678524  S3        523             1.0000000000
       274        26  PNM       C20             0.3380893653       13.3131221727       -5.3828372011  S3        523             1.0000000000
       275        26  PNM       C21            -0.1459580913       13.1942003328       -6.6875164909  S3        523             1.0000000000
       276        26  PNM       C22            -1.4904679253       12.8802638235       -6.8998810586  S3        523             1.0000000000
       277        26  PNM       C23            -2.3445891423       12.6772037468       -5.8147365973  S3        523             1.0000000000
       278        26  PNM       H24            -0.5511151139        8.1043820375       -4.9273610613  S3        523             1.0000000000
       279        26  PNM       H25            -1.0177117264        9.5664241505       -8.2651083566  S3        523             1.0000000000
       280        26  PNM       H26             0.1172880385        8.4036010001       -7.5454725469  S3        523             1.0000000000
       281        26  PNM       H27            -0.2890401974        9.9048327417       -6.6892024339  S3        523             1.0000000000
       282        26  PNM       H28            -2.9454401726        8.1013909973       -8.5001391154  S3        523             1.0000000000
       283        26  PNM       H29            -3.4021445135        6.9714194926       -7.2077437035  S3        523             1.0000000000
       284        26  PNM       H30            -1.8674003028        6.7562103856       -8.0790860431  S3        523             1.0000000000
       285        26  PNM       H31            -4.6046716345        7.9566838973       -4.9763495144  S3        523             1.0000000000
       286        26  PNM       H32            -4.4154724139        8.6486105313       -2.5502464126  S3        523             1.0000000000
       287        26  PNM       H33            -2.2117776114       12.5687428421       -2.3889363236  S3        523             1.0000000000
       288        26  PNM       H34            -3.5312484889       13.3624609689       -3.2816192631  S3        523             1.0000000000
       289        26  PNM       H35            -0.1250642711       13.2196686175       -3.2726716325  S3        523             1.0000000000
       290        26  PNM       H36             1.3922176262       13.5571029993       -5.2123221668  S3        523             1.0000000000
       291        26  PNM       H37             0.5255315331       13.3510930357       -7.5398772345  S3        523             1.0000000000
       292        26  PNM       H38            -1.8752549858       12.7870888300       -7.9222195573  S3        523             1.0000000000
       293        26  PNM       H39            -3.4034952698       12.4472470737       -5.9845961360  S3        523             1.0000000000
       294        26  PNM       H40            -2.0331042391       10.1936663071       -2.4462558242  S3        523             1.0000000000
       295        27  TIP3      OH2            -4.4563370349        7.6461528815       -0.3197385851  S3        290             1.0000000000
       296        27  TIP3      H1             -5.4511282491        7.5708674541       -0.1062710968  S3        290             1.0000000000
       297        27  TIP3      H2             -3.9949066183        8.3425425867        0.2425413657  S3        290             1.0000000000
       298        28  SER       CB             -2.9238021533        5.0455886317       -2.1052360587  S4        70              1.0000000000
       299        28  SER       HB1            -3.4246598924        4.2041651561       -2.6227730602  S4        70              1.0000000000
       300        28  SER       HB2            -1.9505773789        5.2326973776       -2.5851457197  S4        70              1.0000000000
       301        28  SER       OG             -3.7689613587        6.2155800208       -2.2436124592  S4        70              1.0000000000
       302        28  SER       HG1            -3.9627255218        6.8016591628       -1.3272672787  S4        70              1.0000000000
       303        28  SER       QQH1           -2.7795799173        4.7985730301       -1.0373649371  S4        70              1.0000000000
       304        29  LYS       CD             -6.3592951659        3.3844233897       -1.8851156163  S4        73              1.0000000000
       305        29  LYS       HD1            -6.9801569447        2.8356026564       -2.5973188571  S4        73              1.0000000000
       306        29  LYS       HD2            -5.3236105713        3.3410713191       -2.2475621009  S4        73              1.0000000000
       307        29  LYS       QQH2           -6.4240121560        2.8916587788       -0.9080509370  S4        73              1.0000000000
       308        29  LYS       CE             -6.8303594851        4.8262119192       -1.8220528684  S4        73              1.0000000000
       309        29  LYS       HE1            -6.5810730859        5.3388729274       -0.8723239747  S4        73              1.0000000000
       310        29  LYS       HE2            -7.9242395732        4.8832001128       -1.9489955969  S4        73              1.0000000000
       311        29  LYS       NZ             -6.2277657675        5.6001667064       -2.9057004691  S4        73              1.0000000000
       312        29  LYS       HZ1            -6.3447880598        5.1702508039       -3.8422723393  S4        73              1.0000000000
       313        29  LYS       HZ2            -5.1752858378        5.7650040204       -2.7285311065  S4        73              1.0000000000
       314        29  LYS       HZ3            -6.6480858772        6.5595285793       -2.9586713197  S4        73              1.0000000000
       315        30  SER       CB             -4.5134311346        4.3825315340       -6.4952368229  S4        130             1.0000000000
       316        30  SER       HB1            -4.5124470930        5.2852472942       -7.1203828000  S4        130             1.0000000000
       317        30  SER       HB2            -3.7909879907        3.6600274451       -6.9143724473  S4        130             1.0000000000
       318        30  SER       OG             -4.1033874951        4.7134080154       -5.1356449507  S4        130             1.0000000000
       319        30  SER       HG1            -3.3598863473        5.3819433513       -5.2039384722  S4        130             1.0000000000
       320        30  SER       QQH3           -5.5157553312        3.9293340405       -6.4699371545  S4        130             1.0000000000
       321        31  GLU       CB             -9.8583740426        9.3022947943        0.9453348987  S4        166             1.0000000000
       322        31  GLU       HB1            -9.5065928308        9.9247864509        0.1115345784  S4        166             1.0000000000
       323        31  GLU       HB2           -10.9150738184        9.0880049282        0.7731095852  S4        166             1.0000000000
       324        31  GLU       QQH4           -9.7362767754        9.8240095469        1.9002550432  S4        166             1.0000000000
       325        31  GLU       CG             -9.0725640102        8.0021023195        0.9135549446  S4        166             1.0000000000
       326        31  GLU       HG1            -9.5344245295        7.3205218366        0.1816180429  S4        166             1.0000000000
       327        31  GLU       HG2            -9.1370856865        7.4795553482        1.8820151342  S4        166             1.0000000000
       328        31  GLU       CD             -7.6158536904        8.2021025816        0.5313416501  S4        166             1.0000000000
       329        31  GLU       OE1            -7.0891995978        9.3367392565        0.6400346504  S4        166             1.0000000000
       330        31  GLU       OE2            -6.9639003460        7.1569575627        0.0853786124  S4        166             1.0000000000
       331        32  ASN       CB             -2.7440163257       11.8968193669        1.6099574582  S4        170             1.0000000000
       332        32  ASN       HB1            -1.7597684323       11.8608582670        1.1279856268  S4        170             1.0000000000
       333        32  ASN       HB2            -3.2503727694       12.8220962865        1.3142867537  S4        170             1.0000000000
       334        32  ASN       QQH5           -2.6361010334       11.8672350189        2.7010865025  S4        170             1.0000000000
       335        32  ASN       CG             -3.5713983384       10.7149247329        1.1549755140  S4        170             1.0000000000
       336        32  ASN       OD1            -3.0965257027        9.5477237228        1.0723881264  S4        170             1.0000000000
       337        32  ASN       ND2            -4.8469106783       10.9642482620        0.8118380675  S4        170             1.0000000000
       338        32  ASN       HD21           -5.5065612324       10.1905951662        0.5814355026  S4        170             1.0000000000
       339        32  ASN       HD22           -5.2156724395       11.9236216141        0.8498269374  S4        170             1.0000000000
       340        33  LYS       CE             -3.1924224103        1.6997587708       -4.3586624851  S4        234             1.0000000000
       341        33  LYS       HE1            -3.5656522140        2.0057014467       -3.3740823541  S4        234             1.0000000000
       342        33  LYS       HE2            -4.0329362772        1.6794311672       -5.0617811600  S4        234             1.0000000000
       343        33  LYS       NZ             -2.2235389790        2.6768469283       -4.8425180926  S4        234             1.0000000000
       344        33  LYS       HZ1            -1.7703844796        2.3513856528       -5.7318821193  S4        234             1.0000000000
       345        33  LYS       HZ2            -1.4533306007        2.8664042453       -4.1629028526  S4        234             1.0000000000
       346        33  LYS       HZ3            -2.7014557625        3.6029220480       -5.0301600491  S4        234             1.0000000000
       347        33  LYS       QQH6           -2.7168687420        0.7133173143       -4.2797617577  S4        234             1.0000000000
       348        34  SER       CB              2.3268363035        3.3379056199       -5.7751117368  S4        235             1.0000000000
       349        34  SER       HB1             3.0563115483        2.6988195613       -6.2945098413  S4        235             1.0000000000
       350        34  SER       HB2             2.8435899547        4.2796739959       -5.5198120624  S4        235             1.0000000000
       351        34  SER       OG              1.2189582318        3.5757306905       -6.6541359321  S4        235             1.0000000000
       352        34  SER       HG1             0.7868074305        4.4432020534       -6.4250503546  S4        235             1.0000000000
       353        34  SER       QQH7            1.9991838885        2.8394926994       -4.8340201080  S4        235             1.0000000000
       354        35  PNM       S1             -3.0491407267        9.6403211141       -5.9241325354  S4        523             1.0000000000
       355        35  PNM       C2             -1.8494939404        8.3837442223       -6.6579620314  S4        523             1.0000000000
       356        35  PNM       C3             -1.3798507698        7.5487074870       -5.4325187047  S4        523             1.0000000000
       357        35  PNM       N4             -2.5234505279        7.4427629686       -4.5060739190  S4        523             1.0000000000
       358        35  PNM       C5             -3.6463166404        8.4368861682       -4.7126609478  S4        523             1.0000000000
       359        35  PNM       C6             -3.5106078090        8.8221746807       -3.1749314633  S4        523             1.0000000000
       360        35  PNM       C7             -2.3789525615        7.7755802177       -3.1434104513  S4        523             1.0000000000
       361        35  PNM       O8             -1.4547004120        7.5195573028       -2.3640884351  S4        523             1.0000000000
       362        35  PNM       C9             -2.5585745992        7.4978738748       -7.6698290267  S4        523             1.0000000000
       363        35  PNM       C10            -0.6909114968        9.1048157529       -7.3209527104  S4        523             1.0000000000
       364        35  PNM       C11            -0.8386274465        6.1905806006       -5.8407184381  S4        523             1.0000000000
       365        35  PNM       O12            -1.5165192137        5.1497730117       -5.6449266374  S4        523             1.0000000000
       366        35  PNM       O13             0.3717979163        6.1737772303       -6.3789645119  S4        523             1.0000000000
       367        35  PNM       N14            -2.9434843903       10.1316877427       -2.9483256754  S4        523             1.0000000000
       368        35  PNM       C15            -3.4949895845       11.2328533811       -3.4955258079  S4        523             1.0000000000
       369        35  PNM       O16            -4.5792863657       11.1412373042       -4.1542886375  S4        523             1.0000000000
       370        35  PNM       C17            -2.7797295364       12.5476394591       -3.3321589559  S4        523             1.0000000000
       371        35  PNM       C18            -1.8583784609       12.7834946073       -4.5026595703  S4        523             1.0000000000
       372        35  PNM       C19            -0.5119618140       13.1112898819       -4.2939526414  S4        523             1.0000000000
       373        35  PNM       C20             0.3375344040       13.3124326028       -5.3846627834  S4        523             1.0000000000
       374        35  PNM       C21            -0.1474089994       13.1933877611       -6.6890032035  S4        523             1.0000000000
       375        35  PNM       C22            -1.4917108696       12.8779218556       -6.9004157403  S4        523             1.0000000000
       376        35  PNM       C23            -2.3447576768       12.6733429468       -5.8147000484  S4        523             1.0000000000
       377        35  PNM       H24            -0.5581951945        8.1003625210       -4.9211167477  S4        523             1.0000000000
       378        35  PNM       H25            -1.0141734743        9.5593247971       -8.2637670405  S4        523             1.0000000000
       379        35  PNM       H26             0.1199903980        8.3996690015       -7.5374252971  S4        523             1.0000000000
       380        35  PNM       H27            -0.2917124303        9.9022735151       -6.6860900354  S4        523             1.0000000000
       381        35  PNM       H28            -2.9411601977        8.0973246732       -8.5023569065  S4        523             1.0000000000
       382        35  PNM       H29            -3.4014060418        6.9668983609       -7.2116586885  S4        523             1.0000000000
       383        35  PNM       H30            -1.8643494361        6.7519323143       -8.0788789919  S4        523             1.0000000000
       384        35  PNM       H31            -4.6103660808        7.9543675469       -4.9796282234  S4        523             1.0000000000
       385        35  PNM       H32            -4.4247656898        8.6501100273       -2.5596618439  S4        523             1.0000000000
       386        35  PNM       H33            -2.2076902574       12.5603357953       -2.3894292168  S4        523             1.0000000000
       387        35  PNM       H34            -3.5280632559       13.3570628193       -3.2780149612  S4        523             1.0000000000
       388        35  PNM       H35            -0.1237462542       13.2171219427       -3.2742247671  S4        523             1.0000000000
       389        35  PNM       H36             1.3915420330       13.5574693138       -5.2148506332  S4        523             1.0000000000
       390        35  PNM       H37             0.5232838783       13.3511363415       -7.5418373411  S4        523             1.0000000000
       391        35  PNM       H38            -1.8771439354       12.7843816842       -7.9224866084  S4        523             1.0000000000
       392        35  PNM       H39            -3.4034310554       12.4417114608       -5.9838076117  S4        523             1.0000000000
       393        35  PNM       H40            -2.0302630711       10.1833876518       -2.4551748601  S4        523             1.0000000000
       394        36  TIP3      OH2            -4.4764172103        7.6312017746       -0.3215322581  S4        290             1.0000000000
       395        36  TIP3      H1             -5.4855186267        7.5444851178       -0.1058687640  S4        290             1.0000000000
       396        36  TIP3      H2             -4.0003252886        8.3303522457        0.2294360101  S4        290             1.0000000000
       397        37  SER       CB             -2.9307815743        5.0483761154       -2.1067327125  S5        70              1.0000000000
       398        37  SER       HB1            -3.4327893680        4.2052854857       -2.6229972454  S5        70              1.0000000000
       399        37  SER       HB2            -1.9577984735        5.2339552181       -2.5878629684  S5        70              1.0000000000
       400        37  SER       OG             -3.7768751597        6.2243428413       -2.2380444768  S5        70              1.0000000000
       401        37  SER       HG1            -4.0314977441        6.9054647684       -1.2238169246  S5        70              1.0000000000
       402        37  SER       QQH1           -2.7826166675        4.7934908838       -1.0385066481  S5        70              1.0000000000
       403        38  LYS       CD             -6.3567781722        3.3794133562       -1.8896451792  S5        73              1.0000000000
       404        38  LYS       HD1            -6.9859241621        2.8346040939       -2.5975853617  S5        73              1.0000000000
       405        38  LYS       HD2            -5.3234315960        3.3284271756       -2.2575234201  S5        73              1.0000000000
       406        38  LYS       QQH2           -6.4203925216        2.8883112132       -0.9112559689  S5        73              1.0000000000
       407        38  LYS       CE             -6.8148724259        4.8250278164       -1.8263571912  S5        73              1.0000000000
       408        38  LYS       HE1            -6.5588528824        5.3233964208       -0.8725996445  S5        73              1.0000000000
       409        38  LYS       HE2            -7.9093260075        4.8913482210       -1.9490587322  S5        73              1.0000000000
       410        38  LYS       NZ             -6.1996813216        5.5971324558       -2.9037189658  S5        73              1.0000000000
       411        38  LYS       HZ1            -6.2920375705        5.1560137487       -3.8374872237  S5        73              1.0000000000
       412        38  LYS       HZ2            -5.1307380472        5.7893365320       -2.6988962545  S5        73              1.0000000000
       413        38  LYS       HZ3            -6.6307470491        6.5491295328       -2.9751264673  S5        73              1.0000000000
       414        39  SER       CB             -4.5129647962        4.3844861244       -6.4936947641  S5        130             1.0000000000
       415        39  SER       HB1            -4.5122207339        5.2876965010       -7.1182563615  S5        130             1.0000000000
       416        39  SER       HB2            -3.7903775631        3.6625662186       -6.9140849174  S5        130             1.0000000000
       417        39  SER       OG             -4.1041285806        4.7130793255       -5.1342589495  S5        130             1.0000000000
       418        39  SER       HG1            -3.3718028360        5.3934976504       -5.1942173125  S5        130             1.0000000000
       419        39  SER       QQH3           -5.5152624878        3.9307546803       -6.4698988793  S5        130             1.0000000000
       420        40  GLU       CB             -9.8587654936        9.3026786680        0.9449921968  S5        166             1.0000000000
       421        40  GLU       HB1            -9.5100443938        9.9265146180        0.1109604614  S5        166             1.0000000000
       422        40  GLU       HB2           -10.9148860081        9.0850782628        0.7739650408  S5        166             1.0000000000
       423        40  GLU       QQH4           -9.7370359140        9.8234804677        1.9004944966  S5        166             1.0000000000
       424        40  GLU       CG             -9.0694129732        8.0039281497        0.9108008889  S5        166             1.0000000000
       425        40  GLU       HG1            -9.5260561138        7.3237439038        0.1742111255  S5        166             1.0000000000
       426        40  GLU       HG2            -9.1351998283        7.4775572741        1.8772695540  S5        166             1.0000000000
       427        40  GLU       CD             -7.6147439420        8.2138454217        0.5367289375  S5        166             1.0000000000
       428        40  GLU       OE1            -7.0914911917        9.3449249179        0.6419249100  S5        166             1.0000000000
       429        40  GLU       OE2            -6.9405451717        7.1692899138        0.0948608159  S5        166             1.0000000000
       430        41  ASN       CB             -2.7400970834       11.8938737034        1.6095780815  S5        170             1.0000000000
       431        41  ASN       HB1            -1.7547748539       11.8554647036        1.1300110446  S5        170             1.0000000000
       432        41  ASN       HB2            -3.2439744932       12.8198591732        1.3118981284  S5        170             1.0000000000
       433        41  ASN       QQH5           -2.6354466403       11.8643261354        2.7010457007  S5        170             1.0000000000
       434        41  ASN       CG             -3.5691362765       10.7146487682        1.1526784649  S5        170             1.0000000000
       435        41  ASN       OD1            -3.1003093154        9.5441212441        1.0677129550  S5        170             1.0000000000
       436        41  ASN       ND2            -4.8433155852       10.9687355960        0.8077781307  S5        170             1.0000000000
       437        41  ASN       HD21           -5.5021248306       10.1983123727        0.5709870015  S5        170             1.0000000000
       438        41  ASN       HD22           -5.2086979917       11.9296934902        0.8417896415  S5        170             1.0000000000
       439        42  LYS       CE             -3.1929967329        1.7006501843       -4.3580590159  S5        234             1.0000000000
       440        42  LYS       HE1            -3.5665093499        2.0059403646       -3.3733716129  S5        234             1.0000000000
       441        42  LYS       HE2            -4.0333734514        1.6804596261       -5.0613501353  S5        234             1.0000000000
       442        42  LYS       NZ             -2.2247768970        2.6788482782       -4.8407867059  S5        234             1.0000000000
       443        42  LYS       HZ1            -1.7717548186        2.3555051744       -5.7306174943  S5        234             1.0000000000
       444        42  LYS       HZ2            -1.4550067277        2.8683687550       -4.1606506544  S5        234             1.0000000000
       445        42  LYS       HZ3            -2.7041930110        3.6056238694       -5.0258370911  S5        234             1.0000000000
       446        42  LYS       QQH6           -2.7170942112        0.7142098327       -4.2800195580  S5        234             1.0000000000
       447        43  SER       CB              2.3267594289        3.3380663265       -5.7753946038  S5        235             1.0000000000
       448        43  SER       HB1             3.0564219971        2.6991158592       -6.2948645584  S5        235             1.0000000000
       449        43  SER       HB2             2.8436048576        4.2797711796       -5.5198367637  S5        235             1.0000000000
       450        43  SER       OG              1.2190437632        3.5760647887       -6.6544191289  S5        235             1.0000000000
       451        43  SER       HG1             0.7864408991        4.4434043155       -6.4247303185  S5        235             1.0000000000
       452        43  SER       QQH7            1.9992232624        2.8393380684       -4.8344278441  S5        235             1.0000000000
       453        44  PNM       S1             -3.0506119207        9.6360185018       -5.9258359663  S5        523             1.0000000000
       454        44  PNM       C2             -1.8497074231        8.3798691255       -6.6573731206  S5        523             1.0000000000
       455        44  PNM       C3             -1.3828474650        7.5447454647       -5.4308792843  S5        523             1.0000000000
       456        44  PNM       N4             -2.5293731814        7.4347268781       -4.5082651550  S5        523             1.0000000000
       457        44  PNM       C5             -3.6490278142        8.4321715459       -4.7148390159  S5        523             1.0000000000
       458        44  PNM       C6             -3.5143236468        8.8178241529       -3.1784321984  S5        523             1.0000000000
       459        44  PNM       C7             -2.3881029325        7.7640101993       -3.1423244242  S5        523             1.0000000000
       460        44  PNM       O8             -1.4561844430        7.5214691390       -2.3668797844  S5        523             1.0000000000
       461        44  PNM       C9             -2.5569849707        7.4945053761       -7.6709984108  S5        523             1.0000000000
       462        44  PNM       C10            -0.6902126192        9.1013340145       -7.3184531122  S5        523             1.0000000000
       463        44  PNM       C11            -0.8386184280        6.1878429167       -5.8400404461  S5        523             1.0000000000
       464        44  PNM       O12            -1.5129437116        5.1458847768       -5.6470119037  S5        523             1.0000000000
       465        44  PNM       O13             0.3734735866        6.1746925977       -6.3791369554  S5        523             1.0000000000
       466        44  PNM       N14            -2.9436961746       10.1261935331       -2.9512887183  S5        523             1.0000000000
       467        44  PNM       C15            -3.4944646389       11.2288701103       -3.4958805411  S5        523             1.0000000000
       468        44  PNM       O16            -4.5817626031       11.1406675884       -4.1506064129  S5        523             1.0000000000
       469        44  PNM       C17            -2.7778141925       12.5429784987       -3.3318738853  S5        523             1.0000000000
       470        44  PNM       C18            -1.8577013807       12.7804460270       -4.5029857685  S5        523             1.0000000000
       471        44  PNM       C19            -0.5115204636       13.1095595542       -4.2949740753  S5        523             1.0000000000
       472        44  PNM       C20             0.3371315454       13.3118686221       -5.3861154043  S5        523             1.0000000000
       473        44  PNM       C21            -0.1485269698       13.1927246641       -6.6901743499  S5        523             1.0000000000
       474        44  PNM       C22            -1.4926655341       12.8760705213       -6.9008459069  S5        523             1.0000000000
       475        44  PNM       C23            -2.3448753944       12.6703648132       -5.8146968071  S5        523             1.0000000000
       476        44  PNM       H24            -0.5633297183        8.0972080343       -4.9166135759  S5        523             1.0000000000
       477        44  PNM       H25            -1.0113125293        9.5536981278       -8.2630076768  S5        523             1.0000000000
       478        44  PNM       H26             0.1222151822        8.3967302137       -7.5311275224  S5        523             1.0000000000
       479        44  PNM       H27            -0.2938844938        9.9005831730       -6.6840378705  S5        523             1.0000000000
       480        44  PNM       H28            -2.9377477015        8.0941160239       -8.5042599539  S5        523             1.0000000000
       481        44  PNM       H29            -3.4008114706        6.9636240939       -7.2147316884  S5        523             1.0000000000
       482        44  PNM       H30            -1.8619800854        6.7484840016       -8.0786972155  S5        523             1.0000000000
       483        44  PNM       H31            -4.6146184127        7.9525643472       -4.9817798347  S5        523             1.0000000000
       484        44  PNM       H32            -4.4330125628        8.6513318656       -2.5693121886  S5        523             1.0000000000
       485        44  PNM       H33            -2.2044152119       12.5538809446       -2.3898155063  S5        523             1.0000000000
       486        44  PNM       H34            -3.5255459971       13.3527741149       -3.2752697686  S5        523             1.0000000000
       487        44  PNM       H35            -0.1226690465       13.2150430649       -3.2754591337  S5        523             1.0000000000
       488        44  PNM       H36             1.3910676726       13.5575637116       -5.2168597532  S5        523             1.0000000000
       489        44  PNM       H37             0.5215636712       13.3509750279       -7.5433853958  S5        523             1.0000000000
       490        44  PNM       H38            -1.8785717150       12.7820510973       -7.9226978878  S5        523             1.0000000000
       491        44  PNM       H39            -3.4033128361       12.4371943933       -5.9831879801  S5        523             1.0000000000
       492        44  PNM       H40            -2.0271427412       10.1752717002       -2.4639514121  S5        523             1.0000000000
       493        45  TIP3      OH2            -4.4985332286        7.6218791896       -0.3193970049  S5        290             1.0000000000
       494        45  TIP3      H1             -5.5613535458        7.5062656831       -0.1050086502  S5        290             1.0000000000
       495        45  TIP3      H2             -3.9903937169        8.3203542168        0.2120611224  S5        290             1.0000000000
       496        46  SER       CB             -2.9337783449        5.0466788270       -2.1111437355  S6        70              1.0000000000
       497        46  SER       HB1            -3.4314213151        4.1975846804       -2.6245309792  S6        70              1.0000000000
       498        46  SER       HB2            -1.9586760665        5.2305804073       -2.5898570046  S6        70              1.0000000000
       499        46  SER       OG             -3.7808331589        6.2186469170       -2.2499893265  S6        70              1.0000000000
       500        46  SER       HG1            -4.0730839122        7.0240013470       -1.0878054760  S6        70              1.0000000000
       501        46  SER       QQH1           -2.7858749045        4.7902542562       -1.0393391935  S6        70              1.0000000000
       502        47  LYS       CD             -6.3552889020        3.3758956269       -1.8925079410  S6        73              1.0000000000
       503        47  LYS       HD1            -6.9899576270        2.8343157634       -2.5976985317  S6        73              1.0000000000
       504        47  LYS       HD2            -5.3237403602        3.3200669246       -2.2641024430  S6        73              1.0000000000
       505        47  LYS       QQH2           -6.4182261362        2.8853592706       -0.9130019365  S6        73              1.0000000000
       506        47  LYS       CE             -6.8041389755        4.8241651255       -1.8296071912  S6        73              1.0000000000
       507        47  LYS       HE1            -6.5416670963        5.3073562581       -0.8714688716  S6        73              1.0000000000
       508        47  LYS       HE2            -7.9009686518        4.8956720418       -1.9454563958  S6        73              1.0000000000
       509        47  LYS       NZ             -6.1793165246        5.5945226536       -2.9011787296  S6        73              1.0000000000
       510        47  LYS       HZ1            -6.2538973188        5.1448154904       -3.8318560057  S6        73              1.0000000000
       511        47  LYS       HZ2            -5.0635555576        5.8181505431       -2.6664769976  S6        73              1.0000000000
       512        47  LYS       HZ3            -6.6159844780        6.5411587845       -2.9869985977  S6        73              1.0000000000
       513        48  SER       CB             -4.5125797437        4.3858941732       -6.4925090979  S6        130             1.0000000000
       514        48  SER       HB1            -4.5122051580        5.2893716771       -7.1168701260  S6        130             1.0000000000
       515        48  SER       HB2            -3.7900282127        3.6642552448       -6.9144709101  S6        130             1.0000000000
       516        48  SER       OG             -4.1042453217        4.7125317556       -5.1336766585  S6        130             1.0000000000
       517        48  SER       HG1            -3.3823645941        5.4033872180       -5.1861225395  S6        130             1.0000000000
       518        48  SER       QQH3           -5.5150274442        3.9317091255       -6.4698465739  S6        130             1.0000000000
       519        49  GLU       CB             -9.8595946980        9.3034223862        0.9449026567  S6        166             1.0000000000
       520        49  GLU       HB1            -9.5130253530        9.9279583421        0.1105528569  S6        166             1.0000000000
       521        49  GLU       HB2           -10.9151174006        9.0833420042        0.7747757108  S6        166             1.0000000000
       522        49  GLU       QQH4           -9.7380564372        9.8233552757        1.9008808459  S6        166             1.0000000000
       523        49  GLU       CG             -9.0685827165        8.0052251782        0.9091658180  S6        166             1.0000000000
       524        49  GLU       HG1            -9.5212008548        7.3257667387        0.1691434027  S6        166             1.0000000000
       525        49  GLU       HG2            -9.1344352340        7.4762245862        1.8745388954  S6        166             1.0000000000
       526        49  GLU       CD             -7.6172832777        8.2251640845        0.5417675348  S6        166             1.0000000000
       527        49  GLU       OE1            -7.0936329811        9.3480412087        0.6428847503  S6        166             1.0000000000
       528        49  GLU       OE2            -6.9246868165        7.1762597070        0.1002920388  S6        166             1.0000000000
       529        50  ASN       CB             -2.7377940212       11.8929552767        1.6095130710  S6        170             1.0000000000
       530        50  ASN       HB1            -1.7519795109       11.8531537288        1.1313194192  S6        170             1.0000000000
       531        50  ASN       HB2            -3.2403917888       12.8193448418        1.3106907543  S6        170             1.0000000000
       532        50  ASN       QQH5           -2.6348054060       11.8632874907        2.7011408671  S6        170             1.0000000000
       533        50  ASN       CG             -3.5665948755       10.7147514456        1.1515181680  S6        170             1.0000000000
       534        50  ASN       OD1            -3.1010923167        9.5436483271        1.0665699758  S6        170             1.0000000000
       535        50  ASN       ND2            -4.8407708813       10.9716512279        0.8049770118  S6        170             1.0000000000
       536        50  ASN       HD21           -5.4939383145       10.2030591752        0.5594726276  S6        170             1.0000000000
       537        50  ASN       HD22           -5.2039031609       11.9335601124        0.8339459491  S6        170             1.0000000000
       538        51  LYS       CE             -3.1934203629        1.7011923062       -4.3576260956  S6        234             1.0000000000
       539        51  LYS       HE1            -3.5670840430        2.0061068032       -3.3729205571  S6        234             1.0000000000
       540        51  LYS       HE2            -4.0337997156        1.6811320025       -5.0609222437  S6        234             1.0000000000
       541        51  LYS       NZ             -2.2257884285        2.6802249416       -4.8396358323  S6        234             1.0000000000
       542        51  LYS       HZ1            -1.7730345369        2.3586211503       -5.7298954763  S6        234             1.0000000000
       543        51  LYS       HZ2            -1.4565826338        2.8700772859       -4.1589855901  S6        234             1.0000000000
       544        51  LYS       HZ3            -2.7072137324        3.6076559926       -5.0222158028  S6        234             1.0000000000
       545        51  LYS       QQH6           -2.7173155280        0.7145746656       -4.2802491171  S6        234             1.0000000000
       546        52  SER       CB              2.3266878883        3.3381624414       -5.7755606454  S6        235             1.0000000000
       547        52  SER       HB1             3.0565752001        2.6992778781       -6.2950705755  S6        235             1.0000000000
       548        52  SER       HB2             2.8436280719        4.2798118258       -5.5197998498  S6        235             1.0000000000
       549        52  SER       OG              1.2191508102        3.5762626665       -6.6545859240  S6        235             1.0000000000
       550        52  SER       HG1             0.7860195085        4.4435286244       -6.4243680063  S6        235             1.0000000000
       551        52  SER       QQH7            1.9992737466        2.8391855017       -4.8346864509  S6        235             1.0000000000
       552        53  PNM       S1             -3.0517691328        9.6329668463       -5.9270948505  S6        523             1.0000000000
       553        53  PNM       C2             -1.8498249992        8.3772832055       -6.6571485656  S6        523             1.0000000000
       554        53  PNM       C3             -1.3847676263        7.5421963619       -5.4299751869  S6        523             1.0000000000
       555        53  PNM       N4             -2.5329781087        7.4296549080       -4.5101091758  S6        523             1.0000000000
       556        53  PNM       C5             -3.6507410395        8.4288782491       -4.7162070584  S6        523             1.0000000000
       557        53  PNM       C6             -3.5166655195        8.8146543831       -3.1806179043  S6        523             1.0000000000
       558        53  PNM       C7             -2.3944005068        7.7557188175       -3.1414492611  S6        523             1.0000000000
       559        53  PNM       O8             -1.4571594207        7.5225259148       -2.3687478591  S6        523             1.0000000000
       560        53  PNM       C9             -2.5558992801        7.4922335146       -7.6719269328  S6        523             1.0000000000
       561        53  PNM       C10            -0.6897690475        9.0991075964       -7.3169548595  S6        523             1.0000000000
       562        53  PNM       C11            -0.8388233316        6.1858757129       -5.8395035461  S6        523             1.0000000000
       563        53  PNM       O12            -1.5101760569        5.1432919389       -5.6483997701  S6        523             1.0000000000
       564        53  PNM       O13             0.3749013638        6.1752334525       -6.3793941482  S6        523             1.0000000000
       565        53  PNM       N14            -2.9439042133       10.1225945651       -2.9532919815  S6        523             1.0000000000
       566        53  PNM       C15            -3.4939563926       11.2259494879       -3.4960644816  S6        523             1.0000000000
       567        53  PNM       O16            -4.5835437069       11.1403788470       -4.1481542011  S6        523             1.0000000000
       568        53  PNM       C17            -2.7765239579       12.5398509436       -3.3317047066  S6        523             1.0000000000
       569        53  PNM       C18            -1.8572432765       12.7783702145       -4.5032107063  S6        523             1.0000000000
       570        53  PNM       C19            -0.5112224320       13.1083616370       -4.2956788444  S6        523             1.0000000000
       571        53  PNM       C20             0.3368516711       13.3114569220       -5.3871061921  S6        523             1.0000000000
       572        53  PNM       C21            -0.1492893953       13.1922354564       -6.6909750365  S6        523             1.0000000000
       573        53  PNM       C22            -1.4933188166       12.8747617716       -6.9011310624  S6        523             1.0000000000
       574        53  PNM       C23            -2.3449467327       12.6683091125       -5.8146928178  S6        523             1.0000000000
       575        53  PNM       H24            -0.5661903061        8.0951915412       -4.9141221437  S6        523             1.0000000000
       576        53  PNM       H25            -1.0092608983        9.5500820672       -8.2628606895  S6        523             1.0000000000
       577        53  PNM       H26             0.1237061762        8.3949333534       -7.5268697294  S6        523             1.0000000000
       578        53  PNM       H27            -0.2953521600        9.8995453398       -6.6827784625  S6        523             1.0000000000
       579        53  PNM       H28            -2.9353671033        8.0919537929       -8.5058157033  S6        523             1.0000000000
       580        53  PNM       H29            -3.4003316144        6.9614730168       -7.2168313159  S6        523             1.0000000000
       581        53  PNM       H30            -1.8603342637        6.7462412920       -8.0784921211  S6        523             1.0000000000
       582        53  PNM       H31            -4.6171517149        7.9511896874       -4.9829764142  S6        523             1.0000000000
       583        53  PNM       H32            -4.4376684028        8.6510352397       -2.5752077952  S6        523             1.0000000000
       584        53  PNM       H33            -2.2021647474       12.5495520724       -2.3901450547  S6        523             1.0000000000
       585        53  PNM       H34            -3.5238819487       13.3500979549       -3.2733078317  S6        523             1.0000000000
       586        53  PNM       H35            -0.1218923183       13.2135272537       -3.2762583800  S6        523             1.0000000000
       587        53  PNM       H36             1.3907939762       13.5575677954       -5.2181719105  S6        523             1.0000000000
       588        53  PNM       H37             0.5204350466       13.3508137457       -7.5444195470  S6        523             1.0000000000
       589        53  PNM       H38            -1.8795219216       12.7802978625       -7.9228025890  S6        523             1.0000000000
       590        53  PNM       H39            -3.4031413128       12.4338778929       -5.9826747613  S6        523             1.0000000000
       591        53  PNM       H40            -2.0249560931       10.1699571776       -2.4700894197  S6        523             1.0000000000
       592        54  TIP3      OH2            -4.5135737742        7.6259688565       -0.3077233127  S6        290             1.0000000000
       593        54  TIP3      H1             -5.7247540255        7.4640112559       -0.0859074371  S6        290             1.0000000000
       594        54  TIP3      H2             -3.9692167312        8.3148974088        0.1982515132  S6        290             1.0000000000
       595        55  SER       CB             -2.9350589484        5.0411797484       -2.1177697472  S7        70              1.0000000000
       596        55  SER       HB1            -3.4287358271        4.1888690757       -2.6271837997  S7        70              1.0000000000
       597        55  SER       HB2            -1.9586883354        5.2251270612       -2.5933084809  S7        70              1.0000000000
       598        55  SER       OG             -3.7816070894        6.2079042039       -2.2695715295  S7        70              1.0000000000
       599        55  SER       HG1            -4.0623365132        7.0840279802       -1.0166629486  S7        70              1.0000000000
       600        55  SER       QQH1           -2.7902277123        4.7920448947       -1.0433145472  S7        70              1.0000000000
       601        56  LYS       CD             -6.3528476251        3.3705878094       -1.8963528749  S7        73              1.0000000000
       602        56  LYS       HD1            -6.9954513398        2.8339685747       -2.5979782509  S7        73              1.0000000000
       603        56  LYS       HD2            -5.3239152888        3.3068517996       -2.2736271576  S7        73              1.0000000000
       604        56  LYS       QQH2           -6.4143413140        2.8798996522       -0.9159604380  S7        73              1.0000000000
       605        56  LYS       CE             -6.7878566375        4.8226490038       -1.8318691478  S7        73              1.0000000000
       606        56  LYS       HE1            -6.5164448568        5.2900962642       -0.8683965172  S7        73              1.0000000000
       607        56  LYS       HE2            -7.8871922637        4.9004487198       -1.9354669669  S7        73              1.0000000000
       608        56  LYS       NZ             -6.1559581564        5.5886093829       -2.8995380893  S7        73              1.0000000000
       609        56  LYS       HZ1            -6.2241068831        5.1308678440       -3.8261098407  S7        73              1.0000000000
       610        56  LYS       HZ2            -4.9556412358        5.8507657596       -2.6333979991  S7        73              1.0000000000
       611        56  LYS       HZ3            -6.5958967934        6.5309650150       -2.9954781926  S7        73              1.0000000000
       612        57  SER       CB             -4.5124365465        4.3880220992       -6.4907507986  S7        130             1.0000000000
       613        57  SER       HB1            -4.5123774800        5.2921116056       -7.1142016357  S7        130             1.0000000000
       614        57  SER       HB2            -3.7897026415        3.6671531571       -6.9141469368  S7        130             1.0000000000
       615        57  SER       OG             -4.1038237223        4.7122831145       -5.1319993360  S7        130             1.0000000000
       616        57  SER       HG1            -3.3945936905        5.4149537794       -5.1804072940  S7        130             1.0000000000
       617        57  SER       QQH3           -5.5144435923        3.9332813518       -6.4690279608  S7        130             1.0000000000
       618        58  GLU       CB             -9.8629177026        9.3061357433        0.9451502149  S7        166             1.0000000000
       619        58  GLU       HB1            -9.5175485558        9.9308517426        0.1104448699  S7        166             1.0000000000
       620        58  GLU       HB2           -10.9180017045        9.0844708149        0.7756784802  S7        166             1.0000000000
       621        58  GLU       QQH4           -9.7409666797        9.8253996975        1.9014704346  S7        166             1.0000000000
       622        58  GLU       CG             -9.0712660779        8.0090023540        0.9085745225  S7        166             1.0000000000
       623        58  GLU       HG1            -9.5180351272        7.3301934590        0.1643390390  S7        166             1.0000000000
       624        58  GLU       HG2            -9.1372653706        7.4768524219        1.8723795309  S7        166             1.0000000000
       625        58  GLU       CD             -7.6239006437        8.2382341741        0.5489666149  S7        166             1.0000000000
       626        58  GLU       OE1            -7.0969292298        9.3526086410        0.6443875528  S7        166             1.0000000000
       627        58  GLU       OE2            -6.9272836579        7.1805652220        0.1115086992  S7        166             1.0000000000
       628        59  ASN       CB             -2.7347213219       11.8933976712        1.6097920940  S7        170             1.0000000000
       629        59  ASN       HB1            -1.7482453413       11.8527195726        1.1329335372  S7        170             1.0000000000
       630        59  ASN       HB2            -3.2363303329       12.8199883896        1.3101695553  S7        170             1.0000000000
       631        59  ASN       QQH5           -2.6334377306       11.8633309747        2.7015697442  S7        170             1.0000000000
       632        59  ASN       CG             -3.5629185702       10.7159699216        1.1502280565  S7        170             1.0000000000
       633        59  ASN       OD1            -3.0990679314        9.5459002454        1.0682813313  S7        170             1.0000000000
       634        59  ASN       ND2            -4.8366094573       10.9754010787        0.7998905657  S7        170             1.0000000000
       635        59  ASN       HD21           -5.4826844212       10.2069263972        0.5447944970  S7        170             1.0000000000
       636        59  ASN       HD22           -5.1978985833       11.9380853685        0.8226736465  S7        170             1.0000000000
       637        60  LYS       CE             -3.1943137067        1.7019315526       -4.3568976159  S7        234             1.0000000000
       638        60  LYS       HE1            -3.5683960688        2.0060656612       -3.3720615512  S7        234             1.0000000000
       639        60  LYS       HE2            -4.0346478113        1.6820445114       -5.0602524983  S7        234             1.0000000000
       640        60  LYS       NZ             -2.2273642362        2.6819855035       -4.8381384224  S7        234             1.0000000000
       641        60  LYS       HZ1            -1.7750097124        2.3619584549       -5.7289572533  S7        234             1.0000000000
       642        60  LYS       HZ2            -1.4580544697        2.8715572389       -4.1576772526  S7        234             1.0000000000
       643        60  LYS       HZ3            -2.7106995749        3.6096783024       -5.0192789960  S7        234             1.0000000000
       644        60  LYS       QQH6           -2.7177266431        0.7154530631       -4.2803012805  S7        234             1.0000000000
       645        61  SER       CB              2.3265604562        3.3383236547       -5.7756683532  S7        235             1.0000000000
       646        61  SER       HB1             3.0565962740        2.6995835245       -6.2951901126  S7        235             1.0000000000
       647        61  SER       HB2             2.8435649074        4.2799301339       -5.5196599724  S7        235             1.0000000000
       648        61  SER       OG              1.2191972926        3.5765082704       -6.6547396414  S7        235             1.0000000000
       649        61  SER       HG1             0.7855639161        4.4434354627       -6.4240215874  S7        235             1.0000000000
       650        61  SER       QQH7            1.9992069144        2.8391338800       -4.8348501643  S7        235             1.0000000000
       651        62  PNM       S1             -3.0540123569        9.6278405613       -5.9292727613  S7        523             1.0000000000
       652        62  PNM       C2             -1.8503121786        8.3729972034       -6.6571629963  S7        523             1.0000000000
       653        62  PNM       C3             -1.3875749633        7.5377917789       -5.4293464796  S7        523             1.0000000000
       654        62  PNM       N4             -2.5384013530        7.4218377358       -4.5126391835  S7        523             1.0000000000
       655        62  PNM       C5             -3.6545955825        8.4236707075       -4.7188907664  S7        523             1.0000000000
       656        62  PNM       C6             -3.5204004372        8.8095975165       -3.1838099946  S7        523             1.0000000000
       657        62  PNM       C7             -2.4009913716        7.7478742264       -3.1430444986  S7        523             1.0000000000
       658        62  PNM       O8             -1.4597017626        7.5219261267       -2.3719770099  S7        523             1.0000000000
       659        62  PNM       C9             -2.5541576494        7.4883043671       -7.6737347314  S7        523             1.0000000000
       660        62  PNM       C10            -0.6893132545        9.0955925022       -7.3145380944  S7        523             1.0000000000
       661        62  PNM       C11            -0.8382775735        6.1828246235       -5.8392489887  S7        523             1.0000000000
       662        62  PNM       O12            -1.5059765638        5.1387833054       -5.6496149282  S7        523             1.0000000000
       663        62  PNM       O13             0.3765927022        6.1760779921       -6.3792705370  S7        523             1.0000000000
       664        62  PNM       N14            -2.9441342045       10.1164784863       -2.9566758204  S7        523             1.0000000000
       665        62  PNM       C15            -3.4937718523       11.2215279782       -3.4962327559  S7        523             1.0000000000
       666        62  PNM       O16            -4.5859626701       11.1393258617       -4.1445170502  S7        523             1.0000000000
       667        62  PNM       C17            -2.7745644162       12.5345486600       -3.3312486553  S7        523             1.0000000000
       668        62  PNM       C18            -1.8566032933       12.7746061630       -4.5034408921  S7        523             1.0000000000
       669        62  PNM       C19            -0.5108538936       13.1062412140       -4.2967810113  S7        523             1.0000000000
       670        62  PNM       C20             0.3361966758       13.3107110412       -5.3887249551  S7        523             1.0000000000
       671        62  PNM       C21            -0.1507669514       13.1913317862       -6.6922701826  S7        523             1.0000000000
       672        62  PNM       C22            -1.4946048121       12.8724265839       -6.9015476210  S7        523             1.0000000000
       673        62  PNM       C23            -2.3452298112       12.6646377276       -5.8145800311  S7        523             1.0000000000
       674        62  PNM       H24            -0.5714773451        8.0918366152       -4.9107122116  S7        523             1.0000000000
       675        62  PNM       H25            -1.0067780570        9.5448244392       -8.2618836385  S7        523             1.0000000000
       676        62  PNM       H26             0.1257622666        8.3922968239       -7.5212430028  S7        523             1.0000000000
       677        62  PNM       H27            -0.2978089312        9.8976521547       -6.6806292240  S7        523             1.0000000000
       678        62  PNM       H28            -2.9319528517        8.0883893203       -8.5081055953  S7        523             1.0000000000
       679        62  PNM       H29            -3.3996062370        6.9577333064       -7.2204133590  S7        523             1.0000000000
       680        62  PNM       H30            -1.8577668522        6.7423387301       -8.0790617199  S7        523             1.0000000000
       681        62  PNM       H31            -4.6219507488        7.9477400544       -4.9852231478  S7        523             1.0000000000
       682        62  PNM       H32            -4.4423033505        8.6487067987       -2.5790412044  S7        523             1.0000000000
       683        62  PNM       H33            -2.1989803109       12.5427516100       -2.3903934755  S7        523             1.0000000000
       684        62  PNM       H34            -3.5211042584       13.3453549162       -3.2706741563  S7        523             1.0000000000
       685        62  PNM       H35            -0.1209393422       13.2115471174       -3.2776129979  S7        523             1.0000000000
       686        62  PNM       H36             1.3900016189       13.5577836382       -5.2203430020  S7        523             1.0000000000
       687        62  PNM       H37             0.5183237771       13.3507407673       -7.5460495196  S7        523             1.0000000000
       688        62  PNM       H38            -1.8813663699       12.7779558987       -7.9230131287  S7        523             1.0000000000
       689        62  PNM       H39            -3.4033654684       12.4294029923       -5.9818886045  S7        523             1.0000000000
       690        62  PNM       H40            -2.0236720737       10.1618673765       -2.4761863663  S7        523             1.0000000000
       691        63  TIP3      OH2            -4.5175265297        7.6405037278       -0.2877910936  S7        290             1.0000000000
       692        63  TIP3      H1             -5.8639808147        7.4446458679       -0.0623723727  S7        290             1.0000000000
       693        63  TIP3      H2             -3.9518980747        8.3178663588        0.1990228769  S7        290             1.0000000000
       694        64  SER       CB             -2.9335677767        5.0342665933       -2.1245877450  S8        70              1.0000000000
       695        64  SER       HB1            -3.4284482011        4.1820406862       -2.6298574449  S8        70              1.0000000000
       696        64  SER       HB2            -1.9562824838        5.2156965871       -2.5985664407  S8        70              1.0000000000
       697        64  SER       OG             -3.7735287551        6.2004481174       -2.2853678747  S8        70              1.0000000000
       698        64  SER       HG1            -4.0463838931        7.1182195118       -0.9753858858  S8        70              1.0000000000
       699        64  SER       QQH1           -2.7913845166        4.7931509908       -1.0482254450  S8        70              1.0000000000
       700        65  LYS       CD             -6.3493527187        3.3640115203       -1.9010988884  S8        73              1.0000000000
       701        65  LYS       HD1            -7.0036088915        2.8345939814       -2.5974175391  S8        73              1.0000000000
       702        65  LYS       HD2            -5.3246665632        3.2890068087       -2.2875433659  S8        73              1.0000000000
       703        65  LYS       QQH2           -6.4077631045        2.8721253238       -0.9204658258  S8        73              1.0000000000
       704        65  LYS       CE             -6.7669857689        4.8205514385       -1.8317988129  S8        73              1.0000000000
       705        65  LYS       HE1            -6.4792505139        5.2757913913       -0.8662842701  S8        73              1.0000000000
       706        65  LYS       HE2            -7.8688816065        4.9083811137       -1.9158211232  S8        73              1.0000000000
       707        65  LYS       NZ             -6.1367498761        5.5795875176       -2.9019381516  S8        73              1.0000000000
       708        65  LYS       HZ1            -6.2031254994        5.1149181377       -3.8241572261  S8        73              1.0000000000
       709        65  LYS       HZ2            -4.8754157305        5.8675807971       -2.6193042723  S8        73              1.0000000000
       710        65  LYS       HZ3            -6.5764894165        6.5203990027       -3.0031968995  S8        73              1.0000000000
       711        66  SER       CB             -4.5123009713        4.3909659701       -6.4883927374  S8        130             1.0000000000
       712        66  SER       HB1            -4.5128674245        5.2960924037       -7.1100703057  S8        130             1.0000000000
       713        66  SER       HB2            -3.7891590949        3.6713410741       -6.9133704147  S8        130             1.0000000000
       714        66  SER       OG             -4.1031760774        4.7127333853       -5.1292113110  S8        130             1.0000000000
       715        66  SER       HG1            -3.4078136824        5.4282037172       -5.1747736240  S8        130             1.0000000000
       716        66  SER       QQH3           -5.5137994728        3.9354219408       -6.4674768817  S8        130             1.0000000000
       717        67  GLU       CB             -9.8687466234        9.3112324318        0.9456556604  S8        166             1.0000000000
       718        67  GLU       HB1            -9.5237750224        9.9356441142        0.1105471974  S8        166             1.0000000000
       719        67  GLU       HB2           -10.9236298560        9.0893589823        0.7766367634  S8        166             1.0000000000
       720        67  GLU       QQH4           -9.7463709139        9.8302744144        1.9020372192  S8        166             1.0000000000
       721        67  GLU       CG             -9.0776268481        8.0153647269        0.9091887228  S8        166             1.0000000000
       722        67  GLU       HG1            -9.5181460583        7.3377374870        0.1601606274  S8        166             1.0000000000
       723        67  GLU       HG2            -9.1453360747        7.4795106293        1.8709158469  S8        166             1.0000000000
       724        67  GLU       CD             -7.6325083827        8.2492846372        0.5567194150  S8        166             1.0000000000
       725        67  GLU       OE1            -7.1007084728        9.3591542120        0.6464128045  S8        166             1.0000000000
       726        67  GLU       OE2            -6.9404116055        7.1835280235        0.1264428247  S8        166             1.0000000000
       727        68  ASN       CB             -2.7310848728       11.8950583919        1.6101380555  S8        170             1.0000000000
       728        68  ASN       HB1            -1.7439541811       11.8531251996        1.1347720045  S8        170             1.0000000000
       729        68  ASN       HB2            -3.2311783600       12.8222474582        1.3099077943  S8        170             1.0000000000
       730        68  ASN       QQH5           -2.6316244805       11.8643181704        2.7020338439  S8        170             1.0000000000
       731        68  ASN       CG             -3.5588749106       10.7190245285        1.1487777776  S8        170             1.0000000000
       732        68  ASN       OD1            -3.0949581791        9.5490366987        1.0720765024  S8        170             1.0000000000
       733        68  ASN       ND2            -4.8307082541       10.9793849898        0.7920627241  S8        170             1.0000000000
       734        68  ASN       HD21           -5.4726954353       10.2110419687        0.5286577710  S8        170             1.0000000000
       735        68  ASN       HD22           -5.1905928905       11.9427753719        0.8070549835  S8        170             1.0000000000
       736        69  LYS       CE             -3.1953523061        1.7027955220       -4.3561182718  S8        234             1.0000000000
       737        69  LYS       HE1            -3.5699401829        2.0058401359       -3.3711525221  S8        234             1.0000000000
       738        69  LYS       HE2            -4.0356328651        1.6829810194       -5.0595618793  S8        234             1.0000000000
       739        69  LYS       NZ             -2.2290342782        2.6838716953       -4.8365554126  S8        234             1.0000000000
       740        69  LYS       HZ1            -1.7770630867        2.3653627042       -5.7281029978  S8        234             1.0000000000
       741        69  LYS       HZ2            -1.4592524138        2.8725468079       -4.1565935697  S8        234             1.0000000000
       742        69  LYS       HZ3            -2.7136300058        3.6117296931       -5.0165992234  S8        234             1.0000000000
       743        69  LYS       QQH6           -2.7181897988        0.7164853883       -4.2803436834  S8        234             1.0000000000
       744        70  SER       CB              2.3265679929        3.3384646878       -5.7758808237  S8        235             1.0000000000
       745        70  SER       HB1             3.0567301310        2.6999057545       -6.2954431306  S8        235             1.0000000000
       746        70  SER       HB2             2.8434809943        4.2800760681       -5.5196296235  S8        235             1.0000000000
       747        70  SER       OG              1.2193788463        3.5766915549       -6.6550206735  S8        235             1.0000000000
       748        70  SER       HG1             0.7852227819        4.4431110525       -6.4238326187  S8        235             1.0000000000
       749        70  SER       QQH7            1.9991862111        2.8390691364       -4.8351572902  S8        235             1.0000000000
       750        71  PNM       S1             -3.0574872652        9.6202386389       -5.9325749116  S8        523             1.0000000000
       751        71  PNM       C2             -1.8510719410        8.3668355778       -6.6577337069  S8        523             1.0000000000
       752        71  PNM       C3             -1.3912442770        7.5314837079       -5.4291911146  S8        523             1.0000000000
       753        71  PNM       N4             -2.5454335272        7.4111892001       -4.5163630061  S8        523             1.0000000000
       754        71  PNM       C5             -3.6600515649        8.4162285447       -4.7230070959  S8        523             1.0000000000
       755        71  PNM       C6             -3.5248057844        8.8027630376       -3.1884000796  S8        523             1.0000000000
       756        71  PNM       C7             -2.4077035332        7.7394298725       -3.1467659498  S8        523             1.0000000000
       757        71  PNM       O8             -1.4630244572        7.5201004415       -2.3771595641  S8        523             1.0000000000
       758        71  PNM       C9             -2.5513946451        7.4824117861       -7.6768843461  S8        523             1.0000000000
       759        71  PNM       C10            -0.6886849421        9.0906562376       -7.3113683632  S8        523             1.0000000000
       760        71  PNM       C11            -0.8370009375        6.1784921150       -5.8392978147  S8        523             1.0000000000
       761        71  PNM       O12            -1.5002360105        5.1322473125       -5.6507649424  S8        523             1.0000000000
       762        71  PNM       O13             0.3786138736        6.1769636643       -6.3788756922  S8        523             1.0000000000
       763        71  PNM       N14            -2.9441405453       10.1078732064       -2.9616347680  S8        523             1.0000000000
       764        71  PNM       C15            -3.4937322648       11.2154844862       -3.4966018925  S8        523             1.0000000000
       765        71  PNM       O16            -4.5887096407       11.1371816801       -4.1399064622  S8        523             1.0000000000
       766        71  PNM       C17            -2.7716903112       12.5269048619       -3.3305422601  S8        523             1.0000000000
       767        71  PNM       C18            -1.8556059362       12.7689443846       -4.5038442282  S8        523             1.0000000000
       768        71  PNM       C19            -0.5102309439       13.1029810463       -4.2985011155  S8        523             1.0000000000
       769        71  PNM       C20             0.3352756598       13.3095327600       -5.3912334531  S8        523             1.0000000000
       770        71  PNM       C21            -0.1529283725       13.1898913596       -6.6943019869  S8        523             1.0000000000
       771        71  PNM       C22            -1.4964502232       12.8688236118       -6.9022448083  S8        523             1.0000000000
       772        71  PNM       C23            -2.3455692343       12.6590485042       -5.8144611892  S8        523             1.0000000000
       773        71  PNM       H24            -0.5786782330        8.0870359187       -4.9065529915  S8        523             1.0000000000
       774        71  PNM       H25            -1.0028300669        9.5373396094       -8.2610674484  S8        523             1.0000000000
       775        71  PNM       H26             0.1286611387        8.3885640109       -7.5128300375  S8        523             1.0000000000
       776        71  PNM       H27            -0.3018019503        9.8949995664       -6.6775571863  S8        523             1.0000000000
       777        71  PNM       H28            -2.9265743934        8.0827085809       -8.5123163923  S8        523             1.0000000000
       778        71  PNM       H29            -3.3983416495        6.9516983339       -7.2266183801  S8        523             1.0000000000
       779        71  PNM       H30            -1.8534541237        6.7368318924       -8.0800037808  S8        523             1.0000000000
       780        71  PNM       H31            -4.6283004340        7.9422777539       -4.9887683622  S8        523             1.0000000000
       781        71  PNM       H32            -4.4470556891        8.6449313633       -2.5833216088  S8        523             1.0000000000
       782        71  PNM       H33            -2.1941811786       12.5321161477       -2.3908943621  S8        523             1.0000000000
       783        71  PNM       H34            -3.5169041072       13.3388061996       -3.2661517932  S8        523             1.0000000000
       784        71  PNM       H35            -0.1193629447       13.2084359627       -3.2797057191  S8        523             1.0000000000
       785        71  PNM       H36             1.3888697122       13.5582750471       -5.2238268141  S8        523             1.0000000000
       786        71  PNM       H37             0.5150162912       13.3506659413       -7.5487284499  S8        523             1.0000000000
       787        71  PNM       H38            -1.8841916646       12.7742058121       -7.9233142228  S8        523             1.0000000000
       788        71  PNM       H39            -3.4035550021       12.4224098113       -5.9807532969  S8        523             1.0000000000
       789        71  PNM       H40            -2.0223032360       10.1508614532       -2.4835593432  S8        523             1.0000000000
       790        72  TIP3      OH2            -4.5146561478        7.6569449427       -0.2666037839  S8        290             1.0000000000
       791        72  TIP3      H1             -5.9211419517        7.4433020832       -0.0487179877  S8        290             1.0000000000
       792        72  TIP3      H2             -3.9399817771        8.3291634100        0.2140783050  S8        290             1.0000000000
       793        73  SER       CB             -2.9301578655        5.0281191808       -2.1304632398  S9        70              1.0000000000
       794        73  SER       HB1            -3.4291929427        4.1768944679       -2.6320988272  S9        70              1.0000000000
       795        73  SER       HB2            -1.9522296276        5.2045932142       -2.6045752108  S9        70              1.0000000000
       796        73  SER       OG             -3.7628048145        6.1963033480       -2.2959003851  S9        70              1.0000000000
       797        73  SER       HG1            -4.0341520874        7.1385989131       -0.9491695854  S9        70              1.0000000000
       798        73  SER       QQH1           -2.7894543324        4.7923166213       -1.0529777502  S9        70              1.0000000000
       799        74  LYS       CD             -6.3447718698        3.3576607061       -1.9059138726  S9        73              1.0000000000
       800        74  LYS       HD1            -7.0117406387        2.8365697244       -2.5965093514  S9        73              1.0000000000
       801        74  LYS       HD2            -5.3248336038        3.2702169280       -2.3024495520  S9        73              1.0000000000
       802        74  LYS       QQH2           -6.3990399764        2.8639866732       -0.9256757433  S9        73              1.0000000000
       803        74  LYS       CE             -6.7443483567        4.8185489260       -1.8299856233  S9        73              1.0000000000
       804        74  LYS       HE1            -6.4357030320        5.2660495483       -0.8663743829  S9        73              1.0000000000
       805        74  LYS       HE2            -7.8471284725        4.9177110806       -1.8931695798  S9        73              1.0000000000
       806        74  LYS       NZ             -6.1217081314        5.5702418118       -2.9075654332  S9        73              1.0000000000
       807        74  LYS       HZ1            -6.1911096084        5.0980942021       -3.8252291132  S9        73              1.0000000000
       808        74  LYS       HZ2            -4.8320429371        5.8726295860       -2.6225745566  S9        73              1.0000000000
       809        74  LYS       HZ3            -6.5610052005        6.5104774080       -3.0114947764  S9        73              1.0000000000
       810        75  SER       CB             -4.5121849837        4.3944192931       -6.4855213618  S9        130             1.0000000000
       811        75  SER       HB1            -4.5134596473        5.3008058356       -7.1051317409  S9        130             1.0000000000
       812        75  SER       HB2            -3.7882575844        3.6764145651       -6.9116985292  S9        130             1.0000000000
       813        75  SER       OG             -4.1029169795        4.7138847775       -5.1256054968  S9        130             1.0000000000
       814        75  SER       HG1            -3.4204252966        5.4414733149       -5.1679293494  S9        130             1.0000000000
       815        75  SER       QQH3           -5.5132052302        3.9378850127       -6.4653653760  S9        130             1.0000000000
       816        76  GLU       CB             -9.8755907698        9.3177945383        0.9461635337  S9        166             1.0000000000
       817        76  GLU       HB1            -9.5305564508        9.9419752385        0.1108640894  S9        166             1.0000000000
       818        76  GLU       HB2           -10.9305470773        9.0968088531        0.7772656060  S9        166             1.0000000000
       819        76  GLU       QQH4           -9.7530792063        9.8371976336        1.9023603137  S9        166             1.0000000000
       820        76  GLU       CG             -9.0855220394        8.0227938468        0.9103078980  S9        166             1.0000000000
       821        76  GLU       HG1            -9.5212449732        7.3467923387        0.1569679107  S9        166             1.0000000000
       822        76  GLU       HG2            -9.1561349700        7.4840672762        1.8702962940  S9        166             1.0000000000
       823        76  GLU       CD             -7.6411971330        8.2585428343        0.5640614561  S9        166             1.0000000000
       824        76  GLU       OE1            -7.1048068850        9.3656521231        0.6485396764  S9        166             1.0000000000
       825        76  GLU       OE2            -6.9538721310        7.1859833051        0.1412892235  S9        166             1.0000000000
       826        77  ASN       CB             -2.7275669512       11.8974861717        1.6104179902  S9        170             1.0000000000
       827        77  ASN       HB1            -1.7396643322       11.8546310795        1.1366703029  S9        170             1.0000000000
       828        77  ASN       HB2            -3.2261522699       12.8253548330        1.3098594768  S9        170             1.0000000000
       829        77  ASN       QQH5           -2.6297111291       11.8657766304        2.7024030567  S9        170             1.0000000000
       830        77  ASN       CG             -3.5548049945       10.7225591448        1.1472543450  S9        170             1.0000000000
       831        77  ASN       OD1            -3.0905508716        9.5525037211        1.0771477454  S9        170             1.0000000000
       832        77  ASN       ND2            -4.8243438082       10.9832688127        0.7827232287  S9        170             1.0000000000
       833        77  ASN       HD21           -5.4645234437       10.2152624762        0.5149951547  S9        170             1.0000000000
       834        77  ASN       HD22           -5.1823111511       11.9475582032        0.7897854278  S9        170             1.0000000000
       835        78  LYS       CE             -3.1963165366        1.7037494723       -4.3554006567  S9        234             1.0000000000
       836        78  LYS       HE1            -3.5714058237        2.0056920374       -3.3702421305  S9        234             1.0000000000
       837        78  LYS       HE2            -4.0365475017        1.6841511633       -5.0589183184  S9        234             1.0000000000
       838        78  LYS       NZ             -2.2304586732        2.6856645515       -4.8350083024  S9        234             1.0000000000
       839        78  LYS       HZ1            -1.7789743400        2.3684995079       -5.7272777633  S9        234             1.0000000000
       840        78  LYS       HZ2            -1.4600981857        2.8734632955       -4.1555662921  S9        234             1.0000000000
       841        78  LYS       HZ3            -2.7152299318        3.6140530918       -5.0138897534  S9        234             1.0000000000
       842        78  LYS       QQH6           -2.7186660333        0.7176248966       -4.2803879595  S9        234             1.0000000000
       843        79  SER       CB              2.3266420882        3.3385490652       -5.7761651363  S9        235             1.0000000000
       844        79  SER       HB1             3.0570082196        2.7002437746       -6.2957454794  S9        235             1.0000000000
       845        79  SER       HB2             2.8434051041        4.2801865198       -5.5196549125  S9        235             1.0000000000
       846        79  SER       OG              1.2196070807        3.5767283655       -6.6554157203  S9        235             1.0000000000
       847        79  SER       HG1             0.7849154211        4.4426091404       -6.4236212240  S9        235             1.0000000000
       848        79  SER       QQH7            1.9992277488        2.8389785873       -4.8355280481  S9        235             1.0000000000
       849        80  PNM       S1             -3.0618087888        9.6109993469       -5.9368721670  S9        523             1.0000000000
       850        80  PNM       C2             -1.8520246311        8.3595604464       -6.6588085522  S9        523             1.0000000000
       851        80  PNM       C3             -1.3955150008        7.5241261978       -5.4294851120  S9        523             1.0000000000
       852        80  PNM       N4             -2.5533163802        7.3988836654       -4.5210529020  S9        523             1.0000000000
       853        80  PNM       C5             -3.6661453322        8.4074679261       -4.7278454766  S9        523             1.0000000000
       854        80  PNM       C6             -3.5292252348        8.7950024409       -3.1938296726  S9        523             1.0000000000
       855        80  PNM       C7             -2.4144441838        7.7301534313       -3.1511357274  S9        523             1.0000000000
       856        80  PNM       O8             -1.4658937074        7.5178818248       -2.3837527003  S9        523             1.0000000000
       857        80  PNM       C9             -2.5479248842        7.4752669827       -7.6810526159  S9        523             1.0000000000
       858        80  PNM       C10            -0.6880286592        9.0848967748       -7.3078883356  S9        523             1.0000000000
       859        80  PNM       C11            -0.8355296227        6.1734503279       -5.8394276782  S9        523             1.0000000000
       860        80  PNM       O12            -1.4938708844        5.1245296985       -5.6518420074  S9        523             1.0000000000
       861        80  PNM       O13             0.3807483992        6.1775890533       -6.3783775096  S9        523             1.0000000000
       862        80  PNM       N14            -2.9439859631       10.0980832485       -2.9675882128  S9        523             1.0000000000
       863        80  PNM       C15            -3.4935774610       11.2084608084       -3.4970462707  S9        523             1.0000000000
       864        80  PNM       O16            -4.5916487364       11.1342434545       -4.1350749962  S9        523             1.0000000000
       865        80  PNM       C17            -2.7682664708       12.5178933116       -3.3297312292  S9        523             1.0000000000
       866        80  PNM       C18            -1.8544176183       12.7621051102       -4.5043618834  S9        523             1.0000000000
       867        80  PNM       C19            -0.5094676908       13.0989819931       -4.3006449186  S9        523             1.0000000000
       868        80  PNM       C20             0.3341453735       13.3080340624       -5.3943490394  S9        523             1.0000000000
       869        80  PNM       C21            -0.1555555423       13.1880838105       -6.6968230824  S9        523             1.0000000000
       870        80  PNM       C22            -1.4986937824       12.8643685570       -6.9031366486  S9        523             1.0000000000
       871        80  PNM       C23            -2.3459794996       12.6522255967       -5.8143661417  S9        523             1.0000000000
       872        80  PNM       H24            -0.5871027921        8.0812980968       -4.9022017243  S9        523             1.0000000000
       873        80  PNM       H25            -0.9982080409        9.5282934612       -8.2603785773  S9        523             1.0000000000
       874        80  PNM       H26             0.1322017617        8.3843040733       -7.5028938730  S9        523             1.0000000000
       875        80  PNM       H27            -0.3068872849        9.8918088537       -6.6739379517  S9        523             1.0000000000
       876        80  PNM       H28            -2.9197885775        8.0755493574       -8.5179501276  S9        523             1.0000000000
       877        80  PNM       H29            -3.3965346637        6.9440689287       -7.2346491523  S9        523             1.0000000000
       878        80  PNM       H30            -1.8481565295        6.7299396027       -8.0815510319  S9        523             1.0000000000
       879        80  PNM       H31            -4.6356094532        7.9355154475       -4.9928623672  S9        523             1.0000000000
       880        80  PNM       H32            -4.4516376317        8.6402314068       -2.5881402428  S9        523             1.0000000000
       881        80  PNM       H33            -2.1882974996       12.5190387451       -2.3915403527  S9        523             1.0000000000
       882        80  PNM       H34            -3.5117819067       13.3309979944       -3.2609345419  S9        523             1.0000000000
       883        80  PNM       H35            -0.1173807680       13.2045814680       -3.2823547681  S9        523             1.0000000000
       884        80  PNM       H36             1.3874645336       13.5588667775       -5.2282487067  S9        523             1.0000000000
       885        80  PNM       H37             0.5108732158       13.3505563583       -7.5521123138  S9        523             1.0000000000
       886        80  PNM       H38            -1.8876697292       12.7695079098       -7.9237205552  S9        523             1.0000000000
       887        80  PNM       H39            -3.4037811889       12.4138145684       -5.9794361565  S9        523             1.0000000000
       888        80  PNM       H40            -2.0207857933       10.1378101519       -2.4917726179  S9        523             1.0000000000
       889        81  TIP3      OH2            -4.5105653113        7.6695541635       -0.2487172124  S9        290             1.0000000000
       890        81  TIP3      H1             -5.9508893445        7.4439307952       -0.0367302271  S9        290             1.0000000000
       891        81  TIP3      H2             -3.9356212631        8.3403279182        0.2327460176  S9        290             1.0000000000
       892        82  SER       CB             -2.9261371101        5.0231133797       -2.1353168471  S10       70              1.0000000000
       893        82  SER       HB1            -3.4294764085        4.1729057614       -2.6340020537  S10       70              1.0000000000
       894        82  SER       HB2            -1.9478802466        5.1943238529       -2.6106054470  S10       70              1.0000000000
       895        82  SER       OG             -3.7531270477        6.1934593765       -2.3025812936  S10       70              1.0000000000
       896        82  SER       HG1            -4.0255143002        7.1520085256       -0.9323603177  S10       70              1.0000000000
       897        82  SER       QQH1           -2.7853808819        4.7899629884       -1.0572970582  S10       70              1.0000000000
       898        83  LYS       CD             -6.3393039131        3.3521981372       -1.9104395433  S10       73              1.0000000000
       899        83  LYS       HD1            -7.0190586335        2.8396875252       -2.5951669424  S10       73              1.0000000000
       900        83  LYS       HD2            -5.3243962846        3.2532777930       -2.3170769692  S10       73              1.0000000000
       901        83  LYS       QQH2           -6.3894059038        2.8569386930       -0.9306737615  S10       73              1.0000000000
       902        83  LYS       CE             -6.7209841957        4.8171075666       -1.8275086283  S10       73              1.0000000000
       903        83  LYS       HE1            -6.3899202250        5.2593451485       -0.8682029161  S10       73              1.0000000000
       904        83  LYS       HE2            -7.8238699905        4.9286031542       -1.8688959916  S10       73              1.0000000000
       905        83  LYS       NZ             -6.1086839594        5.5619973832       -2.9147093453  S10       73              1.0000000000
       906        83  LYS       HZ1            -6.1815279603        5.0829179813       -3.8280785300  S10       73              1.0000000000
       907        83  LYS       HZ2            -4.8100701192        5.8730261042       -2.6306706772  S10       73              1.0000000000
       908        83  LYS       HZ3            -6.5494213804        6.5010218714       -3.0206811984  S10       73              1.0000000000
       909        84  SER       CB             -4.5120865050        4.3982333653       -6.4821822285  S10       130             1.0000000000
       910        84  SER       HB1            -4.5141433039        5.3057735208       -7.0998389984  S10       130             1.0000000000
       911        84  SER       HB2            -3.7872948233        3.6819205306       -6.9094791984  S10       130             1.0000000000
       912        84  SER       OG             -4.1032295366        4.7154757521       -5.1212695531  S10       130             1.0000000000
       913        84  SER       HG1            -3.4323811781        5.4541351436       -5.1590859347  S10       130             1.0000000000
       914        84  SER       QQH3           -5.5126200643        3.9404993017       -6.4630131743  S10       130             1.0000000000
       915        85  GLU       CB             -9.8825933747        9.3250557111        0.9465633016  S10       166             1.0000000000
       916        85  GLU       HB1            -9.5370798552        9.9488399607        0.1111329781  S10       166             1.0000000000
       917        85  GLU       HB2           -10.9375492058        9.1050953515        0.7775125328  S10       166             1.0000000000
       918        85  GLU       QQH4           -9.7600603887        9.8447472034        1.9025997354  S10       166             1.0000000000
       919        85  GLU       CG             -9.0937001985        8.0304542926        0.9114680532  S10       166             1.0000000000
       920        85  GLU       HG1            -9.5258676674        7.3560301587        0.1546216486  S10       166             1.0000000000
       921        85  GLU       HG2            -9.1676048398        7.4893226379        1.8699006552  S10       166             1.0000000000
       922        85  GLU       CD             -7.6490964197        8.2664430749        0.5706904677  S10       166             1.0000000000
       923        85  GLU       OE1            -7.1091933943        9.3717059062        0.6506728773  S10       166             1.0000000000
       924        85  GLU       OE2            -6.9646645509        7.1885872031        0.1551366659  S10       166             1.0000000000
       925        86  ASN       CB             -2.7244852392       11.9002936296        1.6105787832  S10       170             1.0000000000
       926        86  ASN       HB1            -1.7359118662       11.8567378343        1.1381754315  S10       170             1.0000000000
       927        86  ASN       HB2            -3.2218250090       12.8287444519        1.3099228079  S10       170             1.0000000000
       928        86  ASN       QQH5           -2.6280636762       11.8675213157        2.7026447692  S10       170             1.0000000000
       929        86  ASN       CG             -3.5509691544       10.7261207774        1.1456772301  S10       170             1.0000000000
       930        86  ASN       OD1            -3.0865979940        9.5558199489        1.0829204581  S10       170             1.0000000000
       931        86  ASN       ND2            -4.8179706148       10.9870516236        0.7724541403  S10       170             1.0000000000
       932        86  ASN       HD21           -5.4574699103       10.2193439506        0.5029584028  S10       170             1.0000000000
       933        86  ASN       HD22           -5.1739807628       11.9521677144        0.7711929842  S10       170             1.0000000000
       934        87  LYS       CE             -3.1971408507        1.7047308377       -4.3547751292  S10       234             1.0000000000
       935        87  LYS       HE1            -3.5725839550        2.0056446530       -3.3694077353  S10       234             1.0000000000
       936        87  LYS       HE2            -4.0372896672        1.6853769085       -5.0583966755  S10       234             1.0000000000
       937        87  LYS       NZ             -2.2315757568        2.6873327800       -4.8334564270  S10       234             1.0000000000
       938        87  LYS       HZ1            -1.7804608761        2.3715435565       -5.7263993048  S10       234             1.0000000000
       939        87  LYS       HZ2            -1.4606491440        2.8739144589       -4.1543717120  S10       234             1.0000000000
       940        87  LYS       HZ3            -2.7159328688        3.6164275544       -5.0110751661  S10       234             1.0000000000
       941        87  LYS       QQH6           -2.7191559630        0.7187059123       -4.2805516840  S10       234             1.0000000000
       942        88  SER       CB              2.3267285234        3.3385891754       -5.7764776522  S10       235             1.0000000000
       943        88  SER       HB1             3.0573357797        2.7005619045       -6.2960763815  S10       235             1.0000000000
       944        88  SER       HB2             2.8432412717        4.2802970321       -5.5197290125  S10       235             1.0000000000
       945        88  SER       OG              1.2198319719        3.5766452893       -6.6558646716  S10       235             1.0000000000
       946        88  SER       HG1             0.7845482087        4.4419856804       -6.4233912317  S10       235             1.0000000000
       947        88  SER       QQH7            1.9992946059        2.8387948069       -4.8359568338  S10       235             1.0000000000
       948        89  PNM       S1             -3.0668240046        9.6007094275       -5.9417842572  S10       523             1.0000000000
       949        89  PNM       C2             -1.8531520510        8.3515065071       -6.6602890611  S10       523             1.0000000000
       950        89  PNM       C3             -1.4002093583        7.5160607635       -5.4301196432  S10       523             1.0000000000
       951        89  PNM       N4             -2.5617252559        7.3853954299       -4.5263715671  S10       523             1.0000000000
       952        89  PNM       C5             -3.6725108832        8.3977895475       -4.7330841493  S10       523             1.0000000000
       953        89  PNM       C6             -3.5335144807        8.7866018280       -3.1998153173  S10       523             1.0000000000
       954        89  PNM       C7             -2.4210435802        7.7202863165       -3.1558993896  S10       523             1.0000000000
       955        89  PNM       O8             -1.4682466336        7.5155883024       -2.3915258940  S10       523             1.0000000000
       956        89  PNM       C9             -2.5439784018        7.4672772234       -7.6859720597  S10       523             1.0000000000
       957        89  PNM       C10            -0.6874416325        9.0786689449       -7.3042433028  S10       523             1.0000000000
       958        89  PNM       C11            -0.8340494957        6.1678720598       -5.8395549508  S10       523             1.0000000000
       959        89  PNM       O12            -1.4871632803        5.1160156816       -5.6528364129  S10       523             1.0000000000
       960        89  PNM       O13             0.3828941237        6.1779206226       -6.3777908726  S10       523             1.0000000000
       961        89  PNM       N14            -2.9436283037       10.0875614615       -2.9742912158  S10       523             1.0000000000
       962        89  PNM       C15            -3.4933380488       11.2007292211       -3.4975644519  S10       523             1.0000000000
       963        89  PNM       O16            -4.5946821799       11.1307037713       -4.1301181280  S10       523             1.0000000000
       964        89  PNM       C17            -2.7645220756       12.5079912552       -3.3288611830  S10       523             1.0000000000
       965        89  PNM       C18            -1.8531112301       12.7543995170       -4.5049567220  S10       523             1.0000000000
       966        89  PNM       C19            -0.5086246244       13.0944103046       -4.3030743956  S10       523             1.0000000000
       967        89  PNM       C20             0.3328451690       13.3062889272       -5.3978709864  S10       523             1.0000000000
       968        89  PNM       C21            -0.1585452968       13.1860113553       -6.6996733966  S10       523             1.0000000000
       969        89  PNM       C22            -1.5012336082       12.8592660336       -6.9041426772  S10       523             1.0000000000
       970        89  PNM       C23            -2.3464380966       12.6444621533       -5.8142739756  S10       523             1.0000000000
       971        89  PNM       H24            -0.5959923230        8.0750791312       -4.8982225880  S10       523             1.0000000000
       972        89  PNM       H25            -0.9930173933        9.5185824431       -8.2598069038  S10       523             1.0000000000
       973        89  PNM       H26             0.1359579114        8.3798478489       -7.4920939073  S10       523             1.0000000000
       974        89  PNM       H27            -0.3127474273        9.8884971395       -6.6702220124  S10       523             1.0000000000
       975        89  PNM       H28            -2.9121928737        8.0674963254       -8.5245396372  S10       523             1.0000000000
       976        89  PNM       H29            -3.3944583845        6.9355908048       -7.2438612800  S10       523             1.0000000000
       977        89  PNM       H30            -1.8419559545        6.7223924903       -8.0832912206  S10       523             1.0000000000
       978        89  PNM       H31            -4.6432508425        7.9280935698       -4.9971226737  S10       523             1.0000000000
       979        89  PNM       H32            -4.4559171694        8.6350729153       -2.5933319034  S10       523             1.0000000000
       980        89  PNM       H33            -2.1818468243       12.5046831368       -2.3923308347  S10       523             1.0000000000
       981        89  PNM       H34            -3.5059952275       13.3226103700       -3.2549961940  S10       523             1.0000000000
       982        89  PNM       H35            -0.1151810027       13.2000891327       -3.2853151288  S10       523             1.0000000000
       983        89  PNM       H36             1.3858528514       13.5594440040       -5.2331718721  S10       523             1.0000000000
       984        89  PNM       H37             0.5062219227       13.3504294596       -7.5558714662  S10       523             1.0000000000
       985        89  PNM       H38            -1.8914958132       12.7640236738       -7.9241797743  S10       523             1.0000000000
       986        89  PNM       H39            -3.4039847991       12.4039381727       -5.9779962326  S10       523             1.0000000000
       987        89  PNM       H40            -2.0190646227       10.1241767178       -2.5007994632  S10       523             1.0000000000
       988        90  TIP3      OH2            -4.5063937839        7.6777492277       -0.2346378222  S10       290             1.0000000000
       989        90  TIP3      H1             -5.9679157864        7.4449924920       -0.0254397415  S10       290             1.0000000000
       990        90  TIP3      H2             -3.9323991366        8.3480013695        0.2482877825  S10       290             1.0000000000
       991        91  SER       CB             -2.9219904861        5.0191531283       -2.1395035577  S11       70              1.0000000000
       992        91  SER       HB1            -3.4285060693        4.1694281491       -2.6359132430  S11       70              1.0000000000
       993        91  SER       HB2            -1.9437559350        5.1865740716       -2.6160143858  S11       70              1.0000000000
       994        91  SER       OG             -3.7457283922        6.1909677907       -2.3069009903  S11       70              1.0000000000
       995        91  SER       HG1            -4.0183885139        7.1610858650       -0.9215547721  S11       70              1.0000000000
       996        91  SER       QQH1           -2.7807159490        4.7874122611       -1.0613463575  S11       70              1.0000000000
       997        92  LYS       CD             -6.3328624733        3.3478347594       -1.9146649095  S11       73              1.0000000000
       998        92  LYS       HD1            -7.0243578562        2.8437517784       -2.5941055584  S11       73              1.0000000000
       999        92  LYS       HD2            -5.3226592242        3.2385343928       -2.3303268989  S11       73              1.0000000000
      1000        92  LYS       QQH2           -6.3793482302        2.8510700704       -0.9354840154  S11       73              1.0000000000
      1001        92  LYS       CE             -6.6975841310        4.8163078505       -1.8250596839  S11       73              1.0000000000
      1002        92  LYS       HE1            -6.3445054088        5.2544577775       -0.8712624988  S11       73              1.0000000000
      1003        92  LYS       HE2            -7.7998587826        4.9392291640       -1.8453335945  S11       73              1.0000000000
      1004        92  LYS       NZ             -6.0966987609        5.5551138631       -2.9225186597  S11       73              1.0000000000
      1005        92  LYS       HZ1            -6.1728484086        5.0685921441       -3.8315334189  S11       73              1.0000000000
      1006        92  LYS       HZ2            -4.7988700278        5.8718305319       -2.6407471474  S11       73              1.0000000000
      1007        92  LYS       HZ3            -6.5409824125        6.4921843984       -3.0309195760  S11       73              1.0000000000
      1008        93  SER       CB             -4.5120551369        4.4022181944       -6.4784041197  S11       130             1.0000000000
      1009        93  SER       HB1            -4.5148043085        5.3108786684       -7.0941803543  S11       130             1.0000000000
      1010        93  SER       HB2            -3.7862801152        3.6876482337       -6.9066446389  S11       130             1.0000000000
      1011        93  SER       OG             -4.1040888048        4.7172422742       -5.1163235612  S11       130             1.0000000000
      1012        93  SER       HG1            -3.4433447734        5.4655685591       -5.1493870499  S11       130             1.0000000000
      1013        93  SER       QQH3           -5.5120980451        3.9432329813       -6.4605437368  S11       130             1.0000000000
      1014        94  GLU       CB             -9.8893025319        9.3324993261        0.9468605156  S11       166             1.0000000000
      1015        94  GLU       HB1            -9.5429708321        9.9558458000        0.1114534029  S11       166             1.0000000000
      1016        94  GLU       HB2           -10.9443257125        9.1136488824        0.7774422833  S11       166             1.0000000000
      1017        94  GLU       QQH4           -9.7668354915        9.8524130276        1.9027961277  S11       166             1.0000000000
      1018        94  GLU       CG             -9.1015808452        8.0379672409        0.9125629586  S11       166             1.0000000000
      1019        94  GLU       HG1            -9.5310200707        7.3649603078        0.1529232974  S11       166             1.0000000000
      1020        94  GLU       HG2            -9.1786152654        7.4949761234        1.8697087937  S11       166             1.0000000000
      1021        94  GLU       CD             -7.6561977448        8.2733400252        0.5766195792  S11       166             1.0000000000
      1022        94  GLU       OE1            -7.1136002203        9.3772906609        0.6527200235  S11       166             1.0000000000
      1023        94  GLU       OE2            -6.9732100738        7.1912187573        0.1679040526  S11       166             1.0000000000
      1024        95  ASN       CB             -2.7218920156       11.9032277431        1.6106293077  S11       170             1.0000000000
      1025        95  ASN       HB1            -1.7327765371       11.8594298174        1.1392857104  S11       170             1.0000000000
      1026        95  ASN       HB2            -3.2184212932       12.8321767557        1.3101878770  S11       170             1.0000000000
      1027        95  ASN       QQH5           -2.6265304610       11.8692843548        2.7027466066  S11       170             1.0000000000
      1028        95  ASN       CG             -3.5474963968       10.7295067855        1.1440824241  S11       170             1.0000000000
      1029        95  ASN       OD1            -3.0834725966        9.5587830239        1.0890180437  S11       170             1.0000000000
      1030        95  ASN       ND2            -4.8117862171       10.9907394648        0.7616835250  S11       170             1.0000000000
      1031        95  ASN       HD21           -5.4510960200       10.2230719432        0.4922312623  S11       170             1.0000000000
      1032        95  ASN       HD22           -5.1655282992       11.9567358899        0.7523512523  S11       170             1.0000000000
      1033        96  LYS       CE             -3.1978280781        1.7057105068       -4.3542028902  S11       234             1.0000000000
      1034        96  LYS       HE1            -3.5735339600        2.0056544588       -3.3686128912  S11       234             1.0000000000
      1035        96  LYS       HE2            -4.0378717724        1.6867076435       -5.0579596481  S11       234             1.0000000000
      1036        96  LYS       NZ             -2.2324339102        2.6888815613       -4.8318673001  S11       234             1.0000000000
      1037        96  LYS       HZ1            -1.7816431530        2.3743838499       -5.7254182914  S11       234             1.0000000000
      1038        96  LYS       HZ2            -1.4609818325        2.8742698627       -4.1530633265  S11       234             1.0000000000
      1039        96  LYS       HZ3            -2.7160679618        3.6187534539       -5.0081834869  S11       234             1.0000000000
      1040        96  LYS       QQH6           -2.7196243815        0.7197364934       -4.2807612619  S11       234             1.0000000000
      1041        97  SER       CB              2.3267992121        3.3385933930       -5.7767815783  S11       235             1.0000000000
      1042        97  SER       HB1             3.0576936374        2.7008931427       -6.2963781831  S11       235             1.0000000000
      1043        97  SER       HB2             2.8430245501        4.2803820801       -5.5197881720  S11       235             1.0000000000
      1044        97  SER       OG              1.2200234101        3.5764579104       -6.6563138501  S11       235             1.0000000000
      1045        97  SER       HG1             0.7840792185        4.4412131654       -6.4230854249  S11       235             1.0000000000
      1046        97  SER       QQH7            1.9993937984        2.8385524619       -4.8363751217  S11       235             1.0000000000
      1047        98  PNM       S1             -3.0723682814        9.5895270752       -5.9472433125  S11       523             1.0000000000
      1048        98  PNM       C2             -1.8544254453        8.3428818084       -6.6620351119  S11       523             1.0000000000
      1049        98  PNM       C3             -1.4052386374        7.5074574404       -5.4309681146  S11       523             1.0000000000
      1050        98  PNM       N4             -2.5704814330        7.3710514393       -4.5320967387  S11       523             1.0000000000
      1051        98  PNM       C5             -3.6791067369        8.3874019774       -4.7385332235  S11       523             1.0000000000
      1052        98  PNM       C6             -3.5376939692        8.7777468586       -3.2061607184  S11       523             1.0000000000
      1053        98  PNM       C7             -2.4275687719        7.7100594334       -3.1609455874  S11       523             1.0000000000
      1054        98  PNM       O8             -1.4701544127        7.5132655923       -2.4001078599  S11       523             1.0000000000
      1055        98  PNM       C9             -2.5397031789        7.4586756579       -7.6913895049  S11       523             1.0000000000
      1056        98  PNM       C10            -0.6869673772        9.0721347402       -7.3004836336  S11       523             1.0000000000
      1057        98  PNM       C11            -0.8326122787        6.1619001303       -5.8396370663  S11       523             1.0000000000
      1058        98  PNM       O12            -1.4802850971        5.1069525053       -5.6537127631  S11       523             1.0000000000
      1059        98  PNM       O13             0.3849665341        6.1779792908       -6.3770936664  S11       523             1.0000000000
      1060        98  PNM       N14            -2.9430408687       10.0764945548       -2.9815312103  S11       523             1.0000000000
      1061        98  PNM       C15            -3.4930170575       11.1924762199       -3.4981371840  S11       523             1.0000000000
      1062        98  PNM       O16            -4.5977082558       11.1266812985       -4.1250295527  S11       523             1.0000000000
      1063        98  PNM       C17            -2.7605707715       12.4974505249       -3.3279755436  S11       523             1.0000000000
      1064        98  PNM       C18            -1.8517029347       12.7460380226       -4.5056038684  S11       523             1.0000000000
      1065        98  PNM       C19            -0.5077352275       13.0893980483       -4.3057054068  S11       523             1.0000000000
      1066        98  PNM       C20             0.3314055633       13.3043479457       -5.4016781458  S11       523             1.0000000000
      1067        98  PNM       C21            -0.1618155586       13.1837430992       -6.7027593497  S11       523             1.0000000000
      1068        98  PNM       C22            -1.5039944637       12.8536934740       -6.9052356688  S11       523             1.0000000000
      1069        98  PNM       C23            -2.3469354973       12.6360014686       -5.8141722077  S11       523             1.0000000000
      1070        98  PNM       H24            -0.6053707905        8.0684296998       -4.8944853648  S11       523             1.0000000000
      1071        98  PNM       H25            -0.9877577614        9.5087668525       -8.2590442511  S11       523             1.0000000000
      1072        98  PNM       H26             0.1396805891        8.3752958629       -7.4812239521  S11       523             1.0000000000
      1073        98  PNM       H27            -0.3188734099        9.8848049910       -6.6663172615  S11       523             1.0000000000
      1074        98  PNM       H28            -2.9041722971        8.0589264146       -8.5315907345  S11       523             1.0000000000
      1075        98  PNM       H29            -3.3920618555        6.9264329939       -7.2537063920  S11       523             1.0000000000
      1076        98  PNM       H30            -1.8351932376        6.7143800025       -8.0853887913  S11       523             1.0000000000
      1077        98  PNM       H31            -4.6513157399        7.9200505184       -5.0013387294  S11       523             1.0000000000
      1078        98  PNM       H32            -4.4600446030        8.6297676656       -2.5987624678  S11       523             1.0000000000
      1079        98  PNM       H33            -2.1751994395       12.4897149597       -2.3931931128  S11       523             1.0000000000
      1080        98  PNM       H34            -3.4998278226       13.3136501763       -3.2489676863  S11       523             1.0000000000
      1081        98  PNM       H35            -0.1128332859       13.1952319068       -3.2885458376  S11       523             1.0000000000
      1082        98  PNM       H36             1.3840509358       13.5600028689       -5.2384592810  S11       523             1.0000000000
      1083        98  PNM       H37             0.5012042053       13.3503366706       -7.5598912821  S11       523             1.0000000000
      1084        98  PNM       H38            -1.8956261485       12.7581209149       -7.9247237689  S11       523             1.0000000000
      1085        98  PNM       H39            -3.4042373395       12.3933081835       -5.9764449324  S11       523             1.0000000000
      1086        98  PNM       H40            -2.0172498444       10.1100920676       -2.5101859163  S11       523             1.0000000000
      1087        99  TIP3      OH2            -4.5021366802        7.6824502716       -0.2236625525  S11       290             1.0000000000
      1088        99  TIP3      H1             -5.9796118616        7.4460703140       -0.0140671145  S11       290             1.0000000000
      1089        99  TIP3      H2             -3.9290335952        8.3527823284        0.2600297467  S11       290             1.0000000000
      1090       100  SER       CB             -2.9178354546        5.0161624238       -2.1432159566  S12       70              1.0000000000
      1091       100  SER       HB1            -3.4262122975        4.1665534040       -2.6383084715  S12       70              1.0000000000
      1092       100  SER       HB2            -1.9396943592        5.1815370525       -2.6206369398  S12       70              1.0000000000
      1093       100  SER       OG             -3.7401260952        6.1885107425       -2.3097689002  S12       70              1.0000000000
      1094       100  SER       HG1            -4.0139623444        7.1665118968       -0.9145149408  S12       70              1.0000000000
      1095       100  SER       QQH1           -2.7756467602        4.7848535029       -1.0653052011  S12       70              1.0000000000
      1096       101  LYS       CD             -6.3254238259        3.3445802964       -1.9186431459  S12       73              1.0000000000
      1097       101  LYS       HD1            -7.0271064846        2.8483171830       -2.5935455319  S12       73              1.0000000000
      1098       101  LYS       HD2            -5.3193815846        3.2261151792       -2.3419202386  S12       73              1.0000000000
      1099       101  LYS       QQH2           -6.3692595163        2.8464563333       -0.9400849041  S12       73              1.0000000000
      1100       101  LYS       CE             -6.6745187265        4.8161381801       -1.8230391940  S12       73              1.0000000000
      1101       101  LYS       HE1            -6.3010222614        5.2510093656       -0.8752039426  S12       73              1.0000000000
      1102       101  LYS       HE2            -7.7757729307        4.9493636888       -1.8233671181  S12       73              1.0000000000
      1103       101  LYS       NZ             -6.0854087229        5.5495959296       -2.9305301735  S12       73              1.0000000000
      1104       101  LYS       HZ1            -6.1643962030        5.0567552186       -3.8356955424  S12       73              1.0000000000
      1105       101  LYS       HZ2            -4.7924035322        5.8697911910       -2.6508728299  S12       73              1.0000000000
      1106       101  LYS       HZ3            -6.5334953404        6.4846326176       -3.0405613520  S12       73              1.0000000000
      1107       102  SER       CB             -4.5121285502        4.4062207571       -6.4741924771  S12       130             1.0000000000
      1108       102  SER       HB1            -4.5154278417        5.3160329112       -7.0880802657  S12       130             1.0000000000
      1109       102  SER       HB2            -3.7852844789        3.6933795948       -6.9032708587  S12       130             1.0000000000
      1110       102  SER       OG             -4.1053927069        4.7189386510       -5.1108143488  S12       130             1.0000000000
      1111       102  SER       HG1            -3.4527673582        5.4751583747       -5.1391347432  S12       130             1.0000000000
      1112       102  SER       QQH3           -5.5116940766        3.9460481392       -6.4578454422  S12       130             1.0000000000
      1113       103  GLU       CB             -9.8955463390        9.3398733604        0.9470653958  S12       166             1.0000000000
      1114       103  GLU       HB1            -9.5482156146        9.9628851191        0.1118239140  S12       166             1.0000000000
      1115       103  GLU       HB2           -10.9506602152        9.1221431899        0.7769843601  S12       166             1.0000000000
      1116       103  GLU       QQH4           -9.7732434427        9.8599045420        1.9029736842  S12       166             1.0000000000
      1117       103  GLU       CG             -9.1089529961        8.0451765518        0.9135922934  S12       166             1.0000000000
      1118       103  GLU       HG1            -9.5364863973        7.3733353092        0.1518470966  S12       166             1.0000000000
      1119       103  GLU       HG2            -9.1890102841        7.5009266357        1.8698288003  S12       166             1.0000000000
      1120       103  GLU       CD             -7.6626485651        8.2795676421        0.5819628522  S12       166             1.0000000000
      1121       103  GLU       OE1            -7.1178848906        9.3823569368        0.6546217176  S12       166             1.0000000000
      1122       103  GLU       OE2            -6.9803589020        7.1937560126        0.1797079983  S12       166             1.0000000000
      1123       104  ASN       CB             -2.7198085909       11.9061662383        1.6105844856  S12       170             1.0000000000
      1124       104  ASN       HB1            -1.7302889795       11.8626660764        1.1399388457  S12       170             1.0000000000
      1125       104  ASN       HB2            -3.2159799257       12.8354796989        1.3106243237  S12       170             1.0000000000
      1126       104  ASN       QQH5           -2.6251064337       11.8710496832        2.7027183031  S12       170             1.0000000000
      1127       104  ASN       CG             -3.5444668342       10.7326646822        1.1424928441  S12       170             1.0000000000
      1128       104  ASN       OD1            -3.0812416733        9.5613873733        1.0952673352  S12       170             1.0000000000
      1129       104  ASN       ND2            -4.8058905526       10.9943248527        0.7506732432  S12       170             1.0000000000
      1130       104  ASN       HD21           -5.4451846755       10.2266141566        0.4819803989  S12       170             1.0000000000
      1131       104  ASN       HD22           -5.1576466379       11.9610152541        0.7337662131  S12       170             1.0000000000
      1132       105  LYS       CE             -3.1983961530        1.7066523728       -4.3536422643  S12       234             1.0000000000
      1133       105  LYS       HE1            -3.5743157300        2.0056756772       -3.3678145603  S12       234             1.0000000000
      1134       105  LYS       HE2            -4.0383117365        1.6880226309       -5.0575697370  S12       234             1.0000000000
      1135       105  LYS       NZ             -2.2330617093        2.6902935845       -4.8302338133  S12       234             1.0000000000
      1136       105  LYS       HZ1            -1.7824328020        2.3770659094       -5.7243145674  S12       234             1.0000000000
      1137       105  LYS       HZ2            -1.4611837825        2.8744322661       -4.1515971428  S12       234             1.0000000000
      1138       105  LYS       HZ3            -2.7160166838        3.6208044144       -5.0053171694  S12       234             1.0000000000
      1139       105  LYS       QQH6           -2.7201149556        0.7206741868       -4.2809805252  S12       234             1.0000000000
      1140       106  SER       CB              2.3268437268        3.3385869457       -5.7770489151  S12       235             1.0000000000
      1141       106  SER       HB1             3.0580487459        2.7012335284       -6.2966426845  S12       235             1.0000000000
      1142       106  SER       HB2             2.8427482892        4.2804883173       -5.5198473944  S12       235             1.0000000000
      1143       106  SER       OG              1.2201727070        3.5761994487       -6.6567278886  S12       235             1.0000000000
      1144       106  SER       HG1             0.7834771782        4.4403111652       -6.4227043892  S12       235             1.0000000000
      1145       106  SER       QQH7            1.9994781516        2.8382684024       -4.8367768348  S12       235             1.0000000000
      1146       107  PNM       S1             -3.0783880485        9.5777077525       -5.9530981264  S12       523             1.0000000000
      1147       107  PNM       C2             -1.8557851476        8.3338180043       -6.6638981984  S12       523             1.0000000000
      1148       107  PNM       C3             -1.4105119828        7.4984524828       -5.4318748707  S12       523             1.0000000000
      1149       107  PNM       N4             -2.5794744496        7.3560977205       -4.5379518783  S12       523             1.0000000000
      1150       107  PNM       C5             -3.6858690760        8.3764822887       -4.7440606025  S12       523             1.0000000000
      1151       107  PNM       C6             -3.5418116970        8.7685330463       -3.2127128489  S12       523             1.0000000000
      1152       107  PNM       C7             -2.4341183885        7.6994921532       -3.1661731855  S12       523             1.0000000000
      1153       107  PNM       O8             -1.4718431366        7.5108977580       -2.4092196815  S12       523             1.0000000000
      1154       107  PNM       C9             -2.5352008955        7.4496334851       -7.6970881913  S12       523             1.0000000000
      1155       107  PNM       C10            -0.6866112537        9.0654104102       -7.2965781154  S12       523             1.0000000000
      1156       107  PNM       C11            -0.8312220999        6.1556572561       -5.8396135206  S12       523             1.0000000000
      1157       107  PNM       O12            -1.4733329896        5.0975096411       -5.6544255729  S12       523             1.0000000000
      1158       107  PNM       O13             0.3869341520        6.1778335285       -6.3762550701  S12       523             1.0000000000
      1159       107  PNM       N14            -2.9422105781       10.0649530867       -2.9891490545  S12       523             1.0000000000
      1160       107  PNM       C15            -3.4925325458       11.1837829048       -3.4986825226  S12       523             1.0000000000
      1161       107  PNM       O16            -4.6006605259       11.1222633171       -4.1197429647  S12       523             1.0000000000
      1162       107  PNM       C17            -2.7564526675       12.4864314258       -3.3270587421  S12       523             1.0000000000
      1163       107  PNM       C18            -1.8501797269       12.7371826463       -4.5062516105  S12       523             1.0000000000
      1164       107  PNM       C19            -0.5067754684       13.0840662157       -4.3084587576  S12       523             1.0000000000
      1165       107  PNM       C20             0.3298802371       13.3022752430       -5.4056755007  S12       523             1.0000000000
      1166       107  PNM       C21            -0.1652894696       13.1813534154       -6.7059904577  S12       523             1.0000000000
      1167       107  PNM       C22            -1.5069148278       12.8478005811       -6.9063581349  S12       523             1.0000000000
      1168       107  PNM       C23            -2.3474395422       12.6270338368       -5.8140285710  S12       523             1.0000000000
      1169       107  PNM       H24            -0.6151023403        8.0614183530       -4.8907446129  S12       523             1.0000000000
      1170       107  PNM       H25            -0.9827038786        9.4991148709       -8.2579188002  S12       523             1.0000000000
      1171       107  PNM       H26             0.1432348040        8.3706537905       -7.4705797073  S12       523             1.0000000000
      1172       107  PNM       H27            -0.3251301299        9.8807582305       -6.6620957826  S12       523             1.0000000000
      1173       107  PNM       H28            -2.8960269743        8.0499718809       -8.5387996383  S12       523             1.0000000000
      1174       107  PNM       H29            -3.3893882223        6.9167185982       -7.2639454640  S12       523             1.0000000000
      1175       107  PNM       H30            -1.8281604384        6.7060745515       -8.0878485456  S12       523             1.0000000000
      1176       107  PNM       H31            -4.6596047694        7.9114292272       -5.0053837329  S12       523             1.0000000000
      1177       107  PNM       H32            -4.4641000377        8.6242542876       -2.6043357239  S12       523             1.0000000000
      1178       107  PNM       H33            -2.1685462679       12.4744815214       -2.3939286313  S12       523             1.0000000000
      1179       107  PNM       H34            -3.4935659093       13.3041361099       -3.2431547908  S12       523             1.0000000000
      1180       107  PNM       H35            -0.1103621018       13.1901557503       -3.2919199585  S12       523             1.0000000000
      1181       107  PNM       H36             1.3821416040       13.5606128020       -5.2440346398  S12       523             1.0000000000
      1182       107  PNM       H37             0.4958335095       13.3503153663       -7.5641218513  S12       523             1.0000000000
      1183       107  PNM       H38            -1.9000690338       12.7520535349       -7.9252450162  S12       523             1.0000000000
      1184       107  PNM       H39            -3.4044909131       12.3821666120       -5.9747532150  S12       523             1.0000000000
      1185       107  PNM       H40            -2.0155181155       10.0955713358       -2.5193593744  S12       523             1.0000000000
      1186       108  TIP3      OH2            -4.4981778977        7.6847596501       -0.2146771497  S12       290             1.0000000000
      1187       108  TIP3      H1             -5.9892712638        7.4473378928       -0.0023235533  S12       290             1.0000000000
      1188       108  TIP3      H2             -3.9253466078        8.3553441369        0.2691175000  S12       290             1.0000000000
      1189       109  SER       CB             -2.9135331549        5.0140679098       -2.1467602631  S13       70              1.0000000000
      1190       109  SER       HB1            -3.4225004780        4.1640469595       -2.6410050270  S13       70              1.0000000000
      1191       109  SER       HB2            -1.9357139474        5.1785181338       -2.6251167212  S13       70              1.0000000000
      1192       109  SER       OG             -3.7359383929        6.1859841571       -2.3120250823  S13       70              1.0000000000
      1193       109  SER       HG1            -4.0110811234        7.1698182280       -0.9083296639  S13       70              1.0000000000
      1194       109  SER       QQH1           -2.7701089079        4.7825608764       -1.0690079300  S13       70              1.0000000000
      1195       110  LYS       CD             -6.3171659341        3.3423235417       -1.9225400388  S13       73              1.0000000000
      1196       110  LYS       HD1            -7.0279518856        2.8533872126       -2.5934129378  S13       73              1.0000000000
      1197       110  LYS       HD2            -5.3150238416        3.2151996217       -2.3525439517  S13       73              1.0000000000
      1198       110  LYS       QQH2           -6.3586669654        2.8430202604       -0.9445572257  S13       73              1.0000000000
      1199       110  LYS       CE             -6.6517457502        4.8165827032       -1.8215401008  S13       73              1.0000000000
      1200       110  LYS       HE1            -6.2585913364        5.2484164474       -0.8801116153  S13       73              1.0000000000
      1201       110  LYS       HE2            -7.7516476204        4.9592002131       -1.8032686148  S13       73              1.0000000000
      1202       110  LYS       NZ             -6.0745922795        5.5452824618       -2.9387286913  S13       73              1.0000000000
      1203       110  LYS       HZ1            -6.1555586000        5.0460164024       -3.8401184008  S13       73              1.0000000000
      1204       110  LYS       HZ2            -4.7902504829        5.8666990878       -2.6623324970  S13       73              1.0000000000
      1205       110  LYS       HZ3            -6.5270489452        6.4780741072       -3.0503480724  S13       73              1.0000000000
      1206       111  SER       CB             -4.5123160116        4.4101214491       -6.4695904794  S13       130             1.0000000000
      1207       111  SER       HB1            -4.5161011684        5.3212091435       -7.0814152546  S13       130             1.0000000000
      1208       111  SER       HB2            -3.7842133721        3.6991179949       -6.8993888947  S13       130             1.0000000000
      1209       111  SER       OG             -4.1070985518        4.7203493126       -5.1048033621  S13       130             1.0000000000
      1210       111  SER       HG1            -3.4616824314        5.4837343346       -5.1281545321  S13       130             1.0000000000
      1211       111  SER       QQH3           -5.5114066084        3.9487145895       -6.4550433389  S13       130             1.0000000000
      1212       112  GLU       CB             -9.9011410129        9.3470058792        0.9471892903  S13       166             1.0000000000
      1213       112  GLU       HB1            -9.5527834423        9.9698898746        0.1122269093  S13       166             1.0000000000
      1214       112  GLU       HB2           -10.9563588738        9.1304276934        0.7763257182  S13       166             1.0000000000
      1215       112  GLU       QQH4           -9.7790967553        9.8670378306        1.9031689556  S13       166             1.0000000000
      1216       112  GLU       CG             -9.1157166820        8.0519999063        0.9145021754  S13       166             1.0000000000
      1217       112  GLU       HG1            -9.5417197679        7.3811491288        0.1510147296  S13       166             1.0000000000
      1218       112  GLU       HG2            -9.1984908742        7.5068338835        1.8700307966  S13       166             1.0000000000
      1219       112  GLU       CD             -7.6684441146        8.2852112756        0.5867445456  S13       166             1.0000000000
      1220       112  GLU       OE1            -7.1219078964        9.3869817777        0.6563399397  S13       166             1.0000000000
      1221       112  GLU       OE2            -6.9866954757        7.1960292635        0.1905095940  S13       166             1.0000000000
      1222       113  ASN       CB             -2.7180801769       11.9090027695        1.6104695407  S13       170             1.0000000000
      1223       113  ASN       HB1            -1.7282034246       11.8661422710        1.1403777078  S13       170             1.0000000000
      1224       113  ASN       HB2            -3.2140842522       12.8385972033        1.3111133963  S13       170             1.0000000000
      1225       113  ASN       QQH5           -2.6238504300       11.8728129360        2.7026011835  S13       170             1.0000000000
      1226       113  ASN       CG             -3.5418398264       10.7355973713        1.1409380262  S13       170             1.0000000000
      1227       113  ASN       OD1            -3.0798622763        9.5636595882        1.1015747049  S13       170             1.0000000000
      1228       113  ASN       ND2            -4.8002679425       10.9978152413        0.7395769018  S13       170             1.0000000000
      1229       113  ASN       HD21           -5.4394032217       10.2299458129        0.4716386102  S13       170             1.0000000000
      1230       113  ASN       HD22           -5.1500275532       11.9651438101        0.7151145878  S13       170             1.0000000000
      1231       114  LYS       CE             -3.1988136483        1.7075551229       -4.3531038570  S13       234             1.0000000000
      1232       114  LYS       HE1            -3.5749728434        2.0056963626       -3.3670558554  S13       234             1.0000000000
      1233       114  LYS       HE2            -4.0386051562        1.6894115395       -5.0571958050  S13       234             1.0000000000
      1234       114  LYS       NZ             -2.2334510006        2.6915729101       -4.8285857944  S13       234             1.0000000000
      1235       114  LYS       HZ1            -1.7829685761        2.3796071886       -5.7231867839  S13       234             1.0000000000
      1236       114  LYS       HZ2            -1.4612087327        2.8745475291       -4.1500426733  S13       234             1.0000000000
      1237       114  LYS       HZ3            -2.7156741698        3.6227016216       -5.0024303840  S13       234             1.0000000000
      1238       114  LYS       QQH6           -2.7205511018        0.7215165030       -4.2811955287  S13       234             1.0000000000
      1239       115  SER       CB              2.3268751123        3.3385877748       -5.7772948553  S13       235             1.0000000000
      1240       115  SER       HB1             3.0584104769        2.7016032171       -6.2968921426  S13       235             1.0000000000
      1241       115  SER       HB2             2.8424198845        4.2806233954       -5.5198875510  S13       235             1.0000000000
      1242       115  SER       OG              1.2202912577        3.5759047503       -6.6571102847  S13       235             1.0000000000
      1243       115  SER       HG1             0.7827752676        4.4393073366       -6.4222202641  S13       235             1.0000000000
      1244       115  SER       QQH7            1.9995625260        2.8379824315       -4.8371569340  S13       235             1.0000000000
      1245       116  PNM       S1             -3.0847387455        9.5652856148       -5.9591683410  S13       523             1.0000000000
      1246       116  PNM       C2             -1.8571714056        8.3244390167       -6.6657649632  S13       523             1.0000000000
      1247       116  PNM       C3             -1.4159232716        7.4891786516       -5.4327070685  S13       523             1.0000000000
      1248       116  PNM       N4             -2.5886330649        7.3407138285       -4.5438642899  S13       523             1.0000000000
      1249       116  PNM       C5             -3.6926977759        8.3651918465       -4.7495878425  S13       523             1.0000000000
      1250       116  PNM       C6             -3.5458687780        8.7590220521       -3.2193547180  S13       523             1.0000000000
      1251       116  PNM       C7             -2.4407914256        7.6885439318       -3.1713669218  S13       523             1.0000000000
      1252       116  PNM       O8             -1.4734285502        7.5085065104       -2.4186383868  S13       523             1.0000000000
      1253       116  PNM       C9             -2.5304910613        7.4402831305       -7.7029167579  S13       523             1.0000000000
      1254       116  PNM       C10            -0.6863267709        9.0585526030       -7.2924759518  S13       523             1.0000000000
      1255       116  PNM       C11            -0.8298844876        6.1492346426       -5.8394328134  S13       523             1.0000000000
      1256       116  PNM       O12            -1.4663429056        5.0878359605       -5.6549677497  S13       523             1.0000000000
      1257       116  PNM       O13             0.3887811443        6.1775480948       -6.3752676730  S13       523             1.0000000000
      1258       116  PNM       N14            -2.9410829864       10.0529894564       -2.9970373184  S13       523             1.0000000000
      1259       116  PNM       C15            -3.4917975940       11.1746953730       -3.4991639176  S13       523             1.0000000000
      1260       116  PNM       O16            -4.6034493851       11.1174996848       -4.1141787510  S13       523             1.0000000000
      1261       116  PNM       C17            -2.7521133653       12.4750022114       -3.3261032427  S13       523             1.0000000000
      1262       116  PNM       C18            -1.8485090089       12.7279488565       -4.5068832152  S13       523             1.0000000000
      1263       116  PNM       C19            -0.5057063383       13.0784994304       -4.3112813597  S13       523             1.0000000000
      1264       116  PNM       C20             0.3283332835       13.3001314868       -5.4098012609  S13       523             1.0000000000
      1265       116  PNM       C21            -0.1688905740       13.1789173532       -6.7093058920  S13       523             1.0000000000
      1266       116  PNM       C22            -1.5099275874       12.8417000230       -6.9074707960  S13       523             1.0000000000
      1267       116  PNM       C23            -2.3478903737       12.6176954960       -5.8138315917  S13       523             1.0000000000
      1268       116  PNM       H24            -0.6251343676        8.0541683201       -4.8866655494  S13       523             1.0000000000
      1269       116  PNM       H25            -0.9777950215        9.4892754038       -8.2565671683  S13       523             1.0000000000
      1270       116  PNM       H26             0.1467629288        8.3660326868       -7.4597352614  S13       523             1.0000000000
      1271       116  PNM       H27            -0.3316489039        9.8765362090       -6.6575894408  S13       523             1.0000000000
      1272       116  PNM       H28            -2.8876271487        8.0407471189       -8.5461159039  S13       523             1.0000000000
      1273       116  PNM       H29            -3.3864632844        6.9065413196       -7.2744726439  S13       523             1.0000000000
      1274       116  PNM       H30            -1.8210187435        6.6974591694       -8.0905221011  S13       523             1.0000000000
      1275       116  PNM       H31            -4.6679058945        7.9024040064       -5.0091548785  S13       523             1.0000000000
      1276       116  PNM       H32            -4.4679634092        8.6185572065       -2.6098424753  S13       523             1.0000000000
      1277       116  PNM       H33            -2.1616673844       12.4587827783       -2.3946796747  S13       523             1.0000000000
      1278       116  PNM       H34            -3.4871898579       13.2941400902       -3.2374948044  S13       523             1.0000000000
      1279       116  PNM       H35            -0.1077491426       13.1849159139       -3.2953797130  S13       523             1.0000000000
      1280       116  PNM       H36             1.3801902775       13.5612874254       -5.2498271188  S13       523             1.0000000000
      1281       116  PNM       H37             0.4901879535       13.3504118490       -7.5685070716  S13       523             1.0000000000
      1282       116  PNM       H38            -1.9047275587       12.7458784563       -7.9257112880  S13       523             1.0000000000
      1283       116  PNM       H39            -3.4046950416       12.3706749085       -5.9729214051  S13       523             1.0000000000
      1284       116  PNM       H40            -2.0137052906       10.0802820149       -2.5283445617  S13       523             1.0000000000
      1285       117  TIP3      OH2            -4.4949074014        7.6853507998       -0.2069334128  S13       290             1.0000000000
      1286       117  TIP3      H1             -5.9977738652        7.4484787771        0.0081524702  S13       290             1.0000000000
      1287       117  TIP3      H2             -3.9220553887        8.3562388573        0.2767685891  S13       290             1.0000000000
      1288       118  SER       CB             -2.9089105469        5.0126822442       -2.1502587432  S14       70              1.0000000000
      1289       118  SER       HB1            -3.4175351395        4.1619281299       -2.6439086277  S14       70              1.0000000000
      1290       118  SER       HB2            -1.9315217820        5.1773547350       -2.6294604647  S14       70              1.0000000000
      1291       118  SER       OG             -3.7327302397        6.1834091907       -2.3144209460  S14       70              1.0000000000
      1292       118  SER       HG1            -4.0082298695        7.1725017994       -0.9023202088  S14       70              1.0000000000
      1293       118  SER       QQH1           -2.7640479471        4.7811512269       -1.0726099790  S14       70              1.0000000000
      1294       119  LYS       CD             -6.3083150920        3.3410423919       -1.9265021948  S14       73              1.0000000000
      1295       119  LYS       HD1            -7.0279098471        2.8594176892       -2.5933555237  S14       73              1.0000000000
      1296       119  LYS       HD2            -5.3100636080        3.2056568392       -2.3629469424  S14       73              1.0000000000
      1297       119  LYS       QQH2           -6.3476559311        2.8408963632       -0.9489337139  S14       73              1.0000000000
      1298       119  LYS       CE             -6.6290022861        4.8177273023       -1.8205375672  S14       73              1.0000000000
      1299       119  LYS       HE1            -6.2167007787        5.2467068970       -0.8858864773  S14       73              1.0000000000
      1300       119  LYS       HE2            -7.7272689189        4.9692445724       -1.7837032759  S14       73              1.0000000000
      1301       119  LYS       NZ             -6.0642430902        5.5420717875       -2.9472191596  S14       73              1.0000000000
      1302       119  LYS       HZ1            -6.1464322143        5.0367580521       -3.8450066990  S14       73              1.0000000000
      1303       119  LYS       HZ2            -4.7903083570        5.8634374146       -2.6739154982  S14       73              1.0000000000
      1304       119  LYS       HZ3            -6.5215782744        6.4723684253       -3.0601819850  S14       73              1.0000000000
      1305       120  SER       CB             -4.5127042292        4.4138249893       -6.4646788253  S14       130             1.0000000000
      1306       120  SER       HB1            -4.5169929492        5.3262961144       -7.0742817663  S14       130             1.0000000000
      1307       120  SER       HB2            -3.7832036253        3.7048526098       -6.8952929580  S14       130             1.0000000000
      1308       120  SER       OG             -4.1092576302        4.7212502015       -5.0983585628  S14       130             1.0000000000
      1309       120  SER       HG1            -3.4704736016        5.4913912021       -5.1167197040  S14       130             1.0000000000
      1310       120  SER       QQH3           -5.5113043935        3.9510317602       -6.4522566771  S14       130             1.0000000000
      1311       121  GLU       CB             -9.9060850474        9.3537712476        0.9472507133  S14       166             1.0000000000
      1312       121  GLU       HB1            -9.5565855363        9.9765551817        0.1126060521  S14       166             1.0000000000
      1313       121  GLU       HB2           -10.9613780452        9.1382086504        0.7755993665  S14       166             1.0000000000
      1314       121  GLU       QQH4           -9.7842898536        9.8736535351        1.9033949253  S14       166             1.0000000000
      1315       121  GLU       CG             -9.1217951755        8.0583169536        0.9152500964  S14       166             1.0000000000
      1316       121  GLU       HG1            -9.5465862886        7.3883900071        0.1502454330  S14       166             1.0000000000
      1317       121  GLU       HG2            -9.2070838908        7.5122637278        1.8701023252  S14       166             1.0000000000
      1318       121  GLU       CD             -7.6736140241        8.2902886057        0.5909676179  S14       166             1.0000000000
      1319       121  GLU       OE1            -7.1255484296        9.3910975716        0.6578171200  S14       166             1.0000000000
      1320       121  GLU       OE2            -6.9923097713        7.1979620387        0.2002137903  S14       166             1.0000000000
      1321       122  ASN       CB             -2.7166739448       11.9116055769        1.6102728752  S14       170             1.0000000000
      1322       122  ASN       HB1            -1.7265152426       11.8692866784        1.1406581759  S14       170             1.0000000000
      1323       122  ASN       HB2            -3.2125399605       12.8414539175        1.3114861990  S14       170             1.0000000000
      1324       122  ASN       QQH5           -2.6228687164       11.8744329668        2.7023732743  S14       170             1.0000000000
      1325       122  ASN       CG             -3.5396525550       10.7382786341        1.1394001745  S14       170             1.0000000000
      1326       122  ASN       OD1            -3.0793332187        9.5655760648        1.1078679990  S14       170             1.0000000000
      1327       122  ASN       ND2            -4.7949673053       11.0012578817        0.7284536539  S14       170             1.0000000000
      1328       122  ASN       HD21           -5.4340836741       10.2333419770        0.4611469183  S14       170             1.0000000000
      1329       122  ASN       HD22           -5.1424381939       11.9692461828        0.6962178792  S14       170             1.0000000000
      1330       123  LYS       CE             -3.1990855354        1.7084035380       -4.3526317772  S14       234             1.0000000000
      1331       123  LYS       HE1            -3.5755022655        2.0056641554       -3.3663978239  S14       234             1.0000000000
      1332       123  LYS       HE2            -4.0387551461        1.6908593551       -5.0568829535  S14       234             1.0000000000
      1333       123  LYS       NZ             -2.2336154898        2.6926980955       -4.8269778745  S14       234             1.0000000000
      1334       123  LYS       HZ1            -1.7833052357        2.3818904017       -5.7220956073  S14       234             1.0000000000
      1335       123  LYS       HZ2            -1.4610559085        2.8744907619       -4.1484946376  S14       234             1.0000000000
      1336       123  LYS       HZ3            -2.7150844873        3.6243806468       -4.9996085459  S14       234             1.0000000000
      1337       123  LYS       QQH6           -2.7209292819        0.7222430539       -4.2814545882  S14       234             1.0000000000
      1338       124  SER       CB              2.3268675180        3.3386161019       -5.7775383492  S14       235             1.0000000000
      1339       124  SER       HB1             3.0587362129        2.7020218966       -6.2971882085  S14       235             1.0000000000
      1340       124  SER       HB2             2.8420184070        4.2807842731       -5.5198879280  S14       235             1.0000000000
      1341       124  SER       OG              1.2203488704        3.5756235877       -6.6574684834  S14       235             1.0000000000
      1342       124  SER       HG1             0.7819467707        4.4382654698       -6.4216501069  S14       235             1.0000000000
      1343       124  SER       QQH7            1.9996401247        2.8377066305       -4.8375338975  S14       235             1.0000000000
      1344       125  PNM       S1             -3.0913215220        9.5525735482       -5.9654352892  S14       523             1.0000000000
      1345       125  PNM       C2             -1.8585750247        8.3148336561       -6.6675392519  S14       523             1.0000000000
      1346       125  PNM       C3             -1.4214743902        7.4797108675       -5.4334004983  S14       523             1.0000000000
      1347       125  PNM       N4             -2.5979077401        7.3250494192       -4.5497839693  S14       523             1.0000000000
      1348       125  PNM       C5             -3.6996296067        8.3535839926       -4.7550871507  S14       523             1.0000000000
      1349       125  PNM       C6             -3.5499549826        8.7492830300       -3.2260065020  S14       523             1.0000000000
      1350       125  PNM       C7             -2.4477125206        7.6772143732       -3.1764419644  S14       523             1.0000000000
      1351       125  PNM       O8             -1.4750694831        7.5061052881       -2.4281979358  S14       523             1.0000000000
      1352       125  PNM       C9             -2.5255452996        7.4307302384       -7.7087700342  S14       523             1.0000000000
      1353       125  PNM       C10            -0.6860638154        9.0515936433       -7.2881017939  S14       523             1.0000000000
      1354       125  PNM       C11            -0.8286379943        6.1426995109       -5.8390558600  S14       523             1.0000000000
      1355       125  PNM       O12            -1.4593869156        5.0780193125       -5.6553225991  S14       523             1.0000000000
      1356       125  PNM       O13             0.3904594209        6.1771836274       -6.3741251915  S14       523             1.0000000000
      1357       125  PNM       N14            -2.9396303032       10.0406154920       -3.0051746449  S14       523             1.0000000000
      1358       125  PNM       C15            -3.4907672378       11.1652331147       -3.4995572916  S14       523             1.0000000000
      1359       125  PNM       O16            -4.6060529816       11.1124028979       -4.1082727819  S14       523             1.0000000000
      1360       125  PNM       C17            -2.7474701801       12.4631593784       -3.3250492967  S14       523             1.0000000000
      1361       125  PNM       C18            -1.8466873037       12.7183988713       -4.5074854736  S14       523             1.0000000000
      1362       125  PNM       C19            -0.5045235070       13.0727493869       -4.3141375326  S14       523             1.0000000000
      1363       125  PNM       C20             0.3267767581       13.2979759940       -5.4139937001  S14       523             1.0000000000
      1364       125  PNM       C21            -0.1725864192       13.1765109480       -6.7126594040  S14       523             1.0000000000
      1365       125  PNM       C22            -1.5129974585       12.8354813667       -6.9085540876  S14       523             1.0000000000
      1366       125  PNM       C23            -2.3482792724       12.6080659971       -5.8135644288  S14       523             1.0000000000
      1367       125  PNM       H24            -0.6353008131        8.0467634843       -4.8825600325  S14       523             1.0000000000
      1368       125  PNM       H25            -0.9726870067        9.4792772176       -8.2550191326  S14       523             1.0000000000
      1369       125  PNM       H26             0.1503781099        8.3614845925       -7.4483921116  S14       523             1.0000000000
      1370       125  PNM       H27            -0.3384012395        9.8723058984       -6.6529229639  S14       523             1.0000000000
      1371       125  PNM       H28            -2.8788887638        8.0314361275       -8.5534145239  S14       523             1.0000000000
      1372       125  PNM       H29            -3.3832977612        6.8961395345       -7.2851319811  S14       523             1.0000000000
      1373       125  PNM       H30            -1.8135015919        6.6887541199       -8.0930888312  S14       523             1.0000000000
      1374       125  PNM       H31            -4.6763237635        7.8930466527       -5.0127233154  S14       523             1.0000000000
      1375       125  PNM       H32            -4.4717211126        8.6130541723       -2.6151850463  S14       523             1.0000000000
      1376       125  PNM       H33            -2.1543699936       12.4425926331       -2.3954356951  S14       523             1.0000000000
      1377       125  PNM       H34            -3.4804189415       13.2837956905       -3.2315101499  S14       523             1.0000000000
      1378       125  PNM       H35            -0.1050164250       13.1794569058       -3.2988765248  S14       523             1.0000000000
      1379       125  PNM       H36             1.3781930153       13.5620369182       -5.2556539700  S14       523             1.0000000000
      1380       125  PNM       H37             0.4844046099       13.3507154554       -7.5729099976  S14       523             1.0000000000
      1381       125  PNM       H38            -1.9094674169       12.7395772860       -7.9261292261  S14       523             1.0000000000
      1382       125  PNM       H39            -3.4048125285       12.3587966727       -5.9709583125  S14       523             1.0000000000
      1383       125  PNM       H40            -2.0115832176       10.0646384093       -2.5375586177  S14       523             1.0000000000
      1384       126  TIP3      OH2            -4.4921753084        7.6846879143       -0.2000519030  S14       290             1.0000000000
      1385       126  TIP3      H1             -6.0055433454        7.4490622303        0.0174909659  S14       290             1.0000000000
      1386       126  TIP3      H2             -3.9187733518        8.3554423292        0.2828560873  S14       290             1.0000000000
      1387       127  SER       CB             -2.9038711760        5.0120243093       -2.1540064647  S15       70              1.0000000000
      1388       127  SER       HB1            -3.4113724929        4.1600524573       -2.6471626598  S15       70              1.0000000000
      1389       127  SER       HB2            -1.9268864052        5.1776812760       -2.6337532064  S15       70              1.0000000000
      1390       127  SER       OG             -3.7301250741        6.1807895456       -2.3173022539  S15       70              1.0000000000
      1391       127  SER       HG1            -4.0055027228        7.1736747407       -0.8982592236  S15       70              1.0000000000
      1392       127  SER       QQH1           -2.7575332308        4.7806472258       -1.0764277491  S15       70              1.0000000000
      1393       128  LYS       CD             -6.2990919891        3.3406839144       -1.9307244145  S15       73              1.0000000000
      1394       128  LYS       HD1            -7.0274401462        2.8663465336       -2.5934087273  S15       73              1.0000000000
      1395       128  LYS       HD2            -5.3048700771        3.1971584351       -2.3736551198  S15       73              1.0000000000
      1396       128  LYS       QQH2           -6.3364542917        2.8398611359       -0.9535403676  S15       73              1.0000000000
      1397       128  LYS       CE             -6.6058684925        4.8196761415       -1.8200369101  S15       73              1.0000000000
      1398       128  LYS       HE1            -6.1738094843        5.2457549066       -0.8929085109  S15       73              1.0000000000
      1399       128  LYS       HE2            -7.7018354880        4.9804455444       -1.7641226247  S15       73              1.0000000000
      1400       128  LYS       NZ             -6.0543047252        5.5399260102       -2.9562757839  S15       73              1.0000000000
      1401       128  LYS       HZ1            -6.1379282719        5.0291706184       -3.8508161889  S15       73              1.0000000000
      1402       128  LYS       HZ2            -4.7931410147        5.8595690461       -2.6872632332  S15       73              1.0000000000
      1403       128  LYS       HZ3            -6.5160648147        6.4679779706       -3.0699563327  S15       73              1.0000000000
      1404       129  SER       CB             -4.5133773724        4.4172623907       -6.4595023606  S15       130             1.0000000000
      1405       129  SER       HB1            -4.5181681150        5.3313648566       -7.0665430374  S15       130             1.0000000000
      1406       129  SER       HB2            -3.7823813551        3.7105597570       -6.8910996919  S15       130             1.0000000000
      1407       129  SER       OG             -4.1119980848        4.7214433926       -5.0915180303  S15       130             1.0000000000
      1408       129  SER       HG1            -3.4783743834        5.4972516350       -5.1047414096  S15       130             1.0000000000
      1409       129  SER       QQH3           -5.5114126416        3.9530100218       -6.4496139719  S15       130             1.0000000000
      1410       130  GLU       CB             -9.9103882994        9.3600257601        0.9472505357  S15       166             1.0000000000
      1411       130  GLU       HB1            -9.5597577612        9.9827171804        0.1129559324  S15       166             1.0000000000
      1412       130  GLU       HB2           -10.9657484278        9.1453938249        0.7747709334  S15       166             1.0000000000
      1413       130  GLU       QQH4           -9.7888686788        9.8796870767        1.9036067946  S15       166             1.0000000000
      1414       130  GLU       CG             -9.1271359697        8.0640764101        0.9158289911  S15       166             1.0000000000
      1415       130  GLU       HG1            -9.5509535969        7.3950270167        0.1494734635  S15       166             1.0000000000
      1416       130  GLU       HG2            -9.2147934540        7.5171791913        1.8700202381  S15       166             1.0000000000
      1417       130  GLU       CD             -7.6780270120        8.2946437491        0.5945728882  S15       166             1.0000000000
      1418       130  GLU       OE1            -7.1286920553        9.3947692894        0.6590438192  S15       166             1.0000000000
      1419       130  GLU       OE2            -6.9969134284        7.1997532646        0.2087089172  S15       166             1.0000000000
      1420       131  ASN       CB             -2.7155111946       11.9138802975        1.6100048614  S15       170             1.0000000000
      1421       131  ASN       HB1            -1.7251005906       11.8719331988        1.1408108523  S15       170             1.0000000000
      1422       131  ASN       HB2            -3.2111300343       12.8440163217        1.3117416230  S15       170             1.0000000000
      1423       131  ASN       QQH5           -2.6220421077       11.8757700389        2.7020797636  S15       170             1.0000000000
      1424       131  ASN       CG             -3.5379360571       10.7406942127        1.1378764203  S15       170             1.0000000000
      1425       131  ASN       OD1            -3.0797262806        9.5670867643        1.1140684197  S15       170             1.0000000000
      1426       131  ASN       ND2            -4.7900218419       11.0047576856        0.7174094610  S15       170             1.0000000000
      1427       131  ASN       HD21           -5.4293460810       10.2369821122        0.4507196156  S15       170             1.0000000000
      1428       131  ASN       HD22           -5.1347013386       11.9735344445        0.6771921380  S15       170             1.0000000000
      1429       132  LYS       CE             -3.1992303966        1.7092449734       -4.3522536918  S15       234             1.0000000000
      1430       132  LYS       HE1            -3.5758723014        2.0056815078       -3.3658258248  S15       234             1.0000000000
      1431       132  LYS       HE2            -4.0387333622        1.6923796466       -5.0567108550  S15       234             1.0000000000
      1432       132  LYS       NZ             -2.2335506521        2.6937037253       -4.8254340883  S15       234             1.0000000000
      1433       132  LYS       HZ1            -1.7833512958        2.3840387504       -5.7210192436  S15       234             1.0000000000
      1434       132  LYS       HZ2            -1.4607248339        2.8743532573       -4.1469493648  S15       234             1.0000000000
      1435       132  LYS       HZ3            -2.7142517571        3.6258809121       -4.9969050485  S15       234             1.0000000000
      1436       132  LYS       QQH6           -2.7212869052        0.7229298662       -4.2818103980  S15       234             1.0000000000
      1437       133  SER       CB              2.3267923741        3.3387090519       -5.7777867250  S15       235             1.0000000000
      1438       133  SER       HB1             3.0589702934        2.7025482510       -6.2975385171  S15       235             1.0000000000
      1439       133  SER       HB2             2.8415386857        4.2810180310       -5.5198761622  S15       235             1.0000000000
      1440       133  SER       OG              1.2203085760        3.5754172670       -6.6577945214  S15       235             1.0000000000
      1441       133  SER       HG1             0.7809793947        4.4372507538       -6.4209631509  S15       235             1.0000000000
      1442       133  SER       QQH7            1.9996866734        2.8374528340       -4.8379215549  S15       235             1.0000000000
      1443       134  PNM       S1             -3.0980661299        9.5394947108       -5.9716038335  S15       523             1.0000000000
      1444       134  PNM       C2             -1.8599946524        8.3051174157       -6.6691052423  S15       523             1.0000000000
      1445       134  PNM       C3             -1.4271765428        7.4701392010       -5.4338490771  S15       523             1.0000000000
      1446       134  PNM       N4             -2.6073044113        7.3092552863       -4.5555978005  S15       523             1.0000000000
      1447       134  PNM       C5             -3.7066623276        8.3417581697       -4.7605389525  S15       523             1.0000000000
      1448       134  PNM       C6             -3.5542095876        8.7393723155       -3.2326204541  S15       523             1.0000000000
      1449       134  PNM       C7             -2.4550528662        7.6655109853       -3.1812510078  S15       523             1.0000000000
      1450       134  PNM       O8             -1.4768531770        7.5037288172       -2.4376994138  S15       523             1.0000000000
      1451       134  PNM       C9             -2.5203727037        7.4210697536       -7.7145157529  S15       523             1.0000000000
      1452       134  PNM       C10            -0.6857768827        9.0445454295       -7.2833318774  S15       523             1.0000000000
      1453       134  PNM       C11            -0.8275152311        6.1361560615       -5.8384309061  S15       523             1.0000000000
      1454       134  PNM       O12            -1.4525520885        5.0681754504       -5.6554649706  S15       523             1.0000000000
      1455       134  PNM       O13             0.3918963939        6.1768164302       -6.3728109484  S15       523             1.0000000000
      1456       134  PNM       N14            -2.9378528616       10.0278144722       -3.0135139634  S15       523             1.0000000000
      1457       134  PNM       C15            -3.4893843765       11.1553936897       -3.4998274301  S15       523             1.0000000000
      1458       134  PNM       O16            -4.6084252575       11.1069922474       -4.1019592443  S15       523             1.0000000000
      1459       134  PNM       C17            -2.7424497561       12.4508712900       -3.3238469291  S15       523             1.0000000000
      1460       134  PNM       C18            -1.8447038164       12.7086162444       -4.5080315594  S15       523             1.0000000000
      1461       134  PNM       C19            -0.5032276323       13.0668879250       -4.3169935420  S15       523             1.0000000000
      1462       134  PNM       C20             0.3252216256       13.2958740676       -5.4182037096  S15       523             1.0000000000
      1463       134  PNM       C21            -0.1763586056       13.1742112626       -6.7160004963  S15       523             1.0000000000
      1464       134  PNM       C22            -1.5161042853       12.8292534334       -6.9095714663  S15       523             1.0000000000
      1465       134  PNM       C23            -2.3485976226       12.5982526950       -5.8132004983  S15       523             1.0000000000
      1466       134  PNM       H24            -0.6457519488        8.0392041253       -4.8781766690  S15       523             1.0000000000
      1467       134  PNM       H25            -0.9672709065        9.4691347879       -8.2531043835  S15       523             1.0000000000
      1468       134  PNM       H26             0.1540543217        8.3568959552       -7.4363354234  S15       523             1.0000000000
      1469       134  PNM       H27            -0.3453532163        9.8680673932       -6.6479367904  S15       523             1.0000000000
      1470       134  PNM       H28            -2.8697991761        8.0220425860       -8.5606106535  S15       523             1.0000000000
      1471       134  PNM       H29            -3.3798990989        6.8855041945       -7.2959142416  S15       523             1.0000000000
      1472       134  PNM       H30            -1.8055423748        6.6800554056       -8.0954209392  S15       523             1.0000000000
      1473       134  PNM       H31            -4.6848936608        7.8833816357       -5.0163016348  S15       523             1.0000000000
      1474       134  PNM       H32            -4.4757761681        8.6079039599       -2.6205666211  S15       523             1.0000000000
      1475       134  PNM       H33            -2.1465090265       12.4257782472       -2.3961737121  S15       523             1.0000000000
      1476       134  PNM       H34            -3.4731733216       13.2729288463       -3.2249824019  S15       523             1.0000000000
      1477       134  PNM       H35            -0.1020838475       13.1737773536       -3.3024042706  S15       523             1.0000000000
      1478       134  PNM       H36             1.3761608262       13.5629267124       -5.2615474593  S15       523             1.0000000000
      1479       134  PNM       H37             0.4784550249       13.3512820227       -7.5773213728  S15       523             1.0000000000
      1480       134  PNM       H38            -1.9142901264       12.7332106541       -7.9264689198  S15       523             1.0000000000
      1481       134  PNM       H39            -3.4048218992       12.3464917865       -5.9688302802  S15       523             1.0000000000
      1482       134  PNM       H40            -2.0090139067       10.0483115877       -2.5472201153  S15       523             1.0000000000
      1483       135  TIP3      OH2            -4.4898405634        7.6825702205       -0.1943552611  S15       290             1.0000000000
      1484       135  TIP3      H1             -6.0111661335        7.4495087418        0.0256571489  S15       290             1.0000000000
      1485       135  TIP3      H2             -3.9166667833        8.3532883365        0.2877981070  S15       290             1.0000000000
      1486       136  SER       CB             -2.8982561357        5.0121021935       -2.1580825796  S16       70              1.0000000000
      1487       136  SER       HB1            -3.4038482682        4.1585508822       -2.6509627540  S16       70              1.0000000000
      1488       136  SER       HB2            -1.9216739543        5.1795164115       -2.6379928622  S16       70              1.0000000000
      1489       136  SER       OG             -3.7279695023        6.1783968649       -2.3208460794  S16       70              1.0000000000
      1490       136  SER       HG1            -4.0033354875        7.1733170692       -0.8969455602  S16       70              1.0000000000
      1491       136  SER       QQH1           -2.7507518995        4.7810965460       -1.0805980482  S16       70              1.0000000000
      1492       137  LYS       CD             -6.2895761505        3.3412086760       -1.9352772363  S16       73              1.0000000000
      1493       137  LYS       HD1            -7.0266216304        2.8741611433       -2.5936995132  S16       73              1.0000000000
      1494       137  LYS       HD2            -5.2994796401        3.1895217066       -2.3846708603  S16       73              1.0000000000
      1495       137  LYS       QQH2           -6.3250675629        2.8398675777       -0.9584494410  S16       73              1.0000000000
      1496       137  LYS       CE             -6.5821059758        4.8224688466       -1.8200771002  S16       73              1.0000000000
      1497       137  LYS       HE1            -6.1290760660        5.2456132060       -0.9016182366  S16       73              1.0000000000
      1498       137  LYS       HE2            -7.6751096352        4.9928186296       -1.7441954155  S16       73              1.0000000000
      1499       137  LYS       NZ             -6.0448547782        5.5387930927       -2.9661481476  S16       73              1.0000000000
      1500       137  LYS       HZ1            -6.1316584196        5.0232932317       -3.8576636467  S16       73              1.0000000000
      1501       137  LYS       HZ2            -4.7977762711        5.8553304713       -2.7032105389  S16       73              1.0000000000
      1502       137  LYS       HZ3            -6.5108020759        6.4648439094       -3.0795952337  S16       73              1.0000000000
      1503       138  SER       CB             -4.5144106333        4.4203493548       -6.4540803414  S16       130             1.0000000000
      1504       138  SER       HB1            -4.5195720234        5.3363712720       -7.0581362014  S16       130             1.0000000000
      1505       138  SER       HB2            -3.7817979164        3.7161655017       -6.8868513274  S16       130             1.0000000000
      1506       138  SER       OG             -4.1155779215        4.7206580453       -5.0843020980  S16       130             1.0000000000
      1507       138  SER       HG1            -3.4840309148        5.4995453205       -5.0930375346  S16       130             1.0000000000
      1508       138  SER       QQH3           -5.5118313474        3.9545956768       -6.4472262146  S16       130             1.0000000000
      1509       139  GLU       CB             -9.9140834949        9.3657414960        0.9471968525  S16       166             1.0000000000
      1510       139  GLU       HB1            -9.5623764615        9.9883624652        0.1132731919  S16       166             1.0000000000
      1511       139  GLU       HB2           -10.9695171192        9.1520350491        0.7738457827  S16       166             1.0000000000
      1512       139  GLU       QQH4           -9.7929090030        9.8851595428        1.9037633661  S16       166             1.0000000000
      1513       139  GLU       CG             -9.1317608444        8.0692760223        0.9162602246  S16       166             1.0000000000
      1514       139  GLU       HG1            -9.5548465820        7.4010427578        0.1487527972  S16       166             1.0000000000
      1515       139  GLU       HG2            -9.2215790220        7.5216735580        1.8698736661  S16       166             1.0000000000
      1516       139  GLU       CD             -7.6817253645        8.2984584931        0.5976235225  S16       166             1.0000000000
      1517       139  GLU       OE1            -7.1313817394        9.3978562512        0.6600285468  S16       166             1.0000000000
      1518       139  GLU       OE2            -7.0004761065        7.2013041671        0.2159454787  S16       166             1.0000000000
      1519       140  ASN       CB             -2.7145264837       11.9158048431        1.6096985177  S16       170             1.0000000000
      1520       140  ASN       HB1            -1.7239225366       11.8741028008        1.1408202466  S16       170             1.0000000000
      1521       140  ASN       HB2            -3.2098054637       12.8462637767        1.3119221265  S16       170             1.0000000000
      1522       140  ASN       QQH5           -2.6212877730       11.8767800913        2.7017367826  S16       170             1.0000000000
      1523       140  ASN       CG             -3.5366787370       10.7428616257        1.1363946931  S16       170             1.0000000000
      1524       140  ASN       OD1            -3.0810712802        9.5682120663        1.1201558486  S16       170             1.0000000000
      1525       140  ASN       ND2            -4.7854102186       11.0083749111        0.7065490770  S16       170             1.0000000000
      1526       140  ASN       HD21           -5.4251426271       10.2409084606        0.4404395880  S16       170             1.0000000000
      1527       140  ASN       HD22           -5.1268309610       11.9780592156        0.6583056932  S16       170             1.0000000000
      1528       141  LYS       CE             -3.1992424372        1.7101076747       -4.3519802878  S16       234             1.0000000000
      1529       141  LYS       HE1            -3.5760704774        2.0057905628       -3.3653555195  S16       234             1.0000000000
      1530       141  LYS       HE2            -4.0385444772        1.6939718154       -5.0566922114  S16       234             1.0000000000
      1531       141  LYS       NZ             -2.2332438157        2.6946010582       -4.8239753658  S16       234             1.0000000000
      1532       141  LYS       HZ1            -1.7830597984        2.3859872073       -5.7199381935  S16       234             1.0000000000
      1533       141  LYS       HZ2            -1.4602157450        2.8741841642       -4.1454287997  S16       234             1.0000000000
      1534       141  LYS       HZ3            -2.7131708726        3.6271166383       -4.9944444747  S16       234             1.0000000000
      1535       141  LYS       QQH6           -2.7216542383        0.7235929747       -4.2822596702  S16       234             1.0000000000
      1536       142  SER       CB              2.3266330747        3.3388929944       -5.7780291946  S16       235             1.0000000000
      1537       142  SER       HB1             3.0590901795        2.7031919826       -6.2979363312  S16       235             1.0000000000
      1538       142  SER       HB2             2.8409954445        4.2813309963       -5.5198781492  S16       235             1.0000000000
      1539       142  SER       OG              1.2201394674        3.5753432029       -6.6580646026  S16       235             1.0000000000
      1540       142  SER       HG1             0.7798530530        4.4363439848       -6.4201441270  S16       235             1.0000000000
      1541       142  SER       QQH7            1.9996874522        2.8372208504       -4.8383314644  S16       235             1.0000000000
      1542       143  PNM       S1             -3.1048768912        9.5264721998       -5.9778369550  S16       523             1.0000000000
      1543       143  PNM       C2             -1.8614246189        8.2953550989       -6.6703169403  S16       523             1.0000000000
      1544       143  PNM       C3             -1.4330174743        7.4605463019       -5.4338674854  S16       523             1.0000000000
      1545       143  PNM       N4             -2.6167393732        7.2935914342       -4.5611632165  S16       523             1.0000000000
      1546       143  PNM       C5             -3.7137384371        8.3297656874       -4.7658618433  S16       523             1.0000000000
      1547       143  PNM       C6             -3.5587820911        8.7293193850       -3.2391327322  S16       523             1.0000000000
      1548       143  PNM       C7             -2.4630066966        7.6533561000       -3.1855908223  S16       523             1.0000000000
      1549       143  PNM       O8             -1.4789203422        7.5013925515       -2.4469792898  S16       523             1.0000000000
      1550       143  PNM       C9             -2.5150246403        7.4114050338       -7.7200204848  S16       523             1.0000000000
      1551       143  PNM       C10            -0.6854456157        9.0374230458       -7.2780721420  S16       523             1.0000000000
      1552       143  PNM       C11            -0.8265332972        6.1297512709       -5.8374750203  S16       523             1.0000000000
      1553       143  PNM       O12            -1.4459074039        5.0583592713       -5.6553625099  S16       523             1.0000000000
      1554       143  PNM       O13             0.3930356491        6.1765508151       -6.3713026249  S16       523             1.0000000000
      1555       143  PNM       N14            -2.9357343838       10.0145015587       -3.0220177901  S16       523             1.0000000000
      1556       143  PNM       C15            -3.4875915225       11.1451335711       -3.4999358972  S16       523             1.0000000000
      1557       143  PNM       O16            -4.6105103556       11.1012626269       -4.0951323126  S16       523             1.0000000000
      1558       143  PNM       C17            -2.7370383449       12.4381245121       -3.3224824753  S16       523             1.0000000000
      1559       143  PNM       C18            -1.8425589336       12.6986756514       -4.5084822047  S16       523             1.0000000000
      1560       143  PNM       C19            -0.5018149818       13.0609886880       -4.3198000771  S16       523             1.0000000000
      1561       143  PNM       C20             0.3236835003       13.2938832449       -5.4223742672  S16       523             1.0000000000
      1562       143  PNM       C21            -0.1801711324       13.1720786762       -6.7192770947  S16       523             1.0000000000
      1563       143  PNM       C22            -1.5192247491       12.8231206756       -6.9104866122  S16       523             1.0000000000
      1564       143  PNM       C23            -2.3488391851       12.5883637771       -5.8127149597  S16       523             1.0000000000
      1565       143  PNM       H24            -0.6564003743        8.0315877424       -4.8733996407  S16       523             1.0000000000
      1566       143  PNM       H25            -0.9615627064        9.4588250291       -8.2507367885  S16       523             1.0000000000
      1567       143  PNM       H26             0.1577697655        8.3522658343       -7.4235567842  S16       523             1.0000000000
      1568       143  PNM       H27            -0.3524324988        9.8638149692       -6.6425527563  S16       523             1.0000000000
      1569       143  PNM       H28            -2.8604117604        8.0126773425       -8.5675707380  S16       523             1.0000000000
      1570       143  PNM       H29            -3.3763176959        6.8747259516       -7.3066654624  S16       523             1.0000000000
      1571       143  PNM       H30            -1.7973183099        6.6714293389       -8.0974733186  S16       523             1.0000000000
      1572       143  PNM       H31            -4.6934314089        7.8734703987       -5.0199542093  S16       523             1.0000000000
      1573       143  PNM       H32            -4.4803951572        8.6033524573       -2.6260886710  S16       523             1.0000000000
      1574       143  PNM       H33            -2.1380877890       12.4084003739       -2.3969027536  S16       523             1.0000000000
      1575       143  PNM       H34            -3.4655720141       13.2614663065       -3.2180139916  S16       523             1.0000000000
      1576       143  PNM       H35            -0.0989430835       13.1679432783       -3.3059169375  S16       523             1.0000000000
      1577       143  PNM       H36             1.3741169204       13.5639934739       -5.2674645019  S16       523             1.0000000000
      1578       143  PNM       H37             0.4723754109       13.3521224058       -7.5816887477  S16       523             1.0000000000
      1579       143  PNM       H38            -1.9191651013       12.7269352857       -7.9266874206  S16       523             1.0000000000
      1580       143  PNM       H39            -3.4046967817       12.3338801198       -5.9665373184  S16       523             1.0000000000
      1581       143  PNM       H40            -2.0059939640       10.0310604288       -2.5573255844  S16       523             1.0000000000
      1582       144  TIP3      OH2            -4.4875481872        7.6790791175       -0.1899483177  S16       290             1.0000000000
      1583       144  TIP3      H1             -6.0146190618        7.4497088615        0.0327543130  S16       290             1.0000000000
      1584       144  TIP3      H2             -3.9151178422        8.3504703352        0.2917454312  S16       290             1.0000000000
      1585       145  SER       CB             -2.8918805978        5.0131127590       -2.1625890211  S17       70              1.0000000000
      1586       145  SER       HB1            -3.3947255978        4.1576910918       -2.6554972716  S17       70              1.0000000000
      1587       145  SER       HB2            -1.9156631618        5.1827163418       -2.6422448891  S17       70              1.0000000000
      1588       145  SER       OG             -3.7257716329        6.1763750331       -2.3255967984  S17       70              1.0000000000
      1589       145  SER       HG1            -4.0019727553        7.1734546750       -0.8962081800  S17       70              1.0000000000
      1590       145  SER       QQH1           -2.7439341010        4.7828634500       -1.0849653924  S17       70              1.0000000000
      1591       146  LYS       CD             -6.2798417565        3.3425861673       -1.9401600394  S17       73              1.0000000000
      1592       146  LYS       HD1            -7.0256132686        2.8830531384       -2.5942474945  S17       73              1.0000000000
      1593       146  LYS       HD2            -5.2940664836        3.1824409358       -2.3959488850  S17       73              1.0000000000
      1594       146  LYS       QQH2           -6.3134135210        2.8409472915       -0.9635385655  S17       73              1.0000000000
      1595       146  LYS       CE             -6.5576463570        4.8261325225       -1.8207856922  S17       73              1.0000000000
      1596       146  LYS       HE1            -6.0824017416        5.2463268689       -0.9123868840  S17       73              1.0000000000
      1597       146  LYS       HE2            -7.6472286295        5.0063696039       -1.7237786277  S17       73              1.0000000000
      1598       146  LYS       NZ             -6.0361561161        5.5386709073       -2.9770469731  S17       73              1.0000000000
      1599       146  LYS       HZ1            -6.1284534209        5.0191492909       -3.8656815032  S17       73              1.0000000000
      1600       146  LYS       HZ2            -4.8037311934        5.8509674005       -2.7224595580  S17       73              1.0000000000
      1601       146  LYS       HZ3            -6.5059783552        6.4630807872       -3.0887729364  S17       73              1.0000000000
      1602       147  SER       CB             -4.5158326755        4.4230298052       -6.4484175732  S17       130             1.0000000000
      1603       147  SER       HB1            -4.5211835394        5.3413087105       -7.0490271539  S17       130             1.0000000000
      1604       147  SER       HB2            -3.7814132007        3.7215944550       -6.8825416820  S17       130             1.0000000000
      1605       147  SER       OG             -4.1202359265        4.7187069939       -5.0767591738  S17       130             1.0000000000
      1606       147  SER       HG1            -3.4866521223        5.4963644104       -5.0827687388  S17       130             1.0000000000
      1607       147  SER       QQH3           -5.5125981066        3.9558286881       -6.4452619841  S17       130             1.0000000000
      1608       148  GLU       CB             -9.9172347022        9.3709114661        0.9471024837  S17       166             1.0000000000
      1609       148  GLU       HB1            -9.5645047912        9.9934908361        0.1135744963  S17       166             1.0000000000
      1610       148  GLU       HB2           -10.9726678821        9.1580777949        0.7728899152  S17       166             1.0000000000
      1611       148  GLU       QQH4           -9.7964757204        9.8900453646        1.9038727102  S17       166             1.0000000000
      1612       148  GLU       CG             -9.1357704530        8.0739311276        0.9166044981  S17       166             1.0000000000
      1613       148  GLU       HG1            -9.5583000557        7.4064106807        0.1481537035  S17       166             1.0000000000
      1614       148  GLU       HG2            -9.2274473347        7.5257716812        1.8697392929  S17       166             1.0000000000
      1615       148  GLU       CD             -7.6849116806        8.3017260865        0.6001986489  S17       166             1.0000000000
      1616       148  GLU       OE1            -7.1335620927        9.4004305708        0.6607966572  S17       166             1.0000000000
      1617       148  GLU       OE2            -7.0037192848        7.2024502138        0.2220441853  S17       166             1.0000000000
      1618       149  ASN       CB             -2.7136845319       11.9173759002        1.6093539967  S17       170             1.0000000000
      1619       149  ASN       HB1            -1.7229242486       11.8757690115        1.1407245752  S17       170             1.0000000000
      1620       149  ASN       HB2            -3.2085660020       12.8481885724        1.3120518416  S17       170             1.0000000000
      1621       149  ASN       QQH5           -2.6205863256       11.8774933527        2.7013464455  S17       170             1.0000000000
      1622       149  ASN       CG             -3.5358469476       10.7447966599        1.1349808554  S17       170             1.0000000000
      1623       149  ASN       OD1            -3.0832813785        9.5690098348        1.1261413223  S17       170             1.0000000000
      1624       149  ASN       ND2            -4.7811583799       11.0120786159        0.6959864526  S17       170             1.0000000000
      1625       149  ASN       HD21           -5.4214313226       10.2451545987        0.4301988323  S17       170             1.0000000000
      1626       149  ASN       HD22           -5.1189945604       11.9827017714        0.6397773573  S17       170             1.0000000000
      1627       150  LYS       CE             -3.1991093589        1.7110287526       -4.3518330918  S17       234             1.0000000000
      1628       150  LYS       HE1            -3.5761033477        2.0060416252       -3.3650570846  S17       234             1.0000000000
      1629       150  LYS       HE2            -4.0382095606        1.6957296131       -5.0567922012  S17       234             1.0000000000
      1630       150  LYS       NZ             -2.2326862681        2.6954186478       -4.8226450897  S17       234             1.0000000000
      1631       150  LYS       HZ1            -1.7824257272        2.3877298950       -5.7189239746  S17       234             1.0000000000
      1632       150  LYS       HZ2            -1.4595497184        2.8740646937       -4.1439471140  S17       234             1.0000000000
      1633       150  LYS       HZ3            -2.7118137499        3.6280455106       -4.9922659614  S17       234             1.0000000000
      1634       150  LYS       QQH6           -2.7219753421        0.7242476633       -4.2827712038  S17       234             1.0000000000
      1635       151  SER       CB              2.3263837984        3.3391751930       -5.7782676699  S17       235             1.0000000000
      1636       151  SER       HB1             3.0590874298        2.7039397744       -6.2984150997  S17       235             1.0000000000
      1637       151  SER       HB2             2.8403848277        4.2817126119       -5.5198447124  S17       235             1.0000000000
      1638       151  SER       OG              1.2198328329        3.5754466837       -6.6582614279  S17       235             1.0000000000
      1639       151  SER       HG1             0.7786092070        4.4356022898       -6.4191916206  S17       235             1.0000000000
      1640       151  SER       QQH7            1.9996211204        2.8370687848       -4.8387524329  S17       235             1.0000000000
      1641       152  PNM       S1             -3.1116181809        9.5132978075       -5.9836194669  S17       523             1.0000000000
      1642       152  PNM       C2             -1.8628393435        8.2856462544       -6.6710486059  S17       523             1.0000000000
      1643       152  PNM       C3             -1.4389951664        7.4510435563       -5.4332542451  S17       523             1.0000000000
      1644       152  PNM       N4             -2.6261302375        7.2783707746       -4.5663256028  S17       523             1.0000000000
      1645       152  PNM       C5             -3.7207057813        8.3177675626       -4.7709919253  S17       523             1.0000000000
      1646       152  PNM       C6             -3.5637772231        8.7191456881       -3.2454903923  S17       523             1.0000000000
      1647       152  PNM       C7             -2.4718671543        7.6404490258       -3.1891748345  S17       523             1.0000000000
      1648       152  PNM       O8             -1.4814076860        7.4990887744       -2.4558621156  S17       523             1.0000000000
      1649       152  PNM       C9             -2.5096034569        7.4018997027       -7.7251448799  S17       523             1.0000000000
      1650       152  PNM       C10            -0.6850719592        9.0302599646       -7.2723019078  S17       523             1.0000000000
      1651       152  PNM       C11            -0.8256914068        6.1235838837       -5.8361054934  S17       523             1.0000000000
      1652       152  PNM       O12            -1.4394275598        5.0486638882       -5.6550349215  S17       523             1.0000000000
      1653       152  PNM       O13             0.3938109418        6.1765002667       -6.3695918577  S17       523             1.0000000000
      1654       152  PNM       N14            -2.9332224476       10.0006291681       -3.0306608703  S17       523             1.0000000000
      1655       152  PNM       C15            -3.4852674770       11.1343745658       -3.4998353081  S17       523             1.0000000000
      1656       152  PNM       O16            -4.6122872999       11.0952208905       -4.0877269817  S17       523             1.0000000000
      1657       152  PNM       C17            -2.7312911282       12.4249640685       -3.3209758326  S17       523             1.0000000000
      1658       152  PNM       C18            -1.8402612398       12.6886775791       -4.5088129431  S17       523             1.0000000000
      1659       152  PNM       C19            -0.5002962749       13.0551446255       -4.3225056257  S17       523             1.0000000000
      1660       152  PNM       C20             0.3221986474       13.2920592759       -5.4264373541  S17       523             1.0000000000
      1661       152  PNM       C21            -0.1839610705       13.1701598655       -6.7224364173  S17       523             1.0000000000
      1662       152  PNM       C22            -1.5223108377       12.8172047954       -6.9112650057  S17       523             1.0000000000
      1663       152  PNM       C23            -2.3489754314       12.5785504981       -5.8120942529  S17       523             1.0000000000
      1664       152  PNM       H24            -0.6671210667        8.0240651070       -4.8680105011  S17       523             1.0000000000
      1665       152  PNM       H25            -0.9556619216        9.4483180454       -8.2479709371  S17       523             1.0000000000
      1666       152  PNM       H26             0.1615255793        8.3476676242       -7.4100035684  S17       523             1.0000000000
      1667       152  PNM       H27            -0.3596047027        9.8596142524       -6.6368281429  S17       523             1.0000000000
      1668       152  PNM       H28            -2.8508368797        8.0036017109       -8.5741162122  S17       523             1.0000000000
      1669       152  PNM       H29            -3.3726775953        6.8640822030       -7.3171799014  S17       523             1.0000000000
      1670       152  PNM       H30            -1.7890851186        6.6629629852       -8.0991580341  S17       523             1.0000000000
      1671       152  PNM       H31            -4.7016737356        7.8635418097       -5.0236938587  S17       523             1.0000000000
      1672       152  PNM       H32            -4.4857951803        8.5997326341       -2.6319553276  S17       523             1.0000000000
      1673       152  PNM       H33            -2.1292578047       12.3906997469       -2.3976206114  S17       523             1.0000000000
      1674       152  PNM       H34            -3.4578583918       13.2494057535       -3.2107457059  S17       523             1.0000000000
      1675       152  PNM       H35            -0.0956470341       13.1620795296       -3.3093382808  S17       523             1.0000000000
      1676       152  PNM       H36             1.3721165093       13.5652659568       -5.2732833961  S17       523             1.0000000000
      1677       152  PNM       H37             0.4662897840       13.3532130794       -7.5859506838  S17       523             1.0000000000
      1678       152  PNM       H38            -1.9240433654       12.7209676035       -7.9267580346  S17       523             1.0000000000
      1679       152  PNM       H39            -3.4044107708       12.3212060551       -5.9640894839  S17       523             1.0000000000
      1680       152  PNM       H40            -2.0024847032       10.0127940979       -2.5677445356  S17       523             1.0000000000
      1681       153  TIP3      OH2            -4.4854570022        7.6751537071       -0.1858425202  S17       290             1.0000000000
      1682       153  TIP3      H1             -6.0182802218        7.4492093301        0.0392737408  S17       290             1.0000000000
      1683       153  TIP3      H2             -3.9139643298        8.3477779750        0.2953512765  S17       290             1.0000000000
      1684       154  SER       CB             -2.8844197539        5.0152886208       -2.1677039355  S18       70              1.0000000000
      1685       154  SER       HB1            -3.3841771078        4.1578020294       -2.6606579142  S18       70              1.0000000000
      1686       154  SER       HB2            -1.9082689632        5.1870317563       -2.6464248638  S18       70              1.0000000000
      1687       154  SER       OG             -3.7229163634        6.1754004028       -2.3320251838  S18       70              1.0000000000
      1688       154  SER       HG1            -4.0003274632        7.1747903066       -0.8962232325  S18       70              1.0000000000
      1689       154  SER       QQH1           -2.7370694136        4.7864875935       -1.0898296613  S18       70              1.0000000000
      1690       155  LYS       CD             -6.2700191762        3.3447122626       -1.9453407524  S18       73              1.0000000000
      1691       155  LYS       HD1            -7.0247339711        2.8929102320       -2.5947318432  S18       73              1.0000000000
      1692       155  LYS       HD2            -5.2888072468        3.1756193925       -2.4076931520  S18       73              1.0000000000
      1693       155  LYS       QQH2           -6.3016316723        2.8431458000       -0.9687728625  S18       73              1.0000000000
      1694       155  LYS       CE             -6.5324363403        4.8305902448       -1.8221887290  S18       73              1.0000000000
      1695       155  LYS       HE1            -6.0337568081        5.2479160450       -0.9252460874  S18       73              1.0000000000
      1696       155  LYS       HE2            -7.6177922718        5.0209846452       -1.7028782703  S18       73              1.0000000000
      1697       155  LYS       NZ             -6.0283638288        5.5395638207       -2.9890749327  S18       73              1.0000000000
      1698       155  LYS       HZ1            -6.1292068486        5.0170180585       -3.8750837426  S18       73              1.0000000000
      1699       155  LYS       HZ2            -4.8109498502        5.8466892448       -2.7457869998  S18       73              1.0000000000
      1700       155  LYS       HZ3            -6.5016624942        6.4628005840       -3.0972998329  S18       73              1.0000000000
      1701       156  SER       CB             -4.5175918417        4.4254382098       -6.4425051640  S18       130             1.0000000000
      1702       156  SER       HB1            -4.5228921041        5.3462151667       -7.0393152574  S18       130             1.0000000000
      1703       156  SER       HB2            -3.7811736424        3.7269498564       -6.8779914097  S18       130             1.0000000000
      1704       156  SER       OG             -4.1259076891        4.7158772288       -5.0688832597  S18       130             1.0000000000
      1705       156  SER       HG1            -3.4863826267        5.4884363618       -5.0737567687  S18       130             1.0000000000
      1706       156  SER       QQH3           -5.5136859712        3.9567994843       -6.4436849977  S18       130             1.0000000000
      1707       157  GLU       CB             -9.9198943280        9.3754665463        0.9469898683  S18       166             1.0000000000
      1708       157  GLU       HB1            -9.5662154195        9.9980557204        0.1139144215  S18       166             1.0000000000
      1709       157  GLU       HB2           -10.9753054179        9.1633997820        0.7718903336  S18       166             1.0000000000
      1710       157  GLU       QQH4           -9.7995477343        9.8942986465        1.9039410617  S18       166             1.0000000000
      1711       157  GLU       CG             -9.1392023561        8.0779960852        0.9168763272  S18       166             1.0000000000
      1712       157  GLU       HG1            -9.5613058861        7.4111008472        0.1476325698  S18       166             1.0000000000
      1713       157  GLU       HG2            -9.2324216675        7.5294316365        1.8696422546  S18       166             1.0000000000
      1714       157  GLU       CD             -7.6875754034        8.3044441710        0.6023091518  S18       166             1.0000000000
      1715       157  GLU       OE1            -7.1353092412        9.4024394258        0.6613794001  S18       166             1.0000000000
      1716       157  GLU       OE2            -7.0064627525        7.2033084501        0.2269541405  S18       166             1.0000000000
      1717       158  ASN       CB             -2.7129507817       11.9186294965        1.6090053766  S18       170             1.0000000000
      1718       158  ASN       HB1            -1.7220639935       11.8769258179        1.1406069861  S18       170             1.0000000000
      1719       158  ASN       HB2            -3.2073248502       12.8498336200        1.3120629514  S18       170             1.0000000000
      1720       158  ASN       QQH5           -2.6199608074       11.8779805653        2.7009469932  S18       170             1.0000000000
      1721       158  ASN       CG             -3.5353889202       10.7465482358        1.1336753775  S18       170             1.0000000000
      1722       158  ASN       OD1            -3.0862471283        9.5695312432        1.1319865380  S18       170             1.0000000000
      1723       158  ASN       ND2            -4.7772710616       11.0158369089        0.6859078086  S18       170             1.0000000000
      1724       158  ASN       HD21           -5.4180654304       10.2495964812        0.4199349967  S18       170             1.0000000000
      1725       158  ASN       HD22           -5.1112871580       11.9873941555        0.6218151643  S18       170             1.0000000000
      1726       159  LYS       CE             -3.1988432559        1.7120958939       -4.3518233523  S18       234             1.0000000000
      1727       159  LYS       HE1            -3.5759681189        2.0064905615       -3.3648932147  S18       234             1.0000000000
      1728       159  LYS       HE2            -4.0377360971        1.6976514554       -5.0570372341  S18       234             1.0000000000
      1729       159  LYS       NZ             -2.2319286846        2.6962650072       -4.8214895520  S18       234             1.0000000000
      1730       159  LYS       HZ1            -1.7815192606        2.3893913692       -5.7180276461  S18       234             1.0000000000
      1731       159  LYS       HZ2            -1.4587103369        2.8740544679       -4.1426162854  S18       234             1.0000000000
      1732       159  LYS       HZ3            -2.7101621222        3.6288384044       -4.9904041744  S18       234             1.0000000000
      1733       159  LYS       QQH6           -2.7222298565        0.7250388565       -4.2833672610  S18       234             1.0000000000
      1734       160  SER       CB              2.3260371598        3.3395769034       -5.7784844778  S18       235             1.0000000000
      1735       160  SER       HB1             3.0589161551        2.7047989208       -6.2989464562  S18       235             1.0000000000
      1736       160  SER       HB2             2.8397411892        4.2821740214       -5.5197757525  S18       235             1.0000000000
      1737       160  SER       OG              1.2193823319        3.5757693115       -6.6583779709  S18       235             1.0000000000
      1738       160  SER       HG1             0.7772918735        4.4351237795       -6.4181401598  S18       235             1.0000000000
      1739       160  SER       QQH7            1.9994771372        2.8369951228       -4.8391589353  S18       235             1.0000000000
      1740       161  PNM       S1             -3.1181310097        9.5006009700       -5.9892597821  S18       523             1.0000000000
      1741       161  PNM       C2             -1.8642142825        8.2761003037       -6.6711600167  S18       523             1.0000000000
      1742       161  PNM       C3             -1.4452138003        7.4416909134       -5.4318346385  S18       523             1.0000000000
      1743       161  PNM       N4             -2.6357811702        7.2633094527       -4.5711366079  S18       523             1.0000000000
      1744       161  PNM       C5             -3.7274767143        8.3058603119       -4.7757955044  S18       523             1.0000000000
      1745       161  PNM       C6             -3.5692195890        8.7088606858       -3.2516417226  S18       523             1.0000000000
      1746       161  PNM       C7             -2.4821848033        7.6262296707       -3.1915911070  S18       523             1.0000000000
      1747       161  PNM       O8             -1.4844057076        7.4968161345       -2.4641259090  S18       523             1.0000000000
      1748       161  PNM       C9             -2.5042145890        7.3927595336       -7.7297639169  S18       523             1.0000000000
      1749       161  PNM       C10            -0.6846352642        9.0231050678       -7.2659971428  S18       523             1.0000000000
      1750       161  PNM       C11            -0.8249992080        6.1178033427       -5.8342572486  S18       523             1.0000000000
      1751       161  PNM       O12            -1.4330724345        5.0391509770       -5.6545235889  S18       523             1.0000000000
      1752       161  PNM       O13             0.3942248348        6.1767824858       -6.3677216640  S18       523             1.0000000000
      1753       161  PNM       N14            -2.9302643998        9.9861593926       -3.0393800649  S18       523             1.0000000000
      1754       161  PNM       C15            -3.4823373470       11.1230881203       -3.4995250502  S18       523             1.0000000000
      1755       161  PNM       O16            -4.6136901844       11.0889093474       -4.0797268939  S18       523             1.0000000000
      1756       161  PNM       C17            -2.7252370352       12.4114414630       -3.3193333414  S18       523             1.0000000000
      1757       161  PNM       C18            -1.8378523931       12.6787932185       -4.5090092869  S18       523             1.0000000000
      1758       161  PNM       C19            -0.4987102357       13.0494936303       -4.3250465566  S18       523             1.0000000000
      1759       161  PNM       C20             0.3207878932       13.2904637790       -5.4302966805  S18       523             1.0000000000
      1760       161  PNM       C21            -0.1876496512       13.1685084589       -6.7254015510  S18       523             1.0000000000
      1761       161  PNM       C22            -1.5253041583       12.8116629183       -6.9118800178  S18       523             1.0000000000
      1762       161  PNM       C23            -2.3490118942       12.5690316163       -5.8113473233  S18       523             1.0000000000
      1763       161  PNM       H24            -0.6782752709        8.0166534463       -4.8616373639  S18       523             1.0000000000
      1764       161  PNM       H25            -0.9496577914        9.4375854892       -8.2447140583  S18       523             1.0000000000
      1765       161  PNM       H26             0.1653097050        8.3430872977       -7.3957458683  S18       523             1.0000000000
      1766       161  PNM       H27            -0.3668042491        9.8555933521       -6.6308463269  S18       523             1.0000000000
      1767       161  PNM       H28            -2.8412001133        7.9950642467       -8.5800359735  S18       523             1.0000000000
      1768       161  PNM       H29            -3.3691659999        6.8538898293       -7.3273472709  S18       523             1.0000000000
      1769       161  PNM       H30            -1.7810670566        6.6547712038       -8.1004659711  S18       523             1.0000000000
      1770       161  PNM       H31            -4.7098029216        7.8539667709       -5.0275352283  S18       523             1.0000000000
      1771       161  PNM       H32            -4.4923206879        8.5973835140       -2.6383814755  S18       523             1.0000000000
      1772       161  PNM       H33            -2.1201012039       12.3729563667       -2.3982118923  S18       523             1.0000000000
      1773       161  PNM       H34            -3.4501751990       13.2366112822       -3.2033349217  S18       523             1.0000000000
      1774       161  PNM       H35            -0.0922692073       13.1563090356       -3.3125930168  S18       523             1.0000000000
      1775       161  PNM       H36             1.3701904675       13.5667261557       -5.2788844997  S18       523             1.0000000000
      1776       161  PNM       H37             0.4603224170       13.3544883862       -7.5900032694  S18       523             1.0000000000
      1777       161  PNM       H38            -1.9288298494       12.7154860446       -7.9266741794  S18       523             1.0000000000
      1778       161  PNM       H39            -3.4039862734       12.3087300625       -5.9615516690  S18       523             1.0000000000
      1779       161  PNM       H40            -1.9984188304        9.9933601379       -2.5784817402  S18       523             1.0000000000
      1780       162  TIP3      OH2            -4.4835722243        7.6710810337       -0.1818540727  S18       290             1.0000000000
      1781       162  TIP3      H1             -6.0207509876        7.4486323192        0.0447992964  S18       290             1.0000000000
      1782       162  TIP3      H2             -3.9136890985        8.3452799210        0.2987941746  S18       290             1.0000000000
      1783       163  SER       CB             -2.8755922488        5.0189325977       -2.1733327282  S19       70              1.0000000000
      1784       163  SER       HB1            -3.3727930094        4.1596101495       -2.6662740541  S19       70              1.0000000000
      1785       163  SER       HB2            -1.8991441876        5.1917411670       -2.6504212123  S19       70              1.0000000000
      1786       163  SER       OG             -3.7181668119        6.1766142604       -2.3407091641  S19       70              1.0000000000
      1787       163  SER       HG1            -3.9978028635        7.1783246179       -0.8969531653  S19       70              1.0000000000
      1788       163  SER       QQH1           -2.7302170579        4.7925622656       -1.0948882917  S19       70              1.0000000000
      1789       164  LYS       CD             -6.2604386538        3.3474462519       -1.9507003329  S19       73              1.0000000000
      1790       164  LYS       HD1            -7.0243671872        2.9035758775       -2.5950164098  S19       73              1.0000000000
      1791       164  LYS       HD2            -5.2841091863        3.1688448341       -2.4197306476  S19       73              1.0000000000
      1792       164  LYS       QQH2           -6.2900114337        2.8465392941       -0.9739414234  S19       73              1.0000000000
      1793       164  LYS       CE             -6.5067563404        4.8356977519       -1.8243216125  S19       73              1.0000000000
      1794       164  LYS       HE1            -5.9833833464        5.2504874883       -0.9407039670  S19       73              1.0000000000
      1795       164  LYS       HE2            -7.5870080570        5.0367650063       -1.6816402465  S19       73              1.0000000000
      1796       164  LYS       NZ             -6.0218842574        5.5414432195       -3.0023147168  S19       73              1.0000000000
      1797       164  LYS       HZ1            -6.1355049153        5.0174523975       -3.8861017075  S19       73              1.0000000000
      1798       164  LYS       HZ2            -4.8208622209        5.8422959432       -2.7747707609  S19       73              1.0000000000
      1799       164  LYS       HZ3            -6.4977427784        6.4643456375       -3.1045180642  S19       73              1.0000000000
      1800       165  SER       CB             -4.5195086718        4.4278298354       -6.4363398216  S19       130             1.0000000000
      1801       165  SER       HB1            -4.5245633555        5.3511967756       -7.0292375586  S19       130             1.0000000000
      1802       165  SER       HB2            -3.7808969405        3.7323527592       -6.8729228768  S19       130             1.0000000000
      1803       165  SER       OG             -4.1322885198        4.7129001411       -5.0606611680  S19       130             1.0000000000
      1804       165  SER       HG1            -3.4831952652        5.4770132117       -5.0657176776  S19       130             1.0000000000
      1805       165  SER       QQH3           -5.5149195587        3.9577683013       -6.4422381116  S19       130             1.0000000000
      1806       166  GLU       CB             -9.9220872527        9.3793727347        0.9468759245  S19       166             1.0000000000
      1807       166  GLU       HB1            -9.5675601049       10.0020535350        0.1142668667  S19       166             1.0000000000
      1808       166  GLU       HB2           -10.9774742723        9.1679633861        0.7709247344  S19       166             1.0000000000
      1809       166  GLU       QQH4           -9.8021513676        9.8978721401        1.9040205694  S19       166             1.0000000000
      1810       166  GLU       CG             -9.1420870299        8.0814418004        0.9170784392  S19       166             1.0000000000
      1811       166  GLU       HG1            -9.5638772416        7.4150752608        0.1471822524  S19       166             1.0000000000
      1812       166  GLU       HG2            -9.2365662913        7.5325859785        1.8695533483  S19       166             1.0000000000
      1813       166  GLU       CD             -7.6898588149        8.3067081153        0.6040274932  S19       166             1.0000000000
      1814       166  GLU       OE1            -7.1366861636        9.4038992128        0.6618259377  S19       166             1.0000000000
      1815       166  GLU       OE2            -7.0087817249        7.2037280129        0.2306417115  S19       166             1.0000000000
      1816       167  ASN       CB             -2.7122484443       11.9195986702        1.6086761215  S19       170             1.0000000000
      1817       167  ASN       HB1            -1.7212524737       11.8775645682        1.1405089546  S19       170             1.0000000000
      1818       167  ASN       HB2            -3.2060032328       12.8512021024        1.3119445810  S19       170             1.0000000000
      1819       167  ASN       QQH5           -2.6194311005       11.8783237334        2.7005778722  S19       170             1.0000000000
      1820       167  ASN       CG             -3.5351965229       10.7481607869        1.1325177258  S19       170             1.0000000000
      1821       167  ASN       OD1            -3.0897638132        9.5698566101        1.1376407952  S19       170             1.0000000000
      1822       167  ASN       ND2            -4.7737758785       11.0196056475        0.6765657988  S19       170             1.0000000000
      1823       167  ASN       HD21           -5.4148996405       10.2541901236        0.4097454835  S19       170             1.0000000000
      1824       167  ASN       HD22           -5.1038663803       11.9920646939        0.6046797383  S19       170             1.0000000000
      1825       168  LYS       CE             -3.1984587314        1.7133813176       -4.3519574906  S19       234             1.0000000000
      1826       168  LYS       HE1            -3.5756763728        2.0071915079       -3.3648661184  S19       234             1.0000000000
      1827       168  LYS       HE2            -4.0371593001        1.6997451020       -5.0574100030  S19       234             1.0000000000
      1828       168  LYS       NZ             -2.2310418858        2.6972864616       -4.8205464904  S19       234             1.0000000000
      1829       168  LYS       HZ1            -1.7804833761        2.3911728734       -5.7173241424  S19       234             1.0000000000
      1830       168  LYS       HZ2            -1.4576915551        2.8742440179       -4.1415508140  S19       234             1.0000000000
      1831       168  LYS       HZ3            -2.7081752323        3.6297577826       -4.9888524916  S19       234             1.0000000000
      1832       168  LYS       QQH6           -2.7223329192        0.7260792489       -4.2840689568  S19       234             1.0000000000
      1833       169  SER       CB              2.3256001183        3.3400968451       -5.7786734189  S19       235             1.0000000000
      1834       169  SER       HB1             3.0585731607        2.7057386277       -6.2995154210  S19       235             1.0000000000
      1835       169  SER       HB2             2.8390851971        4.2827024423       -5.5196588106  S19       235             1.0000000000
      1836       169  SER       OG              1.2187957452        3.5763370670       -6.6584031727  S19       235             1.0000000000
      1837       169  SER       HG1             0.7759661241        4.4350082256       -6.4170449136  S19       235             1.0000000000
      1838       169  SER       QQH7            1.9992507052        2.8370202218       -4.8395412136  S19       235             1.0000000000
      1839       170  PNM       S1             -3.1242245727        9.4882181715       -5.9941134609  S19       523             1.0000000000
      1840       170  PNM       C2             -1.8655216318        8.2669121255       -6.6705673443  S19       523             1.0000000000
      1841       170  PNM       C3             -1.4518296724        7.4325877950       -5.4294058128  S19       523             1.0000000000
      1842       170  PNM       N4             -2.6462076078        7.2478418435       -4.5757437685  S19       523             1.0000000000
      1843       170  PNM       C5             -3.7337578560        8.2942991149       -4.7801079952  S19       523             1.0000000000
      1844       170  PNM       C6             -3.5749810794        8.6985160653       -3.2575740444  S19       523             1.0000000000
      1845       170  PNM       C7             -2.4949163361        7.6095467656       -3.1920670304  S19       523             1.0000000000
      1846       170  PNM       O8             -1.4879244034        7.4945974085       -2.4714899811  S19       523             1.0000000000
      1847       170  PNM       C9             -2.4990074981        7.3842703266       -7.7337950959  S19       523             1.0000000000
      1848       170  PNM       C10            -0.6841297526        9.0160711213       -7.2592455017  S19       523             1.0000000000
      1849       170  PNM       C11            -0.8244392373        6.1126153560       -5.8318951788  S19       523             1.0000000000
      1850       170  PNM       O12            -1.4267805847        5.0299206814       -5.6538952412  S19       523             1.0000000000
      1851       170  PNM       O13             0.3942909884        6.1774786813       -6.3657701593  S19       523             1.0000000000
      1852       170  PNM       N14            -2.9268308055        9.9711625665       -3.0480520927  S19       523             1.0000000000
      1853       170  PNM       C15            -3.4787576087       11.1112947078       -3.4990234102  S19       523             1.0000000000
      1854       170  PNM       O16            -4.6146636157       11.0824436093       -4.0712432203  S19       523             1.0000000000
      1855       170  PNM       C17            -2.7190187178       12.3977544054       -3.3176247420  S19       523             1.0000000000
      1856       170  PNM       C18            -1.8354121913       12.6692660265       -4.5090735021  S19       523             1.0000000000
      1857       170  PNM       C19            -0.4971291744       13.0441938725       -4.3273576138  S19       523             1.0000000000
      1858       170  PNM       C20             0.3194792742       13.2891515236       -5.4338377307  S19       523             1.0000000000
      1859       170  PNM       C21            -0.1911260346       13.1671694668       -6.7280903955  S19       523             1.0000000000
      1860       170  PNM       C22            -1.5281187543       12.8066585259       -6.9123242069  S19       523             1.0000000000
      1861       170  PNM       C23            -2.3489556100       12.5600742560       -5.8105076605  S19       523             1.0000000000
      1862       170  PNM       H24            -0.6902632166        8.0095104432       -4.8537177578  S19       523             1.0000000000
      1863       170  PNM       H25            -0.9437400299        9.4268077292       -8.2409940139  S19       523             1.0000000000
      1864       170  PNM       H26             0.1690287519        8.3385870837       -7.3810832427  S19       523             1.0000000000
      1865       170  PNM       H27            -0.3738146936        9.8517834232       -6.6247004213  S19       523             1.0000000000
      1866       170  PNM       H28            -2.8316786139        7.9874342935       -8.5851838936  S19       523             1.0000000000
      1867       170  PNM       H29            -3.3659493834        6.8444817975       -7.3370485572  S19       523             1.0000000000
      1868       170  PNM       H30            -1.7735297221        6.6470860089       -8.1014490460  S19       523             1.0000000000
      1869       170  PNM       H31            -4.7177335436        7.8455476882       -5.0312896086  S19       523             1.0000000000
      1870       170  PNM       H32            -4.5001469820        8.5968954983       -2.6458071967  S19       523             1.0000000000
      1871       170  PNM       H33            -2.1108253850       12.3555501934       -2.3987401122  S19       523             1.0000000000
      1872       170  PNM       H34            -3.4428304084       13.2231875032       -3.1959943831  S19       523             1.0000000000
      1873       170  PNM       H35            -0.0889487978       13.1507706262       -3.3155887202  S19       523             1.0000000000
      1874       170  PNM       H36             1.3683830934       13.5683108920       -5.2840767079  S19       523             1.0000000000
      1875       170  PNM       H37             0.4546803830       13.3558721764       -7.5937258840  S19       523             1.0000000000
      1876       170  PNM       H38            -1.9333662817       12.7106271896       -7.9264548822  S19       523             1.0000000000
      1877       170  PNM       H39            -3.4034285094       12.2967804231       -5.9590213363  S19       523             1.0000000000
      1878       170  PNM       H40            -1.9936799863        9.9726729437       -2.5895729011  S19       523             1.0000000000
      1879       171  TIP3      OH2            -4.4818887082        7.6666617535       -0.1783624832  S19       290             1.0000000000
      1880       171  TIP3      H1             -6.0230616082        7.4479294868        0.0497687188  S19       290             1.0000000000
      1881       171  TIP3      H2             -3.9146047495        8.3432422116        0.3023689611  S19       290             1.0000000000
      1882       172  SER       CB             -2.8651919097        5.0242565819       -2.1793235594  S20       70              1.0000000000
      1883       172  SER       HB1            -3.3619603778        4.1640485126       -2.6718461404  S20       70              1.0000000000
      1884       172  SER       HB2            -1.8879042517        5.1955444691       -2.6541395399  S20       70              1.0000000000
      1885       172  SER       OG             -3.7094524507        6.1819577428       -2.3521482801  S20       70              1.0000000000
      1886       172  SER       HG1            -3.9934067855        7.1847286162       -0.8985605897  S20       70              1.0000000000
      1887       172  SER       QQH1           -2.7237619947        4.8014167861       -1.0999207173  S20       70              1.0000000000
      1888       173  LYS       CD             -6.2515370660        3.3505682197       -1.9559706665  S20       73              1.0000000000
      1889       173  LYS       HD1            -7.0247371023        2.9146615419       -2.5949197151  S20       73              1.0000000000
      1890       173  LYS       HD2            -5.2802862173        3.1621569698       -2.4315760767  S20       73              1.0000000000
      1891       173  LYS       QQH2           -6.2791606685        2.8510196825       -0.9787711799  S20       73              1.0000000000
      1892       173  LYS       CE             -6.4813275439        4.8411761729       -1.8270474466  S20       73              1.0000000000
      1893       173  LYS       HE1            -5.9321131491        5.2543493849       -0.9590887852  S20       73              1.0000000000
      1894       173  LYS       HE2            -7.5554854366        5.0535881592       -1.6603590479  S20       73              1.0000000000
      1895       173  LYS       NZ             -6.0176960977        5.5440060570       -3.0167988430  S20       73              1.0000000000
      1896       173  LYS       HZ1            -6.1502748710        5.0209316831       -3.8987818158  S20       73              1.0000000000
      1897       173  LYS       HZ2            -4.8372934837        5.8359451396       -2.8128757304  S20       73              1.0000000000
      1898       173  LYS       HZ3            -6.4940739019        6.4681971374       -3.1095997360  S20       73              1.0000000000
      1899       174  SER       CB             -4.5213285042        4.4305118010       -6.4299933638  S20       130             1.0000000000
      1900       174  SER       HB1            -4.5260244522        5.3562979793       -7.0192284889  S20       130             1.0000000000
      1901       174  SER       HB2            -3.7803997009        3.7379217623       -6.8671727584  S20       130             1.0000000000
      1902       174  SER       OG             -4.1389253053        4.7107364410       -5.0521963306  S20       130             1.0000000000
      1903       174  SER       HG1            -3.4769269771        5.4634246624       -5.0589208353  S20       130             1.0000000000
      1904       174  SER       QQH3           -5.5160857550        3.9590723592       -6.4405596528  S20       130             1.0000000000
      1905       175  GLU       CB             -9.9238452819        9.3825810899        0.9467696392  S20       166             1.0000000000
      1906       175  GLU       HB1            -9.5685520019       10.0053986333        0.1145818320  S20       166             1.0000000000
      1907       175  GLU       HB2           -10.9792069553        9.1716961236        0.7700688300  S20       166             1.0000000000
      1908       175  GLU       QQH4           -9.8042959542        9.9006807235        1.9041510596  S20       166             1.0000000000
      1909       175  GLU       CG             -9.1444399434        8.0842049057        0.9172196240  S20       166             1.0000000000
      1910       175  GLU       HG1            -9.5660287183        7.4182629549        0.1468184453  S20       166             1.0000000000
      1911       175  GLU       HG2            -9.2399431396        7.5351557343        1.8694652159  S20       166             1.0000000000
      1912       175  GLU       CD             -7.6917456167        8.3084861020        0.6053761298  S20       166             1.0000000000
      1913       175  GLU       OE1            -7.1377760206        9.4048016790        0.6621778306  S20       166             1.0000000000
      1914       175  GLU       OE2            -7.0105434330        7.2037855999        0.2330802962  S20       166             1.0000000000
      1915       176  ASN       CB             -2.7115676103       11.9202995250        1.6083795210  S20       170             1.0000000000
      1916       176  ASN       HB1            -1.7204708473       11.8777203580        1.1404478370  S20       170             1.0000000000
      1917       176  ASN       HB2            -3.2045993868       12.8522970101        1.3117035313  S20       170             1.0000000000
      1918       176  ASN       QQH5           -2.6189635108       11.8785586926        2.7002605199  S20       170             1.0000000000
      1919       176  ASN       CG             -3.5351817069       10.7495898977        1.1315242743  S20       170             1.0000000000
      1920       176  ASN       OD1            -3.0936390500        9.5700273558        1.1429230857  S20       170             1.0000000000
      1921       176  ASN       ND2            -4.7707442917       11.0232529839        0.6683014037  S20       170             1.0000000000
      1922       176  ASN       HD21           -5.4118609891       10.2587186421        0.3997728759  S20       170             1.0000000000
      1923       176  ASN       HD22           -5.0968677345       11.9965545201        0.5887829696  S20       170             1.0000000000
      1924       177  LYS       CE             -3.1979979335        1.7149324638       -4.3522601554  S20       234             1.0000000000
      1925       177  LYS       HE1            -3.5752412778        2.0081436938       -3.3649851294  S20       234             1.0000000000
      1926       177  LYS       HE2            -4.0365478227        1.7019541691       -5.0578995541  S20       234             1.0000000000
      1927       177  LYS       NZ             -2.2301847628        2.6986461792       -4.8198704521  S20       234             1.0000000000
      1928       177  LYS       HZ1            -1.7794979797        2.3932783357       -5.7169166124  S20       234             1.0000000000
      1929       177  LYS       HZ2            -1.4565405899        2.8747548945       -4.1408966313  S20       234             1.0000000000
      1930       177  LYS       HZ3            -2.7057587766        3.6311146198       -4.9875921282  S20       234             1.0000000000
      1931       177  LYS       QQH6           -2.7222109616        0.7274505271       -4.2849039407  S20       234             1.0000000000
      1932       178  SER       CB              2.3250894873        3.3407121794       -5.7788363891  S20       235             1.0000000000
      1933       178  SER       HB1             3.0580962529        2.7067075288       -6.3000901025  S20       235             1.0000000000
      1934       178  SER       HB2             2.8384454817        4.2832595238       -5.5195163691  S20       235             1.0000000000
      1935       178  SER       OG              1.2181085239        3.5771290689       -6.6583527834  S20       235             1.0000000000
      1936       178  SER       HG1             0.7747235426        4.4353307029       -6.4159927113  S20       235             1.0000000000
      1937       178  SER       QQH7            1.9989536115        2.8371386510       -4.8398851891  S20       235             1.0000000000
      1938       179  PNM       S1             -3.1296269813        9.4771355939       -5.9985650459  S20       523             1.0000000000
      1939       179  PNM       C2             -1.8667568946        8.2583739763       -6.6692517285  S20       523             1.0000000000
      1940       179  PNM       C3             -1.4589665244        7.4239284016       -5.4258602620  S20       523             1.0000000000
      1941       179  PNM       N4             -2.6578439114        7.2315221679       -4.5804324178  S20       523             1.0000000000
      1942       179  PNM       C5             -3.7391473315        8.2833508289       -4.7836512244  S20       523             1.0000000000
      1943       179  PNM       C6             -3.5808423087        8.6882653182       -3.2631741696  S20       523             1.0000000000
      1944       179  PNM       C7             -2.5114087571        7.5885766812       -3.1891405090  S20       523             1.0000000000
      1945       179  PNM       O8             -1.4919323613        7.4925417521       -2.4776595463  S20       523             1.0000000000
      1946       179  PNM       C9             -2.4941874591        7.3768283254       -7.7372225908  S20       523             1.0000000000
      1947       179  PNM       C10            -0.6835861607        9.0093892796       -7.2522981302  S20       523             1.0000000000
      1948       179  PNM       C11            -0.8240467561        6.1082730103       -5.8290614403  S20       523             1.0000000000
      1949       179  PNM       O12            -1.4205337958        5.0211664393       -5.6532673057  S20       523             1.0000000000
      1950       179  PNM       O13             0.3940810987        6.1786253715       -6.3639009733  S20       523             1.0000000000
      1951       179  PNM       N14            -2.9229852261        9.9559669287       -3.0564352425  S20       523             1.0000000000
      1952       179  PNM       C15            -3.4745158907       11.0991808125       -3.4983238542  S20       523             1.0000000000
      1953       179  PNM       O16            -4.6152595126       11.0760668649       -4.0626212027  S20       523             1.0000000000
      1954       179  PNM       C17            -2.7129051090       12.3843239592       -3.3159422765  S20       523             1.0000000000
      1955       179  PNM       C18            -1.8330814055       12.6604638980       -4.5090153898  S20       523             1.0000000000
      1956       179  PNM       C19            -0.4956562849       13.0394495313       -4.3293516492  S20       523             1.0000000000
      1957       179  PNM       C20             0.3183042349       13.2881591866       -5.4369188492  S20       523             1.0000000000
      1958       179  PNM       C21            -0.1942556729       13.1661705873       -6.7303970021  S20       523             1.0000000000
      1959       179  PNM       C22            -1.5306471448       12.8023676136       -6.9125880774  S20       523             1.0000000000
      1960       179  PNM       C23            -2.3488280541       12.5520261250       -5.8096269734  S20       523             1.0000000000
      1961       179  PNM       H24            -0.7034284381        8.0028162293       -4.8438970592  S20       523             1.0000000000
      1962       179  PNM       H25            -0.9381305225        9.4164672326       -8.2369324979  S20       523             1.0000000000
      1963       179  PNM       H26             0.1725227284        8.3343051649       -7.3666635305  S20       523             1.0000000000
      1964       179  PNM       H27            -0.3803033685        9.8482357605       -6.6185931821  S20       523             1.0000000000
      1965       179  PNM       H28            -2.8225979173        7.9811549657       -8.5894825985  S20       523             1.0000000000
      1966       179  PNM       H29            -3.3631888699        6.8362851592       -7.3461363726  S20       523             1.0000000000
      1967       179  PNM       H30            -1.7667595085        6.6403067013       -8.1022238716  S20       523             1.0000000000
      1968       179  PNM       H31            -4.7253714029        7.8392034511       -5.0346951934  S20       523             1.0000000000
      1969       179  PNM       H32            -4.5093816160        8.5989607221       -2.6546880491  S20       523             1.0000000000
      1970       179  PNM       H33            -2.1017893991       12.3391720060       -2.3992032144  S20       523             1.0000000000
      1971       179  PNM       H34            -3.4362331592       13.2094967758       -3.1890175287  S20       523             1.0000000000
      1972       179  PNM       H35            -0.0858486950       13.1456457528       -3.3182078402  S20       523             1.0000000000
      1973       179  PNM       H36             1.3667569726       13.5699103080       -5.2886352000  S20       523             1.0000000000
      1974       179  PNM       H37             0.4496152509       13.3572639656       -7.5969569927  S20       523             1.0000000000
      1975       179  PNM       H38            -1.9374346869       12.7065114317       -7.9261268430  S20       523             1.0000000000
      1976       179  PNM       H39            -3.4027671066       12.2857673708       -5.9566260154  S20       523             1.0000000000
      1977       179  PNM       H40            -1.9882181227        9.9509638702       -2.6009938571  S20       523             1.0000000000
      1978       180  TIP3      OH2            -4.4801442931        7.6628635814       -0.1747363293  S20       290             1.0000000000
      1979       180  TIP3      H1             -6.0244565731        7.4474651750        0.0543019041  S20       290             1.0000000000
      1980       180  TIP3      H2             -3.9166698718        8.3423050344        0.3064784884  S20       290             1.0000000000
      1981       181  SER       CB             -2.8535865575        5.0311880372       -2.1851135587  S21       70              1.0000000000
      1982       181  SER       HB1            -3.3539986206        4.1718729546       -2.6766512372  S21       70              1.0000000000
      1983       181  SER       HB2            -1.8749107104        5.1966495284       -2.6573528542  S21       70              1.0000000000
      1984       181  SER       OG             -3.6939811199        6.1937309706       -2.3656347143  S21       70              1.0000000000
      1985       181  SER       HG1            -3.9867558997        7.1944137064       -0.9005148398  S21       70              1.0000000000
      1986       181  SER       QQH1           -2.7183217150        4.8124982196       -1.1044499383  S21       70              1.0000000000
      1987       182  LYS       CD             -6.2439307889        3.3536689212       -1.9607331560  S21       73              1.0000000000
      1988       182  LYS       HD1            -7.0259172235        2.9252829406       -2.5943361989  S21       73              1.0000000000
      1989       182  LYS       HD2            -5.2775608948        3.1557745508       -2.4423441407  S21       73              1.0000000000
      1990       182  LYS       QQH2           -6.2698601249        2.8562066744       -0.9829139737  S21       73              1.0000000000
      1991       182  LYS       CE             -6.4576856073        4.8464627378       -1.8300350262  S21       73              1.0000000000
      1992       182  LYS       HE1            -5.8823163529        5.2597256286       -0.9801765124  S21       73              1.0000000000
      1993       182  LYS       HE2            -7.5248048542        5.0706186279       -1.6398703726  S21       73              1.0000000000
      1994       182  LYS       NZ             -6.0175973816        5.5463251945       -3.0322888119  S21       73              1.0000000000
      1995       182  LYS       HZ1            -6.1779747585        5.0275028153       -3.9126709600  S21       73              1.0000000000
      1996       182  LYS       HZ2            -4.8665552759        5.8220937438       -2.8667289632  S21       73              1.0000000000
      1997       182  LYS       HZ3            -6.4899058047        6.4748452493       -3.1113474231  S21       73              1.0000000000
      1998       183  SER       CB             -4.5227271401        4.4336683225       -6.4237351294  S21       130             1.0000000000
      1999       183  SER       HB1            -4.5270932125        5.3613879752       -7.0099934303  S21       130             1.0000000000
      2000       183  SER       HB2            -3.7795334239        3.7436070142       -6.8607808625  S21       130             1.0000000000
      2001       183  SER       OG             -4.1450093466        4.7103932763       -5.0438427901  S21       130             1.0000000000
      2002       183  SER       HG1            -3.4684171733        5.4502733788       -5.0537491625  S21       130             1.0000000000
      2003       183  SER       QQH3           -5.5169396297        3.9609441589       -6.4381886862  S21       130             1.0000000000
      2004       184  GLU       CB             -9.9251668346        9.3850053239        0.9466967792  S21       166             1.0000000000
      2005       184  GLU       HB1            -9.5692291846       10.0079588681        0.1148621965  S21       166             1.0000000000
      2006       184  GLU       HB2           -10.9805205769        9.1745337737        0.7693868477  S21       166             1.0000000000
      2007       184  GLU       QQH4           -9.8059540203        9.9026543722        1.9043424002  S21       166             1.0000000000
      2008       184  GLU       CG             -9.1462567998        8.0862239362        0.9173331950  S21       166             1.0000000000
      2009       184  GLU       HG1            -9.5677390829        7.4205857762        0.1465690469  S21       166             1.0000000000
      2010       184  GLU       HG2            -9.2425640769        7.5370624765        1.8694195583  S21       166             1.0000000000
      2011       184  GLU       CD             -7.6932473206        8.3099014178        0.6064319401  S21       166             1.0000000000
      2012       184  GLU       OE1            -7.1386194214        9.4051297220        0.6624402544  S21       166             1.0000000000
      2013       184  GLU       OE2            -7.0115096497        7.2034451012        0.2342403576  S21       166             1.0000000000
      2014       185  ASN       CB             -2.7109207920       11.9207339686        1.6081400920  S21       170             1.0000000000
      2015       185  ASN       HB1            -1.7197474893       11.8775068620        1.1404257764  S21       170             1.0000000000
      2016       185  ASN       HB2            -3.2032091745       12.8530989331        1.3113878832  S21       170             1.0000000000
      2017       185  ASN       QQH5           -2.6185255558       11.8787028701        2.7000188795  S21       170             1.0000000000
      2018       185  ASN       CG             -3.5352490428       10.7507617497        1.1307202180  S21       170             1.0000000000
      2019       185  ASN       OD1            -3.0974723818        9.5700886345        1.1475214690  S21       170             1.0000000000
      2020       185  ASN       ND2            -4.7683123457       11.0265180412        0.6616099978  S21       170             1.0000000000
      2021       185  ASN       HD21           -5.4089248074       10.2628664260        0.3904551994  S21       170             1.0000000000
      2022       185  ASN       HD22           -5.0906075007       12.0005797525        0.5749089127  S21       170             1.0000000000
      2023       186  LYS       CE             -3.1975540221        1.7167128253       -4.3527001718  S21       234             1.0000000000
      2024       186  LYS       HE1            -3.5747487899        2.0092531213       -3.3651782934  S21       234             1.0000000000
      2025       186  LYS       HE2            -4.0360338634        1.7041011518       -5.0584379627  S21       234             1.0000000000
      2026       186  LYS       NZ             -2.2295994094        2.7004372843       -4.8194940528  S21       234             1.0000000000
      2027       186  LYS       HZ1            -1.7788435213        2.3958758627       -5.7168756338  S21       234             1.0000000000
      2028       186  LYS       HZ2            -1.4553867499        2.8756754570       -4.1407839788  S21       234             1.0000000000
      2029       186  LYS       HZ3            -2.7029389389        3.6332249542       -4.9865854200  S21       234             1.0000000000
      2030       186  LYS       QQH6           -2.7218457949        0.7291953692       -4.2858608237  S21       234             1.0000000000
      2031       187  SER       CB              2.3245682146        3.3413683737       -5.7789650933  S21       235             1.0000000000
      2032       187  SER       HB1             3.0575661595        2.7076161295       -6.3006028150  S21       235             1.0000000000
      2033       187  SER       HB2             2.8378839710        4.2837971931       -5.5193676784  S21       235             1.0000000000
      2034       187  SER       OG              1.2174055956        3.5780579963       -6.6582564896  S21       235             1.0000000000
      2035       187  SER       HG1             0.7736930270        4.4360899212       -6.4150704584  S21       235             1.0000000000
      2036       187  SER       QQH7            1.9986239297        2.8373296244       -4.8401701413  S21       235             1.0000000000
      2037       188  PNM       S1             -3.1340561120        9.4673579621       -6.0017985494  S21       523             1.0000000000
      2038       188  PNM       C2             -1.8678731306        8.2510455336       -6.6674443113  S21       523             1.0000000000
      2039       188  PNM       C3             -1.4664400378        7.4161341965       -5.4215157366  S21       523             1.0000000000
      2040       188  PNM       N4             -2.6706429564        7.2145358549       -4.5854785654  S21       523             1.0000000000
      2041       188  PNM       C5             -3.7430698509        8.2736316575       -4.7861877988  S21       523             1.0000000000
      2042       188  PNM       C6             -3.5862246298        8.6785657752       -3.2682357260  S21       523             1.0000000000
      2043       188  PNM       C7             -2.5328222191        7.5619441186       -3.1812473557  S21       523             1.0000000000
      2044       188  PNM       O8             -1.4960018058        7.4908125890       -2.4820772184  S21       523             1.0000000000
      2045       188  PNM       C9             -2.4900686921        7.3709375803       -7.7400559729  S21       523             1.0000000000
      2046       188  PNM       C10            -0.6830380780        9.0034863126       -7.2457131859  S21       523             1.0000000000
      2047       188  PNM       C11            -0.8238065216        6.1050470778       -5.8260348955  S21       523             1.0000000000
      2048       188  PNM       O12            -1.4144752335        5.0133053624       -5.6527618524  S21       523             1.0000000000
      2049       188  PNM       O13             0.3937345641        6.1801403135       -6.3623460365  S21       523             1.0000000000
      2050       188  PNM       N14            -2.9189663065        9.9414926062       -3.0640011657  S21       523             1.0000000000
      2051       188  PNM       C15            -3.4698972950       11.0874384093       -3.4974988578  S21       523             1.0000000000
      2052       188  PNM       O16            -4.6155275085       11.0702580551       -4.0545542386  S21       523             1.0000000000
      2053       188  PNM       C17            -2.7073525442       12.3720472502       -3.3144281144  S21       523             1.0000000000
      2054       188  PNM       C18            -1.8310533017       12.6529594017       -4.5088544228  S21       523             1.0000000000
      2055       188  PNM       C19            -0.4944141064       13.0355453960       -4.3309253983  S21       523             1.0000000000
      2056       188  PNM       C20             0.3173197766       13.2875038653       -5.4393561966  S21       523             1.0000000000
      2057       188  PNM       C21            -0.1968396641       13.1655226638       -6.7321994144  S21       523             1.0000000000
      2058       188  PNM       C22            -1.5327306359       12.7989999808       -6.9126838698  S21       523             1.0000000000
      2059       188  PNM       C23            -2.3486650671       12.5453722955       -5.8087926534  S21       523             1.0000000000
      2060       188  PNM       H24            -0.7176230747        7.9968178292       -4.8324720829  S21       523             1.0000000000
      2061       188  PNM       H25            -0.9331478907        9.4073569464       -8.2328491619  S21       523             1.0000000000
      2062       188  PNM       H26             0.1755900226        8.3305174132       -7.3535964871  S21       523             1.0000000000
      2063       188  PNM       H27            -0.3858080662        9.8451108830       -6.6129275253  S21       523             1.0000000000
      2064       188  PNM       H28            -2.8145480189        7.9766527973       -8.5928991415  S21       523             1.0000000000
      2065       188  PNM       H29            -3.3610592505        6.8298189349       -7.3542857097  S21       523             1.0000000000
      2066       188  PNM       H30            -1.7611424704        6.6348948422       -8.1029999772  S21       523             1.0000000000
      2067       188  PNM       H31            -4.7324561028        7.8357763167       -5.0373744625  S21       523             1.0000000000
      2068       188  PNM       H32            -4.5195604577        8.6039047561       -2.6650843438  S21       523             1.0000000000
      2069       188  PNM       H33            -2.0936262804       12.3249367480       -2.3995818567  S21       523             1.0000000000
      2070       188  PNM       H34            -3.4308698777       13.1964194387       -3.1829029988  S21       523             1.0000000000
      2071       188  PNM       H35            -0.0831871646       13.1412158045       -3.3203056155  S21       523             1.0000000000
      2072       188  PNM       H36             1.3654108718       13.5713581296       -5.2922914261  S21       523             1.0000000000
      2073       188  PNM       H37             0.4454524477       13.3585238969       -7.5995150260  S21       523             1.0000000000
      2074       188  PNM       H38            -1.9407614792       12.7032656280       -7.9257466389  S21       523             1.0000000000
      2075       188  PNM       H39            -3.4020582586       12.2763003726       -5.9545382645  S21       523             1.0000000000
      2076       188  PNM       H40            -1.9822152084        9.9291803215       -2.6123118281  S21       523             1.0000000000
      2077       189  TIP3      OH2            -4.4786247978        7.6595280377       -0.1715446914  S21       290             1.0000000000
      2078       189  TIP3      H1             -6.0244017335        7.4475551612        0.0586261438  S21       290             1.0000000000
      2079       189  TIP3      H2             -3.9197398933        8.3427142493        0.3110714841  S21       290             1.0000000000
      2080       190  SER       CB             -2.8421534595        5.0389554311       -2.1901577219  S22       70              1.0000000000
      2081       190  SER       HB1            -3.3508445838        4.1826767342       -2.6801658210  S22       70              1.0000000000
      2082       190  SER       HB2            -1.8619304934        5.1944901910       -2.6600804213  S22       70              1.0000000000
      2083       190  SER       OG             -3.6709761756        6.2122170255       -2.3787262224  S22       70              1.0000000000
      2084       190  SER       HG1            -3.9782277497        7.2064953654       -0.9017381823  S22       70              1.0000000000
      2085       190  SER       QQH1           -2.7143494505        4.8245001069       -1.1081835091  S22       70              1.0000000000
      2086       191  LYS       CD             -6.2381438837        3.3562804901       -1.9645856756  S22       73              1.0000000000
      2087       191  LYS       HD1            -7.0278059245        2.9344411577       -2.5933390007  S22       73              1.0000000000
      2088       191  LYS       HD2            -5.2760735434        3.1498603231       -2.4511968150  S22       73              1.0000000000
      2089       191  LYS       QQH2           -6.2627135877        2.8613491681       -0.9860917545  S22       73              1.0000000000
      2090       191  LYS       CE             -6.4375428267        4.8509226718       -1.8328673668  S22       73              1.0000000000
      2091       191  LYS       HE1            -5.8376468978        5.2660244229       -1.0022357566  S22       73              1.0000000000
      2092       191  LYS       HE2            -7.4972741264        5.0864220699       -1.6215035419  S22       73              1.0000000000
      2093       191  LYS       NZ             -6.0228966841        5.5470389577       -3.0480524266  S22       73              1.0000000000
      2094       191  LYS       HZ1            -6.2225122974        5.0367798412       -3.9258875262  S22       73              1.0000000000
      2095       191  LYS       HZ2            -4.9131241985        5.7909985755       -2.9437081637  S22       73              1.0000000000
      2096       191  LYS       HZ3            -6.4824406197        6.4845577941       -3.1085825928  S22       73              1.0000000000
      2097       192  SER       CB             -4.5234176901        4.4372960387       -6.4179417275  S22       130             1.0000000000
      2098       192  SER       HB1            -4.5276794310        5.3661917606       -7.0022256325  S22       130             1.0000000000
      2099       192  SER       HB2            -3.7782623480        3.7491587487       -6.8540743398  S22       130             1.0000000000
      2100       192  SER       OG             -4.1493366962        4.7126131800       -5.0360288599  S22       130             1.0000000000
      2101       192  SER       HG1            -3.4609254138        5.4431723719       -5.0495225103  S22       130             1.0000000000
      2102       192  SER       QQH3           -5.5172730330        3.9634046299       -6.4346834975  S22       130             1.0000000000
      2103       193  GLU       CB             -9.9261022767        9.3866446520        0.9466621066  S22       166             1.0000000000
      2104       193  GLU       HB1            -9.5696593047       10.0096900148        0.1150925792  S22       166             1.0000000000
      2105       193  GLU       HB2           -10.9814545905        9.1764902846        0.7689087170  S22       166             1.0000000000
      2106       193  GLU       QQH4           -9.8071305246        9.9038360083        1.9045592459  S22       166             1.0000000000
      2107       193  GLU       CG             -9.1475862519        8.0875247651        0.9174414530  S22       166             1.0000000000
      2108       193  GLU       HG1            -9.5690191296        7.4220605638        0.1464455592  S22       166             1.0000000000
      2109       193  GLU       HG2            -9.2444648203        7.5383051385        1.8694263701  S22       166             1.0000000000
      2110       193  GLU       CD             -7.6944150421        8.3110231089        0.6072389545  S22       166             1.0000000000
      2111       193  GLU       OE1            -7.1392357074        9.4049508028        0.6626072527  S22       166             1.0000000000
      2112       193  GLU       OE2            -7.0119484832        7.2027952762        0.2344249862  S22       166             1.0000000000
      2113       194  ASN       CB             -2.7103671039       11.9209475919        1.6079660324  S22       170             1.0000000000
      2114       194  ASN       HB1            -1.7191456875       11.8770696147        1.1404284322  S22       170             1.0000000000
      2115       194  ASN       HB2            -3.2019815189       12.8536198589        1.3110757363  S22       170             1.0000000000
      2116       194  ASN       QQH5           -2.6181356399       11.8787590342        2.6998583307  S22       170             1.0000000000
      2117       194  ASN       CG             -3.5353094329       10.7516416620        1.1301365245  S22       170             1.0000000000
      2118       194  ASN       OD1            -3.1008500173        9.5700440174        1.1510957499  S22       170             1.0000000000
      2119       194  ASN       ND2            -4.7665996420       11.0291806561        0.6567984514  S22       170             1.0000000000
      2120       194  ASN       HD21           -5.4062657267       10.2663090902        0.3825531742  S22       170             1.0000000000
      2121       194  ASN       HD22           -5.0855404592       12.0038464832        0.5639623543  S22       170             1.0000000000
      2122       195  LYS       CE             -3.1972963671        1.7185634419       -4.3531994211  S22       234             1.0000000000
      2123       195  LYS       HE1            -3.5743887965        2.0103032697       -3.3653616211  S22       234             1.0000000000
      2124       195  LYS       HE2            -4.0358266292        1.7059255284       -5.0588972662  S22       234             1.0000000000
      2125       195  LYS       NZ             -2.2296178290        2.7026778792       -4.8194109717  S22       234             1.0000000000
      2126       195  LYS       HZ1            -1.7789501595        2.3990665543       -5.7172665052  S22       234             1.0000000000
      2127       195  LYS       HZ2            -1.4544820152        2.8770136443       -4.1412905854  S22       234             1.0000000000
      2128       195  LYS       HZ3            -2.7002741872        3.6362146665       -4.9856870780  S22       234             1.0000000000
      2129       195  LYS       QQH6           -2.7212957185        0.7311948146       -4.2868857113  S22       234             1.0000000000
      2130       196  SER       CB              2.3241087898        3.3419789189       -5.7790581038  S22       235             1.0000000000
      2131       196  SER       HB1             3.0570794886        2.7083536194       -6.3009954512  S22       235             1.0000000000
      2132       196  SER       HB2             2.8374608402        4.2842449245       -5.5192304929  S22       235             1.0000000000
      2133       196  SER       OG              1.2168001995        3.5789951489       -6.6581599872  S22       235             1.0000000000
      2134       196  SER       HG1             0.7729546857        4.4371419211       -6.4143341552  S22       235             1.0000000000
      2135       196  SER       QQH7            1.9983022260        2.8375530503       -4.8403782901  S22       235             1.0000000000
      2136       197  PNM       S1             -3.1372537945        9.4600951780       -6.0043362609  S22       523             1.0000000000
      2137       197  PNM       C2             -1.8688203891        8.2453763061       -6.6656197856  S22       523             1.0000000000
      2138       197  PNM       C3             -1.4737668848        7.4095271620       -5.4172541766  S22       523             1.0000000000
      2139       197  PNM       N4             -2.6838973564        7.1975579786       -4.5911822675  S22       523             1.0000000000
      2140       197  PNM       C5             -3.7453588853        8.2655539203       -4.7876359773  S22       523             1.0000000000
      2141       197  PNM       C6             -3.5904579114        8.6700730513       -3.2725487231  S22       523             1.0000000000
      2142       197  PNM       C7             -2.5581477038        7.5312494150       -3.1686226591  S22       523             1.0000000000
      2143       197  PNM       O8             -1.4995017642        7.4894452200       -2.4842194692  S22       523             1.0000000000
      2144       197  PNM       C9             -2.4869391868        7.3669236690       -7.7424151876  S22       523             1.0000000000
      2145       197  PNM       C10            -0.6825207532        8.9988199170       -7.2401656091  S22       523             1.0000000000
      2146       197  PNM       C11            -0.8236667670        6.1030131663       -5.8233135949  S22       523             1.0000000000
      2147       197  PNM       O12            -1.4088032904        5.0066463947       -5.6524238115  S22       523             1.0000000000
      2148       197  PNM       O13             0.3935600211        6.1818766650       -6.3613285522  S22       523             1.0000000000
      2149       197  PNM       N14            -2.9152192315        9.9289433432       -3.0702397488  S22       523             1.0000000000
      2150       197  PNM       C15            -3.4653999085       11.0770540716       -3.4966652646  S22       523             1.0000000000
      2151       197  PNM       O16            -4.6155717898       11.0654553637       -4.0478061820  S22       523             1.0000000000
      2152       197  PNM       C17            -2.7028528822       12.3619118378       -3.3132225168  S22       523             1.0000000000
      2153       197  PNM       C18            -1.8294944163       12.6472199806       -4.5086341489  S22       523             1.0000000000
      2154       197  PNM       C19            -0.4935045078       13.0326748635       -4.3320192244  S22       523             1.0000000000
      2155       197  PNM       C20             0.3165756671       13.2871549607       -5.4410531623  S22       523             1.0000000000
      2156       197  PNM       C21            -0.1987400535       13.1651857334       -6.7334380547  S22       523             1.0000000000
      2157       197  PNM       C22            -1.5342715090       12.7966565963       -6.9126523572  S22       523             1.0000000000
      2158       197  PNM       C23            -2.3485010245       12.5404542937       -5.8080926552  S22       523             1.0000000000
      2159       197  PNM       H24            -0.7320516609        7.9916630157       -4.8206203643  S22       523             1.0000000000
      2160       197  PNM       H25            -0.9290577962        9.4002523130       -8.2292546573  S22       523             1.0000000000
      2161       197  PNM       H26             0.1780558697        8.3275172056       -7.3429871091  S22       523             1.0000000000
      2162       197  PNM       H27            -0.3899868536        9.8425931315       -6.6081744572  S22       523             1.0000000000
      2163       197  PNM       H28            -2.8081685755        7.9740538759       -8.5955614825  S22       523             1.0000000000
      2164       197  PNM       H29            -3.3596518989        6.8253886755       -7.3611402329  S22       523             1.0000000000
      2165       197  PNM       H30            -1.7570030326        6.6311719768       -8.1039790672  S22       523             1.0000000000
      2166       197  PNM       H31            -4.7387499863        7.8353529040       -5.0390379730  S22       523             1.0000000000
      2167       197  PNM       H32            -4.5293228450        8.6106817112       -2.6761168967  S22       523             1.0000000000
      2168       197  PNM       H33            -2.0870374299       12.3138490359       -2.3998735226  S22       523             1.0000000000
      2169       197  PNM       H34            -3.4270851892       13.1851538629       -3.1781285827  S22       523             1.0000000000
      2170       197  PNM       H35            -0.0811563215       13.1377492655       -3.3217948772  S22       523             1.0000000000
      2171       197  PNM       H36             1.3644126657       13.5725081795       -5.2948781645  S22       523             1.0000000000
      2172       197  PNM       H37             0.4424213471       13.3595261033       -7.6013032112  S22       523             1.0000000000
      2173       197  PNM       H38            -1.9431699608       12.7009551402       -7.9253908663  S22       523             1.0000000000
      2174       197  PNM       H39            -3.4013906523       12.2689385682       -5.9529096133  S22       523             1.0000000000
      2175       197  PNM       H40            -1.9762602285        9.9090882904       -2.6226203619  S22       523             1.0000000000
      2176       198  TIP3      OH2            -4.4773783657        7.6575066225       -0.1683259396  S22       290             1.0000000000
      2177       198  TIP3      H1             -6.0233599792        7.4481707959        0.0626146875  S22       290             1.0000000000
      2178       198  TIP3      H2             -3.9233378431        8.3443468121        0.3159092023  S22       290             1.0000000000
      2179       199  SER       CB             -2.8318066013        5.0471599721       -2.1947497897  S23       70              1.0000000000
      2180       199  SER       HB1            -3.3511919758        4.1957997457       -2.6824745652  S23       70              1.0000000000
      2181       199  SER       HB2            -1.8505570987        5.1917169258       -2.6631373416  S23       70              1.0000000000
      2182       199  SER       OG             -3.6467876715        6.2333527147       -2.3915709491  S23       70              1.0000000000
      2183       199  SER       HG1            -3.9683060283        7.2208654594       -0.9005785320  S23       70              1.0000000000
      2184       199  SER       QQH1           -2.7113417190        4.8386246378       -1.1116892939  S23       70              1.0000000000
      2185       200  LYS       CD             -6.2336279906        3.3584496918       -1.9678119969  S23       73              1.0000000000
      2186       200  LYS       HD1            -7.0303310317        2.9426993312       -2.5919679024  S23       73              1.0000000000
      2187       200  LYS       HD2            -5.2757600018        3.1435909480       -2.4590582200  S23       73              1.0000000000
      2188       200  LYS       QQH2           -6.2569866569        2.8660995430       -0.9884918544  S23       73              1.0000000000
      2189       200  LYS       CE             -6.4190925641        4.8549475566       -1.8360184356  S23       73              1.0000000000
      2190       200  LYS       HE1            -5.7965732363        5.2715535824       -1.0237513490  S23       73              1.0000000000
      2191       200  LYS       HE2            -7.4714425798        5.1013630733       -1.6042501469  S23       73              1.0000000000
      2192       200  LYS       NZ             -6.0300363264        5.5459650007       -3.0636457159  S23       73              1.0000000000
      2193       200  LYS       HZ1            -6.2839863309        5.0500393480       -3.9360339203  S23       73              1.0000000000
      2194       200  LYS       HZ2            -4.9443042411        5.7479791718       -3.0270093887  S23       73              1.0000000000
      2195       200  LYS       HZ3            -6.4655482752        6.4972711101       -3.1009515637  S23       73              1.0000000000
      2196       201  SER       CB             -4.5233604679        4.4417328135       -6.4120009160  S23       130             1.0000000000
      2197       201  SER       HB1            -4.5279116440        5.3710775686       -6.9953239634  S23       130             1.0000000000
      2198       201  SER       HB2            -3.7764898537        3.7549928584       -6.8467042000  S23       130             1.0000000000
      2199       201  SER       OG             -4.1512314809        4.7178112468       -5.0281927614  S23       130             1.0000000000
      2200       201  SER       HG1            -3.4578603673        5.4507168813       -5.0433062436  S23       130             1.0000000000
      2201       201  SER       QQH3           -5.5169343557        3.9666600958       -6.4294325079  S23       130             1.0000000000
      2202       202  GLU       CB             -9.9268275334        9.3878122126        0.9466600593  S23       166             1.0000000000
      2203       202  GLU       HB1            -9.5699605984       10.0108894624        0.1152843343  S23       166             1.0000000000
      2204       202  GLU       HB2           -10.9821780727        9.1779234091        0.7685676275  S23       166             1.0000000000
      2205       202  GLU       QQH4           -9.8080187144        9.9045930215        1.9047737978  S23       166             1.0000000000
      2206       202  GLU       CG             -9.1486662344        8.0884070516        0.9175590147  S23       166             1.0000000000
      2207       202  GLU       HG1            -9.5700480837        7.4230464695        0.1464064338  S23       166             1.0000000000
      2208       202  GLU       HG2            -9.2459486808        7.5391445869        1.8694731467  S23       166             1.0000000000
      2209       202  GLU       CD             -7.6954771575        8.3118661062        0.6078713030  S23       166             1.0000000000
      2210       202  GLU       OE1            -7.1396431850        9.4044879621        0.6627202988  S23       166             1.0000000000
      2211       202  GLU       OE2            -7.0123645571        7.2019917562        0.2342027735  S23       166             1.0000000000
      2212       203  ASN       CB             -2.7098803030       11.9210187250        1.6078371499  S23       170             1.0000000000
      2213       203  ASN       HB1            -1.7186214815       11.8764956146        1.1404587607  S23       170             1.0000000000
      2214       203  ASN       HB2            -3.2008618861       12.8539709809        1.3107837686  S23       170             1.0000000000
      2215       203  ASN       QQH5           -2.6178067949       11.8787175530        2.6997467271  S23       170             1.0000000000
      2216       203  ASN       CG             -3.5354191701       10.7523980826        1.1296922123  S23       170             1.0000000000
      2217       203  ASN       OD1            -3.1038192053        9.5699111013        1.1539294839  S23       170             1.0000000000
      2218       203  ASN       ND2            -4.7653289405       11.0314033188        0.6532126221  S23       170             1.0000000000
      2219       203  ASN       HD21           -5.4040605994       10.2692721564        0.3759269672  S23       170             1.0000000000
      2220       203  ASN       HD22           -5.0813627572       12.0065844481        0.5551624228  S23       170             1.0000000000
      2221       204  LYS       CE             -3.1973703711        1.7204904710       -4.3537032701  S23       234             1.0000000000
      2222       204  LYS       HE1            -3.5743977788        2.0111709588       -3.3654872226  S23       234             1.0000000000
      2223       204  LYS       HE2            -4.0361130733        1.7074603987       -5.0591643340  S23       234             1.0000000000
      2224       204  LYS       NZ             -2.2305597759        2.7055845310       -4.8195617735  S23       234             1.0000000000
      2225       204  LYS       HZ1            -1.7804020692        2.4032983017       -5.7182180901  S23       234             1.0000000000
      2226       204  LYS       HZ2            -1.4540598929        2.8787797491       -4.1425626983  S23       234             1.0000000000
      2227       204  LYS       HZ3            -2.6989768285        3.6402939964       -4.9845668012  S23       234             1.0000000000
      2228       204  LYS       QQH6           -2.7205431465        0.7335173404       -4.2880516206  S23       234             1.0000000000
      2229       205  SER       CB              2.3237079550        3.3425407825       -5.7791284229  S23       235             1.0000000000
      2230       205  SER       HB1             3.0566283390        2.7089492431       -6.3012908700  S23       235             1.0000000000
      2231       205  SER       HB2             2.8371705738        4.2846147740       -5.5190878652  S23       235             1.0000000000
      2232       205  SER       OG              1.2163245217        3.5799310169       -6.6580864727  S23       235             1.0000000000
      2233       205  SER       HG1             0.7724099233        4.4382621671       -6.4137350790  S23       235             1.0000000000
      2234       205  SER       QQH7            1.9979719437        2.8378116915       -4.8405263812  S23       235             1.0000000000
      2235       206  PNM       S1             -3.1396937083        9.4538747536       -6.0058979966  S23       523             1.0000000000
      2236       206  PNM       C2             -1.8697073292        8.2408033475       -6.6641419297  S23       523             1.0000000000
      2237       206  PNM       C3             -1.4813092780        7.4032785305       -5.4137386588  S23       523             1.0000000000
      2238       206  PNM       N4             -2.6983125643        7.1791266763       -4.5984724013  S23       523             1.0000000000
      2239       206  PNM       C5             -3.7468728526        8.2582610591       -4.7886713606  S23       523             1.0000000000
      2240       206  PNM       C6             -3.5936731242        8.6621712806       -3.2766988738  S23       523             1.0000000000
      2241       206  PNM       C7             -2.5852842478        7.4995478916       -3.1532761960  S23       523             1.0000000000
      2242       206  PNM       O8             -1.5030891588        7.4878959749       -2.4843362125  S23       523             1.0000000000
      2243       206  PNM       C9             -2.4845241377        7.3642177277       -7.7447953272  S23       523             1.0000000000
      2244       206  PNM       C10            -0.6819720001        8.9950038127       -7.2353851205  S23       523             1.0000000000
      2245       206  PNM       C11            -0.8234062060        6.1014405610       -5.8211673192  S23       523             1.0000000000
      2246       206  PNM       O12            -1.4027646204        5.0006016677       -5.6521504453  S23       523             1.0000000000
      2247       206  PNM       O13             0.3936786330        6.1839444162       -6.3606884842  S23       523             1.0000000000
      2248       206  PNM       N14            -2.9115782888        9.9175883920       -3.0756789225  S23       523             1.0000000000
      2249       206  PNM       C15            -3.4611007610       11.0676488934       -3.4959275247  S23       523             1.0000000000
      2250       206  PNM       O16            -4.6153896812       11.0611977629       -4.0419531773  S23       523             1.0000000000
      2251       206  PNM       C17            -2.6990968975       12.3531758886       -3.3122244447  S23       523             1.0000000000
      2252       206  PNM       C18            -1.8282554858       12.6426094105       -4.5083924008  S23       523             1.0000000000
      2253       206  PNM       C19            -0.4928214424       13.0304663010       -4.3327892902  S23       523             1.0000000000
      2254       206  PNM       C20             0.3159802865       13.2869901651       -5.4422684450  S23       523             1.0000000000
      2255       206  PNM       C21            -0.2002011969       13.1650290457       -6.7343133717  S23       523             1.0000000000
      2256       206  PNM       C22            -1.5354551501       12.7949667225       -6.9125455114  S23       523             1.0000000000
      2257       206  PNM       C23            -2.3483479678       12.5366512396       -5.8074860593  S23       523             1.0000000000
      2258       206  PNM       H24            -0.7477029516        7.9865778184       -4.8084318868  S23       523             1.0000000000
      2259       206  PNM       H25            -0.9254016203        9.3945657413       -8.2260673759  S23       523             1.0000000000
      2260       206  PNM       H26             0.1801661151        8.3250535357       -7.3340142036  S23       523             1.0000000000
      2261       206  PNM       H27            -0.3932975269        9.8404931008       -6.6040148491  S23       523             1.0000000000
      2262       206  PNM       H28            -2.8029793378        7.9727816103       -8.5980388930  S23       523             1.0000000000
      2263       206  PNM       H29            -3.3587189108        6.8223590075       -7.3674092144  S23       523             1.0000000000
      2264       206  PNM       H30            -1.7538547936        6.6286897738       -8.1053844711  S23       523             1.0000000000
      2265       206  PNM       H31            -4.7449040956        7.8371625113       -5.0397080049  S23       523             1.0000000000
      2266       206  PNM       H32            -4.5382356419        8.6178375220       -2.6875342871  S23       523             1.0000000000
      2267       206  PNM       H33            -2.0815631788       12.3047795161       -2.4000964345  S23       523             1.0000000000
      2268       206  PNM       H34            -3.4243639852       13.1751066651       -3.1742539816  S23       523             1.0000000000
      2269       206  PNM       H35            -0.0795729764       13.1349440997       -3.3228775214  S23       523             1.0000000000
      2270       206  PNM       H36             1.3636218626       13.5734711059       -5.2967483236  S23       523             1.0000000000
      2271       206  PNM       H37             0.4401238928       13.3603579082       -7.6025825768  S23       523             1.0000000000
      2272       206  PNM       H38            -1.9449911174       12.6992572549       -7.9250500442  S23       523             1.0000000000
      2273       206  PNM       H39            -3.4007781394       12.2630100359       -5.9516093885  S23       523             1.0000000000
      2274       206  PNM       H40            -1.9703457215        9.8903074196       -2.6322613289  S23       523             1.0000000000
      2275       207  TIP3      OH2            -4.4761520179        7.6565893891       -0.1648667303  S23       290             1.0000000000
      2276       207  TIP3      H1             -6.0231151767        7.4486657818        0.0659261907  S23       290             1.0000000000
      2277       207  TIP3      H2             -3.9274423674        8.3473072228        0.3218645002  S23       290             1.0000000000
      2278       208  SER       CB             -2.8229023595        5.0556560593       -2.1990769200  S24       70              1.0000000000
      2279       208  SER       HB1            -3.3536390715        4.2099482918       -2.6838028688  S24       70              1.0000000000
      2280       208  SER       HB2            -1.8414060258        5.1896850256       -2.6670062308  S24       70              1.0000000000
      2281       208  SER       OG             -3.6253440072        6.2543130871       -2.4035088114  S24       70              1.0000000000
      2282       208  SER       HG1            -3.9575663286        7.2361824982       -0.8970584277  S24       70              1.0000000000
      2283       208  SER       QQH1           -2.7085468403        4.8542867272       -1.1151636530  S24       70              1.0000000000
      2284       209  LYS       CD             -6.2299199219        3.3602489030       -1.9707287887  S24       73              1.0000000000
      2285       209  LYS       HD1            -7.0334944672        2.9505158050       -2.5902740915  S24       73              1.0000000000
      2286       209  LYS       HD2            -5.2764430448        3.1364881803       -2.4665631492  S24       73              1.0000000000
      2287       209  LYS       QQH2           -6.2521505468        2.8706081972       -0.9904175172  S24       73              1.0000000000
      2288       209  LYS       CE             -6.4008962907        4.8587022026       -1.8398099937  S24       73              1.0000000000
      2289       209  LYS       HE1            -5.7570641368        5.2758169435       -1.0450970162  S24       73              1.0000000000
      2290       209  LYS       HE2            -7.4456069602        5.1164612446       -1.5882861008  S24       73              1.0000000000
      2291       209  LYS       NZ             -6.0361599807        5.5433798983       -3.0792722508  S24       73              1.0000000000
      2292       209  LYS       HZ1            -6.3586160310        5.0694563357       -3.9415749124  S24       73              1.0000000000
      2293       209  LYS       HZ2            -4.9636237685        5.6909897879       -3.1133959243  S24       73              1.0000000000
      2294       209  LYS       HZ3            -6.4347009015        6.5125136298       -3.0896307405  S24       73              1.0000000000
      2295       210  SER       CB             -4.5227421472        4.4471521983       -6.4052949598  S24       130             1.0000000000
      2296       210  SER       HB1            -4.5277267474        5.3764924345       -6.9883095143  S24       130             1.0000000000
      2297       210  SER       HB2            -3.7741874886        3.7614786617       -6.8381027704  S24       130             1.0000000000
      2298       210  SER       OG             -4.1517031265        4.7251022369       -5.0197218639  S24       130             1.0000000000
      2299       210  SER       HG1            -3.4567351145        5.4604795905       -5.0400941062  S24       130             1.0000000000
      2300       210  SER       QQH3           -5.5159879644        3.9709453569       -6.4222716090  S24       130             1.0000000000
      2301       211  GLU       CB             -9.9274558033        9.3887252141        0.9466779739  S24       166             1.0000000000
      2302       211  GLU       HB1            -9.5702149169       10.0117881549        0.1154541803  S24       166             1.0000000000
      2303       211  GLU       HB2           -10.9828029918        9.1790960780        0.7683108604  S24       166             1.0000000000
      2304       211  GLU       QQH4           -9.8087622271        9.9051529978        1.9049683295  S24       166             1.0000000000
      2305       211  GLU       CG             -9.1496645839        8.0890726814        0.9176893544  S24       166             1.0000000000
      2306       211  GLU       HG1            -9.5710071944        7.4237734510        0.1464328208  S24       166             1.0000000000
      2307       211  GLU       HG2            -9.2472567702        7.5397711650        1.8695484800  S24       166             1.0000000000
      2308       211  GLU       CD             -7.6965555249        8.3124270212        0.6083821156  S24       166             1.0000000000
      2309       211  GLU       OE1            -7.1398729092        9.4038952408        0.6628037614  S24       166             1.0000000000
      2310       211  GLU       OE2            -7.0129821096        7.2011316255        0.2338762319  S24       166             1.0000000000
      2311       212  ASN       CB             -2.7094418973       11.9210030534        1.6077380252  S24       170             1.0000000000
      2312       212  ASN       HB1            -1.7181461812       11.8758308961        1.1405209754  S24       170             1.0000000000
      2313       212  ASN       HB2            -3.1997961431       12.8542314475        1.3105150333  S24       170             1.0000000000
      2314       212  ASN       QQH5           -2.6175426800       11.8785920996        2.6996693787  S24       170             1.0000000000
      2315       212  ASN       CG             -3.5355814776       10.7530926450        1.1293344729  S24       170             1.0000000000
      2316       212  ASN       OD1            -3.1064906284        9.5697498301        1.1562592320  S24       170             1.0000000000
      2317       212  ASN       ND2            -4.7643143537       11.0333523559        0.6503523818  S24       170             1.0000000000
      2318       212  ASN       HD21           -5.4022856554       10.2719243965        0.3703360629  S24       170             1.0000000000
      2319       212  ASN       HD22           -5.0778160373       12.0089699155        0.5478791880  S24       170             1.0000000000
      2320       213  LYS       CE             -3.1979001523        1.7225343165       -4.3541732595  S24       234             1.0000000000
      2321       213  LYS       HE1            -3.5748833054        2.0117551165       -3.3654763932  S24       234             1.0000000000
      2322       213  LYS       HE2            -4.0370605190        1.7086413970       -5.0591312819  S24       234             1.0000000000
      2323       213  LYS       NZ             -2.2328537979        2.7094883620       -4.8198828201  S24       234             1.0000000000
      2324       213  LYS       HZ1            -1.7837348982        2.4092926530       -5.7198320761  S24       234             1.0000000000
      2325       213  LYS       HZ2            -1.4544471438        2.8813528926       -4.1446085575  S24       234             1.0000000000
      2326       213  LYS       HZ3            -2.6997675734        3.6453361721       -4.9825522889  S24       234             1.0000000000
      2327       213  LYS       QQH6           -2.7194660350        0.7363170885       -4.2894845736  S24       234             1.0000000000
      2328       214  SER       CB              2.3233602354        3.3430627143       -5.7791867364  S24       235             1.0000000000
      2329       214  SER       HB1             3.0562112777        2.7094314669       -6.3015109481  S24       235             1.0000000000
      2330       214  SER       HB2             2.8370058305        4.2849203109       -5.5189278843  S24       235             1.0000000000
      2331       214  SER       OG              1.2159907483        3.5809018386       -6.6580595134  S24       235             1.0000000000
      2332       214  SER       HG1             0.7719861619        4.4393516247       -6.4131711107  S24       235             1.0000000000
      2333       214  SER       QQH7            1.9976110661        2.8380988156       -4.8406441988  S24       235             1.0000000000
      2334       215  PNM       S1             -3.1416693286        9.4485033590       -6.0072714926  S24       523             1.0000000000
      2335       215  PNM       C2             -1.8705698733        8.2369070005       -6.6633615457  S24       523             1.0000000000
      2336       215  PNM       C3             -1.4894700600        7.3967238470       -5.4116595451  S24       523             1.0000000000
      2337       215  PNM       N4             -2.7136027574        7.1604478312       -4.6085170463  S24       523             1.0000000000
      2338       215  PNM       C5             -3.7480390103        8.2509486426       -4.7896015147  S24       523             1.0000000000
      2339       215  PNM       C6             -3.5960749956        8.6543657059       -3.2811113676  S24       523             1.0000000000
      2340       215  PNM       C7             -2.6126885266        7.4693727369       -3.1354890145  S24       523             1.0000000000
      2341       215  PNM       O8             -1.5072705514        7.4860045658       -2.4825735736  S24       523             1.0000000000
      2342       215  PNM       C9             -2.4825852185        7.3624174133       -7.7476405000  S24       523             1.0000000000
      2343       215  PNM       C10            -0.6813021436        8.9917695472       -7.2311532343  S24       523             1.0000000000
      2344       215  PNM       C11            -0.8228627819        6.0998528022       -5.8197800145  S24       523             1.0000000000
      2345       215  PNM       O12            -1.3956407810        4.9945969772       -5.6519143666  S24       523             1.0000000000
      2346       215  PNM       O13             0.3943150773        6.1864658630       -6.3603518759  S24       523             1.0000000000
      2347       215  PNM       N14            -2.9078756675        9.9068461787       -3.0807970211  S24       523             1.0000000000
      2348       215  PNM       C15            -3.4569676613       11.0587568524       -3.4953304635  S24       523             1.0000000000
      2349       215  PNM       O16            -4.6150029062       11.0571014585       -4.0365771968  S24       523             1.0000000000
      2350       215  PNM       C17            -2.6958016754       12.3451994196       -3.3113483301  S24       523             1.0000000000
      2351       215  PNM       C18            -1.8272085647       12.6386144124       -4.5081311027  S24       523             1.0000000000
      2352       215  PNM       C19            -0.4922830150       13.0286264416       -4.3333682266  S24       523             1.0000000000
      2353       215  PNM       C20             0.3154557511       13.2869261657       -5.4431934019  S24       523             1.0000000000
      2354       215  PNM       C21            -0.2014077351       13.1649724018       -6.7349576349  S24       523             1.0000000000
      2355       215  PNM       C22            -1.5364399190       12.7936473841       -6.9124045907  S24       523             1.0000000000
      2356       215  PNM       C23            -2.3482062014       12.5334753192       -5.8069378357  S24       523             1.0000000000
      2357       215  PNM       H24            -0.7652391697        7.9808518114       -4.7960404207  S24       523             1.0000000000
      2358       215  PNM       H25            -0.9216894888        9.3898731136       -8.2232395060  S24       523             1.0000000000
      2359       215  PNM       H26             0.1821703660        8.3229512701       -7.3259607916  S24       523             1.0000000000
      2360       215  PNM       H27            -0.3961274496        9.8386512652       -6.6001487889  S24       523             1.0000000000
      2361       215  PNM       H28            -2.7986302030        7.9723547268       -8.6008714856  S24       523             1.0000000000
      2362       215  PNM       H29            -3.3580537256        6.8202680104       -7.3736495504  S24       523             1.0000000000
      2363       215  PNM       H30            -1.7513412080        6.6270582173       -8.1074774013  S24       523             1.0000000000
      2364       215  PNM       H31            -4.7514313425        7.8405120839       -5.0394694639  S24       523             1.0000000000
      2365       215  PNM       H32            -4.5462197313        8.6245996315       -2.6993699164  S24       523             1.0000000000
      2366       215  PNM       H33            -2.0767953579       12.2968041339       -2.4002581238  S24       523             1.0000000000
      2367       215  PNM       H34            -3.4223250249       13.1656990301       -3.1709306050  S24       523             1.0000000000
      2368       215  PNM       H35            -0.0782741571       13.1325485201       -3.3237031141  S24       523             1.0000000000
      2369       215  PNM       H36             1.3629398333       13.5743514294       -5.2981829068  S24       523             1.0000000000
      2370       215  PNM       H37             0.4382465127       13.3610897048       -7.6035608958  S24       523             1.0000000000
      2371       215  PNM       H38            -1.9464878646       12.6979312977       -7.9247120132  S24       523             1.0000000000
      2372       215  PNM       H39            -3.4002096408       12.2579216828       -5.9505144876  S24       523             1.0000000000
      2373       215  PNM       H40            -1.9644545114        9.8724281414       -2.6415663913  S24       523             1.0000000000
      2374       216  TIP3      OH2            -4.4748613448        7.6567119793       -0.1608429582  S24       290             1.0000000000
      2375       216  TIP3      H1             -6.0236740778        7.4489512077        0.0686970592  S24       290             1.0000000000
      2376       216  TIP3      H2             -3.9318752426        8.3511633385        0.3289633660  S24       290             1.0000000000
      2377       217  SER       CB             -2.8161327196        5.0637641628       -2.2028290661  S25       70              1.0000000000
      2378       217  SER       HB1            -3.3579639999        4.2238301981       -2.6841979065  S25       70              1.0000000000
      2379       217  SER       HB2            -1.8350401790        5.1882869232       -2.6716959585  S25       70              1.0000000000
      2380       217  SER       OG             -3.6080111484        6.2735311547       -2.4131265630  S25       70              1.0000000000
      2381       217  SER       HG1            -3.9472591561        7.2498543008       -0.8915289393  S25       70              1.0000000000
      2382       217  SER       QQH1           -2.7058170461        4.8692757463       -1.1183131718  S25       70              1.0000000000
      2383       218  LYS       CD             -6.2270057013        3.3615547434       -1.9733268752  S25       73              1.0000000000
      2384       218  LYS       HD1            -7.0370438910        2.9574908560       -2.5884047531  S25       73              1.0000000000
      2385       218  LYS       HD2            -5.2778720468        3.1289004211       -2.4734537236  S25       73              1.0000000000
      2386       218  LYS       QQH2           -6.2482868265        2.8747082860       -0.9918860820  S25       73              1.0000000000
      2387       218  LYS       CE             -6.3835158482        4.8619285193       -1.8442206044  S25       73              1.0000000000
      2388       218  LYS       HE1            -5.7206649659        5.2785720319       -1.0653695705  S25       73              1.0000000000
      2389       218  LYS       HE2            -7.4206775426        5.1312735163       -1.5750197937  S25       73              1.0000000000
      2390       218  LYS       NZ             -6.0401856536        5.5392279509       -3.0944257343  S25       73              1.0000000000
      2391       218  LYS       HZ1            -6.4381610520        5.0945319817       -3.9412128436  S25       73              1.0000000000
      2392       218  LYS       HZ2            -4.9780414622        5.6222955536       -3.1993713847  S25       73              1.0000000000
      2393       218  LYS       HZ3            -6.3906204182        6.5275248692       -3.0779350166  S25       73              1.0000000000
      2394       219  SER       CB             -4.5213571317        4.4536249881       -6.3976686543  S25       130             1.0000000000
      2395       219  SER       HB1            -4.5269609271        5.3821481358       -6.9815610008  S25       130             1.0000000000
      2396       219  SER       HB2            -3.7715051396        3.7683431561       -6.8281135388  S25       130             1.0000000000
      2397       219  SER       OG             -4.1496349642        4.7353722997       -5.0103372153  S25       130             1.0000000000
      2398       219  SER       HG1            -3.4607869832        5.4828235538       -5.0351085277  S25       130             1.0000000000
      2399       219  SER       QQH3           -5.5144831442        3.9765199017       -6.4125098625  S25       130             1.0000000000
      2400       220  GLU       CB             -9.9280100063        9.3894533565        0.9467062549  S25       166             1.0000000000
      2401       220  GLU       HB1            -9.5704453638       10.0124612130        0.1155929359  S25       166             1.0000000000
      2402       220  GLU       HB2           -10.9833529772        9.1800566905        0.7681300875  S25       166             1.0000000000
      2403       220  GLU       QQH4           -9.8093792967        9.9055939116        1.9051336458  S25       166             1.0000000000
      2404       220  GLU       CG             -9.1505845383        8.0895884875        0.9178179951  S25       166             1.0000000000
      2405       220  GLU       HG1            -9.5718845002        7.4243213935        0.1464899833  S25       166             1.0000000000
      2406       220  GLU       HG2            -9.2483971770        7.5402472008        1.8696369644  S25       166             1.0000000000
      2407       220  GLU       CD             -7.6976120527        8.3128439834        0.6087989832  S25       166             1.0000000000
      2408       220  GLU       OE1            -7.1399795388        9.4032147486        0.6628476067  S25       166             1.0000000000
      2409       220  GLU       OE2            -7.0138716084        7.2002810042        0.2336223022  S25       166             1.0000000000
      2410       221  ASN       CB             -2.7090775258       11.9209380387        1.6076721978  S25       170             1.0000000000
      2411       221  ASN       HB1            -1.7177447876       11.8751485030        1.1406162245  S25       170             1.0000000000
      2412       221  ASN       HB2            -3.1988410815       12.8544237110        1.3102930574  S25       170             1.0000000000
      2413       221  ASN       QQH5           -2.6173828797       11.8783983860        2.6996245712  S25       170             1.0000000000
      2414       221  ASN       CG             -3.5357933066       10.7537413535        1.1290589353  S25       170             1.0000000000
      2415       221  ASN       OD1            -3.1086922715        9.5695712101        1.1580077368  S25       170             1.0000000000
      2416       221  ASN       ND2            -4.7635375074       11.0349662997        0.6481366073  S25       170             1.0000000000
      2417       221  ASN       HD21           -5.4010448923       10.2741455214        0.3661282605  S25       170             1.0000000000
      2418       221  ASN       HD22           -5.0750626059       12.0109385971        0.5423555696  S25       170             1.0000000000
      2419       222  LYS       CE             -3.1989593059        1.7245353523       -4.3545442350  S25       234             1.0000000000
      2420       222  LYS       HE1            -3.5758880815        2.0118520994       -3.3652271630  S25       234             1.0000000000
      2421       222  LYS       HE2            -4.0387831582        1.7092283744       -5.0586980698  S25       234             1.0000000000
      2422       222  LYS       NZ             -2.2369093131        2.7145704881       -4.8203092654  S25       234             1.0000000000
      2423       222  LYS       HZ1            -1.7894789619        2.4176669021       -5.7221749385  S25       234             1.0000000000
      2424       222  LYS       HZ2            -1.4561558407        2.8852293461       -4.1473949041  S25       234             1.0000000000
      2425       222  LYS       HZ3            -2.7039978734        3.6515201296       -4.9790651374  S25       234             1.0000000000
      2426       222  LYS       QQH6           -2.7179828976        0.7395027413       -4.2911865223  S25       234             1.0000000000
      2427       223  SER       CB              2.3230826120        3.3435114916       -5.7792413763  S25       235             1.0000000000
      2428       223  SER       HB1             3.0558962582        2.7097653066       -6.3016503318  S25       235             1.0000000000
      2429       223  SER       HB2             2.8369901888        4.2851296102       -5.5187427255  S25       235             1.0000000000
      2430       223  SER       OG              1.2158635748        3.5818305988       -6.6581020697  S25       235             1.0000000000
      2431       223  SER       HG1             0.7716418473        4.4402870982       -6.4126232578  S25       235             1.0000000000
      2432       223  SER       QQH7            1.9972587553        2.8383844943       -4.8407273085  S25       235             1.0000000000
      2433       224  PNM       S1             -3.1432552012        9.4433559088       -6.0079427679  S25       523             1.0000000000
      2434       224  PNM       C2             -1.8712676430        8.2338004711       -6.6636797636  S25       523             1.0000000000
      2435       224  PNM       C3             -1.4982841392        7.3896697979       -5.4119562512  S25       523             1.0000000000
      2436       224  PNM       N4             -2.7303997773        7.1398540605       -4.6248470172  S25       523             1.0000000000
      2437       224  PNM       C5             -3.7486544713        8.2432827377       -4.7903422907  S25       523             1.0000000000
      2438       224  PNM       C6             -3.5972886789        8.6467804004       -3.2858445769  S25       523             1.0000000000
      2439       224  PNM       C7             -2.6395579420        7.4430397081       -3.1126244328  S25       523             1.0000000000
      2440       224  PNM       O8             -1.5116056440        7.4840985305       -2.4791670714  S25       523             1.0000000000
      2441       224  PNM       C9             -2.4811276976        7.3614234019       -7.7510168972  S25       523             1.0000000000
      2442       224  PNM       C10            -0.6804741423        8.9892385552       -7.2277215224  S25       523             1.0000000000
      2443       224  PNM       C11            -0.8220067748        6.0980666747       -5.8194516806  S25       523             1.0000000000
      2444       224  PNM       O12            -1.3873602853        4.9887015208       -5.6517321708  S25       523             1.0000000000
      2445       224  PNM       O13             0.3958018046        6.1893352803       -6.3603552712  S25       523             1.0000000000
      2446       224  PNM       N14            -2.9043392432        9.8972112268       -3.0854934400  S25       523             1.0000000000
      2447       224  PNM       C15            -3.4533416224       11.0508803235       -3.4949648291  S25       523             1.0000000000
      2448       224  PNM       O16            -4.6144725893       11.0532689001       -4.0318761057  S25       523             1.0000000000
      2449       224  PNM       C17            -2.6930788465       12.3382650568       -3.3106117980  S25       523             1.0000000000
      2450       224  PNM       C18            -1.8263605835       12.6352438078       -4.5078987662  S25       523             1.0000000000
      2451       224  PNM       C19            -0.4918826585       13.0271173471       -4.3337776596  S25       523             1.0000000000
      2452       224  PNM       C20             0.3150033258       13.2869104381       -5.4438691220  S25       523             1.0000000000
      2453       224  PNM       C21            -0.2023866508       13.1649600094       -6.7354219007  S25       523             1.0000000000
      2454       224  PNM       C22            -1.5372315821       12.7926258618       -6.9122550670  S25       523             1.0000000000
      2455       224  PNM       C23            -2.3480908408       12.5308822992       -5.8064818424  S25       523             1.0000000000
      2456       224  PNM       H24            -0.7852954934        7.9741919889       -4.7835165200  S25       523             1.0000000000
      2457       224  PNM       H25            -0.9178154607        9.3863662086       -8.2209942826  S25       523             1.0000000000
      2458       224  PNM       H26             0.1840586909        8.3212895353       -7.3190489179  S25       523             1.0000000000
      2459       224  PNM       H27            -0.3984566841        9.8371478278       -6.5967518399  S25       523             1.0000000000
      2460       224  PNM       H28            -2.7953141311        7.9724402788       -8.6042165339  S25       523             1.0000000000
      2461       224  PNM       H29            -3.3574946220        6.8190170887       -7.3795619652  S25       523             1.0000000000
      2462       224  PNM       H30            -1.7494073526        6.6261942033       -8.1101938681  S25       523             1.0000000000
      2463       224  PNM       H31            -4.7584747757        7.8457337018       -5.0378471594  S25       523             1.0000000000
      2464       224  PNM       H32            -4.5526880835        8.6303961195       -2.7113885804  S25       523             1.0000000000
      2465       224  PNM       H33            -2.0728835653       12.2900265856       -2.4003545335  S25       523             1.0000000000
      2466       224  PNM       H34            -3.4208168114       13.1574115769       -3.1681726521  S25       523             1.0000000000
      2467       224  PNM       H35            -0.0772737652       13.1306042173       -3.3243127685  S25       523             1.0000000000
      2468       224  PNM       H36             1.3623444667       13.5751300028       -5.2992354012  S25       523             1.0000000000
      2469       224  PNM       H37             0.4367524092       13.3616968650       -7.6042711110  S25       523             1.0000000000
      2470       224  PNM       H38            -1.9476913473       12.6969330246       -7.9244139208  S25       523             1.0000000000
      2471       224  PNM       H39            -3.3997208091       12.2537222793       -5.9496523883  S25       523             1.0000000000
      2472       224  PNM       H40            -1.9589382590        9.8570007323       -2.6501756323  S25       523             1.0000000000
      2473       225  TIP3      OH2            -4.4735980505        7.6576451258       -0.1566053789  S25       290             1.0000000000
      2474       225  TIP3      H1             -6.0249687000        7.4490272715        0.0709675325  S25       290             1.0000000000
      2475       225  TIP3      H2             -3.9360968484        8.3553761227        0.3365846552  S25       290             1.0000000000
      2476       226  SER       CB             -2.8119232762        5.0703972160       -2.2055248195  S26       70              1.0000000000
      2477       226  SER       HB1            -3.3639292934        4.2363424448       -2.6838818078  S26       70              1.0000000000
      2478       226  SER       HB2            -1.8317566879        5.1866832794       -2.6765806919  S26       70              1.0000000000
      2479       226  SER       OG             -3.5948495060        6.2896651148       -2.4184786999  S26       70              1.0000000000
      2480       226  SER       HG1            -3.9391956824        7.2587672531       -0.8848664018  S26       70              1.0000000000
      2481       226  SER       QQH1           -2.7032296479        4.8807405020       -1.1207558555  S26       70              1.0000000000
      2482       227  LYS       CD             -6.2249921700        3.3622197988       -1.9753934363  S26       73              1.0000000000
      2483       227  LYS       HD1            -7.0403064613        2.9628401207       -2.5867079588  S26       73              1.0000000000
      2484       227  LYS       HD2            -5.2795990264        3.1218125192       -2.4789964183  S26       73              1.0000000000
      2485       227  LYS       QQH2           -6.2456158618        2.8779838067       -0.9928287419  S26       73              1.0000000000
      2486       227  LYS       CE             -6.3688117856        4.8642573840       -1.8487728846  S26       73              1.0000000000
      2487       227  LYS       HE1            -5.6910464514        5.2799415732       -1.0825580060  S26       73              1.0000000000
      2488       227  LYS       HE2            -7.3994866114        5.1440853767       -1.5660677406  S26       73              1.0000000000
      2489       227  LYS       NZ             -6.0426401879        5.5335287162       -3.1082796757  S26       73              1.0000000000
      2490       227  LYS       HZ1            -6.5130526648        5.1215509624       -3.9350210827  S26       73              1.0000000000
      2491       227  LYS       HZ2            -4.9940222439        5.5472585757       -3.2832818274  S26       73              1.0000000000
      2492       227  LYS       HZ3            -6.3397994969        6.5390091459       -3.0696906913  S26       73              1.0000000000
      2493       228  SER       CB             -4.5192161453        4.4606264358       -6.3896979067  S26       130             1.0000000000
      2494       228  SER       HB1            -4.5256111276        5.3871135448       -6.9762579891  S26       130             1.0000000000
      2495       228  SER       HB2            -3.7688061891        3.7746641391       -6.8173223318  S26       130             1.0000000000
      2496       228  SER       OG             -4.1439083175        4.7490357988       -5.0003181109  S26       130             1.0000000000
      2497       228  SER       HG1            -3.4716482974        5.5263185322       -5.0236717090  S26       130             1.0000000000
      2498       228  SER       QQH3           -5.5128226267        3.9831428401       -6.4004592005  S26       130             1.0000000000
      2499       229  GLU       CB             -9.9284471168        9.3899808884        0.9467364615  S26       166             1.0000000000
      2500       229  GLU       HB1            -9.5706499268       10.0129223672        0.1156852251  S26       166             1.0000000000
      2501       229  GLU       HB2           -10.9837848401        9.1807610704        0.7680330119  S26       166             1.0000000000
      2502       229  GLU       QQH4           -9.8098339333        9.9059303044        1.9052513742  S26       166             1.0000000000
      2503       229  GLU       CG             -9.1513459486        8.0899761724        0.9179294775  S26       166             1.0000000000
      2504       229  GLU       HG1            -9.5725804812        7.4247117119        0.1465483601  S26       166             1.0000000000
      2505       229  GLU       HG2            -9.2492690535        7.5405821952        1.8697127574  S26       166             1.0000000000
      2506       229  GLU       CD             -7.6985557283        8.3131197832        0.6091120329  S26       166             1.0000000000
      2507       229  GLU       OE1            -7.1399488779        9.4026217685        0.6628429251  S26       166             1.0000000000
      2508       229  GLU       OE2            -7.0149195762        7.1995814640        0.2335591519  S26       166             1.0000000000
      2509       230  ASN       CB             -2.7088356001       11.9208476786        1.6076413769  S26       170             1.0000000000
      2510       230  ASN       HB1            -1.7174551211       11.8745531761        1.1407389819  S26       170             1.0000000000
      2511       230  ASN       HB2            -3.1981088856       12.8545504964        1.3101408464  S26       170             1.0000000000
      2512       230  ASN       QQH5           -2.6173712774       11.8781662032        2.6996154099  S26       170             1.0000000000
      2513       230  ASN       CG             -3.5360367151       10.7543181820        1.1288934832  S26       170             1.0000000000
      2514       230  ASN       OD1            -3.1101717914        9.5693851098        1.1590183993  S26       170             1.0000000000
      2515       230  ASN       ND2            -4.7630067579       11.0360906821        0.6466319435  S26       170             1.0000000000
      2516       230  ASN       HD21           -5.4005321328       10.2757147334        0.3638634296  S26       170             1.0000000000
      2517       230  ASN       HD22           -5.0734037952       12.0123089773        0.5391107189  S26       170             1.0000000000
      2518       231  LYS       CE             -3.2004323181        1.7262070575       -4.3547578510  S26       234             1.0000000000
      2519       231  LYS       HE1            -3.5773248396        2.0113135747       -3.3647518412  S26       234             1.0000000000
      2520       231  LYS       HE2            -4.0411186414        1.7090819276       -5.0578294638  S26       234             1.0000000000
      2521       231  LYS       NZ             -2.2427026569        2.7205357448       -4.8207797275  S26       234             1.0000000000
      2522       231  LYS       HZ1            -1.7976040133        2.4280475735       -5.7250736034  S26       234             1.0000000000
      2523       231  LYS       HZ2            -1.4595074592        2.8905025779       -4.1506269588  S26       234             1.0000000000
      2524       231  LYS       HZ3            -2.7128851565        3.6584616206       -4.9740808184  S26       234             1.0000000000
      2525       231  LYS       QQH6           -2.7162711374        0.7426124750       -4.2929686092  S26       234             1.0000000000
      2526       232  SER       CB              2.3229041267        3.3438306346       -5.7793049168  S26       235             1.0000000000
      2527       232  SER       HB1             3.0557238736        2.7099478834       -6.3016770330  S26       235             1.0000000000
      2528       232  SER       HB2             2.8371265874        4.2852185859       -5.5185321728  S26       235             1.0000000000
      2529       232  SER       OG              1.2159907671        3.5825935727       -6.6582198951  S26       235             1.0000000000
      2530       232  SER       HG1             0.7712703728        4.4408582925       -6.4120963301  S26       235             1.0000000000
      2531       232  SER       QQH7            1.9969775681        2.8386166415       -4.8407601836  S26       235             1.0000000000
      2532       233  PNM       S1             -3.1444118639        9.4396410271       -6.0083884389  S26       523             1.0000000000
      2533       233  PNM       C2             -1.8716036779        8.2317306122       -6.6651595286  S26       523             1.0000000000
      2534       233  PNM       C3             -1.5071208583        7.3824085582       -5.4150498415  S26       523             1.0000000000
      2535       233  PNM       N4             -2.7483145265        7.1162663277       -4.6512352262  S26       523             1.0000000000
      2536       233  PNM       C5             -3.7484935194        8.2353257606       -4.7905985648  S26       523             1.0000000000
      2537       233  PNM       C6             -3.5970291483        8.6401359091       -3.2903689510  S26       523             1.0000000000
      2538       233  PNM       C7             -2.6632942664        7.4240453279       -3.0806277109  S26       523             1.0000000000
      2539       233  PNM       O8             -1.5157220914        7.4827627575       -2.4755351718  S26       523             1.0000000000
      2540       233  PNM       C9             -2.4802259490        7.3611236194       -7.7544655934  S26       523             1.0000000000
      2541       233  PNM       C10            -0.6795674431        8.9876408983       -7.2254179970  S26       523             1.0000000000
      2542       233  PNM       C11            -0.8209285048        6.0959646662       -5.8202680413  S26       523             1.0000000000
      2543       233  PNM       O12            -1.3787497093        4.9837322267       -5.6515804460  S26       523             1.0000000000
      2544       233  PNM       O13             0.3982056528        6.1922627794       -6.3606975432  S26       523             1.0000000000
      2545       233  PNM       N14            -2.9013331643        9.8898164521       -3.0892455502  S26       523             1.0000000000
      2546       233  PNM       C15            -3.4507266173       11.0450175816       -3.4948759240  S26       523             1.0000000000
      2547       233  PNM       O16            -4.6139047382       11.0500673986       -4.0283404010  S26       523             1.0000000000
      2548       233  PNM       C17            -2.6911744702       12.3330985448       -3.3100719552  S26       523             1.0000000000
      2549       233  PNM       C18            -1.8257659563       12.6327345156       -4.5077304174  S26       523             1.0000000000
      2550       233  PNM       C19            -0.4916288428       13.0260074061       -4.3340280958  S26       523             1.0000000000
      2551       233  PNM       C20             0.3146574592       13.2869018283       -5.4442939546  S26       523             1.0000000000
      2552       233  PNM       C21            -0.2030850675       13.1649437666       -6.7357083919  S26       523             1.0000000000
      2553       233  PNM       C22            -1.5377855883       12.7919168285       -6.9121367264  S26       523             1.0000000000
      2554       233  PNM       C23            -2.3480108867       12.5290046418       -5.8061655345  S26       523             1.0000000000
      2555       233  PNM       H24            -0.8074830374        7.9668765808       -4.7709566995  S26       523             1.0000000000
      2556       233  PNM       H25            -0.9141307203        9.3843287770       -8.2195976823  S26       523             1.0000000000
      2557       233  PNM       H26             0.1856401601        8.3201841357       -7.3139039547  S26       523             1.0000000000
      2558       233  PNM       H27            -0.4000466479        9.8361407471       -6.5941828765  S26       523             1.0000000000
      2559       233  PNM       H28            -2.7933386231        7.9726520158       -8.6077508993  S26       523             1.0000000000
      2560       233  PNM       H29            -3.3568889553        6.8184583295       -7.3842580999  S26       523             1.0000000000
      2561       233  PNM       H30            -1.7480401974        6.6260479416       -8.1130421373  S26       523             1.0000000000
      2562       233  PNM       H31            -4.7654208363        7.8525066515       -5.0343420579  S26       523             1.0000000000
      2563       233  PNM       H32            -4.5571777837        8.6347793023       -2.7225987417  S26       523             1.0000000000
      2564       233  PNM       H33            -2.0701632759       12.2849454088       -2.4003836351  S26       523             1.0000000000
      2565       233  PNM       H34            -3.4198102121       13.1512540718       -3.1661505374  S26       523             1.0000000000
      2566       233  PNM       H35            -0.0766368433       13.1292808574       -3.3246883482  S26       523             1.0000000000
      2567       233  PNM       H36             1.3618734121       13.5757474000       -5.2998913625  S26       523             1.0000000000
      2568       233  PNM       H37             0.4357074848       13.3621333034       -7.6047189409  S26       523             1.0000000000
      2569       233  PNM       H38            -1.9485525223       12.6962973610       -7.9241841265  S26       523             1.0000000000
      2570       233  PNM       H39            -3.3993799170       12.2507710558       -5.9490993319  S26       523             1.0000000000
      2571       233  PNM       H40            -1.9544317130        9.8464283718       -2.6571798490  S26       523             1.0000000000
      2572       234  TIP3      OH2            -4.4725448988        7.6590560570       -0.1528279145  S26       290             1.0000000000
      2573       234  TIP3      H1             -6.0268275628        7.4489314717        0.0725808495  S26       290             1.0000000000
      2574       234  TIP3      H2             -3.9394022157        8.3591410729        0.3435349183  S26       290             1.0000000000
      2575       235  SER       CB             -2.8099100855        5.0746475136       -2.2070608116  S27       70              1.0000000000
      2576       235  SER       HB1            -3.3704802402        4.2468456878       -2.6834503329  S27       70              1.0000000000
      2577       235  SER       HB2            -1.8307545363        5.1840823735       -2.6808113121  S27       70              1.0000000000
      2578       235  SER       OG             -3.5852971273        6.3015803876       -2.4192330791  S27       70              1.0000000000
      2579       235  SER       HG1            -3.9342117248        7.2615178580       -0.8779243852  S27       70              1.0000000000
      2580       235  SER       QQH1           -2.7009809587        4.8877120133       -1.1222379558  S27       70              1.0000000000
      2581       236  LYS       CD             -6.2237964602        3.3623389360       -1.9767852402  S27       73              1.0000000000
      2582       236  LYS       HD1            -7.0427682796        2.9662556438       -2.5854382087  S27       73              1.0000000000
      2583       236  LYS       HD2            -5.2812187271        3.1162249608       -2.4829318392  S27       73              1.0000000000
      2584       236  LYS       QQH2           -6.2441851876        2.8802174531       -0.9932078880  S27       73              1.0000000000
      2585       236  LYS       CE             -6.3580234054        4.8655985516       -1.8529278720  S27       73              1.0000000000
      2586       236  LYS       HE1            -5.6705091731        5.2802484358       -1.0949856102  S27       73              1.0000000000
      2587       236  LYS       HE2            -7.3840502244        5.1535877950       -1.5616020552  S27       73              1.0000000000
      2588       236  LYS       NZ             -6.0442618835        5.5268014298       -3.1200957611  S27       73              1.0000000000
      2589       236  LYS       HZ1            -6.5758543407        5.1454724606       -3.9250457142  S27       73              1.0000000000
      2590       236  LYS       HZ2            -5.0158345556        5.4702003290       -3.3682711471  S27       73              1.0000000000
      2591       236  LYS       HZ3            -6.2911407309        6.5449987245       -3.0670419768  S27       73              1.0000000000
      2592       237  SER       CB             -4.5170417493        4.4669627848       -6.3824681905  S27       130             1.0000000000
      2593       237  SER       HB1            -4.5245065879        5.3902797848       -6.9738443152  S27       130             1.0000000000
      2594       237  SER       HB2            -3.7670383264        3.7791891448       -6.8075158224  S27       130             1.0000000000
      2595       237  SER       OG             -4.1343053295        4.7654363451       -4.9901069477  S27       130             1.0000000000
      2596       237  SER       HG1            -3.4747081449        5.6119109297       -4.9974194971  S27       130             1.0000000000
      2597       237  SER       QQH3           -5.5122766905        3.9897784114       -6.3887383572  S27       130             1.0000000000
      2598       238  GLU       CB             -9.9287297410        9.3903173389        0.9467605349  S27       166             1.0000000000
      2599       238  GLU       HB1            -9.5708178601       10.0132004725        0.1157221989  S27       166             1.0000000000
      2600       238  GLU       HB2           -10.9840541700        9.1811759632        0.7680007426  S27       166             1.0000000000
      2601       238  GLU       QQH4           -9.8101080180        9.9061834457        1.9053129075  S27       166             1.0000000000
      2602       238  GLU       CG             -9.1518576298        8.0902402986        0.9180008130  S27       166             1.0000000000
      2603       238  GLU       HG1            -9.5730392406        7.4249693572        0.1465939791  S27       166             1.0000000000
      2604       238  GLU       HG2            -9.2498175761        7.5407935612        1.8697579215  S27       166             1.0000000000
      2605       238  GLU       CD             -7.6992744540        8.3132218935        0.6093025623  S27       166             1.0000000000
      2606       238  GLU       OE1            -7.1398003524        9.4022261177        0.6627888371  S27       166             1.0000000000
      2607       238  GLU       OE2            -7.0159811806        7.1991760906        0.2337248675  S27       166             1.0000000000
      2608       239  ASN       CB             -2.7087175335       11.9207624966        1.6076431450  S27       170             1.0000000000
      2609       239  ASN       HB1            -1.7172788113       11.8741168908        1.1408889015  S27       170             1.0000000000
      2610       239  ASN       HB2            -3.1976410086       12.8546204133        1.3100615460  S27       170             1.0000000000
      2611       239  ASN       QQH5           -2.6175185641       11.8779200114        2.6996283145  S27       170             1.0000000000
      2612       239  ASN       CG             -3.5362923935       10.7547614017        1.1288531747  S27       170             1.0000000000
      2613       239  ASN       OD1            -3.1108899158        9.5692214772        1.1593255905  S27       170             1.0000000000
      2614       239  ASN       ND2            -4.7626783723       11.0366999746        0.6457679868  S27       170             1.0000000000
      2615       239  ASN       HD21           -5.4008578714       10.2765909109        0.3637300963  S27       170             1.0000000000
      2616       239  ASN       HD22           -5.0728474199       12.0130509875        0.5381762719  S27       170             1.0000000000
      2617       240  LYS       CE             -3.2019594928        1.7273046336       -4.3548364174  S27       234             1.0000000000
      2618       240  LYS       HE1            -3.5788775869        2.0102641318       -3.3641796345  S27       234             1.0000000000
      2619       240  LYS       HE2            -4.0435606891        1.7085400534       -5.0567234497  S27       234             1.0000000000
      2620       240  LYS       NZ             -2.2496280218        2.7267077883       -4.8212350179  S27       234             1.0000000000
      2621       240  LYS       HZ1            -1.8076092049        2.4392535146       -5.7281882667  S27       234             1.0000000000
      2622       240  LYS       HZ2            -1.4645963346        2.8967899038       -4.1537791534  S27       234             1.0000000000
      2623       240  LYS       HZ3            -2.7288909941        3.6652535922       -4.9678063438  S27       234             1.0000000000
      2624       240  LYS       QQH6           -2.7148103754        0.7449095679       -4.2945138246  S27       234             1.0000000000
      2625       241  SER       CB              2.3228136360        3.3439809204       -5.7793641097  S27       235             1.0000000000
      2626       241  SER       HB1             3.0556879226        2.7100038664       -6.3016435116  S27       235             1.0000000000
      2627       241  SER       HB2             2.8373935621        4.2852009398       -5.5182925462  S27       235             1.0000000000
      2628       241  SER       OG              1.2163513632        3.5830986765       -6.6584003435  S27       235             1.0000000000
      2629       241  SER       HG1             0.7706465806        4.4406581299       -6.4114613043  S27       235             1.0000000000
      2630       241  SER       QQH7            1.9967813491        2.8387407896       -4.8407877455  S27       235             1.0000000000
      2631       242  PNM       S1             -3.1450452262        9.4364197435       -6.0080261950  S27       523             1.0000000000
      2632       242  PNM       C2             -1.8716390537        8.2306689891       -6.6673436050  S27       523             1.0000000000
      2633       242  PNM       C3             -1.5149968315        7.3754126415       -5.4198869786  S27       523             1.0000000000
      2634       242  PNM       N4             -2.7659116027        7.0897388365       -4.6839061067  S27       523             1.0000000000
      2635       242  PNM       C5             -3.7480430455        8.2276919117       -4.7903675749  S27       523             1.0000000000
      2636       242  PNM       C6             -3.5957116535        8.6353572069       -3.2937471200  S27       523             1.0000000000
      2637       242  PNM       C7             -2.6812375307        7.4141610114       -3.0432214685  S27       523             1.0000000000
      2638       242  PNM       O8             -1.5191354839        7.4822207505       -2.4737480260  S27       523             1.0000000000
      2639       242  PNM       C9             -2.4798843650        7.3611671511       -7.7573341509  S27       523             1.0000000000
      2640       242  PNM       C10            -0.6787221245        8.9869302845       -7.2241767384  S27       523             1.0000000000
      2641       242  PNM       C11            -0.8197834157        6.0928731935       -5.8218914523  S27       523             1.0000000000
      2642       242  PNM       O12            -1.3710230022        4.9808821905       -5.6513817283  S27       523             1.0000000000
      2643       242  PNM       O13             0.4010921097        6.1950713889       -6.3612200297  S27       523             1.0000000000
      2644       242  PNM       N14            -2.8991168092        9.8852308997       -3.0917736987  S27       523             1.0000000000
      2645       242  PNM       C15            -3.4494750176       11.0417730659       -3.4950387791  S27       523             1.0000000000
      2646       242  PNM       O16            -4.6132245824       11.0476771052       -4.0261825441  S27       523             1.0000000000
      2647       242  PNM       C17            -2.6901397998       12.3300206050       -3.3097049177  S27       523             1.0000000000
      2648       242  PNM       C18            -1.8254039936       12.6311544279       -4.5076647464  S27       523             1.0000000000
      2649       242  PNM       C19            -0.4914825577       13.0253058194       -4.3341302594  S27       523             1.0000000000
      2650       242  PNM       C20             0.3144395025       13.2868740017       -5.4445164700  S27       523             1.0000000000
      2651       242  PNM       C21            -0.2034946080       13.1648981856       -6.7358539092  S27       523             1.0000000000
      2652       242  PNM       C22            -1.5380947418       12.7914926243       -6.9120879157  S27       523             1.0000000000
      2653       242  PNM       C23            -2.3479721373       12.5278488592       -5.8060060981  S27       523             1.0000000000
      2654       242  PNM       H24            -0.8306786700        7.9594286146       -4.7582775733  S27       523             1.0000000000
      2655       242  PNM       H25            -0.9112759432        9.3834784343       -8.2189020427  S27       523             1.0000000000
      2656       242  PNM       H26             0.1866245384        8.3194480609       -7.3106168295  S27       523             1.0000000000
      2657       242  PNM       H27            -0.4008207815        9.8356466808       -6.5925195154  S27       523             1.0000000000
      2658       242  PNM       H28            -2.7924779015        7.9728445591       -8.6107346049  S27       523             1.0000000000
      2659       242  PNM       H29            -3.3561573904        6.8180675490       -7.3872738902  S27       523             1.0000000000
      2660       242  PNM       H30            -1.7470008925        6.6265144383       -8.1152726144  S27       523             1.0000000000
      2661       242  PNM       H31            -4.7710452145        7.8588089587       -5.0294164192  S27       523             1.0000000000
      2662       242  PNM       H32            -4.5597311809        8.6373142082       -2.7318530642  S27       523             1.0000000000
      2663       242  PNM       H33            -2.0686777317       12.2816153264       -2.4003537085  S27       523             1.0000000000
      2664       242  PNM       H34            -3.4191779158       13.1476447639       -3.1648252423  S27       523             1.0000000000
      2665       242  PNM       H35            -0.0763565055       13.1286173895       -3.3248571338  S27       523             1.0000000000
      2666       242  PNM       H36             1.3615231139       13.5762055037       -5.3002010115  S27       523             1.0000000000
      2667       242  PNM       H37             0.4350611703       13.3624299101       -7.6049396755  S27       523             1.0000000000
      2668       242  PNM       H38            -1.9491094016       12.6960487719       -7.9240238637  S27       523             1.0000000000
      2669       242  PNM       H39            -3.3992469245       12.2492855416       -5.9488731543  S27       523             1.0000000000
      2670       242  PNM       H40            -1.9514144119        9.8415646375       -2.6616128001  S27       523             1.0000000000
      2671       243  TIP3      OH2            -4.4717540063        7.6605669247       -0.1500895585  S27       290             1.0000000000
      2672       243  TIP3      H1             -6.0290803234        7.4485167308        0.0733881761  S27       290             1.0000000000
      2673       243  TIP3      H2             -3.9415649970        8.3617012283        0.3491703968  S27       290             1.0000000000
      2674       244  SER       CB             -2.8092319832        5.0760402296       -2.2077636847  S28       70              1.0000000000
      2675       244  SER       HB1            -3.3751449549        4.2551776324       -2.6839990606  S28       70              1.0000000000
      2676       244  SER       HB2            -1.8307207594        5.1805466029       -2.6830900116  S28       70              1.0000000000
      2677       244  SER       OG             -3.5796125011        6.3087694076       -2.4187341322  S28       70              1.0000000000
      2678       244  SER       HG1            -3.9325529829        7.2591290572       -0.8716538739  S28       70              1.0000000000
      2679       244  SER       QQH1           -2.6996692424        4.8917858127       -1.1227817106  S28       70              1.0000000000
      2680       245  LYS       CD             -6.2232651209        3.3621786249       -1.9774269730  S28       73              1.0000000000
      2681       245  LYS       HD1            -7.0439955388        2.9679735634       -2.5848647124  S28       73              1.0000000000
      2682       245  LYS       HD2            -5.2824800737        3.1133147327       -2.4854857534  S28       73              1.0000000000
      2683       245  LYS       QQH2           -6.2438420593        2.8813126293       -0.9929484376  S28       73              1.0000000000
      2684       245  LYS       CE             -6.3521183898        4.8660691094       -1.8560582088  S28       73              1.0000000000
      2685       245  LYS       HE1            -5.6608677601        5.2794837878       -1.1007084042  S28       73              1.0000000000
      2686       245  LYS       HE2            -7.3760717424        5.1584780087       -1.5604798510  S28       73              1.0000000000
      2687       245  LYS       NZ             -6.0440847851        5.5212365861       -3.1278406526  S28       73              1.0000000000
      2688       245  LYS       HZ1            -6.6117021556        5.1589792326       -3.9176960707  S28       73              1.0000000000
      2689       245  LYS       HZ2            -5.0319897931        5.4129167780       -3.4382379768  S28       73              1.0000000000
      2690       245  LYS       HZ3            -6.2592859180        6.5447697244       -3.0690353210  S28       73              1.0000000000
      2691       246  SER       CB             -4.5165328196        4.4701698101       -6.3774105126  S28       130             1.0000000000
      2692       246  SER       HB1            -4.5247933827        5.3913693212       -6.9747506986  S28       130             1.0000000000
      2693       246  SER       HB2            -3.7671009856        3.7805593000       -6.8028462378  S28       130             1.0000000000
      2694       246  SER       OG             -4.1281660854        4.7741200092       -4.9807254245  S28       130             1.0000000000
      2695       246  SER       HG1            -3.3882019733        5.8194314534       -4.9542646534  S28       130             1.0000000000
      2696       246  SER       QQH3           -5.5158143332        3.9934813009       -6.3857968911  S28       130             1.0000000000
      2697       247  GLU       CB             -9.9288352784        9.3904958436        0.9467696588  S28       166             1.0000000000
      2698       247  GLU       HB1            -9.5709235081       10.0133481850        0.1157043256  S28       166             1.0000000000
      2699       247  GLU       HB2           -10.9841388873        9.1813299509        0.7679961744  S28       166             1.0000000000
      2700       247  GLU       QQH4           -9.8102039744        9.9064020257        1.9053143758  S28       166             1.0000000000
      2701       247  GLU       CG             -9.1520685394        8.0904108547        0.9180163221  S28       166             1.0000000000
      2702       247  GLU       HG1            -9.5732149804        7.4251249988        0.1466192558  S28       166             1.0000000000
      2703       247  GLU       HG2            -9.2500135126        7.5409063559        1.8697536018  S28       166             1.0000000000
      2704       247  GLU       CD             -7.6997000744        8.3130260988        0.6093409435  S28       166             1.0000000000
      2705       247  GLU       OE1            -7.1395426988        9.4021538408        0.6626977427  S28       166             1.0000000000
      2706       247  GLU       OE2            -7.0168627271        7.1991700363        0.2340466464  S28       166             1.0000000000
      2707       248  ASN       CB             -2.7086785653       11.9207149352        1.6076366634  S28       170             1.0000000000
      2708       248  ASN       HB1            -1.7171518627       11.8739019273        1.1410400057  S28       170             1.0000000000
      2709       248  ASN       HB2            -3.1974143268       12.8546721035        1.3100485953  S28       170             1.0000000000
      2710       248  ASN       QQH5           -2.6177678368       11.8777045389        2.6996281538  S28       170             1.0000000000
      2711       248  ASN       CG             -3.5365261841       10.7550794901        1.1289322930  S28       170             1.0000000000
      2712       248  ASN       OD1            -3.1109930938        9.5691360151        1.1591448924  S28       170             1.0000000000
      2713       248  ASN       ND2            -4.7624950514       11.0368870473        0.6453653554  S28       170             1.0000000000
      2714       248  ASN       HD21           -5.4019246638       10.2768490599        0.3652632217  S28       170             1.0000000000
      2715       248  ASN       HD22           -5.0731397196       12.0132980569        0.5389522698  S28       170             1.0000000000
      2716       249  LYS       CE             -3.2030040238        1.7277514705       -4.3548796828  S28       234             1.0000000000
      2717       249  LYS       HE1            -3.5800374773        2.0094309054       -3.3638989453  S28       234             1.0000000000
      2718       249  LYS       HE2            -4.0452309096        1.7088089889       -5.0558812156  S28       234             1.0000000000
      2719       249  LYS       NZ             -2.2558576078        2.7316085124       -4.8215903887  S28       234             1.0000000000
      2720       249  LYS       HZ1            -1.8178546356        2.4481284706       -5.7305586724  S28       234             1.0000000000
      2721       249  LYS       HZ2            -1.4708315622        2.9018635420       -4.1559177544  S28       234             1.0000000000
      2722       249  LYS       HZ3            -2.7551276024        3.6726971039       -4.9618475232  S28       234             1.0000000000
      2723       249  LYS       QQH6           -2.7144111984        0.7454368536       -4.2953231020  S28       234             1.0000000000
      2724       250  SER       CB              2.3227861712        3.3439738423       -5.7794186392  S28       235             1.0000000000
      2725       250  SER       HB1             3.0556651851        2.7100398922       -6.3016591887  S28       235             1.0000000000
      2726       250  SER       HB2             2.8377241867        4.2851769635       -5.5180513007  S28       235             1.0000000000
      2727       250  SER       OG              1.2168311818        3.5833405190       -6.6585968733  S28       235             1.0000000000
      2728       250  SER       HG1             0.7697098496        4.4389256851       -6.4107140898  S28       235             1.0000000000
      2729       250  SER       QQH7            1.9966540710        2.8387651805       -4.8409690420  S28       235             1.0000000000
      2730       251  PNM       S1             -3.1452886056        9.4349817131       -6.0076316745  S28       523             1.0000000000
      2731       251  PNM       C2             -1.8715528655        8.2303110140       -6.6694383028  S28       523             1.0000000000
      2732       251  PNM       C3             -1.5202764126        7.3701483150       -5.4239745325  S28       523             1.0000000000
      2733       251  PNM       N4             -2.7793990655        7.0665519624       -4.7092879962  S28       523             1.0000000000
      2734       251  PNM       C5             -3.7482308139        8.2217169712       -4.7898801596  S28       523             1.0000000000
      2735       251  PNM       C6             -3.5940579706        8.6328135384       -3.2956007076  S28       523             1.0000000000
      2736       251  PNM       C7             -2.6917604586        7.4111771808       -3.0126461524  S28       523             1.0000000000
      2737       251  PNM       O8             -1.5220283435        7.4822298170       -2.4752217246  S28       523             1.0000000000
      2738       251  PNM       C9             -2.4799710247        7.3612240421       -7.7589266436  S28       523             1.0000000000
      2739       251  PNM       C10            -0.6781327716        8.9868984324       -7.2236975804  S28       523             1.0000000000
      2740       251  PNM       C11            -0.8185737751        6.0881554470       -5.8237629156  S28       523             1.0000000000
      2741       251  PNM       O12            -1.3655684982        4.9813288259       -5.6511182870  S28       523             1.0000000000
      2742       251  PNM       O13             0.4030659918        6.1975380807       -6.3614593342  S28       523             1.0000000000
      2743       251  PNM       N14            -2.8977189532        9.8830843357       -3.0930340270  S28       523             1.0000000000
      2744       251  PNM       C15            -3.4496583643       11.0412336684       -3.4953511390  S28       523             1.0000000000
      2745       251  PNM       O16            -4.6121591941       11.0460978473       -4.0252734766  S28       523             1.0000000000
      2746       251  PNM       C17            -2.6898302303       12.3288119212       -3.3094761044  S28       523             1.0000000000
      2747       251  PNM       C18            -1.8251972827       12.6304334342       -4.5077419475  S28       523             1.0000000000
      2748       251  PNM       C19            -0.4913996810       13.0249694053       -4.3341631795  S28       523             1.0000000000
      2749       251  PNM       C20             0.3143338728       13.2868200252       -5.4446056002  S28       523             1.0000000000
      2750       251  PNM       C21            -0.2036546919       13.1648344719       -6.7358920459  S28       523             1.0000000000
      2751       251  PNM       C22            -1.5381853177       12.7912929445       -6.9121031356  S28       523             1.0000000000
      2752       251  PNM       C23            -2.3479377606       12.5273161092       -5.8059846428  S28       523             1.0000000000
      2753       251  PNM       H24            -0.8500595583        7.9535394391       -4.7476552156  S28       523             1.0000000000
      2754       251  PNM       H25            -0.9101040625        9.3831271993       -8.2185292759  S28       523             1.0000000000
      2755       251  PNM       H26             0.1866888521        8.3187006108       -7.3090027550  S28       523             1.0000000000
      2756       251  PNM       H27            -0.4008908820        9.8356463855       -6.5917351279  S28       523             1.0000000000
      2757       251  PNM       H28            -2.7920158742        7.9732506962       -8.6121757853  S28       523             1.0000000000
      2758       251  PNM       H29            -3.3554359911        6.8172796106       -7.3887389149  S28       523             1.0000000000
      2759       251  PNM       H30            -1.7460477291        6.6274601841       -8.1161281858  S28       523             1.0000000000
      2760       251  PNM       H31            -4.7722351921        7.8600483846       -5.0253511457  S28       523             1.0000000000
      2761       251  PNM       H32            -4.5603180240        8.6374249884       -2.7379606770  S28       523             1.0000000000
      2762       251  PNM       H33            -2.0682272058       12.2798592598       -2.4003005867  S28       523             1.0000000000
      2763       251  PNM       H34            -3.4188166668       13.1463525470       -3.1641711826  S28       523             1.0000000000
      2764       251  PNM       H35            -0.0763623860       13.1285512380       -3.3248758012  S28       523             1.0000000000
      2765       251  PNM       H36             1.3612875793       13.5765153618       -5.3002604494  S28       523             1.0000000000
      2766       251  PNM       H37             0.4347256870       13.3626538936       -7.6050229299  S28       523             1.0000000000
      2767       251  PNM       H38            -1.9494441234       12.6961898763       -7.9239418654  S28       523             1.0000000000
      2768       251  PNM       H39            -3.3994155219       12.2493340337       -5.9489634566  S28       523             1.0000000000
      2769       251  PNM       H40            -1.9501921628        9.8414350418       -2.6624161332  S28       523             1.0000000000
      2770       252  TIP3      OH2            -4.4711713722        7.6618270427       -0.1487463306  S28       290             1.0000000000
      2771       252  TIP3      H1             -6.0319356503        7.4473403656        0.0734224342  S28       290             1.0000000000
      2772       252  TIP3      H2             -3.9427385728        8.3624609480        0.3532554330  S28       290             1.0000000000
      2773       253  SER       CB             -2.8090085869        5.0767306471       -2.2083470653  S29       70              1.0000000000
      2774       253  SER       HB1            -3.3800251308        4.2633931319       -2.6854215218  S29       70              1.0000000000
      2775       253  SER       HB2            -1.8308581358        5.1767057833       -2.6849592747  S29       70              1.0000000000
      2776       253  SER       OG             -3.5743746722        6.3151186968       -2.4184332242  S29       70              1.0000000000
      2777       253  SER       HG1            -3.9317415465        7.2548779934       -0.8646640706  S29       70              1.0000000000
      2778       253  SER       QQH1           -2.6985712146        4.8954326733       -1.1231450058  S29       70              1.0000000000
      2779       254  LYS       CD             -6.2227875453        3.3617340076       -1.9780281514  S29       73              1.0000000000
      2780       254  LYS       HD1            -7.0450723346        2.9692674300       -2.5843932430  S29       73              1.0000000000
      2781       254  LYS       HD2            -5.2838024670        3.1104083105       -2.4879573432  S29       73              1.0000000000
      2782       254  LYS       QQH2           -6.2437177626        2.8821309845       -0.9923960785  S29       73              1.0000000000
      2783       254  LYS       CE             -6.3467783795        4.8662693282       -1.8595682152  S29       73              1.0000000000
      2784       254  LYS       HE1            -5.6527086628        5.2781898384       -1.1056300708  S29       73              1.0000000000
      2785       254  LYS       HE2            -7.3691827201        5.1624283278       -1.5602645386  S29       73              1.0000000000
      2786       254  LYS       NZ             -6.0429079545        5.5150287791       -3.1358421539  S29       73              1.0000000000
      2787       254  LYS       HZ1            -6.6434851895        5.1713344243       -3.9099774497  S29       73              1.0000000000
      2788       254  LYS       HZ2            -5.0466311504        5.3581213974       -3.5131662549  S29       73              1.0000000000
      2789       254  LYS       HZ3            -6.2284681661        6.5423644422       -3.0730956361  S29       73              1.0000000000
      2790       255  SER       CB             -4.5182460171        4.4707404461       -6.3714305625  S29       130             1.0000000000
      2791       255  SER       HB1            -4.5242606727        5.3944527095       -6.9708811638  S29       130             1.0000000000
      2792       255  SER       HB2            -3.7680015941        3.7813316432       -6.8002391883  S29       130             1.0000000000
      2793       255  SER       OG             -4.1335944082        4.7649432333       -4.9717026541  S29       130             1.0000000000
      2794       255  SER       HG1            -3.2540180528        6.0377114414       -4.9416999720  S29       130             1.0000000000
      2795       255  SER       QQH3           -5.5222815143        3.9957160790       -6.3914618584  S29       130             1.0000000000
      2796       256  GLU       CB             -9.9289033042        9.3906668626        0.9467865654  S29       166             1.0000000000
      2797       256  GLU       HB1            -9.5710152863       10.0134939144        0.1156793715  S29       166             1.0000000000
      2798       256  GLU       HB2           -10.9841858717        9.1814742704        0.7680130341  S29       166             1.0000000000
      2799       256  GLU       QQH4           -9.8102586470        9.9066797708        1.9052983160  S29       166             1.0000000000
      2800       256  GLU       CG             -9.1522235741        8.0905872010        0.9180290965  S29       166             1.0000000000
      2801       256  GLU       HG1            -9.5733427682        7.4253096859        0.1466498782  S29       166             1.0000000000
      2802       256  GLU       HG2            -9.2501461147        7.5410342179        1.8697551370  S29       166             1.0000000000
      2803       256  GLU       CD             -7.7000506658        8.3126955835        0.6093283489  S29       166             1.0000000000
      2804       256  GLU       OE1            -7.1392126219        9.4022055045        0.6626052415  S29       166             1.0000000000
      2805       256  GLU       OE2            -7.0178304398        7.1993417663        0.2345371729  S29       166             1.0000000000
      2806       257  ASN       CB             -2.7086708039       11.9207049274        1.6076607874  S29       170             1.0000000000
      2807       257  ASN       HB1            -1.7170455432       11.8737694087        1.1412229513  S29       170             1.0000000000
      2808       257  ASN       HB2            -3.1972287403       12.8547499512        1.3100796398  S29       170             1.0000000000
      2809       257  ASN       QQH5           -2.6180677115       11.8775254705        2.6996253520  S29       170             1.0000000000
      2810       257  ASN       CG             -3.5367594526       10.7554195793        1.1290583012  S29       170             1.0000000000
      2811       257  ASN       OD1            -3.1108330848        9.5690716437        1.1588069370  S29       170             1.0000000000
      2812       257  ASN       ND2            -4.7623503404       11.0369550492        0.6451074445  S29       170             1.0000000000
      2813       257  ASN       HD21           -5.4033099826       10.2769507295        0.3675126463  S29       170             1.0000000000
      2814       257  ASN       HD22           -5.0737420945       12.0133831652        0.5403913438  S29       170             1.0000000000
      2815       258  LYS       CE             -3.2041732932        1.7280553641       -4.3548418701  S29       234             1.0000000000
      2816       258  LYS       HE1            -3.5812675989        2.0085243603       -3.3635265099  S29       234             1.0000000000
      2817       258  LYS       HE2            -4.0470113365        1.7092375155       -5.0549009682  S29       234             1.0000000000
      2818       258  LYS       NZ             -2.2621405308        2.7362026605       -4.8218323188  S29       234             1.0000000000
      2819       258  LYS       HZ1            -1.8287204028        2.4567534301       -5.7328289218  S29       234             1.0000000000
      2820       258  LYS       HZ2            -1.4775746447        2.9069373221       -4.1577075870  S29       234             1.0000000000
      2821       258  LYS       HZ3            -2.7853425216        3.6794255954       -4.9554004016  S29       234             1.0000000000
      2822       258  LYS       QQH6           -2.7141751678        0.7454756058       -4.2960063028  S29       234             1.0000000000
      2823       259  SER       CB              2.3228112937        3.3439006276       -5.7794263581  S29       235             1.0000000000
      2824       259  SER       HB1             3.0556898479        2.7100795955       -6.3016505556  S29       235             1.0000000000
      2825       259  SER       HB2             2.8381299467        4.2851512431       -5.5177612382  S29       235             1.0000000000
      2826       259  SER       OG              1.2174236869        3.5835263041       -6.6588268274  S29       235             1.0000000000
      2827       259  SER       HG1             0.7685498214        4.4366040072       -6.4096750473  S29       235             1.0000000000
      2828       259  SER       QQH7            1.9965412282        2.8387773082       -4.8411955513  S29       235             1.0000000000
      2829       260  PNM       S1             -3.1454458548        9.4335953640       -6.0070226608  S29       523             1.0000000000
      2830       260  PNM       C2             -1.8712051968        8.2306675891       -6.6720932902  S29       523             1.0000000000
      2831       260  PNM       C3             -1.5226976311        7.3676061113       -5.4282744898  S29       523             1.0000000000
      2832       260  PNM       N4             -2.7827367542        7.0608354115       -4.7300118729  S29       523             1.0000000000
      2833       260  PNM       C5             -3.7476222442        8.2167747079       -4.7890264504  S29       523             1.0000000000
      2834       260  PNM       C6             -3.5929745341        8.6313791274       -3.2962172304  S29       523             1.0000000000
[truncated: 298,357 more chars]
