# Supplementary material for: Unraveling the energetic significance of chemical events in enzyme catalysis via machine-learning based regression approach
Source: Commun Chem. 2020 Oct 8;3:134. doi: 10.1038/s42004-020-00379-w (PMC9814854; doi:10.1038/s42004-020-00379-w)
Supplement: Supplementary file 3 — Supplementary Data 1 [file 42004_2020_379_MOESM3_ESM.zip › pathways/optimized.path/path.cor.sccdftb/path_13_p.cor]

* RETAIN ONLY THE QM ATOMS, WRITE PSF & COOR
* PREDEFINED VARS:
*     INCOR: DIRECTORY TO INPUT .COR FILE
*     INPSF: DIRECTORY TO INPUT .PSF FILE
*     OUTPSF: DIRECTORY TO OUTPUT .PSF FILE
*     OUTCOR: FILENAME OF OUTPUT .COR FILE
* ZILIN SONG, 17 DEC 2019
*  DATE:    12/17/19     21:12:55      CREATED BY USER: zilins
*
      4950  EXT
         1         1  SER       CB             -3.0123972180        5.0127199688       -2.1242132058  S1        70              1.0000000000
         2         1  SER       HB1            -3.5009990300        4.1350863166       -2.5846543343  S1        70              1.0000000000
         3         1  SER       HB2            -2.0467211855        5.1888126530       -2.6239169966  S1        70              1.0000000000
         4         1  SER       OG             -3.8837908917        6.1477902327       -2.3308738414  S1        70              1.0000000000
         5         1  SER       HG1            -4.0138493397        6.6692779369       -1.4581623182  S1        70              1.0000000000
         6         1  SER       QQH1           -2.8551922737        4.8448162488       -1.0441695409  S1        70              1.0000000000
         7         2  LYS       CD             -6.4617093344        3.3994691542       -1.7640211298  S1        73              1.0000000000
         8         2  LYS       HD1            -7.1970425007        2.9940674204       -2.4687037564  S1        73              1.0000000000
         9         2  LYS       HD2            -5.4784410825        3.3509765764       -2.2507970662  S1        73              1.0000000000
        10         2  LYS       QQH2           -6.4461077501        2.7594324633       -0.8733368771  S1        73              1.0000000000
        11         2  LYS       CE             -6.7922708953        4.8275870336       -1.3949342561  S1        73              1.0000000000
        12         2  LYS       HE1            -6.1571212007        5.1867962532       -0.5666813617  S1        73              1.0000000000
        13         2  LYS       HE2            -7.8353210830        4.9347638689       -1.0635761618  S1        73              1.0000000000
        14         2  LYS       NZ             -6.5824994638        5.7516207518       -2.4986913074  S1        73              1.0000000000
        15         2  LYS       HZ1            -7.1007752130        5.5106380430       -3.3646608849  S1        73              1.0000000000
        16         2  LYS       HZ2            -5.5560859093        5.8238766516       -2.7349774291  S1        73              1.0000000000
        17         2  LYS       HZ3            -6.8949987612        6.7132843765       -2.1873807398  S1        73              1.0000000000
        18         3  SER       CB             -4.5544667722        4.5070222976       -6.2903885469  S1        130             1.0000000000
        19         3  SER       HB1            -4.6135627504        5.4956891489       -6.7609027952  S1        130             1.0000000000
        20         3  SER       HB2            -3.8143857143        3.8998299181       -6.8423772046  S1        130             1.0000000000
        21         3  SER       OG             -4.1074510864        4.6465204657       -4.9123915602  S1        130             1.0000000000
        22         3  SER       HG1            -3.4589675436        5.4040779875       -4.8856934273  S1        130             1.0000000000
        23         3  SER       QQH3           -5.5321214671        4.0033882514       -6.3079472571  S1        130             1.0000000000
        24         4  GLU       CB            -10.0368353363        9.3845529628        0.8467292216  S1        166             1.0000000000
        25         4  GLU       HB1            -9.6786079072       10.0006764850        0.0109785573  S1        166             1.0000000000
        26         4  GLU       HB2           -11.0980028966        9.1904445120        0.6764983084  S1        166             1.0000000000
        27         4  GLU       QQH4           -9.9087729448        9.9104630506        1.7982344659  S1        166             1.0000000000
        28         4  GLU       CG             -9.2737278695        8.0702234839        0.8301516615  S1        166             1.0000000000
        29         4  GLU       HG1            -9.7888957597        7.3564947200        0.1706316649  S1        166             1.0000000000
        30         4  GLU       HG2            -9.2757181987        7.6072567872        1.8313733506  S1        166             1.0000000000
        31         4  GLU       CD             -7.8418578112        8.2209954093        0.3588698940  S1        166             1.0000000000
        32         4  GLU       OE1            -7.1915094839        9.2664800385        0.6170725553  S1        166             1.0000000000
        33         4  GLU       OE2            -7.3288312169        7.2116338138       -0.3053809112  S1        166             1.0000000000
        34         5  ASN       CB             -2.7462982277       11.6926301751        1.3882051914  S1        170             1.0000000000
        35         5  ASN       HB1            -1.7942040087       11.5658470318        0.8610137102  S1        170             1.0000000000
        36         5  ASN       HB2            -3.2067823284       12.6310813638        1.0632870893  S1        170             1.0000000000
        37         5  ASN       QQH5           -2.5748211854       11.7176132441        2.4709981211  S1        170             1.0000000000
        38         5  ASN       CG             -3.6607152941       10.5323621850        1.0533596419  S1        170             1.0000000000
        39         5  ASN       OD1            -3.2893914624        9.3403617775        1.2026582430  S1        170             1.0000000000
        40         5  ASN       ND2            -4.8913038068       10.8245550555        0.5914364195  S1        170             1.0000000000
        41         5  ASN       HD21           -5.5927047326       10.0688333038        0.4237052238  S1        170             1.0000000000
        42         5  ASN       HD22           -5.1260864082       11.7849297745        0.2963810608  S1        170             1.0000000000
        43         6  LYS       CE             -3.1539749684        1.5509123099       -4.5425252550  S1        234             1.0000000000
        44         6  LYS       HE1            -3.5906919749        1.7910606821       -3.5642285789  S1        234             1.0000000000
        45         6  LYS       HE2            -3.9554155512        1.5058663774       -5.2910594961  S1        234             1.0000000000
        46         6  LYS       NZ             -2.2264998748        2.6069658834       -4.9328600159  S1        234             1.0000000000
        47         6  LYS       HZ1            -1.7508090860        2.3805662535       -5.8404422267  S1        234             1.0000000000
        48         6  LYS       HZ2            -1.4670414849        2.7710144918       -4.2358508673  S1        234             1.0000000000
        49         6  LYS       HZ3            -2.7436605683        3.5305297801       -5.0336940093  S1        234             1.0000000000
        50         6  LYS       QQH6           -2.6214620558        0.5924198044       -4.4805982153  S1        234             1.0000000000
        51         7  SER       CB              2.4325941982        3.3602941319       -5.8563076551  S1        235             1.0000000000
        52         7  SER       HB1             3.1411986148        2.6904673024       -6.3719115928  S1        235             1.0000000000
        53         7  SER       HB2             2.9699285186        4.2916205028       -5.5999187478  S1        235             1.0000000000
        54         7  SER       OG              1.3414331791        3.6182935783       -6.7467176455  S1        235             1.0000000000
        55         7  SER       HG1             0.8546304984        4.4384649274       -6.4574394815  S1        235             1.0000000000
        56         7  SER       QQH7            2.0842852118        2.8769070824       -4.9141534639  S1        235             1.0000000000
        57         8  PNM       S1             -3.0160886075        9.6167544060       -5.9487680577  S1        523             1.0000000000
        58         8  PNM       C2             -1.7921812607        8.3517807925       -6.6233780646  S1        523             1.0000000000
        59         8  PNM       C3             -1.4107266351        7.4994345082       -5.3811442058  S1        523             1.0000000000
        60         8  PNM       N4             -2.6006585381        7.4149504039       -4.5120276099  S1        523             1.0000000000
        61         8  PNM       C5             -3.7032203239        8.4213182752       -4.7787168864  S1        523             1.0000000000
        62         8  PNM       C6             -3.6411658624        8.8083152442       -3.2362364406  S1        523             1.0000000000
        63         8  PNM       C7             -2.5100744245        7.7661839994       -3.1522351860  S1        523             1.0000000000
        64         8  PNM       O8             -1.6088870382        7.5230831341       -2.3380793096  S1        523             1.0000000000
        65         8  PNM       C9             -2.4399407928        7.4807851980       -7.6876936442  S1        523             1.0000000000
        66         8  PNM       C10            -0.5848807203        9.0638210868       -7.2042800823  S1        523             1.0000000000
        67         8  PNM       C11            -0.8767492154        6.1332826424       -5.7721158237  S1        523             1.0000000000
        68         8  PNM       O12            -1.5418134041        5.0958728154       -5.5581320785  S1        523             1.0000000000
        69         8  PNM       O13             0.3383043616        6.1215600608       -6.3111158606  S1        523             1.0000000000
        70         8  PNM       N14            -3.0895574127       10.1171674924       -2.9713032984  S1        523             1.0000000000
        71         8  PNM       C15            -3.6287614935       11.2440864189       -3.4879988324  S1        523             1.0000000000
        72         8  PNM       O16            -4.6696625803       11.2036945906       -4.2068484047  S1        523             1.0000000000
        73         8  PNM       C17            -2.9244729996       12.5433076472       -3.1876551588  S1        523             1.0000000000
        74         8  PNM       C18            -1.8949588965       12.8603956338       -4.2394055585  S1        523             1.0000000000
        75         8  PNM       C19            -0.6436785034       13.3738645074       -3.8698667009  S1        523             1.0000000000
        76         8  PNM       C20             0.3004161609       13.6999012979       -4.8457560036  S1        523             1.0000000000
        77         8  PNM       C21             0.0115564254       13.4946360803       -6.1966234346  S1        523             1.0000000000
        78         8  PNM       C22            -1.2336697664       12.9808432101       -6.5693060374  S1        523             1.0000000000
        79         8  PNM       C23            -2.1936096953       12.6832295374       -5.5995456736  S1        523             1.0000000000
        80         8  PNM       H24            -0.6038668270        8.0305296683       -4.8242710379  S1        523             1.0000000000
        81         8  PNM       H25            -0.8456111072        9.5457095753       -8.1525721817  S1        523             1.0000000000
        82         8  PNM       H26             0.2202875208        8.3456040229       -7.3948101964  S1        523             1.0000000000
        83         8  PNM       H27            -0.2031219579        9.8358904084       -6.5284933905  S1        523             1.0000000000
        84         8  PNM       H28            -2.7743592408        8.0899071005       -8.5336769544  S1        523             1.0000000000
        85         8  PNM       H29            -3.3039903011        6.9374715755       -7.2875041887  S1        523             1.0000000000
        86         8  PNM       H30            -1.7180627052        6.7440891621       -8.0634327628  S1        523             1.0000000000
        87         8  PNM       H31            -4.6562246769        7.9483932711       -5.0954154404  S1        523             1.0000000000
        88         8  PNM       H32            -4.5829041952        8.6260883934       -2.6668732660  S1        523             1.0000000000
        89         8  PNM       H33            -2.4482525108       12.5027881303       -2.1936863007  S1        523             1.0000000000
        90         8  PNM       H34            -3.6724187955       13.3543924381       -3.1579829615  S1        523             1.0000000000
        91         8  PNM       H35            -0.4133581156       13.5360103467       -2.8106312627  S1        523             1.0000000000
        92         8  PNM       H36             1.2699656217       14.1156306827       -4.5476546087  S1        523             1.0000000000
        93         8  PNM       H37             0.7513567642       13.7509987662       -6.9635298309  S1        523             1.0000000000
        94         8  PNM       H38            -1.4654606801       12.8172491251       -7.6275419132  S1        523             1.0000000000
        95         8  PNM       H39            -3.1874947619       12.3289096406       -5.8988000907  S1        523             1.0000000000
        96         8  PNM       H40            -2.2173581624       10.1651287990       -2.4096698239  S1        523             1.0000000000
        97         9  TIP3      OH2            -4.6759992871        7.5363885307       -0.2800168657  S1        290             1.0000000000
        98         9  TIP3      H1             -5.6771569816        7.5947988461       -0.1966097031  S1        290             1.0000000000
        99         9  TIP3      H2             -4.2170487575        8.1779770119        0.3400707972  S1        290             1.0000000000
       100        10  SER       CB             -3.0158356693        5.0197605835       -2.1199246645  S2        70              1.0000000000
       101        10  SER       HB1            -3.5111145259        4.1454893481       -2.5799111456  S2        70              1.0000000000
       102        10  SER       HB2            -2.0503352003        5.1907420329       -2.6216898397  S2        70              1.0000000000
       103        10  SER       OG             -3.8797624113        6.1611057771       -2.3235842058  S2        70              1.0000000000
       104        10  SER       HG1            -4.0229044123        6.6787540635       -1.4453216791  S2        70              1.0000000000
       105        10  SER       QQH1           -2.8571990532        4.8503404931       -1.0403506199  S2        70              1.0000000000
       106        11  LYS       CD             -6.4555694619        3.3966635346       -1.7750277780  S2        73              1.0000000000
       107        11  LYS       HD1            -7.1851500687        2.9838666255       -2.4813347134  S2        73              1.0000000000
       108        11  LYS       HD2            -5.4691863378        3.3472086604       -2.2554978292  S2        73              1.0000000000
       109        11  LYS       QQH2           -6.4442812359        2.7637478282       -0.8793145465  S2        73              1.0000000000
       110        11  LYS       CE             -6.7932073479        4.8272315227       -1.4201073662  S2        73              1.0000000000
       111        11  LYS       HE1            -6.1764007372        5.1924529392       -0.5808892892  S2        73              1.0000000000
       112        11  LYS       HE2            -7.8435230864        4.9357171385       -1.1129603536  S2        73              1.0000000000
       113        11  LYS       NZ             -6.5599617852        5.7423579789       -2.5270221584  S2        73              1.0000000000
       114        11  LYS       HZ1            -7.0544789955        5.4899554894       -3.4038608363  S2        73              1.0000000000
       115        11  LYS       HZ2            -5.5269773594        5.8178537913       -2.7381468029  S2        73              1.0000000000
       116        11  LYS       HZ3            -6.8823661343        6.7065941239       -2.2409581969  S2        73              1.0000000000
       117        12  SER       CB             -4.5543555038        4.5086011630       -6.2902794577  S2        130             1.0000000000
       118        12  SER       HB1            -4.6120646129        5.4960840586       -6.7632670668  S2        130             1.0000000000
       119        12  SER       HB2            -3.8128924356        3.9000152889       -6.8385854392  S2        130             1.0000000000
       120        12  SER       OG             -4.1107997217        4.6518157549       -4.9109601523  S2        130             1.0000000000
       121        12  SER       HG1            -3.4620518348        5.4099773729       -4.8849910685  S2        130             1.0000000000
       122        12  SER       QQH3           -5.5319959830        4.0049881475       -6.3088770456  S2        130             1.0000000000
       123        13  GLU       CB            -10.0370683150        9.3857954308        0.8466185597  S2        166             1.0000000000
       124        13  GLU       HB1            -9.6794238595       10.0024467516        0.0110628870  S2        166             1.0000000000
       125        13  GLU       HB2           -11.0979231888        9.1904150251        0.6762205743  S2        166             1.0000000000
       126        13  GLU       QQH4           -9.9100827522        9.9113048960        1.7984683587  S2        166             1.0000000000
       127        13  GLU       CG             -9.2721354053        8.0727408671        0.8296516707  S2        166             1.0000000000
       128        13  GLU       HG1            -9.7803387153        7.3622906840        0.1609857244  S2        166             1.0000000000
       129        13  GLU       HG2            -9.2837837565        7.6035141850        1.8279999096  S2        166             1.0000000000
       130        13  GLU       CD             -7.8359088998        8.2263316140        0.3723297698  S2        166             1.0000000000
       131        13  GLU       OE1            -7.1949144514        9.2794900818        0.6242472300  S2        166             1.0000000000
       132        13  GLU       OE2            -7.3122213604        7.2118330617       -0.2745503320  S2        166             1.0000000000
       133        14  ASN       CB             -2.7423385099       11.6872850703        1.3873859378  S2        170             1.0000000000
       134        14  ASN       HB1            -1.7889966505       11.5574461896        0.8632478450  S2        170             1.0000000000
       135        14  ASN       HB2            -3.1996045725       12.6264564277        1.0597035029  S2        170             1.0000000000
       136        14  ASN       QQH5           -2.5744063825       11.7130581203        2.4707439026  S2        170             1.0000000000
       137        14  ASN       CG             -3.6594168710       10.5292121866        1.0503425883  S2        170             1.0000000000
       138        14  ASN       OD1            -3.2915044324        9.3353364137        1.1952035365  S2        170             1.0000000000
       139        14  ASN       ND2            -4.8891569732       10.8256083053        0.5894279930  S2        170             1.0000000000
       140        14  ASN       HD21           -5.5938343036       10.0723074507        0.4231331595  S2        170             1.0000000000
       141        14  ASN       HD22           -5.1224799884       11.7872206393        0.2972599899  S2        170             1.0000000000
       142        15  LYS       CE             -3.1553386921        1.5520113214       -4.5410576226  S2        234             1.0000000000
       143        15  LYS       HE1            -3.5922522118        1.7908482017       -3.5625194797  S2        234             1.0000000000
       144        15  LYS       HE2            -3.9567292674        1.5070091412       -5.2896802071  S2        234             1.0000000000
       145        15  LYS       NZ             -2.2286318589        2.6090977002       -4.9303972543  S2        234             1.0000000000
       146        15  LYS       HZ1            -1.7529967691        2.3840266792       -5.8383797177  S2        234             1.0000000000
       147        15  LYS       HZ2            -1.4687186040        2.7724827821       -4.2337006528  S2        234             1.0000000000
       148        15  LYS       HZ3            -2.7455143835        3.5326379726       -5.0303881422  S2        234             1.0000000000
       149        15  LYS       QQH6           -2.6220469739        0.5939169299       -4.4801160454  S2        234             1.0000000000
       150        16  SER       CB              2.4320223517        3.3603459271       -5.8569037434  S2        235             1.0000000000
       151        16  SER       HB1             3.1405560845        2.6906177494       -6.3727114042  S2        235             1.0000000000
       152        16  SER       HB2             2.9693221948        4.2916883377       -5.6005947052  S2        235             1.0000000000
       153        16  SER       OG              1.3406150918        3.6183345607       -6.7470549910  S2        235             1.0000000000
       154        16  SER       HG1             0.8537498800        4.4383305692       -6.4573655219  S2        235             1.0000000000
       155        16  SER       QQH7            2.0839611514        2.8768568026       -4.9147393799  S2        235             1.0000000000
       156        17  PNM       S1             -3.0180988823        9.6108048380       -5.9489959230  S2        523             1.0000000000
       157        17  PNM       C2             -1.7935363919        8.3463671373       -6.6214830894  S2        523             1.0000000000
       158        17  PNM       C3             -1.4154468638        7.4932252179       -5.3788440913  S2        523             1.0000000000
       159        17  PNM       N4             -2.6085977369        7.4042029947       -4.5133019234  S2        523             1.0000000000
       160        17  PNM       C5             -3.7075116125        8.4158393604       -4.7798162721  S2        523             1.0000000000
       161        17  PNM       C6             -3.6436977010        8.8041713297       -3.2384005665  S2        523             1.0000000000
       162        17  PNM       C7             -2.5161163015        7.7587821514       -3.1524434386  S2        523             1.0000000000
       163        17  PNM       O8             -1.6085373212        7.5243888901       -2.3429219610  S2        523             1.0000000000
       164        17  PNM       C9             -2.4391905549        7.4764668780       -7.6880108750  S2        523             1.0000000000
       165        17  PNM       C10            -0.5849002964        9.0584693847       -7.1995976166  S2        523             1.0000000000
       166        17  PNM       C11            -0.8775224535        6.1294107684       -5.7718733003  S2        523             1.0000000000
       167        17  PNM       O12            -1.5405948159        5.0898353921       -5.5617373457  S2        523             1.0000000000
       168        17  PNM       O13             0.3380659200        6.1215424128       -6.3097373591  S2        523             1.0000000000
       169        17  PNM       N14            -3.0879476188       10.1114179642       -2.9744853744  S2        523             1.0000000000
       170        17  PNM       C15            -3.6283268530       11.2398828157       -3.4863834555  S2        523             1.0000000000
       171        17  PNM       O16            -4.6722375359       11.2014628410       -4.2010792428  S2        523             1.0000000000
       172        17  PNM       C17            -2.9225447339       12.5381448755       -3.1855439720  S2        523             1.0000000000
       173        17  PNM       C18            -1.8941971589       12.8568797921       -4.2379810714  S2        523             1.0000000000
       174        17  PNM       C19            -0.6436584621       13.3726041029       -3.8689716703  S2        523             1.0000000000
       175        17  PNM       C20             0.2994299431       13.7005253527       -4.8451917979  S2        523             1.0000000000
       176        17  PNM       C21             0.0102910188       13.4951259921       -6.1959864786  S2        523             1.0000000000
       177        17  PNM       C22            -1.2342796093       12.9793898735       -6.5681928399  S2        523             1.0000000000
       178        17  PNM       C23            -2.1931985079       12.6797052762       -5.5980375642  S2        523             1.0000000000
       179        17  PNM       H24            -0.6116292645        8.0249429314       -4.8181831382  S2        523             1.0000000000
       180        17  PNM       H25            -0.8432590099        9.5388276098       -8.1492912351  S2        523             1.0000000000
       181        17  PNM       H26             0.2213215917        8.3405719446       -7.3867540429  S2        523             1.0000000000
       182        17  PNM       H27            -0.2058307934        9.8318909625       -6.5239369818  S2        523             1.0000000000
       183        17  PNM       H28            -2.7716591237        8.0864812097       -8.5341259896  S2        523             1.0000000000
       184        17  PNM       H29            -3.3043112282        6.9330933367       -7.2902864766  S2        523             1.0000000000
       185        17  PNM       H30            -1.7167555186        6.7399150962       -8.0629236133  S2        523             1.0000000000
       186        17  PNM       H31            -4.6623962569        7.9465372092       -5.0963339466  S2        523             1.0000000000
       187        17  PNM       H32            -4.5862425854        8.6262670994       -2.6690520870  S2        523             1.0000000000
       188        17  PNM       H33            -2.4449994235       12.4958543140       -2.1922235553  S2        523             1.0000000000
       189        17  PNM       H34            -3.6700814339       13.3495434974       -3.1535092637  S2        523             1.0000000000
       190        17  PNM       H35            -0.4131314504       13.5348872744       -2.8097990904  S2        523             1.0000000000
       191        17  PNM       H36             1.2684187730       14.1178113379       -4.5474015601  S2        523             1.0000000000
       192        17  PNM       H37             0.7493670568       13.7528096587       -6.9631373369  S2        523             1.0000000000
       193        17  PNM       H38            -1.4663685024       12.8158868214       -7.6263809474  S2        523             1.0000000000
       194        17  PNM       H39            -3.1865653559       12.3236611685       -5.8969773996  S2        523             1.0000000000
       195        17  PNM       H40            -2.2146014940       10.1571583606       -2.4143791684  S2        523             1.0000000000
       196        18  TIP3      OH2            -4.6792200451        7.5291110637       -0.2862889664  S2        290             1.0000000000
       197        18  TIP3      H1             -5.6829924853        7.5786818998       -0.1968796897  S2        290             1.0000000000
       198        18  TIP3      H2             -4.2217104112        8.1737917759        0.3323554474  S2        290             1.0000000000
       199        19  SER       CB             -3.0197255657        5.0271573051       -2.1157503367  S3        70              1.0000000000
       200        19  SER       HB1            -3.5213820458        4.1563445975       -2.5756987772  S3        70              1.0000000000
       201        19  SER       HB2            -2.0547860874        5.1937089253       -2.6200011640  S3        70              1.0000000000
       202        19  SER       OG             -3.8763467601        6.1749257153       -2.3151285297  S3        70              1.0000000000
       203        19  SER       HG1            -4.0342879538        6.6903588822       -1.4311305936  S3        70              1.0000000000
       204        19  SER       QQH1           -2.8587336410        4.8551572640       -1.0369035532  S3        70              1.0000000000
       205        20  LYS       CD             -6.4497790531        3.3939152542       -1.7856301959  S3        73              1.0000000000
       206        20  LYS       HD1            -7.1748203751        2.9749288761       -2.4928672050  S3        73              1.0000000000
       207        20  LYS       HD2            -5.4608815133        3.3432175942       -2.2607189321  S3        73              1.0000000000
       208        20  LYS       QQH2           -6.4423569628        2.7679057734       -0.8850994418  S3        73              1.0000000000
       209        20  LYS       CE             -6.7930908363        4.8270815448       -1.4446115195  S3        73              1.0000000000
       210        20  LYS       HE1            -6.1933997342        5.1980582979       -0.5955973592  S3        73              1.0000000000
       211        20  LYS       HE2            -7.8497084884        4.9376171964       -1.1600104935  S3        73              1.0000000000
       212        20  LYS       NZ             -6.5366513016        5.7326298629       -2.5548328611  S3        73              1.0000000000
       213        20  LYS       HZ1            -7.0066404798        5.4671330410       -3.4413910256  S3        73              1.0000000000
       214        20  LYS       HZ2            -5.4981095413        5.8112496025       -2.7408569580  S3        73              1.0000000000
       215        20  LYS       HZ3            -6.8686740628        6.6995098097       -2.2952500994  S3        73              1.0000000000
       216        21  SER       CB             -4.5542612326        4.5101522525       -6.2901612034  S3        130             1.0000000000
       217        21  SER       HB1            -4.6106207994        5.4965868378       -6.7652884143  S3        130             1.0000000000
       218        21  SER       HB2            -3.8114399060        3.9004179072       -6.8350671727  S3        130             1.0000000000
       219        21  SER       OG             -4.1140884174        4.6566157644       -4.9095202442  S3        130             1.0000000000
       220        21  SER       HG1            -3.4663404684        5.4164434405       -4.8835829673  S3        130             1.0000000000
       221        21  SER       QQH3           -5.5319301726        4.0066135125       -6.3099396550  S3        130             1.0000000000
       222        22  GLU       CB            -10.0373727951        9.3869745646        0.8463752497  S3        166             1.0000000000
       223        22  GLU       HB1            -9.6803679660       10.0043329123        0.0109942946  S3        166             1.0000000000
       224        22  GLU       HB2           -11.0979686055        9.1900699168        0.6758767884  S3        166             1.0000000000
       225        22  GLU       QQH4           -9.9113197638        9.9120422009        1.7986668240  S3        166             1.0000000000
       226        22  GLU       CG             -9.2704262358        8.0752094041        0.8287931930  S3        166             1.0000000000
       227        22  GLU       HG1            -9.7714854212        7.3679155866        0.1511387485  S3        166             1.0000000000
       228        22  GLU       HG2            -9.2912416708        7.5999189779        1.8242268184  S3        166             1.0000000000
       229        22  GLU       CD             -7.8300163528        8.2323089951        0.3858678289  S3        166             1.0000000000
       230        22  GLU       OE1            -7.1984825038        9.2926403796        0.6314040927  S3        166             1.0000000000
       231        22  GLU       OE2            -7.2945997812        7.2131235888       -0.2433610235  S3        166             1.0000000000
       232        23  ASN       CB             -2.7384762515       11.6821666784        1.3867136297  S3        170             1.0000000000
       233        23  ASN       HB1            -1.7839505769       11.5496889190        0.8654722162  S3        170             1.0000000000
       234        23  ASN       HB2            -3.1929768435       12.6218029387        1.0563976523  S3        170             1.0000000000
       235        23  ASN       QQH5           -2.5740346827       11.7086844524        2.4705966981  S3        170             1.0000000000
       236        23  ASN       CG             -3.6579949224       10.5261148317        1.0474950007  S3        170             1.0000000000
       237        23  ASN       OD1            -3.2936863682        9.3303928388        1.1879308345  S3        170             1.0000000000
       238        23  ASN       ND2            -4.8867895006       10.8267989450        0.5872686037  S3        170             1.0000000000
       239        23  ASN       HD21           -5.5944926316       10.0758359223        0.4219114907  S3        170             1.0000000000
       240        23  ASN       HD22           -5.1184495295       11.7896050320        0.2975980302  S3        170             1.0000000000
       241        24  LYS       CE             -3.1566804044        1.5531175898       -4.5395884467  S3        234             1.0000000000
       242        24  LYS       HE1            -3.5938286518        1.7906203272       -3.5608286714  S3        234             1.0000000000
       243        24  LYS       HE2            -3.9580286713        1.5082066923       -5.2882844927  S3        234             1.0000000000
       244        24  LYS       NZ             -2.2307454564        2.6112593719       -4.9278855713  S3        234             1.0000000000
       245        24  LYS       HZ1            -1.7552120919        2.3875869375       -5.8363074683  S3        234             1.0000000000
       246        24  LYS       HZ2            -1.4704077111        2.7739436289       -4.2314626865  S3        234             1.0000000000
       247        24  LYS       HZ3            -2.7473780460        3.5348105642       -5.0268938320  S3        234             1.0000000000
       248        24  LYS       QQH6           -2.6226212414        0.5954198785       -4.4795864576  S3        234             1.0000000000
       249        25  SER       CB              2.4314640968        3.3604099546       -5.8574725689  S3        235             1.0000000000
       250        25  SER       HB1             3.1399310633        2.6907841601       -6.3734710411  S3        235             1.0000000000
       251        25  SER       HB2             2.9687164391        4.2917907873       -5.6012261045  S3        235             1.0000000000
       252        25  SER       OG              1.3398357510        3.6183802973       -6.7473994773  S3        235             1.0000000000
       253        25  SER       HG1             0.8529455507        4.4382432524       -6.4573694334  S3        235             1.0000000000
       254        25  SER       QQH7            2.0836095466        2.8768265304       -4.9152859535  S3        235             1.0000000000
       255        26  PNM       S1             -3.0199713631        9.6051223046       -5.9493275861  S3        523             1.0000000000
       256        26  PNM       C2             -1.7947729698        8.3411228854       -6.6195883737  S3        523             1.0000000000
       257        26  PNM       C3             -1.4199802523        7.4872088540       -5.3764805297  S3        523             1.0000000000
       258        26  PNM       N4             -2.6163568447        7.3935482224       -4.5144519310  S3        523             1.0000000000
       259        26  PNM       C5             -3.7114729018        8.4104809111       -4.7808167167  S3        523             1.0000000000
       260        26  PNM       C6             -3.6461780359        8.8000772046       -3.2405681734  S3        523             1.0000000000
       261        26  PNM       C7             -2.5223426902        7.7511941349       -3.1523554396  S3        523             1.0000000000
       262        26  PNM       O8             -1.6082738722        7.5258124687       -2.3475062727  S3        523             1.0000000000
       263        26  PNM       C9             -2.4383962854        7.4723159779       -7.6882816616  S3        523             1.0000000000
       264        26  PNM       C10            -0.5848854186        9.0533382706       -7.1950831902  S3        523             1.0000000000
       265        26  PNM       C11            -0.8781857021        6.1257099985       -5.7716366430  S3        523             1.0000000000
       266        26  PNM       O12            -1.5392306259        5.0839870329       -5.5654172605  S3        523             1.0000000000
       267        26  PNM       O13             0.3379558158        6.1216369764       -6.3084953297  S3        523             1.0000000000
       268        26  PNM       N14            -3.0864557333       10.1057531359       -2.9775132459  S3        523             1.0000000000
       269        26  PNM       C15            -3.6278607377       11.2357441206       -3.4847814241  S3        523             1.0000000000
       270        26  PNM       O16            -4.6747813133       11.1993601905       -4.1953016041  S3        523             1.0000000000
       271        26  PNM       C17            -2.9206572135       12.5331152091       -3.1835689870  S3        523             1.0000000000
       272        26  PNM       C18            -1.8934266830       12.8534775537       -4.2366234907  S3        523             1.0000000000
       273        26  PNM       C19            -0.6436167525       13.3713852318       -3.8681247482  S3        523             1.0000000000
       274        26  PNM       C20             0.2984847736       13.7011256502       -4.8446680917  S3        523             1.0000000000
       275        26  PNM       C21             0.0090790364       13.4956145227       -6.1953932311  S3        523             1.0000000000
       276        26  PNM       C22            -1.2348536638       12.9779867976       -6.5671279142  S3        523             1.0000000000
       277        26  PNM       C23            -2.1927751570       12.6762972160       -5.5965909176  S3        523             1.0000000000
       278        26  PNM       H24            -0.6191718951        8.0196255714       -4.8120906329  S3        523             1.0000000000
       279        26  PNM       H25            -0.8409808222        9.5321422038       -8.1462036153  S3        523             1.0000000000
       280        26  PNM       H26             0.2224214273        8.3358179203       -7.3789127165  S3        523             1.0000000000
       281        26  PNM       H27            -0.2084192091        9.8281360159       -6.5196006614  S3        523             1.0000000000
       282        26  PNM       H28            -2.7689293088        8.0831958609       -8.5345404020  S3        523             1.0000000000
       283        26  PNM       H29            -3.3045718809        6.9289406047       -7.2929537176  S3        523             1.0000000000
       284        26  PNM       H30            -1.7154593696        6.7358757900       -8.0623512801  S3        523             1.0000000000
       285        26  PNM       H31            -4.6681534609        7.9448266648       -5.0972128798  S3        523             1.0000000000
       286        26  PNM       H32            -4.5896882633        8.6265233366       -2.6715917769  S3        523             1.0000000000
       287        26  PNM       H33            -2.4419415615       12.4892772398       -2.1908917881  S3        523             1.0000000000
       288        26  PNM       H34            -3.6678758579       13.3447910411       -3.1493598729  S3        523             1.0000000000
       289        26  PNM       H35            -0.4128618111       13.5337918085       -2.8090363412  S3        523             1.0000000000
       290        26  PNM       H36             1.2669295414       14.1198932969       -4.5472078771  S3        523             1.0000000000
       291        26  PNM       H37             0.7474760159       13.7545337076       -6.9627970014  S3        523             1.0000000000
       292        26  PNM       H38            -1.4672381736       12.8145843185       -7.6252762066  S3        523             1.0000000000
       293        26  PNM       H39            -3.1856234740       12.3185282108       -5.8952050968  S3        523             1.0000000000
       294        26  PNM       H40            -2.2118896631       10.1492755988       -2.4190591015  S3        523             1.0000000000
       295        27  TIP3      OH2            -4.6844848648        7.5208309894       -0.2937006663  S3        290             1.0000000000
       296        27  TIP3      H1             -5.6916356298        7.5605964221       -0.1974730307  S3        290             1.0000000000
       297        27  TIP3      H2             -4.2268415731        8.1678934699        0.3229056787  S3        290             1.0000000000
       298        28  SER       CB             -3.0241185484        5.0347138033       -2.1117504400  S4        70              1.0000000000
       299        28  SER       HB1            -3.5319072934        4.1673586612       -2.5720238204  S4        70              1.0000000000
       300        28  SER       HB2            -2.0600787904        5.1976890744       -2.6187913657  S4        70              1.0000000000
       301        28  SER       OG             -3.8740769755        6.1890748115       -2.3055185247  S4        70              1.0000000000
       302        28  SER       HG1            -4.0508780050        6.7042790656       -1.4149702819  S4        70              1.0000000000
       303        28  SER       QQH1           -2.8603015607        4.8589328284       -1.0339468356  S4        70              1.0000000000
       304        29  LYS       CD             -6.4440934344        3.3910141401       -1.7959476746  S4        73              1.0000000000
       305        29  LYS       HD1            -7.1651623882        2.9663109540       -2.5037287048  S4        73              1.0000000000
       306        29  LYS       HD2            -5.4529801710        3.3386790537       -2.2661542847  S4        73              1.0000000000
       307        29  LYS       QQH2           -6.4402739383        2.7718364807       -0.8907107243  S4        73              1.0000000000
       308        29  LYS       CE             -6.7920639238        4.8268321684       -1.4686918546  S4        73              1.0000000000
       309        29  LYS       HE1            -6.2091626977        5.2030090227       -0.6103142484  S4        73              1.0000000000
       310        29  LYS       HE2            -7.8545266621        4.9393625304       -1.2065696528  S4        73              1.0000000000
       311        29  LYS       NZ             -6.5122253267        5.7227810830       -2.5817684715  S4        73              1.0000000000
       312        29  LYS       HZ1            -6.9569581542        5.4433610837       -3.4771427715  S4        73              1.0000000000
       313        29  LYS       HZ2            -5.4685719890        5.8059630602       -2.7421195329  S4        73              1.0000000000
       314        29  LYS       HZ3            -6.8546359299        6.6916064180       -2.3488635579  S4        73              1.0000000000
       315        30  SER       CB             -4.5541598933        4.5116983523       -6.2900534385  S4        130             1.0000000000
       316        30  SER       HB1            -4.6091908636        5.4972176286       -6.7670066206  S4        130             1.0000000000
       317        30  SER       HB2            -3.8100596680        3.9009404872       -6.8318198322  S4        130             1.0000000000
       318        30  SER       OG             -4.1173301608        4.6608649520       -4.9081378629  S4        130             1.0000000000
       319        30  SER       HG1            -3.4719637454        5.4234928934       -4.8813174391  S4        130             1.0000000000
       320        30  SER       QQH3           -5.5319000407        4.0082434774       -6.3111025471  S4        130             1.0000000000
       321        31  GLU       CB            -10.0377442145        9.3880361489        0.8460665418  S4        166             1.0000000000
       322        31  GLU       HB1            -9.6814729475       10.0062593527        0.0109127325  S4        166             1.0000000000
       323        31  GLU       HB2           -11.0980908461        9.1894408106        0.6755223457  S4        166             1.0000000000
       324        31  GLU       QQH4           -9.9124253964        9.9124649456        1.7988869638  S4        166             1.0000000000
       325        31  GLU       CG             -9.2686212538        8.0775706856        0.8275792889  S4        166             1.0000000000
       326        31  GLU       HG1            -9.7623054502        7.3735266491        0.1408799855  S4        166             1.0000000000
       327        31  GLU       HG2            -9.2982238785        7.5961075835        1.8199166628  S4        166             1.0000000000
       328        31  GLU       CD             -7.8241696026        8.2387818411        0.3992443378  S4        166             1.0000000000
       329        31  GLU       OE1            -7.2021636506        9.3054861993        0.6383926348  S4        166             1.0000000000
       330        31  GLU       OE2            -7.2758913152        7.2154023526       -0.2123290227  S4        166             1.0000000000
       331        32  ASN       CB             -2.7347006300       11.6773426968        1.3861827034  S4        170             1.0000000000
       332        32  ASN       HB1            -1.7790275710       11.5426226136        0.8676833465  S4        170             1.0000000000
       333        32  ASN       HB2            -3.1867545135       12.6173299468        1.0534148074  S4        170             1.0000000000
       334        32  ASN       QQH5           -2.5735143445       11.7045826107        2.4705321805  S4        170             1.0000000000
       335        32  ASN       CG             -3.6564272715       10.5231917237        1.0447903939  S4        170             1.0000000000
       336        32  ASN       OD1            -3.2959541656        9.3255313343        1.1808362637  S4        170             1.0000000000
       337        32  ASN       ND2            -4.8842357256       10.8281100990        0.5850101353  S4        170             1.0000000000
       338        32  ASN       HD21           -5.5943518250       10.0792859136        0.4198278858  S4        170             1.0000000000
       339        32  ASN       HD22           -5.1138934749       11.7920252323        0.2970632049  S4        170             1.0000000000
       340        33  LYS       CE             -3.1579951451        1.5542273993       -4.5381238197  S4        234             1.0000000000
       341        33  LYS       HE1            -3.5954210003        1.7903470529       -3.5591533166  S4        234             1.0000000000
       342        33  LYS       HE2            -3.9592921240        1.5094223277       -5.2869085781  S4        234             1.0000000000
       343        33  LYS       NZ             -2.2328732186        2.6134686952       -4.9253366485  S4        234             1.0000000000
       344        33  LYS       HZ1            -1.7574633996        2.3912639586       -5.8342204395  S4        234             1.0000000000
       345        33  LYS       HZ2            -1.4721101386        2.7754586973       -4.2291828074  S4        234             1.0000000000
       346        33  LYS       HZ3            -2.7492904609        3.5370787041       -5.0232443634  S4        234             1.0000000000
       347        33  LYS       QQH6           -2.6231244960        0.5969291423       -4.4790848021  S4        234             1.0000000000
       348        34  SER       CB              2.4309230100        3.3604766784       -5.8580224450  S4        235             1.0000000000
       349        34  SER       HB1             3.1393436281        2.6909501477       -6.3742100297  S4        235             1.0000000000
       350        34  SER       HB2             2.9681328055        4.2918868253       -5.6018333517  S4        235             1.0000000000
       351        34  SER       OG              1.3390967675        3.6184363620       -6.7477337209  S4        235             1.0000000000
       352        34  SER       HG1             0.8522029513        4.4382055698       -6.4574007584  S4        235             1.0000000000
       353        34  SER       QQH7            2.0832772212        2.8767897557       -4.9158200305  S4        235             1.0000000000
       354        35  PNM       S1             -3.0218118527        9.5994530098       -5.9495008074  S4        523             1.0000000000
       355        35  PNM       C2             -1.7959153931        8.3360535220       -6.6177288044  S4        523             1.0000000000
       356        35  PNM       C3             -1.4243784741        7.4813790234       -5.3740932148  S4        523             1.0000000000
       357        35  PNM       N4             -2.6239313112        7.3830122988       -4.5155823166  S4        523             1.0000000000
       358        35  PNM       C5             -3.7151276510        8.4052649854       -4.7817619649  S4        523             1.0000000000
       359        35  PNM       C6             -3.6486588991        8.7960008542       -3.2427496675  S4        523             1.0000000000
       360        35  PNM       C7             -2.5287297184        7.7433356241       -3.1519012986  S4        523             1.0000000000
       361        35  PNM       O8             -1.6080813798        7.5274218418       -2.3519161497  S4        523             1.0000000000
       362        35  PNM       C9             -2.4375731586        7.4683209828       -7.6885325127  S4        523             1.0000000000
       363        35  PNM       C10            -0.5848382491        9.0483942170       -7.1907273448  S4        523             1.0000000000
       364        35  PNM       C11            -0.8787776955        6.1221469008       -5.7713902843  S4        523             1.0000000000
       365        35  PNM       O12            -1.5377082508        5.0783449843       -5.5691425459  S4        523             1.0000000000
       366        35  PNM       O13             0.3379843488        6.1218244154       -6.3073784131  S4        523             1.0000000000
       367        35  PNM       N14            -3.0850835564       10.1001419149       -2.9803960598  S4        523             1.0000000000
       368        35  PNM       C15            -3.6273577957       11.2316368355       -3.4832134907  S4        523             1.0000000000
       369        35  PNM       O16            -4.6773042709       11.1974137655       -4.1895261762  S4        523             1.0000000000
       370        35  PNM       C17            -2.9187446738       12.5281517994       -3.1816637692  S4        523             1.0000000000
       371        35  PNM       C18            -1.8926572155       12.8502041516       -4.2353192593  S4        523             1.0000000000
       372        35  PNM       C19            -0.6435620945       13.3702372606       -3.8673058640  S4        523             1.0000000000
       373        35  PNM       C20             0.2975747682       13.7017407415       -4.8441686432  S4        523             1.0000000000
       374        35  PNM       C21             0.0078995131       13.4961246273       -6.1948235625  S4        523             1.0000000000
       375        35  PNM       C22            -1.2354017257       12.9766433689       -6.5660951929  S4        523             1.0000000000
       376        35  PNM       C23            -2.1923544948       12.6730130243       -5.5951919023  S4        523             1.0000000000
       377        35  PNM       H24            -0.6265915619        8.0145069462       -4.8060289439  S4        523             1.0000000000
       378        35  PNM       H25            -0.8387154963        9.5256963122       -8.1432215756  S4        523             1.0000000000
       379        35  PNM       H26             0.2234854267        8.3312371960       -7.3713047316  S4        523             1.0000000000
       380        35  PNM       H27            -0.2108436901        9.8244743487       -6.5154034926  S4        523             1.0000000000
       381        35  PNM       H28            -2.7661825057        8.0800468300       -8.5349538744  S4        523             1.0000000000
       382        35  PNM       H29            -3.3047627429        6.9249095978       -7.2955515088  S4        523             1.0000000000
       383        35  PNM       H30            -1.7141134903        6.7319921593       -8.0617483770  S4        523             1.0000000000
       384        35  PNM       H31            -4.6735694772        7.9432249073       -5.0980250641  S4        523             1.0000000000
       385        35  PNM       H32            -4.5932958991        8.6268902248       -2.6745308696  S4        523             1.0000000000
       386        35  PNM       H33            -2.4387824740       12.4827471767       -2.1896964123  S4        523             1.0000000000
       387        35  PNM       H34            -3.6656179473       13.3400985244       -3.1451845387  S4        523             1.0000000000
       388        35  PNM       H35            -0.4125624850       13.5327539674       -2.8083009864  S4        523             1.0000000000
       389        35  PNM       H36             1.2654652158       14.1220082025       -4.5470570822  S4        523             1.0000000000
       390        35  PNM       H37             0.7455959532       13.7563276117       -6.9624812477  S4        523             1.0000000000
       391        35  PNM       H38            -1.4680130255       12.8132380609       -7.6241898214  S4        523             1.0000000000
       392        35  PNM       H39            -3.1846255305       12.3133962727       -5.8934870096  S4        523             1.0000000000
       393        35  PNM       H40            -2.2090832481       10.1413869203       -2.4239903359  S4        523             1.0000000000
       394        36  TIP3      OH2            -4.6918268073        7.5119045532       -0.3019553658  S4        290             1.0000000000
       395        36  TIP3      H1             -5.7038674547        7.5405515448       -0.1988426875  S4        290             1.0000000000
       396        36  TIP3      H2             -4.2330456279        8.1611873274        0.3120971483  S4        290             1.0000000000
       397        37  SER       CB             -3.0289814478        5.0420904892       -2.1082871971  S5        70              1.0000000000
       398        37  SER       HB1            -3.5421749504        4.1778390893       -2.5692686443  S5        70              1.0000000000
       399        37  SER       HB2            -2.0660307482        5.2026598385       -2.6181741455  S5        70              1.0000000000
       400        37  SER       OG             -3.8738775796        6.2034361636       -2.2943620175  S5        70              1.0000000000
       401        37  SER       HG1            -4.0771111200        6.7227304876       -1.3941598277  S5        70              1.0000000000
       402        37  SER       QQH1           -2.8618576850        4.8607197094       -1.0318035827  S5        70              1.0000000000
       403        38  LYS       CD             -6.4385111890        3.3878249916       -1.8059235407  S5        73              1.0000000000
       404        38  LYS       HD1            -7.1562015499        2.9577283167       -2.5137930621  S5        73              1.0000000000
       405        38  LYS       HD2            -5.4453559546        3.3334708597       -2.2716951907  S5        73              1.0000000000
       406        38  LYS       QQH2           -6.4383448889        2.7752977282       -0.8961859667  S5        73              1.0000000000
       407        38  LYS       CE             -6.7898787870        4.8263044243       -1.4920244763  S5        73              1.0000000000
       408        38  LYS       HE1            -6.2235440213        5.2062049874       -0.6243348072  S5        73              1.0000000000
       409        38  LYS       HE2            -7.8575787306        4.9408966364       -1.2524524694  S5        73              1.0000000000
       410        38  LYS       NZ             -6.4858941447        5.7129781433       -2.6069304263  S5        73              1.0000000000
       411        38  LYS       HZ1            -6.9022035748        5.4184017106       -3.5111738060  S5        73              1.0000000000
       412        38  LYS       HZ2            -5.4369254803        5.8046533653       -2.7381730502  S5        73              1.0000000000
       413        38  LYS       HZ3            -6.8416270981        6.6821067473       -2.4017815319  S5        73              1.0000000000
       414        39  SER       CB             -4.5540776720        4.5132326817       -6.2899909502  S5        130             1.0000000000
       415        39  SER       HB1            -4.6077975739        5.4980795917       -6.7683401946  S5        130             1.0000000000
       416        39  SER       HB2            -3.8088441536        3.9016146756       -6.8290576487  S5        130             1.0000000000
       417        39  SER       OG             -4.1204002302        4.6643179491       -4.9068715565  S5        130             1.0000000000
       418        39  SER       HG1            -3.4799326512        5.4316702647       -4.8774244864  S5        130             1.0000000000
       419        39  SER       QQH3           -5.5319030841        4.0098710276       -6.3124676575  S5        130             1.0000000000
       420        40  GLU       CB            -10.0382185722        9.3889086491        0.8457304873  S5        166             1.0000000000
       421        40  GLU       HB1            -9.6828955134       10.0081117073        0.0108865604  S5        166             1.0000000000
       422        40  GLU       HB2           -11.0982737414        9.1884772204        0.6752219617  S5        166             1.0000000000
       423        40  GLU       QQH4           -9.9133748725        9.9123980222        1.7991556923  S5        166             1.0000000000
       424        40  GLU       CG             -9.2666819799        8.0797228589        0.8259295405  S5        166             1.0000000000
       425        40  GLU       HG1            -9.7528956841        7.3790286914        0.1303279655  S5        166             1.0000000000
       426        40  GLU       HG2            -9.3045947796        7.5919767154        1.8150080888  S5        166             1.0000000000
       427        40  GLU       CD             -7.8189367564        8.2455244787        0.4121694167  S5        166             1.0000000000
       428        40  GLU       OE1            -7.2056167244        9.3180497162        0.6451192292  S5        166             1.0000000000
       429        40  GLU       OE2            -7.2551198391        7.2189214201       -0.1823183969  S5        166             1.0000000000
       430        41  ASN       CB             -2.7311068016       11.6730710552        1.3858203012  S5        170             1.0000000000
       431        41  ASN       HB1            -1.7743419658       11.5366136655        0.8697998664  S5        170             1.0000000000
       432        41  ASN       HB2            -3.1811271816       12.6132784409        1.0508951238  S5        170             1.0000000000
       433        41  ASN       QQH5           -2.5728771594       11.7010341830        2.4706060265  S5        170             1.0000000000
       434        41  ASN       CG             -3.6545100995       10.5205743864        1.0423704649  S5        170             1.0000000000
       435        41  ASN       OD1            -3.2982298003        9.3210066068        1.1741787500  S5        170             1.0000000000
       436        41  ASN       ND2            -4.8815557535       10.8296574533        0.5826227342  S5        170             1.0000000000
       437        41  ASN       HD21           -5.5929081864       10.0824681826        0.4165458323  S5        170             1.0000000000
       438        41  ASN       HD22           -5.1088602831       11.7942887592        0.2951869370  S5        170             1.0000000000
       439        42  LYS       CE             -3.1592970489        1.5553312818       -4.5366701581  S5        234             1.0000000000
       440        42  LYS       HE1            -3.5969738920        1.7900485206       -3.5574580533  S5        234             1.0000000000
       441        42  LYS       HE2            -3.9605214614        1.5105659518       -5.2855700413  S5        234             1.0000000000
       442        42  LYS       NZ             -2.2350356880        2.6157535547       -4.9227237357  S5        234             1.0000000000
       443        42  LYS       HZ1            -1.7598141173        2.3952096601       -5.8321089355  S5        234             1.0000000000
       444        42  LYS       HZ2            -1.4737983492        2.7769797010       -4.2268757071  S5        234             1.0000000000
       445        42  LYS       HZ3            -2.7514000230        3.5395067857       -5.0192937692  S5        234             1.0000000000
       446        42  LYS       QQH6           -2.6235875376        0.5984389501       -4.4786634855  S5        234             1.0000000000
       447        43  SER       CB              2.4304106357        3.3605385600       -5.8585411217  S5        235             1.0000000000
       448        43  SER       HB1             3.1388142195        2.6911073615       -6.3749038366  S5        235             1.0000000000
       449        43  SER       HB2             2.9675974248        4.2919600670       -5.6023925902  S5        235             1.0000000000
       450        43  SER       OG              1.3383928113        3.6185115349       -6.7480549470  S5        235             1.0000000000
       451        43  SER       HG1             0.8515283292        4.4382441169       -6.4574468655  S5        235             1.0000000000
       452        43  SER       QQH7            2.0829684264        2.8767275736       -4.9163352352  S5        235             1.0000000000
       453        44  PNM       S1             -3.0233749188        9.5943409966       -5.9499963198  S5        523             1.0000000000
       454        44  PNM       C2             -1.7969223210        8.3312556660       -6.6159399586  S5        523             1.0000000000
       455        44  PNM       C3             -1.4285389600        7.4758582941       -5.3717438604  S5        523             1.0000000000
       456        44  PNM       N4             -2.6312476264        7.3727269984       -4.5166745987  S5        523             1.0000000000
       457        44  PNM       C5             -3.7183743993        8.4002151599       -4.7826072875  S5        523             1.0000000000
       458        44  PNM       C6             -3.6511345081        8.7918846506       -3.2449453359  S5        523             1.0000000000
       459        44  PNM       C7             -2.5352594711        7.7349154539       -3.1508591530  S5        523             1.0000000000
       460        44  PNM       O8             -1.6080336657        7.5293843288       -2.3561488571  S5        523             1.0000000000
       461        44  PNM       C9             -2.4367351249        7.4645702711       -7.6887636140  S5        523             1.0000000000
       462        44  PNM       C10            -0.5847555865        9.0437439026       -7.1866460672  S5        523             1.0000000000
       463        44  PNM       C11            -0.8793079573        6.1187482510       -5.7711191277  S5        523             1.0000000000
       464        44  PNM       O12            -1.5359582101        5.0730270993       -5.5729099673  S5        523             1.0000000000
       465        44  PNM       O13             0.3382244546        6.1221118039       -6.3064491152  S5        523             1.0000000000
       466        44  PNM       N14            -3.0839438010       10.0946311398       -2.9830770719  S5        523             1.0000000000
       467        44  PNM       C15            -3.6267857408       11.2275498487       -3.4817222452  S5        523             1.0000000000
       468        44  PNM       O16            -4.6798176354       11.1957169918       -4.1837955687  S5        523             1.0000000000
       469        44  PNM       C17            -2.9168128130       12.5232836539       -3.1798327341  S5        523             1.0000000000
       470        44  PNM       C18            -1.8918971046       12.8471280611       -4.2340835523  S5        523             1.0000000000
       471        44  PNM       C19            -0.6434940341       13.3691912027       -3.8665209071  S5        523             1.0000000000
       472        44  PNM       C20             0.2967224554       13.7023658757       -4.8436924704  S5        523             1.0000000000
       473        44  PNM       C21             0.0067649512       13.4966460607       -6.1942771015  S5        523             1.0000000000
       474        44  PNM       C22            -1.2359274782       12.9753885972       -6.5651070875  S5        523             1.0000000000
       475        44  PNM       C23            -2.1919527909       12.6699238469       -5.5938573183  S5        523             1.0000000000
       476        44  PNM       H24            -0.6337813930        8.0096340485       -4.8001281582  S5        523             1.0000000000
       477        44  PNM       H25            -0.8365935699        9.5195964305       -8.1404099129  S5        523             1.0000000000
       478        44  PNM       H26             0.2245292612        8.3269233459       -7.3641743810  S5        523             1.0000000000
       479        44  PNM       H27            -0.2131277335        9.8211165467       -6.5115565149  S5        523             1.0000000000
       480        44  PNM       H28            -2.7635285396        8.0771093807       -8.5353402592  S5        523             1.0000000000
       481        44  PNM       H29            -3.3049296453        6.9211974536       -7.2979761321  S5        523             1.0000000000
       482        44  PNM       H30            -1.7128028744        6.7282862002       -8.0611800605  S5        523             1.0000000000
       483        44  PNM       H31            -4.6785450801        7.9417687214       -5.0987945721  S5        523             1.0000000000
       484        44  PNM       H32            -4.5972598872        8.6273698439       -2.6781501454  S5        523             1.0000000000
       485        44  PNM       H33            -2.4355598107       12.4763509875       -2.1885482619  S5        523             1.0000000000
       486        44  PNM       H34            -3.6633943213       13.3353873854       -3.1410305887  S5        523             1.0000000000
       487        44  PNM       H35            -0.4122325722       13.5317848828       -2.8075662076  S5        523             1.0000000000
       488        44  PNM       H36             1.2641193871       14.1240243523       -4.5469077278  S5        523             1.0000000000
       489        44  PNM       H37             0.7437912732       13.7580511276       -6.9621683168  S5        523             1.0000000000
       490        44  PNM       H38            -1.4687095352       12.8118707532       -7.6231405078  S5        523             1.0000000000
       491        44  PNM       H39            -3.1836541576       12.3084611069       -5.8918212867  S5        523             1.0000000000
       492        44  PNM       H40            -2.2060214900       10.1335682184       -2.4294615555  S5        523             1.0000000000
       493        45  TIP3      OH2            -4.7023799783        7.5023586470       -0.3110874113  S5        290             1.0000000000
       494        45  TIP3      H1             -5.7224752075        7.5187581461       -0.2014216593  S5        290             1.0000000000
       495        45  TIP3      H2             -4.2391020656        8.1540021195        0.2990108278  S5        290             1.0000000000
       496        46  SER       CB             -3.0337640188        5.0483569566       -2.1061393572  S6        70              1.0000000000
       497        46  SER       HB1            -3.5505862358        4.1861638382       -2.5683052632  S6        70              1.0000000000
       498        46  SER       HB2            -2.0715959117        5.2077269184       -2.6181951340  S6        70              1.0000000000
       499        46  SER       OG             -3.8764786203        6.2172200659       -2.2826009243  S6        70              1.0000000000
       500        46  SER       HG1            -4.1201587866        6.7578604667       -1.3574314713  S6        70              1.0000000000
       501        46  SER       QQH1           -2.8630634869        4.8590505078       -1.0307265112  S6        70              1.0000000000
       502        47  LYS       CD             -6.4332232183        3.3844785291       -1.8152232010  S6        73              1.0000000000
       503        47  LYS       HD1            -7.1483943262        2.9497954010       -2.5228112732  S6        73              1.0000000000
       504        47  LYS       HD2            -5.4381681414        3.3283103885       -2.2769802141  S6        73              1.0000000000
       505        47  LYS       QQH2           -6.4369256311        2.7782761272       -0.9012681908  S6        73              1.0000000000
       506        47  LYS       CE             -6.7865621410        4.8254684497       -1.5138079792  S6        73              1.0000000000
       507        47  LYS       HE1            -6.2354593640        5.2060938868       -0.6367904973  S6        73              1.0000000000
       508        47  LYS       HE2            -7.8585525430        4.9422716575       -1.2945384138  S6        73              1.0000000000
       509        47  LYS       NZ             -6.4570071461        5.7035935472       -2.6288748875  S6        73              1.0000000000
       510        47  LYS       HZ1            -6.8401552140        5.3926879296       -3.5423237949  S6        73              1.0000000000
       511        47  LYS       HZ2            -5.4005744850        5.8080712213       -2.7243633198  S6        73              1.0000000000
       512        47  LYS       HZ3            -6.8288149070        6.6711177097       -2.4531422330  S6        73              1.0000000000
       513        48  SER       CB             -4.5539161028        4.5148209532       -6.2898722954  S6        130             1.0000000000
       514        48  SER       HB1            -4.6065290597        5.4991833336       -6.7692961845  S6        130             1.0000000000
       515        48  SER       HB2            -3.8079284494        3.9025093812       -6.8270819433  S6        130             1.0000000000
       516        48  SER       OG             -4.1231712184        4.6666772065       -4.9059642394  S6        130             1.0000000000
       517        48  SER       HG1            -3.4907485095        5.4412138727       -4.8707640423  S6        130             1.0000000000
       518        48  SER       QQH3           -5.5320034693        4.0115744052       -6.3140505279  S6        130             1.0000000000
       519        49  GLU       CB            -10.0388053635        9.3896522755        0.8454272612  S6        166             1.0000000000
       520        49  GLU       HB1            -9.6846775561       10.0097712301        0.0108764618  S6        166             1.0000000000
       521        49  GLU       HB2           -11.0985026264        9.1872009262        0.6751479883  S6        166             1.0000000000
       522        49  GLU       QQH4           -9.9143300490        9.9118974777        1.7995154830  S6        166             1.0000000000
       523        49  GLU       CG             -9.2650253674        8.0815201918        0.8239420912  S6        166             1.0000000000
       524        49  GLU       HG1            -9.7438975292        7.3839170940        0.1203438203  S6        166             1.0000000000
       525        49  GLU       HG2            -9.3098451153        7.5879126391        1.8097718258  S6        166             1.0000000000
       526        49  GLU       CD             -7.8145044278        8.2535464851        0.4245410961  S6        166             1.0000000000
       527        49  GLU       OE1            -7.2094291073        9.3285253380        0.6511135831  S6        166             1.0000000000
       528        49  GLU       OE2            -7.2314591465        7.2238145272       -0.1546764265  S6        166             1.0000000000
       529        50  ASN       CB             -2.7278116806       11.6696673601        1.3857138175  S6        170             1.0000000000
       530        50  ASN       HB1            -1.7701773988       11.5319421630        0.8716135065  S6        170             1.0000000000
       531        50  ASN       HB2            -3.1765347165       12.6098536183        1.0489858007  S6        170             1.0000000000
       532        50  ASN       QQH5           -2.5722237561       11.6982429389        2.4708652611  S6        170             1.0000000000
       533        50  ASN       CG             -3.6525231721       10.5186718252        1.0402754015  S6        170             1.0000000000
       534        50  ASN       OD1            -3.3002444146        9.3171803613        1.1684989837  S6        170             1.0000000000
       535        50  ASN       ND2            -4.8782602389       10.8312680369        0.5804310950  S6        170             1.0000000000
       536        50  ASN       HD21           -5.5892905841       10.0851107155        0.4106149241  S6        170             1.0000000000
       537        50  ASN       HD22           -5.1037458952       11.7962099711        0.2916245153  S6        170             1.0000000000
       538        51  LYS       CE             -3.1605458404        1.5564113297       -4.5352282418  S6        234             1.0000000000
       539        51  LYS       HE1            -3.5984076653        1.7898192868       -3.5557457936  S6        234             1.0000000000
       540        51  LYS       HE2            -3.9616853593        1.5116589372       -5.2842630366  S6        234             1.0000000000
       541        51  LYS       NZ             -2.2372991423        2.6181230494       -4.9200566734  S6        234             1.0000000000
       542        51  LYS       HZ1            -1.7623496670        2.3996339027       -5.8299728432  S6        234             1.0000000000
       543        51  LYS       HZ2            -1.4756476478        2.7786253333       -4.2244861286  S6        234             1.0000000000
       544        51  LYS       HZ3            -2.7540585513        3.5420775519       -5.0147806193  S6        234             1.0000000000
       545        51  LYS       QQH6           -2.6240712618        0.5998995836       -4.4783378038  S6        234             1.0000000000
       546        52  SER       CB              2.4298987390        3.3606130097       -5.8589946797  S6        235             1.0000000000
       547        52  SER       HB1             3.1383560120        2.6912729550       -6.3754780921  S6        235             1.0000000000
       548        52  SER       HB2             2.9671201795        4.2920375038       -5.6028392348  S6        235             1.0000000000
       549        52  SER       OG              1.3377613016        3.6185991525       -6.7483191601  S6        235             1.0000000000
       550        52  SER       HG1             0.8508912367        4.4383634497       -6.4574710787  S6        235             1.0000000000
       551        52  SER       QQH7            2.0826719122        2.8766442715       -4.9167665517  S6        235             1.0000000000
       552        53  PNM       S1             -3.0249554658        9.5895652729       -5.9502862574  S6        523             1.0000000000
       553        53  PNM       C2             -1.7977181173        8.3269048206       -6.6142927112  S6        523             1.0000000000
       554        53  PNM       C3             -1.4323700419        7.4708864799       -5.3694570654  S6        523             1.0000000000
       555        53  PNM       N4             -2.6379760042        7.3629787355       -4.5179053507  S6        523             1.0000000000
       556        53  PNM       C5             -3.7208782915        8.3954432014       -4.7831786046  S6        523             1.0000000000
       557        53  PNM       C6             -3.6535144045        8.7877455803       -3.2470496796  S6        523             1.0000000000
       558        53  PNM       C7             -2.5427771594        7.7253787920       -3.1493321276  S6        523             1.0000000000
       559        53  PNM       O8             -1.6074665421        7.5317554165       -2.3595309273  S6        523             1.0000000000
       560        53  PNM       C9             -2.4359073713        7.4612069850       -7.6889571601  S6        523             1.0000000000
       561        53  PNM       C10            -0.5846280173        9.0395612195       -7.1830262800  S6        523             1.0000000000
       562        53  PNM       C11            -0.8798560683        6.1156955164       -5.7707457139  S6        523             1.0000000000
       563        53  PNM       O12            -1.5339985509        5.0680963575       -5.5766519979  S6        523             1.0000000000
       564        53  PNM       O13             0.3388281270        6.1224189740       -6.3058053314  S6        523             1.0000000000
       565        53  PNM       N14            -3.0830616016       10.0893134109       -2.9853657487  S6        523             1.0000000000
       566        53  PNM       C15            -3.6261316313       11.2235769753       -3.4803949183  S6        523             1.0000000000
       567        53  PNM       O16            -4.6823677360       11.1944112081       -4.1782509979  S6        523             1.0000000000
       568        53  PNM       C17            -2.9149594672       12.5186786129       -3.1781592963  S6        523             1.0000000000
       569        53  PNM       C18            -1.8911837499       12.8443427050       -4.2329346721  S6        523             1.0000000000
       570        53  PNM       C19            -0.6434185199       13.3682715424       -3.8657962618  S6        523             1.0000000000
       571        53  PNM       C20             0.2959488194       13.7029696890       -4.8432527192  S6        523             1.0000000000
       572        53  PNM       C21             0.0057069568       13.4971564318       -6.1937602468  S6        523             1.0000000000
       573        53  PNM       C22            -1.2364259390       12.9742613195       -6.5641821946  S6        523             1.0000000000
       574        53  PNM       C23            -2.1915894039       12.6671248391       -5.5926112373  S6        523             1.0000000000
       575        53  PNM       H24            -0.6401743557        8.0052813269       -4.7948235705  S6        523             1.0000000000
       576        53  PNM       H25            -0.8346035929        9.5140865560       -8.1379276619  S6        523             1.0000000000
       577        53  PNM       H26             0.2256177131        8.3230924653       -7.3578135340  S6        523             1.0000000000
       578        53  PNM       H27            -0.2152043694        9.8183000243       -6.5083221311  S6        523             1.0000000000
       579        53  PNM       H28            -2.7610558085        8.0744724897       -8.5356792620  S6        523             1.0000000000
       580        53  PNM       H29            -3.3050819400        6.9180328810       -7.3000771485  S6        523             1.0000000000
       581        53  PNM       H30            -1.7115523958        6.7249201422       -8.0606406613  S6        523             1.0000000000
       582        53  PNM       H31            -4.6829643993        7.9405274066       -5.0994755536  S6        523             1.0000000000
       583        53  PNM       H32            -4.6019034403        8.6280637954       -2.6828300139  S6        523             1.0000000000
       584        53  PNM       H33            -2.4325322218       12.4705657007       -2.1874065271  S6        523             1.0000000000
       585        53  PNM       H34            -3.6613923338       13.3308127452       -3.1372824874  S6        523             1.0000000000
       586        53  PNM       H35            -0.4118715784       13.5308342785       -2.8068774544  S6        523             1.0000000000
       587        53  PNM       H36             1.2629699497       14.1257491582       -4.5467635108  S6        523             1.0000000000
       588        53  PNM       H37             0.7421680523       13.7594831262       -6.9618607077  S6        523             1.0000000000
       589        53  PNM       H38            -1.4693407930       12.8105441854       -7.6221720909  S6        523             1.0000000000
       590        53  PNM       H39            -3.1827284133       12.3038026129       -5.8902537388  S6        523             1.0000000000
       591        53  PNM       H40            -2.2027007674       10.1262853717       -2.4354459514  S6        523             1.0000000000
       592        54  TIP3      OH2            -4.7170278436        7.4926209054       -0.3204381922  S6        290             1.0000000000
       593        54  TIP3      H1             -5.7559891706        7.4926751454       -0.2050279986  S6        290             1.0000000000
       594        54  TIP3      H2             -4.2408134554        8.1447598479        0.2816106783  S6        290             1.0000000000
       595        55  SER       CB             -3.0370271474        5.0513314220       -2.1070094565  S7        70              1.0000000000
       596        55  SER       HB1            -3.5535644896        4.1882150112       -2.5697265888  S7        70              1.0000000000
       597        55  SER       HB2            -2.0744973672        5.2097600815       -2.6185087446  S7        70              1.0000000000
       598        55  SER       OG             -3.8807540520        6.2256651739       -2.2779080144  S7        70              1.0000000000
       599        55  SER       HG1            -4.1934871050        6.8432758551       -1.2611278402  S7        70              1.0000000000
       600        55  SER       QQH1           -2.8646527120        4.8528003007       -1.0309001524  S7        70              1.0000000000
       601        56  LYS       CD             -6.4288775195        3.3813984872       -1.8227208644  S7        73              1.0000000000
       602        56  LYS       HD1            -7.1417794755        2.9435928428       -2.5302654019  S7        73              1.0000000000
       603        56  LYS       HD2            -5.4326324739        3.3236965159       -2.2812324020  S7        73              1.0000000000
       604        56  LYS       QQH2           -6.4359160086        2.7803807734       -0.9051452254  S7        73              1.0000000000
       605        56  LYS       CE             -6.7826584854        4.8246526166       -1.5318120734  S7        73              1.0000000000
       606        56  LYS       HE1            -6.2417854328        5.2008217204       -0.6464593114  S7        73              1.0000000000
       607        56  LYS       HE2            -7.8587429524        4.9430226429       -1.3291454534  S7        73              1.0000000000
       608        56  LYS       NZ             -6.4280283692        5.6958570965       -2.6448644809  S7        73              1.0000000000
       609        56  LYS       HZ1            -6.7738499239        5.3684944959       -3.5670375146  S7        73              1.0000000000
       610        56  LYS       HZ2            -5.3560681381        5.8182584570       -2.6990116218  S7        73              1.0000000000
       611        56  LYS       HZ3            -6.8150922135        6.6604105156       -2.4997046287  S7        73              1.0000000000
       612        57  SER       CB             -4.5537083944        4.5162786132       -6.2895378854  S7        130             1.0000000000
       613        57  SER       HB1            -4.6055459142        5.5001728782       -6.7698935484  S7        130             1.0000000000
       614        57  SER       HB2            -3.8074551672        3.9035204521       -6.8261117983  S7        130             1.0000000000
       615        57  SER       OG             -4.1254349650        4.6675568619       -4.9056250567  S7        130             1.0000000000
       616        57  SER       HG1            -3.5042966033        5.4511837295       -4.8598569219  S7        130             1.0000000000
       617        57  SER       QQH3           -5.5322061524        4.0133851232       -6.3155861185  S7        130             1.0000000000
       618        58  GLU       CB            -10.0397841229        9.3905697416        0.8453030630  S7        166             1.0000000000
       619        58  GLU       HB1            -9.6867077907       10.0115285697        0.0106757244  S7        166             1.0000000000
       620        58  GLU       HB2           -11.0991462297        9.1861074280        0.6754301727  S7        166             1.0000000000
       621        58  GLU       QQH4           -9.9155703487        9.9115372457        1.8003228625  S7        166             1.0000000000
       622        58  GLU       CG             -9.2643215280        8.0828172685        0.8220998447  S7        166             1.0000000000
       623        58  GLU       HG1            -9.7365805216        7.3873343832        0.1116315350  S7        166             1.0000000000
       624        58  GLU       HG2            -9.3136858197        7.5844047938        1.8055716222  S7        166             1.0000000000
       625        58  GLU       CD             -7.8137232865        8.2626847014        0.4359134540  S7        166             1.0000000000
       626        58  GLU       OE1            -7.2127031922        9.3358710937        0.6557700430  S7        166             1.0000000000
       627        58  GLU       OE2            -7.2069884784        7.2287600862       -0.1331583581  S7        166             1.0000000000
       628        59  ASN       CB             -2.7253155211       11.6675617367        1.3858806702  S7        170             1.0000000000
       629        59  ASN       HB1            -1.7670743994       11.5290027380        0.8731530223  S7        170             1.0000000000
       630        59  ASN       HB2            -3.1735059684       12.6075787825        1.0479086373  S7        170             1.0000000000
       631        59  ASN       QQH5           -2.5715000809       11.6962510818        2.4713167606  S7        170             1.0000000000
       632        59  ASN       CG             -3.6497435981       10.5178594170        1.0391370941  S7        170             1.0000000000
       633        59  ASN       OD1            -3.3014621692        9.3146966544        1.1649819731  S7        170             1.0000000000
       634        59  ASN       ND2            -4.8755652813       10.8330455200        0.5785086810  S7        170             1.0000000000
       635        59  ASN       HD21           -5.5820074965       10.0871999542        0.4004360002  S7        170             1.0000000000
       636        59  ASN       HD22           -5.0983618810       11.7976559510        0.2859223495  S7        170             1.0000000000
       637        60  LYS       CE             -3.1615779607        1.5573475892       -4.5339361601  S7        234             1.0000000000
       638        60  LYS       HE1            -3.5996213738        1.7896095694       -3.5543834588  S7        234             1.0000000000
       639        60  LYS       HE2            -3.9627129154        1.5127878842       -5.2828366740  S7        234             1.0000000000
       640        60  LYS       NZ             -2.2394890222        2.6202984035       -4.9175951584  S7        234             1.0000000000
       641        60  LYS       HZ1            -1.7650632672        2.4042488580       -5.8280235749  S7        234             1.0000000000
       642        60  LYS       HZ2            -1.4780195779        2.7807452902       -4.2219215758  S7        234             1.0000000000
       643        60  LYS       HZ3            -2.7575158780        3.5447465251       -5.0094299260  S7        234             1.0000000000
       644        60  LYS       QQH6           -2.6245574482        0.6010827324       -4.4780252278  S7        234             1.0000000000
       645        61  SER       CB              2.4294003981        3.3607001483       -5.8592802491  S7        235             1.0000000000
       646        61  SER       HB1             3.1379862663        2.6914412085       -6.3758030820  S7        235             1.0000000000
       647        61  SER       HB2             2.9666621150        4.2920943100       -5.6030691226  S7        235             1.0000000000
       648        61  SER       OG              1.3372435786        3.6186536029       -6.7484892660  S7        235             1.0000000000
       649        61  SER       HG1             0.8502492066        4.4385937504       -6.4573627761  S7        235             1.0000000000
       650        61  SER       QQH7            2.0824407346        2.8765502217       -4.9170859599  S7        235             1.0000000000
       651        62  PNM       S1             -3.0260505145        9.5858627629       -5.9508538680  S7        523             1.0000000000
       652        62  PNM       C2             -1.7982612190        8.3234332976       -6.6129267585  S7        523             1.0000000000
       653        62  PNM       C3             -1.4354658555        7.4671141526       -5.3674092928  S7        523             1.0000000000
       654        62  PNM       N4             -2.6433759533        7.3551095719       -4.5193832841  S7        523             1.0000000000
       655        62  PNM       C5             -3.7223418094        8.3913872984       -4.7834000715  S7        523             1.0000000000
       656        62  PNM       C6             -3.6555033243        8.7839209971       -3.2488013768  S7        523             1.0000000000
       657        62  PNM       C7             -2.5505279320        7.7141465801       -3.1462378849  S7        523             1.0000000000
       658        62  PNM       O8             -1.6070541171        7.5345687236       -2.3622242935  S7        523             1.0000000000
       659        62  PNM       C9             -2.4351961857        7.4585944711       -7.6890870781  S7        523             1.0000000000
       660        62  PNM       C10            -0.5845640644        9.0363063024       -7.1802250153  S7        523             1.0000000000
       661        62  PNM       C11            -0.8807601301        6.1130740507       -5.7700727741  S7        523             1.0000000000
       662        62  PNM       O12            -1.5319307816        5.0642804364       -5.5800034189  S7        523             1.0000000000
       663        62  PNM       O13             0.3398352979        6.1226543278       -6.3055453502  S7        523             1.0000000000
       664        62  PNM       N14            -3.0826665522       10.0849347867       -2.9870326939  S7        523             1.0000000000
       665        62  PNM       C15            -3.6253391825       11.2199257305       -3.4792960443  S7        523             1.0000000000
       666        62  PNM       O16            -4.6847798721       11.1936725494       -4.1734194843  S7        523             1.0000000000
       667        62  PNM       C17            -2.9134498870       12.5148744634       -3.1768108525  S7        523             1.0000000000
       668        62  PNM       C18            -1.8905970475       12.8421392573       -4.2319596568  S7        523             1.0000000000
       669        62  PNM       C19            -0.6433856501       13.3675504618       -3.8651687933  S7        523             1.0000000000
       670        62  PNM       C20             0.2953042761       13.7034907136       -4.8428513209  S7        523             1.0000000000
       671        62  PNM       C21             0.0048050751       13.4976115548       -6.1932960838  S7        523             1.0000000000
       672        62  PNM       C22            -1.2368679843       12.9733694240       -6.5633496226  S7        523             1.0000000000
       673        62  PNM       C23            -2.1913084273       12.6648894590       -5.5915126629  S7        523             1.0000000000
       674        62  PNM       H24            -0.6449038722        8.0019687775       -4.7904140159  S7        523             1.0000000000
       675        62  PNM       H25            -0.8330028738        9.5097491713       -8.1361040156  S7        523             1.0000000000
       676        62  PNM       H26             0.2264117726        8.3201673189       -7.3526526771  S7        523             1.0000000000
       677        62  PNM       H27            -0.2167771964        9.8159067998       -6.5056807603  S7        523             1.0000000000
       678        62  PNM       H28            -2.7589795804        8.0722870853       -8.5360227560  S7        523             1.0000000000
       679        62  PNM       H29            -3.3049531566        6.9154535689       -7.3017783683  S7        523             1.0000000000
       680        62  PNM       H30            -1.7106252821        6.7222917990       -8.0600878787  S7        523             1.0000000000
       681        62  PNM       H31            -4.6861043746        7.9397973026       -5.0996702244  S7        523             1.0000000000
       682        62  PNM       H32            -4.6067940946        8.6288737761       -2.6888624607  S7        523             1.0000000000
       683        62  PNM       H33            -2.4299494098       12.4657868438       -2.1866017259  S7        523             1.0000000000
       684        62  PNM       H34            -3.6599054017       13.3270531369       -3.1341907745  S7        523             1.0000000000
       685        62  PNM       H35            -0.4115364185       13.5299279060       -2.8063138356  S7        523             1.0000000000
       686        62  PNM       H36             1.2620211084       14.1271291037       -4.5465796613  S7        523             1.0000000000
       687        62  PNM       H37             0.7408519899       13.7606210198       -6.9615773111  S7        523             1.0000000000
       688        62  PNM       H38            -1.4698372215       12.8092411104       -7.6212643898  S7        523             1.0000000000
       689        62  PNM       H39            -3.1817150161       12.2994383191       -5.8887712331  S7        523             1.0000000000
       690        62  PNM       H40            -2.1991947969       10.1197425863       -2.4418789884  S7        523             1.0000000000
       691        63  TIP3      OH2            -4.7339424020        7.4867119393       -0.3252190414  S7        290             1.0000000000
       692        63  TIP3      H1             -5.8401471775        7.4591398377       -0.2091896014  S7        290             1.0000000000
       693        63  TIP3      H2             -4.2279827891        8.1354146043        0.2613660850  S7        290             1.0000000000
       694        64  SER       CB             -3.0378178646        5.0501654404       -2.1113494819  S8        70              1.0000000000
       695        64  SER       HB1            -3.5494225035        4.1813420871       -2.5718616386  S8        70              1.0000000000
       696        64  SER       HB2            -2.0723214572        5.2060249121       -2.6186308867  S8        70              1.0000000000
       697        64  SER       OG             -3.8819752827        6.2212360808       -2.2902101646  S8        70              1.0000000000
       698        64  SER       HG1            -4.2467370949        6.9493865010       -1.1251635606  S8        70              1.0000000000
       699        64  SER       QQH1           -2.8674591039        4.8480136587       -1.0315918824  S8        70              1.0000000000
       700        65  LYS       CD             -6.4253732227        3.3787903451       -1.8284236747  S8        73              1.0000000000
       701        65  LYS       HD1            -7.1370637059        2.9390922061       -2.5357217850  S8        73              1.0000000000
       702        65  LYS       HD2            -5.4283262225        3.3202869405       -2.2845058633  S8        73              1.0000000000
       703        65  LYS       QQH2           -6.4350983671        2.7812151221       -0.9080818969  S8        73              1.0000000000
       704        65  LYS       CE             -6.7785136963        4.8240112848       -1.5455114653  S8        73              1.0000000000
       705        65  LYS       HE1            -6.2448444296        5.1934674016       -0.6524976479  S8        73              1.0000000000
       706        65  LYS       HE2            -7.8582458386        4.9426053962       -1.3545846123  S8        73              1.0000000000
       707        65  LYS       NZ             -6.4026872734        5.6899858823       -2.6552566680  S8        73              1.0000000000
       708        65  LYS       HZ1            -6.7156064408        5.3485719818       -3.5838361338  S8        73              1.0000000000
       709        65  LYS       HZ2            -5.3025874971        5.8338806490       -2.6675357479  S8        73              1.0000000000
       710        65  LYS       HZ3            -6.8011123282        6.6510900680       -2.5380233123  S8        73              1.0000000000
       711        66  SER       CB             -4.5535148330        4.5174243243       -6.2892334186  S8        130             1.0000000000
       712        66  SER       HB1            -4.6048519458        5.5009767322       -6.7704472169  S8        130             1.0000000000
       713        66  SER       HB2            -3.8074001035        3.9041775883       -6.8260364843  S8        130             1.0000000000
       714        66  SER       OG             -4.1269814526        4.6676683842       -4.9058873085  S8        130             1.0000000000
       715        66  SER       HG1            -3.5165983499        5.4594083697       -4.8490990778  S8        130             1.0000000000
       716        66  SER       QQH3           -5.5325596564        4.0147088596       -6.3170268498  S8        130             1.0000000000
       717        67  GLU       CB            -10.0412623025        9.3917401691        0.8453826267  S8        166             1.0000000000
       718        67  GLU       HB1            -9.6888726219       10.0129675789        0.0106376794  S8        166             1.0000000000
       719        67  GLU       HB2           -11.1002245038        9.1857628518        0.6757012419  S8        166             1.0000000000
       720        67  GLU       QQH4           -9.9171229813        9.9116212734        1.8010743219  S8        166             1.0000000000
       721        67  GLU       CG             -9.2655105766        8.0839522847        0.8211303624  S8        166             1.0000000000
       722        67  GLU       HG1            -9.7323059039        7.3897647294        0.1051028051  S8        166             1.0000000000
       723        67  GLU       HG2            -9.3174014313        7.5820051834        1.8032556621  S8        166             1.0000000000
       724        67  GLU       CD             -7.8165129649        8.2733485775        0.4461940446  S8        166             1.0000000000
       725        67  GLU       OE1            -7.2162566415        9.3382833307        0.6585287595  S8        166             1.0000000000
       726        67  GLU       OE2            -7.1932025749        7.2310061926       -0.1184612175  S8        166             1.0000000000
       727        68  ASN       CB             -2.7235551463       11.6668829527        1.3861956540  S8        170             1.0000000000
       728        68  ASN       HB1            -1.7650925369       11.5277611098        0.8741397294  S8        170             1.0000000000
       729        68  ASN       HB2            -3.1714949911       12.6067570976        1.0475333126  S8        170             1.0000000000
       730        68  ASN       QQH5           -2.5707231745       11.6953962710        2.4718059791  S8        170             1.0000000000
       731        68  ASN       CG             -3.6470425576       10.5174971632        1.0386073331  S8        170             1.0000000000
       732        68  ASN       OD1            -3.3011684687        9.3144265889        1.1642269348  S8        170             1.0000000000
       733        68  ASN       ND2            -4.8729495784       10.8344440070        0.5772566184  S8        170             1.0000000000
       734        68  ASN       HD21           -5.5712517234       10.0879049693        0.3886335869  S8        170             1.0000000000
       735        68  ASN       HD22           -5.0933244152       11.7982958371        0.2793955242  S8        170             1.0000000000
       736        69  LYS       CE             -3.1623867148        1.5579819921       -4.5330020115  S8        234             1.0000000000
       737        69  LYS       HE1            -3.6004435380        1.7894787952       -3.5533606825  S8        234             1.0000000000
       738        69  LYS       HE2            -3.9635937464        1.5134258215       -5.2818115315  S8        234             1.0000000000
       739        69  LYS       NZ             -2.2412551416        2.6219764348       -4.9157658579  S8        234             1.0000000000
       740        69  LYS       HZ1            -1.7672564060        2.4080559768       -5.8266304408  S8        234             1.0000000000
       741        69  LYS       HZ2            -1.4799708025        2.7826986106       -4.2198296793  S8        234             1.0000000000
       742        69  LYS       HZ3            -2.7609608592        3.5471930889       -5.0047298767  S8        234             1.0000000000
       743        69  LYS       QQH6           -2.6250160965        0.6017049721       -4.4779089056  S8        234             1.0000000000
       744        70  SER       CB              2.4290217201        3.3607598089       -5.8595631732  S8        235             1.0000000000
       745        70  SER       HB1             3.1378621427        2.6915248079       -6.3760436162  S8        235             1.0000000000
       746        70  SER       HB2             2.9663740764        4.2921083469       -5.6032703012  S8        235             1.0000000000
       747        70  SER       OG              1.3369029826        3.6186854051       -6.7486652295  S8        235             1.0000000000
       748        70  SER       HG1             0.8496329868        4.4388911771       -6.4572010459  S8        235             1.0000000000
       749        70  SER       QQH7            2.0823483714        2.8764360424       -4.9174290202  S8        235             1.0000000000
       750        71  PNM       S1             -3.0271018203        9.5830350953       -5.9512112829  S8        523             1.0000000000
       751        71  PNM       C2             -1.7985476728        8.3208826378       -6.6120995583  S8        523             1.0000000000
       752        71  PNM       C3             -1.4377163311        7.4644250282       -5.3661033773  S8        523             1.0000000000
       753        71  PNM       N4             -2.6470021042        7.3494929433       -4.5210700169  S8        523             1.0000000000
       754        71  PNM       C5             -3.7230690236        8.3882374328       -4.7834928818  S8        523             1.0000000000
       755        71  PNM       C6             -3.6568495986        8.7807079359       -3.2501053511  S8        523             1.0000000000
       756        71  PNM       C7             -2.5575303319        7.7044083361       -3.1437775888  S8        523             1.0000000000
       757        71  PNM       O8             -1.6062030382        7.5364999162       -2.3636571410  S8        523             1.0000000000
       758        71  PNM       C9             -2.4345891469        7.4566550177       -7.6893644169  S8        523             1.0000000000
       759        71  PNM       C10            -0.5844776529        9.0339916939       -7.1783337779  S8        523             1.0000000000
       760        71  PNM       C11            -0.8816580199        6.1111321228       -5.7694758798  S8        523             1.0000000000
       761        71  PNM       O12            -1.5301895549        5.0613727170       -5.5826283611  S8        523             1.0000000000
       762        71  PNM       O13             0.3409773538        6.1227078756       -6.3055733734  S8        523             1.0000000000
       763        71  PNM       N14            -3.0824993298       10.0815807422       -2.9882354334  S8        523             1.0000000000
       764        71  PNM       C15            -3.6244565188       11.2168647817       -3.4783479270  S8        523             1.0000000000
       765        71  PNM       O16            -4.6868103418       11.1932378581       -4.1697547498  S8        523             1.0000000000
       766        71  PNM       C17            -2.9122161638       12.5118759304       -3.1757480149  S8        523             1.0000000000
       767        71  PNM       C18            -1.8901108152       12.8404290728       -4.2311484621  S8        523             1.0000000000
       768        71  PNM       C19            -0.6433149288       13.3669812808       -3.8646395301  S8        523             1.0000000000
       769        71  PNM       C20             0.2948288191       13.7039051223       -4.8425059222  S8        523             1.0000000000
       770        71  PNM       C21             0.0041151254       13.4979973173       -6.1928967767  S8        523             1.0000000000
       771        71  PNM       C22            -1.2372101260       12.9726994930       -6.5626464881  S8        523             1.0000000000
       772        71  PNM       C23            -2.1910664166       12.6631728048       -5.5906082131  S8        523             1.0000000000
       773        71  PNM       H24            -0.6480162544        7.9994169148       -4.7876133404  S8        523             1.0000000000
       774        71  PNM       H25            -0.8315832509        9.5067661450       -8.1349545318  S8        523             1.0000000000
       775        71  PNM       H26             0.2269882353        8.3180677368       -7.3489410189  S8        523             1.0000000000
       776        71  PNM       H27            -0.2179121776        9.8141856108       -6.5038309090  S8        523             1.0000000000
       777        71  PNM       H28            -2.7574086390        8.0705532445       -8.5366002647  S8        523             1.0000000000
       778        71  PNM       H29            -3.3046947162        6.9135179845       -7.3031769899  S8        523             1.0000000000
       779        71  PNM       H30            -1.7098172373        6.7203481427       -8.0598008279  S8        523             1.0000000000
       780        71  PNM       H31            -4.6877725371        7.9391407456       -5.0997849360  S8        523             1.0000000000
       781        71  PNM       H32            -4.6097827488        8.6285293025       -2.6933830331  S8        523             1.0000000000
       782        71  PNM       H33            -2.4278070061       12.4619764788       -2.1859818775  S8        523             1.0000000000
       783        71  PNM       H34            -3.6586850319       13.3241337382       -3.1316086733  S8        523             1.0000000000
       784        71  PNM       H35            -0.4111582274       13.5291270493       -2.8057953654  S8        523             1.0000000000
       785        71  PNM       H36             1.2613331804       14.1282040617       -4.5463967012  S8        523             1.0000000000
       786        71  PNM       H37             0.7398631725       13.7615342650       -6.9613038935  S8        523             1.0000000000
       787        71  PNM       H38            -1.4701636611       12.8081496128       -7.6204770514  S8        523             1.0000000000
       788        71  PNM       H39            -3.1807824315       12.2957693431       -5.8874827973  S8        523             1.0000000000
       789        71  PNM       H40            -2.1963574365       10.1143970547       -2.4471998196  S8        523             1.0000000000
       790        72  TIP3      OH2            -4.7442398941        7.4917311513       -0.3171307554  S8        290             1.0000000000
       791        72  TIP3      H1             -6.0029061913        7.4318969415       -0.2027321048  S8        290             1.0000000000
       792        72  TIP3      H2             -4.2035993300        8.1298589025        0.2484954593  S8        290             1.0000000000
       793        73  SER       CB             -3.0367823011        5.0452958649       -2.1177889021  S9        70              1.0000000000
       794        73  SER       HB1            -3.5419820633        4.1710562565       -2.5761069446  S9        70              1.0000000000
       795        73  SER       HB2            -2.0687599731        5.2009064542       -2.6210960124  S9        70              1.0000000000
       796        73  SER       OG             -3.8829211209        6.2102102867       -2.3100406143  S9        70              1.0000000000
       797        73  SER       HG1            -4.2443361697        7.0076165579       -1.0514194648  S9        70              1.0000000000
       798        73  SER       QQH1           -2.8710968086        4.8476444392       -1.0348502610  S9        70              1.0000000000
       799        74  LYS       CD             -6.4199787608        3.3751116686       -1.8364223609  S9        73              1.0000000000
       800        74  LYS       HD1            -7.1307710748        2.9333933966       -2.5432026415  S9        73              1.0000000000
       801        74  LYS       HD2            -5.4220790383        3.3140192925       -2.2904600108  S9        73              1.0000000000
       802        74  LYS       QQH2           -6.4327688354        2.7818076145       -0.9127692769  S9        73              1.0000000000
       803        74  LYS       CE             -6.7714166800        4.8229383845       -1.5631015803  S9        73              1.0000000000
       804        74  LYS       HE1            -6.2499234001        5.1865011443       -0.6595237505  S9        73              1.0000000000
       805        74  LYS       HE2            -7.8551394883        4.9422295390       -1.3874432096  S9        73              1.0000000000
       806        74  LYS       NZ             -6.3689684558        5.6824595038       -2.6680756139  S9        73              1.0000000000
       807        74  LYS       HZ1            -6.6467829544        5.3254564410       -3.6015504755  S9        73              1.0000000000
       808        74  LYS       HZ2            -5.2297404279        5.8517152068       -2.6331785717  S9        73              1.0000000000
       809        74  LYS       HZ3            -6.7809559743        6.6393378028       -2.5789161966  S9        73              1.0000000000
       810        75  SER       CB             -4.5537345853        4.5186314753       -6.2895090557  S9        130             1.0000000000
       811        75  SER       HB1            -4.6041374662        5.5020811361       -6.7711218905  S9        130             1.0000000000
       812        75  SER       HB2            -3.8072493665        3.9050373891       -6.8257907188  S9        130             1.0000000000
       813        75  SER       OG             -4.1288495528        4.6681160551       -4.9059775252  S9        130             1.0000000000
       814        75  SER       HG1            -3.5285326891        5.4672583930       -4.8417678564  S9        130             1.0000000000
       815        75  SER       QQH3           -5.5331121147        4.0162445363       -6.3188363803  S9        130             1.0000000000
       816        76  GLU       CB            -10.0450607587        9.3944931533        0.8458926834  S9        166             1.0000000000
       817        76  GLU       HB1            -9.6924066669       10.0152061904        0.0112023778  S9        166             1.0000000000
       818        76  GLU       HB2           -11.1037720521        9.1886149574        0.6762494167  S9        166             1.0000000000
       819        76  GLU       QQH4           -9.9206310635        9.9136973496        1.8016637866  S9        166             1.0000000000
       820        76  GLU       CG             -9.2702873212        8.0871542910        0.8217482762  S9        166             1.0000000000
       821        76  GLU       HG1            -9.7297366029        7.3949827628        0.0995492923  S9        166             1.0000000000
       822        76  GLU       HG2            -9.3262628185        7.5807520791        1.8011032223  S9        166             1.0000000000
       823        76  GLU       CD             -7.8234492472        8.2827651264        0.4581038602  S9        166             1.0000000000
       824        76  GLU       OE1            -7.2202797196        9.3421532251        0.6621245279  S9        166             1.0000000000
       825        76  GLU       OE2            -7.1977040166        7.2304268800       -0.0992265416  S9        166             1.0000000000
       826        77  ASN       CB             -2.7214203072       11.6670530637        1.3866932133  S9        170             1.0000000000
       827        77  ASN       HB1            -1.7626292235       11.5277094480        0.8754230003  S9        170             1.0000000000
       828        77  ASN       HB2            -3.1692249895       12.6068228814        1.0474995780  S9        170             1.0000000000
       829        77  ASN       QQH5           -2.5693813764       11.6954393169        2.4723760342  S9        170             1.0000000000
       830        77  ASN       CG             -3.6434543459       10.5176964382        1.0383451770  S9        170             1.0000000000
       831        77  ASN       OD1            -3.2983667801        9.3157749705        1.1659077891  S9        170             1.0000000000
       832        77  ASN       ND2            -4.8697017468       10.8352968445        0.5749693040  S9        170             1.0000000000
       833        77  ASN       HD21           -5.5590307041       10.0862458364        0.3748294558  S9        170             1.0000000000
       834        77  ASN       HD22           -5.0877061826       11.7978196124        0.2712547187  S9        170             1.0000000000
       835        78  LYS       CE             -3.1637234493        1.5585238358       -4.5317612743  S9        234             1.0000000000
       836        78  LYS       HE1            -3.6018930455        1.7890382406       -3.5518393387  S9        234             1.0000000000
       837        78  LYS       HE2            -3.9650706622        1.5140665011       -5.2804912187  S9        234             1.0000000000
       838        78  LYS       NZ             -2.2436784527        2.6237372160       -4.9136720349  S9        234             1.0000000000
       839        78  LYS       HZ1            -1.7701981315        2.4118367074       -5.8251214556  S9        234             1.0000000000
       840        78  LYS       HZ2            -1.4823702990        2.7843498561       -4.2178324346  S9        234             1.0000000000
       841        78  LYS       HZ3            -2.7648993673        3.5490129788       -5.0005182723  S9        234             1.0000000000
       842        78  LYS       QQH6           -2.6255717791        0.6025099602       -4.4776366144  S9        234             1.0000000000
       843        79  SER       CB              2.4285925746        3.3607267180       -5.8599858149  S9        235             1.0000000000
       844        79  SER       HB1             3.1375845905        2.6915730164       -6.3765553452  S9        235             1.0000000000
       845        79  SER       HB2             2.9659198106        4.2922024975       -5.6037375258  S9        235             1.0000000000
       846        79  SER       OG              1.3364476906        3.6185241770       -6.7490270767  S9        235             1.0000000000
       847        79  SER       HG1             0.8489175892        4.4386294517       -6.4573017375  S9        235             1.0000000000
       848        79  SER       QQH7            2.0820464503        2.8762432969       -4.9177623113  S9        235             1.0000000000
       849        80  PNM       S1             -3.0284312081        9.5790561661       -5.9521975166  S9        523             1.0000000000
       850        80  PNM       C2             -1.7990162437        8.3173556371       -6.6114869035  S9        523             1.0000000000
       851        80  PNM       C3             -1.4401040918        7.4606227114       -5.3651476693  S9        523             1.0000000000
       852        80  PNM       N4             -2.6511018328        7.3428626937       -4.5228979279  S9        523             1.0000000000
       853        80  PNM       C5             -3.7251126491        8.3839303312       -4.7844719557  S9        523             1.0000000000
       854        80  PNM       C6             -3.6589436154        8.7763096594       -3.2517001702  S9        523             1.0000000000
       855        80  PNM       C7             -2.5629373543        7.6961791412       -3.1432270525  S9        523             1.0000000000
       856        80  PNM       O8             -1.6070085806        7.5370748775       -2.3661152182  S9        523             1.0000000000
       857        80  PNM       C9             -2.4336852789        7.4537315096       -7.6901017762  S9        523             1.0000000000
       858        80  PNM       C10            -0.5842664785        9.0308613179       -7.1759402079  S9        523             1.0000000000
       859        80  PNM       C11            -0.8820997239        6.1083063713       -5.7694255740  S9        523             1.0000000000
       860        80  PNM       O12            -1.5281062241        5.0574905349       -5.5855979634  S9        523             1.0000000000
       861        80  PNM       O13             0.3419771241        6.1226081406       -6.3052758819  S9        523             1.0000000000
       862        80  PNM       N14            -3.0820568310       10.0766007509       -2.9899603664  S9        523             1.0000000000
       863        80  PNM       C15            -3.6237016597       11.2128890999       -3.4770474425  S9        523             1.0000000000
       864        80  PNM       O16            -4.6888828002       11.1920672477       -4.1648571349  S9        523             1.0000000000
       865        80  PNM       C17            -2.9103369062       12.5074334207       -3.1739886562  S9        523             1.0000000000
       866        80  PNM       C18            -1.8893445229       12.8377481671       -4.2299216205  S9        523             1.0000000000
       867        80  PNM       C19            -0.6431521930       13.3660221732       -3.8638211298  S9        523             1.0000000000
       868        80  PNM       C20             0.2941350081       13.7044592495       -4.8419984304  S9        523             1.0000000000
       869        80  PNM       C21             0.0030819858       13.4985127272       -6.1923292574  S9        523             1.0000000000
       870        80  PNM       C22            -1.2377270537       12.9716569383       -6.5616541913  S9        523             1.0000000000
       871        80  PNM       C23            -2.1907328983       12.6605192631       -5.5892736097  S9        523             1.0000000000
       872        80  PNM       H24            -0.6518546133        7.9960634403       -4.7846249945  S9        523             1.0000000000
       873        80  PNM       H25            -0.8296909431        9.5026673620       -8.1335727581  S9        523             1.0000000000
       874        80  PNM       H26             0.2280473629        8.3151927381       -7.3441178906  S9        523             1.0000000000
       875        80  PNM       H27            -0.2195560024        9.8119565305       -6.5013500057  S9        523             1.0000000000
       876        80  PNM       H28            -2.7551702304        8.0681257688       -8.5376133455  S9        523             1.0000000000
       877        80  PNM       H29            -3.3044666780        6.9105999384       -7.3053005808  S9        523             1.0000000000
       878        80  PNM       H30            -1.7083558970        6.7174601021       -8.0597395321  S9        523             1.0000000000
       879        80  PNM       H31            -4.6910132102        7.9367835505       -5.1008375215  S9        523             1.0000000000
       880        80  PNM       H32            -4.6131301731        8.6267599090       -2.6963419630  S9        523             1.0000000000
       881        80  PNM       H33            -2.4246257268       12.4561761545       -2.1848128121  S9        523             1.0000000000
       882        80  PNM       H34            -3.6565854786       13.3198781044       -3.1277146964  S9        523             1.0000000000
       883        80  PNM       H35            -0.4106308720       13.5280280769       -2.8049916294  S9        523             1.0000000000
       884        80  PNM       H36             1.2602803261       14.1298804668       -4.5461787047  S9        523             1.0000000000
       885        80  PNM       H37             0.7382603572       13.7630584920       -6.9609929679  S9        523             1.0000000000
       886        80  PNM       H38            -1.4708383193       12.8068469888       -7.6194757204  S9        523             1.0000000000
       887        80  PNM       H39            -3.1798681546       12.2910788854       -5.8857903588  S9        523             1.0000000000
       888        80  PNM       H40            -2.1936655335       10.1074895050       -2.4523428976  S9        523             1.0000000000
       889        81  TIP3      OH2            -4.7444805541        7.5062346312       -0.2985656901  S9        290             1.0000000000
       890        81  TIP3      H1             -6.1182189548        7.4264396250       -0.1895149203  S9        290             1.0000000000
       891        81  TIP3      H2             -4.1826216081        8.1325699081        0.2526484855  S9        290             1.0000000000
       892        82  SER       CB             -3.0343496826        5.0392185683       -2.1242670230  S10       70              1.0000000000
       893        82  SER       HB1            -3.5347480392        4.1620826018       -2.5805937917  S10       70              1.0000000000
       894        82  SER       HB2            -2.0651654118        5.1969408671       -2.6244148763  S10       70              1.0000000000
       895        82  SER       OG             -3.8830516240        6.1990091583       -2.3266111707  S10       70              1.0000000000
       896        82  SER       HG1            -4.2308148293        7.0382065557       -1.0107966414  S10       70              1.0000000000
       897        82  SER       QQH1           -2.8729859261        4.8486891208       -1.0394370553  S10       70              1.0000000000
       898        83  LYS       CD             -6.4128685137        3.3707861010       -1.8461299416  S10       73              1.0000000000
       899        83  LYS       HD1            -7.1232410880        2.9269220762       -2.5519398818  S10       73              1.0000000000
       900        83  LYS       HD2            -5.4144146805        3.3056557184       -2.2982670134  S10       73              1.0000000000
       901        83  LYS       QQH2           -6.4286553528        2.7819260355       -0.9191127870  S10       73              1.0000000000
       902        83  LYS       CE             -6.7624789535        4.8212406298       -1.5831192942  S10       73              1.0000000000
       903        83  LYS       HE1            -6.2551415564        5.1817705699       -0.6693366312  S10       73              1.0000000000
       904        83  LYS       HE2            -7.8495947114        4.9412039623       -1.4214946237  S10       73              1.0000000000
       905        83  LYS       NZ             -6.3356904995        5.6734218531       -2.6838664107  S10       73              1.0000000000
       906        83  LYS       HZ1            -6.5861581949        5.3027147352       -3.6193117968  S10       73              1.0000000000
       907        83  LYS       HZ2            -5.1506966181        5.8666168650       -2.6094253632  S10       73              1.0000000000
       908        83  LYS       HZ3            -6.7608475181        6.6253755030       -2.6170129973  S10       73              1.0000000000
       909        84  SER       CB             -4.5543840488        4.5197503227       -6.2901027463  S10       130             1.0000000000
       910        84  SER       HB1            -4.6036084993        5.5030862337       -6.7720028164  S10       130             1.0000000000
       911        84  SER       HB2            -3.8073053927        3.9056969937       -6.8251702891  S10       130             1.0000000000
       912        84  SER       OG             -4.1311909339        4.6690790143       -4.9059878632  S10       130             1.0000000000
       913        84  SER       HG1            -3.5383043096        5.4733764669       -4.8390932007  S10       130             1.0000000000
       914        84  SER       QQH3           -5.5338650478        4.0176854317       -6.3207709291  S10       130             1.0000000000
       915        85  GLU       CB            -10.0506957237        9.3989540083        0.8467510482  S10       166             1.0000000000
       916        85  GLU       HB1            -9.6967777362       10.0186111695        0.0120857798  S10       166             1.0000000000
       917        85  GLU       HB2           -11.1093134007        9.1946277409        0.6768476607  S10       166             1.0000000000
       918        85  GLU       QQH4           -9.9258432337        9.9181338618        1.8022270144  S10       166             1.0000000000
       919        85  GLU       CG             -9.2782566184        8.0917817702        0.8239186853  S10       166             1.0000000000
       920        85  GLU       HG1            -9.7312018369        7.4018661764        0.0952786238  S10       166             1.0000000000
       921        85  GLU       HG2            -9.3393203828        7.5812982907        1.8010106513  S10       166             1.0000000000
       922        85  GLU       CD             -7.8317871268        8.2896432488        0.4699751581  S10       166             1.0000000000
       923        85  GLU       OE1            -7.2253344307        9.3462030729        0.6661839514  S10       166             1.0000000000
       924        85  GLU       OE2            -7.2097679483        7.2287545421       -0.0771591875  S10       166             1.0000000000
       925        86  ASN       CB             -2.7192735566       11.6682067406        1.3873150054  S10       170             1.0000000000
       926        86  ASN       HB1            -1.7601634197       11.5288529502        0.8766107176  S10       170             1.0000000000
       927        86  ASN       HB2            -3.1670488737       12.6078632073        1.0478943317  S10       170             1.0000000000
       928        86  ASN       QQH5           -2.5680234711       11.6963386735        2.4731045615  S10       170             1.0000000000
       929        86  ASN       CG             -3.6401238254       10.5188627605        1.0383121117  S10       170             1.0000000000
       930        86  ASN       OD1            -3.2939846061        9.3181440587        1.1695328931  S10       170             1.0000000000
       931        86  ASN       ND2            -4.8655059595       10.8351077314        0.5718508571  S10       170             1.0000000000
       932        86  ASN       HD21           -5.5496518696       10.0838625090        0.3647261079  S10       170             1.0000000000
       933        86  ASN       HD22           -5.0830238178       11.7966484380        0.2637838278  S10       170             1.0000000000
       934        87  LYS       CE             -3.1655309108        1.5588711879       -4.5302324600  S10       234             1.0000000000
       935        87  LYS       HE1            -3.6037793201        1.7882536161       -3.5499681022  S10       234             1.0000000000
       936        87  LYS       HE2            -3.9670430217        1.5143581490       -5.2789337938  S10       234             1.0000000000
       937        87  LYS       NZ             -2.2465096682        2.6252857917       -4.9115107338  S10       234             1.0000000000
       938        87  LYS       HZ1            -1.7734481851        2.4147121061       -5.8235496734  S10       234             1.0000000000
       939        87  LYS       HZ2            -1.4846419750        2.7854460275       -4.2161802187  S10       234             1.0000000000
       940        87  LYS       HZ3            -2.7688766800        3.5502525526       -4.9974526112  S10       234             1.0000000000
       941        87  LYS       QQH6           -2.6264251432        0.6032617677       -4.4771290692  S10       234             1.0000000000
       942        88  SER       CB              2.4280542141        3.3605803552       -5.8604971342  S10       235             1.0000000000
       943        88  SER       HB1             3.1371706429        2.6915326154       -6.3770789289  S10       235             1.0000000000
       944        88  SER       HB2             2.9652478007        4.2921681090       -5.6043046727  S10       235             1.0000000000
       945        88  SER       OG              1.3358543193        3.6181326594       -6.7494683924  S10       235             1.0000000000
       946        88  SER       HG1             0.8479980151        4.4378554862       -6.4574491644  S10       235             1.0000000000
       947        88  SER       QQH7            2.0816768661        2.8760877160       -4.9182233254  S10       235             1.0000000000
       948        89  PNM       S1             -3.0305395945        9.5736534053       -5.9531582762  S10       523             1.0000000000
       949        89  PNM       C2             -1.7997034313        8.3129495528       -6.6111775861  S10       523             1.0000000000
       950        89  PNM       C3             -1.4427238705        7.4557478313       -5.3647898299  S10       523             1.0000000000
       951        89  PNM       N4             -2.6552109075        7.3357423231       -4.5247142648  S10       523             1.0000000000
       952        89  PNM       C5             -3.7281355400        8.3787320940       -4.7862037531  S10       523             1.0000000000
       953        89  PNM       C6             -3.6611726899        8.7712629646       -3.2537053278  S10       523             1.0000000000
       954        89  PNM       C7             -2.5664116209        7.6906070533       -3.1453014063  S10       523             1.0000000000
       955        89  PNM       O8             -1.6085768875        7.5361989679       -2.3689911572  S10       523             1.0000000000
       956        89  PNM       C9             -2.4325583443        7.4499049094       -7.6912880700  S10       523             1.0000000000
       957        89  PNM       C10            -0.5840890100        9.0270381186       -7.1731444519  S10       523             1.0000000000
       958        89  PNM       C11            -0.8821701088        6.1047613298       -5.7698670939  S10       523             1.0000000000
       959        89  PNM       O12            -1.5261059818        5.0526506392       -5.5884679468  S10       523             1.0000000000
       960        89  PNM       O13             0.3426921307        6.1221846991       -6.3045376151  S10       523             1.0000000000
       961        89  PNM       N14            -3.0812638070       10.0703618276       -2.9920257241  S10       523             1.0000000000
       962        89  PNM       C15            -3.6231371375       11.2083669932       -3.4754055444  S10       523             1.0000000000
       963        89  PNM       O16            -4.6908368958       11.1900134518       -4.1590546042  S10       523             1.0000000000
       964        89  PNM       C17            -2.9079526738       12.5017562552       -3.1715776571  S10       523             1.0000000000
       965        89  PNM       C18            -1.8883379703       12.8340988344       -4.2282231730  S10       523             1.0000000000
       966        89  PNM       C19            -0.6429300700       13.3646678502       -3.8626994483  S10       523             1.0000000000
       967        89  PNM       C20             0.2931525561       13.7051438561       -4.8413046600  S10       523             1.0000000000
       968        89  PNM       C21             0.0016651791       13.4991579220       -6.1915279226  S10       523             1.0000000000
       969        89  PNM       C22            -1.2384358170       12.9702624168       -6.5602765437  S10       523             1.0000000000
       970        89  PNM       C23            -2.1902776179       12.6569706959       -5.5874423533  S10       523             1.0000000000
       971        89  PNM       H24            -0.6565519242        7.9916607330       -4.7822926627  S10       523             1.0000000000
       972        89  PNM       H25            -0.8275698698        9.4977306450       -8.1318340307  S10       523             1.0000000000
       973        89  PNM       H26             0.2292913384        8.3118928890       -7.3386863433  S10       523             1.0000000000
       974        89  PNM       H27            -0.2217819974        9.8093099556       -6.4985488391  S10       523             1.0000000000
       975        89  PNM       H28            -2.7525392753        8.0649147259       -8.5389650141  S10       523             1.0000000000
       976        89  PNM       H29            -3.3041657451        6.9068794641       -7.3081627443  S10       523             1.0000000000
       977        89  PNM       H30            -1.7066289292        6.7137542507       -8.0600193753  S10       523             1.0000000000
       978        89  PNM       H31            -4.6945376783        7.9329434735       -5.1022131452  S10       523             1.0000000000
       979        89  PNM       H32            -4.6153816372        8.6236646687       -2.6980688771  S10       523             1.0000000000
       980        89  PNM       H33            -2.4208419433       12.4487728636       -2.1831469919  S10       523             1.0000000000
       981        89  PNM       H34            -3.6536626122       13.3145276485       -3.1227492647  S10       523             1.0000000000
       982        89  PNM       H35            -0.4100534266       13.5267273784       -2.8039684837  S10       523             1.0000000000
       983        89  PNM       H36             1.2587629917       14.1319928870       -4.5459360536  S10       523             1.0000000000
       984        89  PNM       H37             0.7360021274       13.7650494309       -6.9604878142  S10       523             1.0000000000
       985        89  PNM       H38            -1.4718427674       12.8054950954       -7.6179962369  S10       523             1.0000000000
       986        89  PNM       H39            -3.1788780082       12.2859112845       -5.8836459873  S10       523             1.0000000000
       987        89  PNM       H40            -2.1912399043       10.0995027907       -2.4570176462  S10       523             1.0000000000
       988        90  TIP3      OH2            -4.7387000054        7.5213523467       -0.2796623307  S10       290             1.0000000000
       989        90  TIP3      H1             -6.1687643314        7.4280556025       -0.1807721930  S10       290             1.0000000000
       990        90  TIP3      H2             -4.1690150678        8.1418638622        0.2690057328  S10       290             1.0000000000
       991        91  SER       CB             -3.0301489650        5.0337128536       -2.1299284797  S11       70              1.0000000000
       992        91  SER       HB1            -3.5278191985        4.1552084857       -2.5848195719  S11       70              1.0000000000
       993        91  SER       HB2            -2.0601967989        5.1923153723       -2.6277132264  S11       70              1.0000000000
       994        91  SER       OG             -3.8786037186        6.1904768430       -2.3377275308  S11       70              1.0000000000
       995        91  SER       HG1            -4.2170177752        7.0578898118       -0.9846076895  S11       70              1.0000000000
       996        91  SER       QQH1           -2.8715668657        4.8477521469       -1.0442371011  S11       70              1.0000000000
       997        92  LYS       CD             -6.4041362934        3.3662643994       -1.8573029943  S11       73              1.0000000000
       998        92  LYS       HD1            -7.1139249707        2.9196883692       -2.5618296769  S11       73              1.0000000000
       999        92  LYS       HD2            -5.4051145747        3.2967342753       -2.3076013272  S11       73              1.0000000000
      1000        92  LYS       QQH2           -6.4226878653        2.7823474890       -0.9270603119  S11       73              1.0000000000
      1001        92  LYS       CE             -6.7525398553        4.8190550352       -1.6047976155  S11       73              1.0000000000
      1002        92  LYS       HE1            -6.2578812431        5.1803332393       -0.6838758487  S11       73              1.0000000000
      1003        92  LYS       HE2            -7.8421236296        4.9400247657       -1.4563284486  S11       73              1.0000000000
      1004        92  LYS       NZ             -6.3075095831        5.6631261398       -2.7035313455  S11       73              1.0000000000
      1005        92  LYS       HZ1            -6.5353650199        5.2810372047       -3.6396631903  S11       73              1.0000000000
      1006        92  LYS       HZ2            -5.0960073350        5.8704010473       -2.6033768748  S11       73              1.0000000000
      1007        92  LYS       HZ3            -6.7398706816        6.6120405724       -2.6546339721  S11       73              1.0000000000
      1008        93  SER       CB             -4.5554345686        4.5207826634       -6.2908299573  S11       130             1.0000000000
      1009        93  SER       HB1            -4.6031078522        5.5039196589       -6.7730511990  S11       130             1.0000000000
      1010        93  SER       HB2            -3.8077135814        3.9061974721       -6.8241404833  S11       130             1.0000000000
      1011        93  SER       OG             -4.1343181646        4.6704233404       -4.9058187867  S11       130             1.0000000000
      1012        93  SER       HG1            -3.5451866283        5.4775033838       -4.8378878110  S11       130             1.0000000000
      1013        93  SER       QQH3           -5.5349355992        4.0193837482       -6.3230344535  S11       130             1.0000000000
      1014        94  GLU       CB            -10.0575744167        9.4049996711        0.8477643310  S11       166             1.0000000000
      1015        94  GLU       HB1            -9.7016387161       10.0233931395        0.0128516133  S11       166             1.0000000000
      1016        94  GLU       HB2           -11.1165043950        9.2026583141        0.6771427357  S11       166             1.0000000000
      1017        94  GLU       QQH4           -9.9322552376        9.9245673255        1.8031353992  S11       166             1.0000000000
      1018        94  GLU       CG             -9.2880197667        8.0974935131        0.8268470467  S11       166             1.0000000000
      1019        94  GLU       HG1            -9.7353561778        7.4102325992        0.0923747964  S11       166             1.0000000000
      1020        94  GLU       HG2            -9.3552673076        7.5833102030        1.8015987832  S11       166             1.0000000000
      1021        94  GLU       CD             -7.8410933911        8.2949371762        0.4818912245  S11       166             1.0000000000
      1022        94  GLU       OE1            -7.2310756352        9.3505090757        0.6705660525  S11       166             1.0000000000
      1023        94  GLU       OE2            -7.2223121817        7.2263370246       -0.0535803972  S11       166             1.0000000000
      1024        95  ASN       CB             -2.7173610721       11.6700071824        1.3879984633  S11       170             1.0000000000
      1025        95  ASN       HB1            -1.7578747890       11.5309049732        0.8776897632  S11       170             1.0000000000
      1026        95  ASN       HB2            -3.1652184275       12.6096281711        1.0486320339  S11       170             1.0000000000
      1027        95  ASN       QQH5           -2.5666625189       11.6977711446        2.4739322910  S11       170             1.0000000000
      1028        95  ASN       CG             -3.6367083790       10.5204743434        1.0386062732  S11       170             1.0000000000
      1029        95  ASN       OD1            -3.2889087178        9.3208340866        1.1746238003  S11       170             1.0000000000
      1030        95  ASN       ND2            -4.8612343708       10.8342583457        0.5679824797  S11       170             1.0000000000
      1031        95  ASN       HD21           -5.5418893032       10.0813103111        0.3575749589  S11       170             1.0000000000
      1032        95  ASN       HD22           -5.0788533587       11.7947753130        0.2566047906  S11       170             1.0000000000
      1033        96  LYS       CE             -3.1677009325        1.5590515421       -4.5284575163  S11       234             1.0000000000
      1034        96  LYS       HE1            -3.6058953544        1.7872906652       -3.5478857601  S11       234             1.0000000000
      1035        96  LYS       HE2            -3.9693742597        1.5144151641       -5.2769676385  S11       234             1.0000000000
      1036        96  LYS       NZ             -2.2497134437        2.6265764344       -4.9092133403  S11       234             1.0000000000
      1037        96  LYS       HZ1            -1.7768792483        2.4172603094       -5.8216365198  S11       234             1.0000000000
      1038        96  LYS       HZ2            -1.4874485420        2.7866145037       -4.2143747547  S11       234             1.0000000000
      1039        96  LYS       HZ3            -2.7731224017        3.5510273603       -4.9946130062  S11       234             1.0000000000
      1040        96  LYS       QQH6           -2.6277374763        0.6039214324       -4.4762886138  S11       234             1.0000000000
      1041        97  SER       CB              2.4273437814        3.3603344485       -5.8610072431  S11       235             1.0000000000
      1042        97  SER       HB1             3.1365855614        2.6914697715       -6.3774790161  S11       235             1.0000000000
      1043        97  SER       HB2             2.9642913818        4.2920856297       -5.6049710554  S11       235             1.0000000000
      1044        97  SER       OG              1.3350735000        3.6174492746       -6.7499887661  S11       235             1.0000000000
      1045        97  SER       HG1             0.8467774673        4.4366278051       -6.4576040582  S11       235             1.0000000000
      1046        97  SER       QQH7            2.0811366339        2.8759068408       -4.9186815873  S11       235             1.0000000000
      1047        98  PNM       S1             -3.0330053855        9.5675404682       -5.9549035789  S11       523             1.0000000000
      1048        98  PNM       C2             -1.8006167080        8.3077361279       -6.6110750443  S11       523             1.0000000000
      1049        98  PNM       C3             -1.4455123225        7.4501251995       -5.3647628855  S11       523             1.0000000000
      1050        98  PNM       N4             -2.6594523566        7.3280114547       -4.5268159741  S11       523             1.0000000000
      1051        98  PNM       C5             -3.7318196714        8.3725650995       -4.7884258575  S11       523             1.0000000000
      1052        98  PNM       C6             -3.6634937476        8.7656267888       -3.2560659897  S11       523             1.0000000000
      1053        98  PNM       C7             -2.5689948572        7.6857297052       -3.1482399395  S11       523             1.0000000000
      1054        98  PNM       O8             -1.6100767948        7.5347737323       -2.3725328686  S11       523             1.0000000000
      1055        98  PNM       C9             -2.4311362267        7.4452165357       -7.6928798431  S11       523             1.0000000000
      1056        98  PNM       C10            -0.5840606190        9.0225566273       -7.1699784942  S11       523             1.0000000000
      1057        98  PNM       C11            -0.8822453449        6.1005447282       -5.7704268362  S11       523             1.0000000000
      1058        98  PNM       O12            -1.5242670062        5.0470717920       -5.5912511363  S11       523             1.0000000000
      1059        98  PNM       O13             0.3432015305        6.1212883242       -6.3034621678  S11       523             1.0000000000
      1060        98  PNM       N14            -3.0803006220       10.0631754637       -2.9945057809  S11       523             1.0000000000
      1061        98  PNM       C15            -3.6225165952       11.2030988752       -3.4733422418  S11       523             1.0000000000
      1062        98  PNM       O16            -4.6927769594       11.1871635315       -4.1524860182  S11       523             1.0000000000
      1063        98  PNM       C17            -2.9051142598       12.4949445373       -3.1685370304  S11       523             1.0000000000
      1064        98  PNM       C18            -1.8871217243       12.8295650618       -4.2260712578  S11       523             1.0000000000
      1065        98  PNM       C19            -0.6426675304       13.3629351537       -3.8612890797  S11       523             1.0000000000
      1066        98  PNM       C20             0.2918974054       13.7059839934       -4.8404274571  S11       523             1.0000000000
      1067        98  PNM       C21            -0.0001407668       13.4999688483       -6.1905255915  S11       523             1.0000000000
      1068        98  PNM       C22            -1.2393529293       12.9685105190       -6.5585436836  S11       523             1.0000000000
      1069        98  PNM       C23            -2.1897152824       12.6525382514       -5.5851230817  S11       523             1.0000000000
      1070        98  PNM       H24            -0.6614028525        7.9864900135       -4.7800168964  S11       523             1.0000000000
      1071        98  PNM       H25            -0.8249385445        9.4919537192       -8.1298247262  S11       523             1.0000000000
      1072        98  PNM       H26             0.2304966324        8.3080707010       -7.3321788194  S11       523             1.0000000000
      1073        98  PNM       H27            -0.2247327763        9.8059072127       -6.4951968084  S11       523             1.0000000000
      1074        98  PNM       H28            -2.7492881755        8.0606381339       -8.5408312021  S11       523             1.0000000000
      1075        98  PNM       H29            -3.3035771975        6.9021196757       -7.3119660032  S11       523             1.0000000000
      1076        98  PNM       H30            -1.7044265653        6.7092984483       -8.0604323027  S11       523             1.0000000000
      1077        98  PNM       H31            -4.6987711567        7.9277536046       -5.1040102244  S11       523             1.0000000000
      1078        98  PNM       H32            -4.6175812254        8.6197328406       -2.6996797982  S11       523             1.0000000000
      1079        98  PNM       H33            -2.4162160093       12.4393830942       -2.1811513822  S11       523             1.0000000000
      1080        98  PNM       H34            -3.6500182434       13.3081320088       -3.1162357223  S11       523             1.0000000000
      1081        98  PNM       H35            -0.4093402836       13.5250968283       -2.8026765541  S11       523             1.0000000000
      1082        98  PNM       H36             1.2567430299       14.1348984303       -4.5455904635  S11       523             1.0000000000
      1083        98  PNM       H37             0.7330496943       13.7677976858       -6.9598678346  S11       523             1.0000000000
      1084        98  PNM       H38            -1.4732172213       12.8038442011       -7.6161472144  S11       523             1.0000000000
      1085        98  PNM       H39            -3.1776399163       12.2793415884       -5.8808375361  S11       523             1.0000000000
      1086        98  PNM       H40            -2.1889103812       10.0900977349       -2.4617562985  S11       523             1.0000000000
      1087        99  TIP3      OH2            -4.7318560534        7.5330700701       -0.2638828542  S11       290             1.0000000000
      1088        99  TIP3      H1             -6.1993054761        7.4284836437       -0.1685279976  S11       290             1.0000000000
      1089        99  TIP3      H2             -4.1619354830        8.1494939140        0.2866478064  S11       290             1.0000000000
      1090       100  SER       CB             -3.0243071067        5.0293662988       -2.1347086909  S12       70              1.0000000000
      1091       100  SER       HB1            -3.5206357436        4.1500677254       -2.5889759157  S12       70              1.0000000000
      1092       100  SER       HB2            -2.0537365247        5.1876974891       -2.6308900071  S12       70              1.0000000000
      1093       100  SER       OG             -3.8714928099        6.1843949503       -2.3445701230  S12       70              1.0000000000
      1094       100  SER       HG1            -4.2067912492        7.0695400370       -0.9677085921  S12       70              1.0000000000
      1095       100  SER       QQH1           -2.8669471168        4.8458415088       -1.0487621546  S12       70              1.0000000000
      1096       101  LYS       CD             -6.3940787137        3.3619707039       -1.8693428300  S12       73              1.0000000000
      1097       101  LYS       HD1            -7.1029641138        2.9123610414       -2.5725503244  S12       73              1.0000000000
      1098       101  LYS       HD2            -5.3948200576        3.2878320275       -2.3179785106  S12       73              1.0000000000
      1099       101  LYS       QQH2           -6.4149000809        2.7829668681       -0.9358833209  S12       73              1.0000000000
      1100       101  LYS       CE             -6.7417977271        4.8169082824       -1.6269814210  S12       73              1.0000000000
      1101       101  LYS       HE1            -6.2559315339        5.1814399280       -0.7018964212  S12       73              1.0000000000
      1102       101  LYS       HE2            -7.8335545100        4.9391228770       -1.4896886052  S12       73              1.0000000000
      1103       101  LYS       NZ             -6.2844053163        5.6530491491       -2.7260915825  S12       73              1.0000000000
      1104       101  LYS       HZ1            -6.4962054403        5.2606762450       -3.6610322097  S12       73              1.0000000000
      1105       101  LYS       HZ2            -5.0635450431        5.8673295270       -2.6093587536  S12       73              1.0000000000
      1106       101  LYS       HZ3            -6.7203614121        6.6009231314       -2.6913496708  S12       73              1.0000000000
      1107       102  SER       CB             -4.5567418334        4.5216980633       -6.2916273494  S12       130             1.0000000000
      1108       102  SER       HB1            -4.6026580096        5.5046203436       -6.7742051189  S12       130             1.0000000000
      1109       102  SER       HB2            -3.8082227531        3.9064333121       -6.8229639356  S12       130             1.0000000000
      1110       102  SER       OG             -4.1382595132        4.6718324265       -4.9055797666  S12       130             1.0000000000
      1111       102  SER       HG1            -3.5490709182        5.4794498139       -4.8379849844  S12       130             1.0000000000
      1112       102  SER       QQH3           -5.5364782538        4.0211059764       -6.3257001225  S12       130             1.0000000000
      1113       103  GLU       CB            -10.0647367559        9.4119513392        0.8487536270  S12       166             1.0000000000
      1114       103  GLU       HB1            -9.7066842513       10.0291245437        0.0136854269  S12       166             1.0000000000
      1115       103  GLU       HB2           -11.1238851417        9.2117859799        0.6772145724  S12       166             1.0000000000
      1116       103  GLU       QQH4           -9.9392587294        9.9320223012        1.8038960510  S12       166             1.0000000000
      1117       103  GLU       CG             -9.2983314674        8.1036612967        0.8299323873  S12       166             1.0000000000
      1118       103  GLU       HG1            -9.7413403573        7.4189758610        0.0905129793  S12       166             1.0000000000
      1119       103  GLU       HG2            -9.3722343054        7.5865519047        1.8026227525  S12       166             1.0000000000
      1120       103  GLU       CD             -7.8499837040        8.2994383715        0.4934744126  S12       166             1.0000000000
      1121       103  GLU       OE1            -7.2374435025        9.3542414817        0.6749015966  S12       166             1.0000000000
      1122       103  GLU       OE2            -7.2329100220        7.2237949484       -0.0295890370  S12       166             1.0000000000
      1123       104  ASN       CB             -2.7157814465       11.6721655266        1.3887229582  S12       170             1.0000000000
      1124       104  ASN       HB1            -1.7560662076       11.5336157387        0.8787033168  S12       170             1.0000000000
      1125       104  ASN       HB2            -3.1639140432       12.6117285292        1.0495695710  S12       170             1.0000000000
      1126       104  ASN       QQH5           -2.5652752737       11.6995792175        2.4746620930  S12       170             1.0000000000
      1127       104  ASN       CG             -3.6335557082       10.5220213451        1.0390643287  S12       170             1.0000000000
      1128       104  ASN       OD1            -3.2839284994        9.3235034662        1.1805096326  S12       170             1.0000000000
      1129       104  ASN       ND2            -4.8568694955       10.8327042425        0.5637976665  S12       170             1.0000000000
      1130       104  ASN       HD21           -5.5359138201       10.0785623618        0.3527470161  S12       170             1.0000000000
      1131       104  ASN       HD22           -5.0751050284       11.7923696405        0.2497632226  S12       170             1.0000000000
      1132       105  LYS       CE             -3.1700124291        1.5590695120       -4.5265448989  S12       234             1.0000000000
      1133       105  LYS       HE1            -3.6081244529        1.7862271821       -3.5457121687  S12       234             1.0000000000
      1134       105  LYS       HE2            -3.9720053439        1.5143573558       -5.2747252968  S12       234             1.0000000000
      1135       105  LYS       NZ             -2.2530439891        2.6275698660       -4.9068917360  S12       234             1.0000000000
      1136       105  LYS       HZ1            -1.7802869043        2.4192895458       -5.8196410757  S12       234             1.0000000000
      1137       105  LYS       HZ2            -1.4905842403        2.7877495065       -4.2123855263  S12       234             1.0000000000
      1138       105  LYS       HZ3            -2.7773056782        3.5512891000       -4.9919951025  S12       234             1.0000000000
      1139       105  LYS       QQH6           -2.6292268895        0.6043287312       -4.4751707867  S12       234             1.0000000000
      1140       106  SER       CB              2.4265590968        3.3600146837       -5.8615168671  S12       235             1.0000000000
      1141       106  SER       HB1             3.1360279098        2.6912893380       -6.3778529021  S12       235             1.0000000000
      1142       106  SER       HB2             2.9631484787        4.2920265321       -5.6056816213  S12       235             1.0000000000
      1143       106  SER       OG              1.3342000489        3.6165345271       -6.7505518235  S12       235             1.0000000000
      1144       106  SER       HG1             0.8452959089        4.4351047290       -6.4576927837  S12       235             1.0000000000
      1145       106  SER       QQH7            2.0804907018        2.8757232569       -4.9191041594  S12       235             1.0000000000
      1146       107  PNM       S1             -3.0361172775        9.5601748793       -5.9565995103  S12       523             1.0000000000
      1147       107  PNM       C2             -1.8016127990        8.3019290641       -6.6111499596  S12       523             1.0000000000
      1148       107  PNM       C3             -1.4483924163        7.4440421686       -5.3648407597  S12       523             1.0000000000
      1149       107  PNM       N4             -2.6636939463        7.3197594188       -4.5292724627  S12       523             1.0000000000
      1150       107  PNM       C5             -3.7355829180        8.3657135872       -4.7908573156  S12       523             1.0000000000
      1151       107  PNM       C6             -3.6657310852        8.7594911490       -3.2586516257  S12       523             1.0000000000
      1152       107  PNM       C7             -2.5714656276        7.6804756396       -3.1512473993  S12       523             1.0000000000
      1153       107  PNM       O8             -1.6109068557        7.5333409981       -2.3766556388  S12       523             1.0000000000
      1154       107  PNM       C9             -2.4294452354        7.4398811078       -7.6948438294  S12       523             1.0000000000
      1155       107  PNM       C10            -0.5840961206        9.0176520440       -7.1666120003  S12       523             1.0000000000
      1156       107  PNM       C11            -0.8823984422        6.0958706532       -5.7709016400  S12       523             1.0000000000
      1157       107  PNM       O12            -1.5225984519        5.0409840221       -5.5939262736  S12       523             1.0000000000
      1158       107  PNM       O13             0.3436234147        6.1199014964       -6.3021534287  S12       523             1.0000000000
      1159       107  PNM       N14            -3.0789753163       10.0552691216       -2.9972767998  S12       523             1.0000000000
      1160       107  PNM       C15            -3.6216302121       11.1971154133       -3.4708923691  S12       523             1.0000000000
      1161       107  PNM       O16            -4.6946653433       11.1836640334       -4.1453625967  S12       523             1.0000000000
      1162       107  PNM       C17            -2.9018969070       12.4872972227       -3.1649861294  S12       523             1.0000000000
      1163       107  PNM       C18            -1.8856940128       12.8243366836       -4.2235392338  S12       523             1.0000000000
      1164       107  PNM       C19            -0.6423152937       13.3609017065       -3.8596702637  S12       523             1.0000000000
      1165       107  PNM       C20             0.2904774284       13.7069685317       -4.8394239885  S12       523             1.0000000000
      1166       107  PNM       C21            -0.0022191648       13.5009507855       -6.1894016462  S12       523             1.0000000000
      1167       107  PNM       C22            -1.2404092008       12.9664760466       -6.5565532918  S12       523             1.0000000000
      1168       107  PNM       C23            -2.1890262601       12.6473943520       -5.5824089517  S12       523             1.0000000000
      1169       107  PNM       H24            -0.6661911004        7.9808485071       -4.7776713855  S12       523             1.0000000000
      1170       107  PNM       H25            -0.8220804636        9.4856905187       -8.1278759839  S12       523             1.0000000000
      1171       107  PNM       H26             0.2317656246        8.3038852944       -7.3249394427  S12       523             1.0000000000
      1172       107  PNM       H27            -0.2281596473        9.8020425918       -6.4913229345  S12       523             1.0000000000
      1173       107  PNM       H28            -2.7456122178        8.0556437160       -8.5433277339  S12       523             1.0000000000
      1174       107  PNM       H29            -3.3027210369        6.8964799111       -7.3164710734  S12       523             1.0000000000
      1175       107  PNM       H30            -1.7018847333        6.7042115695       -8.0609814040  S12       523             1.0000000000
      1176       107  PNM       H31            -4.7029569121        7.9216721153       -5.1057377148  S12       523             1.0000000000
      1177       107  PNM       H32            -4.6195473483        8.6153430052       -2.7013928414  S12       523             1.0000000000
      1178       107  PNM       H33            -2.4109547043       12.4285379030       -2.1788473608  S12       523             1.0000000000
      1179       107  PNM       H34            -3.6460396394       13.3010634220       -3.1086868095  S12       523             1.0000000000
      1180       107  PNM       H35            -0.4084754169       13.5231502021       -2.8012262438  S12       523             1.0000000000
      1181       107  PNM       H36             1.2544176786       14.1383581427       -4.5451694523  S12       523             1.0000000000
      1182       107  PNM       H37             0.7296481003       13.7711050038       -6.9592530660  S12       523             1.0000000000
      1183       107  PNM       H38            -1.4749347415       12.8019664651       -7.6140736627  S12       523             1.0000000000
      1184       107  PNM       H39            -3.1762127944       12.2717436883       -5.8774520355  S12       523             1.0000000000
      1185       107  PNM       H40            -2.1865151732       10.0795741170       -2.4661919680  S12       523             1.0000000000
      1186       108  TIP3      OH2            -4.7252821773        7.5410928241       -0.2511876398  S12       290             1.0000000000
      1187       108  TIP3      H1             -6.2190264234        7.4276485408       -0.1520518796  S12       290             1.0000000000
      1188       108  TIP3      H2             -4.1564955494        8.1551547319        0.3028762762  S12       290             1.0000000000
      1189       109  SER       CB             -3.0174126687        5.0262784741       -2.1389169328  S13       70              1.0000000000
      1190       109  SER       HB1            -3.5129011783        4.1463576176       -2.5930805101  S13       70              1.0000000000
      1191       109  SER       HB2            -2.0461948381        5.1845477019       -2.6338216010  S13       70              1.0000000000
      1192       109  SER       OG             -3.8639330807        6.1798694191       -2.3489366496  S13       70              1.0000000000
      1193       109  SER       HG1            -4.2004743925        7.0766276825       -0.9555277076  S13       70              1.0000000000
      1194       109  SER       QQH1           -2.8608406571        4.8434372985       -1.0529981499  S13       70              1.0000000000
      1195       110  LYS       CD             -6.3828942721        3.3581693110       -1.8819465685  S13       73              1.0000000000
      1196       110  LYS       HD1            -7.0911362045        2.9055467122       -2.5837153801  S13       73              1.0000000000
      1197       110  LYS       HD2            -5.3831832134        3.2796367455       -2.3287852276  S13       73              1.0000000000
      1198       110  LYS       QQH2           -6.4058260730        2.7842935127       -0.9453408296  S13       73              1.0000000000
      1199       110  LYS       CE             -6.7299846690        4.8150155300       -1.6492690701  S13       73              1.0000000000
      1200       110  LYS       HE1            -6.2497618487        5.1845022328       -0.7230002039  S13       73              1.0000000000
      1201       110  LYS       HE2            -7.8229181562        4.9383149655       -1.5195926955  S13       73              1.0000000000
      1202       110  LYS       NZ             -6.2651203391        5.6433921838       -2.7508500529  S13       73              1.0000000000
      1203       110  LYS       HZ1            -6.4663123154        5.2408514916       -3.6834894306  S13       73              1.0000000000
      1204       110  LYS       HZ2            -5.0407901580        5.8632370289       -2.6224474115  S13       73              1.0000000000
      1205       110  LYS       HZ3            -6.7047094462        6.5899756208       -2.7277373909  S13       73              1.0000000000
      1206       111  SER       CB             -4.5583554008        4.5225094145       -6.2924504028  S13       130             1.0000000000
      1207       111  SER       HB1            -4.6022667147        5.5053424373       -6.7753802699  S13       130             1.0000000000
      1208       111  SER       HB2            -3.8089347143        3.9064976001       -6.8215720035  S13       130             1.0000000000
      1209       111  SER       OG             -4.1430190509        4.6728750471       -4.9052385427  S13       130             1.0000000000
      1210       111  SER       HG1            -3.5518519763        5.4793633355       -4.8383033695  S13       130             1.0000000000
      1211       111  SER       QQH3           -5.5383893750        4.0227840735       -6.3286875199  S13       130             1.0000000000
      1212       112  GLU       CB            -10.0715736716        9.4190728146        0.8496797394  S13       166             1.0000000000
      1213       112  GLU       HB1            -9.7113562292       10.0351624488        0.0147886474  S13       166             1.0000000000
      1214       112  GLU       HB2           -11.1308003352        9.2210113654        0.6770582613  S13       166             1.0000000000
      1215       112  GLU       QQH4           -9.9460646149        9.9395210729        1.8045418861  S13       166             1.0000000000
      1216       112  GLU       CG             -9.3082206174        8.1097663578        0.8328203978  S13       166             1.0000000000
      1217       112  GLU       HG1            -9.7479418990        7.4274464307        0.0892114551  S13       166             1.0000000000
      1218       112  GLU       HG2            -9.3886824056        7.5903511880        1.8037115985  S13       166             1.0000000000
      1219       112  GLU       CD             -7.8583025237        8.3030218433        0.5043376981  S13       166             1.0000000000
      1220       112  GLU       OE1            -7.2436161614        9.3578842637        0.6790440408  S13       166             1.0000000000
      1221       112  GLU       OE2            -7.2410348482        7.2213011095       -0.0063781455  S13       166             1.0000000000
      1222       113  ASN       CB             -2.7145762403       11.6743659116        1.3894231858  S13       170             1.0000000000
      1223       113  ASN       HB1            -1.7547463213       11.5366472628        0.8794681199  S13       170             1.0000000000
      1224       113  ASN       HB2            -3.1632462905       12.6137327516        1.0506106424  S13       170             1.0000000000
      1225       113  ASN       QQH5           -2.5639760930       11.7016257157        2.4752962311  S13       170             1.0000000000
      1226       113  ASN       CG             -3.6305609351       10.5232224271        1.0397307159  S13       170             1.0000000000
      1227       113  ASN       OD1            -3.2795682902        9.3259490231        1.1867226025  S13       170             1.0000000000
      1228       113  ASN       ND2            -4.8527616064       10.8308559397        0.5593931665  S13       170             1.0000000000
      1229       113  ASN       HD21           -5.5301884566       10.0754703787        0.3484790253  S13       170             1.0000000000
      1230       113  ASN       HD22           -5.0719365915       11.7895692545        0.2427046732  S13       170             1.0000000000
      1231       114  LYS       CE             -3.1723863526        1.5590167936       -4.5245796374  S13       234             1.0000000000
      1232       114  LYS       HE1            -3.6103632712        1.7851581728       -3.5433981407  S13       234             1.0000000000
      1233       114  LYS       HE2            -3.9746857485        1.5142046729       -5.2724473828  S13       234             1.0000000000
      1234       114  LYS       NZ             -2.2563574480        2.6283999982       -4.9045917497  S13       234             1.0000000000
      1235       114  LYS       HZ1            -1.7835337033        2.4208574086       -5.8175613662  S13       234             1.0000000000
      1236       114  LYS       HZ2            -1.4937059163        2.7887672937       -4.2103444523  S13       234             1.0000000000
      1237       114  LYS       HZ3            -2.7812534225        3.5515118915       -4.9896578000  S13       234             1.0000000000
      1238       114  LYS       QQH6           -2.6308307123        0.6046927306       -4.4740195415  S13       234             1.0000000000
      1239       115  SER       CB              2.4257123775        3.3596479546       -5.8620177555  S13       235             1.0000000000
      1240       115  SER       HB1             3.1354687090        2.6910820561       -6.3781884582  S13       235             1.0000000000
      1241       115  SER       HB2             2.9618733121        4.2919957786       -5.6064082304  S13       235             1.0000000000
      1242       115  SER       OG              1.3332442083        3.6154572222       -6.7511387860  S13       235             1.0000000000
      1243       115  SER       HG1             0.8437127366        4.4334088369       -6.4577588493  S13       235             1.0000000000
      1244       115  SER       QQH7            2.0797967841        2.8754837011       -4.9194785976  S13       235             1.0000000000
      1245       116  PNM       S1             -3.0393595259        9.5524910458       -5.9588839591  S13       523             1.0000000000
      1246       116  PNM       C2             -1.8026471981        8.2956754010       -6.6112999080  S13       523             1.0000000000
      1247       116  PNM       C3             -1.4513761143        7.4376276257       -5.3649610729  S13       523             1.0000000000
      1248       116  PNM       N4             -2.6679789655        7.3111732043       -4.5318528012  S13       523             1.0000000000
      1249       116  PNM       C5             -3.7394454855        8.3582998137       -4.7933291380  S13       523             1.0000000000
      1250       116  PNM       C6             -3.6679229020        8.7529445758       -3.2612917558  S13       523             1.0000000000
      1251       116  PNM       C7             -2.5740190571        7.6746013283       -3.1540741839  S13       523             1.0000000000
      1252       116  PNM       O8             -1.6112510166        7.5320741971       -2.3813165621  S13       523             1.0000000000
      1253       116  PNM       C9             -2.4275021494        7.4340280034       -7.6970214466  S13       523             1.0000000000
      1254       116  PNM       C10            -0.5841270039        9.0124409572       -7.1630356998  S13       523             1.0000000000
      1255       116  PNM       C11            -0.8826444796        6.0909143179       -5.7712292263  S13       523             1.0000000000
      1256       116  PNM       O12            -1.5211379230        5.0345543782       -5.5964408387  S13       523             1.0000000000
      1257       116  PNM       O13             0.3439290111        6.1181294673       -6.3006620297  S13       523             1.0000000000
      1258       116  PNM       N14            -3.0772622582       10.0467472960       -3.0002709334  S13       523             1.0000000000
      1259       116  PNM       C15            -3.6204143366       11.1905469313       -3.4681717603  S13       523             1.0000000000
      1260       116  PNM       O16            -4.6963897257       11.1796294260       -4.1378270390  S13       523             1.0000000000
      1261       116  PNM       C17            -2.8982587303       12.4789304914       -3.1610224826  S13       523             1.0000000000
      1262       116  PNM       C18            -1.8840639050       12.8185982972       -4.2207274131  S13       523             1.0000000000
      1263       116  PNM       C19            -0.6418610954       13.3586440870       -3.8578708926  S13       523             1.0000000000
      1264       116  PNM       C20             0.2889466138       13.7080420481       -4.8383227399  S13       523             1.0000000000
      1265       116  PNM       C21            -0.0045268846       13.5020511219       -6.1881598907  S13       523             1.0000000000
      1266       116  PNM       C22            -1.2415773367       12.9642473730       -6.5543468674  S13       523             1.0000000000
      1267       116  PNM       C23            -2.1882423340       12.6417424623       -5.5793947013  S13       523             1.0000000000
      1268       116  PNM       H24            -0.6711505455        7.9748645759       -4.7754246817  S13       523             1.0000000000
      1269       116  PNM       H25            -0.8191390937        9.4791132663       -8.1257079691  S13       523             1.0000000000
      1270       116  PNM       H26             0.2332163628        8.2994770887       -7.3173930602  S13       523             1.0000000000
      1271       116  PNM       H27            -0.2318936897        9.7979938222       -6.4871841484  S13       523             1.0000000000
      1272       116  PNM       H28            -2.7416423457        8.0501368184       -8.5460212660  S13       523             1.0000000000
      1273       116  PNM       H29            -3.3017328466        6.8903383896       -7.3213493331  S13       523             1.0000000000
      1274       116  PNM       H30            -1.6990017364        6.6985902008       -8.0617009225  S13       523             1.0000000000
      1275       116  PNM       H31            -4.7072956932        7.9149312684       -5.1073644508  S13       523             1.0000000000
      1276       116  PNM       H32            -4.6213134306        8.6107341052       -2.7027392089  S13       523             1.0000000000
      1277       116  PNM       H33            -2.4051259876       12.4168074746       -2.1761639228  S13       523             1.0000000000
      1278       116  PNM       H34            -3.6414919249       13.2932851435       -3.1005127543  S13       523             1.0000000000
      1279       116  PNM       H35            -0.4074276953       13.5209748262       -2.7995711389  S13       523             1.0000000000
      1280       116  PNM       H36             1.2519335444       14.1420800126       -4.5447250293  S13       523             1.0000000000
      1281       116  PNM       H37             0.7258498789       13.7747340025       -6.9585485188  S13       523             1.0000000000
      1282       116  PNM       H38            -1.4768403100       12.7999353120       -7.6117537874  S13       523             1.0000000000
      1283       116  PNM       H39            -3.1746489596       12.2634791434       -5.8736810631  S13       523             1.0000000000
      1284       116  PNM       H40            -2.1838615236       10.0682768688       -2.4705993258  S13       523             1.0000000000
      1285       117  TIP3      OH2            -4.7199008234        7.5459821994       -0.2407632601  S13       290             1.0000000000
      1286       117  TIP3      H1             -6.2331634461        7.4270830045       -0.1352950376  S13       290             1.0000000000
      1287       117  TIP3      H2             -4.1512824355        8.1580410175        0.3157632615  S13       290             1.0000000000
      1288       118  SER       CB             -3.0098108118        5.0244771800       -2.1427741855  S14       70              1.0000000000
      1289       118  SER       HB1            -3.5042136756        4.1440649853       -2.5973416826  S14       70              1.0000000000
      1290       118  SER       HB2            -2.0382008250        5.1835813657       -2.6366362461  S14       70              1.0000000000
      1291       118  SER       OG             -3.8568852748        6.1763901461       -2.3521033296  S14       70              1.0000000000
      1292       118  SER       HG1            -4.1960881581        7.0806232989       -0.9463834341  S14       70              1.0000000000
      1293       118  SER       QQH1           -2.8537328449        4.8409993363       -1.0571670593  S14       70              1.0000000000
      1294       119  LYS       CD             -6.3708599036        3.3550241251       -1.8948856470  S14       73              1.0000000000
      1295       119  LYS       HD1            -7.0788723662        2.8996767932       -2.5949609318  S14       73              1.0000000000
      1296       119  LYS       HD2            -5.3706499893        3.2723528812       -2.3401481306  S14       73              1.0000000000
      1297       119  LYS       QQH2           -6.3956379618        2.7864471099       -0.9551609838  S14       73              1.0000000000
      1298       119  LYS       CE             -6.7168728508        4.8135945928       -1.6712354062  S14       73              1.0000000000
      1299       119  LYS       HE1            -6.2393775253        5.1888466696       -0.7458096230  S14       73              1.0000000000
      1300       119  LYS       HE2            -7.8102347926        4.9379473056       -1.5459813975  S14       73              1.0000000000
      1301       119  LYS       NZ             -6.2484552882        5.6344586417       -2.7769147621  S14       73              1.0000000000
      1302       119  LYS       HZ1            -6.4410804236        5.2225206771       -3.7072008641  S14       73              1.0000000000
      1303       119  LYS       HZ2            -5.0260430572        5.8589443916       -2.6393183198  S14       73              1.0000000000
      1304       119  LYS       HZ3            -6.6922845894        6.5791034717       -2.7634444740  S14       73              1.0000000000
      1305       120  SER       CB             -4.5602581719        4.5232876411       -6.2931982469  S14       130             1.0000000000
      1306       120  SER       HB1            -4.6019629796        5.5061406451       -6.7762332481  S14       130             1.0000000000
      1307       120  SER       HB2            -3.8098603210        3.9066258727       -6.8199580057  S14       130             1.0000000000
      1308       120  SER       OG             -4.1485471140        4.6734122272       -4.9046998470  S14       130             1.0000000000
      1309       120  SER       HG1            -3.5539413355        5.4775668706       -4.8381171636  S14       130             1.0000000000
      1310       120  SER       QQH3           -5.5406019700        4.0244939371       -6.3320150661  S14       130             1.0000000000
      1311       121  GLU       CB            -10.0778575102        9.4261021833        0.8505430833  S14       166             1.0000000000
      1312       121  GLU       HB1            -9.7155404674       10.0413517450        0.0158911128  S14       166             1.0000000000
      1313       121  GLU       HB2           -11.1372193421        9.2301486537        0.6768033720  S14       166             1.0000000000
      1314       121  GLU       QQH4           -9.9525555840        9.9468390035        1.8053298333  S14       166             1.0000000000
      1315       121  GLU       CG             -9.3174015338        8.1155611740        0.8354033263  S14       166             1.0000000000
      1316       121  GLU       HG1            -9.7545786279        7.4355682966        0.0880789666  S14       166             1.0000000000
      1317       121  GLU       HG2            -9.4044151880        7.5941334409        1.8046602890  S14       166             1.0000000000
      1318       121  GLU       CD             -7.8655012414        8.3062281005        0.5144007035  S14       166             1.0000000000
      1319       121  GLU       OE1            -7.2496583336        9.3610358894        0.6828747873  S14       166             1.0000000000
      1320       121  GLU       OE2            -7.2471861634        7.2189939614        0.0155627293  S14       166             1.0000000000
      1321       122  ASN       CB             -2.7136599984       11.6764435205        1.3901092675  S14       170             1.0000000000
      1322       122  ASN       HB1            -1.7537552582       11.5397208744        0.8800877740  S14       170             1.0000000000
      1323       122  ASN       HB2            -3.1630452801       12.6155855097        1.0516488430  S14       170             1.0000000000
      1324       122  ASN       QQH5           -2.5627672232       11.7036801461        2.4758966748  S14       170             1.0000000000
      1325       122  ASN       CG             -3.6278699550       10.5241269772        1.0405459826  S14       170             1.0000000000
      1326       122  ASN       OD1            -3.2760402909        9.3279616914        1.1930924522  S14       170             1.0000000000
      1327       122  ASN       ND2            -4.8488332476       10.8288772126        0.5549365882  S14       170             1.0000000000
      1328       122  ASN       HD21           -5.5246096077       10.0721967598        0.3444415689  S14       170             1.0000000000
      1329       122  ASN       HD22           -5.0688110784       11.7865626805        0.2355590303  S14       170             1.0000000000
      1330       123  LYS       CE             -3.1747510306        1.5589331773       -4.5226579910  S14       234             1.0000000000
      1331       123  LYS       HE1            -3.6125539028        1.7840908942       -3.5411303394  S14       234             1.0000000000
      1332       123  LYS       HE2            -3.9773325759        1.5140180364       -5.2702376917  S14       234             1.0000000000
      1333       123  LYS       NZ             -2.2595969284        2.6291281698       -4.9023170988  S14       234             1.0000000000
      1334       123  LYS       HZ1            -1.7865456454        2.4223245999       -5.8154092119  S14       234             1.0000000000
      1335       123  LYS       HZ2            -1.4968782002        2.7898454513       -4.2081971653  S14       234             1.0000000000
      1336       123  LYS       HZ3            -2.7851087143        3.5515352977       -4.9874850186  S14       234             1.0000000000
      1337       123  LYS       QQH6           -2.6324754923        0.6050175392       -4.4729075230  S14       234             1.0000000000
      1338       124  SER       CB              2.4247760220        3.3592752711       -5.8625034195  S14       235             1.0000000000
      1339       124  SER       HB1             3.1348363282        2.6909242629       -6.3784805807  S14       235             1.0000000000
      1340       124  SER       HB2             2.9604320422        4.2919637213       -5.6071634817  S14       235             1.0000000000
      1341       124  SER       OG              1.3321864206        3.6142862788       -6.7517211388  S14       235             1.0000000000
      1342       124  SER       HG1             0.8420146460        4.4316146327       -6.4578342666  S14       235             1.0000000000
      1343       124  SER       QQH7            2.0790643676        2.8752281213       -4.9198401491  S14       235             1.0000000000
      1344       125  PNM       S1             -3.0430587895        9.5442080155       -5.9611294869  S14       523             1.0000000000
      1345       125  PNM       C2             -1.8037271417        8.2890746771       -6.6113978441  S14       523             1.0000000000
      1346       125  PNM       C3             -1.4545539867        7.4309402533       -5.3649620054  S14       523             1.0000000000
      1347       125  PNM       N4             -2.6724334621        7.3022288840       -4.5344882099  S14       523             1.0000000000
      1348       125  PNM       C5             -3.7434060373        8.3504526449       -4.7957793692  S14       523             1.0000000000
      1349       125  PNM       C6             -3.6701914169        8.7460300511       -3.2639299888  S14       523             1.0000000000
      1350       125  PNM       C7             -2.5770603055        7.6679919912       -3.1566999418  S14       523             1.0000000000
      1351       125  PNM       O8             -1.6112061117        7.5309856886       -2.3862896239  S14       523             1.0000000000
      1352       125  PNM       C9             -2.4253189158        7.4277833190       -7.6992728923  S14       523             1.0000000000
      1353       125  PNM       C10            -0.5841489739        9.0069543654       -7.1591447042  S14       523             1.0000000000
      1354       125  PNM       C11            -0.8830001850        6.0857747254       -5.7713465188  S14       523             1.0000000000
      1355       125  PNM       O12            -1.5198485015        5.0278601395       -5.5987641057  S14       523             1.0000000000
      1356       125  PNM       O13             0.3440932711        6.1161121481       -6.2989980648  S14       523             1.0000000000
      1357       125  PNM       N14            -3.0751505555       10.0376151734       -3.0034707768  S14       523             1.0000000000
      1358       125  PNM       C15            -3.6188140750       11.1834111537       -3.4652344570  S14       523             1.0000000000
      1359       125  PNM       O16            -4.6978873112       11.1751235254       -4.1298726855  S14       523             1.0000000000
      1360       125  PNM       C17            -2.8941632122       12.4698930536       -3.1567157715  S14       523             1.0000000000
      1361       125  PNM       C18            -1.8822314770       12.8124429217       -4.2176993616  S14       523             1.0000000000
      1362       125  PNM       C19            -0.6412992529       13.3562005456       -3.8559306600  S14       523             1.0000000000
      1363       125  PNM       C20             0.2873238975       13.7091953273       -4.8371517395  S14       523             1.0000000000
      1364       125  PNM       C21            -0.0070378236       13.5032713676       -6.1868248028  S14       523             1.0000000000
      1365       125  PNM       C22            -1.2428478523       12.9618878161       -6.5519613200  S14       523             1.0000000000
      1366       125  PNM       C23            -2.1873757240       12.6356847971       -5.5761364352  S14       523             1.0000000000
      1367       125  PNM       H24            -0.6764123131        7.9686449660       -4.7730526034  S14       523             1.0000000000
      1368       125  PNM       H25            -0.8159742820        9.4722953358       -8.1231781722  S14       523             1.0000000000
      1369       125  PNM       H26             0.2347263791        8.2948688514       -7.3094062559  S14       523             1.0000000000
      1370       125  PNM       H27            -0.2358001934        9.7936015166       -6.4826513183  S14       523             1.0000000000
      1371       125  PNM       H28            -2.7373120511        8.0442070023       -8.5487986643  S14       523             1.0000000000
      1372       125  PNM       H29            -3.3005040118        6.8837092073       -7.3265179474  S14       523             1.0000000000
      1373       125  PNM       H30            -1.6957259788        6.6926715827       -8.0624008323  S14       523             1.0000000000
      1374       125  PNM       H31            -4.7119300980        7.9076961738       -5.1089353313  S14       523             1.0000000000
      1375       125  PNM       H32            -4.6232850380        8.6063148285       -2.7040857819  S14       523             1.0000000000
      1376       125  PNM       H33            -2.3985846330       12.4041030141       -2.1732550955  S14       523             1.0000000000
      1377       125  PNM       H34            -3.6363694023       13.2848092217       -3.0916432251  S14       523             1.0000000000
      1378       125  PNM       H35            -0.4061686936       13.5185582675       -2.7977859789  S14       523             1.0000000000
      1379       125  PNM       H36             1.2492617424       14.1461250586       -4.5443020901  S14       523             1.0000000000
      1380       125  PNM       H37             0.7216451821       13.7787599342       -6.9578089886  S14       523             1.0000000000
      1381       125  PNM       H38            -1.4788889510       12.7977216160       -7.6092265575  S14       523             1.0000000000
      1382       125  PNM       H39            -3.1728560263       12.2543885139       -5.8695820359  S14       523             1.0000000000
      1383       125  PNM       H40            -2.1807148582       10.0560100323       -2.4753717683  S14       523             1.0000000000
      1384       126  TIP3      OH2            -4.7157340870        7.5480446907       -0.2323392105  S14       290             1.0000000000
      1385       126  TIP3      H1             -6.2430537352        7.4260369297       -0.1188879794  S14       290             1.0000000000
      1386       126  TIP3      H2             -4.1470462151        8.1579730396        0.3249848672  S14       290             1.0000000000
      1387       127  SER       CB             -3.0015396409        5.0238832299       -2.1463683917  S15       70              1.0000000000
      1388       127  SER       HB1            -3.4943230316        4.1427487832       -2.6019563815  S15       70              1.0000000000
      1389       127  SER       HB2            -2.0296354654        5.1845763595       -2.6392816749  S15       70              1.0000000000
      1390       127  SER       OG             -3.8503941846        6.1736850002       -2.3549484071  S15       70              1.0000000000
      1391       127  SER       HG1            -4.1927420791        7.0825607577       -0.9400570544  S15       70              1.0000000000
      1392       127  SER       QQH1           -2.8457206677        4.8395229186       -1.0606985439  S15       70              1.0000000000
      1393       128  LYS       CD             -6.3584063789        3.3526821995       -1.9080076677  S15       73              1.0000000000
      1394       128  LYS       HD1            -7.0671517062        2.8954566010       -2.6060306281  S15       73              1.0000000000
      1395       128  LYS       HD2            -5.3581052849        3.2658724987       -2.3522686817  S15       73              1.0000000000
      1396       128  LYS       QQH2           -6.3846656541        2.7894307568       -0.9652115443  S15       73              1.0000000000
      1397       128  LYS       CE             -6.7023206324        4.8129420173       -1.6925291421  S15       73              1.0000000000
      1398       128  LYS       HE1            -6.2242549882        5.1939464308       -0.7697898566  S15       73              1.0000000000
      1399       128  LYS       HE2            -7.7956196697        4.9389723882       -1.5677666093  S15       73              1.0000000000
      1400       128  LYS       NZ             -6.2335925212        5.6267078318       -2.8034888255  S15       73              1.0000000000
      1401       128  LYS       HZ1            -6.4203022542        5.2064481283       -3.7311231808  S15       73              1.0000000000
      1402       128  LYS       HZ2            -5.0161851297        5.8547914285       -2.6582893487  S15       73              1.0000000000
      1403       128  LYS       HZ3            -6.6815218079        6.5694987780       -2.7973860148  S15       73              1.0000000000
      1404       129  SER       CB             -4.5624550893        4.5240447400       -6.2938370001  S15       130             1.0000000000
      1405       129  SER       HB1            -4.6018496664        5.5070824982       -6.7767733454  S15       130             1.0000000000
      1406       129  SER       HB2            -3.8109031552        3.9069022711       -6.8182709322  S15       130             1.0000000000
      1407       129  SER       OG             -4.1547956413        4.6734836378       -4.9039360904  S15       130             1.0000000000
      1408       129  SER       HG1            -3.5551517836        5.4740229718       -4.8375146186  S15       130             1.0000000000
      1409       129  SER       QQH3           -5.5431122473        4.0261167480       -6.3356211040  S15       130             1.0000000000
      1410       130  GLU       CB            -10.0836166352        9.4328578278        0.8513481772  S15       166             1.0000000000
      1411       130  GLU       HB1            -9.7192011121       10.0473601629        0.0169824677  S15       166             1.0000000000
      1412       130  GLU       HB2           -11.1432195617        9.2390484980        0.6764991602  S15       166             1.0000000000
      1413       130  GLU       QQH4           -9.9586160428        9.9537602192        1.8061959466  S15       166             1.0000000000
      1414       130  GLU       CG             -9.3257897188        8.1209768614        0.8376895385  S15       166             1.0000000000
      1415       130  GLU       HG1            -9.7610085222        7.4431243938        0.0871712761  S15       166             1.0000000000
      1416       130  GLU       HG2            -9.4190650586        7.5977825669        1.8054091877  S15       166             1.0000000000
      1417       130  GLU       CD             -7.8718974696        8.3088988561        0.5236171976  S15       166             1.0000000000
      1418       130  GLU       OE1            -7.2553583717        9.3639791056        0.6864476778  S15       166             1.0000000000
      1419       130  GLU       OE2            -7.2517787792        7.2168816033        0.0360488875  S15       166             1.0000000000
      1420       131  ASN       CB             -2.7129403772       11.6782277776        1.3907820327  S15       170             1.0000000000
      1421       131  ASN       HB1            -1.7529840856       11.5424457883        0.8805527106  S15       170             1.0000000000
      1422       131  ASN       HB2            -3.1631203968       12.6171131427        1.0526288957  S15       170             1.0000000000
      1423       131  ASN       QQH5           -2.5616339541       11.7054206226        2.4765008423  S15       170             1.0000000000
      1424       131  ASN       CG             -3.6256071725       10.5247905671        1.0414382745  S15       170             1.0000000000
      1425       131  ASN       OD1            -3.2733895237        9.3294993904        1.1996020618  S15       170             1.0000000000
      1426       131  ASN       ND2            -4.8450729402       10.8267980629        0.5504789942  S15       170             1.0000000000
      1427       131  ASN       HD21           -5.5198131076       10.0690952867        0.3409267114  S15       170             1.0000000000
      1428       131  ASN       HD22           -5.0655975465       11.7835780704        0.2286751160  S15       170             1.0000000000
      1429       132  LYS       CE             -3.1770748494        1.5588562280       -4.5208468582  S15       234             1.0000000000
      1430       132  LYS       HE1            -3.6147097370        1.7830968139       -3.5389843833  S15       234             1.0000000000
      1431       132  LYS       HE2            -3.9798695050        1.5138863536       -5.2682039515  S15       234             1.0000000000
      1432       132  LYS       NZ             -2.2627471032        2.6297879722       -4.9001285898  S15       234             1.0000000000
      1433       132  LYS       HZ1            -1.7893046963        2.4236548410       -5.8132177838  S15       234             1.0000000000
      1434       132  LYS       HZ2            -1.5000604677        2.7909553668       -4.2061044827  S15       234             1.0000000000
      1435       132  LYS       HZ3            -2.7887705157        3.5514284894       -4.9856090676  S15       234             1.0000000000
      1436       132  LYS       QQH6           -2.6341089292        0.6053328770       -4.4718835169  S15       234             1.0000000000
      1437       133  SER       CB              2.4237516046        3.3589313365       -5.8629814531  S15       235             1.0000000000
      1438       133  SER       HB1             3.1341405015        2.6908073087       -6.3787873329  S15       235             1.0000000000
      1439       133  SER       HB2             2.9589071729        4.2920011065       -5.6079351006  S15       235             1.0000000000
      1440       133  SER       OG              1.3310078599        3.6130953490       -6.7522815568  S15       235             1.0000000000
      1441       133  SER       HG1             0.8402014176        4.4298224927       -6.4579062467  S15       235             1.0000000000
      1442       133  SER       QQH7            2.0782771608        2.8749585095       -4.9201830792  S15       235             1.0000000000
      1443       134  PNM       S1             -3.0468369223        9.5354948015       -5.9636122827  S15       523             1.0000000000
      1444       134  PNM       C2             -1.8048845830        8.2821697034       -6.6113187548  S15       523             1.0000000000
      1445       134  PNM       C3             -1.4580138802        7.4239790968       -5.3646904881  S15       523             1.0000000000
      1446       134  PNM       N4             -2.6772580250        7.2927544220       -4.5371582143  S15       523             1.0000000000
      1447       134  PNM       C5             -3.7474708865        8.3422137495       -4.7981553896  S15       523             1.0000000000
      1448       134  PNM       C6             -3.6725979337        8.7387099045       -3.2666180765  S15       523             1.0000000000
      1449       134  PNM       C7             -2.5807764012        7.6604229539       -3.1589896516  S15       523             1.0000000000
      1450       134  PNM       O8             -1.6111046132        7.5300269265       -2.3915690543  S15       523             1.0000000000
      1451       134  PNM       C9             -2.4229590623        7.4212430032       -7.7015121673  S15       523             1.0000000000
      1452       134  PNM       C10            -0.5841698238        9.0012377565       -7.1548447700  S15       523             1.0000000000
      1453       134  PNM       C11            -0.8834847332        6.0804553628       -5.7712028535  S15       523             1.0000000000
      1454       134  PNM       O12            -1.5186266662        5.0209578099       -5.6009085815  S15       523             1.0000000000
      1455       134  PNM       O13             0.3440675614        6.1139764497       -6.2971700398  S15       523             1.0000000000
      1456       134  PNM       N14            -3.0725902844       10.0277816370       -3.0068856583  S15       523             1.0000000000
      1457       134  PNM       C15            -3.6167772603       11.1756410031       -3.4621087124  S15       523             1.0000000000
      1458       134  PNM       O16            -4.6991420531       11.1701219077       -4.1214268006  S15       523             1.0000000000
      1459       134  PNM       C17            -2.8896401614       12.4601823546       -3.1521736175  S15       523             1.0000000000
      1460       134  PNM       C18            -1.8801902123       12.8058658291       -4.2145098309  S15       523             1.0000000000
      1461       134  PNM       C19            -0.6406265280       13.3535680485       -3.8538958965  S15       523             1.0000000000
      1462       134  PNM       C20             0.2856063940       13.7104241486       -4.8359497276  S15       523             1.0000000000
      1463       134  PNM       C21            -0.0097339276       13.5046149505       -6.1854371723  S15       523             1.0000000000
      1464       134  PNM       C22            -1.2442120703       12.9594377804       -6.5494390323  S15       523             1.0000000000
      1465       134  PNM       C23            -2.1864230707       12.6292508542       -5.5726938399  S15       523             1.0000000000
      1466       134  PNM       H24            -0.6820802115        7.9622884451       -4.7703756621  S15       523             1.0000000000
      1467       134  PNM       H25            -0.8126101268        9.4653178331       -8.1202937311  S15       523             1.0000000000
      1468       134  PNM       H26             0.2362902064        8.2901053331       -7.3009701619  S15       523             1.0000000000
      1469       134  PNM       H27            -0.2397397727        9.7890036717       -6.4776745857  S15       523             1.0000000000
      1470       134  PNM       H28            -2.7326965574        8.0381156031       -8.5515893905  S15       523             1.0000000000
      1471       134  PNM       H29            -3.2991528731        6.8767189077       -7.3317264858  S15       523             1.0000000000
      1472       134  PNM       H30            -1.6920900192        6.6865687219       -8.0630141823  S15       523             1.0000000000
      1473       134  PNM       H31            -4.7166201490        7.9002723228       -5.1103734159  S15       523             1.0000000000
      1474       134  PNM       H32            -4.6255058001        8.6022536129       -2.7056860609  S15       523             1.0000000000
      1475       134  PNM       H33            -2.3914648256       12.3906346910       -2.1702917473  S15       523             1.0000000000
      1476       134  PNM       H34            -3.6308525539       13.2756725132       -3.0822669060  S15       523             1.0000000000
      1477       134  PNM       H35            -0.4047197650       13.5159524901       -2.7959167133  S15       523             1.0000000000
      1478       134  PNM       H36             1.2464230484       14.1503607987       -4.5439413790  S15       523             1.0000000000
      1479       134  PNM       H37             0.7171290998       13.7830614921       -6.9570537219  S15       523             1.0000000000
      1480       134  PNM       H38            -1.4810575863       12.7954571341       -7.6065449235  S15       523             1.0000000000
      1481       134  PNM       H39            -3.1709319489       12.2447828792       -5.8652939837  S15       523             1.0000000000
      1482       134  PNM       H40            -2.1770693373       10.0427990085       -2.4804275786  S15       523             1.0000000000
      1483       135  TIP3      OH2            -4.7119665825        7.5482044990       -0.2251265762  S15       290             1.0000000000
      1484       135  TIP3      H1             -6.2496531113        7.4241980580       -0.1027927937  S15       290             1.0000000000
      1485       135  TIP3      H2             -4.1423860100        8.1566709019        0.3320453195  S15       290             1.0000000000
      1486       136  SER       CB             -2.9925686402        5.0246796966       -2.1498833856  S16       70              1.0000000000
      1487       136  SER       HB1            -3.4828997534        4.1426426641       -2.6066013201  S16       70              1.0000000000
      1488       136  SER       HB2            -2.0203728549        5.1873953713       -2.6414119820  S16       70              1.0000000000
      1489       136  SER       OG             -3.8442538284        6.1718965612       -2.3581303880  S16       70              1.0000000000
      1490       136  SER       HG1            -4.1902306085        7.0843866677       -0.9352399086  S16       70              1.0000000000
      1491       136  SER       QQH1           -2.8372259101        4.8398778851       -1.0640760905  S16       70              1.0000000000
      1492       137  LYS       CD             -6.3457695013        3.3512081833       -1.9211711882  S16       73              1.0000000000
      1493       137  LYS       HD1            -7.0564265568        2.8931007560       -2.6165754930  S16       73              1.0000000000
      1494       137  LYS       HD2            -5.3458536649        3.2598023637       -2.3653356929  S16       73              1.0000000000
      1495       137  LYS       QQH2           -6.3732396872        2.7930501471       -0.9754946621  S16       73              1.0000000000
      1496       137  LYS       CE             -6.6860205991        4.8132860029       -1.7128087193  S16       73              1.0000000000
      1497       137  LYS       HE1            -6.2039256197        5.1995453754       -0.7944092420  S16       73              1.0000000000
      1498       137  LYS       HE2            -7.7785973209        4.9418148026       -1.5844274240  S16       73              1.0000000000
      1499       137  LYS       NZ             -6.2201607064        5.6202288046       -2.8302571275  S16       73              1.0000000000
      1500       137  LYS       HZ1            -6.4039307989        5.1923811202       -3.7548537858  S16       73              1.0000000000
      1501       137  LYS       HZ2            -5.0094932271        5.8510291930       -2.6794671302  S16       73              1.0000000000
      1502       137  LYS       HZ3            -6.6720920658        6.5611700926       -2.8296074699  S16       73              1.0000000000
      1503       138  SER       CB             -4.5649514447        4.5248173865       -6.2943001906  S16       130             1.0000000000
      1504       138  SER       HB1            -4.6021214456        5.5080789177       -6.7769754679  S16       130             1.0000000000
      1505       138  SER       HB2            -3.8121492499        3.9074553558       -6.8165526350  S16       130             1.0000000000
      1506       138  SER       OG             -4.1617062607        4.6732344228       -4.9029327583  S16       130             1.0000000000
      1507       138  SER       HG1            -3.5553144940        5.4687720529       -4.8372236586  S16       130             1.0000000000
      1508       138  SER       QQH3           -5.5458058303        4.0276142625       -6.3393632179  S16       130             1.0000000000
      1509       139  GLU       CB            -10.0888242799        9.4391763732        0.8520832804  S16       166             1.0000000000
      1510       139  GLU       HB1            -9.7223671819       10.0529660814        0.0180832470  S16       166             1.0000000000
      1511       139  GLU       HB2           -11.1486223819        9.2475818200        0.6761314659  S16       166             1.0000000000
      1512       139  GLU       QQH4           -9.9641913680        9.9601374981        1.8070080791  S16       166             1.0000000000
      1513       139  GLU       CG             -9.3334605004        8.1259174289        0.8397220004  S16       166             1.0000000000
      1514       139  GLU       HG1            -9.7670987582        7.4500378077        0.0863632772  S16       166             1.0000000000
      1515       139  GLU       HG2            -9.4324577680        7.6011234605        1.8061110400  S16       166             1.0000000000
      1516       139  GLU       CD             -7.8777237126        8.3111293198        0.5319614457  S16       166             1.0000000000
      1517       139  GLU       OE1            -7.2607448672        9.3665534435        0.6897153987  S16       166             1.0000000000
      1518       139  GLU       OE2            -7.2557484268        7.2147008082        0.0548676041  S16       166             1.0000000000
      1519       140  ASN       CB             -2.7124070415       11.6796576240        1.3914107466  S16       170             1.0000000000
      1520       140  ASN       HB1            -1.7524809788       11.5446220440        0.8808980996  S16       170             1.0000000000
      1521       140  ASN       HB2            -3.1633925707       12.6183162281        1.0535082047  S16       170             1.0000000000
      1522       140  ASN       QQH5           -2.5606210186       11.7067198960        2.4770718339  S16       170             1.0000000000
      1523       140  ASN       CG             -3.6237300946       10.5251531957        1.0424001832  S16       170             1.0000000000
      1524       140  ASN       OD1            -3.2716979359        9.3307210746        1.2061568442  S16       170             1.0000000000
      1525       140  ASN       ND2            -4.8416353479       10.8249542767        0.5459657266  S16       170             1.0000000000
      1526       140  ASN       HD21           -5.5156251270       10.0665446382        0.3375300897  S16       170             1.0000000000
      1527       140  ASN       HD22           -5.0623246645       11.7809515155        0.2217653340  S16       170             1.0000000000
      1528       141  LYS       CE             -3.1793143651        1.5588470303       -4.5192261430  S16       234             1.0000000000
      1529       141  LYS       HE1            -3.6167976397        1.7822075533       -3.5370822806  S16       234             1.0000000000
      1530       141  LYS       HE2            -3.9822966475        1.5138561809       -5.2664078808  S16       234             1.0000000000
      1531       141  LYS       NZ             -2.2657252076        2.6304336314       -4.8980917135  S16       234             1.0000000000
      1532       141  LYS       HZ1            -1.7918050215        2.4248083059       -5.8111179215  S16       234             1.0000000000
      1533       141  LYS       HZ2            -1.5031022342        2.7921328884       -4.2041048915  S16       234             1.0000000000
      1534       141  LYS       HZ3            -2.7921885073        3.5512145345       -4.9841183924  S16       234             1.0000000000
      1535       141  LYS       QQH6           -2.6357470062        0.6056638909       -4.4709771738  S16       234             1.0000000000
      1536       142  SER       CB              2.4226327382        3.3586416792       -5.8634568386  S16       235             1.0000000000
      1537       142  SER       HB1             3.1333621640        2.6907689010       -6.3791005550  S16       235             1.0000000000
      1538       142  SER       HB2             2.9572783199        4.2920658430       -5.6086928207  S16       235             1.0000000000
      1539       142  SER       OG              1.3296975536        3.6119759725       -6.7527989798  S16       235             1.0000000000
      1540       142  SER       HG1             0.8382707801        4.4281613581       -6.4579517115  S16       235             1.0000000000
      1541       142  SER       QQH7            2.0774319611        2.8747191451       -4.9205360210  S16       235             1.0000000000
      1542       143  PNM       S1             -3.0509166130        9.5264448162       -5.9659835167  S16       523             1.0000000000
      1543       143  PNM       C2             -1.8061134012        8.2750249823       -6.6109340005  S16       523             1.0000000000
      1544       143  PNM       C3             -1.4618573636        7.4167791301       -5.3639747290  S16       523             1.0000000000
      1545       143  PNM       N4             -2.6827016971        7.2825708199       -4.5398627644  S16       523             1.0000000000
      1546       143  PNM       C5             -3.7516751429        8.3336262661       -4.8004526113  S16       523             1.0000000000
      1547       143  PNM       C6             -3.6752658921        8.7309497378       -3.2693776219  S16       523             1.0000000000
      1548       143  PNM       C7             -2.5855673718        7.6515667251       -3.1608206646  S16       523             1.0000000000
      1549       143  PNM       O8             -1.6111530015        7.5291185664       -2.3970658447  S16       523             1.0000000000
      1550       143  PNM       C9             -2.4204310302        7.4145376826       -7.7036261686  S16       523             1.0000000000
      1551       143  PNM       C10            -0.5841806502        8.9952983539       -7.1500515420  S16       523             1.0000000000
      1552       143  PNM       C11            -0.8840923873        6.0751153079       -5.7707357228  S16       523             1.0000000000
      1553       143  PNM       O12            -1.5174342690        5.0138365608       -5.6028592976  S16       523             1.0000000000
      1554       143  PNM       O13             0.3438261025        6.1118641543       -6.2952108261  S16       523             1.0000000000
      1555       143  PNM       N14            -3.0695947855       10.0171637288       -3.0105624050  S16       523             1.0000000000
      1556       143  PNM       C15            -3.6142432730       11.1671612739       -3.4588387545  S16       523             1.0000000000
      1557       143  PNM       O16            -4.7001400007       11.1646249235       -4.1124848057  S16       523             1.0000000000
      1558       143  PNM       C17            -2.8846684440       12.4497567544       -3.1474610937  S16       523             1.0000000000
      1559       143  PNM       C18            -1.8779454666       12.7989154196       -4.2112263733  S16       523             1.0000000000
      1560       143  PNM       C19            -0.6398547203       13.3507810074       -3.8518339707  S16       523             1.0000000000
      1561       143  PNM       C20             0.2838210417       13.7117392532       -4.8347538024  S16       523             1.0000000000
      1562       143  PNM       C21            -0.0125632532       13.5060873157       -6.1840408295  S16       523             1.0000000000
      1563       143  PNM       C22            -1.2456414232       12.9569629510       -6.5468439045  S16       523             1.0000000000
      1564       143  PNM       C23            -2.1853705367       12.6225297303       -5.5691384814  S16       523             1.0000000000
      1565       143  PNM       H24            -0.6883443843        7.9558923649       -4.7670982338  S16       523             1.0000000000
      1566       143  PNM       H25            -0.8090479592        9.4580749591       -8.1169709965  S16       523             1.0000000000
      1567       143  PNM       H26             0.2379130404        8.2851798713       -7.2918987561  S16       523             1.0000000000
      1568       143  PNM       H27            -0.2438033592        9.7843006238       -6.4722988113  S16       523             1.0000000000
      1569       143  PNM       H28            -2.7277746655        8.0319355142       -8.5542147594  S16       523             1.0000000000
      1570       143  PNM       H29            -3.2976851986        6.8695968472       -7.3369790943  S16       523             1.0000000000
      1571       143  PNM       H30            -1.6882108879        6.6803615035       -8.0634173207  S16       523             1.0000000000
      1572       143  PNM       H31            -4.7216144985        7.8927823759       -5.1118616120  S16       523             1.0000000000
      1573       143  PNM       H32            -4.6282630948        8.5987380623       -2.7076378542  S16       523             1.0000000000
      1574       143  PNM       H33            -2.3837922381       12.3764746655       -2.1672647021  S16       523             1.0000000000
      1575       143  PNM       H34            -3.6249604495       13.2656562327       -3.0724625286  S16       523             1.0000000000
      1576       143  PNM       H35            -0.4031224637       13.5131410399       -2.7940513553  S16       523             1.0000000000
      1577       143  PNM       H36             1.2434820215       14.1547221448       -4.5436253417  S16       523             1.0000000000
      1578       143  PNM       H37             0.7124131469       13.7875666029       -6.9563102558  S16       523             1.0000000000
      1579       143  PNM       H38            -1.4833220417       12.7932070942       -7.6037787640  S16       523             1.0000000000
      1580       143  PNM       H39            -3.1688407156       12.2347932757       -5.8608815926  S16       523             1.0000000000
      1581       143  PNM       H40            -2.1729012560       10.0285512904       -2.4859589526  S16       523             1.0000000000
      1582       144  TIP3      OH2            -4.7083686165        7.5473494700       -0.2182396541  S16       290             1.0000000000
      1583       144  TIP3      H1             -6.2554599022        7.4216538465       -0.0865750890  S16       290             1.0000000000
      1584       144  TIP3      H2             -4.1370263087        8.1551414722        0.3383904717  S16       290             1.0000000000
      1585       145  SER       CB             -2.9828248356        5.0269815435       -2.1535579205  S17       70              1.0000000000
      1586       145  SER       HB1            -3.4705503958        4.1439987716       -2.6115353715  S17       70              1.0000000000
      1587       145  SER       HB2            -2.0103418799        5.1916194599       -2.6433297730  S17       70              1.0000000000
      1588       145  SER       OG             -3.8378331390        6.1715704982       -2.3621609252  S17       70              1.0000000000
      1589       145  SER       HG1            -4.1885071777        7.0867391775       -0.9312958561  S17       70              1.0000000000
      1590       145  SER       QQH1           -2.8284383560        4.8423580564       -1.0675019347  S17       70              1.0000000000
      1591       146  LYS       CD             -6.3331917008        3.3505769321       -1.9342339158  S17       73              1.0000000000
      1592       146  LYS       HD1            -7.0470052521        2.8926600447       -2.6264285944  S17       73              1.0000000000
      1593       146  LYS       HD2            -5.3343238098        3.2535514862       -2.3793391724  S17       73              1.0000000000
      1594       146  LYS       QQH2           -6.3615028974        2.7972578319       -0.9858429945  S17       73              1.0000000000
      1595       146  LYS       CE             -6.6677702764        4.8147999719       -1.7319314350  S17       73              1.0000000000
      1596       146  LYS       HE1            -6.1774153226        5.2058349573       -0.8198357978  S17       73              1.0000000000
      1597       146  LYS       HE2            -7.7590588109        4.9472865640       -1.5959406274  S17       73              1.0000000000
      1598       146  LYS       NZ             -6.2080101402        5.6151344566       -2.8572434508  S17       73              1.0000000000
      1599       146  LYS       HZ1            -6.3915895788        5.1804860737       -3.7786163502  S17       73              1.0000000000
      1600       146  LYS       HZ2            -5.0063193271        5.8473547312       -2.7044015227  S17       73              1.0000000000
      1601       146  LYS       HZ3            -6.6631112119        6.5548172837       -2.8601504886  S17       73              1.0000000000
      1602       147  SER       CB             -4.5676919879        4.5257210383       -6.2944941454  S17       130             1.0000000000
      1603       147  SER       HB1            -4.6027818358        5.5093272744       -6.7767164368  S17       130             1.0000000000
      1604       147  SER       HB2            -3.8134634575        3.9083513891       -6.8146761582  S17       130             1.0000000000
      1605       147  SER       OG             -4.1692261714        4.6729140298       -4.9016110775  S17       130             1.0000000000
      1606       147  SER       HG1            -3.5535965868        5.4613959840       -4.8375219459  S17       130             1.0000000000
      1607       147  SER       QQH3           -5.5486612299        4.0291388911       -6.3430468931  S17       130             1.0000000000
      1608       148  GLU       CB            -10.0935011093        9.4449809061        0.8527154593  S17       166             1.0000000000
      1609       148  GLU       HB1            -9.7250436471       10.0581148508        0.0191235617  S17       166             1.0000000000
      1610       148  GLU       HB2           -11.1534904540        9.2554572855        0.6756643721  S17       166             1.0000000000
      1611       148  GLU       QQH4           -9.9692176960        9.9658080130        1.8077703379  S17       166             1.0000000000
      1612       148  GLU       CG             -9.3404429168        8.1303812338        0.8414715552  S17       166             1.0000000000
      1613       148  GLU       HG1            -9.7725731036        7.4563502774        0.0855314996  S17       166             1.0000000000
      1614       148  GLU       HG2            -9.4445060941        7.6041099991        1.8065717881  S17       166             1.0000000000
      1615       148  GLU       CD             -7.8830007534        8.3129579846        0.5393974765  S17       166             1.0000000000
      1616       148  GLU       OE1            -7.2658054472        9.3685323814        0.6926116918  S17       166             1.0000000000
      1617       148  GLU       OE2            -7.2593665044        7.2124398981        0.0718069085  S17       166             1.0000000000
      1618       149  ASN       CB             -2.7119612484       11.6806433103        1.3920178681  S17       170             1.0000000000
      1619       149  ASN       HB1            -1.7520843045       11.5460964313        0.8811787947  S17       170             1.0000000000
      1620       149  ASN       HB2            -3.1636047731       12.6190980760        1.0543025416  S17       170             1.0000000000
      1621       149  ASN       QQH5           -2.5596949160       11.7075757078        2.4776078222  S17       170             1.0000000000
      1622       149  ASN       CG             -3.6223324301       10.5253555448        1.0433512539  S17       170             1.0000000000
      1623       149  ASN       OD1            -3.2709751707        9.3315078783        1.2126172666  S17       170             1.0000000000
      1624       149  ASN       ND2            -4.8384924387       10.8233682835        0.5415398429  S17       170             1.0000000000
      1625       149  ASN       HD21           -5.5120180574       10.0645744282        0.3336506943  S17       170             1.0000000000
      1626       149  ASN       HD22           -5.0587833725       11.7786294973        0.2147794431  S17       170             1.0000000000
      1627       150  LYS       CE             -3.1814347128        1.5590072222       -4.5178136074  S17       234             1.0000000000
      1628       150  LYS       HE1            -3.6188187485        1.7815458171       -3.5354359709  S17       234             1.0000000000
      1629       150  LYS       HE2            -3.9845552523        1.5140810328       -5.2648574335  S17       234             1.0000000000
      1630       150  LYS       NZ             -2.2685063609        2.6311714044       -4.8962447738  S17       234             1.0000000000
      1631       150  LYS       HZ1            -1.7939635880        2.4260113976       -5.8091739681  S17       234             1.0000000000
      1632       150  LYS       HZ2            -1.5060413954        2.7934771375       -4.2022217635  S17       234             1.0000000000
      1633       150  LYS       HZ3            -2.7953285757        3.5510398037       -4.9829293367  S17       234             1.0000000000
      1634       150  LYS       QQH6           -2.6373534346        0.6060864991       -4.4702067025  S17       234             1.0000000000
      1635       151  SER       CB              2.4214354485        3.3584443659       -5.8639131728  S17       235             1.0000000000
      1636       151  SER       HB1             3.1325061714        2.6908305266       -6.3794591505  S17       235             1.0000000000
      1637       151  SER       HB2             2.9555769689        4.2922084325       -5.6093766327  S17       235             1.0000000000
      1638       151  SER       OG              1.3282729899        3.6109933762       -6.7532512374  S17       235             1.0000000000
      1639       151  SER       HG1             0.8363292993        4.4267048388       -6.4579676165  S17       235             1.0000000000
      1640       151  SER       QQH7            2.0765156560        2.8745645617       -4.9208834119  S17       235             1.0000000000
      1641       152  PNM       S1             -3.0549786363        9.5172139193       -5.9683805364  S17       523             1.0000000000
      1642       152  PNM       C2             -1.8074257382        8.2677252110       -6.6101000871  S17       523             1.0000000000
      1643       152  PNM       C3             -1.4662432484        7.4093824124       -5.3626224473  S17       523             1.0000000000
      1644       152  PNM       N4             -2.6890752504        7.2714148528       -4.5426878217  S17       523             1.0000000000
      1645       152  PNM       C5             -3.7559728401        8.3247362662       -4.8026103520  S17       523             1.0000000000
      1646       152  PNM       C6             -3.6783027058        8.7227331448       -3.2722523673  S17       523             1.0000000000
      1647       152  PNM       C7             -2.5920451703        7.6408009661       -3.1618333354  S17       523             1.0000000000
      1648       152  PNM       O8             -1.6115299641        7.5281755834       -2.4026677049  S17       523             1.0000000000
      1649       152  PNM       C9             -2.4177773189        7.4078228027       -7.7055191529  S17       523             1.0000000000
      1650       152  PNM       C10            -0.5841828680        8.9891486007       -7.1446803805  S17       523             1.0000000000
      1651       152  PNM       C11            -0.8848246014        6.0698785729       -5.7698728744  S17       523             1.0000000000
      1652       152  PNM       O12            -1.5161774578        5.0065627022       -5.6046230232  S17       523             1.0000000000
      1653       152  PNM       O13             0.3433226492        6.1099293847       -6.2931388496  S17       523             1.0000000000
      1654       152  PNM       N14            -3.0661341817       10.0056700219       -3.0145375480  S17       523             1.0000000000
      1655       152  PNM       C15            -3.6111468039       11.1578913622       -3.4554696484  S17       523             1.0000000000
      1656       152  PNM       O16            -4.7008476397       11.1586388164       -4.1030765630  S17       523             1.0000000000
      1657       152  PNM       C17            -2.8792730005       12.4386185733       -3.1426298218  S17       523             1.0000000000
      1658       152  PNM       C18            -1.8755483572       12.7916991951       -4.2079032695  S17       523             1.0000000000
      1659       152  PNM       C19            -0.6390172850       13.3479129021       -3.8497844708  S17       523             1.0000000000
      1660       152  PNM       C20             0.2819971394       13.7131472396       -4.8335770189  S17       523             1.0000000000
      1661       152  PNM       C21            -0.0154679875       13.5076803678       -6.1826626898  S17       523             1.0000000000
      1662       152  PNM       C22            -1.2471169024       12.9545373180       -6.5442367588  S17       523             1.0000000000
      1663       152  PNM       C23            -2.1842438515       12.6156623433       -5.5655410419  S17       523             1.0000000000
      1664       152  PNM       H24            -0.6955944364        7.9494657284       -4.7626993478  S17       523             1.0000000000
      1665       152  PNM       H25            -0.8052820226        9.4504881944       -8.1131914798  S17       523             1.0000000000
      1666       152  PNM       H26             0.2395879548        8.2800634396       -7.2819326476  S17       523             1.0000000000
      1667       152  PNM       H27            -0.2480409788        9.7795336338       -6.4664771300  S17       523             1.0000000000
      1668       152  PNM       H28            -2.7225288881        8.0258874031       -8.5566209850  S17       523             1.0000000000
      1669       152  PNM       H29            -3.2961769524        6.8625037341       -7.3422391610  S17       523             1.0000000000
      1670       152  PNM       H30            -1.6841827820        6.6741342062       -8.0634603275  S17       523             1.0000000000
      1671       152  PNM       H31            -4.7268526502        7.8855987888       -5.1134575069  S17       523             1.0000000000
      1672       152  PNM       H32            -4.6319640962        8.5962534117       -2.7104831610  S17       523             1.0000000000
      1673       152  PNM       H33            -2.3755190065       12.3616243433       -2.1642359136  S17       523             1.0000000000
      1674       152  PNM       H34            -3.6188938363       13.2547100965       -3.0622347541  S17       523             1.0000000000
      1675       152  PNM       H35            -0.4013993831       13.5101532596       -2.7922176071  S17       523             1.0000000000
      1676       152  PNM       H36             1.2404924393       14.1592094688       -4.5433305262  S17       523             1.0000000000
      1677       152  PNM       H37             0.7076105861       13.7922257141       -6.9556082300  S17       523             1.0000000000
      1678       152  PNM       H38            -1.4856572147       12.7910241592       -7.6010245704  S17       523             1.0000000000
      1679       152  PNM       H39            -3.1665937551       12.2244648911       -5.8564034965  S17       523             1.0000000000
      1680       152  PNM       H40            -2.1680870566       10.0129885418       -2.4921386786  S17       523             1.0000000000
      1681       153  TIP3      OH2            -4.7053917775        7.5456081917       -0.2115202543  S17       290             1.0000000000
      1682       153  TIP3      H1             -6.2605339618        7.4186250669       -0.0711520522  S17       290             1.0000000000
      1683       153  TIP3      H2             -4.1330890420        8.1535361833        0.3446907071  S17       290             1.0000000000
      1684       154  SER       CB             -2.9720751058        5.0310286286       -2.1575709144  S18       70              1.0000000000
      1685       154  SER       HB1            -3.4580910721        4.1475656430       -2.6165775683  S18       70              1.0000000000
      1686       154  SER       HB2            -1.9990673876        5.1964170049       -2.6453681798  S18       70              1.0000000000
      1687       154  SER       OG             -3.8299176213        6.1737896059       -2.3675638130  S18       70              1.0000000000
      1688       154  SER       HG1            -4.1866033106        7.0901429533       -0.9286709494  S18       70              1.0000000000
      1689       154  SER       QQH1           -2.8196160011        4.8469694642       -1.0712833149  S18       70              1.0000000000
      1690       155  LYS       CD             -6.3208725309        3.3506431791       -1.9470006317  S18       73              1.0000000000
      1691       155  LYS       HD1            -7.0391512416        2.8938735667       -2.6353440401  S18       73              1.0000000000
      1692       155  LYS       HD2            -5.3235471435        3.2467968747       -2.3940769078  S18       73              1.0000000000
      1693       155  LYS       QQH2           -6.3496537862        2.8021222601       -0.9960580869  S18       73              1.0000000000
      1694       155  LYS       CE             -6.6475417132        4.8173502965       -1.7498433202  S18       73              1.0000000000
      1695       155  LYS       HE1            -6.1449469671        5.2129495226       -0.8466308642  S18       73              1.0000000000
      1696       155  LYS       HE2            -7.7364665545        4.9554929409       -1.6027001314  S18       73              1.0000000000
      1697       155  LYS       NZ             -6.1974598825        5.6112773248       -2.8844820369  S18       73              1.0000000000
      1698       155  LYS       HZ1            -6.3846040997        5.1708057321       -3.8024187821  S18       73              1.0000000000
      1699       155  LYS       HZ2            -5.0079488629        5.8438642826       -2.7351542831  S18       73              1.0000000000
      1700       155  LYS       HZ3            -6.6551904349        6.5499749060       -2.8889622568  S18       73              1.0000000000
      1701       156  SER       CB             -4.5705625649        4.5269185072       -6.2942777120  S18       130             1.0000000000
      1702       156  SER       HB1            -4.6036878727        5.5109107464       -6.7759695002  S18       130             1.0000000000
      1703       156  SER       HB2            -3.8147556314        3.9097271756       -6.8122651971  S18       130             1.0000000000
      1704       156  SER       OG             -4.1771572660        4.6729306247       -4.8998317683  S18       130             1.0000000000
      1705       156  SER       HG1            -3.5489758031        5.4517148939       -4.8383815846  S18       130             1.0000000000
      1706       156  SER       QQH3           -5.5515647831        4.0307517673       -6.3463813800  S18       130             1.0000000000
      1707       157  GLU       CB            -10.0976078724        9.4501886900        0.8532501190  S18       166             1.0000000000
      1708       157  GLU       HB1            -9.7273089682       10.0627573856        0.0201355784  S18       166             1.0000000000
      1709       157  GLU       HB2           -11.1577169782        9.2625762321        0.6750830567  S18       166             1.0000000000
      1710       157  GLU       QQH4           -9.9735952286        9.9707400437        1.8084595500  S18       166             1.0000000000
      1711       157  GLU       CG             -9.3466500814        8.1343322958        0.8429300408  S18       166             1.0000000000
      1712       157  GLU       HG1            -9.7773696162        7.4620437697        0.0846366251  S18       166             1.0000000000
      1713       157  GLU       HG2            -9.4551545299        7.6067331923        1.8068182925  S18       166             1.0000000000
      1714       157  GLU       CD             -7.8877599988        8.3143392450        0.5459038660  S18       166             1.0000000000
      1715       157  GLU       OE1            -7.2703054815        9.3699852055        0.6951054394  S18       166             1.0000000000
      1716       157  GLU       OE2            -7.2624067502        7.2100824429        0.0865524887  S18       166             1.0000000000
      1717       158  ASN       CB             -2.7115763571       11.6812104851        1.3925944204  S18       170             1.0000000000
      1718       158  ASN       HB1            -1.7518104321       11.5469224749        0.8814854921  S18       170             1.0000000000
      1719       158  ASN       HB2            -3.1636395362       12.6195087014        1.0549482415  S18       170             1.0000000000
      1720       158  ASN       QQH5           -2.5588782645       11.7081262863        2.4781151374  S18       170             1.0000000000
      1721       158  ASN       CG             -3.6213126782       10.5253557876        1.0442609517  S18       170             1.0000000000
      1722       158  ASN       OD1            -3.2712762631        9.3320051296        1.2187240758  S18       170             1.0000000000
      1723       158  ASN       ND2            -4.8357348326       10.8222404616        0.5373068471  S18       170             1.0000000000
      1724       158  ASN       HD21           -5.5086425625       10.0632042105        0.3293414169  S18       170             1.0000000000
      1725       158  ASN       HD22           -5.0551856032       11.7768490469        0.2077017446  S18       170             1.0000000000
      1726       159  LYS       CE             -3.1834040860        1.5594516407       -4.5166224815  S18       234             1.0000000000
      1727       159  LYS       HE1            -3.6207229872        1.7811843159       -3.5339912883  S18       234             1.0000000000
      1728       159  LYS       HE2            -3.9866336126        1.5145896296       -5.2635744490  S18       234             1.0000000000
      1729       159  LYS       NZ             -2.2710473940        2.6321219330       -4.8945830327  S18       234             1.0000000000
      1730       159  LYS       HZ1            -1.7958041682        2.4274166286       -5.8073750054  S18       234             1.0000000000
      1731       159  LYS       HZ2            -1.5087285885        2.7950247140       -4.2004848124  S18       234             1.0000000000
      1732       159  LYS       HZ3            -2.7980256427        3.5510608082       -4.9820114952  S18       234             1.0000000000
      1733       159  LYS       QQH6           -2.6389142704        0.6067936469       -4.4696160523  S18       234             1.0000000000
      1734       160  SER       CB              2.4201781683        3.3583775388       -5.8643277304  S18       235             1.0000000000
      1735       160  SER       HB1             3.1315193966        2.6910419143       -6.3798371229  S18       235             1.0000000000
      1736       160  SER       HB2             2.9538701425        4.2924353627       -5.6099914842  S18       235             1.0000000000
      1737       160  SER       OG              1.3267573612        3.6102447945       -6.7536072983  S18       235             1.0000000000
      1738       160  SER       HG1             0.8344219759        4.4256099664       -6.4579198320  S18       235             1.0000000000
      1739       160  SER       QQH7            2.0755555739        2.8744762703       -4.9212016421  S18       235             1.0000000000
      1740       161  PNM       S1             -3.0590779343        9.5079112830       -5.9704698350  S18       523             1.0000000000
      1741       161  PNM       C2             -1.8087949700        8.2603858462       -6.6087149879  S18       523             1.0000000000
      1742       161  PNM       C3             -1.4713209735        7.4018599658       -5.3604679351  S18       523             1.0000000000
      1743       161  PNM       N4             -2.6967145533        7.2590281154       -4.5457455920  S18       523             1.0000000000
      1744       161  PNM       C5             -3.7601844505        8.3156451054       -4.8045575227  S18       523             1.0000000000
      1745       161  PNM       C6             -3.6817681435        8.7140619031       -3.2752546924  S18       523             1.0000000000
      1746       161  PNM       C7             -2.6011208147        7.6270999033       -3.1613690562  S18       523             1.0000000000
      1747       161  PNM       O8             -1.6123412046        7.5271465320       -2.4081967038  S18       523             1.0000000000
      1748       161  PNM       C9             -2.4150454675        7.4012665937       -7.7071058079  S18       523             1.0000000000
      1749       161  PNM       C10            -0.5841611419        8.9828408969       -7.1387211717  S18       523             1.0000000000
      1750       161  PNM       C11            -0.8856564581        6.0649381193       -5.7685660367  S18       523             1.0000000000
      1751       161  PNM       O12            -1.5147475190        4.9991993868       -5.6062260465  S18       523             1.0000000000
      1752       161  PNM       O13             0.3425684137        6.1083307923       -6.2910133073  S18       523             1.0000000000
      1753       161  PNM       N14            -3.0621816711        9.9932841419       -3.0188193538  S18       523             1.0000000000
      1754       161  PNM       C15            -3.6074113258       11.1478034534       -3.4520819156  S18       523             1.0000000000
      1755       161  PNM       O16            -4.7012403588       11.1522471852       -4.0933531371  S18       523             1.0000000000
      1756       161  PNM       C17            -2.8735035303       12.4268503139       -3.1377957383  S18       523             1.0000000000
      1757       161  PNM       C18            -1.8730691915       12.7844115973       -4.2046349788  S18       523             1.0000000000
      1758       161  PNM       C19            -0.6381540181       13.3450670549       -3.8477914330  S18       523             1.0000000000
      1759       161  PNM       C20             0.2801817563       13.7146123569       -4.8324394048  S18       523             1.0000000000
      1760       161  PNM       C21            -0.0183714189       13.5093386666       -6.1813238883  S18       523             1.0000000000
      1761       161  PNM       C22            -1.2486022073       12.9522442449       -6.5416821838  S18       523             1.0000000000
      1762       161  PNM       C23            -2.1830882294       12.6088691483       -5.5620072780  S18       523             1.0000000000
      1763       161  PNM       H24            -0.7043131214        7.9430341403       -4.7568020123  S18       523             1.0000000000
      1764       161  PNM       H25            -0.8014505891        9.4425654915       -8.1088508276  S18       523             1.0000000000
      1765       161  PNM       H26             0.2413201340        8.2748135561       -7.2712069452  S18       523             1.0000000000
      1766       161  PNM       H27            -0.2523934120        9.7747929000       -6.4602638705  S18       523             1.0000000000
      1767       161  PNM       H28            -2.7169924538        8.0201306117       -8.5586241535  S18       523             1.0000000000
      1768       161  PNM       H29            -3.2947274321        6.8556538824       -7.3474762134  S18       523             1.0000000000
      1769       161  PNM       H30            -1.6801707114        6.6679718564       -8.0631888486  S18       523             1.0000000000
      1770       161  PNM       H31            -4.7324832244        7.8791142396       -5.1151653230  S18       523             1.0000000000
      1771       161  PNM       H32            -4.6370194835        8.5952445784       -2.7146026682  S18       523             1.0000000000
      1772       161  PNM       H33            -2.3666955583       12.3463256578       -2.1612443530  S18       523             1.0000000000
      1773       161  PNM       H34            -3.6127329196       13.2427608267       -3.0518443379  S18       523             1.0000000000
      1774       161  PNM       H35            -0.3995722893       13.5070389524       -2.7904072719  S18       523             1.0000000000
      1775       161  PNM       H36             1.2375383773       14.1636986365       -4.5430578037  S18       523             1.0000000000
      1776       161  PNM       H37             0.7028000744       13.7968903689       -6.9549171454  S18       523             1.0000000000
      1777       161  PNM       H38            -1.4880088875       12.7889669706       -7.5983109990  S18       523             1.0000000000
      1778       161  PNM       H39            -3.1642388606       12.2140185495       -5.8519545505  S18       523             1.0000000000
      1779       161  PNM       H40            -2.1625172560        9.9958443514       -2.4990481304  S18       523             1.0000000000
      1780       162  TIP3      OH2            -4.7032576996        7.5427410527       -0.2054065260  S18       290             1.0000000000
      1781       162  TIP3      H1             -6.2640653701        7.4154544943       -0.0572088052  S18       290             1.0000000000
      1782       162  TIP3      H2             -4.1317271961        8.1515064278        0.3506481505  S18       290             1.0000000000
      1783       163  SER       CB             -2.9601389729        5.0369922958       -2.1618838195  S19       70              1.0000000000
      1784       163  SER       HB1            -3.4469318067        4.1540331084       -2.6215476853  S19       70              1.0000000000
      1785       163  SER       HB2            -1.9862677727        5.2003302626       -2.6473320660  S19       70              1.0000000000
      1786       163  SER       OG             -3.8182791250        6.1803887943       -2.3747107998  S19       70              1.0000000000
      1787       163  SER       HG1            -4.1828329221        7.0958073069       -0.9272762687  S19       70              1.0000000000
      1788       163  SER       QQH1           -2.8110518358        4.8540208950       -1.0752070906  S19       70              1.0000000000
      1789       164  LYS       CD             -6.3092631232        3.3512571999       -1.9589860154  S19       73              1.0000000000
      1790       164  LYS       HD1            -7.0332301892        2.8967339650       -2.6428773027  S19       73              1.0000000000
      1791       164  LYS       HD2            -5.3141125747        3.2394409522       -2.4089891886  S19       73              1.0000000000
      1792       164  LYS       QQH2           -6.3381328640        2.8075641681       -1.0055548652  S19       73              1.0000000000
      1793       164  LYS       CE             -6.6258494007        4.8207355054       -1.7660399584  S19       73              1.0000000000
      1794       164  LYS       HE1            -6.1069111323        5.2211943982       -0.8746479298  S19       73              1.0000000000
      1795       164  LYS       HE2            -7.7114561537        4.9661678573       -1.6045201003  S19       73              1.0000000000
      1796       164  LYS       NZ             -6.1897332053        5.6084371868       -2.9117455203  S19       73              1.0000000000
      1797       164  LYS       HZ1            -6.3871613827        5.1643296109       -3.8260207611  S19       73              1.0000000000
      1798       164  LYS       HZ2            -5.0186332948        5.8386074439       -2.7757653967  S19       73              1.0000000000
      1799       164  LYS       HZ3            -6.6481855733        6.5472467663       -2.9141852527  S19       73              1.0000000000
      1800       165  SER       CB             -4.5733464922        4.5285328166       -6.2935308852  S19       130             1.0000000000
      1801       165  SER       HB1            -4.6046962500        5.5128005860       -6.7748590921  S19       130             1.0000000000
      1802       165  SER       HB2            -3.8158233969        3.9115091691       -6.8090560700  S19       130             1.0000000000
      1803       165  SER       OG             -4.1851949618        4.6737673357       -4.8974833167  S19       130             1.0000000000
      1804       165  SER       HG1            -3.5408935738        5.4397883609       -4.8400792045  S19       130             1.0000000000
      1805       165  SER       QQH3           -5.5542807996        4.0326306745       -6.3489703644  S19       130             1.0000000000
      1806       166  GLU       CB            -10.1011176274        9.4547369828        0.8536780711  S19       166             1.0000000000
      1807       166  GLU       HB1            -9.7291384638       10.0668885768        0.0210051542  S19       166             1.0000000000
      1808       166  GLU       HB2           -11.1613640306        9.2687689076        0.6744506522  S19       166             1.0000000000
      1809       166  GLU       QQH4           -9.9772742755        9.9748808073        1.8091336038  S19       166             1.0000000000
      1810       166  GLU       CG             -9.3520077513        8.1377410342        0.8440936326  S19       166             1.0000000000
      1811       166  GLU       HG1            -9.7814038794        7.4670327735        0.0837207121  S19       166             1.0000000000
      1812       166  GLU       HG2            -9.4642551145        7.6089528139        1.8068498533  S19       166             1.0000000000
      1813       166  GLU       CD             -7.8919091399        8.3154977840        0.5514994562  S19       166             1.0000000000
      1814       166  GLU       OE1            -7.2741675882        9.3708376350        0.6971792610  S19       166             1.0000000000
      1815       166  GLU       OE2            -7.2650608258        7.2077169608        0.0989015177  S19       166             1.0000000000
      1816       167  ASN       CB             -2.7112049955       11.6813968181        1.3931142301  S19       170             1.0000000000
      1817       167  ASN       HB1            -1.7515616409       11.5471101937        0.8817679351  S19       170             1.0000000000
      1818       167  ASN       HB2            -3.1634485202       12.6195667619        1.0554275127  S19       170             1.0000000000
      1819       167  ASN       QQH5           -2.5581587039       11.7084556736        2.4785772976  S19       170             1.0000000000
      1820       167  ASN       CG             -3.6206247279       10.5252622978        1.0450744197  S19       170             1.0000000000
      1821       167  ASN       OD1            -3.2724854294        9.3322047963        1.2243093360  S19       170             1.0000000000
      1822       167  ASN       ND2            -4.8334234757       10.8215771191        0.5334486127  S19       170             1.0000000000
      1823       167  ASN       HD21           -5.5055186832       10.0623231293        0.3248019870  S19       170             1.0000000000
      1824       167  ASN       HD22           -5.0516091790       11.7755388027        0.2007849340  S19       170             1.0000000000
      1825       168  LYS       CE             -3.1851591709        1.5602268805       -4.5156765281  S19       234             1.0000000000
      1826       168  LYS       HE1            -3.6224544450        1.7811221259       -3.5328255072  S19       234             1.0000000000
      1827       168  LYS       HE2            -3.9884841509        1.5154243359       -5.2625459914  S19       234             1.0000000000
      1828       168  LYS       NZ             -2.2733359547        2.6333865401       -4.8931212461  S19       234             1.0000000000
      1829       168  LYS       HZ1            -1.7973666698        2.4291124249       -5.8057806481  S19       234             1.0000000000
      1830       168  LYS       HZ2            -1.5110646485        2.7968172076       -4.1989944216  S19       234             1.0000000000
      1831       168  LYS       HZ3            -2.8000386437        3.5515180181       -4.9813548461  S19       234             1.0000000000
      1832       168  LYS       QQH6           -2.6402697927        0.6078066458       -4.4692333259  S19       234             1.0000000000
      1833       169  SER       CB              2.4189133014        3.3584435467       -5.8646863236  S19       235             1.0000000000
      1834       169  SER       HB1             3.1304698647        2.6913490125       -6.3802372408  S19       235             1.0000000000
      1835       169  SER       HB2             2.9522248660        4.2927154341       -5.6105118536  S19       235             1.0000000000
      1836       169  SER       OG              1.3251933448        3.6097966448       -6.7538350316  S19       235             1.0000000000
      1837       169  SER       HG1             0.8326331009        4.4250530910       -6.4578155421  S19       235             1.0000000000
      1838       169  SER       QQH7            2.0746095844        2.8744729864       -4.9214969884  S19       235             1.0000000000
      1839       170  PNM       S1             -3.0628547414        9.4988972959       -5.9723522259  S19       523             1.0000000000
      1840       170  PNM       C2             -1.8101991707        8.2532123457       -6.6067366970  S19       523             1.0000000000
      1841       170  PNM       C3             -1.4771321531        7.3944051911       -5.3573638926  S19       523             1.0000000000
      1842       170  PNM       N4             -2.7058834650        7.2452157507       -4.5492328830  S19       523             1.0000000000
      1843       170  PNM       C5             -3.7639363635        8.3065673323       -4.8060894331  S19       523             1.0000000000
      1844       170  PNM       C6             -3.6855915857        8.7050502603       -3.2783421111  S19       523             1.0000000000
      1845       170  PNM       C7             -2.6141703820        7.6088700461       -3.1582517539  S19       523             1.0000000000
      1846       170  PNM       O8             -1.6135858322        7.5260729339       -2.4133263972  S19       523             1.0000000000
      1847       170  PNM       C9             -2.4123435499        7.3951527413       -7.7083870882  S19       523             1.0000000000
      1848       170  PNM       C10            -0.5841461638        8.9765559900       -7.1323408928  S19       523             1.0000000000
      1849       170  PNM       C11            -0.8865427541        6.0605788120       -5.7667809345  S19       523             1.0000000000
      1850       170  PNM       O12            -1.5130360917        4.9918447403       -5.6076932334  S19       523             1.0000000000
      1851       170  PNM       O13             0.3416276672        6.1071980261       -6.2889303496  S19       523             1.0000000000
      1852       170  PNM       N14            -3.0578111133        9.9802070456       -3.0233350794  S19       523             1.0000000000
      1853       170  PNM       C15            -3.6030406449       11.1370095475       -3.4487853399  S19       523             1.0000000000
      1854       170  PNM       O16            -4.7013365898       11.1456671166       -4.0836065784  S19       523             1.0000000000
      1855       170  PNM       C17            -2.8675828434       12.4147894061       -3.1331908562  S19       523             1.0000000000
      1856       170  PNM       C18            -1.8706274251       12.7773289804       -4.2015575453  S19       523             1.0000000000
      1857       170  PNM       C19            -0.6373270080       13.3423565614       -3.8459424033  S19       523             1.0000000000
      1858       170  PNM       C20             0.2784333375       13.7160644918       -4.8313877760  S19       523             1.0000000000
      1859       170  PNM       C21            -0.0211472225       13.5109885602       -6.1800860776  S19       523             1.0000000000
      1860       170  PNM       C22            -1.2500361968       12.9501673843       -6.5392852840  S19       523             1.0000000000
      1861       170  PNM       C23            -2.1819562312       12.6024227317       -5.5586856140  S19       523             1.0000000000
      1862       170  PNM       H24            -0.7146025210        7.9368529106       -4.7490616431  S19       523             1.0000000000
      1863       170  PNM       H25            -0.7977144528        9.4346395137       -8.1040918264  S19       523             1.0000000000
      1864       170  PNM       H26             0.2429938001        8.2696171579       -7.2601482367  S19       523             1.0000000000
      1865       170  PNM       H27            -0.2566258735        9.7700854560       -6.4537931318  S19       523             1.0000000000
      1866       170  PNM       H28            -2.7113364207        8.0150051675       -8.5602630106  S19       523             1.0000000000
      1867       170  PNM       H29            -3.2933853899        6.8492554515       -7.3526703686  S19       523             1.0000000000
      1868       170  PNM       H30            -1.6763590202        6.6621750230       -8.0627247922  S19       523             1.0000000000
      1869       170  PNM       H31            -4.7382023172        7.8740588860       -5.1167523442  S19       523             1.0000000000
      1870       170  PNM       H32            -4.6436190499        8.5964030818       -2.7204581707  S19       523             1.0000000000
      1871       170  PNM       H33            -2.3576442660       12.3311264851       -2.1585365358  S19       523             1.0000000000
      1872       170  PNM       H34            -3.6068448144       13.2301783186       -3.0417324550  S19       523             1.0000000000
      1873       170  PNM       H35            -0.3977297317       13.5038939500       -2.7887198391  S19       523             1.0000000000
      1874       170  PNM       H36             1.2347055975       14.1680223166       -4.5428221252  S19       523             1.0000000000
      1875       170  PNM       H37             0.6982107175       13.8013868435       -6.9543067693  S19       523             1.0000000000
      1876       170  PNM       H38            -1.4902588195       12.7870639355       -7.5957618599  S19       523             1.0000000000
      1877       170  PNM       H39            -3.1618193917       12.2037455076       -5.8477089852  S19       523             1.0000000000
      1878       170  PNM       H40            -2.1561670281        9.9771210330       -2.5067687253  S19       523             1.0000000000
      1879       171  TIP3      OH2            -4.7015765652        7.5390519173       -0.1999685414  S19       290             1.0000000000
      1880       171  TIP3      H1             -6.2673679758        7.4126204120       -0.0443455417  S19       290             1.0000000000
      1881       171  TIP3      H2             -4.1323449926        8.1498705092        0.3563889627  S19       290             1.0000000000
      1882       172  SER       CB             -2.9473855822        5.0447386031       -2.1661608642  S20       70              1.0000000000
      1883       172  SER       HB1            -3.4391230624        4.1638339872       -2.6258775157  S20       70              1.0000000000
      1884       172  SER       HB2            -1.9719428662        5.2017180873       -2.6491328868  S20       70              1.0000000000
      1885       172  SER       OG             -3.7999274517        6.1935977429       -2.3830526155  S20       70              1.0000000000
      1886       172  SER       HG1            -4.1773507151        7.1037175506       -0.9279001393  S20       70              1.0000000000
      1887       172  SER       QQH1           -2.8033531101        4.8631082786       -1.0789393968  S20       70              1.0000000000
      1888       173  LYS       CD             -6.2991462637        3.3521742044       -1.9694813115  S20       73              1.0000000000
      1889       173  LYS       HD1            -7.0298319027        2.9008554911       -2.6484294614  S20       73              1.0000000000
      1890       173  LYS       HD2            -5.3065922654        3.2317439204       -2.4231243864  S20       73              1.0000000000
      1891       173  LYS       QQH2           -6.3278051327        2.8133127184       -1.0138225913  S20       73              1.0000000000
      1892       173  LYS       CE             -6.6040098088        4.8244832575       -1.7796229727  S20       73              1.0000000000
      1893       173  LYS       HE1            -6.0654412096        5.2304089211       -0.9031608677  S20       73              1.0000000000
      1894       173  LYS       HE2            -7.6849746321        4.9788477231       -1.6013465570  S20       73              1.0000000000
      1895       173  LYS       NZ             -6.1868167310        5.6060968440       -2.9380112647  S20       73              1.0000000000
      1896       173  LYS       HZ1            -6.4043361155        5.1620920526       -3.8480311563  S20       73              1.0000000000
      1897       173  LYS       HZ2            -5.0503786174        5.8238292491       -2.8351716980  S20       73              1.0000000000
      1898       173  LYS       HZ3            -6.6406483986        6.5479826821       -2.9332502147  S20       73              1.0000000000
      1899       174  SER       CB             -4.5757693318        4.5306479645       -6.2922342488  S20       130             1.0000000000
      1900       174  SER       HB1            -4.6056047420        5.5149829657       -6.7736325900  S20       130             1.0000000000
      1901       174  SER       HB2            -3.8164955175        3.9136505605       -6.8049276672  S20       130             1.0000000000
      1902       174  SER       OG             -4.1925998312        4.6760212543       -4.8945683254  S20       130             1.0000000000
      1903       174  SER       HG1            -3.5295697582        5.4271084838       -4.8428637014  S20       130             1.0000000000
      1904       174  SER       QQH3           -5.5566854624        4.0347596780       -6.3503048794  S20       130             1.0000000000
      1905       175  GLU       CB            -10.1039112266        9.4584173186        0.8539994350  S20       166             1.0000000000
      1906       175  GLU       HB1            -9.7305423736       10.0702709837        0.0217426470  S20       166             1.0000000000
      1907       175  GLU       HB2           -11.1642435382        9.2737982931        0.6738690104  S20       166             1.0000000000
      1908       175  GLU       QQH4           -9.9802133455        9.9780818868        1.8097145241  S20       166             1.0000000000
      1909       175  GLU       CG             -9.3563391496        8.1404457986        0.8449582939  S20       166             1.0000000000
      1910       175  GLU       HG1            -9.7846430585        7.4709983265        0.0828275829  S20       166             1.0000000000
      1911       175  GLU       HG2            -9.4715684839        7.6107182856        1.8068065530  S20       166             1.0000000000
      1912       175  GLU       CD             -7.8952942925        8.3165490033        0.5560510053  S20       166             1.0000000000
      1913       175  GLU       OE1            -7.2772436296        9.3711936503        0.6988247385  S20       166             1.0000000000
      1914       175  GLU       OE2            -7.2667781976        7.2055426792        0.1083242910  S20       166             1.0000000000
      1915       176  ASN       CB             -2.7108557778       11.6812940569        1.3935528993  S20       170             1.0000000000
      1916       176  ASN       HB1            -1.7513997031       11.5467688941        0.8820164283  S20       170             1.0000000000
      1917       176  ASN       HB2            -3.1630702442       12.6193900831        1.0557050691  S20       170             1.0000000000
      1918       176  ASN       QQH5           -2.5574963388       11.7085861482        2.4789545273  S20       170             1.0000000000
      1919       176  ASN       CG             -3.6202107783       10.5251149427        1.0457496376  S20       170             1.0000000000
      1920       176  ASN       OD1            -3.2743627496        9.3321847849        1.2291441338  S20       170             1.0000000000
      1921       176  ASN       ND2            -4.8315720359       10.8213594048        0.5301989703  S20       170             1.0000000000
      1922       176  ASN       HD21           -5.5024618422       10.0619038987        0.3200164895  S20       170             1.0000000000
      1923       176  ASN       HD22           -5.0481344482       11.7746895960        0.1942466541  S20       170             1.0000000000
      1924       177  LYS       CE             -3.1866468940        1.5613393200       -4.5150014685  S20       234             1.0000000000
      1925       177  LYS       HE1            -3.6239600063        1.7813277578       -3.5319010304  S20       234             1.0000000000
      1926       177  LYS       HE2            -3.9900383070        1.5164972632       -5.2618297562  S20       234             1.0000000000
      1927       177  LYS       NZ             -2.2753670304        2.6350119001       -4.8919077379  S20       234             1.0000000000
      1928       177  LYS       HZ1            -1.7987390943        2.4312729663       -5.8045120522  S20       234             1.0000000000
      1929       177  LYS       HZ2            -1.5129112216        2.7988776841       -4.1979252008  S20       234             1.0000000000
      1930       177  LYS       HZ3            -2.8010741613        3.5526154776       -4.9808336271  S20       234             1.0000000000
      1931       177  LYS       QQH6           -2.6413019184        0.6091969426       -4.4691084167  S20       234             1.0000000000
      1932       178  SER       CB              2.4177400668        3.3586350959       -5.8649651857  S20       235             1.0000000000
      1933       178  SER       HB1             3.1294415874        2.6917256076       -6.3806140999  S20       235             1.0000000000
      1934       178  SER       HB2             2.9507875606        4.2930414690       -5.6109237574  S20       235             1.0000000000
      1935       178  SER       OG              1.3237158465        3.6096588320       -6.7539391895  S20       235             1.0000000000
      1936       178  SER       HG1             0.8311732568        4.4251248554       -6.4577023543  S20       235             1.0000000000
      1937       178  SER       QQH7            2.0737459687        2.8745211979       -4.9217155011  S20       235             1.0000000000
      1938       179  PNM       S1             -3.0662490988        9.4907097998       -5.9737781385  S20       523             1.0000000000
      1939       179  PNM       C2             -1.8115529152        8.2466228398       -6.6043377693  S20       523             1.0000000000
      1940       179  PNM       C3             -1.4834902263        7.3874088784       -5.3534832501  S20       523             1.0000000000
      1941       179  PNM       N4             -2.7164190233        7.2303634468       -4.5532971282  S20       523             1.0000000000
      1942       179  PNM       C5             -3.7668015826        8.2979879621       -4.8070263664  S20       523             1.0000000000
      1943       179  PNM       C6             -3.6895059575        8.6961354832       -3.2813407851  S20       523             1.0000000000
      1944       179  PNM       C7             -2.6323363848        7.5849065961       -3.1512413269  S20       523             1.0000000000
      1945       179  PNM       O8             -1.6151215209        7.5250377603       -2.4174918981  S20       523             1.0000000000
      1946       179  PNM       C9             -2.4098551259        7.3898916630       -7.7094188030  S20       523             1.0000000000
      1947       179  PNM       C10            -0.5841265680        8.9706833851       -7.1259774587  S20       523             1.0000000000
      1948       179  PNM       C11            -0.8874139361        6.0570750092       -5.7646450307  S20       523             1.0000000000
      1949       179  PNM       O12            -1.5109405035        4.9848643307       -5.6090210125  S20       523             1.0000000000
      1950       179  PNM       O13             0.3406535031        6.1066321622       -6.2870783844  S20       523             1.0000000000
      1951       179  PNM       N14            -3.0533373556        9.9671815788       -3.0278087827  S20       523             1.0000000000
      1952       179  PNM       C15            -3.5982365119       11.1260632339       -3.4457649087  S20       523             1.0000000000
      1953       179  PNM       O16            -4.7012130143       11.1393725439       -4.0745025459  S20       523             1.0000000000
      1954       179  PNM       C17            -2.8619166570       12.4031963197       -3.1291440260  S20       523             1.0000000000
      1955       179  PNM       C18            -1.8684027686       12.7709035071       -4.1988754767  S20       523             1.0000000000
      1956       179  PNM       C19            -0.6366105969       13.3399452166       -3.8443634279  S20       523             1.0000000000
      1957       179  PNM       C20             0.2768580919       13.7173927836       -4.8304848205  S20       523             1.0000000000
      1958       179  PNM       C21            -0.0236124130       13.5125105005       -6.1790248115  S20       523             1.0000000000
      1959       179  PNM       C22            -1.2513206369       12.9484228121       -6.5372011639  S20       523             1.0000000000
      1960       179  PNM       C23            -2.1809266128       12.5967276835       -5.5558000602  S20       523             1.0000000000
      1961       179  PNM       H24            -0.7262153935        7.9311702556       -4.7397763001  S20       523             1.0000000000
      1962       179  PNM       H25            -0.7942903322        9.4272968040       -8.0991959616  S20       523             1.0000000000
      1963       179  PNM       H26             0.2445447888        8.2647646374       -7.2496088182  S20       523             1.0000000000
      1964       179  PNM       H27            -0.2604429772        9.7657083120       -6.4474245075  S20       523             1.0000000000
      1965       179  PNM       H28            -2.7059245416        8.0108908902       -8.5615144891  S20       523             1.0000000000
      1966       179  PNM       H29            -3.2923017681        6.8437298704       -7.3576605978  S20       523             1.0000000000
      1967       179  PNM       H30            -1.6729441746        6.6571702093       -8.0623237024  S20       523             1.0000000000
      1968       179  PNM       H31            -4.7438367495        7.8710066557       -5.1180553314  S20       523             1.0000000000
      1969       179  PNM       H32            -4.6516164009        8.6001333203       -2.7280542510  S20       523             1.0000000000
      1970       179  PNM       H33            -2.3490292031       12.3171554042       -2.1562241160  S20       523             1.0000000000
      1971       179  PNM       H34            -3.6016357180       13.2176545275       -3.0327127969  S20       523             1.0000000000
      1972       179  PNM       H35            -0.3960115724       13.5009154701       -2.7872794762  S20       523             1.0000000000
      1973       179  PNM       H36             1.2321753892       14.1718707760       -4.5426277957  S20       523             1.0000000000
      1974       179  PNM       H37             0.6941638010       13.8053829256       -6.9537861018  S20       523             1.0000000000
      1975       179  PNM       H38            -1.4922185537       12.7854138633       -7.5935463526  S20       523             1.0000000000
      1976       179  PNM       H39            -3.1594825620       12.1942643115       -5.8439508685  S20       523             1.0000000000
      1977       179  PNM       H40            -2.1493108368        9.9575664057       -2.5150618508  S20       523             1.0000000000
      1978       180  TIP3      OH2            -4.7001884995        7.5351178135       -0.1952337316  S20       290             1.0000000000
      1979       180  TIP3      H1             -6.2683762277        7.4110983455       -0.0328593971  S20       290             1.0000000000
      1980       180  TIP3      H2             -4.1338895229        8.1488509787        0.3613727523  S20       290             1.0000000000
      1981       181  SER       CB             -2.9349389609        5.0536299191       -2.1702859917  S21       70              1.0000000000
      1982       181  SER       HB1            -3.4354783044        4.1768804155       -2.6292719207  S21       70              1.0000000000
      1983       181  SER       HB2            -1.9580115497        5.2014139139       -2.6509261904  S21       70              1.0000000000
      1984       181  SER       OG             -3.7766739755        6.2125008876       -2.3929549547  S21       70              1.0000000000
      1985       181  SER       HG1            -4.1701048712        7.1154432319       -0.9272065756  S21       70              1.0000000000
      1986       181  SER       QQH1           -2.7972868144        4.8750221795       -1.0824104976  S21       70              1.0000000000
      1987       182  LYS       CD             -6.2909253509        3.3531276000       -1.9781802758  S21       73              1.0000000000
      1988       182  LYS       HD1            -7.0289104837        2.9057889924       -2.6519915350  S21       73              1.0000000000
      1989       182  LYS       HD2            -5.3014452530        3.2234623494       -2.4360317424  S21       73              1.0000000000
      1990       182  LYS       QQH2           -6.3190734037        2.8187534879       -1.0205378054  S21       73              1.0000000000
      1991       182  LYS       CE             -6.5827832309        4.8283454391       -1.7906874657  S21       73              1.0000000000
      1992       182  LYS       HE1            -6.0229975865        5.2389637873       -0.9305139597  S21       73              1.0000000000
      1993       182  LYS       HE2            -7.6583853319        4.9925674110       -1.5936390058  S21       73              1.0000000000
      1994       182  LYS       NZ             -6.1875871716        5.6034645881       -2.9623945363  S21       73              1.0000000000
      1995       182  LYS       HZ1            -6.4378020677        5.1642268033       -3.8666207847  S21       73              1.0000000000
      1996       182  LYS       HZ2            -5.0813561763        5.7999223092       -2.9068228452  S21       73              1.0000000000
      1997       182  LYS       HZ3            -6.6288115206        6.5520666530       -2.9448320410  S21       73              1.0000000000
      1998       183  SER       CB             -4.5776971499        4.5333373979       -6.2903629926  S21       130             1.0000000000
      1999       183  SER       HB1            -4.6063416940        5.5173662079       -6.7723835690  S21       130             1.0000000000
      2000       183  SER       HB2            -3.8167208057        3.9162187566       -6.7998640095  S21       130             1.0000000000
      2001       183  SER       OG             -4.1985669226        4.6802475132       -4.8911411977  S21       130             1.0000000000
      2002       183  SER       HG1            -3.5172093089        5.4164845459       -4.8475445597  S21       130             1.0000000000
      2003       183  SER       QQH3           -5.5585649008        4.0371907375       -6.3499344867  S21       130             1.0000000000
      2004       184  GLU       CB            -10.1060769934        9.4612734304        0.8542310711  S21       166             1.0000000000
      2005       184  GLU       HB1            -9.7316236615       10.0729278008        0.0223141325  S21       166             1.0000000000
      2006       184  GLU       HB2           -11.1664758379        9.2777227468        0.6733560833  S21       166             1.0000000000
      2007       184  GLU       QQH4           -9.9825171948        9.9804894749        1.8102022877  S21       166             1.0000000000
      2008       184  GLU       CG             -9.3597432810        8.1425008121        0.8455834041  S21       166             1.0000000000
      2009       184  GLU       HG1            -9.7872246897        7.4740271141        0.0820701472  S21       166             1.0000000000
      2010       184  GLU       HG2            -9.4772958565        7.6120784535        1.8067606021  S21       166             1.0000000000
      2011       184  GLU       CD             -7.8980664443        8.3174757049        0.5595683365  S21       166             1.0000000000
      2012       184  GLU       OE1            -7.2795590811        9.3712049631        0.7000960087  S21       166             1.0000000000
      2013       184  GLU       OE2            -7.2680451474        7.2036561082        0.1151240410  S21       166             1.0000000000
      2014       185  ASN       CB             -2.7105367096       11.6810057524        1.3938902881  S21       170             1.0000000000
      2015       185  ASN       HB1            -1.7512648350       11.5460687009        0.8822072008  S21       170             1.0000000000
      2016       185  ASN       HB2            -3.1625936617       12.6190797527        1.0558044215  S21       170             1.0000000000
      2017       185  ASN       QQH5           -2.5569112347       11.7085328205        2.4792513468  S21       170             1.0000000000
      2018       185  ASN       CG             -3.6200017322       10.5249860275        1.0463045795  S21       170             1.0000000000
      2019       185  ASN       OD1            -3.2766009430        9.3320127548        1.2332047677  S21       170             1.0000000000
      2020       185  ASN       ND2            -4.8301606691       10.8214475146        0.5275604103  S21       170             1.0000000000
      2021       185  ASN       HD21           -5.4997553495       10.0618851365        0.3152763419  S21       170             1.0000000000
      2022       185  ASN       HD22           -5.0448961617       11.7741546919        0.1884005846  S21       170             1.0000000000
      2023       186  LYS       CE             -3.1879765664        1.5627253925       -4.5145704089  S21       234             1.0000000000
      2024       186  LYS       HE1            -3.6253822999        1.7816510420       -3.5312107239  S21       234             1.0000000000
      2025       186  LYS       HE2            -3.9914257997        1.5176992972       -5.2613600522  S21       234             1.0000000000
      2026       186  LYS       NZ             -2.2773750480        2.6370693395       -4.8909294359  S21       234             1.0000000000
      2027       186  LYS       HZ1            -1.8003740707        2.4340982037       -5.8036751132  S21       234             1.0000000000
      2028       186  LYS       HZ2            -1.5143256019        2.8010531757       -4.1974569265  S21       234             1.0000000000
      2029       186  LYS       HZ3            -2.8016385975        3.5544182450       -4.9802707786  S21       234             1.0000000000
      2030       186  LYS       QQH6           -2.6419913789        0.6109883644       -4.4692736639  S21       234             1.0000000000
      2031       187  SER       CB              2.4167036993        3.3589059373       -5.8651820890  S21       235             1.0000000000
      2032       187  SER       HB1             3.1284739000        2.6921078879       -6.3809572588  S21       235             1.0000000000
      2033       187  SER       HB2             2.9495955808        4.2933625386       -5.6112297763  S21       235             1.0000000000
      2034       187  SER       OG              1.3223969920        3.6097869951       -6.7539579585  S21       235             1.0000000000
      2035       187  SER       HG1             0.8300530392        4.4256968038       -6.4576197079  S21       235             1.0000000000
      2036       187  SER       QQH7            2.0729802757        2.8746217034       -4.9218902806  S21       235             1.0000000000
      2037       188  PNM       S1             -3.0690036738        9.4834429999       -5.9747877917  S21       523             1.0000000000
      2038       188  PNM       C2             -1.8128796546        8.2408065824       -6.6018244090  S21       523             1.0000000000
      2039       188  PNM       C3             -1.4901761076        7.3809342552       -5.3492999273  S21       523             1.0000000000
      2040       188  PNM       N4             -2.7280157437        7.2148770626       -4.5579747178  S21       523             1.0000000000
      2041       188  PNM       C5             -3.7688708918        8.2901077363       -4.8074772838  S21       523             1.0000000000
      2042       188  PNM       C6             -3.6932560536        8.6876050740       -3.2842395445  S21       523             1.0000000000
      2043       188  PNM       C7             -2.6552188521        7.5561460877       -3.1406171782  S21       523             1.0000000000
      2044       188  PNM       O8             -1.6171263827        7.5237809956       -2.4202862372  S21       523             1.0000000000
      2045       188  PNM       C9             -2.4077217595        7.3856563628       -7.7104043529  S21       523             1.0000000000
      2046       188  PNM       C10            -0.5841510773        8.9654289845       -7.1199706367  S21       523             1.0000000000
      2047       188  PNM       C11            -0.8881199205        6.0544219182       -5.7624862961  S21       523             1.0000000000
      2048       188  PNM       O12            -1.5083626895        4.9783419787       -5.6101913991  S21       523             1.0000000000
      2049       188  PNM       O13             0.3397882942        6.1066656408       -6.2855510617  S21       523             1.0000000000
      2050       188  PNM       N14            -3.0489938202        9.9547183837       -3.0320265154  S21       523             1.0000000000
      2051       188  PNM       C15            -3.5933321280       11.1154985876       -3.4431636923  S21       523             1.0000000000
      2052       188  PNM       O16            -4.7008911578       11.1336053256       -4.0664197622  S21       523             1.0000000000
      2053       188  PNM       C17            -2.8568206560       12.3925753695       -3.1258083781  S21       523             1.0000000000
      2054       188  PNM       C18            -1.8664959092       12.7653260051       -4.1966686113  S21       523             1.0000000000
      2055       188  PNM       C19            -0.6360481239       13.3378832549       -3.8430890896  S21       523             1.0000000000
      2056       188  PNM       C20             0.2754815553       13.7185391603       -4.8297487412  S21       523             1.0000000000
      2057       188  PNM       C21            -0.0257091430       13.5138430772       -6.1781623366  S21       523             1.0000000000
      2058       188  PNM       C22            -1.2524243145       12.9470276972       -6.5354885206  S21       523             1.0000000000
      2059       188  PNM       C23            -2.1800455639       12.5919135084       -5.5534348832  S21       523             1.0000000000
      2060       188  PNM       H24            -0.7389042627        7.9259653267       -4.7293661270  S21       523             1.0000000000
      2061       188  PNM       H25            -0.7913131388        9.4208328720       -8.0944298167  S21       523             1.0000000000
      2062       188  PNM       H26             0.2458453988        8.2604614177       -7.2400275807  S21       523             1.0000000000
      2063       188  PNM       H27            -0.2638006907        9.7616959300       -6.4414316290  S21       523             1.0000000000
      2064       188  PNM       H28            -2.7010272206        8.0079425566       -8.5625937201  S21       523             1.0000000000
      2065       188  PNM       H29            -3.2915358467        6.8392240936       -7.3625008571  S21       523             1.0000000000
      2066       188  PNM       H30            -1.6700789197        6.6531397690       -8.0622337073  S21       523             1.0000000000
      2067       188  PNM       H31            -4.7492260787        7.8698813036       -5.1188471173  S21       523             1.0000000000
      2068       188  PNM       H32            -4.6603395650        8.6058030261       -2.7369903784  S21       523             1.0000000000
      2069       188  PNM       H33            -2.3413323362       12.3048993600       -2.1544369294  S21       523             1.0000000000
      2070       188  PNM       H34            -3.5974237387       13.2058157343       -3.0251310549  S21       523             1.0000000000
      2071       188  PNM       H35            -0.3945261086       13.4982195382       -2.7861134831  S21       523             1.0000000000
      2072       188  PNM       H36             1.2299891865       14.1751123476       -4.5424656242  S21       523             1.0000000000
      2073       188  PNM       H37             0.6907665842       13.8087415771       -6.9533526353  S21       523             1.0000000000
      2074       188  PNM       H38            -1.4938459863       12.7840546768       -7.5917209007  S21       523             1.0000000000
      2075       188  PNM       H39            -3.1573507396       12.1859136089       -5.8408178455  S21       523             1.0000000000
      2076       188  PNM       H40            -2.1422706183        9.9378881702       -2.5236220615  S21       523             1.0000000000
      2077       189  TIP3      OH2            -4.6989447475        7.5319092564       -0.1904884753  S21       290             1.0000000000
      2078       189  TIP3      H1             -6.2691143265        7.4102578626       -0.0234436254  S21       290             1.0000000000
      2079       189  TIP3      H2             -4.1365956055        8.1491837489        0.3668055499  S21       290             1.0000000000
      2080       190  SER       CB             -2.9236464743        5.0631310480       -2.1742624193  S22       70              1.0000000000
      2081       190  SER       HB1            -3.4350598300        4.1919350772       -2.6317071733  S22       70              1.0000000000
      2082       190  SER       HB2            -1.9457727201        5.2008822010       -2.6531422497  S22       70              1.0000000000
      2083       190  SER       OG             -3.7527096091        6.2342761975       -2.4037902932  S22       70              1.0000000000
      2084       190  SER       HG1            -4.1617368670        7.1298337326       -0.9247413641  S22       70              1.0000000000
      2085       190  SER       QQH1           -2.7926122361        4.8896265705       -1.0857634800  S22       70              1.0000000000
      2086       191  LYS       CD             -6.2842457903        3.3539647915       -1.9854299645  S22       73              1.0000000000
      2087       191  LYS       HD1            -7.0300031622        2.9113136062       -2.6538747807  S22       73              1.0000000000
      2088       191  LYS       HD2            -5.2983490026        3.2142983455       -2.4480634083  S22       73              1.0000000000
      2089       191  LYS       QQH2           -6.3116825914        2.8238119431       -1.0258593254  S22       73              1.0000000000
      2090       191  LYS       CE             -6.5616098821        4.8322852652       -1.8001077535  S22       73              1.0000000000
      2091       191  LYS       HE1            -5.9799229826        5.2462485485       -0.9565956498  S22       73              1.0000000000
      2092       191  LYS       HE2            -7.6311717828        5.0073562735       -1.5830203493  S22       73              1.0000000000
      2093       191  LYS       NZ             -6.1892554729        5.6001332503       -2.9850833195  S22       73              1.0000000000
      2094       191  LYS       HZ1            -6.4855091505        5.1712584591       -3.8807439310  S22       73              1.0000000000
      2095       191  LYS       HZ2            -5.1026925493        5.7655265601       -2.9850849237  S22       73              1.0000000000
      2096       191  LYS       HZ3            -6.6082054540        6.5592636739       -2.9498932509  S22       73              1.0000000000
      2097       192  SER       CB             -4.5790287887        4.5368444334       -6.2878023431  S22       130             1.0000000000
      2098       192  SER       HB1            -4.6069146361        5.5200707570       -6.7712829468  S22       130             1.0000000000
      2099       192  SER       HB2            -3.8164105624        3.9192943811       -6.7937243720  S22       130             1.0000000000
      2100       192  SER       OG             -4.2025892676        4.6872171912       -4.8870891494  S22       130             1.0000000000
      2101       192  SER       HG1            -3.5068787563        5.4127734242       -4.8530784421  S22       130             1.0000000000
      2102       192  SER       QQH3           -5.5597190517        4.0401755857       -6.3474292025  S22       130             1.0000000000
      2103       193  GLU       CB            -10.1078101001        9.4635362130        0.8544057305  S22       166             1.0000000000
      2104       193  GLU       HB1            -9.7324858481       10.0750506665        0.0227573193  S22       166             1.0000000000
      2105       193  GLU       HB2           -11.1682538527        9.2808566513        0.6729446114  S22       166             1.0000000000
      2106       193  GLU       QQH4           -9.9843935018        9.9823238689        1.8106142370  S22       166             1.0000000000
      2107       193  GLU       CG             -9.3625265836        8.1441012543        0.8460637934  S22       166             1.0000000000
      2108       193  GLU       HG1            -9.7893632074        7.4763545638        0.0814811156  S22       166             1.0000000000
      2109       193  GLU       HG2            -9.4818594708        7.6131478253        1.8067390104  S22       166             1.0000000000
      2110       193  GLU       CD             -7.9004587858        8.3182769825        0.5623054872  S22       166             1.0000000000
      2111       193  GLU       OE1            -7.2813209567        9.3709696649        0.7010959898  S22       166             1.0000000000
      2112       193  GLU       OE2            -7.2693437322        7.2019918081        0.1201127020  S22       166             1.0000000000
      2113       194  ASN       CB             -2.7102226418       11.6806033949        1.3941450375  S22       170             1.0000000000
      2114       194  ASN       HB1            -1.7510914138       11.5451328122        0.8823441780  S22       170             1.0000000000
      2115       194  ASN       HB2            -3.1620548171       12.6186875220        1.0557983949  S22       170             1.0000000000
      2116       194  ASN       QQH5           -2.5564017065       11.7083417124        2.4794804051  S22       170             1.0000000000
      2117       194  ASN       CG             -3.6199538840       10.5249400221        1.0467655564  S22       170             1.0000000000
      2118       194  ASN       OD1            -3.2789529579        9.3317380556        1.2366948144  S22       170             1.0000000000
      2119       194  ASN       ND2            -4.8290370958       10.8217453374        0.5253802971  S22       170             1.0000000000
      2120       194  ASN       HD21           -5.4974768028       10.0622237356        0.3109145822  S22       170             1.0000000000
      2121       194  ASN       HD22           -5.0419935532       11.7739293449        0.1833006222  S22       170             1.0000000000
      2122       195  LYS       CE             -3.1893278018        1.5643732297       -4.5142996466  S22       234             1.0000000000
      2123       195  LYS       HE1            -3.6268980580        1.7819488718       -3.5306725356  S22       234             1.0000000000
      2124       195  LYS       HE2            -3.9928776690        1.5189745295       -5.2609900523  S22       234             1.0000000000
      2125       195  LYS       NZ             -2.2797699937        2.6397784875       -4.8900655679  S22       234             1.0000000000
      2126       195  LYS       HZ1            -1.8028418550        2.4380643478       -5.8032956150  S22       234             1.0000000000
      2127       195  LYS       HZ2            -1.5156523314        2.8033999299       -4.1975539441  S22       234             1.0000000000
      2128       195  LYS       HZ3            -2.8025060323        3.5572236024       -4.9790616634  S22       234             1.0000000000
      2129       195  LYS       QQH6           -2.6423334898        0.6132451527       -4.4697304222  S22       234             1.0000000000
      2130       196  SER       CB              2.4158023755        3.3592073223       -5.8653604563  S22       235             1.0000000000
      2131       196  SER       HB1             3.1275913751        2.6924516147       -6.3812851236  S22       235             1.0000000000
      2132       196  SER       HB2             2.9486270111        4.2936415006       -5.6114388312  S22       235             1.0000000000
      2133       196  SER       OG              1.3212598709        3.6101119710       -6.7539376470  S22       235             1.0000000000
      2134       196  SER       HG1             0.8292216891        4.4265457755       -6.4575399411  S22       235             1.0000000000
      2135       196  SER       QQH7            2.0722855040        2.8747668380       -4.9220366397  S22       235             1.0000000000
      2136       197  PNM       S1             -3.0714135319        9.4769509229       -5.9754519721  S22       523             1.0000000000
      2137       197  PNM       C2             -1.8142309301        8.2355538203       -6.5994657949  S22       523             1.0000000000
      2138       197  PNM       C3             -1.4973183157        7.3745310042       -5.3453815577  S22       523             1.0000000000
      2139       197  PNM       N4             -2.7407734935        7.1982686070       -4.5635979061  S22       523             1.0000000000
      2140       197  PNM       C5             -3.7706240345        8.2825562006       -4.8077623127  S22       523             1.0000000000
      2141       197  PNM       C6             -3.6966369535        8.6793198549       -3.2872535417  S22       523             1.0000000000
      2142       197  PNM       C7             -2.6808889682        7.5252554889       -3.1278501814  S22       523             1.0000000000
      2143       197  PNM       O8             -1.6197357701        7.5220923862       -2.4217007317  S22       523             1.0000000000
      2144       197  PNM       C9             -2.4059154221        7.3822918755       -7.7116204781  S22       523             1.0000000000
      2145       197  PNM       C10            -0.5841966276        8.9606787146       -7.1143129557  S22       523             1.0000000000
      2146       197  PNM       C11            -0.8885672219        6.0521839634       -5.7605983198  S22       523             1.0000000000
      2147       197  PNM       O12            -1.5049853874        4.9720315450       -5.6113127365  S22       523             1.0000000000
      2148       197  PNM       O13             0.3391924380        6.1073072769       -6.2843356689  S22       523             1.0000000000
      2149       197  PNM       N14            -3.0447868169        9.9427559083       -3.0360778527  S22       523             1.0000000000
      2150       197  PNM       C15            -3.5884987405       11.1053699021       -3.4409777339  S22       523             1.0000000000
      2151       197  PNM       O16            -4.7003277840       11.1282141691       -4.0592090619  S22       523             1.0000000000
      2152       197  PNM       C17            -2.8522245156       12.3827688595       -3.1230312307  S22       523             1.0000000000
      2153       197  PNM       C18            -1.8648499993       12.7604014147       -4.1948398010  S22       523             1.0000000000
      2154       197  PNM       C19            -0.6356146750       13.3360779362       -3.8420526780  S22       523             1.0000000000
      2155       197  PNM       C20             0.2742632654       13.7195283326       -4.8291392904  S22       523             1.0000000000
      2156       197  PNM       C21            -0.0275062004       13.5150103460       -6.1774574606  S22       523             1.0000000000
      2157       197  PNM       C22            -1.2533801253       12.9458929402       -6.5340800833  S22       523             1.0000000000
      2158       197  PNM       C23            -2.1792818782       12.5877726512       -5.5514875954  S22       523             1.0000000000
      2159       197  PNM       H24            -0.7530703795        7.9207573804       -4.7182172763  S22       523             1.0000000000
      2160       197  PNM       H25            -0.7886415921        9.4151483991       -8.0898382205  S22       523             1.0000000000
      2161       197  PNM       H26             0.2469798736        8.2565892503       -7.2312451527  S22       523             1.0000000000
      2162       197  PNM       H27            -0.2668448399        9.7579467510       -6.4357041909  S22       523             1.0000000000
      2163       197  PNM       H28            -2.6966010398        8.0059937466       -8.5637740467  S22       523             1.0000000000
      2164       197  PNM       H29            -3.2910285702        6.8355826527       -7.3674905529  S22       523             1.0000000000
      2165       197  PNM       H30            -1.6676900358        6.6499614895       -8.0626485673  S22       523             1.0000000000
      2166       197  PNM       H31            -4.7548866639        7.8702465370       -5.1191747320  S22       523             1.0000000000
      2167       197  PNM       H32            -4.6689352736        8.6121312967       -2.7467281764  S22       523             1.0000000000
      2168       197  PNM       H33            -2.3344483717       12.2940084704       -2.1530076058  S22       523             1.0000000000
      2169       197  PNM       H34            -3.5940059153       13.1945849357       -3.0187389749  S22       523             1.0000000000
      2170       197  PNM       H35            -0.3932770013       13.4957670356       -2.7851717692  S22       523             1.0000000000
      2171       197  PNM       H36             1.2280778360       14.1778742871       -4.5423051844  S22       523             1.0000000000
      2172       197  PNM       H37             0.6879117662       13.8115922493       -6.9530018530  S22       523             1.0000000000
      2173       197  PNM       H38            -1.4952209960       12.7829397753       -7.5902369171  S22       523             1.0000000000
      2174       197  PNM       H39            -3.1554107041       12.1785282886       -5.8382257531  S22       523             1.0000000000
      2175       197  PNM       H40            -2.1352507024        9.9183451279       -2.5322747476  S22       523             1.0000000000
      2176       198  TIP3      OH2            -4.6974196000        7.5298511567       -0.1853071301  S22       290             1.0000000000
      2177       198  TIP3      H1             -6.2707470662        7.4096075137       -0.0158305608  S22       290             1.0000000000
      2178       198  TIP3      H2             -4.1395050368        8.1514568153        0.3737978739  S22       290             1.0000000000
      2179       199  SER       CB             -2.9139778309        5.0729495589       -2.1780084504  S23       70              1.0000000000
      2180       199  SER       HB1            -3.4366931315        4.2077287167       -2.6331561078  S23       70              1.0000000000
      2181       199  SER       HB2            -1.9358713693        5.2010299793       -2.6561165332  S23       70              1.0000000000
      2182       199  SER       OG             -3.7315730967        6.2558166777       -2.4139626509  S23       70              1.0000000000
      2183       199  SER       HG1            -4.1526454831        7.1449420121       -0.9212087204  S23       70              1.0000000000
      2184       199  SER       QQH1           -2.7886036815        4.9057309216       -1.0890610339  S23       70              1.0000000000
      2185       200  LYS       CD             -6.2786734251        3.3545662514       -1.9917096898  S23       73              1.0000000000
      2186       200  LYS       HD1            -7.0327235762        2.9172180345       -2.6544170166  S23       73              1.0000000000
      2187       200  LYS       HD2            -5.2968344823        3.2040144426       -2.4596423841  S23       73              1.0000000000
      2188       200  LYS       QQH2           -6.3053021404        2.8286017050       -1.0301622860  S23       73              1.0000000000
      2189       200  LYS       CE             -6.5397417278        4.8362319493       -1.8087834070  S23       73              1.0000000000
      2190       200  LYS       HE1            -5.9357856681        5.2521751149       -0.9822836225  S23       73              1.0000000000
      2191       200  LYS       HE2            -7.6024688890        5.0235220020       -1.5709452340  S23       73              1.0000000000
      2192       200  LYS       NZ             -6.1899077757        5.5956298626       -3.0068962406  S23       73              1.0000000000
      2193       200  LYS       HZ1            -6.5450741697        5.1839765315       -3.8894830129  S23       73              1.0000000000
      2194       200  LYS       HZ2            -5.1164580872        5.7178617641       -3.0687756402  S23       73              1.0000000000
      2195       200  LYS       HZ3            -6.5750710350        6.5687104365       -2.9505533651  S23       73              1.0000000000
      2196       201  SER       CB             -4.5797018971        4.5414774115       -6.2843198787  S23       130             1.0000000000
      2197       201  SER       HB1            -4.6073096702        5.5232271551       -6.7704007000  S23       130             1.0000000000
      2198       201  SER       HB2            -3.8155703217        3.9230422036       -6.7861522832  S23       130             1.0000000000
      2199       201  SER       OG             -4.2042809650        4.6978824395       -4.8821169776  S23       130             1.0000000000
      2200       201  SER       HG1            -3.5012991858        5.4244225328       -4.8568407182  S23       130             1.0000000000
      2201       201  SER       QQH3           -5.5601809693        4.0439374704       -6.3423731838  S23       130             1.0000000000
      2202       202  GLU       CB            -10.1092791300        9.4654111914        0.8545581169  S23       166             1.0000000000
      2203       202  GLU       HB1            -9.7332139444       10.0767835846        0.0231558836  S23       166             1.0000000000
      2204       202  GLU       HB2           -11.1697386688        9.2834815515        0.6726097479  S23       166             1.0000000000
      2205       202  GLU       QQH4           -9.9859958305        9.9838056914        1.8109706894  S23       166             1.0000000000
      2206       202  GLU       CG             -9.3649309666        8.1454140886        0.8464655450  S23       166             1.0000000000
      2207       202  GLU       HG1            -9.7912398502        7.4782419527        0.0810300759  S23       166             1.0000000000
      2208       202  GLU       HG2            -9.4856916459        7.6140347117        1.8067432961  S23       166             1.0000000000
      2209       202  GLU       CD             -7.9026009638        8.3189027825        0.5644889496  S23       166             1.0000000000
      2210       202  GLU       OE1            -7.2827154992        9.3705754407        0.7018946269  S23       166             1.0000000000
      2211       202  GLU       OE2            -7.2706911516        7.2005261361        0.1239779908  S23       166             1.0000000000
      2212       203  ASN       CB             -2.7099284273       11.6801530195        1.3943524652  S23       170             1.0000000000
      2213       203  ASN       HB1            -1.7509232046       11.5440649332        0.8825052552  S23       170             1.0000000000
      2214       203  ASN       HB2            -3.1614755270       12.6182845477        1.0556974940  S23       170             1.0000000000
      2215       203  ASN       QQH5           -2.5559802452       11.7080736651        2.4796801197  S23       170             1.0000000000
      2216       203  ASN       CG             -3.6200188840       10.5249411352        1.0471652752  S23       170             1.0000000000
      2217       203  ASN       OD1            -3.2812971440        9.3314314238        1.2397464430  S23       170             1.0000000000
      2218       203  ASN       ND2            -4.8281081998       10.8221431637        0.5235279770  S23       170             1.0000000000
      2219       203  ASN       HD21           -5.4956531921       10.0627649263        0.3071149087  S23       170             1.0000000000
      2220       203  ASN       HD22           -5.0394775812       11.7739237600        0.1789806111  S23       170             1.0000000000
      2221       204  LYS       CE             -3.1909057803        1.5663244461       -4.5140810389  S23       234             1.0000000000
      2222       204  LYS       HE1            -3.6286994581        1.7821034140       -3.5300887859  S23       234             1.0000000000
      2223       204  LYS       HE2            -3.9946118258        1.5202416664       -5.2605884866  S23       234             1.0000000000
      2224       204  LYS       NZ             -2.2830514273        2.6434811580       -4.8891375335  S23       234             1.0000000000
      2225       204  LYS       HZ1            -1.8068397810        2.4439298318       -5.8033411068  S23       234             1.0000000000
      2226       204  LYS       HZ2            -1.5173026370        2.8062064047       -4.1981042413  S23       234             1.0000000000
      2227       204  LYS       HZ3            -2.8045984302        3.5614187632       -4.9763715022  S23       234             1.0000000000
      2228       204  LYS       QQH6           -2.6423176784        0.6161384948       -4.4705247202  S23       234             1.0000000000
      2229       205  SER       CB              2.4150120813        3.3595234298       -5.8655061313  S23       235             1.0000000000
      2230       205  SER       HB1             3.1267575463        2.6927654808       -6.3815701909  S23       235             1.0000000000
      2231       205  SER       HB2             2.9478790491        4.2938735013       -5.6115597352  S23       235             1.0000000000
      2232       205  SER       OG              1.3203119542        3.6105964932       -6.7539142752  S23       235             1.0000000000
      2233       205  SER       HG1             0.8286220709        4.4275128521       -6.4574244622  S23       235             1.0000000000
      2234       205  SER       QQH7            2.0716294639        2.8749229323       -4.9221663940  S23       235             1.0000000000
      2235       206  PNM       S1             -3.0735419721        9.4705885061       -5.9757373692  S23       523             1.0000000000
      2236       206  PNM       C2             -1.8156595273        8.2306467957       -6.5975282787  S23       523             1.0000000000
      2237       206  PNM       C3             -1.5051948860        7.3676502286       -5.3423514387  S23       523             1.0000000000
      2238       206  PNM       N4             -2.7552115619        7.1793800751       -4.5710425483  S23       523             1.0000000000
      2239       206  PNM       C5             -3.7724711006        8.2748443904       -4.8081272548  S23       523             1.0000000000
      2240       206  PNM       C6             -3.6994611323        8.6710390310       -3.2906755586  S23       523             1.0000000000
      2241       206  PNM       C7             -2.7070726282        7.4953453604       -3.1141433267  S23       523             1.0000000000
      2242       206  PNM       O8             -1.6230048587        7.5200094837       -2.4219062502  S23       523             1.0000000000
      2243       206  PNM       C9             -2.4043883323        7.3796100480       -7.7133415355  S23       523             1.0000000000
      2244       206  PNM       C10            -0.5842182071        8.9562844853       -7.1089016588  S23       523             1.0000000000
      2245       206  PNM       C11            -0.8886806062        6.0499048982       -5.7592498587  S23       523             1.0000000000
      2246       206  PNM       O12            -1.5003751781        4.9655647470       -5.6125596537  S23       523             1.0000000000
      2247       206  PNM       O13             0.3390945057        6.1085884834       -6.2834203730  S23       523             1.0000000000
      2248       206  PNM       N14            -3.0406304992        9.9311264886       -3.0401569642  S23       523             1.0000000000
      2249       206  PNM       C15            -3.5837683276       11.0955804134       -3.4391429473  S23       523             1.0000000000
      2250       206  PNM       O16            -4.6995458089       11.1229661987       -4.0526409990  S23       523             1.0000000000
      2251       206  PNM       C17            -2.8479923709       12.3735024518       -3.1206340074  S23       523             1.0000000000
      2252       206  PNM       C18            -1.8633895256       12.7559014133       -4.1932714707  S23       523             1.0000000000
      2253       206  PNM       C19            -0.6352789692       13.3344327504       -3.8411656515  S23       523             1.0000000000
      2254       206  PNM       C20             0.2731459413       13.7203961194       -4.8286033333  S23       523             1.0000000000
      2255       206  PNM       C21            -0.0290989846       13.5160443970       -6.1768462311  S23       523             1.0000000000
      2256       206  PNM       C22            -1.2542335651       12.9449294623       -6.5328782256  S23       523             1.0000000000
      2257       206  PNM       C23            -2.1786029139       12.5840749594       -5.5498331917  S23       523             1.0000000000
      2258       206  PNM       H24            -0.7694066070        7.9149552789       -4.7065230000  S23       523             1.0000000000
      2259       206  PNM       H25            -0.7860582921        9.4100783209       -8.0853449498  S23       523             1.0000000000
      2260       206  PNM       H26             0.2480365452        8.2530044387       -7.2230152588  S23       523             1.0000000000
      2261       206  PNM       H27            -0.2697301049        9.7543844884       -6.4300544225  S23       523             1.0000000000
      2262       206  PNM       H28            -2.6925604237        8.0048305359       -8.5653032482  S23       523             1.0000000000
      2263       206  PNM       H29            -3.2907479447        6.8326011977       -7.3729124188  S23       523             1.0000000000
      2264       206  PNM       H30            -1.6656555629        6.6475043679       -8.0637725843  S23       523             1.0000000000
      2265       206  PNM       H31            -4.7612769098        7.8719193382       -5.1190031385  S23       523             1.0000000000
      2266       206  PNM       H32            -4.6767479175        8.6180202412       -2.7569174419  S23       523             1.0000000000
      2267       206  PNM       H33            -2.3281948616       12.2840358272       -2.1517801780  S23       523             1.0000000000
      2268       206  PNM       H34            -3.5911481295       13.1837434534       -3.0132039284  S23       523             1.0000000000
      2269       206  PNM       H35            -0.3922270722       13.4935122445       -2.7843528057  S23       523             1.0000000000
      2270       206  PNM       H36             1.2263383932       14.1803032643       -4.5421265782  S23       523             1.0000000000
      2271       206  PNM       H37             0.6854167983       13.8140656628       -6.9526754145  S23       523             1.0000000000
      2272       206  PNM       H38            -1.4964275119       12.7820216011       -7.5889764769  S23       523             1.0000000000
      2273       206  PNM       H39            -3.1536323188       12.1718613528       -5.8360509970  S23       523             1.0000000000
      2274       206  PNM       H40            -2.1283971352        9.8991989085       -2.5408999758  S23       523             1.0000000000
      2275       207  TIP3      OH2            -4.6957707493        7.5285379349       -0.1799753203  S23       290             1.0000000000
      2276       207  TIP3      H1             -6.2725186898        7.4090349431       -0.0096040213  S23       290             1.0000000000
      2277       207  TIP3      H2             -4.1430652098        8.1543488725        0.3816286387  S23       290             1.0000000000
      2278       208  SER       CB             -2.9064040079        5.0826206810       -2.1812830092  S24       70              1.0000000000
      2279       208  SER       HB1            -3.4402775831        4.2233769731       -2.6337102333  S24       70              1.0000000000
      2280       208  SER       HB2            -1.9286650629        5.2016657324       -2.6598867629  S24       70              1.0000000000
      2281       208  SER       OG             -3.7140600774        6.2762887452       -2.4223665566  S24       70              1.0000000000
      2282       208  SER       HG1            -4.1438453447        7.1594248296       -0.9159727767  S24       70              1.0000000000
      2283       208  SER       QQH1           -2.7848937732        4.9216164715       -1.0921221101  S24       70              1.0000000000
      2284       209  LYS       CD             -6.2741347888        3.3548039993       -1.9971527753  S24       73              1.0000000000
      2285       209  LYS       HD1            -7.0367496697        2.9231379464       -2.6538962402  S24       73              1.0000000000
      2286       209  LYS       HD2            -5.2967426914        3.1927294719       -2.4706062933  S24       73              1.0000000000
      2287       209  LYS       QQH2           -6.2998870600        2.8330524824       -1.0335678398  S24       73              1.0000000000
      2288       209  LYS       CE             -6.5174961674        4.8399658351       -1.8171690146  S24       73              1.0000000000
      2289       209  LYS       HE1            -5.8913480028        5.2565579683       -1.0078275128  S24       73              1.0000000000
      2290       209  LYS       HE2            -7.5726882124        5.0409405642       -1.5585717721  S24       73              1.0000000000
      2291       209  LYS       NZ             -6.1891445997        5.5894585723       -3.0281773894  S24       73              1.0000000000
      2292       209  LYS       HZ1            -6.6141539883        5.2029896644       -3.8915731726  S24       73              1.0000000000
      2293       209  LYS       HZ2            -5.1276500855        5.6555250012       -3.1580318554  S24       73              1.0000000000
      2294       209  LYS       HZ3            -6.5274844330        6.5787835638       -2.9491821486  S24       73              1.0000000000
      2295       210  SER       CB             -4.5797912103        4.5471732838       -6.2797271891  S24       130             1.0000000000
      2296       210  SER       HB1            -4.6073450162        5.5269174680       -6.7694073976  S24       130             1.0000000000
      2297       210  SER       HB2            -3.8141379064        3.9273982538       -6.7768658460  S24       130             1.0000000000
      2298       210  SER       OG             -4.2046353189        4.7112438231       -4.8761409203  S24       130             1.0000000000
      2299       210  SER       HG1            -3.4971978083        5.4379298603       -4.8617846042  S24       130             1.0000000000
      2300       210  SER       QQH3           -5.5599949500        4.0486154136       -6.3349256330  S24       130             1.0000000000
      2301       211  GLU       CB            -10.1105676943        9.4669949259        0.8546952837  S24       166             1.0000000000
      2302       211  GLU       HB1            -9.7338318751       10.0782103559        0.0235101600  S24       166             1.0000000000
      2303       211  GLU       HB2           -11.1710395442        9.2856965108        0.6723203808  S24       166             1.0000000000
      2304       211  GLU       QQH4           -9.9873607460        9.9850326668        1.8112838735  S24       166             1.0000000000
      2305       211  GLU       CG             -9.3670607282        8.1465305783        0.8468217692  S24       166             1.0000000000
      2306       211  GLU       HG1            -9.7929008378        7.4798453891        0.0806820192  S24       166             1.0000000000
      2307       211  GLU       HG2            -9.4889805602        7.6147682805        1.8067524184  S24       166             1.0000000000
      2308       211  GLU       CD             -7.9045577947        8.3193768254        0.5662654136  S24       166             1.0000000000
      2309       211  GLU       OE1            -7.2838287569        9.3700815167        0.7025111302  S24       166             1.0000000000
      2310       211  GLU       OE2            -7.2721854944        7.1992062461        0.1271054309  S24       166             1.0000000000
      2311       212  ASN       CB             -2.7096658001       11.6797003046        1.3945254689  S24       170             1.0000000000
      2312       212  ASN       HB1            -1.7507402678       11.5429615844        0.8826968501  S24       170             1.0000000000
      2313       212  ASN       HB2            -3.1608627135       12.6179020800        1.0555369269  S24       170             1.0000000000
      2314       212  ASN       QQH5           -2.5556829145       11.7077851748        2.4798615648  S24       170             1.0000000000
      2315       212  ASN       CG             -3.6201645149       10.5249839044        1.0475070120  S24       170             1.0000000000
      2316       212  ASN       OD1            -3.2834349142        9.3311362576        1.2423209729  S24       170             1.0000000000
      2317       212  ASN       ND2            -4.8273706408       10.8225305241        0.5219864689  S24       170             1.0000000000
      2318       212  ASN       HD21           -5.4943657755       10.0633679364        0.3041190135  S24       170             1.0000000000
      2319       212  ASN       HD22           -5.0374560689       11.7740320432        0.1755972424  S24       170             1.0000000000
      2320       213  LYS       CE             -3.1928332667        1.5685039974       -4.5138539447  S24       234             1.0000000000
      2321       213  LYS       HE1            -3.6308558220        1.7819520325       -3.5293926515  S24       234             1.0000000000
      2322       213  LYS       HE2            -3.9967717231        1.5213444441       -5.2600639748  S24       234             1.0000000000
      2323       213  LYS       NZ             -2.2876211356        2.6483622705       -4.8880415574  S24       234             1.0000000000
      2324       213  LYS       HZ1            -1.8129292193        2.4522889050       -5.8038331513  S24       234             1.0000000000
      2325       213  LYS       HZ2            -1.5195658098        2.8096980275       -4.1991437419  S24       234             1.0000000000
      2326       213  LYS       HZ3            -2.8084818506        3.5667612452       -4.9716941339  S24       234             1.0000000000
      2327       213  LYS       QQH6           -2.6418032005        0.6197174702       -4.4717162294  S24       234             1.0000000000
      2328       214  SER       CB              2.4143488831        3.3598210514       -5.8656324824  S24       235             1.0000000000
      2329       214  SER       HB1             3.1260192916        2.6930068762       -6.3818121083  S24       235             1.0000000000
      2330       214  SER       HB2             2.9473546473        4.2940316875       -5.6116031048  S24       235             1.0000000000
      2331       214  SER       OG              1.3195899428        3.6111953876       -6.7539144955  S24       235             1.0000000000
      2332       214  SER       HG1             0.8282314574        4.4285183602       -6.4572560468  S24       235             1.0000000000
      2333       214  SER       QQH7            2.0710222119        2.8750809029       -4.9223029008  S24       235             1.0000000000
      2334       215  PNM       S1             -3.0754797074        9.4645089619       -5.9757308634  S24       523             1.0000000000
      2335       215  PNM       C2             -1.8171018475        8.2261007381       -6.5963650045  S24       523             1.0000000000
      2336       215  PNM       C3             -1.5137972707        7.3601288216       -5.3409563714  S24       523             1.0000000000
      2337       215  PNM       N4             -2.7703795294        7.1602150828       -4.5813889014  S24       523             1.0000000000
      2338       215  PNM       C5             -3.7743264239        8.2667489440       -4.8085121702  S24       523             1.0000000000
      2339       215  PNM       C6             -3.7015857773        8.6628489393       -3.2945007154  S24       523             1.0000000000
      2340       215  PNM       C7             -2.7332178787        7.4677773375       -3.0983590878  S24       523             1.0000000000
      2341       215  PNM       O8             -1.6267385343        7.5178454915       -2.4210032889  S24       523             1.0000000000
      2342       215  PNM       C9             -2.4031539662        7.3775789562       -7.7157588481  S24       523             1.0000000000
      2343       215  PNM       C10            -0.5841857534        8.9523097812       -7.1039174409  S24       523             1.0000000000
      2344       215  PNM       C11            -0.8883397147        6.0474051001       -5.7587273821  S24       523             1.0000000000
      2345       215  PNM       O12            -1.4943424584        4.9587753332       -5.6140276229  S24       523             1.0000000000
      2346       215  PNM       O13             0.3397393904        6.1104566597       -6.2828242464  S24       523             1.0000000000
      2347       215  PNM       N14            -3.0365356456        9.9200915852       -3.0442983460  S24       523             1.0000000000
      2348       215  PNM       C15            -3.5793174324       11.0863434821       -3.4376751481  S24       523             1.0000000000
      2349       215  PNM       O16            -4.6986238245       11.1178665988       -4.0467549281  S24       523             1.0000000000
      2350       215  PNM       C17            -2.8442112680       12.3649092379       -3.1185838545  S24       523             1.0000000000
      2351       215  PNM       C18            -1.8621134603       12.7517962534       -4.1919230513  S24       523             1.0000000000
      2352       215  PNM       C19            -0.6350366179       13.3329275810       -3.8403982943  S24       523             1.0000000000
      2353       215  PNM       C20             0.2721193917       13.7211452065       -4.8281210621  S24       523             1.0000000000
      2354       215  PNM       C21            -0.0305042862       13.5169417946       -6.1763089168  S24       523             1.0000000000
      2355       215  PNM       C22            -1.2549929366       12.9440994819       -6.5318505637  S24       523             1.0000000000
      2356       215  PNM       C23            -2.1780044736       12.5807674583       -5.5484279526  S24       523             1.0000000000
      2357       215  PNM       H24            -0.7876620918        7.9082923757       -4.6948890669  S24       523             1.0000000000
      2358       215  PNM       H25            -0.7833616348        9.4057584440       -8.0811405863  S24       523             1.0000000000
      2359       215  PNM       H26             0.2490653185        8.2497987063       -7.2154080139  S24       523             1.0000000000
      2360       215  PNM       H27            -0.2724951496        9.7510053369       -6.4245996864  S24       523             1.0000000000
      2361       215  PNM       H28            -2.6890446182        8.0043207654       -8.5674314075  S24       523             1.0000000000
      2362       215  PNM       H29            -3.2906132661        6.8302549968       -7.3787397864  S24       523             1.0000000000
      2363       215  PNM       H30            -1.6639566484        6.6457274954       -8.0657432257  S24       523             1.0000000000
      2364       215  PNM       H31            -4.7683184815        7.8747353635       -5.1180969009  S24       523             1.0000000000
      2365       215  PNM       H32            -4.6834884832        8.6232855598       -2.7673326065  S24       523             1.0000000000
      2366       215  PNM       H33            -2.3226334148       12.2749705879       -2.1507712107  S24       523             1.0000000000
      2367       215  PNM       H34            -3.5887703276       13.1736094152       -3.0083914536  S24       523             1.0000000000
      2368       215  PNM       H35            -0.3913833762       13.4914862285       -2.7836413802  S24       523             1.0000000000
      2369       215  PNM       H36             1.2247506143       14.1824391755       -4.5419275519  S24       523             1.0000000000
      2370       215  PNM       H37             0.6832503065       13.8162104869       -6.9523718386  S24       523             1.0000000000
      2371       215  PNM       H38            -1.4974768456       12.7812711445       -7.5879134641  S24       523             1.0000000000
      2372       215  PNM       H39            -3.1520183008       12.1658920956       -5.8342619268  S24       523             1.0000000000
      2373       215  PNM       H40            -2.1218307224        9.8812969604       -2.5493065438  S24       523             1.0000000000
      2374       216  TIP3      OH2            -4.6944029073        7.5279340764       -0.1744354803  S24       290             1.0000000000
      2375       216  TIP3      H1             -6.2745552867        7.4083850282       -0.0045971005  S24       290             1.0000000000
      2376       216  TIP3      H2             -4.1472124334        8.1573582661        0.3899497003  S24       290             1.0000000000
      2377       217  SER       CB             -2.9012643193        5.0912781912       -2.1837468514  S25       70              1.0000000000
      2378       217  SER       HB1            -3.4458073777        4.2380407989       -2.6335491239  S25       70              1.0000000000
      2379       217  SER       HB2            -1.9244462448        5.2019954223       -2.6641748505  S25       70              1.0000000000
      2380       217  SER       OG             -3.7000947730        6.2945030008       -2.4271061186  S25       70              1.0000000000
      2381       217  SER       HG1            -4.1363795360        7.1706084990       -0.9092287379  S25       70              1.0000000000
      2382       217  SER       QQH1           -2.7813224342        4.9347465716       -1.0946367366  S25       70              1.0000000000
      2383       218  LYS       CD             -6.2707817135        3.3545937472       -2.0015193399  S25       73              1.0000000000
      2384       218  LYS       HD1            -7.0413943510        2.9283799218       -2.6526174976  S25       73              1.0000000000
      2385       218  LYS       HD2            -5.2977500466        3.1815155543       -2.4801446010  S25       73              1.0000000000
      2386       218  LYS       QQH2           -6.2957262266        2.8367874949       -1.0359809841  S25       73              1.0000000000
      2387       218  LYS       CE             -6.4966902436        4.8430066368       -1.8249439965  S25       73              1.0000000000
      2388       218  LYS       HE1            -5.8502147792        5.2591775222       -1.0316657200  S25       73              1.0000000000
      2389       218  LYS       HE2            -7.5441565691        5.0580113727       -1.5474253445  S25       73              1.0000000000
      2390       218  LYS       NZ             -6.1878752350        5.5813958974       -3.0483106330  S25       73              1.0000000000
      2391       218  LYS       HZ1            -6.6885865776        5.2281429440       -3.8855607861  S25       73              1.0000000000
      2392       218  LYS       HZ2            -5.1431237749        5.5783101363       -3.2535706977  S25       73              1.0000000000
      2393       218  LYS       HZ3            -6.4671017577        6.5872764480       -2.9480253054  S25       73              1.0000000000
      2394       219  SER       CB             -4.5790733381        4.5536497186       -6.2741331168  S25       130             1.0000000000
      2395       219  SER       HB1            -4.6069784462        5.5305450045       -6.7688240811  S25       130             1.0000000000
      2396       219  SER       HB2            -3.8122865259        3.9317550461       -6.7660892001  S25       130             1.0000000000
      2397       219  SER       OG             -4.2021330275        4.7280477929       -4.8690883711  S25       130             1.0000000000
      2398       219  SER       HG1            -3.5007102698        5.4684043369       -4.8639756686  S25       130             1.0000000000
      2399       219  SER       QQH3           -5.5592264894        4.0539750509       -6.3245963718  S25       130             1.0000000000
      2400       220  GLU       CB            -10.1116195945        9.4682473089        0.8548020206  S25       166             1.0000000000
      2401       220  GLU       HB1            -9.7343216624       10.0793135691        0.0237793372  S25       166             1.0000000000
      2402       220  GLU       HB2           -11.1721050321        9.2874372493        0.6720889191  S25       166             1.0000000000
      2403       220  GLU       QQH4           -9.9884436839        9.9859979967        1.8115252485  S25       166             1.0000000000
      2404       220  GLU       CG             -9.3688070352        8.1474348330        0.8471153400  S25       166             1.0000000000
      2405       220  GLU       HG1            -9.7942619083        7.4811285656        0.0804297132  S25       166             1.0000000000
      2406       220  GLU       HG2            -9.4915990428        7.6153356814        1.8067529626  S25       166             1.0000000000
      2407       220  GLU       CD             -7.9062194330        8.3197217925        0.5676264884  S25       166             1.0000000000
      2408       220  GLU       OE1            -7.2846169581        9.3695720942        0.7029303572  S25       166             1.0000000000
      2409       220  GLU       OE2            -7.2738174693        7.1980819553        0.1295764602  S25       166             1.0000000000
      2410       221  ASN       CB             -2.7094651265       11.6793108545        1.3946636626  S25       170             1.0000000000
      2411       221  ASN       HB1            -1.7505717228       11.5419665834        0.8829157334  S25       170             1.0000000000
      2412       221  ASN       HB2            -3.1602825995       12.6175931927        1.0553665944  S25       170             1.0000000000
      2413       221  ASN       QQH5           -2.5555604467       11.7075138617        2.4800207492  S25       170             1.0000000000
      2414       221  ASN       CG             -3.6203546536       10.5250904886        1.0477732384  S25       170             1.0000000000
      2415       221  ASN       OD1            -3.2850647880        9.3308971368        1.2441798410  S25       170             1.0000000000
      2416       221  ASN       ND2            -4.8268394343       10.8228419250        0.5208347955  S25       170             1.0000000000
      2417       221  ASN       HD21           -5.4937975559       10.0639853488        0.3024824972  S25       170             1.0000000000
      2418       221  ASN       HD22           -5.0361939724       11.7742566578        0.1735342557  S25       170             1.0000000000
      2419       222  LYS       CE             -3.1950723551        1.5707201501       -4.5136094913  S25       234             1.0000000000
      2420       222  LYS       HE1            -3.6333045729        1.7813115774       -3.5285599144  S25       234             1.0000000000
      2421       222  LYS       HE2            -3.9993648614        1.5220472443       -5.2593693672  S25       234             1.0000000000
      2422       222  LYS       NZ             -2.2936847043        2.6544038110       -4.8868108703  S25       234             1.0000000000
      2423       222  LYS       HZ1            -1.8214917411        2.4631821158       -5.8048531279  S25       234             1.0000000000
      2424       222  LYS       HZ2            -1.5226935894        2.8138702751       -4.2007051412  S25       234             1.0000000000
      2425       222  LYS       HZ3            -2.8148629955        3.5735245614       -4.9646720097  S25       234             1.0000000000
      2426       222  LYS       QQH6           -2.6407727624        0.6237944566       -4.4732912109  S25       234             1.0000000000
      2427       223  SER       CB              2.4138621428        3.3600591584       -5.8657496161  S25       235             1.0000000000
      2428       223  SER       HB1             3.1254710056        2.6931375327       -6.3819884194  S25       235             1.0000000000
      2429       223  SER       HB2             2.9470886536        4.2940899871       -5.6115670508  S25       235             1.0000000000
      2430       223  SER       OG              1.3191875892        3.6118193307       -6.7539688937  S25       235             1.0000000000
      2431       223  SER       HG1             0.8280026706        4.4293695957       -6.4570345748  S25       235             1.0000000000
      2432       223  SER       QQH7            2.0705139308        2.8752197945       -4.9224276222  S25       235             1.0000000000
      2433       224  PNM       S1             -3.0771096039        9.4588479517       -5.9753313911  S25       523             1.0000000000
      2434       224  PNM       C2             -1.8183366494        8.2222931149       -6.5962975994  S25       523             1.0000000000
      2435       224  PNM       C3             -1.5229117650        7.3520749468       -5.3419516185  S25       523             1.0000000000
      2436       224  PNM       N4             -2.7867468999        7.1387026670       -4.5978143377  S25       523             1.0000000000
      2437       224  PNM       C5             -3.7758098947        8.2582941242       -4.8086208656  S25       523             1.0000000000
      2438       224  PNM       C6             -3.7024537068        8.6551958476       -3.2985815186  S25       523             1.0000000000
      2439       224  PNM       C7             -2.7578550890        7.4450778523       -3.0773666110  S25       523             1.0000000000
      2440       224  PNM       O8             -1.6304826479        7.5161956736       -2.4194869014  S25       523             1.0000000000
      2441       224  PNM       C9             -2.4022793777        7.3762822894       -7.7187396832  S25       523             1.0000000000
      2442       224  PNM       C10            -0.5840169426        8.9490910513       -7.0998173854  S25       523             1.0000000000
      2443       224  PNM       C11            -0.8875445480        6.0445979567       -5.7592516049  S25       523             1.0000000000
      2444       224  PNM       O12            -1.4870930321        4.9522338394       -5.6156789695  S25       523             1.0000000000
      2445       224  PNM       O13             0.3414215145        6.1127465067       -6.2826408974  S25       523             1.0000000000
      2446       224  PNM       N14            -3.0328242237        9.9106897562       -3.0481903128  S25       523             1.0000000000
      2447       224  PNM       C15            -3.5756382728       11.0785730847       -3.4366882325  S25       523             1.0000000000
      2448       224  PNM       O16            -4.6976775768       11.1133154067       -4.0419923335  S25       523             1.0000000000
      2449       224  PNM       C17            -2.8411672791       12.3577363774       -3.1169635802  S25       523             1.0000000000
      2450       224  PNM       C18            -1.8611014411       12.7483916613       -4.1908705767  S25       523             1.0000000000
      2451       224  PNM       C19            -0.6348873956       13.3316674288       -3.8397857913  S25       523             1.0000000000
      2452       224  PNM       C20             0.2712599626       13.7217251444       -4.8277172498  S25       523             1.0000000000
      2453       224  PNM       C21            -0.0316316793       13.5176362389       -6.1758679455  S25       523             1.0000000000
      2454       224  PNM       C22            -1.2556003796       12.9434359129       -6.5310452437  S25       523             1.0000000000
      2455       224  PNM       C23            -2.1775218887       12.5780655128       -5.5473428269  S25       523             1.0000000000
      2456       224  PNM       H24            -0.8084083040        7.9007837587       -4.6832621645  S25       523             1.0000000000
      2457       224  PNM       H25            -0.7805828025        9.4025660830       -8.0776450629  S25       523             1.0000000000
      2458       224  PNM       H26             0.2500377235        8.2471933035       -7.2089656080  S25       523             1.0000000000
      2459       224  PNM       H27            -0.2749052410        9.7480847799       -6.4197947288  S25       523             1.0000000000
      2460       224  PNM       H28            -2.6864198199        8.0042677214       -8.5701392048  S25       523             1.0000000000
      2461       224  PNM       H29            -3.2904679414        6.8286056173       -7.3843282244  S25       523             1.0000000000
      2462       224  PNM       H30            -1.6626357427        6.6446941788       -8.0683275709  S25       523             1.0000000000
      2463       224  PNM       H31            -4.7759605802        7.8793197709       -5.1158103055  S25       523             1.0000000000
      2464       224  PNM       H32            -4.6885461560        8.6275689237       -2.7775910783  S25       523             1.0000000000
      2465       224  PNM       H33            -2.3181538905       12.2673905811       -2.1499977224  S25       523             1.0000000000
      2466       224  PNM       H34            -3.5868965673       13.1651324219       -3.0044891817  S25       523             1.0000000000
      2467       224  PNM       H35            -0.3907982979       13.4898500693       -2.7830727209  S25       523             1.0000000000
      2468       224  PNM       H36             1.2234047772       14.1841920652       -4.5417243175  S25       523             1.0000000000
      2469       224  PNM       H37             0.6815093224       13.8179403559       -6.9521092222  S25       523             1.0000000000
      2470       224  PNM       H38            -1.4983193743       12.7807226238       -7.5870865847  S25       523             1.0000000000
      2471       224  PNM       H39            -3.1506759153       12.1610229982       -5.8329511857  S25       523             1.0000000000
      2472       224  PNM       H40            -2.1160720346        9.8667780976       -2.5568758636  S25       523             1.0000000000
      2473       225  TIP3      OH2            -4.6934114096        7.5280913994       -0.1690880084  S25       290             1.0000000000
      2474       225  TIP3      H1             -6.2769851884        7.4076554130       -0.0009859106  S25       290             1.0000000000
      2475       225  TIP3      H2             -4.1511420975        8.1603856210        0.3982084413  S25       290             1.0000000000
      2476       226  SER       CB             -2.8984799436        5.0976696572       -2.1851768787  S26       70              1.0000000000
      2477       226  SER       HB1            -3.4525963037        4.2506583582       -2.6331682164  S26       70              1.0000000000
      2478       226  SER       HB2            -1.9228612595        5.2012890851       -2.6683334914  S26       70              1.0000000000
      2479       226  SER       OG             -3.6892202439        6.3092022501       -2.4270829376  S26       70              1.0000000000
      2480       226  SER       HG1            -4.1310966775        7.1758038344       -0.9022307566  S26       70              1.0000000000
      2481       226  SER       QQH1           -2.7780795956        4.9430748796       -1.0963190789  S26       70              1.0000000000
      2482       227  LYS       CD             -6.2686628492        3.3540169622       -2.0045124859  S26       73              1.0000000000
      2483       227  LYS       HD1            -7.0454784476        2.9321446173       -2.6511543136  S26       73              1.0000000000
      2484       227  LYS       HD2            -5.2991981140        3.1720802232       -2.4872275816  S26       73              1.0000000000
      2485       227  LYS       QQH2           -6.2930416705        2.8393973989       -1.0373625448  S26       73              1.0000000000
      2486       227  LYS       CE             -6.4800867311        4.8449661557       -1.8314996040  S26       73              1.0000000000
      2487       227  LYS       HE1            -5.8180372508        5.2600974907       -1.0506986121  S26       73              1.0000000000
      2488       227  LYS       HE2            -7.5210541290        5.0719265218       -1.5395833491  S26       73              1.0000000000
      2489       227  LYS       NZ             -6.1869649313        5.5721920584       -3.0656961379  S26       73              1.0000000000
      2490       227  LYS       HZ1            -6.7585364941        5.2557589038       -3.8724158067  S26       73              1.0000000000
      2491       227  LYS       HZ2            -5.1686731194        5.4918538321       -3.3533847776  S26       73              1.0000000000
      2492       227  LYS       HZ3            -6.4027617292        6.5915288419       -2.9494696146  S26       73              1.0000000000
      2493       228  SER       CB             -4.5776420401        4.5600393053       -6.2681722799  S26       130             1.0000000000
      2494       228  SER       HB1            -4.6063398651        5.5331879847       -6.7694241790  S26       130             1.0000000000
      2495       228  SER       HB2            -3.8105693780        3.9351452765       -6.7550548523  S26       130             1.0000000000
      2496       228  SER       OG             -4.1954261935        4.7479427606       -4.8611138721  S26       130             1.0000000000
      2497       228  SER       HG1            -3.5138627123        5.5301095197       -4.8601760918  S26       130             1.0000000000
      2498       228  SER       QQH3           -5.5583240209        4.0594413464       -6.3126082992  S26       130             1.0000000000
      2499       229  GLU       CB            -10.1123436818        9.4690965907        0.8548780319  S26       166             1.0000000000
      2500       229  GLU       HB1            -9.7346592868       10.0800449479        0.0239458194  S26       166             1.0000000000
      2501       229  GLU       HB2           -11.1728410269        9.2886028860        0.6719456259  S26       166             1.0000000000
      2502       229  GLU       QQH4           -9.9891732198        9.9866826158        1.8116885604  S26       166             1.0000000000
      2503       229  GLU       CG             -9.3700177567        8.1480709893        0.8473221869  S26       166             1.0000000000
      2504       229  GLU       HG1            -9.7952036733        7.4820180360        0.0802770533  S26       166             1.0000000000
      2505       229  GLU       HG2            -9.4933580482        7.6157113890        1.8067448150  S26       166             1.0000000000
      2506       229  GLU       CD             -7.9074300521        8.3198640083        0.5685114263  S26       166             1.0000000000
      2507       229  GLU       OE1            -7.2850037184        9.3691892599        0.7031587245  S26       166             1.0000000000
      2508       229  GLU       OE2            -7.2753508980        7.1973252270        0.1313793933  S26       166             1.0000000000
      2509       230  ASN       CB             -2.7093619567       11.6790372326        1.3947730255  S26       170             1.0000000000
      2510       230  ASN       HB1            -1.7504619825       11.5412301747        0.8831543413  S26       170             1.0000000000
      2511       230  ASN       HB2            -3.1598242444       12.6174054317        1.0552392433  S26       170             1.0000000000
      2512       230  ASN       QQH5           -2.5556284820       11.7072806401        2.4801599889  S26       170             1.0000000000
      2513       230  ASN       CG             -3.6205872700       10.5252762247        1.0479746760  S26       170             1.0000000000
      2514       230  ASN       OD1            -3.2859676378        9.3307068648        1.2451626681  S26       170             1.0000000000
      2515       230  ASN       ND2            -4.8265107031       10.8229918862        0.5201049103  S26       170             1.0000000000
      2516       230  ASN       HD21           -5.4941506193       10.0645560102        0.3026013933  S26       170             1.0000000000
      2517       230  ASN       HD22           -5.0358618241       11.7745768704        0.1730759394  S26       170             1.0000000000
      2518       231  LYS       CE             -3.1973293664        1.5726110203       -4.5133665331  S26       234             1.0000000000
      2519       231  LYS       HE1            -3.6357803551        1.7801566054       -3.5276974400  S26       234             1.0000000000
      2520       231  LYS       HE2            -4.0020970989        1.5222219584       -5.2585030858  S26       234             1.0000000000
      2521       231  LYS       NZ             -2.3009055188        2.6610298222       -4.8856220165  S26       234             1.0000000000
      2522       231  LYS       HZ1            -1.8321076467        2.4755178677       -5.8063065426  S26       234             1.0000000000
      2523       231  LYS       HZ2            -1.5269521121        2.8186304860       -4.2025474253  S26       234             1.0000000000
      2524       231  LYS       HZ3            -2.8247636277        3.5811068981       -4.9558298090  S26       234             1.0000000000
      2525       231  LYS       QQH6           -2.6394753073        0.6276896009       -4.4750212710  S26       234             1.0000000000
      2526       232  SER       CB              2.4135706937        3.3601971691       -5.8658503025  S26       235             1.0000000000
      2527       232  SER       HB1             3.1251646232        2.6931672096       -6.3820739147  S26       235             1.0000000000
      2528       232  SER       HB2             2.9470871459        4.2940450394       -5.6114474218  S26       235             1.0000000000
      2529       232  SER       OG              1.3191543590        3.6123456812       -6.7540834359  S26       235             1.0000000000
      2530       232  SER       HG1             0.8277566612        4.4297816361       -6.4567179599  S26       235             1.0000000000
      2531       232  SER       QQH7            2.0701573643        2.8752973982       -4.9225156427  S26       235             1.0000000000
      2532       233  PNM       S1             -3.0783133223        9.4543066249       -5.9746096856  S26       523             1.0000000000
      2533       233  PNM       C2             -1.8190928863        8.2196057417       -6.5973086910  S26       523             1.0000000000
      2534       233  PNM       C3             -1.5317463193        7.3439879212       -5.3454429878  S26       523             1.0000000000
      2535       233  PNM       N4             -2.8036408945        7.1136875318       -4.6233844895  S26       523             1.0000000000
      2536       233  PNM       C5             -3.7766184741        8.2497601648       -4.8081871295  S26       523             1.0000000000
      2537       233  PNM       C6             -3.7018348779        8.6489820951       -3.3022779070  S26       523             1.0000000000
      2538       233  PNM       C7             -2.7785314393        7.4307545382       -3.0475513803  S26       523             1.0000000000
      2539       233  PNM       O8             -1.6337257687        7.5155377632       -2.4184374461  S26       523             1.0000000000
      2540       233  PNM       C9             -2.4018406351        7.3756553927       -7.7217006656  S26       523             1.0000000000
      2541       233  PNM       C10            -0.5837024596        8.9469636466       -7.0970043192  S26       523             1.0000000000
      2542       233  PNM       C11            -0.8864200258        6.0413565013       -5.7607065300  S26       523             1.0000000000
      2543       233  PNM       O12            -1.4795511472        4.9471247041       -5.6172233397  S26       523             1.0000000000
      2544       233  PNM       O13             0.3440385170        6.1152016168       -6.2828472885  S26       523             1.0000000000
      2545       233  PNM       N14            -3.0298813852        9.9040417124       -3.0513225793  S26       523             1.0000000000
      2546       233  PNM       C15            -3.5732742140       11.0733463331       -3.4362302883  S26       523             1.0000000000
      2547       233  PNM       O16            -4.6967752446       11.1097574969       -4.0387860456  S26       523             1.0000000000
      2548       233  PNM       C17            -2.8391728667       12.3527923805       -3.1158581146  S26       523             1.0000000000
      2549       233  PNM       C18            -1.8604198584       12.7459930142       -4.1901893058  S26       523             1.0000000000
      2550       233  PNM       C19            -0.6348144093       13.3307573727       -3.8393562156  S26       523             1.0000000000
      2551       233  PNM       C20             0.2706519493       13.7220854361       -4.8274255112  S26       523             1.0000000000
      2552       233  PNM       C21            -0.0323933348       13.5180623962       -6.1755533000  S26       523             1.0000000000
      2553       233  PNM       C22            -1.2560002273       12.9429687386       -6.5305178803  S26       523             1.0000000000
      2554       233  PNM       C23            -2.1771917636       12.5761829905       -5.5466459324  S26       523             1.0000000000
      2555       233  PNM       H24            -0.8313384407        7.8929532293       -4.6714292060  S26       523             1.0000000000
      2556       233  PNM       H25            -0.7780799967        9.4007038760       -8.0752106480  S26       523             1.0000000000
      2557       233  PNM       H26             0.2507940041        8.2453555059       -7.2043543039  S26       523             1.0000000000
      2558       233  PNM       H27            -0.2765804611        9.7460329208       -6.4162273551  S26       523             1.0000000000
      2559       233  PNM       H28            -2.6849444760        8.0043785853       -8.5729586358  S26       523             1.0000000000
      2560       233  PNM       H29            -3.2901922724        6.8275572444       -7.3886185973  S26       523             1.0000000000
      2561       233  PNM       H30            -1.6616645706        6.6444168797       -8.0708612630  S26       523             1.0000000000
      2562       233  PNM       H31            -4.7834371753        7.8852727049       -5.1117617165  S26       523             1.0000000000
      2563       233  PNM       H32            -4.6915065951        8.6305171499       -2.7867729538  S26       523             1.0000000000
      2564       233  PNM       H33            -2.3151942057       12.2619683438       -2.1494694559  S26       523             1.0000000000
      2565       233  PNM       H34            -3.5855963852       13.1593425329       -3.0017476338  S26       523             1.0000000000
      2566       233  PNM       H35            -0.3905151479       13.4888047555       -2.7826715002  S26       523             1.0000000000
      2567       233  PNM       H36             1.2224081308       14.1854396961       -4.5415460923  S26       523             1.0000000000
      2568       233  PNM       H37             0.6803023530       13.8191340572       -6.9519024118  S26       523             1.0000000000
      2569       233  PNM       H38            -1.4989217157       12.7804462027       -7.5865325765  S26       523             1.0000000000
      2570       233  PNM       H39            -3.1498089571       12.1578920380       -5.8322169149  S26       523             1.0000000000
      2571       233  PNM       H40            -2.1118675111        9.8578737236       -2.5625078801  S26       523             1.0000000000
      2572       234  TIP3      OH2            -4.6926980041        7.5287550598       -0.1648686011  S26       290             1.0000000000
      2573       234  TIP3      H1             -6.2795160890        7.4069422680        0.0009617384  S26       290             1.0000000000
      2574       234  TIP3      H2             -4.1541991865        8.1627488734        0.4051791388  S26       290             1.0000000000
      2575       235  SER       CB             -2.8973372505        5.1011156139       -2.1859063732  S27       70              1.0000000000
      2576       235  SER       HB1            -3.4589466343        4.2610797222       -2.6334434154  S27       70              1.0000000000
      2577       235  SER       HB2            -1.9228428372        5.1992696041       -2.6715767604  S27       70              1.0000000000
      2578       235  SER       OG             -3.6822438370        6.3189715587       -2.4245926338  S27       70              1.0000000000
      2579       235  SER       HG1            -4.1285558499        7.1749223409       -0.8952665992  S27       70              1.0000000000
      2580       235  SER       QQH1           -2.7755999658        4.9477191728       -1.0972329184  S27       70              1.0000000000
      2581       236  LYS       CD             -6.2674932299        3.3533183415       -2.0062248691  S27       73              1.0000000000
      2582       236  LYS       HD1            -7.0482219696        2.9344094606       -2.6500502029  S27       73              1.0000000000
      2583       236  LYS       HD2            -5.3006975709        3.1655476399       -2.4919578076  S27       73              1.0000000000
      2584       236  LYS       QQH2           -6.2917005611        2.8408641933       -1.0377802250  S27       73              1.0000000000
      2585       236  LYS       CE             -6.4689926989        4.8459471203       -1.8366537991  S27       73              1.0000000000
      2586       236  LYS       HE1            -5.7976056266        5.2596722503       -1.0630868525  S27       73              1.0000000000
      2587       236  LYS       HE2            -7.5057950620        5.0810934680       -1.5357071411  S27       73              1.0000000000
      2588       236  LYS       NZ             -6.1851923016        5.5635233650       -3.0790076199  S27       73              1.0000000000
      2589       236  LYS       HZ1            -6.8093394606        5.2775701357       -3.8585114659  S27       73              1.0000000000
      2590       236  LYS       HZ2            -5.1935263482        5.4170004194       -3.4414631690  S27       73              1.0000000000
      2591       236  LYS       HZ3            -6.3493604248        6.5904193922       -2.9546643864  S27       73              1.0000000000
      2592       237  SER       CB             -4.5762711552        4.5652102800       -6.2626000569  S27       130             1.0000000000
      2593       237  SER       HB1            -4.6062010303        5.5343683202       -6.7720835818  S27       130             1.0000000000
      2594       237  SER       HB2            -3.8097952114        3.9368517229       -6.7461530170  S27       130             1.0000000000
      2595       237  SER       OG             -4.1856532281        4.7680071498       -4.8521585895  S27       130             1.0000000000
      2596       237  SER       HG1            -3.5010738928        5.6683645582       -4.8467937590  S27       130             1.0000000000
      2597       237  SER       QQH3           -5.5590756659        4.0644593899       -6.3033552894  S27       130             1.0000000000
      2598       238  GLU       CB            -10.1127541303        9.4695759881        0.8549278046  S27       166             1.0000000000
      2599       238  GLU       HB1            -9.7348817554       10.0804497787        0.0240276418  S27       166             1.0000000000
      2600       238  GLU       HB2           -11.1732574183        9.2892305953        0.6718784679  S27       166             1.0000000000
      2601       238  GLU       QQH4           -9.9895861037        9.9871370404        1.8117660462  S27       166             1.0000000000
      2602       238  GLU       CG             -9.3707083761        8.1484534199        0.8474358715  S27       166             1.0000000000
      2603       238  GLU       HG1            -9.7957661480        7.4825467108        0.0802113258  S27       166             1.0000000000
      2604       238  GLU       HG2            -9.4943481951        7.6159215929        1.8067299670  S27       166             1.0000000000
      2605       238  GLU       CD             -7.9081944952        8.3196883322        0.5689412828  S27       166             1.0000000000
      2606       238  GLU       OE1            -7.2850176606        9.3690334672        0.7032305178  S27       166             1.0000000000
      2607       238  GLU       OE2            -7.2766917576        7.1970455772        0.1326484351  S27       166             1.0000000000
      2608       239  ASN       CB             -2.7093426223       11.6788736472        1.3948515260  S27       170             1.0000000000
      2609       239  ASN       HB1            -1.7503703101       11.5407868590        0.8834144272  S27       170             1.0000000000
      2610       239  ASN       HB2            -3.1595204339       12.6173197336        1.0551830934  S27       170             1.0000000000
      2611       239  ASN       QQH5           -2.5558810638       11.7070496888        2.4802630153  S27       170             1.0000000000
      2612       239  ASN       CG             -3.6208625826       10.5254942236        1.0481652193  S27       170             1.0000000000
      2613       239  ASN       OD1            -3.2862315722        9.3305671297        1.2454164153  S27       170             1.0000000000
      2614       239  ASN       ND2            -4.8263237721       10.8229514285        0.5196704787  S27       170             1.0000000000
      2615       239  ASN       HD21           -5.4954997380       10.0650470092        0.3044239456  S27       170             1.0000000000
      2616       239  ASN       HD22           -5.0363625665       11.7749423743        0.1740767406  S27       170             1.0000000000
      2617       240  LYS       CE             -3.1992040986        1.5739095988       -4.5131926330  S27       234             1.0000000000
      2618       240  LYS       HE1            -3.6379301583        1.7787957787       -3.5270712329  S27       234             1.0000000000
      2619       240  LYS       HE2            -4.0045030796        1.5222912007       -5.2575534090  S27       234             1.0000000000
      2620       240  LYS       NZ             -2.3086044260        2.6674860127       -4.8846795827  S27       234             1.0000000000
      2621       240  LYS       HZ1            -1.8442502278        2.4875525703       -5.8079590479  S27       234             1.0000000000
      2622       240  LYS       HZ2            -1.5328470704        2.8236286418       -4.2040987795  S27       234             1.0000000000
      2623       240  LYS       HZ3            -2.8422480822        3.5890808160       -4.9458704737  S27       234             1.0000000000
      2624       240  LYS       QQH6           -2.6384720159        0.6303576862       -4.4765384640  S27       234             1.0000000000
      2625       241  SER       CB              2.4134267094        3.3602049259       -5.8659282929  S27       235             1.0000000000
      2626       241  SER       HB1             3.1250269217        2.6931419086       -6.3821259522  S27       235             1.0000000000
      2627       241  SER       HB2             2.9472752386        4.2939383053       -5.6112439168  S27       235             1.0000000000
      2628       241  SER       OG              1.3194377202        3.6127030303       -6.7542608811  S27       235             1.0000000000
      2629       241  SER       HG1             0.8271321547        4.4290151583       -6.4561277531  S27       235             1.0000000000
      2630       241  SER       QQH7            2.0699050861        2.8752803791       -4.9226444706  S27       235             1.0000000000
      2631       242  PNM       S1             -3.0790070068        9.4509378320       -5.9736497761  S27       523             1.0000000000
      2632       242  PNM       C2             -1.8194236186        8.2180020812       -6.5989813971  S27       523             1.0000000000
      2633       242  PNM       C3             -1.5393610848        7.3364630176       -5.3500975584  S27       523             1.0000000000
      2634       242  PNM       N4             -2.8202324200        7.0846758211       -4.6534555346  S27       523             1.0000000000
      2635       242  PNM       C5             -3.7773648406        8.2417650581       -4.8073654598  S27       523             1.0000000000
      2636       242  PNM       C6             -3.7003412309        8.6448815869       -3.3048386413  S27       523             1.0000000000
      2637       242  PNM       C7             -2.7935978017        7.4252486768       -3.0127801062  S27       523             1.0000000000
      2638       242  PNM       O8             -1.6366377729        7.5156451505       -2.4194046791  S27       523             1.0000000000
      2639       242  PNM       C9             -2.4018330019        7.3753568056       -7.7240048356  S27       523             1.0000000000
      2640       242  PNM       C10            -0.5833065750        8.9458721602       -7.0953604704  S27       523             1.0000000000
      2641       242  PNM       C11            -0.8851209283        6.0367487242       -5.7627024030  S27       523             1.0000000000
      2642       242  PNM       O12            -1.4727195350        4.9448576073       -5.6183132045  S27       523             1.0000000000
      2643       242  PNM       O13             0.3468787560        6.1178059899       -6.2832001575  S27       523             1.0000000000
      2644       242  PNM       N14            -3.0277324538        9.9001310826       -3.0534654749  S27       523             1.0000000000
      2645       242  PNM       C15            -3.5724381529       11.0709621903       -3.4362083251  S27       523             1.0000000000
      2646       242  PNM       O16            -4.6957192196       11.1071531518       -4.0369991677  S27       523             1.0000000000
      2647       242  PNM       C17            -2.8381864700       12.3500554721       -3.1151832248  S27       523             1.0000000000
      2648       242  PNM       C18            -1.8600160100       12.7445481891       -4.1898561136  S27       523             1.0000000000
      2649       242  PNM       C19            -0.6347786610       13.3301761537       -3.8390872790  S27       523             1.0000000000
      2650       242  PNM       C20             0.2702880415       13.7222415696       -4.8272495239  S27       523             1.0000000000
      2651       242  PNM       C21            -0.0328178966       13.5182411584       -6.1753682785  S27       523             1.0000000000
      2652       242  PNM       C22            -1.2562039594       12.9426671283       -6.5302635376  S27       523             1.0000000000
      2653       242  PNM       C23            -2.1770012170       12.5750456715       -5.5462958888  S27       523             1.0000000000
      2654       242  PNM       H24            -0.8554730974        7.8855532441       -4.6590102757  S27       523             1.0000000000
      2655       242  PNM       H25            -0.7763968387        9.3997437709       -8.0737405530  S27       523             1.0000000000
      2656       242  PNM       H26             0.2510491070        8.2439889896       -7.2014927498  S27       523             1.0000000000
      2657       242  PNM       H27            -0.2774155536        9.7448988355       -6.4139691278  S27       523             1.0000000000
      2658       242  PNM       H28            -2.6842524578        8.0045546281       -8.5751400342  S27       523             1.0000000000
      2659       242  PNM       H29            -3.2898052309        6.8266202048       -7.3912761649  S27       523             1.0000000000
      2660       242  PNM       H30            -1.6607729925        6.6448322658       -8.0725966589  S27       523             1.0000000000
      2661       242  PNM       H31            -4.7890175643        7.8899286271       -5.1066040554  S27       523             1.0000000000
      2662       242  PNM       H32            -4.6927046435        8.6317865858       -2.7943187757  S27       523             1.0000000000
      2663       242  PNM       H33            -2.3136896666       12.2584831106       -2.1491751262  S27       523             1.0000000000
      2664       242  PNM       H34            -3.5848353471       13.1562329759       -3.0000070496  S27       523             1.0000000000
      2665       242  PNM       H35            -0.3905161151       13.4883268146       -2.7824158026  S27       523             1.0000000000
      2666       242  PNM       H36             1.2217225476       14.1862360918       -4.5413964985  S27       523             1.0000000000
      2667       242  PNM       H37             0.6795495132       13.8198772906       -6.9517889708  S27       523             1.0000000000
      2668       242  PNM       H38            -1.4994008387       12.7804934637       -7.5862525148  S27       523             1.0000000000
      2669       242  PNM       H39            -3.1495957073       12.1567871957       -5.8320318537  S27       523             1.0000000000
      2670       242  PNM       H40            -2.1094981654        9.8545798706       -2.5652090944  S27       523             1.0000000000
      2671       243  TIP3      OH2            -4.6921729573        7.5296918116       -0.1621225672  S27       290             1.0000000000
      2672       243  TIP3      H1             -6.2822586814        7.4058693060        0.0013149442  S27       290             1.0000000000
      2673       243  TIP3      H2             -4.1564207767        8.1637739998        0.4106926002  S27       290             1.0000000000
      2674       244  SER       CB             -2.8971037786        5.1014241751       -2.1863022199  S28       70              1.0000000000
      2675       244  SER       HB1            -3.4620299582        4.2681775001       -2.6354173155  S28       70              1.0000000000
      2676       244  SER       HB2            -1.9228834040        5.1965569713       -2.6724391377  S28       70              1.0000000000
      2677       244  SER       OG             -3.6783378395        6.3241530417       -2.4241651780  S28       70              1.0000000000
      2678       244  SER       HG1            -4.1290335068        7.1712755426       -0.8905623824  S28       70              1.0000000000
      2679       244  SER       QQH1           -2.7748325870        4.9503859750       -1.0973666849  S28       70              1.0000000000
      2680       245  LYS       CD             -6.2670871697        3.3529349706       -2.0067021812  S28       73              1.0000000000
      2681       245  LYS       HD1            -7.0489558992        2.9353091662       -2.6498034187  S28       73              1.0000000000
      2682       245  LYS       HD2            -5.3017141811        3.1638143283       -2.4942821196  S28       73              1.0000000000
      2683       245  LYS       QQH2           -6.2915706589        2.8411857174       -1.0372831561  S28       73              1.0000000000
      2684       245  LYS       CE             -6.4652745199        4.8461729714       -1.8391292061  S28       73              1.0000000000
      2685       245  LYS       HE1            -5.7919635482        5.2586013196       -1.0662418188  S28       73              1.0000000000
      2686       245  LYS       HE2            -7.5012603122        5.0836730871       -1.5347187700  S28       73              1.0000000000
      2687       245  LYS       NZ             -6.1832117321        5.5591251209       -3.0845086967  S28       73              1.0000000000
      2688       245  LYS       HZ1            -6.8250083015        5.2835592681       -3.8536716758  S28       73              1.0000000000
      2689       245  LYS       HZ2            -5.1999003513        5.3802947154       -3.4927455049  S28       73              1.0000000000
      2690       245  LYS       HZ3            -6.3290060380        6.5867405435       -2.9589406394  S28       73              1.0000000000
      2691       246  SER       CB             -4.5766701068        4.5664282366       -6.2591149841  S28       130             1.0000000000
      2692       246  SER       HB1            -4.6068584265        5.5354629248       -6.7746947142  S28       130             1.0000000000
      2693       246  SER       HB2            -3.8102239624        3.9365283385       -6.7445905240  S28       130             1.0000000000
      2694       246  SER       OG             -4.1860896333        4.7682592572       -4.8457583350  S28       130             1.0000000000
      2695       246  SER       HG1            -3.3663204965        5.9329410139       -4.8336008599  S28       130             1.0000000000
      2696       246  SER       QQH3           -5.5639783108        4.0662878165       -6.3066300439  S28       130             1.0000000000
      2697       247  GLU       CB            -10.1128323141        9.4697407215        0.8549411073  S28       166             1.0000000000
      2698       247  GLU       HB1            -9.7349495658       10.0806014551        0.0240145096  S28       166             1.0000000000
      2699       247  GLU       HB2           -11.1733168976        9.2893812587        0.6718565217  S28       166             1.0000000000
      2700       247  GLU       QQH4           -9.9896676948        9.9873859854        1.8117569925  S28       166             1.0000000000
      2701       247  GLU       CG             -9.3708576825        8.1486095693        0.8474478561  S28       166             1.0000000000
      2702       247  GLU       HG1            -9.7958913246        7.4827389781        0.0802065972  S28       166             1.0000000000
      2703       247  GLU       HG2            -9.4945658571        7.6160059739        1.8067035516  S28       166             1.0000000000
      2704       247  GLU       CD             -7.9084470405        8.3192714222        0.5689510979  S28       166             1.0000000000
      2705       247  GLU       OE1            -7.2847993824        9.3691584284        0.7031966904  S28       166             1.0000000000
      2706       247  GLU       OE2            -7.2774151897        7.1972586751        0.1332400106  S28       166             1.0000000000
      2707       248  ASN       CB             -2.7093340764       11.6788520395        1.3948720521  S28       170             1.0000000000
      2708       248  ASN       HB1            -1.7502361421       11.5407329204        0.8836111164  S28       170             1.0000000000
      2709       248  ASN       HB2            -3.1594024434       12.6173477694        1.0551948190  S28       170             1.0000000000
      2710       248  ASN       QQH5           -2.5561333856       11.7069028012        2.4802663583  S28       170             1.0000000000
      2711       248  ASN       CG             -3.6210340053       10.5256649136        1.0483173920  S28       170             1.0000000000
      2712       248  ASN       OD1            -3.2860787869        9.3305390780        1.2452676738  S28       170             1.0000000000
      2713       248  ASN       ND2            -4.8262252527       10.8228611967        0.5194746822  S28       170             1.0000000000
      2714       248  ASN       HD21           -5.4969891352       10.0652967115        0.3064789504  S28       170             1.0000000000
      2715       248  ASN       HD22           -5.0370830663       11.7752406975        0.1754378470  S28       170             1.0000000000
      2716       249  LYS       CE             -3.1999270786        1.5743822858       -4.5131818165  S28       234             1.0000000000
      2717       249  LYS       HE1            -3.6388404496        1.7783130541       -3.5270232918  S28       234             1.0000000000
      2718       249  LYS       HE2            -4.0054721650        1.5231372182       -5.2570165543  S28       234             1.0000000000
      2719       249  LYS       NZ             -2.3130900630        2.6708656460       -4.8843142220  S28       234             1.0000000000
      2720       249  LYS       HZ1            -1.8529011891        2.4931698885       -5.8085773852  S28       234             1.0000000000
      2721       249  LYS       HZ2            -1.5381711003        2.8258097243       -4.2045032538  S28       234             1.0000000000
      2722       249  LYS       HZ3            -2.8651121625        3.5972656824       -4.9393574047  S28       234             1.0000000000
      2723       249  LYS       QQH6           -2.6385142740        0.6303243622       -4.4770509244  S28       234             1.0000000000
      2724       250  SER       CB              2.4134010900        3.3601240478       -5.8659585792  S28       235             1.0000000000
      2725       250  SER       HB1             3.1249435409        2.6932025618       -6.3822058802  S28       235             1.0000000000
      2726       250  SER       HB2             2.9475190816        4.2939487803       -5.6110693398  S28       235             1.0000000000
      2727       250  SER       OG              1.3197816002        3.6128531031       -6.7544126649  S28       235             1.0000000000
      2728       250  SER       HG1             0.8263864885        4.4267343186       -6.4555400673  S28       235             1.0000000000
      2729       250  SER       QQH7            2.0697953920        2.8752787577       -4.9229263866  S28       235             1.0000000000
      2730       251  PNM       S1             -3.0792156170        9.4498003494       -5.9730861844  S28       523             1.0000000000
      2731       251  PNM       C2             -1.8194320313        8.2176458046       -6.6004231801  S28       523             1.0000000000
      2732       251  PNM       C3             -1.5425995836        7.3329510191       -5.3527627803  S28       523             1.0000000000
      2733       251  PNM       N4             -2.8281285411        7.0680476093       -4.6700061976  S28       523             1.0000000000
      2734       251  PNM       C5             -3.7783051198        8.2375403420       -4.8067306356  S28       523             1.0000000000
      2735       251  PNM       C6             -3.6992478767        8.6435860561       -3.3056077667  S28       523             1.0000000000
      2736       251  PNM       C7             -2.8010963368        7.4239311879       -2.9897573822  S28       523             1.0000000000
      2737       251  PNM       O8             -1.6386577508        7.5159581842       -2.4220170530  S28       523             1.0000000000
      2738       251  PNM       C9             -2.4020581115        7.3751878311       -7.7248424043  S28       523             1.0000000000
      2739       251  PNM       C10            -0.5829720635        8.9457890134       -7.0949129859  S28       523             1.0000000000
      2740       251  PNM       C11            -0.8842247888        6.0314341991       -5.7642072589  S28       523             1.0000000000
      2741       251  PNM       O12            -1.4691060521        4.9462922058       -5.6186143513  S28       523             1.0000000000
      2742       251  PNM       O13             0.3481707356        6.1197411294       -6.2832663334  S28       523             1.0000000000
      2743       251  PNM       N14            -3.0266584190        9.8987365762       -3.0542244611  S28       523             1.0000000000
      2744       251  PNM       C15            -3.5729494431       11.0713446970       -3.4364513312  S28       523             1.0000000000
      2745       251  PNM       O16            -4.6947239223       11.1059155549       -4.0365250946  S28       523             1.0000000000
      2746       251  PNM       C17            -2.8380181589       12.3493805189       -3.1149380286  S28       523             1.0000000000
      2747       251  PNM       C18            -1.8598382859       12.7441139690       -4.1898336580  S28       523             1.0000000000
      2748       251  PNM       C19            -0.6347194316       13.3299926608       -3.8389950473  S28       523             1.0000000000
      2749       251  PNM       C20             0.2702084934       13.7222621567       -4.8272122793  S28       523             1.0000000000
      2750       251  PNM       C21            -0.0328950188       13.5182573350       -6.1753239668  S28       523             1.0000000000
      2751       251  PNM       C22            -1.2561983039       12.9425690882       -6.5302575409  S28       523             1.0000000000
      2752       251  PNM       C23            -2.1769087972       12.5746786966       -5.5462407218  S28       523             1.0000000000
      2753       251  PNM       H24            -0.8697156389        7.8819972380       -4.6512266713  S28       523             1.0000000000
      2754       251  PNM       H25            -0.7762385534        9.3992878531       -8.0732025224  S28       523             1.0000000000
      2755       251  PNM       H26             0.2506556519        8.2431080306       -7.2005457313  S28       523             1.0000000000
      2756       251  PNM       H27            -0.2774271910        9.7447735774       -6.4132744278  S28       523             1.0000000000
      2757       251  PNM       H28            -2.6837937069        8.0049604883       -8.5755696974  S28       523             1.0000000000
      2758       251  PNM       H29            -3.2895469534        6.8256717203       -7.3921866820  S28       523             1.0000000000
      2759       251  PNM       H30            -1.6600505099        6.6456263365       -8.0727528293  S28       523             1.0000000000
      2760       251  PNM       H31            -4.7885235236        7.8880036086       -5.1036432726  S28       523             1.0000000000
      2761       251  PNM       H32            -4.6926646824        8.6312878735       -2.7982230525  S28       523             1.0000000000
      2762       251  PNM       H33            -2.3134318736       12.2571688379       -2.1491024132  S28       523             1.0000000000
      2763       251  PNM       H34            -3.5846068073       13.1555335770       -2.9994223783  S28       523             1.0000000000
      2764       251  PNM       H35            -0.3906511388       13.4883300343       -2.7823480899  S28       523             1.0000000000
      2765       251  PNM       H36             1.2214410127       14.1865526637       -4.5413274760  S28       523             1.0000000000
      2766       251  PNM       H37             0.6792616691       13.8201995058       -6.9518010640  S28       523             1.0000000000
      2767       251  PNM       H38            -1.4996910325       12.7807826426       -7.5862215799  S28       523             1.0000000000
      2768       251  PNM       H39            -3.1499402804       12.1574929575       -5.8322628673  S28       523             1.0000000000
      2769       251  PNM       H40            -2.1091242716        9.8552415191       -2.5645432816  S28       523             1.0000000000
      2770       252  TIP3      OH2            -4.6918127884        7.5304659152       -0.1612212621  S28       290             1.0000000000
      2771       252  TIP3      H1             -6.2848762282        7.4043166883        0.0007441812  S28       290             1.0000000000
      2772       252  TIP3      H2             -4.1576000545        8.1632295054        0.4136730729  S28       290             1.0000000000
      2773       253  SER       CB             -2.8967537988        5.1035255080       -2.1865443600  S29       70              1.0000000000
      2774       253  SER       HB1            -3.4697230531        4.2786631210       -2.6366235528  S29       70              1.0000000000
      2775       253  SER       HB2            -1.9233592792        5.1928076896       -2.6752256101  S29       70              1.0000000000
      2776       253  SER       OG             -3.6715295107        6.3323485463       -2.4216648241  S29       70              1.0000000000
      2777       253  SER       HG1            -4.1295817999        7.1636364075       -0.8802667411  S29       70              1.0000000000
      2778       253  SER       QQH1           -2.7726189778        4.9537678252       -1.0977080447  S29       70              1.0000000000
      2779       254  LYS       CD             -6.2663142652        3.3509901041       -2.0077571581  S29       73              1.0000000000
      2780       254  LYS       HD1            -7.0511125666        2.9356795152       -2.6486674419  S29       73              1.0000000000
      2781       254  LYS       HD2            -5.3033791349        3.1567945874       -2.4980066762  S29       73              1.0000000000
      2782       254  LYS       QQH2           -6.2911588867        2.8415050890       -1.0366475700  S29       73              1.0000000000
      2783       254  LYS       CE             -6.4561048959        4.8456426534       -1.8457645426  S29       73              1.0000000000
      2784       254  LYS       HE1            -5.7776388801        5.2565309049       -1.0763821983  S29       73              1.0000000000
      2785       254  LYS       HE2            -7.4895587691        5.0890805329       -1.5351635058  S29       73              1.0000000000
      2786       254  LYS       NZ             -6.1780351352        5.5473220978       -3.0987459318  S29       73              1.0000000000
      2787       254  LYS       HZ1            -6.8610233712        5.2995315219       -3.8413153561  S29       73              1.0000000000
      2788       254  LYS       HZ2            -5.2181564383        5.3149918271       -3.5817602273  S29       73              1.0000000000
      2789       254  LYS       HZ3            -6.2798202836        6.5780854794       -2.9709010562  S29       73              1.0000000000
      2790       255  SER       CB             -4.5809571876        4.5668667833       -6.2498517988  S29       130             1.0000000000
      2791       255  SER       HB1            -4.6061119570        5.5397195210       -6.7630817505  S29       130             1.0000000000
      2792       255  SER       HB2            -3.8120866582        3.9389936699       -6.7364123114  S29       130             1.0000000000
      2793       255  SER       OG             -4.2000191275        4.7516924378       -4.8318492224  S29       130             1.0000000000
      2794       255  SER       HG1            -3.2742840570        6.0696212369       -4.8696636583  S29       130             1.0000000000
      2795       255  SER       QQH3           -5.5716097497        4.0701805997       -6.3151035891  S29       130             1.0000000000
      2796       256  GLU       CB            -10.1130651432        9.4701674434        0.8549805927  S29       166             1.0000000000
      2797       256  GLU       HB1            -9.7351118150       10.0809352892        0.0240270296  S29       166             1.0000000000
      2798       256  GLU       HB2           -11.1735448731        9.2898773691        0.6718530302  S29       166             1.0000000000
      2799       256  GLU       QQH4           -9.9898487179        9.9879865228        1.8117113079  S29       166             1.0000000000
      2800       256  GLU       CG             -9.3712823180        8.1490582061        0.8475481688  S29       166             1.0000000000
      2801       256  GLU       HG1            -9.7962783719        7.4832913912        0.0802079276  S29       166             1.0000000000
      2802       256  GLU       HG2            -9.4951327426        7.6163101908        1.8067261065  S29       166             1.0000000000
      2803       256  GLU       CD             -7.9089673408        8.3190056079        0.5690691572  S29       166             1.0000000000
      2804       256  GLU       OE1            -7.2844303521        9.3693274273        0.7031266264  S29       166             1.0000000000
      2805       256  GLU       OE2            -7.2794431298        7.1974602546        0.1346731893  S29       166             1.0000000000
      2806       257  ASN       CB             -2.7094775675       11.6789457746        1.3949561478  S29       170             1.0000000000
      2807       257  ASN       HB1            -1.7502548120       11.5407102133        0.8839221755  S29       170             1.0000000000
      2808       257  ASN       HB2            -3.1592961759       12.6175407283        1.0552611753  S29       170             1.0000000000
      2809       257  ASN       QQH5           -2.5566438411       11.7067849472        2.4803729176  S29       170             1.0000000000
      2810       257  ASN       CG             -3.6214147095       10.5260902816        1.0485536582  S29       170             1.0000000000
      2811       257  ASN       OD1            -3.2853276658        9.3305984845        1.2448417015  S29       170             1.0000000000
      2812       257  ASN       ND2            -4.8262050738       10.8225289588        0.5193899270  S29       170             1.0000000000
      2813       257  ASN       HD21           -5.4997580488       10.0657345066        0.3109229802  S29       170             1.0000000000
      2814       257  ASN       HD22           -5.0387985670       11.7756488741        0.1784287982  S29       170             1.0000000000
      2815       258  LYS       CE             -3.2021531851        1.5749340789       -4.5127526930  S29       234             1.0000000000
      2816       258  LYS       HE1            -3.6412600115        1.7763801517       -3.5261643863  S29       234             1.0000000000
      2817       258  LYS       HE2            -4.0083583683        1.5228992192       -5.2556625702  S29       234             1.0000000000
      2818       258  LYS       NZ             -2.3220213422        2.6769259474       -4.8831974465  S29       234             1.0000000000
      2819       258  LYS       HZ1            -1.8673288697        2.5054001443       -5.8103957388  S29       234             1.0000000000
      2820       258  LYS       HZ2            -1.5458372844        2.8313609770       -4.2057129769  S29       234             1.0000000000
      2821       258  LYS       HZ3            -2.8909522800        3.6022483896       -4.9280396114  S29       234             1.0000000000
      2822       258  LYS       QQH6           -2.6378671984        0.6320147865       -4.4784211587  S29       234             1.0000000000
      2823       259  SER       CB              2.4135339349        3.3600155353       -5.8659727767  S29       235             1.0000000000
      2824       259  SER       HB1             3.1250695984        2.6931011173       -6.3821343112  S29       235             1.0000000000
      2825       259  SER       HB2             2.9480250283        4.2937649029       -5.6107104260  S29       235             1.0000000000
      2826       259  SER       OG              1.3205888105        3.6130988266       -6.7547209018  S29       235             1.0000000000
      2827       259  SER       HG1             0.8252776157        4.4245147044       -6.4543709362  S29       235             1.0000000000
      2828       259  SER       QQH7            2.0696285686        2.8752272922       -4.9230818409  S29       235             1.0000000000
      2829       260  PNM       S1             -3.0796859248        9.4479324716       -5.9723093278  S29       523             1.0000000000
      2830       260  PNM       C2             -1.8181218681        8.2190096876       -6.6050719784  S29       523             1.0000000000
      2831       260  PNM       C3             -1.5433162642        7.3317409822       -5.3604861732  S29       523             1.0000000000
      2832       260  PNM       N4             -2.8266969852        7.0688738750       -4.7000951008  S29       523             1.0000000000
      2833       260  PNM       C5             -3.7751969065        8.2312106923       -4.8042361920  S29       523             1.0000000000
      2834       260  PNM       C6             -3.6984516019        8.6424183220       -3.3050710980  S29       523             1.0000000000
[truncated: 298,357 more chars]
