# Supplementary material for: Unraveling the energetic significance of chemical events in enzyme catalysis via machine-learning based regression approach
Source: Commun Chem. 2020 Oct 8;3:134. doi: 10.1038/s42004-020-00379-w (PMC9814854; doi:10.1038/s42004-020-00379-w)
Supplement: Supplementary file 3 — Supplementary Data 1 [file 42004_2020_379_MOESM3_ESM.zip › pathways/optimized.path/path.cor.sccdftb/path_14_p.cor]

* RETAIN ONLY THE QM ATOMS, WRITE PSF & COOR
* PREDEFINED VARS:
*     INCOR: DIRECTORY TO INPUT .COR FILE
*     INPSF: DIRECTORY TO INPUT .PSF FILE
*     OUTPSF: DIRECTORY TO OUTPUT .PSF FILE
*     OUTCOR: FILENAME OF OUTPUT .COR FILE
* ZILIN SONG, 17 DEC 2019
*  DATE:    12/17/19     21:12:57      CREATED BY USER: zilins
*
      4950  EXT
         1         1  SER       CB             -2.9785672760        5.2790285003       -2.2822996267  S1        70              1.0000000000
         2         1  SER       HB1            -3.4706487165        4.4305323683       -2.7912163051  S1        70              1.0000000000
         3         1  SER       HB2            -2.0026163823        5.4651403120       -2.7579932052  S1        70              1.0000000000
         4         1  SER       OG             -3.8317240415        6.4355408875       -2.4525474002  S1        70              1.0000000000
         5         1  SER       HG1            -4.0015950890        6.8970459021       -1.5526720291  S1        70              1.0000000000
         6         1  SER       QQH1           -2.8423510955        5.0601740312       -1.2086078051  S1        70              1.0000000000
         7         2  LYS       CD             -6.4143208236        3.5346326971       -1.9607837364  S1        73              1.0000000000
         8         2  LYS       HD1            -7.1716421746        3.1763205828       -2.6668064340  S1        73              1.0000000000
         9         2  LYS       HD2            -5.4381440911        3.4615932618       -2.4581659605  S1        73              1.0000000000
        10         2  LYS       QQH2           -6.4136039884        2.8746287644       -1.0848658426  S1        73              1.0000000000
        11         2  LYS       CE             -6.6917586800        4.9651282272       -1.5560794604  S1        73              1.0000000000
        12         2  LYS       HE1            -6.0155521273        5.2945594430       -0.7479766505  S1        73              1.0000000000
        13         2  LYS       HE2            -7.7172662474        5.0958074475       -1.1808433414  S1        73              1.0000000000
        14         2  LYS       NZ             -6.5104787091        5.9080122390       -2.6496084807  S1        73              1.0000000000
        15         2  LYS       HZ1            -7.0228889458        5.6623186388       -3.5183100077  S1        73              1.0000000000
        16         2  LYS       HZ2            -5.4885912915        6.0248725385       -2.8849038490  S1        73              1.0000000000
        17         2  LYS       HZ3            -6.8543234388        6.8518985792       -2.3172430833  S1        73              1.0000000000
        18         3  SER       CB             -4.4162996387        4.6182819129       -6.5665856179  S1        130             1.0000000000
        19         3  SER       HB1            -4.4986908799        5.5714712783       -7.1058465796  S1        130             1.0000000000
        20         3  SER       HB2            -3.6739486910        3.9847865607       -7.0866773443  S1        130             1.0000000000
        21         3  SER       OG             -3.9573856483        4.8578558010       -5.2070876990  S1        130             1.0000000000
        22         3  SER       HG1            -3.3305813806        5.6320216316       -5.2206427164  S1        130             1.0000000000
        23         3  SER       QQH3           -5.3862808508        4.1004281837       -6.5382927245  S1        130             1.0000000000
        24         4  GLU       CB            -10.0401302855        9.5388462639        0.6647715396  S1        166             1.0000000000
        25         4  GLU       HB1            -9.6806741574       10.1653412411       -0.1614400919  S1        166             1.0000000000
        26         4  GLU       HB2           -11.0999426270        9.3343665241        0.4895539419  S1        166             1.0000000000
        27         4  GLU       QQH4           -9.9258241262       10.0654853041        1.6184454678  S1        166             1.0000000000
        28         4  GLU       CG             -9.2601844725        8.2324193964        0.6535706416  S1        166             1.0000000000
        29         4  GLU       HG1            -9.7856772182        7.4897485429        0.0410843187  S1        166             1.0000000000
        30         4  GLU       HG2            -9.2122671743        7.7969516262        1.6656839219  S1        166             1.0000000000
        31         4  GLU       CD             -7.8521333831        8.3910626608        0.1243935198  S1        166             1.0000000000
        32         4  GLU       OE1            -7.2049780202        9.4458138962        0.3461486522  S1        166             1.0000000000
        33         4  GLU       OE2            -7.3488338955        7.3797676618       -0.5472809182  S1        166             1.0000000000
        34         5  ASN       CB             -2.8041553158       11.8508895695        1.3369201115  S1        170             1.0000000000
        35         5  ASN       HB1            -1.8328749458       11.7448288151        0.8392309684  S1        170             1.0000000000
        36         5  ASN       HB2            -3.2674079889       12.7894617172        1.0148475602  S1        170             1.0000000000
        37         5  ASN       QQH5           -2.6693610499       11.8567024540        2.4253648375  S1        170             1.0000000000
        38         5  ASN       CG             -3.6916355600       10.6905217025        0.9447185887  S1        170             1.0000000000
        39         5  ASN       OD1            -3.3044375000        9.4973438248        1.0626625511  S1        170             1.0000000000
        40         5  ASN       ND2            -4.9061480252       10.9879612431        0.4542258988  S1        170             1.0000000000
        41         5  ASN       HD21           -5.6048856448       10.2408388338        0.2494228812  S1        170             1.0000000000
        42         5  ASN       HD22           -5.1628059775       11.9690067210        0.2666798993  S1        170             1.0000000000
        43         6  LYS       CE             -3.0897324509        1.8054217506       -4.7414045504  S1        234             1.0000000000
        44         6  LYS       HE1            -3.5564286036        2.0178398931       -3.7713397103  S1        234             1.0000000000
        45         6  LYS       HE2            -3.8624341627        1.8209845367       -5.5200315113  S1        234             1.0000000000
        46         6  LYS       NZ             -2.1117593667        2.8412901906       -5.0554154500  S1        234             1.0000000000
        47         6  LYS       HZ1            -1.6047542570        2.6226731970       -5.9483169835  S1        234             1.0000000000
        48         6  LYS       HZ2            -1.3851234637        2.9645110702       -4.3165428595  S1        234             1.0000000000
        49         6  LYS       HZ3            -2.6005069256        3.7804891417       -5.1649180376  S1        234             1.0000000000
        50         6  LYS       QQH6           -2.5940314388        0.8262353012       -4.7017382710  S1        234             1.0000000000
        51         7  SER       CB              2.4336602381        3.5809891796       -5.9338198799  S1        235             1.0000000000
        52         7  SER       HB1             3.0906679619        2.9010677384       -6.5020476114  S1        235             1.0000000000
        53         7  SER       HB2             3.0320144920        4.4648200052       -5.6483697154  S1        235             1.0000000000
        54         7  SER       OG              1.3337689622        3.9442249763       -6.7755076728  S1        235             1.0000000000
        55         7  SER       HG1             0.9300405403        4.8025451729       -6.4693796203  S1        235             1.0000000000
        56         7  SER       QQH7            2.0859135897        3.0699837017       -5.0063968246  S1        235             1.0000000000
        57         8  PNM       S1             -3.0604863755        9.8450062622       -6.1147600119  S1        523             1.0000000000
        58         8  PNM       C2             -1.7626249679        8.6346977848       -6.7412077328  S1        523             1.0000000000
        59         8  PNM       C3             -1.3545217655        7.8253558268       -5.4808974597  S1        523             1.0000000000
        60         8  PNM       N4             -2.5467320753        7.6907997195       -4.6206950944  S1        523             1.0000000000
        61         8  PNM       C5             -3.6735354864        8.6711788494       -4.8805363090  S1        523             1.0000000000
        62         8  PNM       C6             -3.5625209723        9.1175458276       -3.3533275146  S1        523             1.0000000000
        63         8  PNM       C7             -2.4448729655        8.0562275449       -3.2585438887  S1        523             1.0000000000
        64         8  PNM       O8             -1.5417311843        7.8021361710       -2.4557246660  S1        523             1.0000000000
        65         8  PNM       C9             -2.3612878528        7.7239324147       -7.8006040843  S1        523             1.0000000000
        66         8  PNM       C10            -0.5841287552        9.4087694907       -7.3027248992  S1        523             1.0000000000
        67         8  PNM       C11            -0.7401734850        6.4836072333       -5.8426686076  S1        523             1.0000000000
        68         8  PNM       O12            -1.3572579003        5.4156864175       -5.6499612498  S1        523             1.0000000000
        69         8  PNM       O13             0.4954038634        6.5302063480       -6.3471114388  S1        523             1.0000000000
        70         8  PNM       N14            -2.9711170315       10.4258364751       -3.1714826471  S1        523             1.0000000000
        71         8  PNM       C15            -3.6163795005       11.5726235326       -3.4879314768  S1        523             1.0000000000
        72         8  PNM       O16            -4.7988879670       11.5605659017       -3.9323648295  S1        523             1.0000000000
        73         8  PNM       C17            -2.8681527485       12.8691375474       -3.2811471762  S1        523             1.0000000000
        74         8  PNM       C18            -1.7394444412       13.0212888571       -4.2639188581  S1        523             1.0000000000
        75         8  PNM       C19            -0.4619299779       13.4040900396       -3.8341370545  S1        523             1.0000000000
        76         8  PNM       C20             0.5892291700       13.5117104444       -4.7462375667  S1        523             1.0000000000
        77         8  PNM       C21             0.3783811522       13.2126503550       -6.0933953060  S1        523             1.0000000000
        78         8  PNM       C22            -0.8996861491       12.8571541939       -6.5312846829  S1        523             1.0000000000
        79         8  PNM       C23            -1.9621682794       12.7884024836       -5.6290404290  S1        523             1.0000000000
        80         8  PNM       H24            -0.5830557045        8.4103261693       -4.9272099053  S1        523             1.0000000000
        81         8  PNM       H25            -0.8352313710        9.8379362199       -8.2790770758  S1        523             1.0000000000
        82         8  PNM       H26             0.2776474798        8.7441531173       -7.4289423674  S1        523             1.0000000000
        83         8  PNM       H27            -0.2881532146       10.2295753437       -6.6393353867  S1        523             1.0000000000
        84         8  PNM       H28            -2.6905347939        8.3031864634       -8.6693813740  S1        523             1.0000000000
        85         8  PNM       H29            -3.2234120456        7.1712683231       -7.4085574230  S1        523             1.0000000000
        86         8  PNM       H30            -1.6150157314        6.9947025498       -8.1408726004  S1        523             1.0000000000
        87         8  PNM       H31            -4.6291092332        8.1739020165       -5.1477735139  S1        523             1.0000000000
        88         8  PNM       H32            -4.4946938854        8.9920159113       -2.7558382415  S1        523             1.0000000000
        89         8  PNM       H33            -2.4752121100       12.9116540378       -2.2503731434  S1        523             1.0000000000
        90         8  PNM       H34            -3.5769597316       13.7083199354       -3.3929719135  S1        523             1.0000000000
        91         8  PNM       H35            -0.2928204058       13.6318357547       -2.7754709733  S1        523             1.0000000000
        92         8  PNM       H36             1.5842402961       13.8118778138       -4.3985888878  S1        523             1.0000000000
        93         8  PNM       H37             1.2084105120       13.2753608841       -6.8080659748  S1        523             1.0000000000
        94         8  PNM       H38            -1.0722983199       12.6241378208       -7.5870265464  S1        523             1.0000000000
        95         8  PNM       H39            -2.9777291944       12.5701781007       -5.9819639465  S1        523             1.0000000000
        96         8  PNM       H40            -2.0158105339       10.4681943519       -2.7648905197  S1        523             1.0000000000
        97         9  TIP3      OH2            -4.6916907285        7.6114397732       -0.3000903831  S1        290             1.0000000000
        98         9  TIP3      H1             -5.6902019031        7.7165981046       -0.2981923512  S1        290             1.0000000000
        99         9  TIP3      H2             -4.2430413891        8.3039093033        0.2727104620  S1        290             1.0000000000
       100        10  SER       CB             -2.9795074969        5.2838394891       -2.2776541002  S2        70              1.0000000000
       101        10  SER       HB1            -3.4770636533        4.4382429197       -2.7864866679  S2        70              1.0000000000
       102        10  SER       HB2            -2.0033502454        5.4652032344       -2.7546677393  S2        70              1.0000000000
       103        10  SER       OG             -3.8253070588        6.4459864589       -2.4457051605  S2        70              1.0000000000
       104        10  SER       HG1            -4.0066812593        6.9057622856       -1.5420953228  S2        70              1.0000000000
       105        10  SER       QQH1           -2.8427635626        5.0634590592       -1.2043342088  S2        70              1.0000000000
       106        11  LYS       CD             -6.4080580219        3.5313933209       -1.9699675608  S2        73              1.0000000000
       107        11  LYS       HD1            -7.1597883929        3.1663319000       -2.6783828289  S2        73              1.0000000000
       108        11  LYS       HD2            -5.4285298091        3.4585384653       -2.4608657071  S2        73              1.0000000000
       109        11  LYS       QQH2           -6.4111310430        2.8772358307       -1.0898005486  S2        73              1.0000000000
       110        11  LYS       CE             -6.6937113651        4.9639504705       -1.5775043856  S2        73              1.0000000000
       111        11  LYS       HE1            -6.0354454220        5.2986216959       -0.7570142584  S2        73              1.0000000000
       112        11  LYS       HE2            -7.7275163191        5.0965005725       -1.2265580295  S2        73              1.0000000000
       113        11  LYS       NZ             -6.4883075267        5.8983034855       -2.6740435527  S2        73              1.0000000000
       114        11  LYS       HZ1            -6.9792075488        5.6439813077       -3.5529220817  S2        73              1.0000000000
       115        11  LYS       HZ2            -5.4613149766        6.0152018791       -2.8876904664  S2        73              1.0000000000
       116        11  LYS       HZ3            -6.8385620364        6.8458137659       -2.3661630882  S2        73              1.0000000000
       117        12  SER       CB             -4.4163910599        4.6207421658       -6.5640286943  S2        130             1.0000000000
       118        12  SER       HB1            -4.4974654854        5.5732469982       -7.1045664106  S2        130             1.0000000000
       119        12  SER       HB2            -3.6724643630        3.9868523816       -7.0811494053  S2        130             1.0000000000
       120        12  SER       OG             -3.9612406055        4.8622185278       -5.2029885153  S2        130             1.0000000000
       121        12  SER       HG1            -3.3369849761        5.6389917971       -5.2150152583  S2        130             1.0000000000
       122        12  SER       QQH3           -5.3863708891        4.1027072469       -6.5376067218  S2        130             1.0000000000
       123        13  GLU       CB            -10.0394846566        9.5390335237        0.6646898421  S2        166             1.0000000000
       124        13  GLU       HB1            -9.6796809738       10.1656864353       -0.1612452222  S2        166             1.0000000000
       125        13  GLU       HB2           -11.0991127743        9.3339314756        0.4889478855  S2        166             1.0000000000
       126        13  GLU       QQH4           -9.9258889271       10.0654844078        1.6185389455  S2        166             1.0000000000
       127        13  GLU       CG             -9.2587935824        8.2332281168        0.6537462001  S2        166             1.0000000000
       128        13  GLU       HG1            -9.7779504309        7.4939652897        0.0316419227  S2        166             1.0000000000
       129        13  GLU       HG2            -9.2212274744        7.7915598022        1.6636514091  S2        166             1.0000000000
       130        13  GLU       CD             -7.8455112578        8.3932724491        0.1386869854  S2        166             1.0000000000
       131        13  GLU       OE1            -7.2078445076        9.4557352963        0.3526905655  S2        166             1.0000000000
       132        13  GLU       OE2            -7.3308811519        7.3762432375       -0.5149770789  S2        166             1.0000000000
       133        14  ASN       CB             -2.8010999277       11.8466548698        1.3360282238  S2        170             1.0000000000
       134        14  ASN       HB1            -1.8288215592       11.7380084236        0.8408617074  S2        170             1.0000000000
       135        14  ASN       HB2            -3.2615611400       12.7858708495        1.0117575500  S2        170             1.0000000000
       136        14  ASN       QQH5           -2.6693994916       11.8530119740        2.4248530131  S2        170             1.0000000000
       137        14  ASN       CG             -3.6908917819       10.6883037709        0.9420057192  S2        170             1.0000000000
       138        14  ASN       OD1            -3.3063569960        9.4936943184        1.0569285132  S2        170             1.0000000000
       139        14  ASN       ND2            -4.9044665898       10.9890592922        0.4517519363  S2        170             1.0000000000
       140        14  ASN       HD21           -5.6060611278       10.2437575007        0.2486070663  S2        170             1.0000000000
       141        14  ASN       HD22           -5.1596218848       11.9709222533        0.2661322651  S2        170             1.0000000000
       142        15  LYS       CE             -3.0901858521        1.8078282350       -4.7400876149  S2        234             1.0000000000
       143        15  LYS       HE1            -3.5569095580        2.0193207629       -3.7698208381  S2        234             1.0000000000
       144        15  LYS       HE2            -3.8630063016        1.8234823322       -5.5186385202  S2        234             1.0000000000
       145        15  LYS       NZ             -2.1127595245        2.8444324388       -5.0535009937  S2        234             1.0000000000
       146        15  LYS       HZ1            -1.6059957275        2.6268269730       -5.9468251580  S2        234             1.0000000000
       147        15  LYS       HZ2            -1.3855171323        2.9668020684       -4.3150399518  S2        234             1.0000000000
       148        15  LYS       HZ3            -2.6011866699        3.7838460008       -5.1618890385  S2        234             1.0000000000
       149        15  LYS       QQH6           -2.5939522472        0.8289097888       -4.7011377091  S2        234             1.0000000000
       150        16  SER       CB              2.4334648763        3.5810932606       -5.9344162578  S2        235             1.0000000000
       151        16  SER       HB1             3.0905102947        2.9013813814       -6.5028412378  S2        235             1.0000000000
       152        16  SER       HB2             3.0316785286        4.4650132651       -5.6489824539  S2        235             1.0000000000
       153        16  SER       OG              1.3333531040        3.9441915491       -6.7758966551  S2        235             1.0000000000
       154        16  SER       HG1             0.9292623865        4.8021726925       -6.4692984855  S2        235             1.0000000000
       155        16  SER       QQH7            2.0859633964        3.0699140315       -5.0070022210  S2        235             1.0000000000
       156        17  PNM       S1             -3.0646018990        9.8369709227       -6.1155620516  S2        523             1.0000000000
       157        17  PNM       C2             -1.7647939623        8.6282713054       -6.7396360898  S2        523             1.0000000000
       158        17  PNM       C3             -1.3596867359        7.8181666237       -5.4790016757  S2        523             1.0000000000
       159        17  PNM       N4             -2.5547656331        7.6782823605       -4.6223771015  S2        523             1.0000000000
       160        17  PNM       C5             -3.6785015871        8.6635526368       -4.8813934004  S2        523             1.0000000000
       161        17  PNM       C6             -3.5650150395        9.1109294595       -3.3552017842  S2        523             1.0000000000
       162        17  PNM       C7             -2.4506510336        8.0466209179       -3.2591178167  S2        523             1.0000000000
       163        17  PNM       O8             -1.5404925619        7.8011952457       -2.4615060170  S2        523             1.0000000000
       164        17  PNM       C9             -2.3603951646        7.7183775466       -7.8015239896  S2        523             1.0000000000
       165        17  PNM       C10            -0.5852430940        9.4033424400       -7.2976710375  S2        523             1.0000000000
       166        17  PNM       C11            -0.7408327460        6.4790582039       -5.8422138135  S2        523             1.0000000000
       167        17  PNM       O12            -1.3548773763        5.4088284849       -5.6520848481  S2        523             1.0000000000
       168        17  PNM       O13             0.4948462891        6.5299888597       -6.3461276442  S2        523             1.0000000000
       169        17  PNM       N14            -2.9699412801       10.4176761872       -3.1744654877  S2        523             1.0000000000
       170        17  PNM       C15            -3.6145571551       11.5660416279       -3.4860107309  S2        523             1.0000000000
       171        17  PNM       O16            -4.7986037069       11.5564730385       -3.9267691925  S2        523             1.0000000000
       172        17  PNM       C17            -2.8644960914       12.8612879187       -3.2783382104  S2        523             1.0000000000
       173        17  PNM       C18            -1.7373376268       13.0154105897       -4.2626171828  S2        523             1.0000000000
       174        17  PNM       C19            -0.4603339177       13.4018195593       -3.8344811313  S2        523             1.0000000000
       175        17  PNM       C20             0.5894109574       13.5122263531       -4.7478634952  S2        523             1.0000000000
       176        17  PNM       C21             0.3777180532       13.2126597889       -6.0947777088  S2        523             1.0000000000
       177        17  PNM       C22            -0.8999188149       12.8537048256       -6.5310657506  S2        523             1.0000000000
       178        17  PNM       C23            -1.9610631016       12.7819817301       -5.6274695001  S2        523             1.0000000000
       179        17  PNM       H24            -0.5915396676        8.4041024597       -4.9216057487  S2        523             1.0000000000
       180        17  PNM       H25            -0.8334985072        9.8313835752       -8.2752398782  S2        523             1.0000000000
       181        17  PNM       H26             0.2777480792        8.7396162011       -7.4202909611  S2        523             1.0000000000
       182        17  PNM       H27            -0.2926413358       10.2251519299       -6.6340711757  S2        523             1.0000000000
       183        17  PNM       H28            -2.6873698579        8.2983928933       -8.6706615148  S2        523             1.0000000000
       184        17  PNM       H29            -3.2235949044        7.1653930049       -7.4123583476  S2        523             1.0000000000
       185        17  PNM       H30            -1.6132271049        6.9894532257       -8.1404086900  S2        523             1.0000000000
       186        17  PNM       H31            -4.6359823324        8.1694673818       -5.1477238369  S2        523             1.0000000000
       187        17  PNM       H32            -4.4972836071        8.9890709992       -2.7571420438  S2        523             1.0000000000
       188        17  PNM       H33            -2.4698292659       12.9014108230       -2.2481126720  S2        523             1.0000000000
       189        17  PNM       H34            -3.5728056965       13.7013227559       -3.3870756668  S2        523             1.0000000000
       190        17  PNM       H35            -0.2904843677       13.6300413740       -2.7760424721  S2        523             1.0000000000
       191        17  PNM       H36             1.5840614895       13.8149912944       -4.4014391263  S2        523             1.0000000000
       192        17  PNM       H37             1.2066850734       13.2776087471       -6.8104765346  S2        523             1.0000000000
       193        17  PNM       H38            -1.0732836595       12.6204045140       -7.5866401580  S2        523             1.0000000000
       194        17  PNM       H39            -2.9763954202       12.5607606155       -5.9791600512  S2        523             1.0000000000
       195        17  PNM       H40            -2.0142630704       10.4577643357       -2.7684420002  S2        523             1.0000000000
       196        18  TIP3      OH2            -4.6894517538        7.6103547634       -0.3121687695  S2        290             1.0000000000
       197        18  TIP3      H1             -5.6916945799        7.7027185425       -0.3013994283  S2        290             1.0000000000
       198        18  TIP3      H2             -4.2430823708        8.3036070725        0.2622900753  S2        290             1.0000000000
       199        19  SER       CB             -2.9811470093        5.2890027253       -2.2729863446  S3        70              1.0000000000
       200        19  SER       HB1            -3.4837911227        4.4463058213       -2.7820714885  S3        70              1.0000000000
       201        19  SER       HB2            -2.0051347343        5.4666185008       -2.7516247237  S3        70              1.0000000000
       202        19  SER       OG             -3.8206484204        6.4564943945       -2.4376339539  S3        70              1.0000000000
       203        19  SER       HG1            -4.0158300134        6.9152912966       -1.5295354863  S3        70              1.0000000000
       204        19  SER       QQH1           -2.8432420231        5.0662368221       -1.2002468590  S3        70              1.0000000000
       205        20  LYS       CD             -6.4019370423        3.5281921067       -1.9787643340  S3        73              1.0000000000
       206        20  LYS       HD1            -7.1484324951        3.1567223104       -2.6892346036  S3        73              1.0000000000
       207        20  LYS       HD2            -5.4193029216        3.4551562449       -2.4634851323  S3        73              1.0000000000
       208        20  LYS       QQH2           -6.4087982177        2.8799409624       -1.0943572873  S3        73              1.0000000000
       209        20  LYS       CE             -6.6950071595        4.9629875175       -1.5988294750  S3        73              1.0000000000
       210        20  LYS       HE1            -6.0549340300        5.3028121103       -0.7662955353  S3        73              1.0000000000
       211        20  LYS       HE2            -7.7366792645        5.0972948932       -1.2725299847  S3        73              1.0000000000
       212        20  LYS       NZ             -6.4647391214        5.8881670991       -2.6984294783  S3        73              1.0000000000
       213        20  LYS       HZ1            -6.9308937586        5.6225755206       -3.5876471051  S3        73              1.0000000000
       214        20  LYS       HZ2            -5.4317721331        6.0081415946       -2.8864627512  S3        73              1.0000000000
       215        20  LYS       HZ3            -6.8240697637        6.8387848036       -2.4180457989  S3        73              1.0000000000
       216        21  SER       CB             -4.4165124183        4.6231351707       -6.5616041822  S3        130             1.0000000000
       217        21  SER       HB1            -4.4962869396        5.5749846230       -7.1033692185  S3        130             1.0000000000
       218        21  SER       HB2            -3.6710047694        3.9888949204       -7.0758015975  S3        130             1.0000000000
       219        21  SER       OG             -3.9652559592        4.8664400551       -5.1990506522  S3        130             1.0000000000
       220        21  SER       HG1            -3.3441645345        5.6462921875       -5.2092092330  S3        130             1.0000000000
       221        21  SER       QQH3           -5.3864733363        4.1048801768       -6.5371646553  S3        130             1.0000000000
       222        22  GLU       CB            -10.0389764125        9.5391452844        0.6645760493  S3        166             1.0000000000
       223        22  GLU       HB1            -9.6790120672       10.1660604172       -0.1610958809  S3        166             1.0000000000
       224        22  GLU       HB2           -11.0984198826        9.3332799104        0.4884437648  S3        166             1.0000000000
       225        22  GLU       QQH4           -9.9259877895       10.0652799325        1.6186712597  S3        166             1.0000000000
       226        22  GLU       CG             -9.2573371051        8.2340731408        0.6536220969  S3        166             1.0000000000
       227        22  GLU       HG1            -9.7697988696        7.4983013972        0.0217142784  S3        166             1.0000000000
       228        22  GLU       HG2            -9.2300285960        7.7859901635        1.6610837316  S3        166             1.0000000000
       229        22  GLU       CD             -7.8390012103        8.3961344608        0.1530712402  S3        166             1.0000000000
       230        22  GLU       OE1            -7.2107387747        9.4658941616        0.3591142844  S3        166             1.0000000000
       231        22  GLU       OE2            -7.3124413360        7.3737278813       -0.4817776700  S3        166             1.0000000000
       232        23  ASN       CB             -2.7981465932       11.8426165084        1.3352672939  S3        170             1.0000000000
       233        23  ASN       HB1            -1.8249168249       11.7316543437        0.8425026428  S3        170             1.0000000000
       234        23  ASN       HB2            -3.2560591586       12.7823957155        1.0089256820  S3        170             1.0000000000
       235        23  ASN       QQH5           -2.6693875034       11.8494908820        2.4244434179  S3        170             1.0000000000
       236        23  ASN       CG             -3.6900788626       10.6861526841        0.9393981069  S3        170             1.0000000000
       237        23  ASN       OD1            -3.3084846526        9.4900204831        1.0512134617  S3        170             1.0000000000
       238        23  ASN       ND2            -4.9026556586       10.9902941666        0.4492234806  S3        170             1.0000000000
       239        23  ASN       HD21           -5.6069228538       10.2468145476        0.2474323176  S3        170             1.0000000000
       240        23  ASN       HD22           -5.1561936110       11.9729262327        0.2652152270  S3        170             1.0000000000
       241        24  LYS       CE             -3.0906294085        1.8101553270       -4.7388071764  S3        234             1.0000000000
       242        24  LYS       HE1            -3.5573896155        2.0207595914       -3.7683526133  S3        234             1.0000000000
       243        24  LYS       HE2            -3.8635277990        1.8259645449       -5.5173179797  S3        234             1.0000000000
       244        24  LYS       NZ             -2.1135339579        2.8472812466       -5.0515764684  S3        234             1.0000000000
       245        24  LYS       HZ1            -1.6069976713        2.6305434072       -5.9452766704  S3        234             1.0000000000
       246        24  LYS       HZ2            -1.3857331031        2.9686754650       -4.3134724584  S3        234             1.0000000000
       247        24  LYS       HZ3            -2.6006881996        3.7870156404       -5.1590632869  S3        234             1.0000000000
       248        24  LYS       QQH6           -2.5939436627        0.8314693426       -4.7005665341  S3        234             1.0000000000
       249        25  SER       CB              2.4332807200        3.5812054727       -5.9349861097  S3        235             1.0000000000
       250        25  SER       HB1             3.0903626940        2.9016932245       -6.5036032942  S3        235             1.0000000000
       251        25  SER       HB2             3.0313671158        4.4652043474       -5.6495596600  S3        235             1.0000000000
       252        25  SER       OG              1.3329594242        3.9441856054       -6.7762662169  S3        235             1.0000000000
       253        25  SER       HG1             0.9285561643        4.8018735890       -6.4692474201  S3        235             1.0000000000
       254        25  SER       QQH7            2.0860110448        3.0698541589       -5.0075813226  S3        235             1.0000000000
       255        26  PNM       S1             -3.0684918785        9.8293150543       -6.1163373874  S3        523             1.0000000000
       256        26  PNM       C2             -1.7668254321        8.6221413458       -6.7380857905  S3        523             1.0000000000
       257        26  PNM       C3             -1.3646548681        7.8112677388       -5.4770927416  S3        523             1.0000000000
       258        26  PNM       N4             -2.5625691379        7.6660935169       -4.6239736324  S3        523             1.0000000000
       259        26  PNM       C5             -3.6831766857        8.6562358062       -4.8822221755  S3        523             1.0000000000
       260        26  PNM       C6             -3.5674989276        9.1045242282       -3.3570737159  S3        523             1.0000000000
       261        26  PNM       C7             -2.4564884601        8.0371403991       -3.2594387237  S3        523             1.0000000000
       262        26  PNM       O8             -1.5394206454        7.8004562623       -2.4670701056  S3        523             1.0000000000
       263        26  PNM       C9             -2.3595066772        7.7131195587       -7.8023807929  S3        523             1.0000000000
       264        26  PNM       C10            -0.5862922692        9.3981787200       -7.2928472279  S3        523             1.0000000000
       265        26  PNM       C11            -0.7414047504        6.4747510859       -5.8417825741  S3        523             1.0000000000
       266        26  PNM       O12            -1.3524090604        5.4022721112       -5.6542415076  S3        523             1.0000000000
       267        26  PNM       O13             0.4943976382        6.5298949867       -6.3452396681  S3        523             1.0000000000
       268        26  PNM       N14            -2.9688898312       10.4097689282       -3.1772849152  S3        523             1.0000000000
       269        26  PNM       C15            -3.6127823271       11.5596739537       -3.4841602636  S3        523             1.0000000000
       270        26  PNM       O16            -4.7983520607       11.5526079942       -3.9212691343  S3        523             1.0000000000
       271        26  PNM       C17            -2.8609615673       12.8537158584       -3.2756700613  S3        523             1.0000000000
       272        26  PNM       C18            -1.7353063661       13.0098071991       -4.2613914100  S3        523             1.0000000000
       273        26  PNM       C19            -0.4588066106       13.3996654284       -3.8348126000  S3        523             1.0000000000
       274        26  PNM       C20             0.5895892615       13.5127247604       -4.7494071299  S3        523             1.0000000000
       275        26  PNM       C21             0.3770993574       13.2126780389       -6.0960897237  S3        523             1.0000000000
       276        26  PNM       C22            -0.9001207116       12.8504439146       -6.5308623891  S3        523             1.0000000000
       277        26  PNM       C23            -1.9599867268       12.7758856626       -5.6259889978  S3        523             1.0000000000
       278        26  PNM       H24            -0.5997815692        8.3981302683       -4.9160533381  S3        523             1.0000000000
       279        26  PNM       H25            -0.8318947833        9.8251435808       -8.2715600065  S3        523             1.0000000000
       280        26  PNM       H26             0.2778496561        8.7353133485       -7.4120801643  S3        523             1.0000000000
       281        26  PNM       H27            -0.2968758332       10.2209488328       -6.6290739721  S3        523             1.0000000000
       282        26  PNM       H28            -2.6842873118        8.2939029499       -8.6718446672  S3        523             1.0000000000
       283        26  PNM       H29            -3.2237401584        7.1598363186       -7.4159929363  S3        523             1.0000000000
       284        26  PNM       H30            -1.6115011507        6.9844750770       -8.1399554797  S3        523             1.0000000000
       285        26  PNM       H31            -4.6425134231        8.1653102091       -5.1477209622  S3        523             1.0000000000
       286        26  PNM       H32            -4.5000241372        8.9863434347       -2.7587332931  S3        523             1.0000000000
       287        26  PNM       H33            -2.4646009152       12.8915358886       -2.2459886162  S3        523             1.0000000000
       288        26  PNM       H34            -3.5688180383       13.6945499296       -3.3814119331  S3        523             1.0000000000
       289        26  PNM       H35            -0.2882604168       13.6283321035       -2.7765875089  S3        523             1.0000000000
       290        26  PNM       H36             1.5838885799       13.8179530976       -4.4041398942  S3        523             1.0000000000
       291        26  PNM       H37             1.2050548883       13.2797647623       -6.8127575621  S3        523             1.0000000000
       292        26  PNM       H38            -1.0741767678       12.6168602765       -7.5862760929  S3        523             1.0000000000
       293        26  PNM       H39            -2.9750834946       12.5517932326       -5.9765172363  S3        523             1.0000000000
       294        26  PNM       H40            -2.0127644600       10.4475944329       -2.7720353513  S3        523             1.0000000000
       295        27  TIP3      OH2            -4.6890460905        7.6087231675       -0.3250842414  S3        290             1.0000000000
       296        27  TIP3      H1             -5.6954453922        7.6877751089       -0.3052835728  S3        290             1.0000000000
       297        27  TIP3      H2             -4.2443819598        8.3028598691        0.2506801169  S3        290             1.0000000000
       298        28  SER       CB             -2.9832988507        5.2944177413       -2.2683623201  S4        70              1.0000000000
       299        28  SER       HB1            -3.4907474964        4.4546966039       -2.7780606706  S4        70              1.0000000000
       300        28  SER       HB2            -2.0077038327        5.4690643390       -2.7488261344  S4        70              1.0000000000
       301        28  SER       OG             -3.8170684321        6.4672836637       -2.4282174853  S4        70              1.0000000000
       302        28  SER       HG1            -4.0293103633        6.9262815402       -1.5144443294  S4        70              1.0000000000
       303        28  SER       QQH1           -2.8436764254        5.0681316527       -1.1964543476  S4        70              1.0000000000
       304        29  LYS       CD             -6.3959544681        3.5249732079       -1.9872826370  S4        73              1.0000000000
       305        29  LYS       HD1            -7.1375888704        3.1474507899       -2.6994918979  S4        73              1.0000000000
       306        29  LYS       HD2            -5.4104428620        3.4514581372       -2.4661225045  S4        73              1.0000000000
       307        29  LYS       QQH2           -6.4066530863        2.8826544906       -1.0986687751  S4        73              1.0000000000
       308        29  LYS       CE             -6.6956153790        4.9621225439       -1.6199944690  S4        73              1.0000000000
       309        29  LYS       HE1            -6.0735347314        5.3067982050       -0.7760076599  S4        73              1.0000000000
       310        29  LYS       HE2            -7.7444927096        5.0982219504       -1.3180644102  S4        73              1.0000000000
       311        29  LYS       NZ             -6.4403126535        5.8777362616       -2.7225077834  S4        73              1.0000000000
       312        29  LYS       HZ1            -6.8794784544        5.5990961673       -3.6216332872  S4        73              1.0000000000
       313        29  LYS       HZ2            -5.4022357769        6.0024354175       -2.8835671558  S4        73              1.0000000000
       314        29  LYS       HZ3            -6.8101539203        6.8308620243       -2.4715312992  S4        73              1.0000000000
       315        30  SER       CB             -4.4166449789        4.6254769066       -6.5593026732  S4        130             1.0000000000
       316        30  SER       HB1            -4.4951580194        5.5767402522       -7.1021524863  S4        130             1.0000000000
       317        30  SER       HB2            -3.6696166347        3.9909563622       -7.0707342112  S4        130             1.0000000000
       318        30  SER       OG             -3.9692371187        4.8703629138       -5.1952744709  S4        130             1.0000000000
       319        30  SER       HG1            -3.3521971709        5.6539920857       -5.2030802937  S4        130             1.0000000000
       320        30  SER       QQH3           -5.3865958562        4.1070026341       -6.5369140933  S4        130             1.0000000000
       321        31  GLU       CB            -10.0385807340        9.5391725967        0.6644264748  S4        166             1.0000000000
       322        31  GLU       HB1            -9.6786618094       10.1664581757       -0.1609961281  S4        166             1.0000000000
       323        31  GLU       HB2           -11.0978316188        9.3323930708        0.4880202096  S4        166             1.0000000000
       324        31  GLU       QQH4           -9.9261277195       10.0648476222        1.6188410096  S4        166             1.0000000000
       325        31  GLU       CG             -9.2558001158        8.2349012143        0.6531970835  S4        166             1.0000000000
       326        31  GLU       HG1            -9.7613447082        7.5026419455        0.0115298803  S4        166             1.0000000000
       327        31  GLU       HG2            -9.2385349013        7.7803522244        1.6580384301  S4        166             1.0000000000
       328        31  GLU       CD             -7.8325980254        8.3995603309        0.1674456688  S4        166             1.0000000000
       329        31  GLU       OE1            -7.2136986194        9.4761359385        0.3654101163  S4        166             1.0000000000
       330        31  GLU       OE2            -7.2931985985        7.3721448240       -0.4480537510  S4        166             1.0000000000
       331        32  ASN       CB             -2.7952797806       11.8388119892        1.3346307219  S4        170             1.0000000000
       332        32  ASN       HB1            -1.8211561348       11.7258034293        0.8441262322  S4        170             1.0000000000
       333        32  ASN       HB2            -3.2509024094       12.7790650016        1.0063739389  S4        170             1.0000000000
       334        32  ASN       QQH5           -2.6692997410       11.8461462431        2.4241312280  S4        170             1.0000000000
       335        32  ASN       CG             -3.6891714730       10.6840871081        0.9369014558  S4        170             1.0000000000
       336        32  ASN       OD1            -3.3107702000        9.4863623058        1.0455653417  S4        170             1.0000000000
       337        32  ASN       ND2            -4.9006961479       10.9916478266        0.4466429072  S4        170             1.0000000000
       338        32  ASN       HD21           -5.6073243834       10.2499560163        0.2457125580  S4        170             1.0000000000
       339        32  ASN       HD22           -5.1525322687       11.9750189956        0.2638751358  S4        170             1.0000000000
       340        33  LYS       CE             -3.0910791537        1.8124035802       -4.7375469402  S4        234             1.0000000000
       341        33  LYS       HE1            -3.5578855059        2.0221226577       -3.7669172293  S4        234             1.0000000000
       342        33  LYS       HE2            -3.8640355268        1.8283903987       -5.5160333625  S4        234             1.0000000000
       343        33  LYS       NZ             -2.1142787871        2.8500218290       -5.0496250961  S4        234             1.0000000000
       344        33  LYS       HZ1            -1.6079504476        2.6341601740       -5.9436809241  S4        234             1.0000000000
       345        33  LYS       HZ2            -1.3859604251        2.9704084217       -4.3118343706  S4        234             1.0000000000
       346        33  LYS       HZ3            -2.6000595512        3.7901503011       -5.1562283828  S4        234             1.0000000000
       347        33  LYS       QQH6           -2.5939586818        0.8339296043       -4.7000241763  S4        234             1.0000000000
       348        34  SER       CB              2.4331006715        3.5813269254       -5.9355344023  S4        235             1.0000000000
       349        34  SER       HB1             3.0902216911        2.9020078444       -6.5043352334  S4        235             1.0000000000
       350        34  SER       HB2             3.0310707941        4.4653949473       -5.6501050667  S4        235             1.0000000000
       351        34  SER       OG              1.3325864997        3.9442038276       -6.7766233019  S4        235             1.0000000000
       352        34  SER       HG1             0.9278922903        4.8016273238       -6.4692147383  S4        235             1.0000000000
       353        34  SER       QQH7            2.0860499779        3.0698041973       -5.0081440120  S4        235             1.0000000000
       354        35  PNM       S1             -3.0721973220        9.8219992124       -6.1171220403  S4        523             1.0000000000
       355        35  PNM       C2             -1.7687357442        8.6162631129       -6.7365590572  S4        523             1.0000000000
       356        35  PNM       C3             -1.3694534857        7.8046191125       -5.4751758160  S4        523             1.0000000000
       357        35  PNM       N4             -2.5701828178        7.6541539724       -4.6255259806  S4        523             1.0000000000
       358        35  PNM       C5             -3.6875727874        8.6491677840       -4.8830164863  S4        523             1.0000000000
       359        35  PNM       C6             -3.5699805702        9.0982573415       -3.3589534720  S4        523             1.0000000000
       360        35  PNM       C7             -2.4624448622        8.0276144879       -3.2594682147  S4        523             1.0000000000
       361        35  PNM       O8             -1.5384745631        7.7999322778       -2.4724481977  S4        523             1.0000000000
       362        35  PNM       C9             -2.3586189037        7.7081133059       -7.8031888874  S4        523             1.0000000000
       363        35  PNM       C10            -0.5872900994        9.3932420779       -7.2882316678  S4        523             1.0000000000
       364        35  PNM       C11            -0.7419062407        6.4706427664       -5.8413689868  S4        523             1.0000000000
       365        35  PNM       O12            -1.3498477932        5.3959766549       -5.6564517737  S4        523             1.0000000000
       366        35  PNM       O13             0.4940651183        6.5299049855       -6.3444526656  S4        523             1.0000000000
       367        35  PNM       N14            -2.9679550745       10.4020522486       -3.1799548202  S4        523             1.0000000000
       368        35  PNM       C15            -3.6110306513       11.5534557304       -3.4823706215  S4        523             1.0000000000
       369        35  PNM       O16            -4.7981440677       11.5489471761       -3.9158286240  S4        523             1.0000000000
       370        35  PNM       C17            -2.8575315988       12.8463626973       -3.2731302491  S4        523             1.0000000000
       371        35  PNM       C18            -1.7333358751       13.0044374931       -4.2602282414  S4        523             1.0000000000
       372        35  PNM       C19            -0.4573355837       13.3976124070       -3.8351328155  S4        523             1.0000000000
       373        35  PNM       C20             0.5897655145       13.5132112128       -4.7508834746  S4        523             1.0000000000
       374        35  PNM       C21             0.3765129779       13.2127064611       -6.0973448302  S4        523             1.0000000000
       375        35  PNM       C22            -0.9003007286       12.8473434662       -6.5306735983  S4        523             1.0000000000
       376        35  PNM       C23            -1.9589372389       12.7700670866       -5.6245822598  S4        523             1.0000000000
       377        35  PNM       H24            -0.6078228576        8.3923724448       -4.9105467378  S4        523             1.0000000000
       378        35  PNM       H25            -0.8304101116        9.8191833754       -8.2680148649  S4        523             1.0000000000
       379        35  PNM       H26             0.2779441809        8.7312204039       -7.4042757462  S4        523             1.0000000000
       380        35  PNM       H27            -0.3008952473       10.2169312574       -6.6243219707  S4        523             1.0000000000
       381        35  PNM       H28            -2.6812805311        8.2896646060       -8.6729495947  S4        523             1.0000000000
       382        35  PNM       H29            -3.2238477715        7.1545520097       -7.4194846312  S4        523             1.0000000000
       383        35  PNM       H30            -1.6098276900        6.9797293200       -8.1395183886  S4        523             1.0000000000
       384        35  PNM       H31            -4.6487260338        8.1614018028       -5.1477678122  S4        523             1.0000000000
       385        35  PNM       H32            -4.5029586130        8.9838078264       -2.7606751829  S4        523             1.0000000000
       386        35  PNM       H33            -2.4595603078       12.8820180435       -2.2439780156  S4        523             1.0000000000
       387        35  PNM       H34            -3.5650045552       13.6879084205       -3.3760196992  S4        523             1.0000000000
       388        35  PNM       H35            -0.2861229341       13.6266808486       -2.7771056672  S4        523             1.0000000000
       389        35  PNM       H36             1.5837294411       13.8207675908       -4.4067157452  S4        523             1.0000000000
       390        35  PNM       H37             1.2035032149       13.2818034506       -6.8149338759  S4        523             1.0000000000
       391        35  PNM       H38            -1.0750208982       12.6134922888       -7.5859353999  S4        523             1.0000000000
       392        35  PNM       H39            -2.9737998830       12.5432132372       -5.9739946599  S4        523             1.0000000000
       393        35  PNM       H40            -2.0112804962       10.4376119154       -2.7757159854  S4        523             1.0000000000
       394        36  TIP3      OH2            -4.6906283037        7.6065301845       -0.3387689332  S4        290             1.0000000000
       395        36  TIP3      H1             -5.7019761891        7.6717418679       -0.3098039432  S4        290             1.0000000000
       396        36  TIP3      H2             -4.2467565876        8.3015700609        0.2376497422  S4        290             1.0000000000
       397        37  SER       CB             -2.9859867674        5.2999389046       -2.2640398268  S5        70              1.0000000000
       398        37  SER       HB1            -3.4976675770        4.4631991740       -2.7748864739  S5        70              1.0000000000
       399        37  SER       HB2            -2.0111247478        5.4728264673       -2.7464429438  S5        70              1.0000000000
       400        37  SER       OG             -3.8153166669        6.4782726445       -2.4170691427  S5        70              1.0000000000
       401        37  SER       HG1            -4.0501757376        6.9405217616       -1.4950008018  S5        70              1.0000000000
       402        37  SER       QQH1           -2.8439486950        5.0683752756       -1.1933402019  S5        70              1.0000000000
       403        38  LYS       CD             -6.3901517271        3.5216821467       -1.9954741781  S5        73              1.0000000000
       404        38  LYS       HD1            -7.1274578034        3.1386115831       -2.7090404142  S5        73              1.0000000000
       405        38  LYS       HD2            -5.4020478004        3.4472785699       -2.4688494606  S5        73              1.0000000000
       406        38  LYS       QQH2           -6.4047117542        2.8852702924       -1.1027300717  S5        73              1.0000000000
       407        38  LYS       CE             -6.6952423802        4.9612779097       -1.6407546282  S5        73              1.0000000000
       408        38  LYS       HE1            -6.0907733909        5.3099502649       -0.7858008022  S5        73              1.0000000000
       409        38  LYS       HE2            -7.7506614500        5.0992111633       -1.3627533468  S5        73              1.0000000000
       410        38  LYS       NZ             -6.4144859175        5.8672523575       -2.7456224593  S5        73              1.0000000000
       411        38  LYS       HZ1            -6.8236047089        5.5737386161       -3.6542766992  S5        73              1.0000000000
       412        38  LYS       HZ2            -5.3715973346        5.9994434486       -2.8771449683  S5        73              1.0000000000
       413        38  LYS       HZ3            -6.7968529475        6.8217655987       -2.5257865294  S5        73              1.0000000000
       414        39  SER       CB             -4.4167779831        4.6277573190       -6.5571736402  S5        130             1.0000000000
       415        39  SER       HB1            -4.4940967004        5.5785568353       -7.1008703427  S5        130             1.0000000000
       416        39  SER       HB2            -3.6683519284        3.9930586704       -7.0661452248  S5        130             1.0000000000
       417        39  SER       OG             -3.9730898482        4.8737685219       -5.1917488794  S5        130             1.0000000000
       418        39  SER       HG1            -3.3615860059        5.6622944092       -5.1962933687  S5        130             1.0000000000
       419        39  SER       QQH3           -5.3867434801        4.1090751021       -6.5369236271  S5        130             1.0000000000
       420        40  GLU       CB            -10.0383465466        9.5390881414        0.6642427195  S5        166             1.0000000000
       421        40  GLU       HB1            -9.6787437303       10.1668774740       -0.1609464318  S5        166             1.0000000000
       422        40  GLU       HB2           -11.0973837604        9.3312122906        0.4877311591  S5        166             1.0000000000
       423        40  GLU       QQH4           -9.9263159243       10.0640986597        1.6190738500  S5        166             1.0000000000
       424        40  GLU       CG             -9.2542095299        8.2356383503        0.6523482923  S5        166             1.0000000000
       425        40  GLU       HG1            -9.7526531708        7.5069060911        0.0010096768  S5        166             1.0000000000
       426        40  GLU       HG2            -9.2465936281        7.7745818803        1.6544011450  S5        166             1.0000000000
       427        40  GLU       CD             -7.8264473535        8.4036824831        0.1816600350  S5        166             1.0000000000
       428        40  GLU       OE1            -7.2167645082        9.4863058261        0.3715009096  S5        166             1.0000000000
       429        40  GLU       OE2            -7.2723911384        7.3717985147       -0.4142016189  S5        166             1.0000000000
       430        41  ASN       CB             -2.7925511878       11.8353931586        1.3341725227  S5        170             1.0000000000
       431        41  ASN       HB1            -1.8176072569       11.7207262781        0.8457087649  S5        170             1.0000000000
       432        41  ASN       HB2            -3.2462495515       12.7760129710        1.0042203459  S5        170             1.0000000000
       433        41  ASN       QQH5           -2.6691085828       11.8431233905        2.4239576345  S5        170             1.0000000000
       434        41  ASN       CG             -3.6880838554       10.6822365527        0.9345923849  S5        170             1.0000000000
       435        41  ASN       OD1            -3.3131690611        9.4827953382        1.0401334958  S5        170             1.0000000000
       436        41  ASN       ND2            -4.8984801418       10.9931543086        0.4440130933  S5        170             1.0000000000
       437        41  ASN       HD21           -5.6068435880       10.2531156454        0.2428930012  S5        170             1.0000000000
       438        41  ASN       HD22           -5.1484945887       11.9771641744        0.2616778405  S5        170             1.0000000000
       439        42  LYS       CE             -3.0915615586        1.8145447417       -4.7363015029  S5        234             1.0000000000
       440        42  LYS       HE1            -3.5584355660        2.0233399918       -3.7654937343  S5        234             1.0000000000
       441        42  LYS       HE2            -3.8645621433        1.8307004052       -5.5147754305  S5        234             1.0000000000
       442        42  LYS       NZ             -2.1150949911        2.8527019276       -5.0476273657  S5        234             1.0000000000
       443        42  LYS       HZ1            -1.6089652852        2.6378094626       -5.9420287867  S5        234             1.0000000000
       444        42  LYS       HZ2            -1.3863145094        2.9720978755       -4.3101115161  S5        234             1.0000000000
       445        42  LYS       HZ3            -2.5993217845        3.7932012656       -5.1532964941  S5        234             1.0000000000
       446        42  LYS       QQH6           -2.5939788706        0.8362895916       -4.6995344617  S5        234             1.0000000000
       447        43  SER       CB              2.4329239707        3.5814619623       -5.9360527127  S5        235             1.0000000000
       448        43  SER       HB1             3.0900922907        2.9023306591       -6.5050239010  S5        235             1.0000000000
       449        43  SER       HB2             3.0307928920        4.4655854448       -5.6506023415  S5        235             1.0000000000
       450        43  SER       OG              1.3322450616        3.9442523444       -6.7769677600  S5        235             1.0000000000
       451        43  SER       HG1             0.9272706215        4.8014390002       -6.4692018191  S5        235             1.0000000000
       452        43  SER       QQH7            2.0860793722        3.0697609236       -5.0086863147  S5        235             1.0000000000
       453        44  PNM       S1             -3.0756531377        9.8151121770       -6.1178918098  S5        523             1.0000000000
       454        44  PNM       C2             -1.7704791743        8.6107290487       -6.7350834752  S5        523             1.0000000000
       455        44  PNM       C3             -1.3740137755        7.7983276832       -5.4732585536  S5        523             1.0000000000
       456        44  PNM       N4             -2.5775106304        7.6425613423       -4.6270471128  S5        523             1.0000000000
       457        44  PNM       C5             -3.6915491956        8.6424243786       -4.8837462383  S5        523             1.0000000000
       458        44  PNM       C6             -3.5724612828        9.0921288725       -3.3608386980  S5        523             1.0000000000
       459        44  PNM       C7             -2.4686312670        8.0178813691       -3.2591420255  S5        523             1.0000000000
       460        44  PNM       O8             -1.5376303256        7.7997221709       -2.4775052805  S5        523             1.0000000000
       461        44  PNM       C9             -2.3577286696        7.7034420097       -7.8039426419  S5        523             1.0000000000
       462        44  PNM       C10            -0.5882144510        9.3886179570       -7.2839179013  S5        523             1.0000000000
       463        44  PNM       C11            -0.7423279145        6.4667936932       -5.8409738887  S5        523             1.0000000000
       464        44  PNM       O12            -1.3471472929        5.3900350557       -5.6587508189  S5        523             1.0000000000
       465        44  PNM       O13             0.4939237647        6.5300400896       -6.3438256439  S5        523             1.0000000000
       466        44  PNM       N14            -2.9671845624       10.3945679060       -3.1824089277  S5        523             1.0000000000
       467        44  PNM       C15            -3.6092989979       11.5474156858       -3.4806748154  S5        523             1.0000000000
       468        44  PNM       O16            -4.7980148913       11.5455786657       -3.9104557641  S5        523             1.0000000000
       469        44  PNM       C17            -2.8542370212       12.8392939733       -3.2707591050  S5        523             1.0000000000
       470        44  PNM       C18            -1.7314471096       12.9993842128       -4.2591476600  S5        523             1.0000000000
       471        44  PNM       C19            -0.4559364414       13.3956965670       -3.8354372242  S5        523             1.0000000000
       472        44  PNM       C20             0.5899415318       13.5136852741       -4.7522714085  S5        523             1.0000000000
       473        44  PNM       C21             0.3759685488       13.2127530181       -6.0985245210  S5        523             1.0000000000
       474        44  PNM       C22            -0.9004538960       12.8444523047       -6.5305008328  S5        523             1.0000000000
       475        44  PNM       C23            -1.9579248808       12.7646134435       -5.6232692920  S5        523             1.0000000000
       476        44  PNM       H24            -0.6155577371        8.3869379753       -4.9051441215  S5        523             1.0000000000
       477        44  PNM       H25            -0.8290729085        9.8136292866       -8.2646664525  S5        523             1.0000000000
       478        44  PNM       H26             0.2780325371        8.7274044717       -7.3970439251  S5        523             1.0000000000
       479        44  PNM       H27            -0.3046119675       10.2131529899       -6.6198968511  S5        523             1.0000000000
       480        44  PNM       H28            -2.6783855599        8.2857391657       -8.6739600826  S5        523             1.0000000000
       481        44  PNM       H29            -3.2238895240        7.1496187430       -7.4227914376  S5        523             1.0000000000
       482        44  PNM       H30            -1.6082114308        6.9753054074       -8.1391182066  S5        523             1.0000000000
       483        44  PNM       H31            -4.6544921484        8.1578127849       -5.1478563606  S5        523             1.0000000000
       484        44  PNM       H32            -4.5062163781        8.9815399869       -2.7631721662  S5        523             1.0000000000
       485        44  PNM       H33            -2.4547319295       12.8729485257       -2.2421158020  S5        523             1.0000000000
       486        44  PNM       H34            -3.5614120429       13.6814459664       -3.3709483002  S5        523             1.0000000000
       487        44  PNM       H35            -0.2840938800       13.6250998796       -2.7775875146  S5        523             1.0000000000
       488        44  PNM       H36             1.5835914914       13.8234016245       -4.4091289653  S5        523             1.0000000000
       489        44  PNM       H37             1.2020575797       13.2837004426       -6.8169694165  S5        523             1.0000000000
       490        44  PNM       H38            -1.0757808861       12.6102933425       -7.5856104047  S5        523             1.0000000000
       491        44  PNM       H39            -2.9725378339       12.5350510619       -5.9716111944  S5        523             1.0000000000
       492        44  PNM       H40            -2.0097697504       10.4278555409       -2.7796422960  S5        523             1.0000000000
       493        45  TIP3      OH2            -4.6954096804        7.6035874053       -0.3533251563  S5        290             1.0000000000
       494        45  TIP3      H1             -5.7137115358        7.6536458443       -0.3153608497  S5        290             1.0000000000
       495        45  TIP3      H2             -4.2503454388        8.2994764939        0.2225795221  S5        290             1.0000000000
       496        46  SER       CB             -2.9888441173        5.3048979716       -2.2607026296  S6        70              1.0000000000
       497        46  SER       HB1            -3.5036281687        4.4707337731       -2.7732724982  S6        70              1.0000000000
       498        46  SER       HB2            -2.0148161015        5.4774269038       -2.7447122867  S6        70              1.0000000000
       499        46  SER       OG             -3.8160583878        6.4889850196       -2.4047054415  S6        70              1.0000000000
       500        46  SER       HG1            -4.0839953221        6.9637763169       -1.4653327836  S6        70              1.0000000000
       501        46  SER       QQH1           -2.8439805233        5.0658637431       -1.1914673612  S6        70              1.0000000000
       502        47  LYS       CD             -6.3845969957        3.5183137148       -2.0032492634  S6        73              1.0000000000
       503        47  LYS       HD1            -7.1182510217        3.1303944793       -2.7177638344  S6        73              1.0000000000
       504        47  LYS       HD2            -5.3942359964        3.4426143605       -2.4716710326  S6        73              1.0000000000
       505        47  LYS       QQH2           -6.4030360225        2.8876563097       -1.1065058801  S6        73              1.0000000000
       506        47  LYS       CE             -6.6936424922        4.9603769887       -1.6606955389  S6        73              1.0000000000
       507        47  LYS       HE1            -6.1059542899        5.3112416010       -0.7950676291  S6        73              1.0000000000
       508        47  LYS       HE2            -7.7549084551        5.1001624335       -1.4057417544  S6        73              1.0000000000
       509        47  LYS       NZ             -6.3867227835        5.8571233381       -2.7667963044  S6        73              1.0000000000
       510        47  LYS       HZ1            -6.7614632646        5.5469610204       -3.6847194927  S6        73              1.0000000000
       511        47  LYS       HZ2            -5.3387542126        6.0011227374       -2.8645268592  S6        73              1.0000000000
       512        47  LYS       HZ3            -6.7843379407        6.8112592206       -2.5799734423  S6        73              1.0000000000
       513        48  SER       CB             -4.4168695009        4.6299687226       -6.5552469486  S6        130             1.0000000000
       514        48  SER       HB1            -4.4931098371        5.5804746489       -7.0994785456  S6        130             1.0000000000
       515        48  SER       HB2            -3.6672943141        3.9952025171       -7.0623022545  S6        130             1.0000000000
       516        48  SER       OG             -3.9764951623        4.8762703846       -5.1886192436  S6        130             1.0000000000
       517        48  SER       HG1            -3.3729593699        5.6714534462       -5.1881009288  S6        130             1.0000000000
       518        48  SER       QQH3           -5.3869147996        4.1111245286       -6.5371835247  S6        130             1.0000000000
       519        49  GLU       CB            -10.0383544863        9.5389247790        0.6640548324  S6        166             1.0000000000
       520        49  GLU       HB1            -9.6793735937       10.1673300337       -0.1609241349  S6        166             1.0000000000
       521        49  GLU       HB2           -11.0971407685        9.3297779936        0.4876595022  S6        166             1.0000000000
       522        49  GLU       QQH4           -9.9265971244       10.0630168435        1.6194011517  S6        166             1.0000000000
       523        49  GLU       CG             -9.2527389760        8.2361968969        0.6510414232  S6        166             1.0000000000
       524        49  GLU       HG1            -9.7440324306        7.5108704197       -0.0096527752  S6        166             1.0000000000
       525        49  GLU       HG2            -9.2539823763        7.7687736916        1.6502573987  S6        166             1.0000000000
       526        49  GLU       CD             -7.8209670690        8.4087591411        0.1955265804  S6        166             1.0000000000
       527        49  GLU       OE1            -7.2200145460        9.4957968591        0.3772129216  S6        166             1.0000000000
       528        49  GLU       OE2            -7.2491587413        7.3728740839       -0.3811480528  S6        166             1.0000000000
       529        50  ASN       CB             -2.7900322839       11.8325944756        1.3339339546  S6        170             1.0000000000
       530        50  ASN       HB1            -1.8143842725       11.7167204153        0.8471962767  S6        170             1.0000000000
       531        50  ASN       HB2            -3.2423108381       12.7734322115        1.0025783426  S6        170             1.0000000000
       532        50  ASN       QQH5           -2.6688074663       11.8405949421        2.4239582698  S6        170             1.0000000000
       533        50  ASN       CG             -3.6866415066       10.6807709848        0.9326041978  S6        170             1.0000000000
       534        50  ASN       OD1            -3.3155062681        9.4795241955        1.0352255595  S6        170             1.0000000000
       535        50  ASN       ND2            -4.8959759713       10.9948229357        0.4413761815  S6        170             1.0000000000
       536        50  ASN       HD21           -5.6048219570       10.2561344736        0.2382356734  S6        170             1.0000000000
       537        50  ASN       HD22           -5.1440093435       11.9792467285        0.2580882530  S6        170             1.0000000000
       538        51  LYS       CE             -3.0920813447        1.8165301199       -4.7350768909  S6        234             1.0000000000
       539        51  LYS       HE1            -3.5590483975        2.0243397622       -3.7640833933  S6        234             1.0000000000
       540        51  LYS       HE2            -3.8651447377        1.8328092228       -5.5135267770  S6        234             1.0000000000
       541        51  LYS       NZ             -2.1162000025        2.8554933627       -5.0455880112  S6        234             1.0000000000
       542        51  LYS       HZ1            -1.6102718169        2.6419053716       -5.9403850499  S6        234             1.0000000000
       543        51  LYS       HZ2            -1.3870505098        2.9741397983       -4.3082873735  S6        234             1.0000000000
       544        51  LYS       HZ3            -2.6001671837        3.7963625706       -5.1499292187  S6        234             1.0000000000
       545        51  LYS       QQH6           -2.5939671129        0.8385149177       -4.6991327483  S6        234             1.0000000000
       546        52  SER       CB              2.4327464706        3.5816095141       -5.9365336259  S6        235             1.0000000000
       547        52  SER       HB1             3.0899944637        2.9026567636       -6.5056503057  S6        235             1.0000000000
       548        52  SER       HB2             3.0305418596        4.4657704760       -5.6510310213  S6        235             1.0000000000
       549        52  SER       OG              1.3319497888        3.9443351460       -6.7772974853  S6        235             1.0000000000
       550        52  SER       HG1             0.9266633739        4.8013112314       -6.4691898250  S6        235             1.0000000000
       551        52  SER       QQH7            2.0861016804        3.0697120364       -5.0091993207  S6        235             1.0000000000
       552        53  PNM       S1             -3.0788414646        9.8088154364       -6.1187053518  S6        523             1.0000000000
       553        53  PNM       C2             -1.7720013378        8.6056391203       -6.7337132008  S6        523             1.0000000000
       554        53  PNM       C3             -1.3782486581        7.7925410645       -5.4713746565  S6        523             1.0000000000
       555        53  PNM       N4             -2.5844162357        7.6315049715       -4.6286338446  S6        523             1.0000000000
       556        53  PNM       C5             -3.6949314710        8.6360830829       -4.8843609507  S6        523             1.0000000000
       557        53  PNM       C6             -3.5748996778        9.0861212868       -3.3627199276  S6        523             1.0000000000
       558        53  PNM       C7             -2.4752049452        8.0075040229       -3.2582283018  S6        523             1.0000000000
       559        53  PNM       O8             -1.5368661750        7.7999576196       -2.4821224950  S6        523             1.0000000000
       560        53  PNM       C9             -2.3568466117        7.6991895358       -7.8046550724  S6        523             1.0000000000
       561        53  PNM       C10            -0.5890467570        9.3844073198       -7.2800272604  S6        523             1.0000000000
       562        53  PNM       C11            -0.7427159122        6.4632567472       -5.8405672182  S6        523             1.0000000000
       563        53  PNM       O12            -1.3442902768        5.3845515901       -5.6611636289  S6        523             1.0000000000
       564        53  PNM       O13             0.4940694337        6.5302857406       -6.3434315660  S6        523             1.0000000000
       565        53  PNM       N14            -2.9666245683       10.3873977669       -3.1845708346  S6        523             1.0000000000
       566        53  PNM       C15            -3.6075697716       11.5415842520       -3.4791203009  S6        523             1.0000000000
       567        53  PNM       O16            -4.7980200165       11.5426063175       -3.9051845947  S6        523             1.0000000000
       568        53  PNM       C17            -2.8511251702       12.8326069896       -3.2685993757  S6        523             1.0000000000
       569        53  PNM       C18            -1.7296628694       12.9947365352       -4.2581674577  S6        523             1.0000000000
       570        53  PNM       C19            -0.4546265506       13.3939500086       -3.8357181435  S6        523             1.0000000000
       571        53  PNM       C20             0.5901176722       13.5141409214       -4.7535498458  S6        523             1.0000000000
       572        53  PNM       C21             0.3754707793       13.2128213728       -6.0996074398  S6        523             1.0000000000
       573        53  PNM       C22            -0.9005799496       12.8418136183       -6.5303397401  S6        523             1.0000000000
       574        53  PNM       C23            -1.9569668057       12.7596097351       -5.6220640160  S6        523             1.0000000000
       575        53  PNM       H24            -0.6227782998        8.3819580285       -4.8999644130  S6        523             1.0000000000
       576        53  PNM       H25            -0.8279032899        9.8085977880       -8.2616331815  S6        523             1.0000000000
       577        53  PNM       H26             0.2781217372        8.7239505448       -7.3905407237  S6        523             1.0000000000
       578        53  PNM       H27            -0.3079617055       10.2097128172       -6.6159231626  S6        523             1.0000000000
       579        53  PNM       H28            -2.6756538916        8.2821841650       -8.6749026966  S6        523             1.0000000000
       580        53  PNM       H29            -3.2238621914        7.1451432383       -7.4258597888  S6        523             1.0000000000
       581        53  PNM       H30            -1.6066856741        6.9712664064       -8.1387778263  S6        523             1.0000000000
       582        53  PNM       H31            -4.6596415870        8.1546247663       -5.1479115514  S6        523             1.0000000000
       583        53  PNM       H32            -4.5099276387        8.9795955898       -2.7665016370  S6        523             1.0000000000
       584        53  PNM       H33            -2.4501754678       12.8644908303       -2.2404342399  S6        523             1.0000000000
       585        53  PNM       H34            -3.5581205222       13.6752422065       -3.3662792978  S6        523             1.0000000000
       586        53  PNM       H35            -0.2821921006       13.6236043707       -2.7780220290  S6        523             1.0000000000
       587        53  PNM       H36             1.5834870528       13.8257858259       -4.4113389139  S6        523             1.0000000000
       588        53  PNM       H37             1.2007461872       13.2854046299       -6.8188206272  S6        523             1.0000000000
       589        53  PNM       H38            -1.0764346550       12.6072778070       -7.5852906097  S6        523             1.0000000000
       590        53  PNM       H39            -2.9713080844       12.5273837946       -5.9693859280  S6        523             1.0000000000
       591        53  PNM       H40            -2.0081638845       10.4184146454       -2.7840268127  S6        523             1.0000000000
       592        54  TIP3      OH2            -4.7046766175        7.6000536182       -0.3681630708  S6        290             1.0000000000
       593        54  TIP3      H1             -5.7356236392        7.6318931791       -0.3225245877  S6        290             1.0000000000
       594        54  TIP3      H2             -4.2534551251        8.2964275776        0.2048193630  S6        290             1.0000000000
       595        55  SER       CB             -2.9908786311        5.3078396761       -2.2597449208  S7        70              1.0000000000
       596        55  SER       HB1            -3.5064412750        4.4742856094       -2.7739068784  S7        70              1.0000000000
       597        55  SER       HB2            -2.0168398051        5.4804946175       -2.7437638111  S7        70              1.0000000000
       598        55  SER       OG             -3.8188973432        6.4972655465       -2.3951950788  S7        70              1.0000000000
       599        55  SER       HG1            -4.1397773271        7.0130471632       -1.4019847639  S7        70              1.0000000000
       600        55  SER       QQH1           -2.8440780902        5.0598507340       -1.1911770007  S7        70              1.0000000000
       601        56  LYS       CD             -6.3794892773        3.5149751138       -2.0103312220  S7        73              1.0000000000
       602        56  LYS       HD1            -7.1103550749        3.1232467885       -2.7253994205  S7        73              1.0000000000
       603        56  LYS       HD2            -5.3872591967        3.4379243210       -2.4744275527  S7        73              1.0000000000
       604        56  LYS       QQH2           -6.4017061018        2.8897007047       -1.1097738478  S7        73              1.0000000000
       605        56  LYS       CE             -6.6907415929        4.9594468792       -1.6790192958  S7        73              1.0000000000
       606        56  LYS       HE1            -6.1178416326        5.3092390335       -0.8030466926  S7        73              1.0000000000
       607        56  LYS       HE2            -7.7571174241        5.1007260642       -1.4448279995  S7        73              1.0000000000
       608        56  LYS       NZ             -6.3571498451        5.8479442448       -2.7846211891  S7        73              1.0000000000
       609        56  LYS       HZ1            -6.6934522209        5.5201734930       -3.7111482230  S7        73              1.0000000000
       610        56  LYS       HZ2            -5.3008697386        6.0095600251       -2.8429337776  S7        73              1.0000000000
       611        56  LYS       HZ3            -6.7717812298        6.7995528617       -2.6326442973  S7        73              1.0000000000
       612        57  SER       CB             -4.4168819562        4.6320720220       -6.5535054015  S7        130             1.0000000000
       613        57  SER       HB1            -4.4922360789        5.5823974894       -7.0981357937  S7        130             1.0000000000
       614        57  SER       HB2            -3.6665170681        3.9972630094       -7.0594444568  S7        130             1.0000000000
       615        57  SER       OG             -3.9794184193        4.8777511622       -5.1861425562  S7        130             1.0000000000
       616        57  SER       HG1            -3.3863736568        5.6812502491       -5.1775982513  S7        130             1.0000000000
       617        57  SER       QQH3           -5.3871511196        4.1131063792       -6.5376744530  S7        130             1.0000000000
       618        58  GLU       CB            -10.0387721904        9.5388321656        0.6639356834  S7        166             1.0000000000
       619        58  GLU       HB1            -9.6806745878       10.1678513397       -0.1609084525  S7        166             1.0000000000
       620        58  GLU       HB2           -11.0972356900        9.3282447917        0.4878824133  S7        166             1.0000000000
       621        58  GLU       QQH4           -9.9271172522       10.0617545604        1.6198903986  S7        166             1.0000000000
       622        58  GLU       CG             -9.2518124491        8.2365739118        0.6494536228  S7        166             1.0000000000
       623        58  GLU       HG1            -9.7361687083        7.5141792355       -0.0197271768  S7        166             1.0000000000
       624        58  GLU       HG2            -9.2603498346        7.7633272132        1.6460461065  S7        166             1.0000000000
       625        58  GLU       CD             -7.8174694494        8.4153665789        0.2088700385  S7        166             1.0000000000
       626        58  GLU       OE1            -7.2233683822        9.5034783615        0.3821805366  S7        166             1.0000000000
       627        58  GLU       OE2            -7.2233445943        7.3750142153       -0.3509727808  S7        166             1.0000000000
       628        59  ASN       CB             -2.7878682693       11.8307087105        1.3339300472  S7        170             1.0000000000
       629        59  ASN       HB1            -1.8116942276       11.7140988206        0.8484766037  S7        170             1.0000000000
       630        59  ASN       HB2            -3.2393519249       12.7715973466        1.0015591676  S7        170             1.0000000000
       631        59  ASN       QQH5           -2.6683999924       11.8387557723        2.4241525193  S7        170             1.0000000000
       632        59  ASN       CG             -3.6847207095       10.6800228786        0.9311011317  S7        170             1.0000000000
       633        59  ASN       OD1            -3.3173279176        9.4769620799        1.0314897909  S7        170             1.0000000000
       634        59  ASN       ND2            -4.8931617564       10.9965368789        0.4389470755  S7        170             1.0000000000
       635        59  ASN       HD21           -5.6000510817       10.2587336511        0.2306731037  S7        170             1.0000000000
       636        59  ASN       HD22           -5.1391247922       11.9811219455        0.2526928179  S7        170             1.0000000000
       637        60  LYS       CE             -3.0926157031        1.8182904515       -4.7339201423  S7        234             1.0000000000
       638        60  LYS       HE1            -3.5596539039        2.0251588581       -3.7627540659  S7        234             1.0000000000
       639        60  LYS       HE2            -3.8657734786        1.8346686251       -5.5123084667  S7        234             1.0000000000
       640        60  LYS       NZ             -2.1175445044        2.8582421874       -5.0435616855  S7        234             1.0000000000
       641        60  LYS       HZ1            -1.6118569818        2.6463958269       -5.9387735135  S7        234             1.0000000000
       642        60  LYS       HZ2            -1.3882636228        2.9765589441       -4.3062987194  S7        234             1.0000000000
       643        60  LYS       HZ3            -2.6020527725        3.7994790479       -5.1460083731  S7        234             1.0000000000
       644        60  LYS       QQH6           -2.5939517084        0.8404741500       -4.6988540937  S7        234             1.0000000000
       645        61  SER       CB              2.4325570559        3.5817651256       -5.9369615362  S7        235             1.0000000000
       646        61  SER       HB1             3.0899616043        2.9029623448       -6.5061796272  S7        235             1.0000000000
       647        61  SER       HB2             3.0303348501        4.4659396285       -5.6513674210  S7        235             1.0000000000
       648        61  SER       OG              1.3317193307        3.9444406718       -6.7776065048  S7        235             1.0000000000
       649        61  SER       HG1             0.9260068714        4.8012697502       -6.4691237540  S7        235             1.0000000000
       650        61  SER       QQH7            2.0861279748        3.0696361728       -5.0096673740  S7        235             1.0000000000
       651        62  PNM       S1             -3.0816360852        9.8033011841       -6.1195375336  S7        523             1.0000000000
       652        62  PNM       C2             -1.7732372423        8.6011631037       -6.7325436282  S7        523             1.0000000000
       653        62  PNM       C3             -1.3820346972        7.7875349353       -5.4696192701  S7        523             1.0000000000
       654        62  PNM       N4             -2.5905548858        7.6215033161       -4.6304952199  S7        523             1.0000000000
       655        62  PNM       C5             -3.6974930645        8.6303145565       -4.8847768126  S7        523             1.0000000000
       656        62  PNM       C6             -3.5771572676        9.0803463130       -3.3645251539  S7        523             1.0000000000
       657        62  PNM       C7             -2.4825505043        7.9958148313       -3.2564052082  S7        523             1.0000000000
       658        62  PNM       O8             -1.5360216124        7.8007217054       -2.4860099932  S7        523             1.0000000000
       659        62  PNM       C9             -2.3560110475        7.6954901694       -7.8053428685  S7        523             1.0000000000
       660        62  PNM       C10            -0.5897667291        9.3807740661       -7.2767457285  S7        523             1.0000000000
       661        62  PNM       C11            -0.7432409199        6.4601049492       -5.8400689178  S7        523             1.0000000000
       662        62  PNM       O12            -1.3413314521        5.3797368968       -5.6636462523  S7        523             1.0000000000
       663        62  PNM       O13             0.4946161684        6.5305704275       -6.3433561869  S7        523             1.0000000000
       664        62  PNM       N14            -2.9663439422       10.3808521802       -3.1863516462  S7        523             1.0000000000
       665        62  PNM       C15            -3.6057619878       11.5360520772       -3.4777606580  S7        523             1.0000000000
       666        62  PNM       O16            -4.7982827105       11.5401791417       -3.9001984838  S7        523             1.0000000000
       667        62  PNM       C17            -2.8483070260       12.8265383590       -3.2667183745  S7        523             1.0000000000
       668        62  PNM       C18            -1.7280411675       12.9906439345       -4.2573123071  S7        523             1.0000000000
       669        62  PNM       C19            -0.4534479220       13.3924219619       -3.8359594045  S7        523             1.0000000000
       670        62  PNM       C20             0.5902855653       13.5145624137       -4.7546783347  S7        523             1.0000000000
       671        62  PNM       C21             0.3750231728       13.2129103537       -6.1005602943  S7        523             1.0000000000
       672        62  PNM       C22            -0.9006906869       12.8394990763       -6.5301839484  S7        523             1.0000000000
       673        62  PNM       C23            -1.9561047375       12.7552025021       -5.6209899183  S7        523             1.0000000000
       674        62  PNM       H24            -0.6290240936        8.3776249726       -4.8953591786  S7        523             1.0000000000
       675        62  PNM       H25            -0.8268786309        9.8043185056       -8.2590906040  S7        523             1.0000000000
       676        62  PNM       H26             0.2782145615        8.7210013165       -7.3849932234  S7        523             1.0000000000
       677        62  PNM       H27            -0.3108354304       10.2067251542       -6.6125492932  S7        523             1.0000000000
       678        62  PNM       H28            -2.6731903755        8.2790804377       -8.6758280272  S7        523             1.0000000000
       679        62  PNM       H29            -3.2237489196        7.1412631291       -7.4285788768  S7        523             1.0000000000
       680        62  PNM       H30            -1.6052939325        6.9677354636       -8.1385190892  S7        523             1.0000000000
       681        62  PNM       H31            -4.6639117714        8.1519394828       -5.1478143541  S7        523             1.0000000000
       682        62  PNM       H32            -4.5139970132        8.9779779969       -2.7708286554  S7        523             1.0000000000
       683        62  PNM       H33            -2.4460220153       12.8569872490       -2.2389820157  S7        523             1.0000000000
       684        62  PNM       H34            -3.5552618420       13.6695280915       -3.3621819474  S7        523             1.0000000000
       685        62  PNM       H35            -0.2804538813       13.6222126649       -2.7783723154  S7        523             1.0000000000
       686        62  PNM       H36             1.5834267501       13.8278294639       -4.4132729866  S7        523             1.0000000000
       687        62  PNM       H37             1.1996088633       13.2868408188       -6.8204264142  S7        523             1.0000000000
       688        62  PNM       H38            -1.0769740890       12.6044801619       -7.5849633763  S7        523             1.0000000000
       689        62  PNM       H39            -2.9701367505       12.5203138569       -5.9673357731  S7        523             1.0000000000
       690        62  PNM       H40            -2.0064228665       10.4095798881       -2.7889693574  S7        523             1.0000000000
       691        63  TIP3      OH2            -4.7190017018        7.5973614357       -0.3803469588  S7        290             1.0000000000
       692        63  TIP3      H1             -5.7852248085        7.6037935738       -0.3321033545  S7        290             1.0000000000
       693        63  TIP3      H2             -4.2502727156        8.2928524341        0.1849683770  S7        290             1.0000000000
       694        64  SER       CB             -2.9909224060        5.3072742607       -2.2624767130  S8        70              1.0000000000
       695        64  SER       HB1            -3.5035479953        4.4700890498       -2.7764274985  S8        70              1.0000000000
       696        64  SER       HB2            -2.0147052979        5.4786320840       -2.7434125850  S8        70              1.0000000000
       697        64  SER       OG             -3.8206650321        6.4972602452       -2.3985575781  S8        70              1.0000000000
       698        64  SER       HG1            -4.2001508049        7.0909413066       -1.2943620159  S8        70              1.0000000000
       699        64  SER       QQH1           -2.8453082449        5.0532625663       -1.1919416215  S8        70              1.0000000000
       700        65  LYS       CD             -6.3751541538        3.5119677718       -2.0162138182  S8        73              1.0000000000
       701        65  LYS       HD1            -7.1041990213        3.1177317494       -2.7315036775  S8        73              1.0000000000
       702        65  LYS       HD2            -5.3815432230        3.4338781697       -2.4768824033  S8        73              1.0000000000
       703        65  LYS       QQH2           -6.4007384811        2.8911823595       -1.1123140106  S8        73              1.0000000000
       704        65  LYS       CE             -6.6868441087        4.9586449618       -1.6943185580  S8        73              1.0000000000
       705        65  LYS       HE1            -6.1253470009        5.3038532924       -0.8088493358  S8        73              1.0000000000
       706        65  LYS       HE2            -7.7577091165        5.1001833770       -1.4766957446  S8        73              1.0000000000
       707        65  LYS       NZ             -6.3284130440        5.8405441936       -2.7975531029  S8        73              1.0000000000
       708        65  LYS       HZ1            -6.6267137372        5.4966217367       -3.7309542953  S8        73              1.0000000000
       709        65  LYS       HZ2            -5.2546525350        6.0257964214       -2.8131571968  S8        73              1.0000000000
       710        65  LYS       HZ3            -6.7581434419        6.7879539126       -2.6793225045  S8        73              1.0000000000
       711        66  SER       CB             -4.4168389214        4.6338809680       -6.5519817309  S8        130             1.0000000000
       712        66  SER       HB1            -4.4915672137        5.5840809064       -7.0970481737  S8        130             1.0000000000
       713        66  SER       HB2            -3.6660886316        3.9989503823       -7.0576600381  S8        130             1.0000000000
       714        66  SER       OG             -3.9816503275        4.8783094337       -5.1845052215  S8        130             1.0000000000
       715        66  SER       HG1            -3.3998858711        5.6903958745       -5.1658170679  S8        130             1.0000000000
       716        66  SER       QQH3           -5.3875353513        4.1147878364       -6.5382425182  S8        130             1.0000000000
       717        67  GLU       CB            -10.0398073853        9.5390979583        0.6639971717  S8        166             1.0000000000
       718        67  GLU       HB1            -9.6825594184       10.1684453027       -0.1608815284  S8        166             1.0000000000
       719        67  GLU       HB2           -11.0978788547        9.3270594749        0.4883865353  S8        166             1.0000000000
       720        67  GLU       QQH4           -9.9280639671       10.0607535015        1.6205631433  S8        166             1.0000000000
       721        67  GLU       CG             -9.2521691389        8.2369511749        0.6481608721  S8        166             1.0000000000
       722        67  GLU       HG1            -9.7302001222        7.5165866052       -0.0279790893  S8        166             1.0000000000
       723        67  GLU       HG2            -9.2656108145        7.7589419797        1.6426828654  S8        166             1.0000000000
       724        67  GLU       CD             -7.8175233255        8.4242948619        0.2213586240  S8        166             1.0000000000
       725        67  GLU       OE1            -7.2268047800        9.5076077441        0.3857872854  S8        166             1.0000000000
       726        67  GLU       OE2            -7.1999548510        7.3765694345       -0.3270805432  S8        166             1.0000000000
       727        68  ASN       CB             -2.7862626440       11.8300499538        1.3341385744  S8        170             1.0000000000
       728        68  ASN       HB1            -1.8097934477       11.7132032795        0.8494084991  S8        170             1.0000000000
       729        68  ASN       HB2            -3.2375441532       12.7708547480        1.0011966957  S8        170             1.0000000000
       730        68  ASN       QQH5           -2.6678261858       11.8379958400        2.4244835577  S8        170             1.0000000000
       731        68  ASN       CG             -3.6821745715       10.6798081072        0.9302959419  S8        170             1.0000000000
       732        68  ASN       OD1            -3.3177342523        9.4762295109        1.0300238342  S8        170             1.0000000000
       733        68  ASN       ND2            -4.8905431879       10.9980683604        0.4369343335  S8        170             1.0000000000
       734        68  ASN       HD21           -5.5907119433       10.2599651486        0.2197915727  S8        170             1.0000000000
       735        68  ASN       HD22           -5.1342818033       11.9823649878        0.2456263502  S8        170             1.0000000000
       736        69  LYS       CE             -3.0931250170        1.8196913893       -4.7329177930  S8        234             1.0000000000
       737        69  LYS       HE1            -3.5601694571        2.0258169191       -3.7615997385  S8        234             1.0000000000
       738        69  LYS       HE2            -3.8664136017        1.8361388626       -5.5111960378  S8        234             1.0000000000
       739        69  LYS       NZ             -2.1189763016        2.8606521196       -5.0417701699  S8        234             1.0000000000
       740        69  LYS       HZ1            -1.6135732616        2.6507127386       -5.9373012706  S8        234             1.0000000000
       741        69  LYS       HZ2            -1.3898389082        2.9791103051       -4.3043365720  S8        234             1.0000000000
       742        69  LYS       HZ3            -2.6047574962        3.8024496334       -5.1418732635  S8        234             1.0000000000
       743        69  LYS       QQH6           -2.5939912822        0.8419602385       -4.6986902247  S8        234             1.0000000000
       744        70  SER       CB              2.4323640079        3.5819039523       -5.9373051613  S8        235             1.0000000000
       745        70  SER       HB1             3.0900145823        2.9031993949       -6.5065724369  S8        235             1.0000000000
       746        70  SER       HB2             3.0301868447        4.4660776313       -5.6515958942  S8        235             1.0000000000
       747        70  SER       OG              1.3315704027        3.9445284954       -6.7778772094  S8        235             1.0000000000
       748        70  SER       HG1             0.9252824072        4.8013153183       -6.4689522930  S8        235             1.0000000000
       749        70  SER       QQH7            2.0861645826        3.0695201713       -5.0100547502  S8        235             1.0000000000
       750        71  PNM       S1             -3.0839785306        9.7988769001       -6.1203834673  S8        523             1.0000000000
       751        71  PNM       C2             -1.7741413753        8.5975525817       -6.7317170619  S8        523             1.0000000000
       752        71  PNM       C3             -1.3851018046        7.7836408181       -5.4682629873  S8        523             1.0000000000
       753        71  PNM       N4             -2.5953399326        7.6134765390       -4.6326820056  S8        523             1.0000000000
       754        71  PNM       C5             -3.6992225766        8.6254637750       -4.8850152835  S8        523             1.0000000000
       755        71  PNM       C6             -3.5790223298        9.0752311045       -3.3660488748  S8        523             1.0000000000
       756        71  PNM       C7             -2.4899550370        7.9839977226       -3.2540432236  S8        523             1.0000000000
       757        71  PNM       O8             -1.5351216600        7.8016132741       -2.4888827968  S8        523             1.0000000000
       758        71  PNM       C9             -2.3552882321        7.6925078522       -7.8060154760  S8        523             1.0000000000
       759        71  PNM       C10            -0.5903589008        9.3779274157       -7.2742813372  S8        523             1.0000000000
       760        71  PNM       C11            -0.7439562221        6.4575049553       -5.8394984155  S8        523             1.0000000000
       761        71  PNM       O12            -1.3385849829        5.3758736158       -5.6659012440  S8        523             1.0000000000
       762        71  PNM       O13             0.4954907873        6.5307759919       -6.3435651066  S8        523             1.0000000000
       763        71  PNM       N14            -2.9663319629       10.3754753596       -3.1877273960  S8        523             1.0000000000
       764        71  PNM       C15            -3.6039079152       11.5311318593       -3.4766107386  S8        523             1.0000000000
       765        71  PNM       O16            -4.7988163470       11.5383786125       -3.8959442662  S8        523             1.0000000000
       766        71  PNM       C17            -2.8459453558       12.8214695470       -3.2651747771  S8        523             1.0000000000
       767        71  PNM       C18            -1.7266817171       12.9872960899       -4.2566058401  S8        523             1.0000000000
       768        71  PNM       C19            -0.4524693466       13.3911713447       -3.8361459550  S8        523             1.0000000000
       769        71  PNM       C20             0.5904262601       13.5149226270       -4.7556041416  S8        523             1.0000000000
       770        71  PNM       C21             0.3746343543       13.2130071875       -6.1013392136  S8        523             1.0000000000
       771        71  PNM       C22            -0.9007961974       12.8376044402       -6.5300359748  S8        523             1.0000000000
       772        71  PNM       C23            -1.9553951675       12.7515884545       -5.6200854980  S8        523             1.0000000000
       773        71  PNM       H24            -0.6337162187        8.3741893631       -4.8918545199  S8        523             1.0000000000
       774        71  PNM       H25            -0.8260175055        9.8010536750       -8.2572271390  S8        523             1.0000000000
       775        71  PNM       H26             0.2783014489        8.7187208957       -7.3806704395  S8        523             1.0000000000
       776        71  PNM       H27            -0.3131581997       10.2043462724       -6.6099287716  S8        523             1.0000000000
       777        71  PNM       H28            -2.6711628226        8.2765176736       -8.6767691420  S8        523             1.0000000000
       778        71  PNM       H29            -3.2235631528        7.1381364726       -7.4308270179  S8        523             1.0000000000
       779        71  PNM       H30            -1.6041205515        6.9648472301       -8.1383937054  S8        523             1.0000000000
       780        71  PNM       H31            -4.6671208369        8.1496898269       -5.1476768056  S8        523             1.0000000000
       781        71  PNM       H32            -4.5174464727        8.9762036115       -2.7749102614  S8        523             1.0000000000
       782        71  PNM       H33            -2.4424593887       12.8508045762       -2.2377993066  S8        523             1.0000000000
       783        71  PNM       H34            -3.5529403875       13.6647251302       -3.3587886217  S8        523             1.0000000000
       784        71  PNM       H35            -0.2789591139       13.6209882489       -2.7786126474  S8        523             1.0000000000
       785        71  PNM       H36             1.5834078293       13.8294648043       -4.4148537450  S8        523             1.0000000000
       786        71  PNM       H37             1.1986796684       13.2879812084       -6.8217358456  S8        523             1.0000000000
       787        71  PNM       H38            -1.0774006706       12.6020205021       -7.5846477634  S8        523             1.0000000000
       788        71  PNM       H39            -2.9690994297       12.5141574974       -5.9655415088  S8        523             1.0000000000
       789        71  PNM       H40            -2.0048516032       10.4019163914       -2.7937074093  S8        523             1.0000000000
       790        72  TIP3      OH2            -4.7346060867        7.6002350465       -0.3813939584  S8        290             1.0000000000
       791        72  TIP3      H1             -5.9125424256        7.5723648065       -0.3391310677  S8        290             1.0000000000
       792        72  TIP3      H2             -4.2348785076        8.2892430248        0.1694047078  S8        290             1.0000000000
       793        73  SER       CB             -2.9890330021        5.3033534648       -2.2678668006  S9        70              1.0000000000
       794        73  SER       HB1            -3.4958159784        4.4601533924       -2.7799873205  S9        70              1.0000000000
       795        73  SER       HB2            -2.0095785395        5.4732746270       -2.7436623397  S9        70              1.0000000000
       796        73  SER       OG             -3.8200524990        6.4877552337       -2.4160869123  S9        70              1.0000000000
       797        73  SER       HG1            -4.2301683897        7.1668566695       -1.1846051099  S9        70              1.0000000000
       798        73  SER       QQH1           -2.8476823766        5.0497048938       -1.1938001976  S9        70              1.0000000000
       799        74  LYS       CD             -6.3705447883        3.5088002040       -2.0221642353  S9        73              1.0000000000
       800        74  LYS       HD1            -7.0982298834        3.1125221064       -2.7374370083  S9        73              1.0000000000
       801        74  LYS       HD2            -5.3758623994        3.4290213994       -2.4799710273  S9        73              1.0000000000
       802        74  LYS       QQH2           -6.3993987770        2.8921579001       -1.1150982550  S9        73              1.0000000000
       803        74  LYS       CE             -6.6815007967        4.9578291403       -1.7093581250  S9        73              1.0000000000
       804        74  LYS       HE1            -6.1318699814        5.2976197581       -0.8136750336  S9        73              1.0000000000
       805        74  LYS       HE2            -7.7567508957        5.0996605046       -1.5072517093  S9        73              1.0000000000
       806        74  LYS       NZ             -6.2976272691        5.8334609081       -2.8088317716  S9        73              1.0000000000
       807        74  LYS       HZ1            -6.5587302895        5.4741729151       -3.7472185453  S9        73              1.0000000000
       808        74  LYS       HZ2            -5.1965454362        6.0466220163       -2.7800445857  S9        73              1.0000000000
       809        74  LYS       HZ3            -6.7413973877        6.7758528114       -2.7223939919  S9        73              1.0000000000
       810        75  SER       CB             -4.4169330160        4.6355830981       -6.5505208766  S9        130             1.0000000000
       811        75  SER       HB1            -4.4909853616        5.5857606909       -7.0957978771  S9        130             1.0000000000
       812        75  SER       HB2            -3.6658365081        4.0005994400       -7.0560262885  S9        130             1.0000000000
       813        75  SER       OG             -3.9835905255        4.8785843152       -5.1828902913  S9        130             1.0000000000
       814        75  SER       HG1            -3.4131793595        5.6988645066       -5.1550279587  S9        130             1.0000000000
       815        75  SER       QQH3           -5.3879688746        4.1164716635       -6.5387888421  S9        130             1.0000000000
       816        76  GLU       CB            -10.0420644722        9.5401796498        0.6643996705  S9        166             1.0000000000
       817        76  GLU       HB1            -9.6850864621       10.1693133062       -0.1607210870  S9        166             1.0000000000
       818        76  GLU       HB2           -11.0998781379        9.3273765628        0.4891510289  S9        166             1.0000000000
       819        76  GLU       QQH4           -9.9299900587       10.0609427118        1.6213698438  S9        166             1.0000000000
       820        76  GLU       CG             -9.2548880163        8.2381450220        0.6481327412  S9        166             1.0000000000
       821        76  GLU       HG1            -9.7262740244        7.5195451598       -0.0347917040  S9        166             1.0000000000
       822        76  GLU       HG2            -9.2728420708        7.7555774215        1.6406520929  S9        166             1.0000000000
       823        76  GLU       CD             -7.8211052564        8.4332597904        0.2339877369  S9        166             1.0000000000
       824        76  GLU       OE1            -7.2302229707        9.5101686871        0.3889035872  S9        166             1.0000000000
       825        76  GLU       OE2            -7.1926024883        7.3752371511       -0.3048881994  S9        166             1.0000000000
       826        77  ASN       CB             -2.7848897048       11.8305595513        1.3344822374  S9        170             1.0000000000
       827        77  ASN       HB1            -1.8082451361       11.7138955777        0.8501286514  S9        170             1.0000000000
       828        77  ASN       HB2            -3.2363716949       12.7712148426        1.0013822425  S9        170             1.0000000000
       829        77  ASN       QQH5           -2.6669812747       11.8382222024        2.4249000080  S9        170             1.0000000000
       830        77  ASN       CG             -3.6791908489       10.6801728879        0.9298950985  S9        170             1.0000000000
       831        77  ASN       OD1            -3.3160747815        9.4774729840        1.0309172844  S9        170             1.0000000000
       832        77  ASN       ND2            -4.8877253649       10.9992024880        0.4347191527  S9        170             1.0000000000
       833        77  ASN       HD21           -5.5793225406       10.2596698262        0.2073099906  S9        170             1.0000000000
       834        77  ASN       HD22           -5.1294821033       11.9828515725        0.2372763352  S9        170             1.0000000000
       835        78  LYS       CE             -3.0937558418        1.8209541236       -4.7318683036  S9        234             1.0000000000
       836        78  LYS       HE1            -3.5607885009        2.0263324945       -3.7603841992  S9        234             1.0000000000
       837        78  LYS       HE2            -3.8672150183        1.8374241138       -5.5099936716  S9        234             1.0000000000
       838        78  LYS       NZ             -2.1206501116        2.8630331897       -5.0400445196  S9        234             1.0000000000
       839        78  LYS       HZ1            -1.6155703922        2.6549787366       -5.9359345192  S9        234             1.0000000000
       840        78  LYS       HZ2            -1.3915750202        2.9816811276       -4.3025661464  S9        234             1.0000000000
       841        78  LYS       HZ3            -2.6087047682        3.8052666755       -5.1378923248  S9        234             1.0000000000
       842        78  LYS       QQH6           -2.5940957967        0.8433557846       -4.6984709314  S9        234             1.0000000000
       843        79  SER       CB              2.4321963247        3.5820058583       -5.9376439954  S9        235             1.0000000000
       844        79  SER       HB1             3.0900896143        2.9034084728       -6.5069339880  S9        235             1.0000000000
       845        79  SER       HB2             3.0300355906        4.4661899808       -5.6518262034  S9        235             1.0000000000
       846        79  SER       OG              1.3314604467        3.9445492655       -6.7781765668  S9        235             1.0000000000
       847        79  SER       HG1             0.9245730215        4.8012020544       -6.4688111397  S9        235             1.0000000000
       848        79  SER       QQH7            2.0861987152        3.0694002351       -5.0104362993  S9        235             1.0000000000
       849        80  PNM       S1             -3.0864120604        9.7942704299       -6.1213927046  S9        523             1.0000000000
       850        80  PNM       C2             -1.7750474115        8.5939101199       -6.7311861551  S9        523             1.0000000000
       851        80  PNM       C3             -1.3878846589        7.7797478820       -5.4673668544  S9        523             1.0000000000
       852        80  PNM       N4             -2.5995991425        7.6059551600       -4.6350597780  S9        523             1.0000000000
       853        80  PNM       C5             -3.7011270056        8.6205145149       -4.8855593942  S9        523             1.0000000000
       854        80  PNM       C6             -3.5808812794        9.0699347512       -3.3676051179  S9        523             1.0000000000
       855        80  PNM       C7             -2.4964754636        7.9732198991       -3.2527048354  S9        523             1.0000000000
       856        80  PNM       O8             -1.5347968568        7.8016850797       -2.4916097245  S9        523             1.0000000000
       857        80  PNM       C9             -2.3544985530        7.6894081928       -7.8069090700  S9        523             1.0000000000
       858        80  PNM       C10            -0.5909924017        9.3751412831       -7.2719940404  S9        523             1.0000000000
       859        80  PNM       C11            -0.7444792226        6.4548203120       -5.8391487790  S9        523             1.0000000000
       860        80  PNM       O12            -1.3357678287        5.3719932358       -5.6679702642  S9        523             1.0000000000
       861        80  PNM       O13             0.4963929005        6.5308991869       -6.3437704205  S9        523             1.0000000000
       862        80  PNM       N14            -2.9662734069       10.3698791696       -3.1891787935  S9        523             1.0000000000
       863        80  PNM       C15            -3.6020614000       11.5261096708       -3.4754123014  S9        523             1.0000000000
       864        80  PNM       O16            -4.7991996504       11.5364110512       -3.8916508885  S9        523             1.0000000000
       865        80  PNM       C17            -2.8434188225       12.8161614275       -3.2635207591  S9        523             1.0000000000
       866        80  PNM       C18            -1.7252118101       12.9837317363       -4.2558471292  S9        523             1.0000000000
       867        80  PNM       C19            -0.4513981676       13.3898310976       -3.8363520130  S9        523             1.0000000000
       868        80  PNM       C20             0.5905865744       13.5153061958       -4.7566064124  S9        523             1.0000000000
       869        80  PNM       C21             0.3742269341       13.2131122723       -6.1021848367  S9        523             1.0000000000
       870        80  PNM       C22            -0.9008990649       12.8355854609       -6.5298876087  S9        523             1.0000000000
       871        80  PNM       C23            -1.9546181567       12.7477374383       -5.6191198994  S9        523             1.0000000000
       872        80  PNM       H24            -0.6381091529        8.3707297982       -4.8889309727  S9        523             1.0000000000
       873        80  PNM       H25            -0.8251847178        9.7979050920       -8.2554961521  S9        523             1.0000000000
       874        80  PNM       H26             0.2783598347        8.7165411277       -7.3765569614  S9        523             1.0000000000
       875        80  PNM       H27            -0.3155865682       10.2019728182       -6.6074086617  S9        523             1.0000000000
       876        80  PNM       H28            -2.6690872214        8.2737817800       -8.6779415422  S9        523             1.0000000000
       877        80  PNM       H29            -3.2232839138        7.1348668048       -7.4332919529  S9        523             1.0000000000
       878        80  PNM       H30            -1.6028342066        6.9618798284       -8.1384475639  S9        523             1.0000000000
       879        80  PNM       H31            -4.6702342552        8.1468195456       -5.1477694996  S9        523             1.0000000000
       880        80  PNM       H32            -4.5203698311        8.9736085052       -2.7781857766  S9        523             1.0000000000
       881        80  PNM       H33            -2.4387023391       12.8442466633       -2.2365281522  S9        523             1.0000000000
       882        80  PNM       H34            -3.5503810378       13.6597304226       -3.3551651120  S9        523             1.0000000000
       883        80  PNM       H35            -0.2773490622       13.6197115769       -2.7788970788  S9        523             1.0000000000
       884        80  PNM       H36             1.5833823795       13.8312478148       -4.4165748578  S9        523             1.0000000000
       885        80  PNM       H37             1.1976654288       13.2892507669       -6.8231625168  S9        523             1.0000000000
       886        80  PNM       H38            -1.0778767946       12.5994900981       -7.5843296983  S9        523             1.0000000000
       887        80  PNM       H39            -2.9679991900       12.5077717857       -5.9636558542  S9        523             1.0000000000
       888        80  PNM       H40            -2.0034246271       10.3940837624       -2.7981133604  S9        523             1.0000000000
       889        81  TIP3      OH2            -4.7418873548        7.6117778051       -0.3685780087  S9        290             1.0000000000
       890        81  TIP3      H1             -6.0447076359        7.5579082162       -0.3365770587  S9        290             1.0000000000
       891        81  TIP3      H2             -4.2155708497        8.2880280051        0.1670352503  S9        290             1.0000000000
       892        82  SER       CB             -2.9855902269        5.2969597743       -2.2740360375  S10       70              1.0000000000
       893        82  SER       HB1            -3.4863003126        4.4493740754       -2.7842871730  S10       70              1.0000000000
       894        82  SER       HB2            -2.0041598230        5.4681858454       -2.7452131466  S10       70              1.0000000000
       895        82  SER       OG             -3.8198668015        6.4751396683       -2.4347340396  S10       70              1.0000000000
       896        82  SER       HG1            -4.2242463556        7.2058919929       -1.1311014161  S10       70              1.0000000000
       897        82  SER       QQH1           -2.8490449292        5.0490101189       -1.1974783084  S10       70              1.0000000000
       898        83  LYS       CD             -6.3645642037        3.5049191815       -2.0294272054  S10       73              1.0000000000
       899        83  LYS       HD1            -7.0910918621        3.1064330638       -2.7443775152  S10       73              1.0000000000
       900        83  LYS       HD2            -5.3690812133        3.4218430261       -2.4847519284  S10       73              1.0000000000
       901        83  LYS       QQH2           -6.3967199217        2.8926094360       -1.1191050387  S10       73              1.0000000000
       902        83  LYS       CE             -6.6740894207        4.9566204057       -1.7265747813  S10       73              1.0000000000
       903        83  LYS       HE1            -6.1392073644        5.2923565991       -0.8196027550  S10       73              1.0000000000
       904        83  LYS       HE2            -7.7534705381        5.0997134977       -1.5415470426  S10       73              1.0000000000
       905        83  LYS       NZ             -6.2632511935        5.8250506132       -2.8217785598  S10       73              1.0000000000
       906        83  LYS       HZ1            -6.4902698689        5.4505266534       -3.7626292628  S10       73              1.0000000000
       907        83  LYS       HZ2            -5.1294802882        6.0660709650       -2.7518043816  S10       73              1.0000000000
       908        83  LYS       HZ3            -6.7204890719        6.7622324183       -2.7641188114  S10       73              1.0000000000
       909        84  SER       CB             -4.4173796441        4.6373441215       -6.5489375874  S10       130             1.0000000000
       910        84  SER       HB1            -4.4904232590        5.5876246897       -7.0940806802  S10       130             1.0000000000
       911        84  SER       HB2            -3.6656077313        4.0024455310       -7.0536415301  S10       130             1.0000000000
       912        84  SER       OG             -3.9860071106        4.8793155064       -5.1806041338  S10       130             1.0000000000
       913        84  SER       HG1            -3.4260034450        5.7066528917       -5.1471307148  S10       130             1.0000000000
       914        84  SER       QQH3           -5.3885232410        4.1183437532       -6.5392515138  S10       130             1.0000000000
       915        85  GLU       CB            -10.0461455119        9.5425803628        0.6653078469  S10       166             1.0000000000
       916        85  GLU       HB1            -9.6884853329       10.1707829202       -0.1602389436  S10       166             1.0000000000
       917        85  GLU       HB2           -11.1039954312        9.3303402930        0.4902344371  S10       166             1.0000000000
       918        85  GLU       QQH4           -9.9334949231       10.0633160917        1.6222318361  S10       166             1.0000000000
       919        85  GLU       CG             -9.2607208435        8.2407034392        0.6499842567  S10       166             1.0000000000
       920        85  GLU       HG1            -9.7250924230        7.5243334172       -0.0401586209  S10       166             1.0000000000
       921        85  GLU       HG2            -9.2845727200        7.7533358856        1.6401678217  S10       166             1.0000000000
       922        85  GLU       CD             -7.8272707293        8.4398241102        0.2473734568  S10       166             1.0000000000
       923        85  GLU       OE1            -7.2339729826        9.5127872856        0.3924041927  S10       166             1.0000000000
       924        85  GLU       OE2            -7.1991797389        7.3715251144       -0.2794723310  S10       166             1.0000000000
       925        86  ASN       CB             -2.7836278301       11.8323486142        1.3349583842  S10       170             1.0000000000
       926        86  ASN       HB1            -1.8068457387       11.7163973767        0.8507084491  S10       170             1.0000000000
       927        86  ASN       HB2            -3.2357025439       12.7728334296        1.0021816610  S10       170             1.0000000000
       928        86  ASN       QQH5           -2.6658824689       11.8394569763        2.4253853722  S10       170             1.0000000000
       929        86  ASN       CG             -3.6760635667       10.6815241569        0.9297063771  S10       170             1.0000000000
       930        86  ASN       OD1            -3.3121459212        9.4802498569        1.0340594742  S10       170             1.0000000000
       931        86  ASN       ND2            -4.8841995511       10.9995451021        0.4316053951  S10       170             1.0000000000
       932        86  ASN       HD21           -5.5689671694       10.2578532658        0.1960427341  S10       170             1.0000000000
       933        86  ASN       HD22           -5.1249053128       11.9823130841        0.2282074092  S10       170             1.0000000000
       934        87  LYS       CE             -3.0946946082        1.8222527337       -4.7305815602  S10       234             1.0000000000
       935        87  LYS       HE1            -3.5617123489        2.0267337229       -3.7588792548  S10       234             1.0000000000
       936        87  LYS       HE2            -3.8683781034        1.8387353688       -5.5085072050  S10       234             1.0000000000
       937        87  LYS       NZ             -2.1225397063        2.8653837800       -5.0382230257  S10       234             1.0000000000
       938        87  LYS       HZ1            -1.6178568992        2.6588898610       -5.9346139554  S10       234             1.0000000000
       939        87  LYS       HZ2            -1.3931454025        2.9837592269       -4.3010744486  S10       234             1.0000000000
       940        87  LYS       HZ3            -2.6119282034        3.8074911492       -5.1345868677  S10       234             1.0000000000
       941        87  LYS       QQH6           -2.5943283522        0.8449559696       -4.6980352983  S10       234             1.0000000000
       942        88  SER       CB              2.4320766217        3.5820433190       -5.9380633197  S10       235             1.0000000000
       943        88  SER       HB1             3.0901463944        2.9036094183       -6.5073746416  S10       235             1.0000000000
       944        88  SER       HB2             3.0298181150        4.4663068928       -5.6521634112  S10       235             1.0000000000
       945        88  SER       OG              1.3313541442        3.9444331225       -6.7785860604  S10       235             1.0000000000
       946        88  SER       HG1             0.9239266591        4.8006880974       -6.4688197269  S10       235             1.0000000000
       947        88  SER       QQH7            2.0862110559        3.0692971334       -5.0108809761  S10       235             1.0000000000
       948        89  PNM       S1             -3.0896108832        9.7882807377       -6.1228384166  S10       523             1.0000000000
       949        89  PNM       C2             -1.7762749505        8.5893470297       -6.7309981570  S10       523             1.0000000000
       950        89  PNM       C3             -1.3907872364        7.7747900661       -5.4670695117  S10       523             1.0000000000
       951        89  PNM       N4             -2.6040043969        7.5975931686       -4.6374840905  S10       523             1.0000000000
       952        89  PNM       C5             -3.7040979093        8.6143756364       -4.8868725216  S10       523             1.0000000000
       953        89  PNM       C6             -3.5830377447        9.0636196693       -3.3695640740  S10       523             1.0000000000
       954        89  PNM       C7             -2.5010573040        7.9645774876       -3.2538258467  S10       523             1.0000000000
       955        89  PNM       O8             -1.5355859846        7.8000792583       -2.4950186104  S10       523             1.0000000000
       956        89  PNM       C9             -2.3534519624        7.6853499071       -7.8083462123  S10       523             1.0000000000
       957        89  PNM       C10            -0.5918603740        9.3717598372       -7.2693413142  S10       523             1.0000000000
       958        89  PNM       C11            -0.7444714265        6.4513918773       -5.8393158460  S10       523             1.0000000000
       959        89  PNM       O12            -1.3325595369        5.3671602934       -5.6698838588  S10       523             1.0000000000
       960        89  PNM       O13             0.4970942179        6.5308853995       -6.3437355539  S10       523             1.0000000000
       961        89  PNM       N14            -2.9658323498       10.3626713409       -3.1911466021  S10       523             1.0000000000
       962        89  PNM       C15            -3.6002471567       11.5202612364       -3.4739193394  S10       523             1.0000000000
       963        89  PNM       O16            -4.7989795481       11.5334487492       -3.8865191554  S10       523             1.0000000000
       964        89  PNM       C17            -2.8400698875       12.8093429298       -3.2612661102  S10       523             1.0000000000
       965        89  PNM       C18            -1.7232290429       12.9789397363       -4.2548063978  S10       523             1.0000000000
       966        89  PNM       C19            -0.4499229730       13.3880073570       -3.8366299370  S10       523             1.0000000000
       967        89  PNM       C20             0.5908147874       13.5158081722       -4.7579683189  S10       523             1.0000000000
       968        89  PNM       C21             0.3736996313       13.2132390241       -6.1033388874  S10       523             1.0000000000
       969        89  PNM       C22            -0.9010149207       12.8328717321       -6.5297114156  S10       523             1.0000000000
       970        89  PNM       C23            -1.9535475003       12.7425610700       -5.6178239759  S10       523             1.0000000000
       971        89  PNM       H24            -0.6432203838        8.3663831709       -4.8863146576  S10       523             1.0000000000
       972        89  PNM       H25            -0.8242795578        9.7940969567       -8.2534518606  S10       523             1.0000000000
       973        89  PNM       H26             0.2783716398        8.7139802644       -7.3717521339  S10       523             1.0000000000
       974        89  PNM       H27            -0.3187932268       10.1990511487       -6.6043703261  S10       523             1.0000000000
       975        89  PNM       H28            -2.6664799121        8.2701593910       -8.6796643833  S10       523             1.0000000000
       976        89  PNM       H29            -3.2228619035        7.1305272668       -7.4367040942  S10       523             1.0000000000
       977        89  PNM       H30            -1.6010582845        6.9581073448       -8.1387841334  S10       523             1.0000000000
       978        89  PNM       H31            -4.6741043439        8.1421580859       -5.1483087178  S10       523             1.0000000000
       979        89  PNM       H32            -4.5228638128        8.9695817670       -2.7804135139  S10       523             1.0000000000
       980        89  PNM       H33            -2.4338372577       12.8354706835       -2.2347955505  S10       523             1.0000000000
       981        89  PNM       H34            -3.5467322976       13.6534889913       -3.3502397239  S10       523             1.0000000000
       982        89  PNM       H35            -0.2752287092       13.6181471721       -2.7793399090  S10       523             1.0000000000
       983        89  PNM       H36             1.5832986654       13.8337852218       -4.4189388696  S10       523             1.0000000000
       984        89  PNM       H37             1.1962383202       13.2911372271       -6.8251451332  S10       523             1.0000000000
       985        89  PNM       H38            -1.0785995260       12.5964269115       -7.5839771398  S10       523             1.0000000000
       986        89  PNM       H39            -2.9666380121       12.4998904947       -5.9612585402  S10       523             1.0000000000
       987        89  PNM       H40            -2.0020188513       10.3847890346       -2.8022876511  S10       523             1.0000000000
       988        90  TIP3      OH2            -4.7397408037        7.6268734623       -0.3510008548  S10       290             1.0000000000
       989        90  TIP3      H1             -6.1235462396        7.5559237848       -0.3290652237  S10       290             1.0000000000
       990        90  TIP3      H2             -4.2015947110        8.2931207325        0.1800166633  S10       290             1.0000000000
       991        91  SER       CB             -2.9810706606        5.2900084750       -2.2795750415  S11       70              1.0000000000
       992        91  SER       HB1            -3.4771483099        4.4399504825       -2.7883474444  S11       70              1.0000000000
       993        91  SER       HB2            -1.9987851083        5.4636715660       -2.7474080047  S11       70              1.0000000000
       994        91  SER       OG             -3.8185766886        6.4631391682       -2.4490994654  S11       70              1.0000000000
       995        91  SER       HG1            -4.2124533993        7.2290862207       -1.0988448442  S11       70              1.0000000000
       996        91  SER       QQH1           -2.8480576799        5.0483781218       -1.2014738549  S11       70              1.0000000000
       997        92  LYS       CD             -6.3575451819        3.5006169456       -2.0375638232  S11       73              1.0000000000
       998        92  LYS       HD1            -7.0831962260        3.0998216577       -2.7518359858  S11       73              1.0000000000
       999        92  LYS       HD2            -5.3615706939        3.4134494746       -2.4909269779  S11       73              1.0000000000
      1000        92  LYS       QQH2           -6.3925798919        2.8925709297       -1.1240484181  S11       73              1.0000000000
      1001        92  LYS       CE             -6.6655877853        4.9549255912       -1.7447447648  S11       73              1.0000000000
      1002        92  LYS       HE1            -6.1449491300        5.2885533310       -0.8277257234  S11       73              1.0000000000
      1003        92  LYS       HE2            -7.7484199763        5.0994362993       -1.5751946959  S11       73              1.0000000000
      1004        92  LYS       NZ             -6.2316169546        5.8153790233       -2.8367466878  S11       73              1.0000000000
      1005        92  LYS       HZ1            -6.4326335581        5.4275024209       -3.7775601708  S11       73              1.0000000000
      1006        92  LYS       HZ2            -5.0596942888        6.0807938791       -2.7343926509  S11       73              1.0000000000
      1007        92  LYS       HZ3            -6.6984354557        6.7483975465       -2.8020949375  S11       73              1.0000000000
      1008        93  SER       CB             -4.4181544848        4.6390516047       -6.5471819102  S11       130             1.0000000000
      1009        93  SER       HB1            -4.4899127372        5.5894393241       -7.0921567531  S11       130             1.0000000000
      1010        93  SER       HB2            -3.6654688108        4.0042092648       -7.0505789433  S11       130             1.0000000000
      1011        93  SER       OG             -3.9889747801        4.8805047275       -5.1778162098  S11       130             1.0000000000
      1012        93  SER       HG1            -3.4370233745        5.7130816255       -5.1415335926  S11       130             1.0000000000
      1013        93  SER       QQH3           -5.3892867607        4.1202647553       -6.5395921683  S11       130             1.0000000000
      1014        94  GLU       CB            -10.0513805230        9.5460572651        0.6665699699  S11       166             1.0000000000
      1015        94  GLU       HB1            -9.6923364495       10.1728433179       -0.1595118987  S11       166             1.0000000000
      1016        94  GLU       HB2           -11.1094603550        9.3353104139        0.4914423119  S11       166             1.0000000000
      1017        94  GLU       QQH4           -9.9381425208       10.0674823216        1.6231115259  S11       166             1.0000000000
      1018        94  GLU       CG             -9.2684656955        8.2440633535        0.6531345931  S11       166             1.0000000000
      1019        94  GLU       HG1            -9.7267462051        7.5301544856       -0.0436402145  S11       166             1.0000000000
      1020        94  GLU       HG2            -9.2990528216        7.7523953659        1.6410683662  S11       166             1.0000000000
      1021        94  GLU       CD             -7.8343816239        8.4437756228        0.2605379965  S11       166             1.0000000000
      1022        94  GLU       OE1            -7.2380213129        9.5151221616        0.3961124421  S11       166             1.0000000000
      1023        94  GLU       OE2            -7.2094960135        7.3667471209       -0.2524708527  S11       166             1.0000000000
      1024        95  ASN       CB             -2.7827724330       11.8351071444        1.3354552440  S11       170             1.0000000000
      1025        95  ASN       HB1            -1.8059256588       11.7203507935        0.8510067180  S11       170             1.0000000000
      1026        95  ASN       HB2            -3.2358428041       12.7753946883        1.0034651509  S11       170             1.0000000000
      1027        95  ASN       QQH5           -2.6648119966       11.8413927087        2.4258487135  S11       170             1.0000000000
      1028        95  ASN       CG             -3.6731078386       10.6836060591        0.9297345146  S11       170             1.0000000000
      1029        95  ASN       OD1            -3.3070712113        9.4836771978        1.0386775884  S11       170             1.0000000000
      1030        95  ASN       ND2            -4.8803698923       10.9990113003        0.4277675430  S11       170             1.0000000000
      1031        95  ASN       HD21           -5.5609293312       10.2553316190        0.1877977507  S11       170             1.0000000000
      1032        95  ASN       HD22           -5.1211276236       11.9808418490        0.2194284484  S11       170             1.0000000000
      1033        96  LYS       CE             -3.0958582476        1.8235109056       -4.7291583862  S11       234             1.0000000000
      1034        96  LYS       HE1            -3.5628073590        2.0270943402       -3.7572120463  S11       234             1.0000000000
      1035        96  LYS       HE2            -3.8698205800        1.8400331589       -5.5068332267  S11       234             1.0000000000
      1036        96  LYS       NZ             -2.1244619967        2.8674869371       -5.0364423639  S11       234             1.0000000000
      1037        96  LYS       HZ1            -1.6202287032        2.6621443043       -5.9333517376  S11       234             1.0000000000
      1038        96  LYS       HZ2            -1.3945325335        2.9853151859       -4.2998286689  S11       234             1.0000000000
      1039        96  LYS       HZ3            -2.6145794714        3.8093458164       -5.1318660505  S11       234             1.0000000000
      1040        96  LYS       QQH6           -2.5947958037        0.8465564694       -4.6974233193  S11       234             1.0000000000
      1041        97  SER       CB              2.4319832505        3.5820044415       -5.9385395793  S11       235             1.0000000000
      1042        97  SER       HB1             3.0902185524        2.9037695896       -6.5078485815  S11       235             1.0000000000
      1043        97  SER       HB2             3.0295259370        4.4664068978       -5.6525880418  S11       235             1.0000000000
      1044        97  SER       OG              1.3312495347        3.9441460020       -6.7790955323  S11       235             1.0000000000
      1045        97  SER       HG1             0.9232608252        4.7998424110       -6.4689168600  S11       235             1.0000000000
      1046        97  SER       QQH7            2.0862086013        3.0691825586       -5.0113704666  S11       235             1.0000000000
      1047        98  PNM       S1             -3.0935014536        9.7810200600       -6.1247125715  S11       523             1.0000000000
      1048        98  PNM       C2             -1.7777849023        8.5840200828       -6.7312044063  S11       523             1.0000000000
      1049        98  PNM       C3             -1.3937528082        7.7690190221       -5.4673829661  S11       523             1.0000000000
      1050        98  PNM       N4             -2.6083010495        7.5887816156       -4.6399630651  S11       523             1.0000000000
      1051        98  PNM       C5             -3.7078761433        8.6072146008       -4.8888193944  S11       523             1.0000000000
      1052        98  PNM       C6             -3.5851868799        9.0566644146       -3.3718484831  S11       523             1.0000000000
      1053        98  PNM       C7             -2.5038389241        7.9577739319       -3.2567796958  S11       523             1.0000000000
      1054        98  PNM       O8             -1.5368371634        7.7972560732       -2.4990140067  S11       523             1.0000000000
      1055        98  PNM       C9             -2.3521769713        7.6804623837       -7.8103355314  S11       523             1.0000000000
      1056        98  PNM       C10            -0.5929719077        9.3679310030       -7.2664722516  S11       523             1.0000000000
      1057        98  PNM       C11            -0.7441516627        6.4473211076       -5.8398577598  S11       523             1.0000000000
      1058        98  PNM       O12            -1.3291798373        5.3615947439       -5.6715242317  S11       523             1.0000000000
      1059        98  PNM       O13             0.4976034871        6.5305995836       -6.3435051762  S11       523             1.0000000000
      1060        98  PNM       N14            -2.9650139842       10.3543822299       -3.1935992957  S11       523             1.0000000000
      1061        98  PNM       C15            -3.5983355480       11.5137418923       -3.4721728052  S11       523             1.0000000000
      1062        98  PNM       O16            -4.7982251320       11.5295631772       -3.8808526627  S11       523             1.0000000000
      1063        98  PNM       C17            -2.8360076730       12.8013149987       -3.2584541272  S11       523             1.0000000000
      1064        98  PNM       C18            -1.7207892789       12.9730581395       -4.2535026821  S11       523             1.0000000000
      1065        98  PNM       C19            -0.4480881443       13.3857373696       -3.8369734814  S11       523             1.0000000000
      1066        98  PNM       C20             0.5910891453       13.5164134434       -4.7596582642  S11       523             1.0000000000
      1067        98  PNM       C21             0.3730418066       13.2133903519       -6.1047766018  S11       523             1.0000000000
      1068        98  PNM       C22            -0.9011628597       12.8295271469       -6.5295013881  S11       523             1.0000000000
      1069        98  PNM       C23            -1.9522217277       12.7361868607       -5.6162167066  S11       523             1.0000000000
      1070        98  PNM       H24            -0.6485916374        8.3613448201       -4.8842609247  S11       523             1.0000000000
      1071        98  PNM       H25            -0.8233219710        9.7898265992       -8.2512384721  S11       523             1.0000000000
      1072        98  PNM       H26             0.2783038570        8.7111632986       -7.3664129140  S11       523             1.0000000000
      1073        98  PNM       H27            -0.3227531748       10.1956759885       -6.6009203094  S11       523             1.0000000000
      1074        98  PNM       H28            -2.6634251846        8.2656950737       -8.6819994240  S11       523             1.0000000000
      1075        98  PNM       H29            -3.2222627942        7.1252270214       -7.4410148807  S11       523             1.0000000000
      1076        98  PNM       H30            -1.5988534025        6.9536246722       -8.1394270517  S11       523             1.0000000000
      1077        98  PNM       H31            -4.6785278313        8.1358766999       -5.1490886099  S11       523             1.0000000000
      1078        98  PNM       H32            -4.5247440840        8.9643785646       -2.7819188407  S11       523             1.0000000000
      1079        98  PNM       H33            -2.4279394483       12.8247457881       -2.2326322715  S11       523             1.0000000000
      1080        98  PNM       H34            -3.5420712688       13.6463416568       -3.3440913931  S11       523             1.0000000000
      1081        98  PNM       H35            -0.2726300078       13.6163221459       -2.7799168267  S11       523             1.0000000000
      1082        98  PNM       H36             1.5831511222       13.8370264682       -4.4218994318  S11       523             1.0000000000
      1083        98  PNM       H37             1.1944081680       13.2936062549       -6.8276470322  S11       523             1.0000000000
      1084        98  PNM       H38            -1.0795636610       12.5928466316       -7.5835815766  S11       523             1.0000000000
      1085        98  PNM       H39            -2.9650272197       12.4905714640       -5.9583661407  S11       523             1.0000000000
      1086        98  PNM       H40            -2.0005674058       10.3744478133       -2.8062398343  S11       523             1.0000000000
      1087        99  TIP3      OH2            -4.7331613745        7.6405442138       -0.3351059079  S11       290             1.0000000000
      1088        99  TIP3      H1             -6.1640278809        7.5553120295       -0.3194129108  S11       290             1.0000000000
      1089        99  TIP3      H2             -4.1918442627        8.3009231253        0.1978928154  S11       290             1.0000000000
      1090       100  SER       CB             -2.9751615849        5.2835431246       -2.2841395305  S12       70              1.0000000000
      1091       100  SER       HB1            -3.4685917366        4.4319584971       -2.7920600732  S12       70              1.0000000000
      1092       100  SER       HB2            -1.9921242947        5.4583800627       -2.7495771396  S12       70              1.0000000000
      1093       100  SER       OG             -3.8130616054        6.4536561914       -2.4585297601  S12       70              1.0000000000
      1094       100  SER       HG1            -4.2009482937        7.2443173582       -1.0774730920  S12       70              1.0000000000
      1095       100  SER       QQH1           -2.8445394821        5.0457488017       -1.2050911231  S12       70              1.0000000000
      1096       101  LYS       CD             -6.3494965749        3.4960430031       -2.0465883770  S12       73              1.0000000000
      1097       101  LYS       HD1            -7.0746995639        3.0928067098       -2.7597108456  S12       73              1.0000000000
      1098       101  LYS       HD2            -5.3531241573        3.4047776247       -2.4982517501  S12       73              1.0000000000
      1099       101  LYS       QQH2           -6.3869666016        2.8926002788       -1.1298953025  S12       73              1.0000000000
      1100       101  LYS       CE             -6.6563709863        4.9526376741       -1.7635644012  S12       73              1.0000000000
      1101       101  LYS       HE1            -6.1473761286        5.2872452378       -0.8397070120  S12       73              1.0000000000
      1102       101  LYS       HE2            -7.7416262214        5.0988342971       -1.6070917029  S12       73              1.0000000000
      1103       101  LYS       NZ             -6.2054303691        5.8046894423       -2.8545690835  S12       73              1.0000000000
      1104       101  LYS       HZ1            -6.3868252909        5.4053094793       -3.7939910038  S12       73              1.0000000000
      1105       101  LYS       HZ2            -5.0160114013        6.0836301104       -2.7321849599  S12       73              1.0000000000
      1106       101  LYS       HZ3            -6.6780311692        6.7350413544       -2.8379465389  S12       73              1.0000000000
      1107       102  SER       CB             -4.4191960516        4.6407677774       -6.5451547925  S12       130             1.0000000000
      1108       102  SER       HB1            -4.4894071988        5.5911816795       -7.0901571327  S12       130             1.0000000000
      1109       102  SER       HB2            -3.6654806390        4.0058484810       -7.0468238901  S12       130             1.0000000000
      1110       102  SER       OG             -3.9927858311        4.8820573572       -5.1745485714  S12       130             1.0000000000
      1111       102  SER       HG1            -3.4460284197        5.7182682393       -5.1361722712  S12       130             1.0000000000
      1112       102  SER       QQH3           -5.3903891348        4.1222122089       -6.5398446071  S12       130             1.0000000000
      1113       103  GLU       CB            -10.0572076045        9.5502543774        0.6680531750  S12       166             1.0000000000
      1114       103  GLU       HB1            -9.6963263835       10.1753634342       -0.1585559190  S12       166             1.0000000000
      1115       103  GLU       HB2           -11.1156057248        9.3414689430        0.4926390906  S12       166             1.0000000000
      1116       103  GLU       QQH4           -9.9434488946       10.0726690922        1.6240700153  S12       166             1.0000000000
      1117       103  GLU       CG             -9.2771411512        8.2477698751        0.6570029299  S12       166             1.0000000000
      1118       103  GLU       HG1            -9.7303036916        7.5364287545       -0.0456984870  S12       166             1.0000000000
      1119       103  GLU       HG2            -9.3149236288        7.7523332357        1.6428310105  S12       166             1.0000000000
      1120       103  GLU       CD             -7.8416388983        8.4462653017        0.2737338869  S12       166             1.0000000000
      1121       103  GLU       OE1            -7.2425726466        9.5169069624        0.3999569982  S12       166             1.0000000000
      1122       103  GLU       OE2            -7.2189091526        7.3612450155       -0.2243466375  S12       166             1.0000000000
      1123       104  ASN       CB             -2.7824010656       11.8385692825        1.3359431418  S12       170             1.0000000000
      1124       104  ASN       HB1            -1.8055959179       11.7254728436        0.8509679698  S12       170             1.0000000000
      1125       104  ASN       HB2            -3.2369177080       12.7785713408        1.0051044790  S12       170             1.0000000000
      1126       104  ASN       QQH5           -2.6638332238       11.8438766085        2.4262637680  S12       170             1.0000000000
      1127       104  ASN       CG             -3.6702384834       10.6859464577        0.9299457828  S12       170             1.0000000000
      1128       104  ASN       OD1            -3.3015948208        9.4874409146        1.0443633901  S12       170             1.0000000000
      1129       104  ASN       ND2            -4.8764754074       10.9977810328        0.4233263704  S12       170             1.0000000000
      1130       104  ASN       HD21           -5.5541124868       10.2522301765        0.1816914409  S12       170             1.0000000000
      1131       104  ASN       HD22           -5.1179304643       11.9786246802        0.2106408350  S12       170             1.0000000000
      1132       105  LYS       CE             -3.0971610093        1.8247742084       -4.7276311471  S12       234             1.0000000000
      1133       105  LYS       HE1            -3.5639272345        2.0275031817       -3.7553949838  S12       234             1.0000000000
      1134       105  LYS       HE2            -3.8714370064        1.8413532952       -5.5050072164  S12       234             1.0000000000
      1135       105  LYS       NZ             -2.1263892889        2.8694039539       -5.0346383675  S12       234             1.0000000000
      1136       105  LYS       HZ1            -1.6225787679        2.6649378194       -5.9319947406  S12       234             1.0000000000
      1137       105  LYS       HZ2            -1.3958349883        2.9865529021       -4.2986043201  S12       234             1.0000000000
      1138       105  LYS       HZ3            -2.6165068864        3.8111683378       -5.1292735940  S12       234             1.0000000000
      1139       105  LYS       QQH6           -2.5955066244        0.8481189449       -4.6967017024  S12       234             1.0000000000
      1140       106  SER       CB              2.4318855352        3.5819086337       -5.9390687840  S12       235             1.0000000000
      1141       106  SER       HB1             3.0903464994        2.9038919522       -6.5083399445  S12       235             1.0000000000
      1142       106  SER       HB2             3.0291468762        4.4665088465       -5.6530897887  S12       235             1.0000000000
      1143       106  SER       OG              1.3311309373        3.9436870531       -6.7797047268  S12       235             1.0000000000
      1144       106  SER       HG1             0.9224977685        4.7987848090       -6.4690401722  S12       235             1.0000000000
      1145       106  SER       QQH7            2.0862013493        3.0690201339       -5.0119053895  S12       235             1.0000000000
      1146       107  PNM       S1             -3.0981386684        9.7725146499       -6.1270770506  S12       523             1.0000000000
      1147       107  PNM       C2             -1.7795498022        8.5778955533       -6.7317486549  S12       523             1.0000000000
      1148       107  PNM       C3             -1.3969740896        7.7624879843       -5.4681254215  S12       523             1.0000000000
      1149       107  PNM       N4             -2.6127070417        7.5791108998       -4.6428388095  S12       523             1.0000000000
      1150       107  PNM       C5             -3.7121003835        8.5989371328       -4.8911104547  S12       523             1.0000000000
      1151       107  PNM       C6             -3.5872107754        9.0489665209       -3.3744369361  S12       523             1.0000000000
      1152       107  PNM       C7             -2.5060928967        7.9508885176       -3.2602652731  S12       523             1.0000000000
      1153       107  PNM       O8             -1.5376273428        7.7939359022       -2.5036856243  S12       523             1.0000000000
      1154       107  PNM       C9             -2.3506253964        7.6747285239       -7.8128881126  S12       523             1.0000000000
      1155       107  PNM       C10            -0.5943318679        9.3636402279       -7.2633757228  S12       523             1.0000000000
      1156       107  PNM       C11            -0.7437856591        6.4426567049       -5.8405300629  S12       523             1.0000000000
      1157       107  PNM       O12            -1.3256307344        5.3552663898       -5.6730287665  S12       523             1.0000000000
      1158       107  PNM       O13             0.4980322403        6.5299354818       -6.3431977204  S12       523             1.0000000000
      1159       107  PNM       N14            -2.9638274104       10.3450850351       -3.1965768573  S12       523             1.0000000000
      1160       107  PNM       C15            -3.5960341587       11.5062990067       -3.4701239500  S12       523             1.0000000000
      1161       107  PNM       O16            -4.7971085941       11.5248093807       -3.8746435227  S12       523             1.0000000000
      1162       107  PNM       C17            -2.8311639983       12.7920208604       -3.2550567042  S12       523             1.0000000000
      1163       107  PNM       C18            -1.7178708714       12.9660700602       -4.2519219555  S12       523             1.0000000000
      1164       107  PNM       C19            -0.4458778766       13.3830121102       -3.8373881616  S12       523             1.0000000000
      1165       107  PNM       C20             0.5914078521       13.5171363884       -4.7616959995  S12       523             1.0000000000
      1166       107  PNM       C21             0.3722313694       13.2135897570       -6.1065176751  S12       523             1.0000000000
      1167       107  PNM       C22            -0.9013547785       12.8255342544       -6.5292501538  S12       523             1.0000000000
      1168       107  PNM       C23            -1.9506274582       12.7285762384       -5.6142754482  S12       523             1.0000000000
      1169       107  PNM       H24            -0.6542414131        8.3556156162       -4.8827194556  S12       523             1.0000000000
      1170       107  PNM       H25            -0.8222358774        9.7851303488       -8.2488650785  S12       523             1.0000000000
      1171       107  PNM       H26             0.2782013084        8.7081014133       -7.3604967771  S12       523             1.0000000000
      1172       107  PNM       H27            -0.3274943856       10.1918541666       -6.5970505376  S12       523             1.0000000000
      1173       107  PNM       H28            -2.6598620400        8.2603681938       -8.6849885886  S12       523             1.0000000000
      1174       107  PNM       H29            -3.2214626933        7.1189753326       -7.4462138583  S12       523             1.0000000000
      1175       107  PNM       H30            -1.5961666531        6.9483865471       -8.1403732013  S12       523             1.0000000000
      1176       107  PNM       H31            -4.6833815328        8.1282400293       -5.1500084094  S12       523             1.0000000000
      1177       107  PNM       H32            -4.5260935490        8.9583150474       -2.7831306778  S12       523             1.0000000000
      1178       107  PNM       H33            -2.4208863376       12.8121088845       -2.2300118329  S12       523             1.0000000000
      1179       107  PNM       H34            -3.5363314180       13.6382097831       -3.3366695952  S12       523             1.0000000000
      1180       107  PNM       H35            -0.2695024861       13.6141747097       -2.7806130421  S12       523             1.0000000000
      1181       107  PNM       H36             1.5829522041       13.8409428491       -4.4254690475  S12       523             1.0000000000
      1182       107  PNM       H37             1.1921678161       13.2966494688       -6.8306842371  S12       523             1.0000000000
      1183       107  PNM       H38            -1.0807536392       12.5886184396       -7.5831247559  S12       523             1.0000000000
      1184       107  PNM       H39            -2.9631080854       12.4795462428       -5.9549022909  S12       523             1.0000000000
      1185       107  PNM       H40            -1.9989373607       10.3628844984       -2.8102386699  S12       523             1.0000000000
      1186       108  TIP3      OH2            -4.7254327365        7.6516277013       -0.3219414183  S12       290             1.0000000000
      1187       108  TIP3      H1             -6.1881980309        7.5534733681       -0.3062820072  S12       290             1.0000000000
      1188       108  TIP3      H2             -4.1833318805        8.3080693952        0.2142489503  S12       290             1.0000000000
      1189       109  SER       CB             -2.9682145942        5.2780726786       -2.2876652035  S13       70              1.0000000000
      1190       109  SER       HB1            -3.4601576836        4.4256128890       -2.7953937971  S13       70              1.0000000000
      1191       109  SER       HB2            -1.9845061848        5.4533512079       -2.7513926077  S13       70              1.0000000000
      1192       109  SER       OG             -3.8056553156        6.4462995115       -2.4642742833  S13       70              1.0000000000
      1193       109  SER       HG1            -4.1918584581        7.2542287314       -1.0625643967  S13       70              1.0000000000
      1194       109  SER       QQH1           -2.8391458011        5.0418651602       -1.2080715827  S13       70              1.0000000000
      1195       110  LYS       CD             -6.3407700044        3.4915446090       -2.0561360944  S13       73              1.0000000000
      1196       110  LYS       HD1            -7.0659444328        3.0858539576       -2.7677216577  S13       73              1.0000000000
      1197       110  LYS       HD2            -5.3441453810        3.3963707547       -2.5064512383  S13       73              1.0000000000
      1198       110  LYS       QQH2           -6.3801101902        2.8928605230       -1.1363037095  S13       73              1.0000000000
      1199       110  LYS       CE             -6.6466293302        4.9501301444       -1.7823954890  S13       73              1.0000000000
      1200       110  LYS       HE1            -6.1460445348        5.2878312023       -0.8547187006  S13       73              1.0000000000
      1201       110  LYS       HE2            -7.7334573562        5.0980785951       -1.6360117734  S13       73              1.0000000000
      1202       110  LYS       NZ             -6.1839704527        5.7941028437       -2.8742976540  S13       73              1.0000000000
      1203       110  LYS       HZ1            -6.3506076931        5.3848308600       -3.8118088865  S13       73              1.0000000000
      1204       110  LYS       HZ2            -4.9890591250        6.0809356569       -2.7380052602  S13       73              1.0000000000
      1205       110  LYS       HZ3            -6.6603144367        6.7226507791       -2.8715976136  S13       73              1.0000000000
      1206       111  SER       CB             -4.4204717694        4.6424399504       -6.5428898983  S13       130             1.0000000000
      1207       111  SER       HB1            -4.4889175678        5.5928617756       -7.0880295905  S13       130             1.0000000000
      1208       111  SER       HB2            -3.6656245435        4.0073407862       -7.0425458662  S13       130             1.0000000000
      1209       111  SER       OG             -3.9974267291        4.8837232017       -5.1708882026  S13       130             1.0000000000
      1210       111  SER       HG1            -3.4532157401        5.7221789279       -5.1306101662  S13       130             1.0000000000
      1211       111  SER       QQH3           -5.3918060825        4.1241544361       -6.5400831945  S13       130             1.0000000000
      1212       112  GLU       CB            -10.0629573617        9.5546724232        0.6695917063  S13       166             1.0000000000
      1213       112  GLU       HB1            -9.7000568866       10.1780787928       -0.1574441466  S13       166             1.0000000000
      1214       112  GLU       HB2           -11.1216650173        9.3480246560        0.4937167648  S13       166             1.0000000000
      1215       112  GLU       QQH4           -9.9488556516       10.0781067677        1.6250461550  S13       166             1.0000000000
      1216       112  GLU       CG             -9.2858062896        8.2513754865        0.6610439930  S13       166             1.0000000000
      1217       112  GLU       HG1            -9.7347537713        7.5425598576       -0.0468759012  S13       166             1.0000000000
      1218       112  GLU       HG2            -9.3307827779        7.7527555531        1.6449686182  S13       166             1.0000000000
      1219       112  GLU       CD             -7.8483659635        8.4477964401        0.2865462495  S13       166             1.0000000000
      1220       112  GLU       OE1            -7.2474185404        9.5180703988        0.4037561746  S13       166             1.0000000000
      1221       112  GLU       OE2            -7.2262251827        7.3554650515       -0.1962817065  S13       166             1.0000000000
      1222       113  ASN       CB             -2.7825037005       11.8423300636        1.3363929868  S13       170             1.0000000000
      1223       113  ASN       HB1            -1.8058376461       11.7312781365        0.8506212627  S13       170             1.0000000000
      1224       113  ASN       HB2            -3.2388333298       12.7819346687        1.0069465723  S13       170             1.0000000000
      1225       113  ASN       QQH5           -2.6629873046       11.8466229226        2.4265972299  S13       170             1.0000000000
      1226       113  ASN       CG             -3.6676064669       10.6881906718        0.9302734700  S13       170             1.0000000000
      1227       113  ASN       OD1            -3.2963973984        9.4911663195        1.0505729847  S13       170             1.0000000000
      1228       113  ASN       ND2            -4.8726965113       10.9961357375        0.4185693925  S13       170             1.0000000000
      1229       113  ASN       HD21           -5.5480370714       10.2487383287        0.1767795416  S13       170             1.0000000000
      1230       113  ASN       HD22           -5.1151282606       11.9759431111        0.2018493997  S13       170             1.0000000000
      1231       114  LYS       CE             -3.0985175255        1.8260115289       -4.7260811448  S13       234             1.0000000000
      1232       114  LYS       HE1            -3.5650161540        2.0279411085       -3.7535319138  S13       234             1.0000000000
      1233       114  LYS       HE2            -3.8731406682        1.8426850140       -5.5031188228  S13       234             1.0000000000
      1234       114  LYS       NZ             -2.1282424171        2.8711246610       -5.0328333154  S13       234             1.0000000000
      1235       114  LYS       HZ1            -1.6248263077        2.6674939206       -5.9306256627  S13       234             1.0000000000
      1236       114  LYS       HZ2            -1.3970643173        2.9876657705       -4.2973533539  S13       234             1.0000000000
      1237       114  LYS       HZ3            -2.6174683573        3.8127414486       -5.1267644241  S13       234             1.0000000000
      1238       114  LYS       QQH6           -2.5963653303        0.8496021880       -4.6959449346  S13       234             1.0000000000
      1239       115  SER       CB              2.4317684291        3.5817805038       -5.9396295859  S13       235             1.0000000000
      1240       115  SER       HB1             3.0905187925        2.9039971349       -6.5088298295  S13       235             1.0000000000
      1241       115  SER       HB2             3.0286767233        4.4666325190       -5.6536399962  S13       235             1.0000000000
      1242       115  SER       OG              1.3309819839        3.9430973423       -6.7803830186  S13       235             1.0000000000
      1243       115  SER       HG1             0.9216309275        4.7975845794       -6.4691891262  S13       235             1.0000000000
      1244       115  SER       QQH7            2.0861779933        3.0688205070       -5.0124678752  S13       235             1.0000000000
      1245       116  PNM       S1             -3.1033478326        9.7630145328       -6.1298533562  S13       523             1.0000000000
      1246       116  PNM       C2             -1.7814931875        8.5711953379       -6.7325146216  S13       523             1.0000000000
      1247       116  PNM       C3             -1.4004067696        7.7554578294       -5.4690710149  S13       523             1.0000000000
      1248       116  PNM       N4             -2.6172377484        7.5686688749       -4.6459977595  S13       523             1.0000000000
      1249       116  PNM       C5             -3.7164557201        8.5898407987       -4.8934876817  S13       523             1.0000000000
      1250       116  PNM       C6             -3.5890888777        9.0406934116       -3.3771935110  S13       523             1.0000000000
      1251       116  PNM       C7             -2.5083375298        7.9433433134       -3.2636898740  S13       523             1.0000000000
      1252       116  PNM       O8             -1.5377326507        7.7905441567       -2.5088931557  S13       523             1.0000000000
      1253       116  PNM       C9             -2.3488261169        7.6683792987       -7.8158595116  S13       523             1.0000000000
      1254       116  PNM       C10            -0.5958795994        9.3590354773       -7.2600993953  S13       523             1.0000000000
      1255       116  PNM       C11            -0.7434653084        6.4376130245       -5.8411911586  S13       523             1.0000000000
      1256       116  PNM       O12            -1.3220464016        5.3484169287       -5.6743941544  S13       523             1.0000000000
      1257       116  PNM       O13             0.4983809930        6.5289168812       -6.3428562203  S13       523             1.0000000000
      1258       116  PNM       N14            -2.9622827221       10.3350303809       -3.1999435634  S13       523             1.0000000000
      1259       116  PNM       C15            -3.5933147439       11.4980998817       -3.4678506065  S13       523             1.0000000000
      1260       116  PNM       O16            -4.7957075410       11.5193791501       -3.8680744033  S13       523             1.0000000000
      1261       116  PNM       C17            -2.8256919324       12.7817485574       -3.2512198502  S13       523             1.0000000000
      1262       116  PNM       C18            -1.7145639627       12.9582487457       -4.2501301686  S13       523             1.0000000000
      1263       116  PNM       C19            -0.4433664355       13.3799395576       -3.8378677221  S13       523             1.0000000000
      1264       116  PNM       C20             0.5917548065       13.5179587549       -4.7640124497  S13       523             1.0000000000
      1265       116  PNM       C21             0.3712895769       13.2138516543       -6.1085007167  S13       523             1.0000000000
      1266       116  PNM       C22            -0.9015810859       12.8210583379       -6.5289642511  S13       523             1.0000000000
      1267       116  PNM       C23            -1.9488059100       12.7200212134       -5.6120730365  S13       523             1.0000000000
      1268       116  PNM       H24            -0.6601151338        8.3494585940       -4.8814176321  S13       523             1.0000000000
      1269       116  PNM       H25            -0.8210555309        9.7801618301       -8.2463643675  S13       523             1.0000000000
      1270       116  PNM       H26             0.2780590453        8.7048907641       -7.3541323460  S13       523             1.0000000000
      1271       116  PNM       H27            -0.3328175642       10.1877017225       -6.5928314033  S13       523             1.0000000000
      1272       116  PNM       H28            -2.6558639779        8.2544087421       -8.6884828738  S13       523             1.0000000000
      1273       116  PNM       H29            -3.2204637411        7.1119921165       -7.4521043765  S13       523             1.0000000000
      1274       116  PNM       H30            -1.5930753063        6.9426001100       -8.1415398232  S13       523             1.0000000000
      1275       116  PNM       H31            -4.6883819114        8.1197167633       -5.1508615232  S13       523             1.0000000000
      1276       116  PNM       H32            -4.5271396547        8.9518378761       -2.7843038957  S13       523             1.0000000000
      1277       116  PNM       H33            -2.4128974056       12.7979831369       -2.2271071449  S13       523             1.0000000000
      1278       116  PNM       H34            -3.5297580148       13.6292998621       -3.3282552241  S13       523             1.0000000000
      1279       116  PNM       H35            -0.2659270771       13.6117465657       -2.7814180045  S13       523             1.0000000000
      1280       116  PNM       H36             1.5826990279       13.8453750693       -4.4295373164  S13       523             1.0000000000
      1281       116  PNM       H37             1.1895757144       13.3001569131       -6.8341433652  S13       523             1.0000000000
      1282       116  PNM       H38            -1.0821097126       12.5838646031       -7.5825991374  S13       523             1.0000000000
      1283       116  PNM       H39            -2.9608921267       12.4671035457       -5.9509626277  S13       523             1.0000000000
      1284       116  PNM       H40            -1.9970758788       10.3503036072       -2.8142948155  S13       523             1.0000000000
      1285       117  TIP3      OH2            -4.7180791055        7.6598726202       -0.3114576433  S13       290             1.0000000000
      1286       117  TIP3      H1             -6.2041698035        7.5503666613       -0.2900392418  S13       290             1.0000000000
      1287       117  TIP3      H2             -4.1753328914        8.3133449169        0.2271998120  S13       290             1.0000000000
      1288       118  SER       CB             -2.9606160393        5.2737424877       -2.2903972870  S14       70              1.0000000000
      1289       118  SER       HB1            -3.4512589352        4.4206485213       -2.7984084683  S14       70              1.0000000000
      1290       118  SER       HB2            -1.9763558300        5.4494562342       -2.7526765197  S14       70              1.0000000000
      1291       118  SER       OG             -3.7980429394        6.4403542197       -2.4677372667  S14       70              1.0000000000
      1292       118  SER       HG1            -4.1851728595        7.2602802498       -1.0519129620  S14       70              1.0000000000
      1293       118  SER       QQH1           -2.8325635066        5.0377959346       -1.2105682298  S14       70              1.0000000000
      1294       119  LYS       CD             -6.3315501814        3.4873859331       -2.0660044591  S14       73              1.0000000000
      1295       119  LYS       HD1            -7.0571797084        3.0794099181       -2.7756583918  S14       73              1.0000000000
      1296       119  LYS       HD2            -5.3348888383        3.3883940771       -2.5154175380  S14       73              1.0000000000
      1297       119  LYS       QQH2           -6.3722495396        2.8934941871       -1.1430991918  S14       73              1.0000000000
      1298       119  LYS       CE             -6.6362314598        4.9477820091       -1.8009261977  S14       73              1.0000000000
      1299       119  LYS       HE1            -6.1409841855        5.2897497934       -0.8717271669  S14       73              1.0000000000
      1300       119  LYS       HE2            -7.7239842347        5.0975338874       -1.6616174046  S14       73              1.0000000000
      1301       119  LYS       NZ             -6.1658446821        5.7842351973       -2.8951104314  S14       73              1.0000000000
      1302       119  LYS       HZ1            -6.3212015330        5.3662512946       -3.8304136311  S14       73              1.0000000000
      1303       119  LYS       HZ2            -4.9711590004        6.0761366692       -2.7479575514  S14       73              1.0000000000
      1304       119  LYS       HZ3            -6.6452117454        6.7112850556       -2.9033581005  S14       73              1.0000000000
      1305       120  SER       CB             -4.4219929098        4.6439890126       -6.5404192594  S14       130             1.0000000000
      1306       120  SER       HB1            -4.4885102805        5.5945209657       -7.0855476371  S14       130             1.0000000000
      1307       120  SER       HB2            -3.6659707630        4.0087480293       -7.0380112322  S14       130             1.0000000000
      1308       120  SER       OG             -4.0025917021        4.8849199179       -5.1668745254  S14       130             1.0000000000
      1309       120  SER       HG1            -3.4589354374        5.7245030442       -5.1247973276  S14       130             1.0000000000
      1310       120  SER       QQH3           -5.3935041140        4.1260449285       -6.5403845168  S14       130             1.0000000000
      1311       121  GLU       CB            -10.0682827308        9.5589971193        0.6711029139  S14       166             1.0000000000
      1312       121  GLU       HB1            -9.7032835487       10.1807887973       -0.1562535994  S14       166             1.0000000000
      1313       121  GLU       HB2           -11.1272617073        9.3544607529        0.4946185266  S14       166             1.0000000000
      1314       121  GLU       QQH4           -9.9540034633       10.0833445702        1.6260636648  S14       166             1.0000000000
      1315       121  GLU       CG             -9.2939625695        8.2546775351        0.6649942041  S14       166             1.0000000000
      1316       121  GLU       HG1            -9.7393783200        7.5482610067       -0.0475626022  S14       166             1.0000000000
      1317       121  GLU       HG2            -9.3458709284        7.7533646471        1.6472173211  S14       166             1.0000000000
      1318       121  GLU       CD             -7.8544233461        8.4485679751        0.2987718612  S14       166             1.0000000000
      1319       121  GLU       OE1            -7.2522346416        9.5188299626        0.4074295625  S14       166             1.0000000000
      1320       121  GLU       OE2            -7.2315197765        7.3496907809       -0.1688919514  S14       166             1.0000000000
      1321       122  ASN       CB             -2.7830084739       11.8460866380        1.3367914231  S14       170             1.0000000000
      1322       122  ASN       HB1            -1.8065581680       11.7373178003        0.8500219367  S14       170             1.0000000000
      1323       122  ASN       HB2            -3.2413977123       12.7852128333        1.0088557696  S14       170             1.0000000000
      1324       122  ASN       QQH5           -2.6622911589       11.8494023205        2.4268463376  S14       170             1.0000000000
      1325       122  ASN       CG             -3.6652931266       10.6902182849        0.9306746795  S14       170             1.0000000000
      1326       122  ASN       OD1            -3.2918521037        9.4946035847        1.0569586223  S14       170             1.0000000000
      1327       122  ASN       ND2            -4.8691688223       10.9942480244        0.4136288786  S14       170             1.0000000000
      1328       122  ASN       HD21           -5.5425294109       10.2450633908        0.1724710217  S14       170             1.0000000000
      1329       122  ASN       HD22           -5.1126337267       11.9730029512        0.1930317368  S14       170             1.0000000000
      1330       123  LYS       CE             -3.0999060054        1.8272059049       -4.7245474102  S14       234             1.0000000000
      1331       123  LYS       HE1            -3.5660966036        2.0283164621       -3.7516492231  S14       234             1.0000000000
      1332       123  LYS       HE2            -3.8749235082        1.8439522896       -5.5012308018  S14       234             1.0000000000
      1333       123  LYS       NZ             -2.1302223020        2.8728944371       -5.0310558724  S14       234             1.0000000000
      1334       123  LYS       HZ1            -1.6271485172        2.6701659882       -5.9292998231  S14       234             1.0000000000
      1335       123  LYS       HZ2            -1.3984382855        2.9890131229       -4.2960989084  S14       234             1.0000000000
      1336       123  LYS       HZ3            -2.6195056579        3.8143321100       -5.1241499969  S14       234             1.0000000000
      1337       123  LYS       QQH6           -2.5972741690        0.8510485898       -4.6951989773  S14       234             1.0000000000
      1338       124  SER       CB              2.4316135320        3.5816436436       -5.9402078787  S14       235             1.0000000000
      1339       124  SER       HB1             3.0907106210        2.9041201124       -6.5093075268  S14       235             1.0000000000
      1340       124  SER       HB2             3.0281109056        4.4667781619       -5.6542139330  S14       235             1.0000000000
      1341       124  SER       OG              1.3307901846        3.9424233747       -6.7811070502  S14       235             1.0000000000
      1342       124  SER       HG1             0.9206442193        4.7962619240       -6.4693425450  S14       235             1.0000000000
      1343       124  SER       QQH7            2.0861291509        3.0686106129       -5.0130505462  S14       235             1.0000000000
      1344       125  PNM       S1             -3.1090307404        9.7528167941       -6.1329273771  S14       523             1.0000000000
      1345       125  PNM       C2             -1.7835633201        8.5640517251       -6.7333672365  S14       523             1.0000000000
      1346       125  PNM       C3             -1.4040059263        7.7480660927       -5.4700399247  S14       523             1.0000000000
      1347       125  PNM       N4             -2.6218823393        7.5576568742       -4.6492495718  S14       523             1.0000000000
      1348       125  PNM       C5             -3.7208774865        8.5801113190       -4.8958480125  S14       523             1.0000000000
      1349       125  PNM       C6             -3.5909346373        9.0319290171       -3.3800231130  S14       523             1.0000000000
      1350       125  PNM       C7             -2.5107679217        7.9350514295       -3.2668823750  S14       523             1.0000000000
      1351       125  PNM       O8             -1.5373367111        7.7872008907       -2.5145222661  S14       523             1.0000000000
      1352       125  PNM       C9             -2.3467881011        7.6615842502       -7.8191039140  S14       523             1.0000000000
      1353       125  PNM       C10            -0.5975656253        9.3541813765       -7.2566003379  S14       523             1.0000000000
      1354       125  PNM       C11            -0.7432108545        6.4322953402       -5.8417583066  S14       523             1.0000000000
      1355       125  PNM       O12            -1.3184863822        5.3412152368       -5.6755979942  S14       523             1.0000000000
      1356       125  PNM       O13             0.4986121336        6.5276279690       -6.3424708021  S14       523             1.0000000000
      1357       125  PNM       N14            -2.9604065719       10.3242978519       -3.2036019088  S14       523             1.0000000000
      1358       125  PNM       C15            -3.5901991974       11.4892202214       -3.4654046099  S14       523             1.0000000000
      1359       125  PNM       O16            -4.7939866613       11.5133520692       -3.8611895731  S14       523             1.0000000000
      1360       125  PNM       C17            -2.8196673309       12.7706396056       -3.2470259470  S14       523             1.0000000000
      1361       125  PNM       C18            -1.7109236145       12.9497635414       -4.2481737273  S14       523             1.0000000000
      1362       125  PNM       C19            -0.4406025682       13.3765942281       -3.8384016445  S14       523             1.0000000000
      1363       125  PNM       C20             0.5921259238       13.5188724615       -4.7665528938  S14       523             1.0000000000
      1364       125  PNM       C21             0.3702378506       13.2141883493       -6.1106801431  S14       523             1.0000000000
      1365       125  PNM       C22            -0.9018311631       12.8162260395       -6.5286534452  S14       523             1.0000000000
      1366       125  PNM       C23            -1.9467855176       12.7107265599       -5.6096648129  S14       523             1.0000000000
      1367       125  PNM       H24            -0.6661730576        8.3430205175       -4.8801587620  S14       523             1.0000000000
      1368       125  PNM       H25            -0.8197883577        9.7749854502       -8.2436621748  S14       523             1.0000000000
      1369       125  PNM       H26             0.2778858486        8.7015741404       -7.3473470610  S14       523             1.0000000000
      1370       125  PNM       H27            -0.3385759005       10.1832777055       -6.5882911709  S14       523             1.0000000000
      1371       125  PNM       H28            -2.6514662931        8.2480170350       -8.6922955574  S14       523             1.0000000000
      1372       125  PNM       H29            -3.2192624588        7.1044858608       -7.4585266627  S14       523             1.0000000000
      1373       125  PNM       H30            -1.5896409221        6.9364288258       -8.1428336153  S14       523             1.0000000000
      1374       125  PNM       H31            -4.6934758119        8.1105192610       -5.1516009249  S14       523             1.0000000000
      1375       125  PNM       H32            -4.5281528731        8.9452059165       -2.7855060928  S14       523             1.0000000000
      1376       125  PNM       H33            -2.4041140009       12.7826533149       -2.2239636695  S14       523             1.0000000000
      1377       125  PNM       H34            -3.5225039758       13.6196647715       -3.3190526470  S14       523             1.0000000000
      1378       125  PNM       H35            -0.2619802107       13.6090725438       -2.7823120811  S14       523             1.0000000000
      1379       125  PNM       H36             1.5824064818       13.8502045343       -4.4339954281  S14       523             1.0000000000
      1380       125  PNM       H37             1.1866942735       13.3040468004       -6.8379400158  S14       523             1.0000000000
      1381       125  PNM       H38            -1.0836002161       12.5787337459       -7.5820255321  S14       523             1.0000000000
      1382       125  PNM       H39            -2.9584178692       12.4535490288       -5.9466437929  S14       523             1.0000000000
      1383       125  PNM       H40            -1.9949582187       10.3368047700       -2.8184588902  S14       523             1.0000000000
      1384       126  TIP3      OH2            -4.7115754953        7.6656427187       -0.3030707743  S14       290             1.0000000000
      1385       126  TIP3      H1             -6.2152269971        7.5467349560       -0.2720472485  S14       290             1.0000000000
      1386       126  TIP3      H2             -4.1677978022        8.3167164584        0.2370390876  S14       290             1.0000000000
      1387       127  SER       CB             -2.9525777313        5.2705990112       -2.2926198559  S15       70              1.0000000000
      1388       127  SER       HB1            -3.4415820637        4.4168609140       -2.8012704658  S15       70              1.0000000000
      1389       127  SER       HB2            -1.9678723405        5.4472138860       -2.7534536009  S15       70              1.0000000000
      1390       127  SER       OG             -3.7908513554        6.4354091922       -2.4699658856  S15       70              1.0000000000
      1391       127  SER       HG1            -4.1800959361        7.2641964831       -1.0442107443  S15       70              1.0000000000
      1392       127  SER       QQH1           -2.8252689787        5.0343442892       -1.2127541197  S15       70              1.0000000000
      1393       128  LYS       CD             -6.3219501420        3.4837211633       -2.0760978338  S15       73              1.0000000000
      1394       128  LYS       HD1            -7.0485847881        3.0737636719       -2.7834371473  S15       73              1.0000000000
      1395       128  LYS       HD2            -5.3255209222        3.3807767132       -2.5251507567  S15       73              1.0000000000
      1396       128  LYS       QQH2           -6.3635630948        2.8945773383       -1.1502222096  S15       73              1.0000000000
      1397       128  LYS       CE             -6.6249410631        4.9458401916       -1.8190211907  S15       73              1.0000000000
      1398       128  LYS       HE1            -6.1322328089        5.2924022087       -0.8900423293  S15       73              1.0000000000
      1399       128  LYS       HE2            -7.7131110227        5.0974908941       -1.6838504785  S15       73              1.0000000000
      1400       128  LYS       NZ             -6.1499627549        5.7753731013       -2.9164792298  S15       73              1.0000000000
      1401       128  LYS       HZ1            -6.2969123287        5.3497719108       -3.8494616486  S15       73              1.0000000000
      1402       128  LYS       HZ2            -4.9582002752        6.0707033608       -2.7604715310  S15       73              1.0000000000
      1403       128  LYS       HZ3            -6.6320265935        6.7010459770       -2.9331774964  S15       73              1.0000000000
      1404       129  SER       CB             -4.4238176937        4.6453475261       -6.5377449929  S15       130             1.0000000000
      1405       129  SER       HB1            -4.4882535828        5.5961826268       -7.0825500075  S15       130             1.0000000000
      1406       129  SER       HB2            -3.6665565414        4.0101139616       -7.0333428328  S15       130             1.0000000000
      1407       129  SER       OG             -4.0084574429        4.8853613549       -5.1625333516  S15       130             1.0000000000
      1408       129  SER       HG1            -3.4633432068        5.7245441394       -5.1191990015  S15       130             1.0000000000
      1409       129  SER       QQH3           -5.3955102679        4.1277908469       -6.5409168104  S15       130             1.0000000000
      1410       130  GLU       CB            -10.0730536039        9.5630680106        0.6725485065  S15       166             1.0000000000
      1411       130  GLU       HB1            -9.7059320770       10.1833698590       -0.1550172563  S15       166             1.0000000000
      1412       130  GLU       HB2           -11.1322701799        9.3605135413        0.4953001131  S15       166             1.0000000000
      1413       130  GLU       QQH4           -9.9587359753       10.0881944155        1.6271177075  S15       166             1.0000000000
      1414       130  GLU       CG             -9.3014126723        8.2576073639        0.6687472010  S15       166             1.0000000000
      1415       130  GLU       HG1            -9.7437673307        7.5534491905       -0.0479445824  S15       166             1.0000000000
      1416       130  GLU       HG2            -9.3598822907        7.7539806883        1.6494133490  S15       166             1.0000000000
      1417       130  GLU       CD             -7.8597224594        8.4488096571        0.3103146443  S15       166             1.0000000000
      1418       130  GLU       OE1            -7.2568646164        9.5192367326        0.4109252365  S15       166             1.0000000000
      1419       130  GLU       OE2            -7.2352809138        7.3441010873       -0.1425312496  S15       166             1.0000000000
      1420       131  ASN       CB             -2.7838163896       11.8496471737        1.3371428279  S15       170             1.0000000000
      1421       131  ASN       HB1            -1.8076425734       11.7432509432        0.8492564701  S15       170             1.0000000000
      1422       131  ASN       HB2            -3.2443633423       12.7882536427        1.0107409334  S15       170             1.0000000000
      1423       131  ASN       QQH5           -2.6617573684       11.8520615364        2.4270305556  S15       170             1.0000000000
      1424       131  ASN       CG             -3.6633802543       10.6919735146        0.9311003321  S15       170             1.0000000000
      1425       131  ASN       OD1            -3.2881577069        9.4976547784        1.0633271778  S15       170             1.0000000000
      1426       131  ASN       ND2            -4.8659001840       10.9922905601        0.4085880171  S15       170             1.0000000000
      1427       131  ASN       HD21           -5.5375306709       10.2414501265        0.1683189828  S15       170             1.0000000000
      1428       131  ASN       HD22           -5.1102801104       11.9700192500        0.1841630670  S15       170             1.0000000000
      1429       132  LYS       CE             -3.1013141248        1.8283728029       -4.7230498316  S15       234             1.0000000000
      1430       132  LYS       HE1            -3.5671806231        2.0286557831       -3.7497835669  S15       234             1.0000000000
      1431       132  LYS       HE2            -3.8767290839        1.8451913566       -5.4993750144  S15       234             1.0000000000
      1432       132  LYS       NZ             -2.1322943857        2.8746878676       -5.0293147170  S15       234             1.0000000000
      1433       132  LYS       HZ1            -1.6295163565        2.6728863178       -5.9279880144  S15       234             1.0000000000
      1434       132  LYS       HZ2            -1.3999273688        2.9904950518       -4.2948778264  S15       234             1.0000000000
      1435       132  LYS       HZ3            -2.6218797641        3.8157850920       -5.1215474522  S15       234             1.0000000000
      1436       132  LYS       QQH6           -2.5981802932        0.8524722972       -4.6945061164  S15       234             1.0000000000
      1437       133  SER       CB              2.4314039854        3.5815261214       -5.9407874115  S15       235             1.0000000000
      1438       133  SER       HB1             3.0908792364        2.9042894251       -6.5097728827  S15       235             1.0000000000
      1439       133  SER       HB2             3.0274504167        4.4669656177       -5.6547869030  S15       235             1.0000000000
      1440       133  SER       OG              1.3305394429        3.9417159539       -6.7818505382  S15       235             1.0000000000
      1441       133  SER       HG1             0.9195412716        4.7948657719       -6.4694807342  S15       235             1.0000000000
      1442       133  SER       QQH7            2.0860326413        3.0684065705       -5.0136454467  S15       235             1.0000000000
      1443       134  PNM       S1             -3.1150509110        9.7419746220       -6.1361819372  S15       523             1.0000000000
      1444       134  PNM       C2             -1.7857310316        8.5565581150       -6.7341749449  S15       523             1.0000000000
      1445       134  PNM       C3             -1.4077771809        7.7403887749       -5.4708806615  S15       523             1.0000000000
      1446       134  PNM       N4             -2.6266008758        7.5463329102       -4.6524729974  S15       523             1.0000000000
      1447       134  PNM       C5             -3.7253715835        8.5698780938       -4.8981529782  S15       523             1.0000000000
      1448       134  PNM       C6             -3.5928984446        9.0227260433       -3.3828691445  S15       523             1.0000000000
      1449       134  PNM       C7             -2.5135790290        7.9260541815       -3.2698156463  S15       523             1.0000000000
      1450       134  PNM       O8             -1.5366587018        7.7838994439       -2.5204242198  S15       523             1.0000000000
      1451       134  PNM       C9             -2.3445238569        7.6544697641       -7.8224888124  S15       523             1.0000000000
      1452       134  PNM       C10            -0.5993380251        9.3491054819       -7.2527892425  S15       523             1.0000000000
      1453       134  PNM       C11            -0.7430284803        6.4267856068       -5.8421653116  S15       523             1.0000000000
      1454       134  PNM       O12            -1.3149571003        5.3337489753       -5.6766096181  S15       523             1.0000000000
      1455       134  PNM       O13             0.4986830554        6.5261709033       -6.3420134243  S15       523             1.0000000000
      1456       134  PNM       N14            -2.9582048591       10.3128667960       -3.2074825548  S15       523             1.0000000000
      1457       134  PNM       C15            -3.5866685341       11.4796733850       -3.4628040956  S15       523             1.0000000000
      1458       134  PNM       O16            -4.7919245663       11.5067427977       -3.8539867623  S15       523             1.0000000000
      1459       134  PNM       C17            -2.8131328180       12.7587411487       -3.2425306569  S15       523             1.0000000000
      1460       134  PNM       C18            -1.7069866687       12.9407236330       -4.2460878869  S15       523             1.0000000000
      1461       134  PNM       C19            -0.4376269180       13.3730300216       -3.8389789353  S15       523             1.0000000000
      1462       134  PNM       C20             0.5925144779       13.5198764296       -4.7692716032  S15       523             1.0000000000
      1463       134  PNM       C21             0.3690937285       13.2146126256       -6.1130182824  S15       523             1.0000000000
      1464       134  PNM       C22            -0.9020953087       12.8111405791       -6.5283314241  S15       523             1.0000000000
      1465       134  PNM       C23            -1.9445891196       12.7008458215       -5.6070977325  S15       523             1.0000000000
      1466       134  PNM       H24            -0.6724543878        8.3363475747       -4.8787670220  S15       523             1.0000000000
      1467       134  PNM       H25            -0.8184186799        9.7695849032       -8.2406717819  S15       523             1.0000000000
      1468       134  PNM       H26             0.2777014455        8.6981349189       -7.3400622900  S15       523             1.0000000000
      1469       134  PNM       H27            -0.3446777848       10.1786390914       -6.5833879380  S15       523             1.0000000000
      1470       134  PNM       H28            -2.6466631252        8.2413558911       -8.6962635076  S15       523             1.0000000000
      1471       134  PNM       H29            -3.2178951217        7.0966017832       -7.4653700682  S15       523             1.0000000000
      1472       134  PNM       H30            -1.5859097306        6.9299812008       -8.1441591958  S15       523             1.0000000000
      1473       134  PNM       H31            -4.6986214444        8.1007376416       -5.1522550996  S15       523             1.0000000000
      1474       134  PNM       H32            -4.5293632931        8.9386318778       -2.7868114281  S15       523             1.0000000000
      1475       134  PNM       H33            -2.3946051161       12.7662396433       -2.2206195240  S15       523             1.0000000000
      1476       134  PNM       H34            -3.5146897442       13.6092787713       -3.3091917860  S15       523             1.0000000000
      1477       134  PNM       H35            -0.2577251068       13.6061743204       -2.7832618615  S15       523             1.0000000000
      1478       134  PNM       H36             1.5820809354       13.8553558902       -4.4387549135  S15       523             1.0000000000
      1479       134  PNM       H37             1.1835715663       13.3082688300       -6.8420078902  S15       523             1.0000000000
      1480       134  PNM       H38            -1.0851955819       12.5733440032       -7.5814264982  S15       523             1.0000000000
      1481       134  PNM       H39            -2.9557104176       12.4390914962       -5.9420269341  S15       523             1.0000000000
      1482       134  PNM       H40            -1.9925498540       10.3223237895       -2.8227754015  S15       523             1.0000000000
      1483       135  TIP3      OH2            -4.7059035323        7.6693294866       -0.2962992451  S15       290             1.0000000000
      1484       135  TIP3      H1             -6.2231213810        7.5429809771       -0.2533384433  S15       290             1.0000000000
      1485       135  TIP3      H2             -4.1609994381        8.3184672724        0.2444781793  S15       290             1.0000000000
      1486       136  SER       CB             -2.9441125027        5.2686912924       -2.2946201147  S16       70              1.0000000000
      1487       136  SER       HB1            -3.4311056954        4.4142593855       -2.8041982514  S16       70              1.0000000000
      1488       136  SER       HB2            -1.9590774036        5.4467600248       -2.7539661441  S16       70              1.0000000000
      1489       136  SER       OG             -3.7841110568        6.4313871751       -2.4717029535  S16       70              1.0000000000
      1490       136  SER       HG1            -4.1759976587        7.2668657465       -1.0383786898  S16       70              1.0000000000
      1491       136  SER       QQH1           -2.8174715343        5.0319172018       -1.2147975846  S16       70              1.0000000000
      1492       137  LYS       CD             -6.3120443064        3.4806546909       -2.0863499606  S16       73              1.0000000000
      1493       137  LYS       HD1            -7.0403201420        3.0692011192       -2.7909958360  S16       73              1.0000000000
      1494       137  LYS       HD2            -5.3161640930        3.3734980487       -2.5356061163  S16       73              1.0000000000
      1495       137  LYS       QQH2           -6.3542045941        2.8962257511       -1.1575615868  S16       73              1.0000000000
      1496       137  LYS       CE             -6.6125674129        4.9444829831       -1.8366123232  S16       73              1.0000000000
      1497       137  LYS       HE1            -6.1198054011        5.2956267716       -0.9093246276  S16       73              1.0000000000
      1498       137  LYS       HE2            -7.7006674945        5.0982915130       -1.7027356223  S16       73              1.0000000000
      1499       137  LYS       NZ             -6.1356584447        5.7676332238       -2.9381736155  S16       73              1.0000000000
      1500       137  LYS       HZ1            -6.2765295168        5.3353748662       -3.8688450847  S16       73              1.0000000000
      1501       137  LYS       HZ2            -4.9483241599        6.0653429534       -2.7749996545  S16       73              1.0000000000
      1502       137  LYS       HZ3            -6.6202314163        6.6920021278       -2.9612382213  S16       73              1.0000000000
      1503       138  SER       CB             -4.4259754938        4.6465122143       -6.5348528586  S16       130             1.0000000000
      1504       138  SER       HB1            -4.4882021962        5.5979090132       -7.0789281225  S16       130             1.0000000000
      1505       138  SER       HB2            -3.6673651939        4.0114999973       -7.0285713929  S16       130             1.0000000000
      1506       138  SER       OG             -4.0151157017        4.8849208123       -5.1578522168  S16       130             1.0000000000
      1507       138  SER       HG1            -3.4665296879        5.7220625501       -5.1138173150  S16       130             1.0000000000
      1508       138  SER       QQH3           -5.3978353213        4.1293666325       -6.5417353125  S16       130             1.0000000000
      1509       139  GLU       CB            -10.0772317584        9.5667939794        0.6739089015  S16       166             1.0000000000
      1510       139  GLU       HB1            -9.7080214638       10.1857624375       -0.1537517036  S16       166             1.0000000000
      1511       139  GLU       HB2           -11.1366484185        9.3660669625        0.4957814514  S16       166             1.0000000000
      1512       139  GLU       QQH4           -9.9629975806       10.0925591319        1.6281686556  S16       166             1.0000000000
      1513       139  GLU       CG             -9.3080983703        8.2601522947        0.6722521895  S16       166             1.0000000000
      1514       139  GLU       HG1            -9.7477806577        7.5581152927       -0.0481662191  S16       166             1.0000000000
      1515       139  GLU       HG2            -9.3727483193        7.7545037434        1.6514758013  S16       166             1.0000000000
      1516       139  GLU       CD             -7.8643178205        8.4486683476        0.3211250107  S16       166             1.0000000000
      1517       139  GLU       OE1            -7.2611768440        9.5193357714        0.4142143391  S16       166             1.0000000000
      1518       139  GLU       OE2            -7.2379005830        7.3387458702       -0.1175184227  S16       166             1.0000000000
      1519       140  ASN       CB             -2.7848184491       11.8528808396        1.3374488429  S16       170             1.0000000000
      1520       140  ASN       HB1            -1.8089551365       11.7487891906        0.8484095849  S16       170             1.0000000000
      1521       140  ASN       HB2            -3.2474733664       12.7909539148        1.0125229650  S16       170             1.0000000000
      1522       140  ASN       QQH5           -2.6613758065       11.8544973745        2.4271596979  S16       170             1.0000000000
      1523       140  ASN       CG             -3.6618782500       10.6934447533        0.9315257425  S16       170             1.0000000000
      1524       140  ASN       OD1            -3.2854188724        9.5002881819        1.0695829866  S16       170             1.0000000000
      1525       140  ASN       ND2            -4.8628800130       10.9904269815        0.4034960374  S16       170             1.0000000000
      1526       140  ASN       HD21           -5.5329675199       10.2380807456        0.1640752581  S16       170             1.0000000000
      1527       140  ASN       HD22           -5.1079318933       11.9671814285        0.1752543577  S16       170             1.0000000000
      1528       141  LYS       CE             -3.1027160253        1.8295379151       -4.7216265922  S16       234             1.0000000000
      1529       141  LYS       HE1            -3.5682635038        2.0289938392       -3.7480014427  S16       234             1.0000000000
      1530       141  LYS       HE2            -3.8785303306        1.8464530843       -5.4975799365  S16       234             1.0000000000
      1531       141  LYS       NZ             -2.1344104518        2.8765109306       -5.0276268899  S16       234             1.0000000000
      1532       141  LYS       HZ1            -1.6318866420        2.6757330876       -5.9267276514  S16       234             1.0000000000
      1533       141  LYS       HZ2            -1.4014999594        2.9921334273       -4.2936926603  S16       234             1.0000000000
      1534       141  LYS       HZ3            -2.6244631789        3.8170856342       -5.1189932086  S16       234             1.0000000000
      1535       141  LYS       QQH6           -2.5990616305        0.8538963822       -4.6939009366  S16       234             1.0000000000
      1536       142  SER       CB              2.4311279407        3.5814540856       -5.9413601326  S16       235             1.0000000000
      1537       142  SER       HB1             3.0909953606        2.9045236693       -6.5102387481  S16       235             1.0000000000
      1538       142  SER       HB2             3.0266984612        4.4672117357       -5.6553423180  S16       235             1.0000000000
      1539       142  SER       OG              1.3302139819        3.9410376694       -6.7825915484  S16       235             1.0000000000
      1540       142  SER       HG1             0.9183261128        4.7934727629       -6.4695828481  S16       235             1.0000000000
      1541       142  SER       QQH7            2.0858741775        3.0682289727       -5.0142421375  S16       235             1.0000000000
      1542       143  PNM       S1             -3.1213471224        9.7307077986       -6.1395602918  S16       523             1.0000000000
      1543       143  PNM       C2             -1.7879636531        8.5487853489       -6.7348107743  S16       523             1.0000000000
      1544       143  PNM       C3             -1.4117535324        7.7324714763       -5.4714616628  S16       523             1.0000000000
      1545       143  PNM       N4             -2.6314975294        7.5347484169       -4.6556193158  S16       523             1.0000000000
      1546       143  PNM       C5             -3.7299595633        8.5592314094       -4.9003965766  S16       523             1.0000000000
      1547       143  PNM       C6             -3.5951080333        9.0130948705       -3.3857344164  S16       523             1.0000000000
      1548       143  PNM       C7             -2.5169941914        7.9162649133       -3.2724108180  S16       523             1.0000000000
      1549       143  PNM       O8             -1.5359352878        7.7806248970       -2.5265019755  S16       523             1.0000000000
      1550       143  PNM       C9             -2.3420448656        7.6471574886       -7.8259073022  S16       523             1.0000000000
      1551       143  PNM       C10            -0.6011413781        9.3438245901       -7.2485693084  S16       523             1.0000000000
      1552       143  PNM       C11            -0.7429251933        6.4211738111       -5.8423442477  S16       523             1.0000000000
      1553       143  PNM       O12            -1.3114250683        5.3260565926       -5.6774063692  S16       523             1.0000000000
      1554       143  PNM       O13             0.4985674509        6.5246670482       -6.3414695630  S16       523             1.0000000000
      1555       143  PNM       N14            -2.9556893772       10.3006791783       -3.2115396029  S16       523             1.0000000000
      1556       143  PNM       C15            -3.5826899488       11.4694260189       -3.4600618585  S16       523             1.0000000000
      1557       143  PNM       O16            -4.7894946959       11.4995388504       -3.8464436607  S16       523             1.0000000000
      1558       143  PNM       C17            -2.8061210658       12.7460613162       -3.2377901367  S16       523             1.0000000000
      1559       143  PNM       C18            -1.7027928368       12.9312198253       -4.2439098842  S16       523             1.0000000000
      1560       143  PNM       C19            -0.4344834826       13.3692943641       -3.8395910572  S16       523             1.0000000000
      1561       143  PNM       C20             0.5929077788       13.5209708862       -4.7721252184  S16       523             1.0000000000
      1562       143  PNM       C21             0.3678733936       13.2151378833       -6.1154783899  S16       523             1.0000000000
      1563       143  PNM       C22            -0.9023645875       12.8059045196       -6.5280081976  S16       523             1.0000000000
      1564       143  PNM       C23            -1.9422359887       12.6905224277       -5.6044201769  S16       523             1.0000000000
      1565       143  PNM       H24            -0.6790354345        8.3294794415       -4.8770407686  S16       523             1.0000000000
      1566       143  PNM       H25            -0.8168863337        9.7639403455       -8.2373316773  S16       523             1.0000000000
      1567       143  PNM       H26             0.2775516970        8.6945633336       -7.3321591520  S16       523             1.0000000000
      1568       143  PNM       H27            -0.3510314507       10.1738408091       -6.5780747848  S16       523             1.0000000000
      1569       143  PNM       H28            -2.6414284620        8.2346083347       -8.7002565057  S16       523             1.0000000000
      1570       143  PNM       H29            -3.2164087120        7.0884988746       -7.4725470278  S16       523             1.0000000000
      1571       143  PNM       H30            -1.5819195758        6.9233564764       -8.1454243100  S16       523             1.0000000000
      1572       143  PNM       H31            -4.7038384443        8.0905301243       -5.1528992858  S16       523             1.0000000000
      1573       143  PNM       H32            -4.5310127266        8.9323074076       -2.7883735315  S16       523             1.0000000000
      1574       143  PNM       H33            -2.3844263646       12.7488228184       -2.2171474593  S16       523             1.0000000000
      1575       143  PNM       H34            -3.5064210837       13.5980871924       -3.2987475313  S16       523             1.0000000000
      1576       143  PNM       H35            -0.2532319912       13.6030731921       -2.7842527913  S16       523             1.0000000000
      1577       143  PNM       H36             1.5817086073       13.8607647130       -4.4437372727  S16       523             1.0000000000
      1578       143  PNM       H37             1.1802516452       13.3127755239       -6.8462811718  S16       523             1.0000000000
      1579       143  PNM       H38            -1.0868719959       12.5678211308       -7.5808187506  S16       523             1.0000000000
      1580       143  PNM       H39            -2.9527905659       12.4239311218       -5.9371891184  S16       523             1.0000000000
      1581       143  PNM       H40            -1.9898425206       10.3067570750       -2.8272275000  S16       523             1.0000000000
      1582       144  TIP3      OH2            -4.7009507160        7.6714212706       -0.2905340176  S16       290             1.0000000000
      1583       144  TIP3      H1             -6.2290198406        7.5389333346       -0.2346360674  S16       290             1.0000000000
      1584       144  TIP3      H2             -4.1550274219        8.3191426765        0.2506423163  S16       290             1.0000000000
      1585       145  SER       CB             -2.9350800662        5.2681464375       -2.2966344585  S17       70              1.0000000000
      1586       145  SER       HB1            -3.4197499172        4.4129205209       -2.8073117913  S17       70              1.0000000000
      1587       145  SER       HB2            -1.9497366636        5.4480045546       -2.7543629322  S17       70              1.0000000000
      1588       145  SER       OG             -3.7775094903        6.4284937514       -2.4735438230  S17       70              1.0000000000
      1589       145  SER       HG1            -4.1725260351        7.2689559565       -1.0339434990  S17       70              1.0000000000
      1590       145  SER       QQH1           -2.8092503362        5.0309612318       -1.2168588322  S17       70              1.0000000000
      1591       146  LYS       CD             -6.3019220200        3.4782431913       -2.0966911675  S17       73              1.0000000000
      1592       146  LYS       HD1            -7.0325191134        3.0658274534       -2.7982518709  S17       73              1.0000000000
      1593       146  LYS       HD2            -5.3069320948        3.3664433624       -2.5467612600  S17       73              1.0000000000
      1594       146  LYS       QQH2           -6.3443271508        2.8984766381       -1.1650736022  S17       73              1.0000000000
      1595       146  LYS       CE             -6.5989767110        4.9438410454       -1.8536514467  S17       73              1.0000000000
      1596       146  LYS       HE1            -6.1037204289        5.2994936585       -0.9294112273  S17       73              1.0000000000
      1597       146  LYS       HE2            -7.6865556876        5.1002480259       -1.7184864525  S17       73              1.0000000000
      1598       146  LYS       NZ             -6.1226076013        5.7610999247       -2.9601259434  S17       73              1.0000000000
      1599       146  LYS       HZ1            -6.2595196614        5.3229833094       -3.8885387951  S17       73              1.0000000000
      1600       146  LYS       HZ2            -4.9413375210        6.0601420940       -2.7917978304  S17       73              1.0000000000
      1601       146  LYS       HZ3            -6.6096619238        6.6841949797       -2.9878339395  S17       73              1.0000000000
      1602       147  SER       CB             -4.4284479231        4.6475519362       -6.5317026305  S17       130             1.0000000000
      1603       147  SER       HB1            -4.4883760485        5.5997592542       -7.0746591444  S17       130             1.0000000000
      1604       147  SER       HB2            -3.6683407114        4.0130013792       -7.0236321211  S17       130             1.0000000000
      1605       147  SER       OG             -4.0225709911        4.8837035185       -5.1527917318  S17       130             1.0000000000
      1606       147  SER       HG1            -3.4684931716        5.7172038405       -5.1085034987  S17       130             1.0000000000
      1607       147  SER       QQH3           -5.4004266084        4.1307824966       -6.5428140967  S17       130             1.0000000000
      1608       148  GLU       CB            -10.0808384267        9.5701429340        0.6751771379  S17       166             1.0000000000
      1609       148  GLU       HB1            -9.7096172786       10.1879329634       -0.1524818933  S17       166             1.0000000000
      1610       148  GLU       HB2           -11.1404017174        9.3710902312        0.4961021898  S17       166             1.0000000000
      1611       148  GLU       QQH4           -9.9667747089       10.0964052485        1.6292037307  S17       166             1.0000000000
      1612       148  GLU       CG             -9.3140371693        8.2623099399        0.6754927355  S17       166             1.0000000000
      1613       148  GLU       HG1            -9.7513624305        7.5622917273       -0.0483408679  S17       166             1.0000000000
      1614       148  GLU       HG2            -9.3845295480        7.7548779755        1.6533782440  S17       166             1.0000000000
      1615       148  GLU       CD             -7.8682945048        8.4482004875        0.3311533592  S17       166             1.0000000000
      1616       148  GLU       OE1            -7.2650789671        9.5191939403        0.4172829605  S17       166             1.0000000000
      1617       148  GLU       OE2            -7.2396995711        7.3336720575       -0.0941561274  S17       166             1.0000000000
      1618       149  ASN       CB             -2.7859082962       11.8557104463        1.3377119428  S17       170             1.0000000000
      1619       149  ASN       HB1            -1.8103618916       11.7537408778        0.8475662985  S17       170             1.0000000000
      1620       149  ASN       HB2            -3.2504940929       12.7932911964        1.0141217966  S17       170             1.0000000000
      1621       149  ASN       QQH5           -2.6611194598       11.8566516859        2.4272477535  S17       170             1.0000000000
      1622       149  ASN       CG             -3.6607527653       10.6946835035        0.9319453836  S17       170             1.0000000000
      1623       149  ASN       OD1            -3.2836713225        9.5024660266        1.0756938739  S17       170             1.0000000000
      1624       149  ASN       ND2            -4.8601275495       10.9887593931        0.3983913236  S17       170             1.0000000000
      1625       149  ASN       HD21           -5.5287760315       10.2350944714        0.1596933703  S17       170             1.0000000000
      1626       149  ASN       HD22           -5.1054855333       11.9646082068        0.1662946108  S17       170             1.0000000000
      1627       150  LYS       CE             -3.1040976088        1.8307603904       -4.7203112760  S17       234             1.0000000000
      1628       150  LYS       HE1            -3.5693336068        2.0293601426       -3.7463320038  S17       234             1.0000000000
      1629       150  LYS       HE2            -3.8803087137        1.8477813531       -5.4958939463  S17       234             1.0000000000
      1630       150  LYS       NZ             -2.1365349073        2.8784056571       -5.0260192380  S17       234             1.0000000000
      1631       150  LYS       HZ1            -1.6342381423        2.6786882911       -5.9255440166  S17       234             1.0000000000
      1632       150  LYS       HZ2            -1.4030844360        2.9939000058       -4.2925809437  S17       234             1.0000000000
      1633       150  LYS       HZ3            -2.6271066346        3.8183379023       -5.1165169307  S17       234             1.0000000000
      1634       150  LYS       QQH6           -2.5999133188        0.8553920656       -4.6934139937  S17       234             1.0000000000
      1635       151  SER       CB              2.4307712594        3.5814534295       -5.9419146742  S17       235             1.0000000000
      1636       151  SER       HB1             3.0910319194        2.9048435157       -6.5107077118  S17       235             1.0000000000
      1637       151  SER       HB2             3.0258625901        4.4675216446       -5.6558614457  S17       235             1.0000000000
      1638       151  SER       OG              1.3297988016        3.9404507256       -6.7833044934  S17       235             1.0000000000
      1639       151  SER       HG1             0.9169962981        4.7921611804       -6.4696274697  S17       235             1.0000000000
      1640       151  SER       QQH7            2.0856422426        3.0680970771       -5.0148293764  S17       235             1.0000000000
      1641       152  PNM       S1             -3.1278088995        9.7191218786       -6.1429218565  S17       523             1.0000000000
      1642       152  PNM       C2             -1.7902435083        8.5408035445       -6.7351466429  S17       523             1.0000000000
      1643       152  PNM       C3             -1.4160524137        7.7243313841       -5.4716148720  S17       523             1.0000000000
      1644       152  PNM       N4             -2.6367875767        7.5227352812       -4.6587256898  S17       523             1.0000000000
      1645       152  PNM       C5             -3.7346562215        8.5482465470       -4.9025729764  S17       523             1.0000000000
      1646       152  PNM       C6             -3.5976822874        9.0030189362       -3.3886445800  S17       523             1.0000000000
      1647       152  PNM       C7             -2.5213869631        7.9053638014       -3.2745170082  S17       523             1.0000000000
      1648       152  PNM       O8             -1.5353855880        7.7773777648       -2.5326731614  S17       523             1.0000000000
      1649       152  PNM       C9             -2.3393648921        7.6397832890       -7.8292710077  S17       523             1.0000000000
      1650       152  PNM       C10            -0.6029229754        9.3383454080       -7.2438360307  S17       523             1.0000000000
      1651       152  PNM       C11            -0.7429090071        6.4155441694       -5.8422186962  S17       523             1.0000000000
      1652       152  PNM       O12            -1.3078109348        5.3181833610       -5.6779756267  S17       523             1.0000000000
      1653       152  PNM       O13             0.4982323854        6.5232535507       -6.3408292677  S17       523             1.0000000000
      1654       152  PNM       N14            -2.9528832164       10.2876716504       -3.2157426163  S17       523             1.0000000000
      1655       152  PNM       C15            -3.5782199081       11.4584026035       -3.4571915634  S17       523             1.0000000000
      1656       152  PNM       O16            -4.7866783605       11.4917344763       -3.8385429389  S17       523             1.0000000000
      1657       152  PNM       C17            -2.7986676215       12.7325969808       -3.2328578442  S17       523             1.0000000000
      1658       152  PNM       C18            -1.6983932835       12.9213532062       -4.2416798415  S17       523             1.0000000000
      1659       152  PNM       C19            -0.4312289499       13.3654376414       -3.8402303474  S17       523             1.0000000000
      1660       152  PNM       C20             0.5932905509       13.5221553755       -4.7750617761  S17       523             1.0000000000
      1661       152  PNM       C21             0.3665954320       13.2157763955       -6.1180168130  S17       523             1.0000000000
      1662       152  PNM       C22            -0.9026289886       12.8006247951       -6.5276939918  S17       523             1.0000000000
      1663       152  PNM       C23            -1.9397525313       12.6799125987       -5.6016840274  S17       523             1.0000000000
      1664       152  PNM       H24            -0.6861688365        8.3224271069       -4.8746475356  S17       523             1.0000000000
      1665       152  PNM       H25            -0.8151530870        9.7580313895       -8.2335349224  S17       523             1.0000000000
      1666       152  PNM       H26             0.2774479299        8.6908233236       -7.3235274048  S17       523             1.0000000000
      1667       152  PNM       H27            -0.3575563822       10.1689083234       -6.5722947948  S17       523             1.0000000000
      1668       152  PNM       H28            -2.6357460092        8.2279667913       -8.7041595553  S17       523             1.0000000000
      1669       152  PNM       H29            -3.2148485549        7.0803393365       -7.4800088031  S17       523             1.0000000000
      1670       152  PNM       H30            -1.5777084993        6.9166688690       -8.1465725474  S17       523             1.0000000000
      1671       152  PNM       H31            -4.7092261938        8.0801386430       -5.1535863550  S17       523             1.0000000000
      1672       152  PNM       H32            -4.5333355762        8.9263926727       -2.7903988065  S17       523             1.0000000000
      1673       152  PNM       H33            -2.3736124493       12.7304790134       -2.2135978892  S17       523             1.0000000000
      1674       152  PNM       H34            -3.4978067988       13.5859978732       -3.2877609731  S17       523             1.0000000000
      1675       152  PNM       H35            -0.2485734498       13.5997938200       -2.7852706636  S17       523             1.0000000000
      1676       152  PNM       H36             1.5812812010       13.8663675990       -4.4488539375  S17       523             1.0000000000
      1677       152  PNM       H37             1.1767886649       13.3175252144       -6.8506764498  S17       523             1.0000000000
      1678       152  PNM       H38            -1.0885726803       12.5622650693       -7.5802137173  S17       523             1.0000000000
      1679       152  PNM       H39            -2.9496725326       12.4082596052       -5.9322219598  S17       523             1.0000000000
      1680       152  PNM       H40            -1.9868214052       10.2899215247       -2.8318803858  S17       523             1.0000000000
      1681       153  TIP3      OH2            -4.6966199043        7.6721220158       -0.2855145751  S17       290             1.0000000000
      1682       153  TIP3      H1             -6.2333345106        7.5349100445       -0.2166284435  S17       290             1.0000000000
      1683       153  TIP3      H2             -4.1501588208        8.3189102079        0.2559698116  S17       290             1.0000000000
      1684       154  SER       CB             -2.9252213174        5.2691874070       -2.2988372583  S18       70              1.0000000000
      1685       154  SER       HB1            -3.4076408540        4.4132213228       -2.8106494058  S18       70              1.0000000000
      1686       154  SER       HB2            -1.9395090572        5.4507193761       -2.7547144918  S18       70              1.0000000000
      1687       154  SER       OG             -3.7703919569        6.4273214086       -2.4760596124  S18       70              1.0000000000
      1688       154  SER       HG1            -4.1692330299        7.2714188119       -1.0306886325  S18       70              1.0000000000
      1689       154  SER       QQH1           -2.8006792776        5.0320513331       -1.2190233685  S18       70              1.0000000000
      1690       155  LYS       CD             -6.2917182186        3.4765045274       -2.1070331316  S18       73              1.0000000000
      1691       155  LYS       HD1            -7.0253672062        3.0636767123       -2.8050821291  S18       73              1.0000000000
      1692       155  LYS       HD2            -5.2980003030        3.3594479226       -2.5585404659  S18       73              1.0000000000
      1693       155  LYS       QQH2           -6.3341034393        2.9013974887       -1.1726455640  S18       73              1.0000000000
      1694       155  LYS       CE             -6.5841212667        4.9439880201       -1.8700715432  S18       73              1.0000000000
      1695       155  LYS       HE1            -6.0838358917        5.3039409635       -0.9502823044  S18       73              1.0000000000
      1696       155  LYS       HE2            -7.6707053214        5.1035599725       -1.7310713517  S18       73              1.0000000000
      1697       155  LYS       NZ             -6.1107522654        5.7558704858       -2.9823263280  S18       73              1.0000000000
      1698       155  LYS       HZ1            -6.2465444306        5.3129237370       -3.9085855043  S18       73              1.0000000000
      1699       155  LYS       HZ2            -4.9374163023        6.0551198485       -2.8117048796  S18       73              1.0000000000
      1700       155  LYS       HZ3            -6.6001864426        6.6778543887       -3.0126358273  S18       73              1.0000000000
      1701       156  SER       CB             -4.4311754607        4.6485935488       -6.5282395041  S18       130             1.0000000000
      1702       156  SER       HB1            -4.4887601613        5.6018036286       -7.0697588683  S18       130             1.0000000000
      1703       156  SER       HB2            -3.6693999666        4.0147286131       -7.0183998714  S18       130             1.0000000000
      1704       156  SER       OG             -4.0307491115        4.8820178444       -5.1473099813  S18       130             1.0000000000
      1705       156  SER       HG1            -3.4688995430        5.7101647886       -5.1034373070  S18       130             1.0000000000
      1706       156  SER       QQH3           -5.4032011312        4.1321277916       -6.5440270009  S18       130             1.0000000000
      1707       157  GLU       CB            -10.0839204079        9.5731018764        0.6763509740  S18       166             1.0000000000
      1708       157  GLU       HB1            -9.7108077478       10.1898554819       -0.1512444078  S18       166             1.0000000000
      1709       157  GLU       HB2           -11.1435998418        9.3755865523        0.4963012269  S18       166             1.0000000000
      1710       157  GLU       QQH4           -9.9701007100       10.0997394589        1.6302128127  S18       166             1.0000000000
      1711       157  GLU       CG             -9.3192787497        8.2641001263        0.6784571190  S18       166             1.0000000000
      1712       157  GLU       HG1            -9.7545162820        7.5659764577       -0.0484957824  S18       166             1.0000000000
      1713       157  GLU       HG2            -9.3952089442        7.7550912705        1.6551038843  S18       166             1.0000000000
      1714       157  GLU       CD             -7.8717125559        8.4475401421        0.3403540967  S18       166             1.0000000000
      1715       157  GLU       OE1            -7.2685744445        9.5187567745        0.4201125481  S18       166             1.0000000000
      1716       157  GLU       OE2            -7.2408510265        7.3289006494       -0.0727484345  S18       166             1.0000000000
      1717       158  ASN       CB             -2.7869835889       11.8581020472        1.3379376421  S18       170             1.0000000000
      1718       158  ASN       HB1            -1.8117436584       11.7579754243        0.8467776434  S18       170             1.0000000000
      1719       158  ASN       HB2            -3.2532362246       12.7952550974        1.0154911249  S18       170             1.0000000000
      1720       158  ASN       QQH5           -2.6609494654       11.8584908794        2.4273100468  S18       170             1.0000000000
      1721       158  ASN       CG             -3.6599802803       10.6957004196        0.9323452555  S18       170             1.0000000000
      1722       158  ASN       OD1            -3.2829309430        9.5042393737        1.0816363816  S18       170             1.0000000000
      1723       158  ASN       ND2            -4.8575927258       10.9873815417        0.3933505382  S18       170             1.0000000000
      1724       158  ASN       HD21           -5.5249231883       10.2326136116        0.1550803195  S18       170             1.0000000000
      1725       158  ASN       HD22           -5.1028267513       11.9623921943        0.1572811299  S18       170             1.0000000000
      1726       159  LYS       CE             -3.1054368387        1.8320986039       -4.7191362216  S18       234             1.0000000000
      1727       159  LYS       HE1            -3.5703792778        2.0297918644       -3.7447976594  S18       234             1.0000000000
      1728       159  LYS       HE2            -3.8820336977        1.8492043702       -5.4943600856  S18       234             1.0000000000
      1729       159  LYS       NZ             -2.1386541734        2.8804489520       -5.0245254162  S18       234             1.0000000000
      1730       159  LYS       HZ1            -1.6365700937        2.6817989312       -5.9244791595  S18       234             1.0000000000
      1731       159  LYS       HZ2            -1.4046298436        2.9958353692       -4.2916067521  S18       234             1.0000000000
      1732       159  LYS       HZ3            -2.6298875144        3.8196932945       -5.1141312504  S18       234             1.0000000000
      1733       159  LYS       QQH6           -2.6007004425        0.8570291534       -4.6930817592  S18       234             1.0000000000
      1734       160  SER       CB              2.4303255057        3.5815485226       -5.9424386691  S18       235             1.0000000000
      1735       160  SER       HB1             3.0909568341        2.9052646006       -6.5111802006  S18       235             1.0000000000
      1736       160  SER       HB2             3.0249601133        4.4679018253       -5.6563293957  S18       235             1.0000000000
      1737       160  SER       OG              1.3292841710        3.9400152392       -6.7839645569  S18       235             1.0000000000
      1738       160  SER       HG1             0.9155669998        4.7910142342       -6.4696079074  S18       235             1.0000000000
      1739       160  SER       QQH7            2.0853229448        3.0680297639       -5.0154005374  S18       235             1.0000000000
      1740       161  PNM       S1             -3.1342692912        9.7073507295       -6.1461944137  S18       523             1.0000000000
      1741       161  PNM       C2             -1.7925509907        8.5327012262       -6.7350569799  S18       523             1.0000000000
      1742       161  PNM       C3             -1.4208217908        7.7159933201       -5.4711642014  S18       523             1.0000000000
      1743       161  PNM       N4             -2.6428292413        7.5099834314       -4.6618794280  S18       523             1.0000000000
      1744       161  PNM       C5             -3.7393958267        8.5370154719       -4.9046432462  S18       523             1.0000000000
      1745       161  PNM       C6             -3.6006992807        8.9924565364       -3.3916570538  S18       523             1.0000000000
      1746       161  PNM       C7             -2.5273689339        7.8927143088       -3.2757495681  S18       523             1.0000000000
      1747       161  PNM       O8             -1.5351910187        7.7741849156       -2.5388190349  S18       523             1.0000000000
      1748       161  PNM       C9             -2.3365120748        7.6325182598       -7.8325116832  S18       523             1.0000000000
      1749       161  PNM       C10            -0.6046344236        9.3326853609       -7.2385106767  S18       523             1.0000000000
      1750       161  PNM       C11            -0.7429827529        6.4100314075       -5.8417050436  S18       523             1.0000000000
      1751       161  PNM       O12            -1.3040119249        5.3101582328       -5.6783184945  S18       523             1.0000000000
      1752       161  PNM       O13             0.4976647502        6.5220791913       -6.3401029736  S18       523             1.0000000000
      1753       161  PNM       N14            -2.9497908513       10.2737579594       -3.2200524416  S18       523             1.0000000000
      1754       161  PNM       C15            -3.5732157500       11.4465452132       -3.4542201709  S18       523             1.0000000000
      1755       161  PNM       O16            -4.7834749503       11.4833556847       -3.8302948563  S18       523             1.0000000000
      1756       161  PNM       C17            -2.7908514849       12.7183856100       -3.2278202057  S18       523             1.0000000000
      1757       161  PNM       C18            -1.6938627249       12.9112583893       -4.2394439545  S18       523             1.0000000000
      1758       161  PNM       C19            -0.4279339288       13.3615234216       -3.8408843731  S18       523             1.0000000000
      1759       161  PNM       C20             0.5936450327       13.5234219542       -4.7780179087  S18       523             1.0000000000
      1760       161  PNM       C21             0.3652831846       13.2165343048       -6.1205786049  S18       523             1.0000000000
      1761       161  PNM       C22            -0.9028778803       12.7954190938       -6.5273989599  S18       523             1.0000000000
      1762       161  PNM       C23            -1.9371783765       12.6692026876       -5.5989525662  S18       523             1.0000000000
      1763       161  PNM       H24            -0.6942171191        8.3152359840       -4.8711879978  S18       523             1.0000000000
      1764       161  PNM       H25            -0.8131855973        9.7518695029       -8.2291959933  S18       523             1.0000000000
      1765       161  PNM       H26             0.2774026139        8.6868980911       -7.3141169002  S18       523             1.0000000000
      1766       161  PNM       H27            -0.3641350362       10.1638561823       -6.5660019639  S18       523             1.0000000000
      1767       161  PNM       H28            -2.6296115741        8.2216601913       -8.7078775469  S18       523             1.0000000000
      1768       161  PNM       H29            -3.2132539965        7.0722959957       -7.4877233376  S18       523             1.0000000000
      1769       161  PNM       H30            -1.5733342333        6.9100736816       -8.1475787258  S18       523             1.0000000000
      1770       161  PNM       H31            -4.7148477315        8.0699601599       -5.1543419168  S18       523             1.0000000000
      1771       161  PNM       H32            -4.5366103983        8.9212239164       -2.7932205210  S18       523             1.0000000000
      1772       161  PNM       H33            -2.3622672462       12.7113638143       -2.2100562278  S18       523             1.0000000000
      1773       161  PNM       H34            -3.4890463095       13.5729547357       -3.2764121777  S18       523             1.0000000000
      1774       161  PNM       H35            -0.2438520285       13.5963547882       -2.7862866762  S18       523             1.0000000000
      1775       161  PNM       H36             1.5807914579       13.8720799453       -4.4539880316  S18       523             1.0000000000
      1776       161  PNM       H37             1.1732514815       13.3224464864       -6.8550963666  S18       523             1.0000000000
      1777       161  PNM       H38            -1.0902407630       12.5567669868       -7.5796253234  S18       523             1.0000000000
      1778       161  PNM       H39            -2.9463789868       12.3922651056       -5.9272278918  S18       523             1.0000000000
      1779       161  PNM       H40            -1.9834514770       10.2715923998       -2.8368235725  S18       523             1.0000000000
      1780       162  TIP3      OH2            -4.6927772729        7.6717207642       -0.2809276019  S18       290             1.0000000000
      1781       162  TIP3      H1             -6.2364495627        7.5310804351       -0.1994377657  S18       290             1.0000000000
      1782       162  TIP3      H2             -4.1464094808        8.3181501495        0.2607918580  S18       290             1.0000000000
      1783       163  SER       CB             -2.9142297989        5.2721226514       -2.3013490161  S19       70              1.0000000000
      1784       163  SER       HB1            -3.3953365378        4.4158309587       -2.8141729593  S19       70              1.0000000000
      1785       163  SER       HB2            -1.9279348213        5.4541873148       -2.7550902269  S19       70              1.0000000000
      1786       163  SER       OG             -3.7614262566        6.4290578466       -2.4798066519  S19       70              1.0000000000
      1787       163  SER       HG1            -4.1654949143        7.2752883771       -1.0283777434  S19       70              1.0000000000
      1788       163  SER       QQH1           -2.7919198432        5.0356965013       -1.2213388476  S19       70              1.0000000000
      1789       164  LYS       CD             -6.2816585016        3.4754428644       -2.1171939267  S19       73              1.0000000000
      1790       164  LYS       HD1            -7.0191423301        3.0628867650       -2.8113155992  S19       73              1.0000000000
      1791       164  LYS       HD2            -5.2895945225        3.3525223561       -2.5707207617  S19       73              1.0000000000
      1792       164  LYS       QQH2           -6.3238066940        2.9051046529       -1.1800457864  S19       73              1.0000000000
      1793       164  LYS       CE             -6.5680865748        4.9449514871       -1.8857223934  S19       73              1.0000000000
      1794       164  LYS       HE1            -6.0599863603        5.3092488250       -0.9721443584  S19       73              1.0000000000
      1795       164  LYS       HE2            -7.6530729420        5.1085835896       -1.7402375642  S19       73              1.0000000000
      1796       164  LYS       NZ             -6.1004906433        5.7519376636       -3.0048457534  S19       73              1.0000000000
      1797       164  LYS       HZ1            -6.2390924996        5.3055511040       -3.9291211718  S19       73              1.0000000000
      1798       164  LYS       HZ2            -4.9378967677        6.0497615088       -2.8364644465  S19       73              1.0000000000
      1799       164  LYS       HZ3            -6.5917106914        6.6733169666       -3.0351753884  S19       73              1.0000000000
      1800       165  SER       CB             -4.4340411648        4.6498248675       -6.5244133420  S19       130             1.0000000000
      1801       165  SER       HB1            -4.4892962341        5.6041156533       -7.0643572993  S19       130             1.0000000000
      1802       165  SER       HB2            -3.6703912949        4.0168045189       -7.0126831590  S19       130             1.0000000000
      1803       165  SER       OG             -4.0396179383        4.8804249285       -5.1413843365  S19       130             1.0000000000
      1804       165  SER       HG1            -3.4670730080        5.7010744040       -5.0988800603  S19       130             1.0000000000
      1805       165  SER       QQH3           -5.4060410018        4.1335602140       -6.5451630158  S19       130             1.0000000000
      1806       166  GLU       CB            -10.0865427418        9.5756670783        0.6774227598  S19       166             1.0000000000
      1807       166  GLU       HB1            -9.7116730134       10.1915007858       -0.1500710711  S19       166             1.0000000000
      1808       166  GLU       HB2           -11.1463151675        9.3795539410        0.4964271693  S19       166             1.0000000000
      1809       166  GLU       QQH4           -9.9730152072       10.1025629614        1.6311811066  S19       166             1.0000000000
      1810       166  GLU       CG             -9.3238666648        8.2655416559        0.6811350543  S19       166             1.0000000000
      1811       166  GLU       HG1            -9.7572840503        7.5691407837       -0.0485941178  S19       166             1.0000000000
      1812       166  GLU       HG2            -9.4047334979        7.7551713928        1.6566605099  S19       166             1.0000000000
      1813       166  GLU       CD             -7.8746615423        8.4467626888        0.3486516368  S19       166             1.0000000000
      1814       166  GLU       OE1            -7.2716471869        9.5180472177        0.4226822051  S19       166             1.0000000000
      1815       166  GLU       OE2            -7.2414871801        7.3244372635       -0.0536431602  S19       166             1.0000000000
      1816       167  ASN       CB             -2.7879585299       11.8600326487        1.3381244062  S19       170             1.0000000000
      1817       167  ASN       HB1            -1.8130074022       11.7613922558        0.8460669885  S19       170             1.0000000000
      1818       167  ASN       HB2            -3.2555717649       12.7968311155        1.0166103242  S19       170             1.0000000000
      1819       167  ASN       QQH5           -2.6608162733       11.8599859280        2.4273506181  S19       170             1.0000000000
      1820       167  ASN       CG             -3.6595150554       10.6965428465        0.9327084795  S19       170             1.0000000000
      1821       167  ASN       OD1            -3.2831622839        9.5056189593        1.0873666176  S19       170             1.0000000000
      1822       167  ASN       ND2            -4.8552746749       10.9863997439        0.3884684768  S19       170             1.0000000000
      1823       167  ASN       HD21           -5.5212943381       10.2307447785        0.1500459399  S19       170             1.0000000000
      1824       167  ASN       HD22           -5.0998653640       11.9606282992        0.1482039814  S19       170             1.0000000000
      1825       168  LYS       CE             -3.1067067926        1.8336102463       -4.7181435615  S19       234             1.0000000000
      1826       168  LYS       HE1            -3.5713644695        2.0303407862       -3.7434412768  S19       234             1.0000000000
      1827       168  LYS       HE2            -3.8836787993        1.8507581681       -5.4930179987  S19       234             1.0000000000
      1828       168  LYS       NZ             -2.1407068563        2.8826632045       -5.0231810999  S19       234             1.0000000000
      1829       168  LYS       HZ1            -1.6388314554        2.6851310386       -5.9235851798  S19       234             1.0000000000
      1830       168  LYS       HZ2            -1.4060473771        2.9979153076       -4.2908253912  S19       234             1.0000000000
      1831       168  LYS       HZ3            -2.6320235509        3.8211850636       -5.1118995169  S19       234             1.0000000000
      1832       168  LYS       QQH6           -2.6013563713        0.8588736141       -4.6929416585  S19       234             1.0000000000
      1833       169  SER       CB              2.4297900119        3.5817561599       -5.9429198453  S19       235             1.0000000000
      1834       169  SER       HB1             3.0907549492        2.9057864619       -6.5116497121  S19       235             1.0000000000
      1835       169  SER       HB2             3.0240155839        4.4683479072       -5.6567364476  S19       235             1.0000000000
      1836       169  SER       OG              1.3286725080        3.9397815371       -6.7845481601  S19       235             1.0000000000
      1837       169  SER       HG1             0.9140868010        4.7901407716       -6.4695318927  S19       235             1.0000000000
      1838       169  SER       QQH7            2.0849110192        3.0680468048       -5.0159412754  S19       235             1.0000000000
      1839       170  PNM       S1             -3.1406196536        9.6957316052       -6.1492996604  S19       523             1.0000000000
      1840       170  PNM       C2             -1.7948559819        8.5246135345       -6.7344476871  S19       523             1.0000000000
      1841       170  PNM       C3             -1.4262504343        7.7075153112       -5.4699128090  S19       523             1.0000000000
      1842       170  PNM       N4             -2.6500135066        7.4961148864       -4.6652732676  S19       523             1.0000000000
      1843       170  PNM       C5             -3.7439925461        8.5256806754       -4.9065083844  S19       523             1.0000000000
      1844       170  PNM       C6             -3.6042062990        8.9814169609       -3.3948019884  S19       523             1.0000000000
      1845       170  PNM       C7             -2.5359721784        7.8771854329       -3.2753702576  S19       523             1.0000000000
      1846       170  PNM       O8             -1.5354550313        7.7710968939       -2.5447100216  S19       523             1.0000000000
      1847       170  PNM       C9             -2.3335398142        7.6255940019       -7.8355869676  S19       523             1.0000000000
      1848       170  PNM       C10            -0.6062172099        9.3269091215       -7.2325988570  S19       523             1.0000000000
      1849       170  PNM       C11            -0.7431512141        6.4048173910       -5.8407317216  S19       523             1.0000000000
      1850       170  PNM       O12            -1.2999036378        5.3020441170       -5.6784602394  S19       523             1.0000000000
      1851       170  PNM       O13             0.4968688022        6.5212870566       -6.3393266951  S19       523             1.0000000000
      1852       170  PNM       N14            -2.9464328787       10.2589421995       -3.2244112914  S19       523             1.0000000000
      1853       170  PNM       C15            -3.5676474053       11.4338263802       -3.4511967049  S19       523             1.0000000000
      1854       170  PNM       O16            -4.7799362827       11.4745104746       -3.8217869324  S19       523             1.0000000000
      1855       170  PNM       C17            -2.7828286109       12.7035763508       -3.2228086886  S19       523             1.0000000000
      1856       170  PNM       C18            -1.6893162975       12.9011504895       -4.2372648690  S19       523             1.0000000000
      1857       170  PNM       C19            -0.4246989017       13.3576432514       -3.8415382548  S19       523             1.0000000000
      1858       170  PNM       C20             0.5939504918       13.5247459993       -4.7809115670  S19       523             1.0000000000
      1859       170  PNM       C21             0.3639705239       13.2174015327       -6.1230947947  S19       523             1.0000000000
      1860       170  PNM       C22            -0.9031061116       12.7904301546       -6.5271357783  S19       523             1.0000000000
      1861       170  PNM       C23            -1.9345780545       12.6586550221       -5.5963044934  S19       523             1.0000000000
      1862       170  PNM       H24            -0.7035926801        8.3079855154       -4.8662340555  S19       523             1.0000000000
      1863       170  PNM       H25            -0.8109809265        9.7455294584       -8.2243167805  S19       523             1.0000000000
      1864       170  PNM       H26             0.2774486703        8.6828273924       -7.3040068290  S19       523             1.0000000000
      1865       170  PNM       H27            -0.3706028522       10.1587505763       -6.5592433031  S19       523             1.0000000000
      1866       170  PNM       H28            -2.6230798531        8.2159888352       -8.7113223762  S19       523             1.0000000000
      1867       170  PNM       H29            -3.2116843237        7.0646329559       -7.4956393171  S19       523             1.0000000000
      1868       170  PNM       H30            -1.5689109474        6.9037778056       -8.1484664159  S19       523             1.0000000000
      1869       170  PNM       H31            -4.7207264686        8.0605882598       -5.1551892734  S19       523             1.0000000000
      1870       170  PNM       H32            -4.5412127123        8.9173711185       -2.7973598017  S19       523             1.0000000000
      1871       170  PNM       H33            -2.3506339809       12.6918718458       -2.2066157890  S19       523             1.0000000000
      1872       170  PNM       H34            -3.4804536889       13.5589796893       -3.2650401989  S19       523             1.0000000000
      1873       170  PNM       H35            -0.2392004619       13.5928024399       -2.7872682169  S19       523             1.0000000000
      1874       170  PNM       H36             1.5802416132       13.8777461737       -4.4589839893  S19       523             1.0000000000
      1875       170  PNM       H37             1.1697475488       13.3273946354       -6.8594135694  S19       523             1.0000000000
      1876       170  PNM       H38            -1.0918266205       12.5514685195       -7.5790770676  S19       523             1.0000000000
      1877       170  PNM       H39            -2.9429785662       12.3762846742       -5.9223414226  S19       523             1.0000000000
      1878       170  PNM       H40            -1.9796888582       10.2516270711       -2.8421218479  S19       523             1.0000000000
      1879       171  TIP3      OH2            -4.6892608246        7.6705215454       -0.2765426217  S19       290             1.0000000000
      1880       171  TIP3      H1             -6.2384836627        7.5275509049       -0.1830746986  S19       290             1.0000000000
      1881       171  TIP3      H2             -4.1437501045        8.3173542121        0.2655329909  S19       290             1.0000000000
      1882       172  SER       CB             -2.9018957435        5.2772116108       -2.3041861803  S20       70              1.0000000000
      1883       172  SER       HB1            -3.3841038152        4.4216055158       -2.8176555039  S20       70              1.0000000000
      1884       172  SER       HB2            -1.9145935733        5.4569687884       -2.7554707889  S20       70              1.0000000000
      1885       172  SER       OG             -3.7482949563        6.4357280878       -2.4852532037  S20       70              1.0000000000
      1886       172  SER       HG1            -4.1605609915        7.2815726494       -1.0268892000  S20       70              1.0000000000
      1887       172  SER       QQH1           -2.7834171570        5.0422496103       -1.2237616360  S20       70              1.0000000000
      1888       173  LYS       CD             -6.2721170649        3.4749915578       -2.1268478509  S20       73              1.0000000000
      1889       173  LYS       HD1            -7.0141560177        3.0634249840       -2.8167032969  S20       73              1.0000000000
      1890       173  LYS       HD2            -5.2820252507        3.3457379810       -2.5828776163  S20       73              1.0000000000
      1891       173  LYS       QQH2           -6.3138543771        2.9095488308       -1.1869983938  S20       73              1.0000000000
      1892       173  LYS       CE             -6.5513485184        4.9466129926       -1.9002053144  S20       73              1.0000000000
      1893       173  LYS       HE1            -6.0324307809        5.3158829772       -0.9951745619  S20       73              1.0000000000
      1894       173  LYS       HE2            -7.6339603277        5.1154435943       -1.7457237730  S20       73              1.0000000000
      1895       173  LYS       NZ             -6.0929611770        5.7490394572       -3.0276830464  S20       73              1.0000000000
      1896       173  LYS       HZ1            -6.2400746545        5.3010923338       -3.9501510416  S20       73              1.0000000000
      1897       173  LYS       HZ2            -4.9472857142        6.0415671010       -2.8699814368  S20       73              1.0000000000
      1898       173  LYS       HZ3            -6.5843249464        6.6710044558       -3.0547258747  S20       73              1.0000000000
      1899       174  SER       CB             -4.4368419531        4.6514546813       -6.5202464297  S20       130             1.0000000000
      1900       174  SER       HB1            -4.4898789473        5.6067627639       -7.0587188159  S20       130             1.0000000000
      1901       174  SER       HB2            -3.6711594145        4.0193341195       -7.0063790760  S20       130             1.0000000000
      1902       174  SER       OG             -4.0487422778        4.8795406501       -5.1350757310  S20       130             1.0000000000
      1903       174  SER       HG1            -3.4622850476        5.6903208490       -5.0952718629  S20       130             1.0000000000
      1904       174  SER       QQH3           -5.4087569625        4.1352655991       -6.5458756207  S20       130             1.0000000000
      1905       175  GLU       CB            -10.0887432730        9.5778241920        0.6783755456  S20       166             1.0000000000
      1906       175  GLU       HB1            -9.7122894455       10.1928512734       -0.1490021458  S20       166             1.0000000000
      1907       175  GLU       HB2           -11.1485934322        9.3829587084        0.4965114210  S20       166             1.0000000000
      1908       175  GLU       QQH4           -9.9755157960       10.1048503053        1.6320914961  S20       166             1.0000000000
      1909       175  GLU       CG             -9.3278104090        8.2666583893        0.6834916910  S20       166             1.0000000000
      1910       175  GLU       HG1            -9.7596856579        7.5717538116       -0.0486219443  S20       166             1.0000000000
      1911       175  GLU       HG2            -9.4129995345        7.7551646369        1.6580488057  S20       166             1.0000000000
      1912       175  GLU       CD             -7.8772303589        8.4460041025        0.3559176563  S20       166             1.0000000000
      1913       175  GLU       OE1            -7.2742754895        9.5170844262        0.4249348937  S20       166             1.0000000000
      1914       175  GLU       OE2            -7.2416949350        7.3202923063       -0.0373684369  S20       166             1.0000000000
      1915       176  ASN       CB             -2.7887634381       11.8614846996        1.3382742046  S20       170             1.0000000000
      1916       176  ASN       HB1            -1.8140797666       11.7639302719        0.8454587070  S20       170             1.0000000000
      1917       176  ASN       HB2            -3.2574126117       12.7980118956        1.0174585438  S20       170             1.0000000000
      1918       176  ASN       QQH5           -2.6606730243       11.8611155337        2.4273763752  S20       170             1.0000000000
      1919       176  ASN       CG             -3.6592745022       10.6972295627        0.9330138039  S20       170             1.0000000000
      1920       176  ASN       OD1            -3.2842844210        9.5066294887        1.0927351667  S20       170             1.0000000000
      1921       176  ASN       ND2            -4.8532255835       10.9858600015        0.3839195492  S20       170             1.0000000000
      1922       176  ASN       HD21           -5.5177276860       10.2295407230        0.1444293588  S20       170             1.0000000000
      1923       176  ASN       HD22           -5.0965927397       11.9593835337        0.1391663472  S20       170             1.0000000000
      1924       177  LYS       CE             -3.1078932292        1.8353272815       -4.7173729973  S20       234             1.0000000000
      1925       177  LYS       HE1            -3.5722703310        2.0310000153       -3.7422884692  S20       234             1.0000000000
      1926       177  LYS       HE2            -3.8852405140        1.8524085956       -5.4919004048  S20       234             1.0000000000
      1927       177  LYS       NZ             -2.1427635664        2.8851736270       -5.0220396028  S20       234             1.0000000000
      1928       177  LYS       HZ1            -1.6410919117        2.6888762695       -5.9229320207  S20       234             1.0000000000
      1929       177  LYS       HZ2            -1.4073310200        3.0002652862       -4.2903468665  S20       234             1.0000000000
      1930       177  LYS       HZ3            -2.6337423824        3.8230812574       -5.1097962038  S20       234             1.0000000000
      1931       177  LYS       QQH6           -2.6018067198        0.8609911860       -4.6930262202  S20       234             1.0000000000
      1932       178  SER       CB              2.4291854781        3.5820784257       -5.9433409177  S20       235             1.0000000000
      1933       178  SER       HB1             3.0904350656        2.9063826652       -6.5120907651  S20       235             1.0000000000
      1934       178  SER       HB2             3.0230786870        4.4688367201       -5.6570657424  S20       235             1.0000000000
      1935       178  SER       OG              1.3279893761        3.9397874138       -6.7850331599  S20       235             1.0000000000
      1936       178  SER       HG1             0.9126298575        4.7896547048       -6.4694044809  S20       235             1.0000000000
      1937       178  SER       QQH7            2.0844228995        3.0681549896       -5.0164263548  S20       235             1.0000000000
      1938       179  PNM       S1             -3.1465466413        9.6845273993       -6.1520715467  S20       523             1.0000000000
      1939       179  PNM       C2             -1.7971029263        8.5168176764       -6.7333086541  S20       523             1.0000000000
      1940       179  PNM       C3             -1.4324574441        7.6990889041       -5.4677524694  S20       523             1.0000000000
      1941       179  PNM       N4             -2.6587147853        7.4808857665       -4.6691653845  S20       523             1.0000000000
      1942       179  PNM       C5             -3.7480915655        8.5145579174       -4.9080261432  S20       523             1.0000000000
      1943       179  PNM       C6             -3.6081205128        8.9700595010       -3.3980658901  S20       523             1.0000000000
      1944       179  PNM       C7             -2.5486514455        7.8570849201       -3.2720522333  S20       523             1.0000000000
      1945       179  PNM       O8             -1.5362394013        7.7682219133       -2.5499650158  S20       523             1.0000000000
      1946       179  PNM       C9             -2.3305680923        7.6193462447       -7.8384794773  S20       523             1.0000000000
      1947       179  PNM       C10            -0.6076084875        9.3211937979       -7.2262782237  S20       523             1.0000000000
      1948       179  PNM       C11            -0.7434087566        6.4001696055       -5.8392832242  S20       523             1.0000000000
      1949       179  PNM       O12            -1.2954001498        5.2939924440       -5.6784515546  S20       523             1.0000000000
      1950       179  PNM       O13             0.4959124936        6.5209946862       -6.3385815354  S20       523             1.0000000000
      1951       179  PNM       N14            -2.9428913574       10.2435194776       -3.2287001360  S20       523             1.0000000000
      1952       179  PNM       C15            -3.5615798533       11.4204355679       -3.4482282073  S20       523             1.0000000000
      1953       179  PNM       O16            -4.7762206464       11.4655016355       -3.8132822858  S20       523             1.0000000000
      1954       179  PNM       C17            -2.7749057294       12.6886055400       -3.2180357682  S20       523             1.0000000000
      1955       179  PNM       C18            -1.6849509295       12.8914149703       -4.2352300660  S20       523             1.0000000000
      1956       179  PNM       C19            -0.4216739977       13.3539515809       -3.8421663932  S20       523             1.0000000000
      1957       179  PNM       C20             0.5941858072       13.5260755337       -4.7836188536  S20       523             1.0000000000
      1958       179  PNM       C21             0.3627121322       13.2183423755       -6.1254603750  S20       523             1.0000000000
      1959       179  PNM       C22            -0.9033057890       12.7858593443       -6.5269140156  S20       523             1.0000000000
      1960       179  PNM       C23            -1.9320616192       12.6486878129       -5.5938522125  S20       523             1.0000000000
      1961       179  PNM       H24            -0.7146300200        8.3008287758       -4.8594361233  S20       523             1.0000000000
      1962       179  PNM       H25            -0.8085918185        9.7392267376       -8.2190372849  S20       523             1.0000000000
      1963       179  PNM       H26             0.2776067001        8.6787428258       -7.2935307549  S20       523             1.0000000000
      1964       179  PNM       H27            -0.3767270187       10.1537492460       -6.5522335130  S20       523             1.0000000000
      1965       179  PNM       H28            -2.6163663284        8.2112979582       -8.7144329440  S20       523             1.0000000000
      1966       179  PNM       H29            -3.2102393378        7.0577254372       -7.5036411214  S20       523             1.0000000000
      1967       179  PNM       H30            -1.5646381663        6.8980757630       -8.1493453703  S20       523             1.0000000000
      1968       179  PNM       H31            -4.7267793526        8.0528309809       -5.1560792615  S20       523             1.0000000000
      1969       179  PNM       H32            -4.5474709987        8.9155888810       -2.8034149742  S20       523             1.0000000000
      1970       179  PNM       H33            -2.3391702396       12.6727690853       -2.2034085333  S20       523             1.0000000000
      1971       179  PNM       H34            -3.4724783180       13.5443677049       -3.2541461346  S20       523             1.0000000000
      1972       179  PNM       H35            -0.2348064952       13.5892461635       -2.7881724521  S20       523             1.0000000000
      1973       179  PNM       H36             1.5796555269       13.8831136667       -4.4636243090  S20       523             1.0000000000
      1974       179  PNM       H37             1.1664404517       13.3321426947       -6.8634396825  S20       523             1.0000000000
      1975       179  PNM       H38            -1.0932496749       12.5465551847       -7.5785896505  S20       523             1.0000000000
      1976       179  PNM       H39            -2.9395894380       12.3608709849       -5.9177547974  S20       523             1.0000000000
      1977       179  PNM       H40            -1.9755334486       10.2301546995       -2.8478064678  S20       523             1.0000000000
      1978       180  TIP3      OH2            -4.6860206753        7.6688023852       -0.2722919598  S20       290             1.0000000000
      1979       180  TIP3      H1             -6.2394797626        7.5245792370       -0.1677487658  S20       290             1.0000000000
      1980       180  TIP3      H2             -4.1423418775        8.3169609878        0.2705083237  S20       290             1.0000000000
      1981       181  SER       CB             -2.8886865519        5.2843509726       -2.3071841044  S21       70              1.0000000000
      1982       181  SER       HB1            -3.3760518651        4.4310584866       -2.8207062875  S21       70              1.0000000000
      1983       181  SER       HB2            -1.8998292306        5.4574619418       -2.7559129054  S21       70              1.0000000000
      1984       181  SER       OG             -3.7281094842        6.4495357324       -2.4922540676  S21       70              1.0000000000
      1985       181  SER       HG1            -4.1538267933        7.2908766192       -1.0259055592  S21       70              1.0000000000
      1986       181  SER       QQH1           -2.7760150421        5.0515206071       -1.2260936722  S21       70              1.0000000000
      1987       182  LYS       CD             -6.2637199259        3.4749697600       -2.1354289517  S21       73              1.0000000000
      1988       182  LYS       HD1            -7.0107520626        3.0649672706       -2.8208934586  S21       73              1.0000000000
      1989       182  LYS       HD2            -5.2757887823        3.3392272248       -2.5942460414  S21       73              1.0000000000
      1990       182  LYS       QQH2           -6.3049089448        2.9144112115       -1.1931008180  S21       73              1.0000000000
      1991       182  LYS       CE             -6.5349791874        4.9486398381       -1.9127487836  S21       73              1.0000000000
      1992       182  LYS       HE1            -6.0026230389        5.3238533571       -1.0187949039  S21       73              1.0000000000
      1993       182  LYS       HE2            -7.6144047143        5.1237318118       -1.7474499166  S21       73              1.0000000000
      1994       182  LYS       NZ             -6.0899726572        5.7465056857       -3.0502524156  S21       73              1.0000000000
      1995       182  LYS       HZ1            -6.2534920852        5.2996239711       -3.9708878311  S21       73              1.0000000000
      1996       182  LYS       HZ2            -4.9752215484        6.0236369205       -2.9193177637  S21       73              1.0000000000
      1997       182  LYS       HZ3            -6.5774902983        6.6715573469       -3.0698442854  S21       73              1.0000000000
      1998       183  SER       CB             -4.4392565162        4.6536480306       -6.5158913594  S21       130             1.0000000000
      1999       183  SER       HB1            -4.4903826300        5.6097050996       -7.0533013771  S21       130             1.0000000000
      2000       183  SER       HB2            -3.6715513093        4.0223122282       -6.9995736426  S21       130             1.0000000000
      2001       183  SER       OG             -4.0572378383        4.8801400355       -5.1286346008  S21       130             1.0000000000
      2002       183  SER       HG1            -3.4545984225        5.6794518152       -5.0931575199  S21       130             1.0000000000
      2003       183  SER       QQH3           -5.4110791505        4.1373640811       -6.5456397909  S21       130             1.0000000000
      2004       184  GLU       CB            -10.0905187890        9.5795370911        0.6791658975  S21       166             1.0000000000
      2005       184  GLU       HB1            -9.7127253789       10.1938973554       -0.1480977469  S21       166             1.0000000000
      2006       184  GLU       HB2           -11.1504309074        9.3857127915        0.4965674035  S21       166             1.0000000000
      2007       184  GLU       QQH4           -9.9775474273       10.1065535432        1.6328981448  S21       166             1.0000000000
      2008       184  GLU       CG             -9.3310539922        8.2674669437        0.6854431762  S21       166             1.0000000000
      2009       184  GLU       HG1            -9.7616858984        7.5737574768       -0.0485803227  S21       166             1.0000000000
      2010       184  GLU       HG2            -9.4197391959        7.7551174046        1.6592248958  S21       166             1.0000000000
      2011       184  GLU       CD             -7.8794215245        8.4454769263        0.3619059193  S21       166             1.0000000000
      2012       184  GLU       OE1            -7.2764237343        9.5158837345        0.4267674640  S21       166             1.0000000000
      2013       184  GLU       OE2            -7.2416248134        7.3165596046       -0.0246127725  S21       166             1.0000000000
      2014       185  ASN       CB             -2.7893461736       11.8624528305        1.3383835306  S21       170             1.0000000000
      2015       185  ASN       HB1            -1.8148960818       11.7655614622        0.8449807123  S21       170             1.0000000000
      2016       185  ASN       HB2            -3.2586891908       12.7987945205        1.0180204438  S21       170             1.0000000000
      2017       185  ASN       QQH5           -2.6605035790       11.8618708546        2.4273967868  S21       170             1.0000000000
      2018       185  ASN       CG             -3.6591880264       10.6977555496        0.9332246876  S21       170             1.0000000000
      2019       185  ASN       OD1            -3.2860779079        9.5072856503        1.0974268449  S21       170             1.0000000000
      2020       185  ASN       ND2            -4.8515295515       10.9857677480        0.3800022589  S21       170             1.0000000000
      2021       185  ASN       HD21           -5.5142243046       10.2289763989        0.1384355348  S21       170             1.0000000000
      2022       185  ASN       HD22           -5.0931975109       11.9586576197        0.1306605940  S21       170             1.0000000000
      2023       186  LYS       CE             -3.1090031390        1.8371918285       -4.7168544797  S21       234             1.0000000000
      2024       186  LYS       HE1            -3.5731149807        2.0316701115       -3.7413580323  S21       234             1.0000000000
      2025       186  LYS       HE2            -3.8867382874        1.8540057063       -5.4910289585  S21       234             1.0000000000
      2026       186  LYS       NZ             -2.1449166835        2.8880100822       -5.0211672428  S21       234             1.0000000000
      2027       186  LYS       HZ1            -1.6434636781        2.6930933391       -5.9226034238  S21       234             1.0000000000
      2028       186  LYS       HZ2            -1.4084830008        3.0029092874       -4.2903083936  S21       234             1.0000000000
      2029       186  LYS       HZ3            -2.6349970479        3.8255418602       -5.1078300900  S21       234             1.0000000000
      2030       186  LYS       QQH6           -2.6019966557        0.8633615137       -4.6933415646  S21       234             1.0000000000
      2031       187  SER       CB              2.4285645686        3.5824864609       -5.9436783488  S21       235             1.0000000000
      2032       187  SER       HB1             3.0900381630        2.9069848520       -6.5124645926  S21       235             1.0000000000
      2033       187  SER       HB2             3.0222355866        4.4693169338       -5.6572975453  S21       235             1.0000000000
      2034       187  SER       OG              1.3273067430        3.9400295848       -6.7854013911  S21       235             1.0000000000
      2035       187  SER       HG1             0.9113027847        4.7896306708       -6.4692232171  S21       235             1.0000000000
      2036       187  SER       QQH7            2.0839011684        3.0683388765       -5.0168213038  S21       235             1.0000000000
      2037       188  PNM       S1             -3.1517103780        9.6745851896       -6.1544539382  S21       523             1.0000000000
      2038       188  PNM       C2             -1.7991805197        8.5097859246       -6.7318118363  S21       523             1.0000000000
      2039       188  PNM       C3             -1.4393117595        7.6910953365       -5.4648720309  S21       523             1.0000000000
      2040       188  PNM       N4             -2.6689405805        7.4645462870       -4.6738356477  S21       523             1.0000000000
      2041       188  PNM       C5             -3.7512496518        8.5042008472       -4.9090465109  S21       523             1.0000000000
      2042       188  PNM       C6             -3.6120984289        8.9589400244       -3.4013410222  S21       523             1.0000000000
      2043       188  PNM       C7             -2.5666818738        7.8311969637       -3.2644365171  S21       523             1.0000000000
      2044       188  PNM       O8             -1.5374626223        7.7656771200       -2.5539150908  S21       523             1.0000000000
      2045       188  PNM       C9             -2.3278223598        7.6142222135       -7.8411965627  S21       523             1.0000000000
      2046       188  PNM       C10            -0.6087267556        9.3159095910       -7.2200207606  S21       523             1.0000000000
      2047       188  PNM       C11            -0.7437125102        6.3964282305       -5.8375159185  S21       523             1.0000000000
      2048       188  PNM       O12            -1.2905317723        5.2863326325       -5.6783505685  S21       523             1.0000000000
      2049       188  PNM       O13             0.4949631217        6.5212549121       -6.3379846810  S21       523             1.0000000000
      2050       188  PNM       N14            -2.9393656472       10.2283551985       -3.2326960864  S21       523             1.0000000000
      2051       188  PNM       C15            -3.5553058979       11.4070916257       -3.4455109728  S21       523             1.0000000000
      2052       188  PNM       O16            -4.7726780224       11.4569324475       -3.8053462296  S21       523             1.0000000000
      2053       188  PNM       C17            -2.7676368835       12.6744249131       -3.2138388781  S21       523             1.0000000000
      2054       188  PNM       C18            -1.6810797166       12.8826926561       -4.2334703612  S21       523             1.0000000000
      2055       188  PNM       C19            -0.4190730295       13.3506922639       -3.8427285412  S21       523             1.0000000000
      2056       188  PNM       C20             0.5943316816       13.5273161009       -4.7859616811  S21       523             1.0000000000
      2057       188  PNM       C21             0.3615932763       13.2192814780       -6.1275180645  S21       523             1.0000000000
      2058       188  PNM       C22            -0.9034677319       12.7819856511       -6.5267476592  S21       523             1.0000000000
      2059       188  PNM       C23            -1.9298071222       12.6399440818       -5.5917565501  S21       523             1.0000000000
      2060       188  PNM       H24            -0.7272287574        8.2940397378       -4.8508998448  S21       523             1.0000000000
      2061       188  PNM       H25            -0.8061426959        9.7334235694       -8.2137592036  S21       523             1.0000000000
      2062       188  PNM       H26             0.2778708820        8.6749274532       -7.2834258702  S21       523             1.0000000000
      2063       188  PNM       H27            -0.3821494818       10.1491450049       -6.5454437719  S21       523             1.0000000000
      2064       188  PNM       H28            -2.6099672622        8.2079387797       -8.7172015648  S21       523             1.0000000000
      2065       188  PNM       H29            -3.2090513551        7.0520538126       -7.5114150224  S21       523             1.0000000000
      2066       188  PNM       H30            -1.5608415025        6.8933744993       -8.1503894695  S21       523             1.0000000000
      2067       188  PNM       H31            -4.7327464391        8.0475535568       -5.1568645022  S21       523             1.0000000000
      2068       188  PNM       H32            -4.5551641005        8.9164361836       -2.8115888416  S21       523             1.0000000000
      2069       188  PNM       H33            -2.3286759265       12.6553788418       -2.2006529785  S21       523             1.0000000000
      2070       188  PNM       H34            -3.4657358185       13.5300311491       -3.2445177780  S21       523             1.0000000000
      2071       188  PNM       H35            -0.2309659078       13.5859105799       -2.7889359400  S21       523             1.0000000000
      2072       188  PNM       H36             1.5790858005       13.8878090246       -4.4676044475  S21       523             1.0000000000
      2073       188  PNM       H37             1.1635682939       13.3363507705       -6.8669049985  S21       523             1.0000000000
      2074       188  PNM       H38            -1.0944034949       12.5423022329       -7.5781926309  S21       523             1.0000000000
      2075       188  PNM       H39            -2.9364331862       12.3469710768       -5.9137631170  S21       523             1.0000000000
      2076       188  PNM       H40            -1.9711623940       10.2080794773       -2.8536794951  S21       523             1.0000000000
      2077       189  TIP3      OH2            -4.6831900543        7.6669702211       -0.2681475375  S21       290             1.0000000000
      2078       189  TIP3      H1             -6.2394141043        7.5225344573       -0.1540837842  S21       290             1.0000000000
      2079       189  TIP3      H2             -4.1423531207        8.3173370127        0.2758556994  S21       290             1.0000000000
      2080       190  SER       CB             -2.8757191756        5.2928921760       -2.3102521916  S22       70              1.0000000000
      2081       190  SER       HB1            -3.3720225387        4.4440086530       -2.8229828304  S22       70              1.0000000000
      2082       190  SER       HB2            -1.8854257933        5.4564650119       -2.7567431711  S22       70              1.0000000000
      2083       190  SER       OG             -3.7031440513        6.4694148044       -2.5008272856  S22       70              1.0000000000
      2084       190  SER       HG1            -4.1455677589        7.3035429170       -1.0237662642  S22       70              1.0000000000
      2085       190  SER       QQH1           -2.7701994830        5.0640327016       -1.2284576980  S22       70              1.0000000000
      2086       191  LYS       CD             -6.2567492658        3.4751540075       -2.1427149033  S22       73              1.0000000000
      2087       191  LYS       HD1            -7.0089445578        3.0671779037       -2.8238390466  S22       73              1.0000000000
      2088       191  LYS       HD2            -5.2711911977        3.3327078380       -2.6046229559  S22       73              1.0000000000
      2089       191  LYS       QQH2           -6.2972506039        2.9191317417       -1.1981536465  S22       73              1.0000000000
      2090       191  LYS       CE             -6.5193951259        4.9508718912       -1.9233922408  S22       73              1.0000000000
      2091       191  LYS       HE1            -5.9723810179        5.3318189057       -1.0414616168  S22       73              1.0000000000
      2092       191  LYS       HE2            -7.5952123576        5.1326644326       -1.7458516216  S22       73              1.0000000000
      2093       191  LYS       NZ             -6.0902466798        5.7437132108       -3.0717278597  S22       73              1.0000000000
      2094       191  LYS       HZ1            -6.2803039600        5.3009928501       -3.9897565874  S22       73              1.0000000000
      2095       191  LYS       HZ2            -5.0014009794        5.9987419803       -2.9782959446  S22       73              1.0000000000
      2096       191  LYS       HZ3            -6.5681228758        6.6749095555       -3.0795434118  S22       73              1.0000000000
      2097       192  SER       CB             -4.4410734823        4.6565589475       -6.5113492540  S22       130             1.0000000000
      2098       192  SER       HB1            -4.4907299590        5.6129180472       -7.0483422637  S22       130             1.0000000000
      2099       192  SER       HB2            -3.6714555162        4.0257625862       -6.9922673945  S22       130             1.0000000000
      2100       192  SER       OG             -4.0641237850        4.8829865425       -5.1221510414  S22       130             1.0000000000
      2101       192  SER       HG1            -3.4463730332        5.6717653223       -5.0927882198  S22       130             1.0000000000
      2102       192  SER       QQH3           -5.4127654868        4.1400034374       -6.5438760236  S22       130             1.0000000000
      2103       193  GLU       CB            -10.0919316145        9.5808651853        0.6797947465  S22       166             1.0000000000
      2104       193  GLU       HB1            -9.7130572510       10.1946894941       -0.1473732374  S22       166             1.0000000000
      2105       193  GLU       HB2           -11.1518903585        9.3878758409        0.4966099831  S22       166             1.0000000000
      2106       193  GLU       QQH4           -9.9791530249       10.1077988695        1.6335717522  S22       166             1.0000000000
      2107       193  GLU       CG             -9.3336800641        8.2680512015        0.6869984054  S22       166             1.0000000000
      2108       193  GLU       HG1            -9.7633344581        7.5752375716       -0.0484835599  S22       166             1.0000000000
      2109       193  GLU       HG2            -9.4250396617        7.7550684297        1.6601880895  S22       166             1.0000000000
      2110       193  GLU       CD             -7.8813488330        8.4451283015        0.3666140279  S22       166             1.0000000000
      2111       193  GLU       OE1            -7.2780533658        9.5145898324        0.4281891492  S22       166             1.0000000000
      2112       193  GLU       OE2            -7.2416046332        7.3133142494       -0.0151074137  S22       166             1.0000000000
      2113       194  ASN       CB             -2.7897251402       11.8630105685        1.3384564512  S22       170             1.0000000000
      2114       194  ASN       HB1            -1.8154612932       11.7664213237        0.8446365926  S22       170             1.0000000000
      2115       194  ASN       HB2            -3.2594611170       12.7992479734        1.0183433957  S22       170             1.0000000000
      2116       194  ASN       QQH5           -2.6603458090       11.8622925107        2.4274162125  S22       170             1.0000000000
      2117       194  ASN       CG             -3.6592174966       10.6982026205        0.9333430862  S22       170             1.0000000000
      2118       194  ASN       OD1            -3.2882151094        9.5076115332        1.1012783614  S22       170             1.0000000000
      2119       194  ASN       ND2            -4.8501999270       10.9860186884        0.3768102241  S22       170             1.0000000000
      2120       194  ASN       HD21           -5.5110964395       10.2289696226        0.1326558065  S22       170             1.0000000000
      2121       194  ASN       HD22           -5.0899691264       11.9583720696        0.1231584017  S22       170             1.0000000000
      2122       195  LYS       CE             -3.1101559280        1.8391260914       -4.7165455447  S22       234             1.0000000000
      2123       195  LYS       HE1            -3.5740605763        2.0322039481       -3.7406175840  S22       234             1.0000000000
      2124       195  LYS       HE2            -3.8883266776        1.8554044193       -5.4903284689  S22       234             1.0000000000
      2125       195  LYS       NZ             -2.1474181735        2.8912329532       -5.0205810526  S22       234             1.0000000000
      2126       195  LYS       HZ1            -1.6463403242        2.6979168904       -5.9227130286  S22       234             1.0000000000
      2127       195  LYS       HZ2            -1.4096491844        3.0058084772       -4.2908728754  S22       234             1.0000000000
      2128       195  LYS       HZ3            -2.6363938995        3.8286120248       -5.1059668540  S22       234             1.0000000000
      2129       195  LYS       QQH6           -2.6019120551        0.8659797074       -4.6938752097  S22       234             1.0000000000
      2130       196  SER       CB              2.4279779929        3.5829328762       -5.9439326977  S22       235             1.0000000000
      2131       196  SER       HB1             3.0895999869        2.9075341691       -6.5127581895  S22       235             1.0000000000
      2132       196  SER       HB2             3.0215449368        4.4697430096       -5.6574281578  S22       235             1.0000000000
      2133       196  SER       OG              1.3267028331        3.9404641193       -6.7856706742  S22       235             1.0000000000
      2134       196  SER       HG1             0.9101519132        4.7899394098       -6.4689936802  S22       235             1.0000000000
      2135       196  SER       QQH7            2.0833710653        3.0685833953       -5.0171155314  S22       235             1.0000000000
      2136       197  PNM       S1             -3.1560129773        9.6659377008       -6.1563077341  S22       523             1.0000000000
      2137       197  PNM       C2             -1.8010696752        8.5037310435       -6.7303181675  S22       523             1.0000000000
      2138       197  PNM       C3             -1.4466778404        7.6835434109       -5.4618628422  S22       523             1.0000000000
      2139       197  PNM       N4             -2.6806174468        7.4471152015       -4.6796217444  S22       523             1.0000000000
      2140       197  PNM       C5             -3.7534979761        8.4947499409       -4.9096876583  S22       523             1.0000000000
      2141       197  PNM       C6             -3.6157561016        8.9483757875       -3.4046732852  S22       523             1.0000000000
      2142       197  PNM       C7             -2.5896284000        7.8006208184       -3.2526314334  S22       523             1.0000000000
      2143       197  PNM       O8             -1.5393348782        7.7632148506       -2.5560209161  S22       523             1.0000000000
      2144       197  PNM       C9             -2.3254492363        7.6103634179       -7.8439154702  S22       523             1.0000000000
      2145       197  PNM       C10            -0.6095488719        9.3112634774       -7.2141814566  S22       523             1.0000000000
      2146       197  PNM       C11            -0.7439229947        6.3935019156       -5.8357968690  S22       523             1.0000000000
      2147       197  PNM       O12            -1.2851703224        5.2791982070       -5.6781562987  S22       523             1.0000000000
      2148       197  PNM       O13             0.4942013152        6.5220788283       -6.3375727319  S22       523             1.0000000000
      2149       197  PNM       N14            -2.9359754572       10.2140603190       -3.2363415154  S22       523             1.0000000000
      2150       197  PNM       C15            -3.5492505804       11.3943965052       -3.4432037494  S22       523             1.0000000000
      2151       197  PNM       O16            -4.7693922569       11.4490921947       -3.7982591589  S22       523             1.0000000000
      2152       197  PNM       C17            -2.7613122683       12.6615882663       -3.2103519382  S22       523             1.0000000000
      2153       197  PNM       C18            -1.6778266893       12.8752384680       -4.2320323039  S22       523             1.0000000000
      2154       197  PNM       C19            -0.4169697046       13.3479523441       -3.8432045445  S22       523             1.0000000000
      2155       197  PNM       C20             0.5943890330       13.5284184175       -4.7878793292  S22       523             1.0000000000
      2156       197  PNM       C21             0.3606470095       13.2201653308       -6.1292136122  S22       523             1.0000000000
      2157       197  PNM       C22            -0.9035919079       12.7788719592       -6.5266363684  S22       523             1.0000000000
      2158       197  PNM       C23            -1.9278899134       12.6326374073       -5.5900653954  S22       523             1.0000000000
      2159       197  PNM       H24            -0.7414096087        8.2875319606       -4.8410554380  S22       523             1.0000000000
      2160       197  PNM       H25            -0.8036796075        9.7284041526       -8.2087883877  S22       523             1.0000000000
      2161       197  PNM       H26             0.2782251001        8.6715345937       -7.2741445495  S22       523             1.0000000000
      2162       197  PNM       H27            -0.3867606253       10.1450630653       -6.5391361162  S22       523             1.0000000000
      2163       197  PNM       H28            -2.6042097848        8.2059368012       -8.7198186372  S22       523             1.0000000000
      2164       197  PNM       H29            -3.2081618618        7.0477306357       -7.5189068337  S22       523             1.0000000000
      2165       197  PNM       H30            -1.5576551306        6.8898332947       -8.1518186203  S22       523             1.0000000000
      2166       197  PNM       H31            -4.7386990331        8.0449003621       -5.1573005067  S22       523             1.0000000000
      2167       197  PNM       H32            -4.5635664859        8.9193526503       -2.8214961924  S22       523             1.0000000000
      2168       197  PNM       H33            -2.3195581790       12.6402278778       -2.1984241141  S22       523             1.0000000000
      2169       197  PNM       H34            -3.4604067966       13.5166077999       -3.2364400078  S22       523             1.0000000000
      2170       197  PNM       H35            -0.2277946497       13.5829324408       -2.7895436957  S22       523             1.0000000000
      2171       197  PNM       H36             1.5785518850       13.8917266760       -4.4708401243  S22       523             1.0000000000
      2172       197  PNM       H37             1.1612010540       13.3399075584       -6.8697327062  S22       523             1.0000000000
      2173       197  PNM       H38            -1.0952798095       12.5388049720       -7.5778961172  S22       523             1.0000000000
      2174       197  PNM       H39            -2.9336385265       12.3350019783       -5.9104775365  S22       523             1.0000000000
      2175       197  PNM       H40            -1.9667378998       10.1863334301       -2.8595584916  S22       523             1.0000000000
      2176       198  TIP3      OH2            -4.6806407770        7.6655039512       -0.2638836029  S22       290             1.0000000000
      2177       198  TIP3      H1             -6.2395655095        7.5210963119       -0.1428451851  S22       290             1.0000000000
      2178       198  TIP3      H2             -4.1437631325        8.3187817382        0.2820309794  S22       290             1.0000000000
      2179       199  SER       CB             -2.8637581454        5.3022777815       -2.3132749224  S23       70              1.0000000000
      2180       199  SER       HB1            -3.3710785763        4.4592599993       -2.8244514623  S23       70              1.0000000000
      2181       199  SER       HB2            -1.8726152725        5.4555050015       -2.7583349070  S23       70              1.0000000000
      2182       199  SER       OG             -3.6776110047        6.4921684930       -2.5096677961  S23       70              1.0000000000
      2183       199  SER       HG1            -4.1364881592        7.3179852049       -1.0205576302  S23       70              1.0000000000
      2184       199  SER       QQH1           -2.7653304131        5.0791433508       -1.2308186909  S23       70              1.0000000000
      2185       200  LYS       CD             -6.2509819871        3.4753570944       -2.1490284086  S23       73              1.0000000000
      2186       200  LYS       HD1            -7.0085702631        3.0698425652       -2.8257544338  S23       73              1.0000000000
      2187       200  LYS       HD2            -5.2680979532        3.3257388613       -2.6143856000  S23       73              1.0000000000
      2188       200  LYS       QQH2           -6.2907003183        2.9235942621       -1.2023423875  S23       73              1.0000000000
      2189       200  LYS       CE             -6.5040820945        4.9532547571       -1.9328648478  S23       73              1.0000000000
      2190       200  LYS       HE1            -5.9419768215        5.3390056560       -1.0630523005  S23       73              1.0000000000
      2191       200  LYS       HE2            -7.5759713287        5.1423569821       -1.7422015254  S23       73              1.0000000000
      2192       200  LYS       NZ             -6.0912662609        5.7403246480       -3.0921971332  S23       73              1.0000000000
      2193       200  LYS       HZ1            -6.3185213807        5.3054015124       -4.0060308674  S23       73              1.0000000000
      2194       200  LYS       HZ2            -5.0183181362        5.9665362272       -3.0423583264  S23       73              1.0000000000
      2195       200  LYS       HZ3            -6.5523656779        6.6808860849       -3.0842809945  S23       73              1.0000000000
      2196       201  SER       CB             -4.4421889744        4.6604580825       -6.5063297987  S23       130             1.0000000000
      2197       201  SER       HB1            -4.4908548105        5.6164972407       -7.0438282901  S23       130             1.0000000000
      2198       201  SER       HB2            -3.6708126772        4.0298504611       -6.9841350206  S23       130             1.0000000000
      2199       201  SER       OG             -4.0687553722        4.8889684589       -5.1153124804  S23       130             1.0000000000
      2200       201  SER       HG1            -3.4405035329        5.6741387323       -5.0917138813  S23       130             1.0000000000
      2201       201  SER       QQH3           -5.4137473520        4.1434350858       -6.5400051663  S23       130             1.0000000000
      2202       202  GLU       CB            -10.0931079812        9.5819434912        0.6803014880  S23       166             1.0000000000
      2203       202  GLU       HB1            -9.7133545028       10.1953230954       -0.1467915981  S23       166             1.0000000000
      2204       202  GLU       HB2           -11.1531017344        9.3896340139        0.4966494531  S23       166             1.0000000000
      2205       202  GLU       QQH4           -9.9804619314       10.1087742935        1.6341276744  S23       166             1.0000000000
      2206       202  GLU       CG             -9.3358956663        8.2685088465        0.6882582918  S23       166             1.0000000000
      2207       202  GLU       HG1            -9.7647708417        7.5763737826       -0.0483430628  S23       166             1.0000000000
      2208       202  GLU       HG2            -9.4293173307        7.7550443320        1.6609900461  S23       166             1.0000000000
      2209       202  GLU       CD             -7.8831018974        8.4448362783        0.3703363800  S23       166             1.0000000000
      2210       202  GLU       OE1            -7.2792740572        9.5132395221        0.4293001362  S23       166             1.0000000000
      2211       202  GLU       OE2            -7.2418831252        7.3105037318       -0.0078715071  S23       166             1.0000000000
      2212       203  ASN       CB             -2.7899639585       11.8632905654        1.3385058905  S23       170             1.0000000000
      2213       203  ASN       HB1            -1.8158456731       11.7667349405        0.8444062848  S23       170             1.0000000000
      2214       203  ASN       HB2            -3.2598681154       12.7994861201        1.0185039636  S23       170             1.0000000000
      2215       203  ASN       QQH5           -2.6602367860       11.8624664343        2.4274385290  S23       170             1.0000000000
      2216       203  ASN       CG             -3.6593452971       10.6986120074        0.9333910370  S23       170             1.0000000000
      2217       203  ASN       OD1            -3.2904631992        9.5077322377        1.1043928841  S23       170             1.0000000000
      2218       203  ASN       ND2            -4.8491469912       10.9864734854        0.3742082264  S23       170             1.0000000000
      2219       203  ASN       HD21           -5.5084862022       10.2293586794        0.1274512428  S23       170             1.0000000000
      2220       203  ASN       HD22           -5.0870507505       11.9584025373        0.1167222080  S23       170             1.0000000000
      2221       204  LYS       CE             -3.1115434375        1.8411358046       -4.7163618639  S23       234             1.0000000000
      2222       204  LYS       HE1            -3.5752955594        2.0324865881       -3.7399592240  S23       234             1.0000000000
      2223       204  LYS       HE2            -3.8902527000        1.8565191004       -5.4896557133  S23       234             1.0000000000
      2224       204  LYS       NZ             -2.1507293247        2.8951144738       -5.0202070291  S23       234             1.0000000000
      2225       204  LYS       HZ1            -1.6503765587        2.7038951526       -5.9233132112  S23       234             1.0000000000
      2226       204  LYS       HZ2            -1.4112076640        3.0091914954       -4.2920863440  S23       234             1.0000000000
      2227       204  LYS       HZ3            -2.6389481886        3.8325650444       -5.1037481081  S23       234             1.0000000000
      2228       204  LYS       QQH6           -2.6015376631        0.8689519516       -4.6946499200  S23       234             1.0000000000
      2229       205  SER       CB              2.4274454512        3.5833858880       -5.9441260721  S23       235             1.0000000000
      2230       205  SER       HB1             3.0891448140        2.9080072576       -6.5129784972  S23       235             1.0000000000
      2231       205  SER       HB2             3.0210232113        4.4700942120       -5.6574681067  S23       235             1.0000000000
      2232       205  SER       OG              1.3262258634        3.9410552173       -6.7858891656  S23       235             1.0000000000
      2233       205  SER       HG1             0.9091449553        4.7904019348       -6.4686787111  S23       235             1.0000000000
      2234       205  SER       QQH7            2.0828289341        3.0688741365       -5.0173377354  S23       235             1.0000000000
      2235       206  PNM       S1             -3.1595976905        9.6583492242       -6.1577987572  S23       523             1.0000000000
      2236       206  PNM       C2             -1.8028342155        8.4984781342       -6.7292456601  S23       523             1.0000000000
      2237       206  PNM       C3             -1.4547469803        7.6759163012       -5.4595699744  S23       523             1.0000000000
      2238       206  PNM       N4             -2.6941910525        7.4274599503       -4.6876267594  S23       523             1.0000000000
      2239       206  PNM       C5             -3.7551976026        8.4856664646       -4.9102332401  S23       523             1.0000000000
      2240       206  PNM       C6             -3.6187570398        8.9381710810       -3.4083792251  S23       523             1.0000000000
      2241       206  PNM       C7             -2.6153718542        7.7684659548       -3.2376346910  S23       523             1.0000000000
      2242       206  PNM       O8             -1.5420591846        7.7606551281       -2.5560629469  S23       523             1.0000000000
      2243       206  PNM       C9             -2.3234344910        7.6075911527       -7.8470039004  S23       523             1.0000000000
      2244       206  PNM       C10            -0.6100869883        9.3072027206       -7.2088074238  S23       523             1.0000000000
      2245       206  PNM       C11            -0.7438963300        6.3909991381       -5.8345020664  S23       523             1.0000000000
      2246       206  PNM       O12            -1.2788947417        5.2722566107       -5.6778783461  S23       523             1.0000000000
      2247       206  PNM       O13             0.4938584929        6.5234879904       -6.3373567740  S23       523             1.0000000000
      2248       206  PNM       N14            -2.9326276012       10.2005596171       -3.2398160640  S23       523             1.0000000000
      2249       206  PNM       C15            -3.5435012995       11.3824034526       -3.4412957847  S23       523             1.0000000000
      2250       206  PNM       O16            -4.7663248455       11.4417706572       -3.7918836918  S23       523             1.0000000000
      2251       206  PNM       C17            -2.7557900875       12.6498858464       -3.2074490845  S23       523             1.0000000000
      2252       206  PNM       C18            -1.6750768370       12.8687855153       -4.2308537922  S23       523             1.0000000000
      2253       206  PNM       C19            -0.4152689976       13.3456183271       -3.8436069302  S23       523             1.0000000000
      2254       206  PNM       C20             0.5943714228       13.5294037763       -4.7894566436  S23       523             1.0000000000
      2255       206  PNM       C21             0.3598362532       13.2209937123       -6.1306177742  S23       523             1.0000000000
      2256       206  PNM       C22            -0.9036846875       12.7763420938       -6.5265718543  S23       523             1.0000000000
      2257       206  PNM       C23            -1.9262474235       12.6264497824       -5.5887002135  S23       523             1.0000000000
      2258       206  PNM       H24            -0.7577860607        8.2807297138       -4.8303143332  S23       523             1.0000000000
      2259       206  PNM       H25            -0.8010287203        9.7241856044       -8.2041741187  S23       523             1.0000000000
      2260       206  PNM       H26             0.2786788145        8.6685201962       -7.2655906452  S23       523             1.0000000000
      2261       206  PNM       H27            -0.3907510246       10.1413943456       -6.5332132160  S23       523             1.0000000000
      2262       206  PNM       H28            -2.5991100570        8.2050360237       -8.7226829551  S23       523             1.0000000000
      2263       206  PNM       H29            -3.2074972124        7.0445294796       -7.5264151895  S23       523             1.0000000000
      2264       206  PNM       H30            -1.5549796621        6.8873324735       -8.1538992818  S23       523             1.0000000000
      2265       206  PNM       H31            -4.7450895722        8.0445866890       -5.1572172495  S23       523             1.0000000000
      2266       206  PNM       H32            -4.5717151581        8.9230178840       -2.8326251498  S23       523             1.0000000000
      2267       206  PNM       H33            -2.3116103174       12.6268338671       -2.1966226958  S23       523             1.0000000000
      2268       206  PNM       H34            -3.4561864265       13.5040321692       -3.2295827075  S23       523             1.0000000000
      2269       206  PNM       H35            -0.2251817371       13.5802691271       -2.7900305768  S23       523             1.0000000000
      2270       206  PNM       H36             1.5780286592       13.8950522196       -4.4734836579  S23       523             1.0000000000
      2271       206  PNM       H37             1.1592246243       13.3429650945       -6.8720525935  S23       523             1.0000000000
      2272       206  PNM       H38            -1.0959428008       12.5359079144       -7.5776781023  S23       523             1.0000000000
      2273       206  PNM       H39            -2.9311472851       12.3245887656       -5.9077717185  S23       523             1.0000000000
      2274       206  PNM       H40            -1.9622687350       10.1652690749       -2.8655271292  S23       523             1.0000000000
      2275       207  TIP3      OH2            -4.6781791158        7.6645639665       -0.2593450735  S23       290             1.0000000000
      2276       207  TIP3      H1             -6.2404390824        7.5199202440       -0.1337595641  S23       290             1.0000000000
      2277       207  TIP3      H2             -4.1462346727        8.3211653854        0.2893018264  S23       290             1.0000000000
      2278       208  SER       CB             -2.8532226852        5.3120175084       -2.3160638558  S24       70              1.0000000000
      2279       208  SER       HB1            -3.3721136154        4.4753971509       -2.8251460814  S24       70              1.0000000000
      2280       208  SER       HB2            -1.8619482829        5.4553860515       -2.7608983833  S24       70              1.0000000000
      2281       208  SER       OG             -3.6545811479        6.5148075882       -2.5173739928  S24       70              1.0000000000
      2282       208  SER       HG1            -4.1269505980        7.3331928138       -1.0151661825  S24       70              1.0000000000
      2283       208  SER       QQH1           -2.7605719057        5.0953828785       -1.2330859427  S24       70              1.0000000000
      2284       209  LYS       CD             -6.2461480934        3.4754507738       -2.1547168776  S24       73              1.0000000000
      2285       209  LYS       HD1            -7.0094531443        3.0728036262       -2.8268493227  S24       73              1.0000000000
      2286       209  LYS       HD2            -5.2662840934        3.3180045704       -2.6238969920  S24       73              1.0000000000
      2287       209  LYS       QQH2           -6.2850317873        2.9278819065       -1.2059026836  S24       73              1.0000000000
      2288       209  LYS       CE             -6.4884652436        4.9557523304       -1.9419217312  S24       73              1.0000000000
      2289       209  LYS       HE1            -5.9110686870        5.3451769907       -1.0841303452  S24       73              1.0000000000
      2290       209  LYS       HE2            -7.5560690944        5.1531637178       -1.7377504749  S24       73              1.0000000000
      2291       209  LYS       NZ             -6.0913404014        5.7360537289       -3.1121379112  S24       73              1.0000000000
      2292       209  LYS       HZ1            -6.3658018666        5.3134610745       -4.0193151291  S24       73              1.0000000000
      2293       209  LYS       HZ2            -5.0269237217        5.9251551813       -3.1102059082  S24       73              1.0000000000
      2294       209  LYS       HZ3            -6.5272423229        6.6891016998       -3.0851922217  S24       73              1.0000000000
      2295       210  SER       CB             -4.4426231105        4.6654949086       -6.5004464843  S24       130             1.0000000000
      2296       210  SER       HB1            -4.4906011566        5.6206093644       -7.0393858110  S24       130             1.0000000000
      2297       210  SER       HB2            -3.6695946967        4.0347400564       -6.9747659323  S24       130             1.0000000000
      2298       210  SER       OG             -4.0715383105        4.8977850259       -5.1077837628  S24       130             1.0000000000
      2299       210  SER       HG1            -3.4374795089        5.6833532088       -5.0911779765  S24       130             1.0000000000
      2300       210  SER       QQH3           -5.4140865500        4.1479121428       -6.5337848766  S24       130             1.0000000000
      2301       211  GLU       CB            -10.0941518473        9.5828840399        0.6807249876  S24       166             1.0000000000
      2302       211  GLU       HB1            -9.7136626171       10.1958782159       -0.1463139428  S24       166             1.0000000000
      2303       211  GLU       HB2           -11.1541752438        9.3911526452        0.4966943052  S24       166             1.0000000000
      2304       211  GLU       QQH4           -9.9815862411       10.1096233235        1.6345910177  S24       166             1.0000000000
      2305       211  GLU       CG             -9.3378709467        8.2689248058        0.6893182806  S24       166             1.0000000000
      2306       211  GLU       HG1            -9.7660972412        7.5773161843       -0.0481708048  S24       166             1.0000000000
      2307       211  GLU       HG2            -9.4329258589        7.7550693496        1.6616802379  S24       166             1.0000000000
      2308       211  GLU       CD             -7.8847846662        8.4445761377        0.3733816263  S24       166             1.0000000000
      2309       211  GLU       OE1            -7.2801817662        9.5118678070        0.4301920038  S24       166             1.0000000000
      2310       211  GLU       OE2            -7.2425470085        7.3079920788       -0.0020895785  S24       166             1.0000000000
      2311       212  ASN       CB             -2.7901263902       11.8634004435        1.3385472290  S24       170             1.0000000000
      2312       212  ASN       HB1            -1.8161180832       11.7666959269        0.8442736255  S24       170             1.0000000000
      2313       212  ASN       HB2            -3.2600329150       12.7996086419        1.0185678464  S24       170             1.0000000000
      2314       212  ASN       QQH5           -2.6602095358       11.8624684726        2.4274698366  S24       170             1.0000000000
      2315       212  ASN       CG             -3.6595550573       10.6990339958        0.9333987563  S24       170             1.0000000000
      2316       212  ASN       OD1            -3.2926336630        9.5077329791        1.1068960033  S24       170             1.0000000000
      2317       212  ASN       ND2            -4.8483104161       10.9870285728        0.3720486470  S24       170             1.0000000000
      2318       212  ASN       HD21           -5.5064442805       10.2299845819        0.1230475306  S24       170             1.0000000000
      2319       212  ASN       HD22           -5.0845361303       11.9586339347        0.1113436564  S24       170             1.0000000000
      2320       213  LYS       CE             -3.1133618230        1.8432350442       -4.7162203494  S24       234             1.0000000000
      2321       213  LYS       HE1            -3.5769903672        2.0323874474       -3.7392659180  S24       234             1.0000000000
      2322       213  LYS       HE2            -3.8927762599        1.8572383703       -5.4888591509  S24       234             1.0000000000
      2323       213  LYS       NZ             -2.1554055132        2.9000018732       -5.0199430752  S24       234             1.0000000000
      2324       213  LYS       HZ1            -1.6563030293        2.7117971655       -5.9244518221  S24       234             1.0000000000
      2325       213  LYS       HZ2            -1.4136457665        3.0135076549       -4.2939380532  S24       234             1.0000000000
      2326       213  LYS       HZ3            -2.6437058358        3.8374839905       -5.1005397607  S24       234             1.0000000000
      2327       213  LYS       QQH6           -2.6007854849        0.8724363521       -4.6957190080  S24       234             1.0000000000
      2328       214  SER       CB              2.4269744117        3.5838274978       -5.9442786104  S24       235             1.0000000000
      2329       214  SER       HB1             3.0886996068        2.9083910877       -6.5131294594  S24       235             1.0000000000
      2330       214  SER       HB2             3.0206858506        4.4703553739       -5.6574237240  S24       235             1.0000000000
      2331       214  SER       OG              1.3259243479        3.9417824304       -6.7861021162  S24       235             1.0000000000
      2332       214  SER       HG1             0.9082596678        4.7909105756       -6.4682509587  S24       235             1.0000000000
      2333       214  SER       QQH7            2.0822709163        3.0691996683       -5.0175143447  S24       235             1.0000000000
      2334       215  PNM       S1             -3.1627958406        9.6513451527       -6.1589670300  S24       523             1.0000000000
      2335       215  PNM       C2             -1.8044673936        8.4939066979       -6.7290808190  S24       523             1.0000000000
      2336       215  PNM       C3             -1.4637464790        7.6677233790       -5.4590328793  S24       523             1.0000000000
      2337       215  PNM       N4             -2.7095556390        7.4058812599       -4.6999870588  S24       523             1.0000000000
      2338       215  PNM       C5             -3.7564121156        8.4763206411       -4.9108232566  S24       523             1.0000000000
      2339       215  PNM       C6             -3.6208854285        8.9281310298       -3.4126838087  S24       523             1.0000000000
      2340       215  PNM       C7             -2.6421674275        7.7379958443       -3.2187926122  S24       523             1.0000000000
      2341       215  PNM       O8             -1.5456424301        7.7581009085       -2.5537571052  S24       523             1.0000000000
      2342       215  PNM       C9             -2.3217369065        7.6057375317       -7.8508336335  S24       523             1.0000000000
      2343       215  PNM       C10            -0.6103158400        9.3036823232       -7.2039354346  S24       523             1.0000000000
      2344       215  PNM       C11            -0.7435654869        6.3884447509       -5.8339848839  S24       523             1.0000000000
      2345       215  PNM       O12            -1.2711500475        5.2652815549       -5.6775629322  S24       523             1.0000000000
      2346       215  PNM       O13             0.4942044003        6.5255142021       -6.3373407913  S24       523             1.0000000000
      2347       215  PNM       N14            -2.9292435716       10.1877695769       -3.2433193202  S24       523             1.0000000000
      2348       215  PNM       C15            -3.5380978354       11.3710522218       -3.4397651018  S24       523             1.0000000000
      2349       215  PNM       O16            -4.7633978599       11.4347199525       -3.7860172683  S24       523             1.0000000000
      2350       215  PNM       C17            -2.7508883275       12.6390569976       -3.2049855483  S24       523             1.0000000000
      2351       215  PNM       C18            -1.6726917468       12.8630344988       -4.2298677089  S24       523             1.0000000000
      2352       215  PNM       C19            -0.4138648456       13.3435647537       -3.8439438238  S24       523             1.0000000000
      2353       215  PNM       C20             0.5942963065       13.5303027207       -4.7907817728  S24       523             1.0000000000
      2354       215  PNM       C21             0.3591203527       13.2217776393       -6.1318055156  S24       523             1.0000000000
      2355       215  PNM       C22            -0.9037518833       12.7742181090       -6.5265424379  S24       523             1.0000000000
      2356       215  PNM       C23            -1.9248048550       12.6210387029       -5.5875733095  S24       523             1.0000000000
      2357       215  PNM       H24            -0.7769094114        8.2729800673       -4.8191586598  S24       523             1.0000000000
      2358       215  PNM       H25            -0.7979003115        9.7208230453       -8.1999567988  S24       523             1.0000000000
      2359       215  PNM       H26             0.2792851987        8.6658617073       -7.2576197869  S24       523             1.0000000000
      2360       215  PNM       H27            -0.3943024863       10.1380332892       -6.5275604579  S24       523             1.0000000000
      2361       215  PNM       H28            -2.5946955547        8.2049221309       -8.7262390853  S24       523             1.0000000000
      2362       215  PNM       H29            -3.2069356699        7.0422540616       -7.5341570188  S24       523             1.0000000000
      2363       215  PNM       H30            -1.5527143823        6.8857189155       -8.1568883049  S24       523             1.0000000000
      2364       215  PNM       H31            -4.7521109451        8.0463506096       -5.1562842358  S24       523             1.0000000000
      2365       215  PNM       H32            -4.5790213984        8.9265654520       -2.8446949673  S24       523             1.0000000000
      2366       215  PNM       H33            -2.3045826591       12.6146580207       -2.1951282555  S24       523             1.0000000000
      2367       215  PNM       H34            -3.4527422592       13.4921669404       -3.2235986101  S24       523             1.0000000000
      2368       215  PNM       H35            -0.2230047264       13.5778688972       -2.7904240012  S24       523             1.0000000000
      2369       215  PNM       H36             1.5774971140       13.8979775373       -4.4756897906  S24       523             1.0000000000
      2370       215  PNM       H37             1.1575255047       13.3456794549       -6.8739989149  S24       523             1.0000000000
      2371       215  PNM       H38            -1.0964543899       12.5334420793       -7.5775174174  S24       523             1.0000000000
      2372       215  PNM       H39            -2.9288751068       12.3152801273       -5.9055049914  S24       523             1.0000000000
      2373       215  PNM       H40            -1.9576710005       10.1453362042       -2.8718604300  S24       523             1.0000000000
      2374       216  TIP3      OH2            -4.6758797449        7.6642944707       -0.2542008551  S24       290             1.0000000000
      2375       216  TIP3      H1             -6.2420425575        7.5187842250       -0.1262531665  S24       290             1.0000000000
      2376       216  TIP3      H2             -4.1495198808        8.3242763354        0.2978113909  S24       290             1.0000000000
      2377       217  SER       CB             -2.8448775506        5.3212373354       -2.3183252366  S25       70              1.0000000000
      2378       217  SER       HB1            -3.3748662496        4.4910114948       -2.8250774184  S25       70              1.0000000000
      2379       217  SER       HB2            -1.8541994371        5.4559458321       -2.7643866435  S25       70              1.0000000000
      2380       217  SER       OG             -3.6357382467        6.5355490343       -2.5225834226  S25       70              1.0000000000
      2381       217  SER       HG1            -4.1182063803        7.3465230241       -1.0081181822  S25       70              1.0000000000
      2382       217  SER       QQH1           -2.7557504581        5.1104440986       -1.2350549833  S25       70              1.0000000000
      2383       218  LYS       CD             -6.2423195020        3.4753349290       -2.1596883603  S25       73              1.0000000000
      2384       218  LYS       HD1            -7.0113272509        3.0757303205       -2.8272420155  S25       73              1.0000000000
      2385       218  LYS       HD2            -5.2656483587        3.3098258949       -2.6327679830  S25       73              1.0000000000
      2386       218  LYS       QQH2           -6.2804190431        2.9318216700       -1.2087768209  S25       73              1.0000000000
      2387       218  LYS       CE             -6.4732248894        4.9581148580       -1.9505249634  S25       73              1.0000000000
      2388       218  LYS       HE1            -5.8812168381        5.3501133646       -1.1040911280  S25       73              1.0000000000
      2389       218  LYS       HE2            -7.5364026873        5.1646538320       -1.7336498208  S25       73              1.0000000000
      2390       218  LYS       NZ             -6.0898507323        5.7307513188       -3.1311027534  S25       73              1.0000000000
      2391       218  LYS       HZ1            -6.4177214094        5.3249669708       -4.0287737397  S25       73              1.0000000000
      2392       218  LYS       HZ2            -5.0306697387        5.8752541320       -3.1792038885  S25       73              1.0000000000
      2393       218  LYS       HZ3            -6.4927599074        6.6981587847       -3.0839857746  S25       73              1.0000000000
      2394       219  SER       CB             -4.4422361851        4.6715677658       -6.4936306682  S25       130             1.0000000000
      2395       219  SER       HB1            -4.4898302657        5.6250817252       -7.0350910157  S25       130             1.0000000000
      2396       219  SER       HB2            -3.6678926111        4.0400701431       -6.9642144390  S25       130             1.0000000000
      2397       219  SER       OG             -4.0719252775        4.9094891286       -5.0994994874  S25       130             1.0000000000
      2398       219  SER       HG1            -3.4381790153        5.7010281339       -5.0907713202  S25       130             1.0000000000
      2399       219  SER       QQH3           -5.4138106748        4.1535003691       -6.5249176920  S25       130             1.0000000000
      2400       220  GLU       CB            -10.0950617969        9.5836990837        0.6810623539  S25       166             1.0000000000
      2401       220  GLU       HB1            -9.7139896222       10.1963691706       -0.1459465738  S25       166             1.0000000000
      2402       220  GLU       HB2           -11.1551085830        9.3924410745        0.4967456120  S25       166             1.0000000000
      2403       220  GLU       QQH4           -9.9825353648       10.1103727623        1.6349515620  S25       166             1.0000000000
      2404       220  GLU       CG             -9.3395895550        8.2693230607        0.6901779741  S25       166             1.0000000000
      2405       220  GLU       HG1            -9.7672917714        7.5781048954       -0.0479901735  S25       166             1.0000000000
      2406       220  GLU       HG2            -9.4358944616        7.7551534911        1.6622464759  S25       166             1.0000000000
      2407       220  GLU       CD             -7.8863464405        8.4443841088        0.3757931001  S25       166             1.0000000000
      2408       220  GLU       OE1            -7.2807948282        9.5105582987        0.4308634178  S25       166             1.0000000000
      2409       220  GLU       OE2            -7.2435471693        7.3058372565        0.0024581399  S25       166             1.0000000000
      2410       221  ASN       CB             -2.7902550624       11.8634090481        1.3385846451  S25       170             1.0000000000
      2411       221  ASN       HB1            -1.8163175591       11.7664450290        0.8442342467  S25       170             1.0000000000
      2412       221  ASN       HB2            -3.2600411330       12.7996704936        1.0185789089  S25       170             1.0000000000
      2413       221  ASN       QQH5           -2.6603009756       11.8623428746        2.4275097448  S25       170             1.0000000000
      2414       221  ASN       CG             -3.6598301951       10.6994693299        0.9333887607  S25       170             1.0000000000
      2415       221  ASN       OD1            -3.2944533219        9.5076633187        1.1086866698  S25       170             1.0000000000
      2416       221  ASN       ND2            -4.8476800178       10.9875610132        0.3703540613  S25       170             1.0000000000
      2417       221  ASN       HD21           -5.5051448370       10.2306930835        0.1199205401  S25       170             1.0000000000
      2418       221  ASN       HD22           -5.0826719009       11.9589682478        0.1073786728  S25       170             1.0000000000
      2419       222  LYS       CE             -3.1156572456        1.8452812583       -4.7160731785  S25       234             1.0000000000
      2420       222  LYS       HE1            -3.5791854899        2.0317046352       -3.7384843327  S25       234             1.0000000000
      2421       222  LYS       HE2            -3.8959673972        1.8573373545       -5.4878539619  S25       234             1.0000000000
      2422       222  LYS       NZ             -2.1617929214        2.9060112323       -5.0197360239  S25       234             1.0000000000
      2423       222  LYS       HZ1            -1.6645548681        2.7220438651       -5.9261278713  S25       234             1.0000000000
      2424       222  LYS       HZ2            -1.4173674175        3.0190893947       -4.2963822892  S25       234             1.0000000000
      2425       222  LYS       HZ3            -2.6516441965        3.8433510769       -5.0959605732  S25       234             1.0000000000
      2426       222  LYS       QQH6           -2.5995539862        0.8763456351       -4.6970749897  S25       234             1.0000000000
      2427       223  SER       CB              2.4266045041        3.5842140719       -5.9444094091  S25       235             1.0000000000
      2428       223  SER       HB1             3.0883323303        2.9086404453       -6.5132042753  S25       235             1.0000000000
      2429       223  SER       HB2             3.0205804273        4.4704901491       -5.6572987572  S25       235             1.0000000000
      2430       223  SER       OG              1.3258681680        3.9425760223       -6.7863346793  S25       235             1.0000000000
      2431       223  SER       HG1             0.9074810873        4.7913564529       -6.4677344886  S25       235             1.0000000000
      2432       223  SER       QQH7            2.0817421942        3.0695217894       -5.0176422069  S25       235             1.0000000000
      2433       224  PNM       S1             -3.1654638564        9.6450383040       -6.1597346467  S25       523             1.0000000000
      2434       224  PNM       C2             -1.8057680803        8.4902651694       -6.7302572479  S25       523             1.0000000000
      2435       224  PNM       C3             -1.4735261289        7.6589254603       -5.4613051510  S25       523             1.0000000000
      2436       224  PNM       N4             -2.7265303836        7.3819257947       -4.7209967154  S25       523             1.0000000000
      2437       224  PNM       C5             -3.7567426879        8.4664790027       -4.9112387523  S25       523             1.0000000000
      2438       224  PNM       C6             -3.6217879563        8.9186538643       -3.4174101109  S25       523             1.0000000000
      2439       224  PNM       C7             -2.6689394671        7.7123188027       -3.1920348147  S25       523             1.0000000000
      2440       224  PNM       O8             -1.5498745001        7.7559954474       -2.5492540800  S25       523             1.0000000000
      2441       224  PNM       C9             -2.3204212830        7.6047697078       -7.8553925336  S25       523             1.0000000000
      2442       224  PNM       C10            -0.6101786019        9.3009164127       -7.1999235448  S25       523             1.0000000000
      2443       224  PNM       C11            -0.7428898180        6.3858316170       -5.8345754493  S25       523             1.0000000000
      2444       224  PNM       O12            -1.2620396575        5.2583633590       -5.6772285701  S25       523             1.0000000000
      2445       224  PNM       O13             0.4956295519        6.5280506089       -6.3375729730  S25       523             1.0000000000
      2446       224  PNM       N14            -2.9259674261       10.1764811586       -3.2467517347  S25       523             1.0000000000
      2447       224  PNM       C15            -3.5334074775       11.3610423599       -3.4387018598  S25       523             1.0000000000
      2448       224  PNM       O16            -4.7607810599       11.4282225776       -3.7808907117  S25       523             1.0000000000
      2449       224  PNM       C17            -2.7467918437       12.6296252760       -3.2030128233  S25       523             1.0000000000
      2450       224  PNM       C18            -1.6707102682       12.8581263697       -4.2290922634  S25       523             1.0000000000
      2451       224  PNM       C19            -0.4127573362       13.3418195687       -3.8442089018  S25       523             1.0000000000
      2452       224  PNM       C20             0.5941831537       13.5310709736       -4.7918417384  S25       523             1.0000000000
      2453       224  PNM       C21             0.3585129711       13.2224654386       -6.1327614161  S25       523             1.0000000000
      2454       224  PNM       C22            -0.9037956740       12.7724922253       -6.5265402833  S25       523             1.0000000000
      2455       224  PNM       C23            -1.9235942059       12.6164880050       -5.5866939420  S25       523             1.0000000000
      2456       224  PNM       H24            -0.7990393119        8.2640857134       -4.8078392222  S25       523             1.0000000000
      2457       224  PNM       H25            -0.7942089919        9.7186151047       -8.1964580786  S25       523             1.0000000000
      2458       224  PNM       H26             0.2800614704        8.6637168249       -7.2506164218  S25       523             1.0000000000
      2459       224  PNM       H27            -0.3972911471       10.1351128227       -6.5224464435  S25       523             1.0000000000
      2460       224  PNM       H28            -2.5913038904        8.2052579305       -8.7306018268  S25       523             1.0000000000
      2461       224  PNM       H29            -3.2063583939        7.0408613495       -7.5416133643  S25       523             1.0000000000
      2462       224  PNM       H30            -1.5509080180        6.8849525811       -8.1607236330  S25       523             1.0000000000
      2463       224  PNM       H31            -4.7596203139        8.0503878346       -5.1538177735  S25       523             1.0000000000
      2464       224  PNM       H32            -4.5849801511        8.9297934584       -2.8572700651  S25       523             1.0000000000
      2465       224  PNM       H33            -2.2987324512       12.6040729250       -2.1939551876  S25       523             1.0000000000
      2466       224  PNM       H34            -3.4500520048       13.4817121997       -3.2185934733  S25       523             1.0000000000
      2467       224  PNM       H35            -0.2212971231       13.5758440685       -2.7907213519  S25       523             1.0000000000
      2468       224  PNM       H36             1.5769829960       13.9004669822       -4.4774468736  S25       523             1.0000000000
      2469       224  PNM       H37             1.1561243367       13.3479875624       -6.8755579124  S25       523             1.0000000000
      2470       224  PNM       H38            -1.0968357892       12.5314198894       -7.5774079164  S25       523             1.0000000000
      2471       224  PNM       H39            -2.9268965601       12.3072883745       -5.9037051333  S25       523             1.0000000000
      2472       224  PNM       H40            -1.9530661828       10.1283700968       -2.8786644442  S25       523             1.0000000000
      2473       225  TIP3      OH2            -4.6739254241        7.6646717496       -0.2487477692  S25       290             1.0000000000
      2474       225  TIP3      H1             -6.2441670485        7.5176803031       -0.1202464246  S25       290             1.0000000000
      2475       225  TIP3      H2             -4.1530496260        8.3276918784        0.3067787360  S25       290             1.0000000000
      2476       226  SER       CB             -2.8394838099        5.3285915280       -2.3197677547  S26       70              1.0000000000
      2477       226  SER       HB1            -3.3789918209        4.5043495533       -2.8245089164  S26       70              1.0000000000
      2478       226  SER       HB2            -1.8498924184        5.4562581867       -2.7684048989  S26       70              1.0000000000
      2479       226  SER       OG             -3.6223399320        6.5520277200       -2.5241779727  S26       70              1.0000000000
      2480       226  SER       HG1            -4.1118323606        7.3549448618       -1.0005129430  S26       70              1.0000000000
      2481       226  SER       QQH1           -2.7512682846        5.1215252505       -1.2364655838  S26       70              1.0000000000
      2482       227  LYS       CD             -6.2397243910        3.4749819601       -2.1634917570  S26       73              1.0000000000
      2483       227  LYS       HD1            -7.0136696307        3.0781408584       -2.8270799797  S26       73              1.0000000000
      2484       227  LYS       HD2            -5.2659435699        3.3023718528       -2.6400048565  S26       73              1.0000000000
      2485       227  LYS       QQH2           -6.2772364591        2.9350058782       -1.2107281838  S26       73              1.0000000000
      2486       227  LYS       CE             -6.4601849272        4.9599738088       -1.9579104952  S26       73              1.0000000000
      2487       227  LYS       HE1            -5.8560848325        5.3535126217       -1.1208814603  S26       73              1.0000000000
      2488       227  LYS       HE2            -7.5193477110        5.1753438264       -1.7307357834  S26       73              1.0000000000
      2489       227  LYS       NZ             -6.0874176144        5.7245511854       -3.1476308698  S26       73              1.0000000000
      2490       227  LYS       HZ1            -6.4680786605        5.3378865642       -4.0334646496  S26       73              1.0000000000
      2491       227  LYS       HZ2            -5.0332545650        5.8206228736       -3.2451206567  S26       73              1.0000000000
      2492       227  LYS       HZ3            -6.4532682745        6.7059736570       -3.0825573300  S26       73              1.0000000000
      2493       228  SER       CB             -4.4409619566        4.6780419511       -6.4864358216  S26       130             1.0000000000
      2494       228  SER       HB1            -4.4886108461        5.6290562030       -7.0318601605  S26       130             1.0000000000
      2495       228  SER       HB2            -3.6661873121        4.0447853421       -6.9534215113  S26       130             1.0000000000
      2496       228  SER       OG             -4.0685057723        4.9241990796       -5.0907527201  S26       130             1.0000000000
      2497       228  SER       HG1            -3.4445904575        5.7354447089       -5.0866115685  S26       130             1.0000000000
      2498       228  SER       QQH3           -5.4131316358        4.1597360424       -6.5136441570  S26       130             1.0000000000
      2499       229  GLU       CB            -10.0957592257        9.5843312547        0.6812963427  S26       166             1.0000000000
      2500       229  GLU       HB1            -9.7142948350       10.1967543102       -0.1457113490  S26       166             1.0000000000
      2501       229  GLU       HB2           -11.1558148436        9.3933911251        0.4967957634  S26       166             1.0000000000
      2502       229  GLU       QQH4           -9.9832357697       10.1109721667        1.6351903342  S26       166             1.0000000000
      2503       229  GLU       CG             -9.3409014530        8.2696766021        0.6907857970  S26       166             1.0000000000
      2504       229  GLU       HG1            -9.7682259069        7.5787036030       -0.0478300702  S26       166             1.0000000000
      2505       229  GLU       HG2            -9.4380246787        7.7552736990        1.6626490689  S26       166             1.0000000000
      2506       229  GLU       CD             -7.8876432341        8.4442453313        0.3774619898  S26       166             1.0000000000
      2507       229  GLU       OE1            -7.2810767383        9.5095234577        0.4312775834  S26       166             1.0000000000
      2508       229  GLU       OE2            -7.2447423078        7.3042429342        0.0056712934  S26       166             1.0000000000
      2509       230  ASN       CB             -2.7903737984       11.8633714943        1.3386258280  S26       170             1.0000000000
      2510       230  ASN       HB1            -1.8164582810       11.7661326422        0.8442849215  S26       170             1.0000000000
      2511       230  ASN       HB2            -3.2599658389       12.7997139158        1.0185695004  S26       170             1.0000000000
      2512       230  ASN       QQH5           -2.6605304750       11.8621388135        2.4275622787  S26       170             1.0000000000
      2513       230  ASN       CG             -3.6601464115       10.6999168653        0.9333924756  S26       170             1.0000000000
      2514       230  ASN       OD1            -3.2956117446        9.5075358310        1.1096148003  S26       170             1.0000000000
      2515       230  ASN       ND2            -4.8472724405       10.9879334158        0.3692172242  S26       170             1.0000000000
      2516       230  ASN       HD21           -5.5048357444       10.2313367639        0.1186563951  S26       170             1.0000000000
      2517       230  ASN       HD22           -5.0817554931       11.9593269544        0.1053290309  S26       170             1.0000000000
      2518       231  LYS       CE             -3.1181956758        1.8469931630       -4.7159090150  S26       234             1.0000000000
      2519       231  LYS       HE1            -3.5816318423        2.0304046244       -3.7376384438  S26       234             1.0000000000
      2520       231  LYS       HE2            -3.8994994499        1.8567419376       -5.4867209675  S26       234             1.0000000000
      2521       231  LYS       NZ             -2.1696222977        2.9127127522       -5.0195723915  S26       234             1.0000000000
      2522       231  LYS       HZ1            -1.6747876922        2.7340309325       -5.9281693157  S26       234             1.0000000000
      2523       231  LYS       HZ2            -1.4224486352        3.0257543248       -4.2991753389  S26       234             1.0000000000
      2524       231  LYS       HZ3            -2.6633806411        3.8498310984       -5.0902541400  S26       234             1.0000000000
      2525       231  LYS       QQH6           -2.5979979500        0.8801924613       -4.6985710286  S26       234             1.0000000000
      2526       232  SER       CB              2.4263704533        3.5844862678       -5.9445243356  S26       235             1.0000000000
      2527       232  SER       HB1             3.0881207501        2.9087301867       -6.5132027882  S26       235             1.0000000000
      2528       232  SER       HB2             3.0207327435        4.4704751710       -5.6571012250  S26       235             1.0000000000
      2529       232  SER       OG              1.3261049310        3.9433006156       -6.7865842455  S26       235             1.0000000000
      2530       232  SER       HG1             0.9067319575        4.7915634754       -6.4671655362  S26       235             1.0000000000
      2531       232  SER       QQH7            2.0813309561        3.0697759916       -5.0177054093  S26       235             1.0000000000
      2532       233  PNM       S1             -3.1675201077        9.6399878657       -6.1600224114  S26       523             1.0000000000
      2533       233  PNM       C2             -1.8064650807        8.4879005320       -6.7326884087  S26       523             1.0000000000
      2534       233  PNM       C3             -1.4831803547        7.6500282497       -5.4665404895  S26       523             1.0000000000
      2535       233  PNM       N4             -2.7441562420        7.3550186766       -4.7545318475  S26       523             1.0000000000
      2536       233  PNM       C5             -3.7559063574        8.4564160995       -4.9111252099  S26       523             1.0000000000
      2537       233  PNM       C6             -3.6212982105        8.9108952841       -3.4217008671  S26       523             1.0000000000
      2538       233  PNM       C7             -2.6927184773        7.6960566633       -3.1533967997  S26       523             1.0000000000
      2539       233  PNM       O8             -1.5542493341        7.7548260485       -2.5441645734  S26       523             1.0000000000
      2540       233  PNM       C9             -2.3196055103        7.6045715912       -7.8599991592  S26       523             1.0000000000
      2541       233  PNM       C10            -0.6097196920        9.2991782847       -7.1971985264  S26       523             1.0000000000
      2542       233  PNM       C11            -0.7419409284        6.3830884570       -5.8362634020  S26       523             1.0000000000
      2543       233  PNM       O12            -1.2525800560        5.2525939365       -5.6769028383  S26       523             1.0000000000
      2544       233  PNM       O13             0.4980841713        6.5308090085       -6.3379817425  S26       523             1.0000000000
      2545       233  PNM       N14            -2.9231661362       10.1680616701       -3.2497071059  S26       523             1.0000000000
      2546       233  PNM       C15            -3.5300834415       11.3537075087       -3.4381985480  S26       523             1.0000000000
      2547       233  PNM       O16            -4.7587140545       11.4229842226       -3.7770347581  S26       523             1.0000000000
      2548       233  PNM       C17            -2.7438884078       12.6226495740       -3.2016666095  S26       523             1.0000000000
      2549       233  PNM       C18            -1.6692802264       12.8544948534       -4.2285814040  S26       523             1.0000000000
      2550       233  PNM       C19            -0.4120029477       13.3405208402       -3.8443723299  S26       523             1.0000000000
      2551       233  PNM       C20             0.5940680444       13.5316258589       -4.7925684239  S26       523             1.0000000000
      2552       233  PNM       C21             0.3580647885       13.2229685122       -6.1334158718  S26       523             1.0000000000
      2553       233  PNM       C22            -0.9038144833       12.7712664873       -6.5265561564  S26       523             1.0000000000
      2554       233  PNM       C23            -1.9227215507       12.6131625510       -5.5861103690  S26       523             1.0000000000
      2555       233  PNM       H24            -0.8231157190        8.2545643033       -4.7966893494  S26       523             1.0000000000
      2556       233  PNM       H25            -0.7903947507        9.7177389284       -8.1940576419  S26       523             1.0000000000
      2557       233  PNM       H26             0.2808724960        8.6622658609       -7.2453228791  S26       523             1.0000000000
      2558       233  PNM       H27            -0.3994053594       10.1329652423       -6.5184623831  S26       523             1.0000000000
      2559       233  PNM       H28            -2.5893215429        8.2057054370       -8.7351784722  S26       523             1.0000000000
      2560       233  PNM       H29            -3.2056784695        7.0402410408       -7.5475486824  S26       523             1.0000000000
      2561       233  PNM       H30            -1.5496084274        6.8849562176       -8.1646777378  S26       523             1.0000000000
      2562       233  PNM       H31            -4.7669041595        8.0562939792       -5.1493663562  S26       523             1.0000000000
      2563       233  PNM       H32            -4.5891408612        8.9325347526       -2.8689663171  S26       523             1.0000000000
      2564       233  PNM       H33            -2.2946170578       12.5960975761       -2.1931582879  S26       523             1.0000000000
      2565       233  PNM       H34            -3.4481628240       13.4739732868       -3.2149075761  S26       523             1.0000000000
      2566       233  PNM       H35            -0.2201808266       13.5744249082       -2.7909119379  S26       523             1.0000000000
      2567       233  PNM       H36             1.5765317329       13.9023398397       -4.4786457574  S26       523             1.0000000000
      2568       233  PNM       H37             1.1551120320       13.3497072833       -6.8766176353  S26       523             1.0000000000
      2569       233  PNM       H38            -1.0970860465       12.5300037825       -7.5773294416  S26       523             1.0000000000
      2570       233  PNM       H39            -2.9254038043       12.3013767634       -5.9025009754  S26       523             1.0000000000
      2571       233  PNM       H40            -1.9489593507       10.1171653465       -2.8853574241  S26       523             1.0000000000
      2572       234  TIP3      OH2            -4.6725486511        7.6655493378       -0.2437976692  S26       290             1.0000000000
      2573       234  TIP3      H1             -6.2465765336        7.5166971783       -0.1160943675  S26       290             1.0000000000
      2574       234  TIP3      H2             -4.1560868941        8.3308150696        0.3148171268  S26       290             1.0000000000
      2575       235  SER       CB             -2.8364497110        5.3337142818       -2.3206006427  S27       70              1.0000000000
      2576       235  SER       HB1            -3.3839045728        4.5155078536       -2.8241856096  S27       70              1.0000000000
      2577       235  SER       HB2            -1.8480573670        5.4554947351       -2.7723854088  S27       70              1.0000000000
      2578       235  SER       OG             -3.6135097321        6.5640026725       -2.5227289578  S27       70              1.0000000000
      2579       235  SER       HG1            -4.1079273940        7.3577720889       -0.9929141029  S27       70              1.0000000000
      2580       235  SER       QQH1           -2.7474474825        5.1286887705       -1.2373840257  S27       70              1.0000000000
      2581       236  LYS       CD             -6.2380659021        3.4744470577       -2.1662202590  S27       73              1.0000000000
      2582       236  LYS       HD1            -7.0159350586        3.0799498619       -2.8266736527  S27       73              1.0000000000
      2583       236  LYS       HD2            -5.2667420134        3.2960579332       -2.6456429082  S27       73              1.0000000000
      2584       236  LYS       QQH2           -6.2752508323        2.9374082105       -1.2118674646  S27       73              1.0000000000
      2585       236  LYS       CE             -6.4495807833        4.9612796462       -1.9641281641  S27       73              1.0000000000
      2586       236  LYS       HE1            -5.8362204420        5.3556393215       -1.1342573685  S27       73              1.0000000000
      2587       236  LYS       HE2            -7.5053831797        5.1845488556       -1.7293155143  S27       73              1.0000000000
      2588       236  LYS       NZ             -6.0846827077        5.7173819358       -3.1620368316  S27       73              1.0000000000
      2589       236  LYS       HZ1            -6.5156661193        5.3509206104       -4.0339834747  S27       73              1.0000000000
      2590       236  LYS       HZ2            -5.0374900181        5.7608201896       -3.3115836654  S27       73              1.0000000000
      2591       236  LYS       HZ3            -6.4110035216        6.7115366572       -3.0821573911  S27       73              1.0000000000
      2592       237  SER       CB             -4.4391399945        4.6843928320       -6.4791218354  S27       130             1.0000000000
      2593       237  SER       HB1            -4.4873244783        5.6318780264       -7.0304884490  S27       130             1.0000000000
      2594       237  SER       HB2            -3.6650064474        4.0482578106       -6.9429755433  S27       130             1.0000000000
      2595       237  SER       OG             -4.0602911877        4.9425213456       -5.0809721285  S27       130             1.0000000000
      2596       237  SER       HG1            -3.4475106350        5.8059886100       -5.0730245054  S27       130             1.0000000000
      2597       237  SER       QQH3           -5.4128676362        4.1663255412       -6.5012278499  S27       130             1.0000000000
      2598       238  GLU       CB            -10.0962519626        9.5847978796        0.6814510099  S27       166             1.0000000000
      2599       238  GLU       HB1            -9.7145609302       10.1970473005       -0.1455771333  S27       166             1.0000000000
      2600       238  GLU       HB2           -11.1563090618        9.3940393643        0.4968543558  S27       166             1.0000000000
      2601       238  GLU       QQH4           -9.9837157640       10.1114521646        1.6353323487  S27       166             1.0000000000
      2602       238  GLU       CG             -9.3418240839        8.2699845483        0.6911844026  S27       166             1.0000000000
      2603       238  GLU       HG1            -9.7689016059        7.5791455904       -0.0477006321  S27       166             1.0000000000
      2604       238  GLU       HG2            -9.4394355986        7.7554081233        1.6629158442  S27       166             1.0000000000
      2605       238  GLU       CD             -7.8886603434        8.4440950956        0.3785288342  S27       166             1.0000000000
      2606       238  GLU       OE1            -7.2810760657        9.5088123971        0.4314766748  S27       166             1.0000000000
      2607       238  GLU       OE2            -7.2460197154        7.3032194789        0.0078953549  S27       166             1.0000000000
      2608       239  ASN       CB             -2.7904934273       11.8633359724        1.3386765796  S27       170             1.0000000000
      2609       239  ASN       HB1            -1.8165491303       11.7658611286        0.8444220116  S27       170             1.0000000000
      2610       239  ASN       HB2            -3.2598615716       12.7997746466        1.0185760722  S27       170             1.0000000000
      2611       239  ASN       QQH5           -2.6608891854       11.8619093938        2.4276332154  S27       170             1.0000000000
      2612       239  ASN       CG             -3.6604882739       10.7003651637        0.9334492721  S27       170             1.0000000000
      2613       239  ASN       OD1            -3.2961228659        9.5073998043        1.1098469754  S27       170             1.0000000000
      2614       239  ASN       ND2            -4.8470330602       10.9881170790        0.3685050599  S27       170             1.0000000000
      2615       239  ASN       HD21           -5.5055427257       10.2318749524        0.1193021344  S27       170             1.0000000000
      2616       239  ASN       HD22           -5.0817635537       11.9596727410        0.1051008235  S27       170             1.0000000000
      2617       240  LYS       CE             -3.1207944660        1.8482820609       -4.7157290260  S27       234             1.0000000000
      2618       240  LYS       HE1            -3.5842177439        2.0286551282       -3.7368294088  S27       234             1.0000000000
      2619       240  LYS       HE2            -3.9031528751        1.8557666757       -5.4854575881  S27       234             1.0000000000
      2620       240  LYS       NZ             -2.1788924992        2.9199807301       -5.0194335152  S27       234             1.0000000000
      2621       240  LYS       HZ1            -1.6872775345        2.7473200812       -5.9304663769  S27       234             1.0000000000
      2622       240  LYS       HZ2            -1.4294434023        3.0335678918       -4.3019376278  S27       234             1.0000000000
      2623       240  LYS       HZ3            -2.6813160253        3.8565845148       -5.0835114025  S27       234             1.0000000000
      2624       240  LYS       QQH6           -2.5964375476        0.8835772213       -4.7001043425  S27       234             1.0000000000
      2625       241  SER       CB              2.4262607241        3.5846237083       -5.9446234420  S27       235             1.0000000000
      2626       241  SER       HB1             3.0880484440        2.9087077117       -6.5131646868  S27       235             1.0000000000
      2627       241  SER       HB2             3.0210884355        4.4703298114       -5.6568224182  S27       235             1.0000000000
      2628       241  SER       OG              1.3266253458        3.9439028722       -6.7868737812  S27       235             1.0000000000
      2629       241  SER       HG1             0.9058270199        4.7911350968       -6.4663756562  S27       235             1.0000000000
      2630       241  SER       QQH7            2.0810103210        3.0699187374       -5.0177690781  S27       235             1.0000000000
      2631       242  PNM       S1             -3.1689218010        9.6359453836       -6.1596767557  S27       523             1.0000000000
      2632       242  PNM       C2             -1.8067542542        8.4864586447       -6.7357401592  S27       523             1.0000000000
      2633       242  PNM       C3             -1.4925146662        7.6408092759       -5.4733099933  S27       523             1.0000000000
      2634       242  PNM       N4             -2.7620052565        7.3255789148       -4.7920296730  S27       523             1.0000000000
      2635       242  PNM       C5             -3.7547939052        8.4460438135       -4.9106861143  S27       523             1.0000000000
      2636       242  PNM       C6             -3.6196628817        8.9048664225       -3.4252454654  S27       523             1.0000000000
      2637       242  PNM       C7             -2.7117815565        7.6884236791       -3.1113874360  S27       523             1.0000000000
      2638       242  PNM       O8             -1.5588103014        7.7544608326       -2.5410711634  S27       523             1.0000000000
      2639       242  PNM       C9             -2.3192557279        7.6047579025       -7.8641278111  S27       523             1.0000000000
      2640       242  PNM       C10            -0.6090941728        9.2982569080       -7.1954624506  S27       523             1.0000000000
      2641       242  PNM       C11            -0.7407108083        6.3796824728       -5.8386794236  S27       523             1.0000000000
      2642       242  PNM       O12            -1.2435130079        5.2485931239       -5.6765006094  S27       523             1.0000000000
      2643       242  PNM       O13             0.5012235919        6.5338638610       -6.3384681159  S27       523             1.0000000000
      2644       242  PNM       N14            -2.9208335040       10.1623414956       -3.2521861534  S27       523             1.0000000000
      2645       242  PNM       C15            -3.5281795190       11.3490810058       -3.4380912378  S27       523             1.0000000000
      2646       242  PNM       O16            -4.7570144629       11.4189343881       -3.7744121335  S27       523             1.0000000000
      2647       242  PNM       C17            -2.7420527140       12.6180153062       -3.2008077074  S27       523             1.0000000000
      2648       242  PNM       C18            -1.6683125340       12.8519939823       -4.2282877471  S27       523             1.0000000000
      2649       242  PNM       C19            -0.4115238898       13.3396118887       -3.8444456555  S27       523             1.0000000000
      2650       242  PNM       C20             0.5939655774       13.5319823136       -4.7930189203  S27       523             1.0000000000
      2651       242  PNM       C21             0.3577580895       13.2232861406       -6.1338163788  S27       523             1.0000000000
      2652       242  PNM       C22            -0.9038111840       12.7704521535       -6.5265855077  S27       523             1.0000000000
      2653       242  PNM       C23            -1.9221426617       12.6108982487       -5.5857682177  S27       523             1.0000000000
      2654       242  PNM       H24            -0.8488165694        8.2443959464       -4.7855434063  S27       523             1.0000000000
      2655       242  PNM       H25            -0.7870902251        9.7176343239       -8.1924971125  S27       523             1.0000000000
      2656       242  PNM       H26             0.2815022133        8.6612185530       -7.2416021859  S27       523             1.0000000000
      2657       242  PNM       H27            -0.4007165818       10.1316064118       -6.5155883002  S27       523             1.0000000000
      2658       242  PNM       H28            -2.5884436941        8.2061057220       -8.7393748333  S27       523             1.0000000000
      2659       242  PNM       H29            -3.2048916597        7.0398822559       -7.5517544076  S27       523             1.0000000000
      2660       242  PNM       H30            -1.5485695797        6.8855704192       -8.1681170209  S27       523             1.0000000000
      2661       242  PNM       H31            -4.7732706236        8.0617670261       -5.1435848974  S27       523             1.0000000000
      2662       242  PNM       H32            -4.5914948037        8.9342029837       -2.8792049518  S27       523             1.0000000000
      2663       242  PNM       H33            -2.2920573418       12.5904887746       -2.1926284541  S27       523             1.0000000000
      2664       242  PNM       H34            -3.4468495654       13.4688948241       -3.2123461141  S27       523             1.0000000000
      2665       242  PNM       H35            -0.2195778945       13.5735892307       -2.7910135141  S27       523             1.0000000000
      2666       242  PNM       H36             1.5761358867       13.9036984516       -4.4793861099  S27       523             1.0000000000
      2667       242  PNM       H37             1.1544084717       13.3509308029       -6.8772739843  S27       523             1.0000000000
      2668       242  PNM       H38            -1.0972855355       12.5292162254       -7.5772925609  S27       523             1.0000000000
      2669       242  PNM       H39            -2.9244651360       12.2976750003       -5.9018506077  S27       523             1.0000000000
      2670       242  PNM       H40            -1.9456549308       10.1114920656       -2.8908323092  S27       523             1.0000000000
      2671       243  TIP3      OH2            -4.6716566117        7.6667316880       -0.2397324387  S27       290             1.0000000000
      2672       243  TIP3      H1             -6.2492147391        7.5156826787       -0.1136365967  S27       290             1.0000000000
      2673       243  TIP3      H2             -4.1583452950        8.3331717646        0.3215610302  S27       290             1.0000000000
      2674       244  SER       CB             -2.8352418980        5.3358589943       -2.3211698929  S28       70              1.0000000000
      2675       244  SER       HB1            -3.3884554751        4.5250287439       -2.8255071947  S28       70              1.0000000000
      2676       244  SER       HB2            -1.8475445123        5.4528802476       -2.7749150232  S28       70              1.0000000000
      2677       244  SER       OG             -3.6073679770        6.5723434101       -2.5210372977  S28       70              1.0000000000
      2678       244  SER       HG1            -4.1065867088        7.3553381134       -0.9862205645  S28       70              1.0000000000
      2679       244  SER       QQH1           -2.7454058006        5.1331404032       -1.2377955431  S28       70              1.0000000000
      2680       245  LYS       CD             -6.2372261876        3.4739130889       -2.1677015711  S28       73              1.0000000000
      2681       245  LYS       HD1            -7.0174130427        3.0811014532       -2.8263776001  S28       73              1.0000000000
      2682       245  LYS       HD2            -5.2678176869        3.2920188136       -2.6495267206  S28       73              1.0000000000
      2683       245  LYS       QQH2           -6.2744817268        2.9388137312       -1.2120220054  S28       73              1.0000000000
      2684       245  LYS       CE             -6.4428150983        4.9619643093       -1.9684461669  S28       73              1.0000000000
      2685       245  LYS       HE1            -5.8241647214        5.3563730981       -1.1423262649  S28       73              1.0000000000
      2686       245  LYS       HE2            -7.4966568505        5.1907055293       -1.7292893378  S28       73              1.0000000000
      2687       245  LYS       NZ             -6.0824960231        5.7107238192       -3.1724620825  S28       73              1.0000000000
      2688       245  LYS       HZ1            -6.5502982281        5.3595542933       -4.0325728147  S28       73              1.0000000000
      2689       245  LYS       HZ2            -5.0455001355        5.7025236275       -3.3770572094  S28       73              1.0000000000
      2690       245  LYS       HZ3            -6.3764221585        6.7131508613       -3.0843981355  S28       73              1.0000000000
      2691       246  SER       CB             -4.4383493352        4.6881544080       -6.4731912609  S28       130             1.0000000000
      2692       246  SER       HB1            -4.4870511201        5.6332512428       -7.0313737578  S28       130             1.0000000000
      2693       246  SER       HB2            -3.6651408127        4.0492530915       -6.9370497804  S28       130             1.0000000000
      2694       246  SER       OG             -4.0524864634        4.9548855605       -5.0711782272  S28       130             1.0000000000
      2695       246  SER       HG1            -3.3761011644        5.9970963076       -5.0446734735  S28       130             1.0000000000
      2696       246  SER       QQH3           -5.4161729610        4.1709499017       -6.4957886171  S28       130             1.0000000000
      2697       247  GLU       CB            -10.0964834406        9.5850758875        0.6815221195  S28       166             1.0000000000
      2698       247  GLU       HB1            -9.7147380112       10.1972490996       -0.1455462018  S28       166             1.0000000000
      2699       247  GLU       HB2           -11.1565254943        9.3943514535        0.4968984693  S28       166             1.0000000000
      2700       247  GLU       QQH4           -9.9839441789       10.1118041144        1.6353739981  S28       166             1.0000000000
      2701       247  GLU       CG             -9.3422740124        8.2702050775        0.6913561480  S28       166             1.0000000000
      2702       247  GLU       HG1            -9.7692651861        7.5794152354       -0.0476208282  S28       166             1.0000000000
      2703       247  GLU       HG2            -9.4401072758        7.7555287645        1.6630253113  S28       166             1.0000000000
      2704       247  GLU       CD             -7.8892597340        8.4437903375        0.3789883558  S28       166             1.0000000000
      2705       247  GLU       OE1            -7.2808445727        9.5085379405        0.4314863749  S28       166             1.0000000000
      2706       247  GLU       OE2            -7.2471311118        7.3029116946        0.0091790843  S28       166             1.0000000000
      2707       248  ASN       CB             -2.7905715796       11.8633277016        1.3387170796  S28       170             1.0000000000
      2708       248  ASN       HB1            -1.8165228001       11.7657419470        0.8446288611  S28       170             1.0000000000
      2709       248  ASN       HB2            -3.2597765764       12.7998491503        1.0186120129  S28       170             1.0000000000
      2710       248  ASN       QQH5           -2.6613130207       11.8616876471        2.4276763514  S28       170             1.0000000000
      2711       248  ASN       CG             -3.6607759038       10.7007249642        0.9335860383  S28       170             1.0000000000
      2712       248  ASN       OD1            -3.2960757942        9.5073227575        1.1095948566  S28       170             1.0000000000
      2713       248  ASN       ND2            -4.8468961414       10.9881181829        0.3681295692  S28       170             1.0000000000
      2714       248  ASN       HD21           -5.5071794611       10.2322622230        0.1215913783  S28       170             1.0000000000
      2715       248  ASN       HD22           -5.0825094080       11.9599830946        0.1064224407  S28       170             1.0000000000
      2716       249  LYS       CE             -3.1226469412        1.8489410675       -4.7156253247  S28       234             1.0000000000
      2717       249  LYS       HE1            -3.5862975968        2.0270769466       -3.7364115312  S28       234             1.0000000000
      2718       249  LYS       HE2            -3.9059201619        1.8554067234       -5.4842414436  S28       234             1.0000000000
      2719       249  LYS       NZ             -2.1876348935        2.9263234446       -5.0193393009  S28       234             1.0000000000
      2720       249  LYS       HZ1            -1.7006205752        2.7591062262       -5.9325684912  S28       234             1.0000000000
      2721       249  LYS       HZ2            -1.4379718890        3.0410354350       -4.3037527405  S28       234             1.0000000000
      2722       249  LYS       HZ3            -2.7114718453        3.8643877496       -5.0767941372  S28       234             1.0000000000
      2723       249  LYS       QQH6           -2.5956328934        0.8849962308       -4.7012214011  S28       234             1.0000000000
      2724       250  SER       CB              2.4262521928        3.5845971193       -5.9446885280  S28       235             1.0000000000
      2725       250  SER       HB1             3.0880439307        2.9086902125       -6.5131663402  S28       235             1.0000000000
      2726       250  SER       HB2             3.0215633363        4.4701685382       -5.6564908188  S28       235             1.0000000000
      2727       250  SER       OG              1.3273002779        3.9442892947       -6.7871689283  S28       235             1.0000000000
      2728       250  SER       HG1             0.9047133210        4.7892043750       -6.4652766930  S28       235             1.0000000000
      2729       250  SER       QQH7            2.0807775945        3.0699420859       -5.0179975528  S28       235             1.0000000000
      2730       251  PNM       S1             -3.1696245625        9.6334142614       -6.1590739956  S28       523             1.0000000000
      2731       251  PNM       C2             -1.8067379682        8.4858356774       -6.7385003111  S28       523             1.0000000000
      2732       251  PNM       C3             -1.4992864351        7.6333449177       -5.4789849484  S28       523             1.0000000000
      2733       251  PNM       N4             -2.7767684090        7.2988190266       -4.8218942713  S28       523             1.0000000000
      2734       251  PNM       C5             -3.7545439587        8.4374895262       -4.9101727017  S28       523             1.0000000000
      2735       251  PNM       C6             -3.6175528528        8.9012209076       -3.4273962243  S28       523             1.0000000000
      2736       251  PNM       C7             -2.7245514262        7.6866603770       -3.0751556208  S28       523             1.0000000000
      2737       251  PNM       O8             -1.5627295221        7.7546430008       -2.5418047883  S28       523             1.0000000000
      2738       251  PNM       C9             -2.3193499164        7.6048871401       -7.8667212946  S28       523             1.0000000000
      2739       251  PNM       C10            -0.6085046144        9.2980722715       -7.1946079042  S28       523             1.0000000000
      2740       251  PNM       C11            -0.7391635542        6.3746679995       -5.8410876917  S28       523             1.0000000000
      2741       251  PNM       O12            -1.2368008971        5.2481556587       -5.6760500601  S28       523             1.0000000000
      2742       251  PNM       O13             0.5037536647        6.5369049398       -6.3387342800  S28       523             1.0000000000
      2743       251  PNM       N14            -2.9191216827       10.1592757196       -3.2538604788  S28       523             1.0000000000
      2744       251  PNM       C15            -3.5280124705       11.3477163934       -3.4382149704  S28       523             1.0000000000
      2745       251  PNM       O16            -4.7554979734       11.4163505654       -3.7731533461  S28       523             1.0000000000
      2746       251  PNM       C17            -2.7412786350       12.6158609380       -3.2003898700  S28       523             1.0000000000
      2747       251  PNM       C18            -1.6677830450       12.8507052463       -4.2281989058  S28       523             1.0000000000
      2748       251  PNM       C19            -0.4112681199       13.3391342046       -3.8444442488  S28       523             1.0000000000
      2749       251  PNM       C20             0.5939195961       13.5321412621       -4.7932250087  S28       523             1.0000000000
      2750       251  PNM       C21             0.3576279447       13.2234138229       -6.1339908796  S28       523             1.0000000000
      2751       251  PNM       C22            -0.9037645814       12.7700425649       -6.5266465647  S28       523             1.0000000000
      2752       251  PNM       C23            -1.9218452030       12.6097260835       -5.5856456892  S28       523             1.0000000000
      2753       251  PNM       H24            -0.8719607067        8.2359376263       -4.7750676983  S28       523             1.0000000000
      2754       251  PNM       H25            -0.7853090382        9.7176337840       -8.1916350739  S28       523             1.0000000000
      2755       251  PNM       H26             0.2815578612        8.6602852240       -7.2395495161  S28       523             1.0000000000
      2756       251  PNM       H27            -0.4011378557       10.1311669846       -6.5140314397  S28       523             1.0000000000
      2757       251  PNM       H28            -2.5880548160        8.2065021388       -8.7418597507  S28       523             1.0000000000
      2758       251  PNM       H29            -3.2041882553        7.0391633705       -7.5540418907  S28       523             1.0000000000
      2759       251  PNM       H30            -1.5476170517        6.8866869114       -8.1699572033  S28       523             1.0000000000
      2760       251  PNM       H31            -4.7757103383        8.0627428470       -5.1382878405  S28       523             1.0000000000
      2761       251  PNM       H32            -4.5922720535        8.9342839468       -2.8869392615  S28       523             1.0000000000
      2762       251  PNM       H33            -2.2910222829       12.5872770339       -2.1923713407  S28       523             1.0000000000
      2763       251  PNM       H34            -3.4461284206       13.4666388571       -3.2109239730  S28       523             1.0000000000
      2764       251  PNM       H35            -0.2194356779       13.5733284012       -2.7910607692  S28       523             1.0000000000
      2765       251  PNM       H36             1.5758314270       13.9045426480       -4.4797188019  S28       523             1.0000000000
      2766       251  PNM       H37             1.1539854289       13.3516701850       -6.8775996201  S28       523             1.0000000000
      2767       251  PNM       H38            -1.0974981117       12.5291603220       -7.5773358581  S28       523             1.0000000000
      2768       251  PNM       H39            -2.9242508892       12.2966911110       -5.9017811581  S28       523             1.0000000000
      2769       251  PNM       H40            -1.9438262822       10.1108388661       -2.8929707616  S28       523             1.0000000000
      2770       252  TIP3      OH2            -4.6710961257        7.6679029939       -0.2373234597  S28       290             1.0000000000
      2771       252  TIP3      H1             -6.2520536499        7.5142455545       -0.1129137043  S28       290             1.0000000000
      2772       252  TIP3      H2             -4.1598926929        8.3338920879        0.3265421611  S28       290             1.0000000000
      2773       253  SER       CB             -2.8348052169        5.3365752870       -2.3216758992  S29       70              1.0000000000
      2774       253  SER       HB1            -3.3920434123        4.5330722217       -2.8282995216  S29       70              1.0000000000
      2775       253  SER       HB2            -1.8473598194        5.4499747994       -2.7762835627  S29       70              1.0000000000
      2776       253  SER       OG             -3.6026330984        6.5786500878       -2.5205801412  S29       70              1.0000000000
      2777       253  SER       HG1            -4.1066961730        7.3512147949       -0.9804155497  S29       70              1.0000000000
      2778       253  SER       QQH1           -2.7445072199        5.1365883178       -1.2379935448  S29       70              1.0000000000
      2779       254  LYS       CD             -6.2367618846        3.4733621543       -2.1685829969  S29       73              1.0000000000
      2780       254  LYS       HD1            -7.0185262403        3.0819410961       -2.8261131999  S29       73              1.0000000000
      2781       254  LYS       HD2            -5.2689721713        3.2893046562       -2.6526195440  S29       73              1.0000000000
      2782       254  LYS       QQH2           -6.2743347441        2.9396595918       -1.2116661983  S29       73              1.0000000000
      2783       254  LYS       CE             -6.4380294592        4.9622761576       -1.9717210534  S29       73              1.0000000000
      2784       254  LYS       HE1            -5.8163182390        5.3561282658       -1.1472418930  S29       73              1.0000000000
      2785       254  LYS       HE2            -7.4906107067        5.1949279666       -1.7292977175  S29       73              1.0000000000
      2786       254  LYS       NZ             -6.0802950300        5.7050378237       -3.1802535025  S29       73              1.0000000000
      2787       254  LYS       HZ1            -6.5755936533        5.3657625534       -4.0305842901  S29       73              1.0000000000
      2788       254  LYS       HZ2            -5.0524732215        5.6529899761       -3.4363019746  S29       73              1.0000000000
      2789       254  LYS       HZ3            -6.3487641395        6.7123244166       -3.0871782825  S29       73              1.0000000000
      2790       255  SER       CB             -4.4395791865        4.6885138973       -6.4676956983  S29       130             1.0000000000
      2791       255  SER       HB1            -4.4863402960        5.6358930971       -7.0291001870  S29       130             1.0000000000
      2792       255  SER       HB2            -3.6661942505        4.0490919837       -6.9354326510  S29       130             1.0000000000
      2793       255  SER       OG             -4.0569971179        4.9458007894       -5.0629411304  S29       130             1.0000000000
      2794       255  SER       HG1            -3.2366581474        6.2426718478       -5.0367453379  S29       130             1.0000000000
      2795       255  SER       QQH3           -5.4228323066        4.1731007318       -6.5012003736  S29       130             1.0000000000
      2796       256  GLU       CB            -10.0965818150        9.5852752313        0.6815511663  S29       166             1.0000000000
      2797       256  GLU       HB1            -9.7148454131       10.1974072898       -0.1455689878  S29       166             1.0000000000
      2798       256  GLU       HB2           -11.1566023085        9.3945231810        0.4969135173  S29       166             1.0000000000
      2799       256  GLU       QQH4           -9.9840351913       10.1121055042        1.6353666633  S29       166             1.0000000000
      2800       256  GLU       CG             -9.3424888013        8.2703928275        0.6914216417  S29       166             1.0000000000
      2801       256  GLU       HG1            -9.7694617525        7.5796122882       -0.0475699471  S29       166             1.0000000000
      2802       256  GLU       HG2            -9.4404210784        7.7556409192        1.6630569099  S29       166             1.0000000000
      2803       256  GLU       CD             -7.8896424359        8.4433748527        0.3791559174  S29       166             1.0000000000
      2804       256  GLU       OE1            -7.2805194726        9.5085376775        0.4314311030  S29       166             1.0000000000
      2805       256  GLU       OE2            -7.2480456583        7.3029558556        0.0100141168  S29       166             1.0000000000
      2806       257  ASN       CB             -2.7906210258       11.8633589640        1.3387403425  S29       170             1.0000000000
      2807       257  ASN       HB1            -1.8164448585       11.7657401614        0.8448267744  S29       170             1.0000000000
      2808       257  ASN       HB2            -3.2597179717       12.7999437153        1.0186532554  S29       170             1.0000000000
      2809       257  ASN       QQH5           -2.6616976981       11.8615139579        2.4276819031  S29       170             1.0000000000
      2810       257  ASN       CG             -3.6609848374       10.7010111473        0.9337417342  S29       170             1.0000000000
      2811       257  ASN       OD1            -3.2957904361        9.5073242917        1.1092040097  S29       170             1.0000000000
      2812       257  ASN       ND2            -4.8468179169       10.9880467855        0.3679219943  S29       170             1.0000000000
      2813       257  ASN       HD21           -5.5090071643       10.2325108698        0.1242248311  S29       170             1.0000000000
      2814       257  ASN       HD22           -5.0834447529       11.9602351330        0.1081591556  S29       170             1.0000000000
      2815       258  LYS       CE             -3.1239151826        1.8492987880       -4.7155727928  S29       234             1.0000000000
      2816       258  LYS       HE1            -3.5877260229        2.0259782997       -3.7361726204  S29       234             1.0000000000
      2817       258  LYS       HE2            -3.9078059003        1.8557568682       -5.4833032104  S29       234             1.0000000000
      2818       258  LYS       NZ             -2.1944456596        2.9309233263       -5.0192097649  S29       234             1.0000000000
      2819       258  LYS       HZ1            -1.7120308815        2.7677073150       -5.9338712314  S29       234             1.0000000000
      2820       258  LYS       HZ2            -1.4456018902        3.0463119487       -4.3049007838  S29       234             1.0000000000
      2821       258  LYS       HZ3            -2.7445264450        3.8728479551       -5.0712764382  S29       234             1.0000000000
      2822       258  LYS       QQH6           -2.5955348664        0.8850647903       -4.7019249456  S29       234             1.0000000000
      2823       259  SER       CB              2.4262897406        3.5845047164       -5.9447306508  S29       235             1.0000000000
      2824       259  SER       HB1             3.0880364036        2.9087123956       -6.5132170705  S29       235             1.0000000000
      2825       259  SER       HB2             3.0220273190        4.4700786181       -5.6562005303  S29       235             1.0000000000
      2826       259  SER       OG              1.3279450427        3.9445481359       -6.7874405727  S29       235             1.0000000000
      2827       259  SER       HG1             0.9036299237        4.7865645844       -6.4641350810  S29       235             1.0000000000
      2828       259  SER       QQH7            2.0806116490        3.0699382320       -5.0183377243  S29       235             1.0000000000
      2829       260  PNM       S1             -3.1699677599        9.6319771959       -6.1584804062  S29       523             1.0000000000
      2830       260  PNM       C2             -1.8064064081        8.4859731437       -6.7410673477  S29       523             1.0000000000
      2831       260  PNM       C3             -1.5021402438        7.6298562644       -5.4831580872  S29       523             1.0000000000
      2832       260  PNM       N4             -2.7807827639        7.2912405886       -4.8415555645  S29       523             1.0000000000
      2833       260  PNM       C5             -3.7540650583        8.4316987361       -4.9095078372  S29       523             1.0000000000
      2834       260  PNM       C6             -3.6161288771        8.8994840440       -3.4280002062  S29       523             1.0000000000
[truncated: 298,357 more chars]
