# Supplementary material for: Unraveling the energetic significance of chemical events in enzyme catalysis via machine-learning based regression approach
Source: Commun Chem. 2020 Oct 8;3:134. doi: 10.1038/s42004-020-00379-w (PMC9814854; doi:10.1038/s42004-020-00379-w)
Supplement: Supplementary file 3 — Supplementary Data 1 [file 42004_2020_379_MOESM3_ESM.zip › pathways/optimized.path/path.cor.sccdftb/path_15_p.cor]

* RETAIN ONLY THE QM ATOMS, WRITE PSF & COOR
* PREDEFINED VARS:
*     INCOR: DIRECTORY TO INPUT .COR FILE
*     INPSF: DIRECTORY TO INPUT .PSF FILE
*     OUTPSF: DIRECTORY TO OUTPUT .PSF FILE
*     OUTCOR: FILENAME OF OUTPUT .COR FILE
* ZILIN SONG, 17 DEC 2019
*  DATE:    12/17/19     21:13: 0      CREATED BY USER: zilins
*
      4950  EXT
         1         1  SER       CB             -3.0158191305        4.9595486145       -2.3484544114  S1        70              1.0000000000
         2         1  SER       HB1            -3.4742113611        4.0959354419       -2.8622767686  S1        70              1.0000000000
         3         1  SER       HB2            -2.0359949350        5.1750417486       -2.8060549607  S1        70              1.0000000000
         4         1  SER       OG             -3.9043137634        6.0855045928       -2.5322541309  S1        70              1.0000000000
         5         1  SER       HG1            -3.9778369968        6.6392978379       -1.6818773822  S1        70              1.0000000000
         6         1  SER       QQH1           -2.8911487114        4.7416101707       -1.2720703247  S1        70              1.0000000000
         7         2  LYS       CD             -6.5330500684        3.3538620893       -1.8267606779  S1        73              1.0000000000
         8         2  LYS       HD1            -7.3503680472        3.0089428726       -2.4706009631  S1        73              1.0000000000
         9         2  LYS       HD2            -5.5981512092        3.2264569481       -2.3882544734  S1        73              1.0000000000
        10         2  LYS       QQH2           -6.4985542008        2.7181679508       -0.9341188390  S1        73              1.0000000000
        11         2  LYS       CE             -6.7208812259        4.8061591396       -1.4510060242  S1        73              1.0000000000
        12         2  LYS       HE1            -5.9596096547        5.1403216532       -0.7254560224  S1        73              1.0000000000
        13         2  LYS       HE2            -7.6992411047        4.9940541887       -0.9841673490  S1        73              1.0000000000
        14         2  LYS       NZ             -6.6081989929        5.6878606071       -2.6038044726  S1        73              1.0000000000
        15         2  LYS       HZ1            -7.2139528000        5.4143434164       -3.3987886498  S1        73              1.0000000000
        16         2  LYS       HZ2            -5.6069146889        5.7474565578       -2.9321441567  S1        73              1.0000000000
        17         2  LYS       HZ3            -6.8844743638        6.6642819245       -2.3037962091  S1        73              1.0000000000
        18         3  SER       CB             -4.4217693145        4.4805742844       -6.6281809662  S1        130             1.0000000000
        19         3  SER       HB1            -4.4676323870        5.4244139531       -7.1860642577  S1        130             1.0000000000
        20         3  SER       HB2            -3.6982859691        3.8119669150       -7.1297103843  S1        130             1.0000000000
        21         3  SER       OG             -3.9688309264        4.7204907016       -5.2676278153  S1        130             1.0000000000
        22         3  SER       HG1            -3.3659072406        5.5135757876       -5.2688139664  S1        130             1.0000000000
        23         3  SER       QQH3           -5.4095923675        3.9965474771       -6.6048710399  S1        130             1.0000000000
        24         4  GLU       CB            -10.0641608506        9.3430671419        0.6871341195  S1        166             1.0000000000
        25         4  GLU       HB1            -9.7370021486        9.9736433728       -0.1494122999  S1        166             1.0000000000
        26         4  GLU       HB2           -11.1144846821        9.0919690387        0.5161813462  S1        166             1.0000000000
        27         4  GLU       QQH4           -9.9608257662        9.8784201568        1.6373994630  S1        166             1.0000000000
        28         4  GLU       CG             -9.2318070135        8.0713623640        0.6609804603  S1        166             1.0000000000
        29         4  GLU       HG1            -9.7095345179        7.3507531839       -0.0166284819  S1        166             1.0000000000
        30         4  GLU       HG2            -9.2309742842        7.5899043280        1.6527164947  S1        166             1.0000000000
        31         4  GLU       CD             -7.8008732893        8.2764008315        0.1933980135  S1        166             1.0000000000
        32         4  GLU       OE1            -7.1939203077        9.3519148891        0.4364645045  S1        166             1.0000000000
        33         4  GLU       OE2            -7.2471476667        7.2753195123       -0.4489516320  S1        166             1.0000000000
        34         5  ASN       CB             -2.7809609643       11.8747202581        1.2320766479  S1        170             1.0000000000
        35         5  ASN       HB1            -1.8129671577       11.7996670972        0.7238691736  S1        170             1.0000000000
        36         5  ASN       HB2            -3.2706175742       12.8036662034        0.9230273450  S1        170             1.0000000000
        37         5  ASN       QQH5           -2.6350550086       11.8781817301        2.3189040701  S1        170             1.0000000000
        38         5  ASN       CG             -3.6531123927       10.6905136692        0.8519257079  S1        170             1.0000000000
        39         5  ASN       OD1            -3.2278627384        9.5103546330        0.9348240228  S1        170             1.0000000000
        40         5  ASN       ND2            -4.9021433929       10.9550256760        0.4266649571  S1        170             1.0000000000
        41         5  ASN       HD21           -5.5931991134       10.1881605729        0.2638958607  S1        170             1.0000000000
        42         5  ASN       HD22           -5.2070102105       11.9271461793        0.2772042582  S1        170             1.0000000000
        43         6  LYS       CE             -3.0252415335        1.6788144993       -4.6380190443  S1        234             1.0000000000
        44         6  LYS       HE1            -3.4451058866        1.9716805460       -3.6681368909  S1        234             1.0000000000
        45         6  LYS       HE2            -3.8408499254        1.6096248165       -5.3677383214  S1        234             1.0000000000
        46         6  LYS       NZ             -2.0918128589        2.7005633987       -5.0997137482  S1        234             1.0000000000
        47         6  LYS       HZ1            -1.6352753003        2.4164080514       -6.0002538370  S1        234             1.0000000000
        48         6  LYS       HZ2            -1.3256951034        2.9013472970       -4.4198938499  S1        234             1.0000000000
        49         6  LYS       HZ3            -2.6063934518        3.6209689196       -5.2532076810  S1        234             1.0000000000
        50         6  LYS       QQH6           -2.5048419184        0.7167953150       -4.5367363750  S1        234             1.0000000000
        51         7  SER       CB              2.4503224974        3.4830427879       -5.9812243515  S1        235             1.0000000000
        52         7  SER       HB1             3.1331124093        2.8162128231       -6.5325738295  S1        235             1.0000000000
        53         7  SER       HB2             2.9859579119        4.4244166588       -5.7714468002  S1        235             1.0000000000
        54         7  SER       OG              1.2942562262        3.7107836439       -6.7992342428  S1        235             1.0000000000
        55         7  SER       HG1             0.8540180446        4.5598024174       -6.5236928701  S1        235             1.0000000000
        56         7  SER       QQH7            2.1712741737        3.0081670684       -5.0124210897  S1        235             1.0000000000
        57         8  PNM       S1             -3.0205725999        9.6556425855       -6.1352188317  S1        523             1.0000000000
        58         8  PNM       C2             -1.7946967278        8.3975539702       -6.8287439973  S1        523             1.0000000000
        59         8  PNM       C3             -1.3728924337        7.5773601822       -5.5801351028  S1        523             1.0000000000
        60         8  PNM       N4             -2.5637635581        7.4427445725       -4.7175056092  S1        523             1.0000000000
        61         8  PNM       C5             -3.6804109185        8.4420994873       -4.9639626877  S1        523             1.0000000000
        62         8  PNM       C6             -3.6114985832        8.8081421003       -3.4169019361  S1        523             1.0000000000
        63         8  PNM       C7             -2.4720699273        7.7746530670       -3.3525015885  S1        523             1.0000000000
        64         8  PNM       O8             -1.5782529318        7.5194672141       -2.5381272393  S1        523             1.0000000000
        65         8  PNM       C9             -2.4657221914        7.5049022236       -7.8596464636  S1        523             1.0000000000
        66         8  PNM       C10            -0.6075450659        9.1051767777       -7.4540500116  S1        523             1.0000000000
        67         8  PNM       C11            -0.7603658022        6.2393374938       -5.9464043006  S1        523             1.0000000000
        68         8  PNM       O12            -1.3907869098        5.1717928854       -5.7967435510  S1        523             1.0000000000
        69         8  PNM       O13             0.4880989880        6.2824829707       -6.4016721173  S1        523             1.0000000000
        70         8  PNM       N14            -3.0606841404       10.1166556486       -3.1405858993  S1        523             1.0000000000
        71         8  PNM       C15            -3.5532000232       11.2352459365       -3.7138324694  S1        523             1.0000000000
        72         8  PNM       O16            -4.5634732020       11.1881426236       -4.4761112217  S1        523             1.0000000000
        73         8  PNM       C17            -2.8400613915       12.5352585256       -3.4325447377  S1        523             1.0000000000
        74         8  PNM       C18            -1.8618000470       12.8560142117       -4.5328304806  S1        523             1.0000000000
        75         8  PNM       C19            -0.5682904207       13.3004470217       -4.2208882813  S1        523             1.0000000000
        76         8  PNM       C20             0.3360529087       13.6111034510       -5.2400297999  S1        523             1.0000000000
        77         8  PNM       C21            -0.0384597129       13.4670988741       -6.5778251881  S1        523             1.0000000000
        78         8  PNM       C22            -1.3286813282       13.0326572540       -6.8933448923  S1        523             1.0000000000
        79         8  PNM       C23            -2.2428510646       12.7397745797       -5.8793358796  S1        523             1.0000000000
        80         8  PNM       H24            -0.5989141893        8.1568394837       -5.0249885664  S1        523             1.0000000000
        81         8  PNM       H25            -0.8985489413        9.5821216877       -8.3962305325  S1        523             1.0000000000
        82         8  PNM       H26             0.1891418389        8.3824900416       -7.6666434067  S1        523             1.0000000000
        83         8  PNM       H27            -0.2022936578        9.8801209741       -6.7949331942  S1        523             1.0000000000
        84         8  PNM       H28            -2.8192406595        8.0976384342       -8.7101525130  S1        523             1.0000000000
        85         8  PNM       H29            -3.3237185574        6.9769150496       -7.4283685631  S1        523             1.0000000000
        86         8  PNM       H30            -1.7549878645        6.7573341270       -8.2358412012  S1        523             1.0000000000
        87         8  PNM       H31            -4.6315341410        7.9630068168       -5.2768426976  S1        523             1.0000000000
        88         8  PNM       H32            -4.5445248434        8.6129787330       -2.8372184509  S1        523             1.0000000000
        89         8  PNM       H33            -2.3162151581       12.4861786862       -2.4632642209  S1        523             1.0000000000
        90         8  PNM       H34            -3.5897691588       13.3431951138       -3.3614261303  S1        523             1.0000000000
        91         8  PNM       H35            -0.2652983943       13.4049477644       -3.1720480358  S1        523             1.0000000000
        92         8  PNM       H36             1.3415819696       13.9650279881       -4.9849474925  S1        523             1.0000000000
        93         8  PNM       H37             0.6747710015       13.7008210650       -7.3771569060  S1        523             1.0000000000
        94         8  PNM       H38            -1.6280534925       12.9228327911       -7.9419051025  S1        523             1.0000000000
        95         8  PNM       H39            -3.2642743134       12.4287855811       -6.1302489189  S1        523             1.0000000000
        96         8  PNM       H40            -2.1963705239       10.1647698788       -2.5676916023  S1        523             1.0000000000
        97         9  TIP3      OH2            -4.5892413462        7.6534585195       -0.5351580140  S1        290             1.0000000000
        98         9  TIP3      H1             -5.5893156971        7.6764880050       -0.4201160571  S1        290             1.0000000000
        99         9  TIP3      H2             -4.1411561795        8.3152929669        0.0685648924  S1        290             1.0000000000
       100        10  SER       CB             -3.0133712126        4.9665017011       -2.3463949852  S2        70              1.0000000000
       101        10  SER       HB1            -3.4782082712        4.1061388345       -2.8602788469  S2        70              1.0000000000
       102        10  SER       HB2            -2.0324717059        5.1755830415       -2.8043853934  S2        70              1.0000000000
       103        10  SER       OG             -3.8927404800        6.0998002741       -2.5297253660  S2        70              1.0000000000
       104        10  SER       HG1            -3.9788117069        6.6471543262       -1.6734699300  S2        70              1.0000000000
       105        10  SER       QQH1           -2.8898652989        4.7482307987       -1.2701344877  S2        70              1.0000000000
       106        11  LYS       CD             -6.5246574409        3.3519544934       -1.8415904273  S2        73              1.0000000000
       107        11  LYS       HD1            -7.3368147046        2.9993265062       -2.4876865708  S2        73              1.0000000000
       108        11  LYS       HD2            -5.5859006029        3.2237325321       -2.3965538521  S2        73              1.0000000000
       109        11  LYS       QQH2           -6.4937544900        2.7237737068       -0.9436294327  S2        73              1.0000000000
       110        11  LYS       CE             -6.7208727858        4.8071939656       -1.4799243025  S2        73              1.0000000000
       111        11  LYS       HE1            -5.9756797050        5.1485709232       -0.7412064975  S2        73              1.0000000000
       112        11  LYS       HE2            -7.7095185571        4.9982726880       -1.0367962080  S2        73              1.0000000000
       113        11  LYS       NZ             -6.5835560672        5.6770359730       -2.6395610477  S2        73              1.0000000000
       114        11  LYS       HZ1            -7.1675988883        5.3908261444       -3.4463375013  S2        73              1.0000000000
       115        11  LYS       HZ2            -5.5741852846        5.7373086107       -2.9444329152  S2        73              1.0000000000
       116        11  LYS       HZ3            -6.8692735820        6.6566489185       -2.3663027085  S2        73              1.0000000000
       117        12  SER       CB             -4.4223804621        4.4823470981       -6.6267261135  S2        130             1.0000000000
       118        12  SER       HB1            -4.4676037729        5.4257599869       -7.1852756167  S2        130             1.0000000000
       119        12  SER       HB2            -3.6976028829        3.8137686792       -7.1261823951  S2        130             1.0000000000
       120        12  SER       OG             -3.9721288351        4.7237854076       -5.2649295845  S2        130             1.0000000000
       121        12  SER       HG1            -3.3669487368        5.5159674569       -5.2664189812  S2        130             1.0000000000
       122        12  SER       QQH3           -5.4100184942        3.9978741487       -6.6046247166  S2        130             1.0000000000
       123        13  GLU       CB            -10.0636770752        9.3435451987        0.6877362340  S2        166             1.0000000000
       124        13  GLU       HB1            -9.7362333656        9.9741227929       -0.1487165693  S2        166             1.0000000000
       125        13  GLU       HB2           -11.1136693940        9.0914173621        0.5160832135  S2        166             1.0000000000
       126        13  GLU       QQH4           -9.9615565509        9.8791953226        1.6379800731  S2        166             1.0000000000
       127        13  GLU       CG             -9.2300543771        8.0729029448        0.6626774621  S2        166             1.0000000000
       128        13  GLU       HG1            -9.7026759334        7.3541640006       -0.0206383685  S2        166             1.0000000000
       129        13  GLU       HG2            -9.2354210256        7.5877091605        1.6526085946  S2        166             1.0000000000
       130        13  GLU       CD             -7.7959922655        8.2791262871        0.2047991113  S2        166             1.0000000000
       131        13  GLU       OE1            -7.1959552887        9.3607417935        0.4413305085  S2        166             1.0000000000
       132        13  GLU       OE2            -7.2352627487        7.2740212634       -0.4230693386  S2        166             1.0000000000
       133        14  ASN       CB             -2.7762033920       11.8689490254        1.2309537858  S2        170             1.0000000000
       134        14  ASN       HB1            -1.8068363561       11.7900565019        0.7259922078  S2        170             1.0000000000
       135        14  ASN       HB2            -3.2619353815       12.7988825406        0.9187116896  S2        170             1.0000000000
       136        14  ASN       QQH5           -2.6341589124       11.8733711141        2.3182921432  S2        170             1.0000000000
       137        14  ASN       CG             -3.6515580225       10.6871952306        0.8491765894  S2        170             1.0000000000
       138        14  ASN       OD1            -3.2293599933        9.5055286317        0.9286896840  S2        170             1.0000000000
       139        14  ASN       ND2            -4.8999499140       10.9558134190        0.4250093848  S2        170             1.0000000000
       140        14  ASN       HD21           -5.5942641234       10.1910782034        0.2640247860  S2        170             1.0000000000
       141        14  ASN       HD22           -5.2026586583       11.9290126029        0.2778541548  S2        170             1.0000000000
       142        15  LYS       CE             -3.0265333407        1.6790723288       -4.6372587931  S2        234             1.0000000000
       143        15  LYS       HE1            -3.4468311774        1.9709987276       -3.6672840515  S2        234             1.0000000000
       144        15  LYS       HE2            -3.8419563110        1.6095645104       -5.3671758976  S2        234             1.0000000000
       145        15  LYS       NZ             -2.0938815425        2.7018522576       -5.0982266738  S2        234             1.0000000000
       146        15  LYS       HZ1            -1.6372983575        2.4187643283       -5.9991196330  S2        234             1.0000000000
       147        15  LYS       HZ2            -1.3274626216        2.9022741104       -4.4186089650  S2        234             1.0000000000
       148        15  LYS       HZ3            -2.6085371289        3.6221076381       -5.2509363204  S2        234             1.0000000000
       149        15  LYS       QQH6           -2.5053008493        0.7174863325       -4.5364068592  S2        234             1.0000000000
       150        16  SER       CB              2.4499918800        3.4828974843       -5.9817948298  S2        235             1.0000000000
       151        16  SER       HB1             3.1326754360        2.8160651939       -6.5332421160  S2        235             1.0000000000
       152        16  SER       HB2             2.9856505086        4.4242686918       -5.7720925332  S2        235             1.0000000000
       153        16  SER       OG              1.2938259928        3.7106502419       -6.7996915144  S2        235             1.0000000000
       154        16  SER       HG1             0.8529420637        4.5590008819       -6.5231899586  S2        235             1.0000000000
       155        16  SER       QQH7            2.1710145609        3.0080231683       -5.0129797668  S2        235             1.0000000000
       156        17  PNM       S1             -3.0225249833        9.6504157016       -6.1349148245  S2        523             1.0000000000
       157        17  PNM       C2             -1.7955391074        8.3930252686       -6.8263900260  S2        523             1.0000000000
       158        17  PNM       C3             -1.3768091765        7.5721314785       -5.5773390244  S2        523             1.0000000000
       159        17  PNM       N4             -2.5702494004        7.4337701084       -4.7180415060  S2        523             1.0000000000
       160        17  PNM       C5             -3.6839517370        8.4375101940       -4.9639849175  S2        523             1.0000000000
       161        17  PNM       C6             -3.6130354375        8.8047254233       -3.4177653493  S2        523             1.0000000000
       162        17  PNM       C7             -2.4765764185        7.7683409807       -3.3522066918  S2        523             1.0000000000
       163        17  PNM       O8             -1.5762978965        7.5216937638       -2.5422719653  S2        523             1.0000000000
       164        17  PNM       C9             -2.4643211202        7.5011600267       -7.8594358327  S2        523             1.0000000000
       165        17  PNM       C10            -0.6069360262        9.1007701257       -7.4488580594  S2        523             1.0000000000
       166        17  PNM       C11            -0.7616074437        6.2359600189       -5.9450273572  S2        523             1.0000000000
       167        17  PNM       O12            -1.3908761348        5.1670041512       -5.7982012179  S2        523             1.0000000000
       168        17  PNM       O13             0.4868951779        6.2815843987       -6.3994583500  S2        523             1.0000000000
       169        17  PNM       N14            -3.0584469069       10.1117735516       -3.1426289059  S2        523             1.0000000000
       170        17  PNM       C15            -3.5523035771       11.2315736308       -3.7121806813  S2        523             1.0000000000
       171        17  PNM       O16            -4.5650964732       11.1857606047       -4.4712424415  S2        523             1.0000000000
       172        17  PNM       C17            -2.8380625255       12.5309185806       -3.4308662749  S2        523             1.0000000000
       173        17  PNM       C18            -1.8611594928       12.8526968212       -4.5320797360  S2        523             1.0000000000
       174        17  PNM       C19            -0.5679233707       13.2987697628       -4.2212668941  S2        523             1.0000000000
       175        17  PNM       C20             0.3351647760       13.6106130836       -5.2411598980  S2        523             1.0000000000
       176        17  PNM       C21            -0.0403408411       13.4662582993       -6.5786450658  S2        523             1.0000000000
       177        17  PNM       C22            -1.3303339794       13.0303236653       -6.8930504785  S2        523             1.0000000000
       178        17  PNM       C23            -2.2432462041       12.7361906373       -5.8782607213  S2        523             1.0000000000
       179        17  PNM       H24            -0.6052998787        8.1519100688       -5.0189857264  S2        523             1.0000000000
       180        17  PNM       H25            -0.8950325209        9.5750291990       -8.3932747763  S2        523             1.0000000000
       181        17  PNM       H26             0.1915050941        8.3786298796       -7.6566543889  S2        523             1.0000000000
       182        17  PNM       H27            -0.2052597573        9.8779632802       -6.7902807738  S2        523             1.0000000000
       183        17  PNM       H28            -2.8156198912        8.0944876234       -8.7104525484  S2        523             1.0000000000
       184        17  PNM       H29            -3.3235401996        6.9732863858       -7.4305391346  S2        523             1.0000000000
       185        17  PNM       H30            -1.7529458142        6.7535713492       -8.2343422036  S2        523             1.0000000000
       186        17  PNM       H31            -4.6367391966        7.9613797228       -5.2763085626  S2        523             1.0000000000
       187        17  PNM       H32            -4.5465590813        8.6133302014       -2.8376737490  S2        523             1.0000000000
       188        17  PNM       H33            -2.3128930970       12.4806828000       -2.4623613523  S2        523             1.0000000000
       189        17  PNM       H34            -3.5874142946       13.3390338383       -3.3577856551  S2        523             1.0000000000
       190        17  PNM       H35            -0.2641328041       13.4035983734       -3.1726942475  S2        523             1.0000000000
       191        17  PNM       H36             1.3404909414       13.9657403651       -4.9869271851  S2        523             1.0000000000
       192        17  PNM       H37             0.6719012521       13.7009108782       -7.3785837588  S2        523             1.0000000000
       193        17  PNM       H38            -1.6305279298       12.9203318851       -7.9413623125  S2        523             1.0000000000
       194        17  PNM       H39            -3.2645432923       12.4240754819       -6.1283099085  S2        523             1.0000000000
       195        17  PNM       H40            -2.1932170912       10.1581521011       -2.5709223507  S2        523             1.0000000000
       196        18  TIP3      OH2            -4.5920892964        7.6443930996       -0.5357684702  S2        290             1.0000000000
       197        18  TIP3      H1             -5.5937575566        7.6623460642       -0.4163978665  S2        290             1.0000000000
       198        18  TIP3      H2             -4.1445465619        8.3093371569        0.0655489389  S2        290             1.0000000000
       199        19  SER       CB             -3.0116706918        4.9738153765       -2.3440954040  S3        70              1.0000000000
       200        19  SER       HB1            -3.4832582800        4.1169257201       -2.8580202707  S3        70              1.0000000000
       201        19  SER       HB2            -2.0299497208        5.1764941383       -2.8029351038  S3        70              1.0000000000
       202        19  SER       OG             -3.8818073275        6.1145904141       -2.5261101008  S3        70              1.0000000000
       203        19  SER       HG1            -3.9814691609        6.6558322914       -1.6639879610  S3        70              1.0000000000
       204        19  SER       QQH1           -2.8887828992        4.7547744873       -1.2680986644  S3        70              1.0000000000
       205        20  LYS       CD             -6.5163591962        3.3499009930       -1.8560777239  S3        73              1.0000000000
       206        20  LYS       HD1            -7.3234626842        2.9896836572       -2.5042066065  S3        73              1.0000000000
       207        20  LYS       HD2            -5.5738714039        3.2207602780       -2.4045902482  S3        73              1.0000000000
       208        20  LYS       QQH2           -6.4890707787        2.7293534270       -0.9528098340  S3        73              1.0000000000
       209        20  LYS       CE             -6.7206598711        4.8080519728       -1.5087784768  S3        73              1.0000000000
       210        20  LYS       HE1            -5.9921850740        5.1567818616       -0.7569701031  S3        73              1.0000000000
       211        20  LYS       HE2            -7.7193269556        5.0017700306       -1.0900002315  S3        73              1.0000000000
       212        20  LYS       NZ             -6.5583527019        5.6659385152       -2.6747616713  S3        73              1.0000000000
       213        20  LYS       HZ1            -7.1190433283        5.3658763174       -3.4930510417  S3        73              1.0000000000
       214        20  LYS       HZ2            -5.5413223987        5.7284589685       -2.9549932847  S3        73              1.0000000000
       215        20  LYS       HZ3            -6.8546446674        6.6481319027       -2.4288769146  S3        73              1.0000000000
       216        21  SER       CB             -4.4229925174        4.4840736611       -6.6253153292  S3        130             1.0000000000
       217        21  SER       HB1            -4.4675706908        5.4271318181       -7.1843958032  S3        130             1.0000000000
       218        21  SER       HB2            -3.6969644810        3.8155599293       -7.1227963783  S3        130             1.0000000000
       219        21  SER       OG             -3.9753634060        4.7268554497       -5.2622635933  S3        130             1.0000000000
       220        21  SER       HG1            -3.3686793683        5.5187419550       -5.2637340165  S3        130             1.0000000000
       221        21  SER       QQH3           -5.4104606024        3.9991836616       -6.6044713401  S3        130             1.0000000000
       222        22  GLU       CB            -10.0632524488        9.3438832605        0.6882830064  S3        166             1.0000000000
       223        22  GLU       HB1            -9.7357372626        9.9745748801       -0.1480658186  S3        166             1.0000000000
       224        22  GLU       HB2           -11.1129044456        9.0906154532        0.5160576209  S3        166             1.0000000000
       225        22  GLU       QQH4           -9.9622587874        9.8797229669        1.6385499444  S3        166             1.0000000000
       226        22  GLU       CG             -9.2281806405        8.0744281598        0.6640257916  S3        166             1.0000000000
       227        22  GLU       HG1            -9.6953608116        7.3577588380       -0.0253660661  S3        166             1.0000000000
       228        22  GLU       HG2            -9.2397787738        7.5851412815        1.6519297178  S3        166             1.0000000000
       229        22  GLU       CD             -7.7911303624        8.2824999769        0.2163142172  S3        166             1.0000000000
       230        22  GLU       OE1            -7.1980691810        9.3699745056        0.4462256604  S3        166             1.0000000000
       231        22  GLU       OE2            -7.2228208049        7.2736103842       -0.3965188519  S3        166             1.0000000000
       232        23  ASN       CB             -2.7714507199       11.8633313418        1.2299348714  S3        170             1.0000000000
       233        23  ASN       HB1            -1.8007139328       11.7806869880        0.7282327230  S3        170             1.0000000000
       234        23  ASN       HB2            -3.2533275970       12.7942105715        0.9145169342  S3        170             1.0000000000
       235        23  ASN       QQH5           -2.6333032310       11.8687308465        2.3177773459  S3        170             1.0000000000
       236        23  ASN       CG             -3.6499131654       10.6839821656        0.8464536755  S3        170             1.0000000000
       237        23  ASN       OD1            -3.2309444526        9.5007840349        0.9225883016  S3        170             1.0000000000
       238        23  ASN       ND2            -4.8975806458       10.9567927832        0.4231985649  S3        170             1.0000000000
       239        23  ASN       HD21           -5.5950396599       10.1942450265        0.2636928631  S3        170             1.0000000000
       240        23  ASN       HD22           -5.1979607334       11.9310445804        0.2779386362  S3        170             1.0000000000
       241        24  LYS       CE             -3.0277926980        1.6793719591       -4.6365053902  S3        234             1.0000000000
       242        24  LYS       HE1            -3.4485362024        1.9703471847       -3.6664419764  S3        234             1.0000000000
       243        24  LYS       HE2            -3.8430171494        1.6095720658       -5.3666436729  S3        234             1.0000000000
       244        24  LYS       NZ             -2.0958940597        2.7031773358       -5.0967069043  S3        234             1.0000000000
       245        24  LYS       HZ1            -1.6392585759        2.4211715565       -5.9979476987  S3        234             1.0000000000
       246        24  LYS       HZ2            -1.3291860759        2.9032201809       -4.4172713424  S3        234             1.0000000000
       247        24  LYS       HZ3            -2.6106155330        3.6232985173       -5.2486336820  S3        234             1.0000000000
       248        24  LYS       QQH6           -2.5057391576        0.7182139301       -4.5360925078  S3        234             1.0000000000
       249        25  SER       CB              2.4496806772        3.4827685881       -5.9823537845  S3        235             1.0000000000
       250        25  SER       HB1             3.1322553344        2.8159345784       -6.5339091154  S3        235             1.0000000000
       251        25  SER       HB2             2.9853701366        4.4241281849       -5.7727136865  S3        235             1.0000000000
       252        25  SER       OG              1.2934162312        3.7105517133       -6.8001331168  S3        235             1.0000000000
       253        25  SER       HG1             0.8519444094        4.5582839141       -6.5227271507  S3        235             1.0000000000
       254        25  SER       QQH7            2.1707746531        3.0078852199       -5.0135333536  S3        235             1.0000000000
       255        26  PNM       S1             -3.0243773480        9.6453066601       -6.1346491052  S3        523             1.0000000000
       256        26  PNM       C2             -1.7963224148        8.3885733584       -6.8240144677  S3        523             1.0000000000
       257        26  PNM       C3             -1.3806774429        7.5669772841       -5.5744869351  S3        523             1.0000000000
       258        26  PNM       N4             -2.5767270754        7.4247668092       -4.7185462125  S3        523             1.0000000000
       259        26  PNM       C5             -3.6873603292        8.4329838093       -4.9640213960  S3        523             1.0000000000
       260        26  PNM       C6             -3.6146273846        8.8013591154       -3.4187135167  S3        523             1.0000000000
       261        26  PNM       C7             -2.4812756160        7.7619186438       -3.3517285224  S3        523             1.0000000000
       262        26  PNM       O8             -1.5744395797        7.5240766290       -2.5463368365  S3        523             1.0000000000
       263        26  PNM       C9             -2.4629325052        7.4975287856       -7.8591856316  S3        523             1.0000000000
       264        26  PNM       C10            -0.6063469755        9.0964622573       -7.4437716485  S3        523             1.0000000000
       265        26  PNM       C11            -0.7627929053        6.2326540282       -5.9436638976  S3        523             1.0000000000
       266        26  PNM       O12            -1.3908091622        5.1623427705       -5.7997373515  S3        523             1.0000000000
       267        26  PNM       O13             0.4857824660        6.2808087823       -6.3973422153  S3        523             1.0000000000
       268        26  PNM       N14            -3.0562686654       10.1069210223       -3.1446809395  S3        523             1.0000000000
       269        26  PNM       C15            -3.5514036276       11.2279397314       -3.7105545370  S3        523             1.0000000000
       270        26  PNM       O16            -4.5667843788       11.1835101633       -4.4662892427  S3        523             1.0000000000
       271        26  PNM       C17            -2.8360544689       12.5266233702       -3.4292414791  S3        523             1.0000000000
       272        26  PNM       C18            -1.8605067097       12.8494565896       -4.5313599862  S3        523             1.0000000000
       273        26  PNM       C19            -0.5675497250       13.2971488229       -4.2216383382  S3        523             1.0000000000
       274        26  PNM       C20             0.3343180561       13.6101529066       -5.2422560664  S3        523             1.0000000000
       275        26  PNM       C21            -0.0421488505       13.4654556130       -6.5794405631  S3        523             1.0000000000
       276        26  PNM       C22            -1.3319166277       13.0280703025       -6.8927677453  S3        523             1.0000000000
       277        26  PNM       C23            -2.2436018615       12.7327051459       -5.8772243832  S3        523             1.0000000000
       278        26  PNM       H24            -0.6116925154        8.1470652938       -5.0128961429  S3        523             1.0000000000
       279        26  PNM       H25            -0.8917186483        9.5681785952       -8.3902802068  S3        523             1.0000000000
       280        26  PNM       H26             0.1937371051        8.3748647735       -7.6470531021  S3        523             1.0000000000
       281        26  PNM       H27            -0.2080594816        9.8757850922       -6.7857320470  S3        523             1.0000000000
       282        26  PNM       H28            -2.8120551601        8.0914920856       -8.7106627754  S3        523             1.0000000000
       283        26  PNM       H29            -3.3233605753        6.9697779180       -7.4326467071  S3        523             1.0000000000
       284        26  PNM       H30            -1.7509645875        6.7499181504       -8.2328804277  S3        523             1.0000000000
       285        26  PNM       H31            -4.6418072342        7.9598771802       -5.2758605207  S3        523             1.0000000000
       286        26  PNM       H32            -4.5488233793        8.6138542072       -2.8384799367  S3        523             1.0000000000
       287        26  PNM       H33            -2.3095708393       12.4752373937       -2.4615181999  S3        523             1.0000000000
       288        26  PNM       H34            -3.5850678064       13.3348920278       -3.3541903194  S3        523             1.0000000000
       289        26  PNM       H35            -0.2629912791       13.4022881555       -3.1733212295  S3        523             1.0000000000
       290        26  PNM       H36             1.3394484528       13.9664419599       -4.9888418094  S3        523             1.0000000000
       291        26  PNM       H37             0.6691444839       13.7009808660       -7.3799649861  S3        523             1.0000000000
       292        26  PNM       H38            -1.6329016257       12.9179141545       -7.9408386102  S3        523             1.0000000000
       293        26  PNM       H39            -3.2647630788       12.4194741762       -6.1264406419  S3        523             1.0000000000
       294        26  PNM       H40            -2.1899680661       10.1514807519       -2.5743872508  S3        523             1.0000000000
       295        27  TIP3      OH2            -4.5963451305        7.6347761599       -0.5371734378  S3        290             1.0000000000
       296        27  TIP3      H1             -5.5998798130        7.6479100762       -0.4129754308  S3        290             1.0000000000
       297        27  TIP3      H2             -4.1489528728        8.3025681734        0.0614431140  S3        290             1.0000000000
       298        28  SER       CB             -3.0107028123        4.9815186026       -2.3415763070  S4        70              1.0000000000
       299        28  SER       HB1            -3.4892886785        4.1283283419       -2.8556206009  S4        70              1.0000000000
       300        28  SER       HB2            -2.0284243466        5.1779027498       -2.8016993804  S4        70              1.0000000000
       301        28  SER       OG             -3.8715198369        6.1299396576       -2.5213729046  S4        70              1.0000000000
       302        28  SER       HG1            -3.9861433283        6.6656031527       -1.6532996435  S4        70              1.0000000000
       303        28  SER       QQH1           -2.8878635334        4.7611540906       -1.2660043569  S4        70              1.0000000000
       304        29  LYS       CD             -6.5081494417        3.3476854371       -1.8702980442  S4        73              1.0000000000
       305        29  LYS       HD1            -7.3103273575        2.9800746777       -2.5202731893  S4        73              1.0000000000
       306        29  LYS       HD2            -5.5620506296        3.2175117052       -2.4124217127  S4        73              1.0000000000
       307        29  LYS       QQH2           -6.4845484345        2.7348025705       -0.9617930814  S4        73              1.0000000000
       308        29  LYS       CE             -6.7201943903        4.8086756359       -1.5375007447  S4        73              1.0000000000
       309        29  LYS       HE1            -6.0090198201        5.1646947389       -0.7726980355  S4        73              1.0000000000
       310        29  LYS       HE2            -7.7285668598        5.0045103603       -1.1435989773  S4        73              1.0000000000
       311        29  LYS       NZ             -6.5324847892        5.6547807804       -2.7091485070  S4        73              1.0000000000
       312        29  LYS       HZ1            -7.0675970212        5.3397642193       -3.5389037023  S4        73              1.0000000000
       313        29  LYS       HZ2            -5.5083242264        5.7216250996       -2.9631773894  S4        73              1.0000000000
       314        29  LYS       HZ3            -6.8409218728        6.6386133139       -2.4907983765  S4        73              1.0000000000
       315        30  SER       CB             -4.4236130230        4.4857606360       -6.6239539538  S4        130             1.0000000000
       316        30  SER       HB1            -4.4675211928        5.4285328757       -7.1834296162  S4        130             1.0000000000
       317        30  SER       HB2            -3.6963697849        3.8173568192       -7.1195473065  S4        130             1.0000000000
       318        30  SER       OG             -3.9785351358        4.7296658238       -5.2596315244  S4        130             1.0000000000
       319        30  SER       HG1            -3.3712303226        5.5219602680       -5.2607159922  S4        130             1.0000000000
       320        30  SER       QQH3           -5.4109362846        4.0004853979       -6.6044194098  S4        130             1.0000000000
       321        31  GLU       CB            -10.0628480949        9.3440695386        0.6887702088  S4        166             1.0000000000
       322        31  GLU       HB1            -9.7354630500        9.9749909801       -0.1474605339  S4        166             1.0000000000
       323        31  GLU       HB2           -11.1121415381        9.0895468514        0.5160869545  S4        166             1.0000000000
       324        31  GLU       QQH4           -9.9629132493        9.8799777310        1.6391107071  S4        166             1.0000000000
       325        31  GLU       CG             -9.2261481392        8.0758880852        0.6650247221  S4        166             1.0000000000
       326        31  GLU       HG1            -9.6876455174        7.3614280304       -0.0306764202  S4        166             1.0000000000
       327        31  GLU       HG2            -9.2439287033        7.5822642106        1.6507276148  S4        166             1.0000000000
       328        31  GLU       CD             -7.7862286419        8.2864383633        0.2278450174  S4        166             1.0000000000
       329        31  GLU       OE1            -7.2002879742        9.3794586691        0.4511285153  S4        166             1.0000000000
       330        31  GLU       OE2            -7.2096441196        7.2740143894       -0.3696649531  S4        166             1.0000000000
       331        32  ASN       CB             -2.7667085252       11.8578690636        1.2290150054  S4        170             1.0000000000
       332        32  ASN       HB1            -1.7946204392       11.7716222082        0.7305564671  S4        170             1.0000000000
       333        32  ASN       HB2            -3.2448504388       12.7896193546        0.9104840830  S4        170             1.0000000000
       334        32  ASN       QQH5           -2.6324419313       11.8642408864        2.3173467823  S4        170             1.0000000000
       335        32  ASN       CG             -3.6481337669       10.6808490537        0.8437623235  S4        170             1.0000000000
       336        32  ASN       OD1            -3.2326503165        9.4960856211        0.9164699237  S4        170             1.0000000000
       337        32  ASN       ND2            -4.8950446295       10.9579823889        0.4212330907  S4        170             1.0000000000
       338        32  ASN       HD21           -5.5954537603       10.1976436203        0.2628722763  S4        170             1.0000000000
       339        32  ASN       HD22           -5.1929596357       11.9332611589        0.2775271095  S4        170             1.0000000000
       340        33  LYS       CE             -3.0290219413        1.6797096461       -4.6357546856  S4        234             1.0000000000
       341        33  LYS       HE1            -3.4502282585        1.9697140546       -3.6656060337  S4        234             1.0000000000
       342        33  LYS       HE2            -3.8440347160        1.6096470425       -5.3661280775  S4        234             1.0000000000
       343        33  LYS       NZ             -2.0978718598        2.7045598085       -5.0951495814  S4        234             1.0000000000
       344        33  LYS       HZ1            -1.6411836749        2.4236640858       -5.9967394927  S4        234             1.0000000000
       345        33  LYS       HZ2            -1.3308790106        2.9041932453       -4.4158858902  S4        234             1.0000000000
       346        33  LYS       HZ3            -2.6127931363        3.6246161533       -5.2462514665  S4        234             1.0000000000
       347        33  LYS       QQH6           -2.5061637825        0.7189657237       -4.5358024331  S4        234             1.0000000000
       348        34  SER       CB              2.4493868698        3.4826569792       -5.9829035738  S4        235             1.0000000000
       349        34  SER       HB1             3.1318503795        2.8158223209       -6.5345708419  S4        235             1.0000000000
       350        34  SER       HB2             2.9851154787        4.4239990750       -5.7733161137  S4        235             1.0000000000
       351        34  SER       OG              1.2930258499        3.7104863867       -6.8005647746  S4        235             1.0000000000
       352        34  SER       HG1             0.8510078159        4.5576411113       -6.5223010891  S4        235             1.0000000000
       353        34  SER       QQH7            2.1705520602        3.0077538127       -5.0140817725  S4        235             1.0000000000
       354        35  PNM       S1             -3.0261208415        9.6402335083       -6.1343870467  S4        523             1.0000000000
       355        35  PNM       C2             -1.7970511909        8.3841921689       -6.8216207222  S4        523             1.0000000000
       356        35  PNM       C3             -1.3845028343        7.5618860072       -5.5715755350  S4        523             1.0000000000
       357        35  PNM       N4             -2.5832157876        7.4156973042       -4.7190331106  S4        523             1.0000000000
       358        35  PNM       C5             -3.6906425544        8.4285083185       -4.9640760012  S4        523             1.0000000000
       359        35  PNM       C6             -3.6162872838        8.7980140998       -3.4197487663  S4        523             1.0000000000
       360        35  PNM       C7             -2.4861901998        7.7553013494       -3.3510168219  S4        523             1.0000000000
       361        35  PNM       O8             -1.5727091879        7.5266270166       -2.5503536537  S4        523             1.0000000000
       362        35  PNM       C9             -2.4615468443        7.4939907165       -7.8589007307  S4        523             1.0000000000
       363        35  PNM       C10            -0.6057700916        9.0922427550       -7.4387818459  S4        523             1.0000000000
       364        35  PNM       C11            -0.7639086551        6.2294367439       -5.9423166443  S4        523             1.0000000000
       365        35  PNM       O12            -1.3906081036        5.1577615922       -5.8013571355  S4        523             1.0000000000
       366        35  PNM       O13             0.4847601597        6.2801468772       -6.3953206977  S4        523             1.0000000000
       367        35  PNM       N14            -3.0541464098       10.1020627981       -3.1467441109  S4        523             1.0000000000
       368        35  PNM       C15            -3.5504882343       11.2243211268       -3.7089493201  S4        523             1.0000000000
       369        35  PNM       O16            -4.5685369551       11.1813827702       -4.4612516191  S4        523             1.0000000000
       370        35  PNM       C17            -2.8340393058       12.5223544430       -3.4276684031  S4        523             1.0000000000
       371        35  PNM       C18            -1.8598417149       12.8462813190       -4.5306684910  S4        523             1.0000000000
       372        35  PNM       C19            -0.5671699008       13.2955777056       -4.2220079788  S4        523             1.0000000000
       373        35  PNM       C20             0.3335049729       13.6097194978       -5.2433296053  S4        523             1.0000000000
       374        35  PNM       C21            -0.0438968704       13.4646871683       -6.5802193668  S4        523             1.0000000000
       375        35  PNM       C22            -1.3334410913       13.0258850902       -6.8924978167  S4        523             1.0000000000
       376        35  PNM       C23            -2.2439252640       12.7293026355       -5.8762222485  S4        523             1.0000000000
       377        35  PNM       H24            -0.6181014395        8.1422988993       -5.0067156757  S4        523             1.0000000000
       378        35  PNM       H25            -0.8885677701        9.5614926398       -8.3872853059  S4        523             1.0000000000
       379        35  PNM       H26             0.1958888389        8.3711995936       -7.6377430671  S4        523             1.0000000000
       380        35  PNM       H27            -0.2107498284        9.8736390812       -6.7813077263  S4        523             1.0000000000
       381        35  PNM       H28            -2.8085257202        8.0886222612       -8.7107972514  S4        523             1.0000000000
       382        35  PNM       H29            -3.3231762436        6.9663762664       -7.4346975613  S4        523             1.0000000000
       383        35  PNM       H30            -1.7490273571        6.7463525496       -8.2314434795  S4        523             1.0000000000
       384        35  PNM       H31            -4.6467507055        7.9584870929       -5.2754882011  S4        523             1.0000000000
       385        35  PNM       H32            -4.5513376710        8.6145649127       -2.8396642539  S4        523             1.0000000000
       386        35  PNM       H33            -2.3062727478       12.4698684916       -2.4607157934  S4        523             1.0000000000
       387        35  PNM       H34            -3.5827512722       13.3307475757       -3.3506871014  S4        523             1.0000000000
       388        35  PNM       H35            -0.2618646357       13.4010090929       -3.1739404646  S4        523             1.0000000000
       389        35  PNM       H36             1.3384433782       13.9671286450       -4.9907087313  S4        523             1.0000000000
       390        35  PNM       H37             0.6664837023       13.7010352850       -7.3813108027  S4        523             1.0000000000
       391        35  PNM       H38            -1.6351912002       12.9155680023       -7.9403345349  S4        523             1.0000000000
       392        35  PNM       H39            -3.2649436000       12.4149581871       -6.1246295452  S4        523             1.0000000000
       393        35  PNM       H40            -2.1866327674       10.1447276709       -2.5780863960  S4        523             1.0000000000
       394        36  TIP3      OH2            -4.6020018216        7.6245738061       -0.5393925351  S4        290             1.0000000000
       395        36  TIP3      H1             -5.6078015614        7.6329053055       -0.4098951589  S4        290             1.0000000000
       396        36  TIP3      H2             -4.1542851240        8.2950942347        0.0562303149  S4        290             1.0000000000
       397        37  SER       CB             -3.0107772278        4.9897555132       -2.3388323744  S5        70              1.0000000000
       398        37  SER       HB1            -3.4966364077        4.1406113271       -2.8531978208  S5        70              1.0000000000
       399        37  SER       HB2            -2.0283427783        5.1802376742       -2.8007949093  S5        70              1.0000000000
       400        37  SER       OG             -3.8624319204        6.1461471936       -2.5149408091  S5        70              1.0000000000
       401        37  SER       HG1            -3.9944451854        6.6773873063       -1.6406915865  S5        70              1.0000000000
       402        37  SER       QQH1           -2.8871532878        4.7670968367       -1.2639349386  S5        70              1.0000000000
       403        38  LYS       CD             -6.5000741049        3.3452082505       -1.8841462903  S5        73              1.0000000000
       404        38  LYS       HD1            -7.2975496940        2.9705505380       -2.5357518204  S5        73              1.0000000000
       405        38  LYS       HD2            -5.5505523498        3.2138137373       -2.4200481066  S5        73              1.0000000000
       406        38  LYS       QQH2           -6.4802656326        2.7399192007       -0.9705382719  S5        73              1.0000000000
       407        38  LYS       CE             -6.7192613984        4.8089189341       -1.5657872232  S5        73              1.0000000000
       408        38  LYS       HE1            -6.0259236613        5.1717794818       -0.7879313058  S5        73              1.0000000000
       409        38  LYS       HE2            -7.7369688254        5.0063680464       -1.1972730628  S5        73              1.0000000000
       410        38  LYS       NZ             -6.5054044589        5.6437959618       -2.7419896990  S5        73              1.0000000000
       411        38  LYS       HZ1            -7.0115635654        5.3125591835       -3.5835239123  S5        73              1.0000000000
       412        38  LYS       HZ2            -5.4740753142        5.7182260174       -2.9669726664  S5        73              1.0000000000
       413        38  LYS       HZ3            -6.8283726283        6.6278644647       -2.5512332183  S5        73              1.0000000000
       414        39  SER       CB             -4.4242382940        4.4874007816       -6.6226694975  S5        130             1.0000000000
       415        39  SER       HB1            -4.4674395435        5.4299886822       -7.1823657608  S5        130             1.0000000000
       416        39  SER       HB2            -3.6958242853        3.8191599628       -7.1164962322  S5        130             1.0000000000
       417        39  SER       OG             -3.9817112383        4.7321352210       -5.2570664909  S5        130             1.0000000000
       418        39  SER       HG1            -3.3751169598        5.5258551103       -5.2571589559  S5        130             1.0000000000
       419        39  SER       QQH3           -5.4114608361        4.0017862299       -6.6045703615  S5        130             1.0000000000
       420        40  GLU       CB            -10.0624536139        9.3440330027        0.6891749909  S5        166             1.0000000000
       421        40  GLU       HB1            -9.7354747879        9.9753473021       -0.1469117735  S5        166             1.0000000000
       422        40  GLU       HB2           -11.1113546963        9.0880917562        0.5161887193  S5        166             1.0000000000
       423        40  GLU       QQH4           -9.9634759587        9.8798146035        1.6396719067  S5        166             1.0000000000
       424        40  GLU       CG             -9.2238933135        8.0771957918        0.6655259937  S5        166             1.0000000000
       425        40  GLU       HG1            -9.6794706596        7.3650788672       -0.0366954281  S5        166             1.0000000000
       426        40  GLU       HG2            -9.2476870440        7.5789884147        1.6488568645  S5        166             1.0000000000
       427        40  GLU       CD             -7.7812472799        8.2910244030        0.2392466814  S5        166             1.0000000000
       428        40  GLU       OE1            -7.2026776430        9.3891753548        0.4560297855  S5        166             1.0000000000
       429        40  GLU       OE2            -7.1951624863        7.2755349539       -0.3428578678  S5        166             1.0000000000
       430        41  ASN       CB             -2.7619887972       11.8526431704        1.2282503667  S5        170             1.0000000000
       431        41  ASN       HB1            -1.7885948402       11.7631132293        0.7329617804  S5        170             1.0000000000
       432        41  ASN       HB2            -3.2366485215       12.7851719157        0.9067370447  S5        170             1.0000000000
       433        41  ASN       QQH5           -2.6315121989       11.8599762237        2.3170361530  S5        170             1.0000000000
       434        41  ASN       CG             -3.6461941729       10.6778309235        0.8411042839  S5        170             1.0000000000
       435        41  ASN       OD1            -3.2344863642        9.4914909347        0.9103600258  S5        170             1.0000000000
       436        41  ASN       ND2            -4.8922119331       10.9594479346        0.4190746972  S5        170             1.0000000000
       437        41  ASN       HD21           -5.5952503849       10.2013112779        0.2612080415  S5        170             1.0000000000
       438        41  ASN       HD22           -5.1875364115       11.9357296277        0.2764071969  S5        170             1.0000000000
       439        42  LYS       CE             -3.0302139933        1.6801034320       -4.6350020229  S5        234             1.0000000000
       440        42  LYS       HE1            -3.4518990616        1.9691047883       -3.6647672097  S5        234             1.0000000000
       441        42  LYS       HE2            -3.8449962403        1.6098289226       -5.3656330640  S5        234             1.0000000000
       442        42  LYS       NZ             -2.0997612589        2.7059756952       -5.0935201088  S5        234             1.0000000000
       443        42  LYS       HZ1            -1.6430210431        2.4262243938       -5.9954605769  S5        234             1.0000000000
       444        42  LYS       HZ2            -1.3324956180        2.9051344016       -4.4143980692  S5        234             1.0000000000
       445        42  LYS       HZ3            -2.6146803531        3.6260072448       -5.2438172521  S5        234             1.0000000000
       446        42  LYS       QQH6           -2.5065818863        0.7197507888       -4.5355531557  S5        234             1.0000000000
       447        43  SER       CB              2.4491182419        3.4825703931       -5.9834372675  S5        235             1.0000000000
       448        43  SER       HB1             3.1314747470        2.8157388451       -6.5352197487  S5        235             1.0000000000
       449        43  SER       HB2             2.9848951134        4.4238880346       -5.7738905430  S5        235             1.0000000000
       450        43  SER       OG              1.2926675525        3.7104648225       -6.8009800863  S5        235             1.0000000000
       451        43  SER       HG1             0.8501596203        4.5571026286       -6.5219316490  S5        235             1.0000000000
       452        43  SER       QQH7            2.1703550932        3.0076349106       -5.0146179315  S5        235             1.0000000000
       453        44  PNM       S1             -3.0277745892        9.6353750066       -6.1342077450  S5        523             1.0000000000
       454        44  PNM       C2             -1.7976962751        8.3799158663       -6.8192078106  S5        523             1.0000000000
       455        44  PNM       C3             -1.3882606438        7.5568920651       -5.5685726618  S5        523             1.0000000000
       456        44  PNM       N4             -2.5897148742        7.4065151847       -4.7194863123  S5        523             1.0000000000
       457        44  PNM       C5             -3.6937101556        8.4240882072       -4.9641252802  S5        523             1.0000000000
       458        44  PNM       C6             -3.6180590733        8.7946688214       -3.4209020008  S5        523             1.0000000000
       459        44  PNM       C7             -2.4915306768        7.7483078265       -3.3499860762  S5        523             1.0000000000
       460        44  PNM       O8             -1.5711134114        7.5294048342       -2.5542245960  S5        523             1.0000000000
       461        44  PNM       C9             -2.4601551037        7.4905832878       -7.8585736393  S5        523             1.0000000000
       462        44  PNM       C10            -0.6052006680        9.0881589097       -7.4339390115  S5        523             1.0000000000
       463        44  PNM       C11            -0.7649255458        6.2263459708       -5.9409920524  S5        523             1.0000000000
       464        44  PNM       O12            -1.3901971210        5.1533063979       -5.8031085843  S5        523             1.0000000000
       465        44  PNM       O13             0.4838754874        6.2796356885       -6.3934348771  S5        523             1.0000000000
       466        44  PNM       N14            -3.0521091876       10.0971773914       -3.1488038367  S5        523             1.0000000000
       467        44  PNM       C15            -3.5495477315       11.2206972859       -3.7073828614  S5        523             1.0000000000
       468        44  PNM       O16            -4.5703607831       11.1794327645       -4.4560985903  S5        523             1.0000000000
       469        44  PNM       C17            -2.8320076500       12.5181137434       -3.4261652566  S5        523             1.0000000000
       470        44  PNM       C18            -1.8591563504       12.8432008140       -4.5300133418  S5        523             1.0000000000
       471        44  PNM       C19            -0.5667768682       13.2940794038       -4.2223736523  S5        523             1.0000000000
       472        44  PNM       C20             0.3327426184       13.6093256549       -5.2443710775  S5        523             1.0000000000
       473        44  PNM       C21            -0.0455606254       13.4639690942       -6.5809758266  S5        523             1.0000000000
       474        44  PNM       C22            -1.3348846369       13.0237927118       -6.8922433538  S5        523             1.0000000000
       475        44  PNM       C23            -2.2442027805       12.7260168068       -5.8752652893  S5        523             1.0000000000
       476        44  PNM       H24            -0.6245238930        8.1376598792       -5.0004009921  S5        523             1.0000000000
       477        44  PNM       H25            -0.8856291095        9.5550401322       -8.3843182122  S5        523             1.0000000000
       478        44  PNM       H26             0.1979539661        8.3676789243       -7.6288343047  S5        523             1.0000000000
       479        44  PNM       H27            -0.2132865899        9.8715599220       -6.7770621959  S5        523             1.0000000000
       480        44  PNM       H28            -2.8050439266        8.0859148655       -8.7108418863  S5        523             1.0000000000
       481        44  PNM       H29            -3.3229663834        6.9631116264       -7.4366664845  S5        523             1.0000000000
       482        44  PNM       H30            -1.7471268338        6.7429164379       -8.2300374227  S5        523             1.0000000000
       483        44  PNM       H31            -4.6514944415        7.9572520265       -5.2752100682  S5        523             1.0000000000
       484        44  PNM       H32            -4.5542858966        8.6155776019       -2.8414506241  S5        523             1.0000000000
       485        44  PNM       H33            -2.3030108279       12.4646222497       -2.4599551837  S5        523             1.0000000000
       486        44  PNM       H34            -3.5804835585       13.3265764041       -3.3473361524  S5        523             1.0000000000
       487        44  PNM       H35            -0.2607470426       13.3997687850       -3.1745484816  S5        523             1.0000000000
       488        44  PNM       H36             1.3374972473       13.9677951303       -4.9925163529  S5        523             1.0000000000
       489        44  PNM       H37             0.6639518280       13.7010757292       -7.3826113482  S5        523             1.0000000000
       490        44  PNM       H38            -1.6373619166       12.9133060124       -7.9398545564  S5        523             1.0000000000
       491        44  PNM       H39            -3.2650655062       12.4105405395       -6.1228918094  S5        523             1.0000000000
       492        44  PNM       H40            -2.1831569117       10.1378352551       -2.5821363903  S5        523             1.0000000000
       493        45  TIP3      OH2            -4.6097776140        7.6134984890       -0.5428296232  S5        290             1.0000000000
       494        45  TIP3      H1             -5.6187487046        7.6166999893       -0.4073468794  S5        290             1.0000000000
       495        45  TIP3      H2             -4.1610148811        8.2863671993        0.0491622219  S5        290             1.0000000000
       496        46  SER       CB             -3.0120828127        4.9985378327       -2.3359629045  S6        70              1.0000000000
       497        46  SER       HB1            -3.5053577217        4.1538305903       -2.8510868191  S6        70              1.0000000000
       498        46  SER       HB2            -2.0299778091        5.1838821497       -2.8003916557  S6        70              1.0000000000
       499        46  SER       OG             -3.8550981387        6.1634768469       -2.5062471804  S6        70              1.0000000000
       500        46  SER       HG1            -4.0092283077        6.6931783840       -1.6252943325  S6        70              1.0000000000
       501        46  SER       QQH1           -2.8866272315        4.7718931976       -1.2621510299  S6        70              1.0000000000
       502        47  LYS       CD             -6.4922277196        3.3424235940       -1.8974806465  S6        73              1.0000000000
       503        47  LYS       HD1            -7.2853721741        2.9612530181       -2.5504232556  S6        73              1.0000000000
       504        47  LYS       HD2            -5.5395568225        3.2095593404       -2.4274740988  S6        73              1.0000000000
       505        47  LYS       QQH2           -6.4762945400        2.7445077695       -0.9789922168  S6        73              1.0000000000
       506        47  LYS       CE             -6.7176411931        4.8086624073       -1.5931776744  S6        73              1.0000000000
       507        47  LYS       HE1            -6.0424515230        5.1773327509       -0.8021512401  S6        73              1.0000000000
       508        47  LYS       HE2            -7.7441827168        5.0073835574       -1.2503744377  S6        73              1.0000000000
       509        47  LYS       NZ             -6.4766945383        5.6332233627       -2.7724367791  S6        73              1.0000000000
       510        47  LYS       HZ1            -6.9497867466        5.2846444918       -3.6260662449  S6        73              1.0000000000
       511        47  LYS       HZ2            -5.4386176489        5.7188135876       -2.9652024406  S6        73              1.0000000000
       512        47  LYS       HZ3            -6.8166503661        6.6159111134       -2.6094377825  S6        73              1.0000000000
       513        48  SER       CB             -4.4248534710        4.4889911460       -6.6215080040  S6        130             1.0000000000
       514        48  SER       HB1            -4.4673134938        5.4315283543       -7.1811919007  S6        130             1.0000000000
       515        48  SER       HB2            -3.6953588585        3.8209622795       -7.1137763135  S6        130             1.0000000000
       516        48  SER       OG             -3.9848484801        4.7340770166       -5.2546347052  S6        130             1.0000000000
       517        48  SER       HG1            -3.3808977749        5.5306980935       -5.2526966800  S6        130             1.0000000000
       518        48  SER       QQH3           -5.4120297967        4.0031111148       -6.6050124893  S6        130             1.0000000000
       519        49  GLU       CB            -10.0620919256        9.3437404521        0.6894882434  S6        166             1.0000000000
       520        49  GLU       HB1            -9.7358353835        9.9756198085       -0.1464286457  S6        166             1.0000000000
       521        49  GLU       HB2           -11.1105584764        9.0861866705        0.5163816814  S6        166             1.0000000000
       522        49  GLU       QQH4           -9.9639190200        9.8791203791        1.6402642930  S6        166             1.0000000000
       523        49  GLU       CG             -9.2214153040        8.0782454541        0.6654122303  S6        166             1.0000000000
       524        49  GLU       HG1            -9.6709239486        7.3685766943       -0.0434200278  S6        166             1.0000000000
       525        49  GLU       HG2            -9.2508980496        7.5752618715        1.6462345154  S6        166             1.0000000000
       526        49  GLU       CD             -7.7762565484        8.2962877203        0.2503269673  S6        166             1.0000000000
       527        49  GLU       OE1            -7.2053170251        9.3988844567        0.4608648402  S6        166             1.0000000000
       528        49  GLU       OE2            -7.1786170457        7.2784669645       -0.3167162247  S6        166             1.0000000000
       529        50  ASN       CB             -2.7573491423       11.8478055966        1.2276860146  S6        170             1.0000000000
       530        50  ASN       HB1            -1.7827045636       11.7554737779        0.7354045317  S6        170             1.0000000000
       531        50  ASN       HB2            -3.2289458216       12.7809485962        0.9034144930  S6        170             1.0000000000
       532        50  ASN       QQH5           -2.6304567668       11.8560511765        2.3168941966  S6        170             1.0000000000
       533        50  ASN       CG             -3.6439708691       10.6750114249        0.8385465677  S6        170             1.0000000000
       534        50  ASN       OD1            -3.2366716042        9.4867450352        0.9041246562  S6        170             1.0000000000
       535        50  ASN       ND2            -4.8890258401       10.9612323946        0.4166929004  S6        170             1.0000000000
       536        50  ASN       HD21           -5.5939982455       10.2051454048        0.2580543255  S6        170             1.0000000000
       537        50  ASN       HD22           -5.1815684243       11.9384333593        0.2742028878  S6        170             1.0000000000
       538        51  LYS       CE             -3.0313631592        1.6805531263       -4.6342508623  S6        234             1.0000000000
       539        51  LYS       HE1            -3.4535391366        1.9685087280       -3.6639225109  S6        234             1.0000000000
       540        51  LYS       HE2            -3.8458998583        1.6101320708       -5.3651623169  S6        234             1.0000000000
       541        51  LYS       NZ             -2.1015685082        2.7074480317       -5.0917860177  S6        234             1.0000000000
       542        51  LYS       HZ1            -1.6447796424        2.4289388213       -5.9940881907  S6        234             1.0000000000
       543        51  LYS       HZ2            -1.3340647895        2.9060670909       -4.4127567260  S6        234             1.0000000000
       544        51  LYS       HZ3            -2.6163193782        3.6275279747       -5.2412450995  S6        234             1.0000000000
       545        51  LYS       QQH6           -2.5069934974        0.7205658039       -4.5353771941  S6        234             1.0000000000
       546        52  SER       CB              2.4488799420        3.4825124336       -5.9839530652  S6        235             1.0000000000
       547        52  SER       HB1             3.1311451188        2.8156914820       -6.5358502845  S6        235             1.0000000000
       548        52  SER       HB2             2.9847080097        4.4237989688       -5.7744266228  S6        235             1.0000000000
       549        52  SER       OG              1.2923525527        3.7104904991       -6.8013823094  S6        235             1.0000000000
       550        52  SER       HG1             0.8494139674        4.5566820187       -6.5216294122  S6        235             1.0000000000
       551        52  SER       QQH7            2.1701859469        3.0075266203       -5.0151399885  S6        235             1.0000000000
       552        53  PNM       S1             -3.0292350303        9.6306478796       -6.1340559896  S6        523             1.0000000000
       553        53  PNM       C2             -1.7982353498        8.3758108210       -6.8168072116  S6        523             1.0000000000
       554        53  PNM       C3             -1.3919061073        7.5520663288       -5.5654747845  S6        523             1.0000000000
       555        53  PNM       N4             -2.5961925387        7.3972320457       -4.7199237363  S6        523             1.0000000000
       556        53  PNM       C5             -3.6964321748        8.4197585617       -4.9641503647  S6        523             1.0000000000
       557        53  PNM       C6             -3.6199733553        8.7912766539       -3.4221950547  S6        523             1.0000000000
       558        53  PNM       C7             -2.4974724244        7.7405733770       -3.3483901884  S6        523             1.0000000000
       559        53  PNM       O8             -1.5697301265        7.5325032536       -2.5579106300  S6        523             1.0000000000
       560        53  PNM       C9             -2.4587533444        7.4873570278       -7.8582147309  S6        523             1.0000000000
       561        53  PNM       C10            -0.6046375916        9.0842740418       -7.4293245384  S6        523             1.0000000000
       562        53  PNM       C11            -0.7658329030        6.2234168133       -5.9396975118  S6        523             1.0000000000
       563        53  PNM       O12            -1.3895200226        5.1490313787       -5.8050383093  S6        523             1.0000000000
       564        53  PNM       O13             0.4831979115        6.2792968266       -6.3917512971  S6        523             1.0000000000
       565        53  PNM       N14            -3.0501970206       10.0922472474       -3.1508141562  S6        523             1.0000000000
       566        53  PNM       C15            -3.5485558680       11.2170561933       -3.7058804423  S6        523             1.0000000000
       567        53  PNM       O16            -4.5722789584       11.1777179354       -4.4508541952  S6        523             1.0000000000
       568        53  PNM       C17            -2.8299608173       12.5139111765       -3.4247612711  S6        523             1.0000000000
       569        53  PNM       C18            -1.8584487652       12.8402543422       -4.5294077607  S6        523             1.0000000000
       570        53  PNM       C19            -0.5663666661       13.2926771797       -4.2227326860  S6        523             1.0000000000
       571        53  PNM       C20             0.3320482468       13.6089818607       -5.2453727453  S6        523             1.0000000000
       572        53  PNM       C21            -0.0471196426       13.4633162494       -6.5817027800  S6        523             1.0000000000
       573        53  PNM       C22            -1.3362270187       13.0218155033       -6.8920102802  S6        523             1.0000000000
       574        53  PNM       C23            -2.2444258487       12.7228829514       -5.8743660246  S6        523             1.0000000000
       575        53  PNM       H24            -0.6308983479        8.1332203887       -4.9939824439  S6        523             1.0000000000
       576        53  PNM       H25            -0.8829355987        9.5489374195       -8.3814232370  S6        523             1.0000000000
       577        53  PNM       H26             0.1999129778        8.3643560092       -7.6204868323  S6        523             1.0000000000
       578        53  PNM       H27            -0.2156074332        9.8695750385       -6.7730632548  S6        523             1.0000000000
       579        53  PNM       H28            -2.8016487024        8.0833975221       -8.7108079385  S6        523             1.0000000000
       580        53  PNM       H29            -3.3226933831        6.9600122757       -7.4385296336  S6        523             1.0000000000
       581        53  PNM       H30            -1.7452491443        6.7396703243       -8.2286858477  S6        523             1.0000000000
       582        53  PNM       H31            -4.6559033340        7.9562147214       -5.2750204762  S6        523             1.0000000000
       583        53  PNM       H32            -4.5578865885        8.6170244793       -2.8441353772  S6        523             1.0000000000
       584        53  PNM       H33            -2.2997837657       12.4595346288       -2.4592523783  S6        523             1.0000000000
       585        53  PNM       H34            -3.5782814786       13.3223716472       -3.3441745836  S6        523             1.0000000000
       586        53  PNM       H35            -0.2596334118       13.3985650400       -3.1751358004  S6        523             1.0000000000
       587        53  PNM       H36             1.3366383776       13.9684286858       -4.9942500489  S6        523             1.0000000000
       588        53  PNM       H37             0.6615788654       13.7011024963       -7.3838551418  S6        523             1.0000000000
       589        53  PNM       H38            -1.6393730101       12.9111162964       -7.9394049433  S6        523             1.0000000000
       590        53  PNM       H39            -3.2651036017       12.4062117112       -6.1212435401  S6        523             1.0000000000
       591        53  PNM       H40            -2.1794361791       10.1307767274       -2.5867062026  S6        523             1.0000000000
       592        54  TIP3      OH2            -4.6204470229        7.6014120977       -0.5477771862  S6        290             1.0000000000
       593        54  TIP3      H1             -5.6343630226        7.5984243583       -0.4054231077  S6        290             1.0000000000
       594        54  TIP3      H2             -4.1678829930        8.2768780648        0.0395978665  S6        290             1.0000000000
       595        55  SER       CB             -3.0144946761        5.0072913276       -2.3334435578  S7        70              1.0000000000
       596        55  SER       HB1            -3.5146874282        4.1671200128       -2.8499271564  S7        70              1.0000000000
       597        55  SER       HB2            -2.0331796364        5.1888529894       -2.8006865799  S7        70              1.0000000000
       598        55  SER       OG             -3.8505887441        6.1817818293       -2.4950539602  S7        70              1.0000000000
       599        55  SER       HG1            -4.0364396371        6.7190891843       -1.6044130899  S7        70              1.0000000000
       600        55  SER       QQH1           -2.8861524520        4.7741101860       -1.2611918685  S7        70              1.0000000000
       601        56  LYS       CD             -6.4848287503        3.3393461356       -1.9099856463  S7        73              1.0000000000
       602        56  LYS       HD1            -7.2742016099        2.9524644820       -2.5639238289  S7        73              1.0000000000
       603        56  LYS       HD2            -5.5293586359        3.2048625084       -2.4345258074  S7        73              1.0000000000
       604        56  LYS       QQH2           -6.4727525837        2.7483947464       -0.9869386213  S7        73              1.0000000000
       605        56  LYS       CE             -6.7151763529        4.8078719711       -1.6189220116  S7        73              1.0000000000
       606        56  LYS       HE1            -6.0578118295        5.1803195137       -0.8146693308  S7        73              1.0000000000
       607        56  LYS       HE2            -7.7498527034        5.0076122577       -1.3014490467  S7        73              1.0000000000
       608        56  LYS       NZ             -6.4459368619        5.6233634937       -2.7993231356  S7        73              1.0000000000
       609        56  LYS       HZ1            -6.8810400680        5.2564466558       -3.6652580902  S7        73              1.0000000000
       610        56  LYS       HZ2            -5.4010726872        5.7245267779       -2.9553068632  S7        73              1.0000000000
       611        56  LYS       HZ3            -6.8054200500        6.6027752999       -2.6648961875  S7        73              1.0000000000
       612        57  SER       CB             -4.4254138723        4.4905124710       -6.6204965058  S7        130             1.0000000000
       613        57  SER       HB1            -4.4671210608        5.4331458839       -7.1799281782  S7        130             1.0000000000
       614        57  SER       HB2            -3.6950270439        3.8227373388       -7.1116083147  S7        130             1.0000000000
       615        57  SER       OG             -3.9878197594        4.7352172642       -5.2524909208  S7        130             1.0000000000
       616        57  SER       HG1            -3.3891308216        5.5368107779       -5.2465674228  S7        130             1.0000000000
       617        57  SER       QQH3           -5.4126350305        4.0044817775       -6.6058141456  S7        130             1.0000000000
       618        58  GLU       CB            -10.0618344770        9.3432455831        0.6897216921  S7        166             1.0000000000
       619        58  GLU       HB1            -9.7366256679        9.9758311202       -0.1460339456  S7        166             1.0000000000
       620        58  GLU       HB2           -11.1098301551        9.0838712098        0.5167092498  S7        166             1.0000000000
       621        58  GLU       QQH4           -9.9642657326        9.8778857308        1.6409430767  S7        166             1.0000000000
       622        58  GLU       CG             -9.2189091862        8.0789325366        0.6646496835  S7        166             1.0000000000
       623        58  GLU       HG1            -9.6623477884        7.3717136350       -0.0506235349  S7        166             1.0000000000
       624        58  GLU       HG2            -9.2534359396        7.5711812021        1.6429223646  S7        166             1.0000000000
       625        58  GLU       CD             -7.7717938596        8.3023718272        0.2609153381  S7        166             1.0000000000
       626        58  GLU       OE1            -7.2082504057        9.4079404739        0.4654438882  S7        166             1.0000000000
       627        58  GLU       OE2            -7.1590330192        7.2829052858       -0.2923981686  S7        166             1.0000000000
       628        59  ASN       CB             -2.7529061016       11.8436429562        1.2273817432  S7        170             1.0000000000
       629        59  ASN       HB1            -1.7771393048       11.7491337592        0.7377868165  S7        170             1.0000000000
       630        59  ASN       HB2            -3.2220501379       12.7772144100        0.9006965692  S7        170             1.0000000000
       631        59  ASN       QQH5           -2.6292558504       11.8526990152        2.3169570989  S7        170             1.0000000000
       632        59  ASN       CG             -3.6413695256       10.6725995607        0.8362169830  S7        170             1.0000000000
       633        59  ASN       OD1            -3.2388314452        9.4823486987        0.8982923318  S7        170             1.0000000000
       634        59  ASN       ND2            -4.8853637302       10.9633413504        0.4141832851  S7        170             1.0000000000
       635        59  ASN       HD21           -5.5908339902       10.2088743534        0.2523283711  S7        170             1.0000000000
       636        59  ASN       HD22           -5.1750291723       11.9412659653        0.2702659013  S7        170             1.0000000000
       637        60  LYS       CE             -3.0324520929        1.6810407860       -4.6335088180  S7        234             1.0000000000
       638        60  LYS       HE1            -3.4550990025        1.9679246202       -3.6630756770  S7        234             1.0000000000
       639        60  LYS       HE2            -3.8467386033        1.6105475940       -5.3647110845  S7        234             1.0000000000
       640        60  LYS       NZ             -2.1033446268        2.7090284450       -5.0899322013  S7        234             1.0000000000
       641        60  LYS       HZ1            -1.6465149976        2.4319896159       -5.9926351782  S7        234             1.0000000000
       642        60  LYS       HZ2            -1.3356957608        2.9071197366       -4.4109035853  S7        234             1.0000000000
       643        60  LYS       HZ3            -2.6181060592        3.6292258708       -5.2382957893  S7        234             1.0000000000
       644        60  LYS       QQH6           -2.5073796778        0.7213746800       -4.5353149258  S7        234             1.0000000000
       645        61  SER       CB              2.4486740910        3.4824866145       -5.9844398107  S7        235             1.0000000000
       646        61  SER       HB1             3.1308899104        2.8156888218       -6.5364413232  S7        235             1.0000000000
       647        61  SER       HB2             2.9845608594        4.4237390491       -5.7748986427  S7        235             1.0000000000
       648        61  SER       OG              1.2920970853        3.7105619436       -6.8017689048  S7        235             1.0000000000
       649        61  SER       HG1             0.8487748812        4.5563806589       -6.5213719754  S7        235             1.0000000000
       650        61  SER       QQH7            2.1700568583        3.0074198358       -5.0156398102  S7        235             1.0000000000
       651        62  PNM       S1             -3.0305865279        9.6263254574       -6.1340307940  S7        523             1.0000000000
       652        62  PNM       C2             -1.7986253901        8.3719893967       -6.8145027638  S7        523             1.0000000000
       653        62  PNM       C3             -1.3953268204        7.5475756219       -5.5623445562  S7        523             1.0000000000
       654        62  PNM       N4             -2.6024633771        7.3880427559       -4.7204231749  S7        523             1.0000000000
       655        62  PNM       C5             -3.6985626820        8.4155859011       -4.9640671030  S7        523             1.0000000000
       656        62  PNM       C6             -3.6219783055        8.7878212851       -3.4236110435  S7        523             1.0000000000
       657        62  PNM       C7             -2.5043076219        7.7315897029       -3.3460048583  S7        523             1.0000000000
       658        62  PNM       O8             -1.5684492476        7.5360044621       -2.5611882772  S7        523             1.0000000000
       659        62  PNM       C9             -2.4573608642        7.4844006905       -7.8578583667  S7        523             1.0000000000
       660        62  PNM       C10            -0.6040865232        9.0807107857       -7.4251020757  S7        523             1.0000000000
       661        62  PNM       C11            -0.7666651794        6.2207173028       -5.9384270736  S7        523             1.0000000000
       662        62  PNM       O12            -1.3885322827        5.1450442494       -5.8071714486  S7        523             1.0000000000
       663        62  PNM       O13             0.4828427327        6.2791151729       -6.3903702855  S7        523             1.0000000000
       664        62  PNM       N14            -3.0484952556       10.0873582039       -3.1526738958  S7        523             1.0000000000
       665        62  PNM       C15            -3.5475049780       11.2134174066       -3.7045173654  S7        523             1.0000000000
       666        62  PNM       O16            -4.5742758933       11.1763409886       -4.4456142348  S7        523             1.0000000000
       667        62  PNM       C17            -2.8279352765       12.5098332831       -3.4235091909  S7        523             1.0000000000
       668        62  PNM       C18            -1.8577254802       12.8375249779       -4.5288714334  S7        523             1.0000000000
       669        62  PNM       C19            -0.5659400475       13.2914093464       -4.2230783001  S7        523             1.0000000000
       670        62  PNM       C20             0.3314474699       13.6086984687       -5.2463139478  S7        523             1.0000000000
       671        62  PNM       C21            -0.0485377475       13.4627482399       -6.5823853192  S7        523             1.0000000000
       672        62  PNM       C22            -1.3374347954       13.0199946137       -6.8918045928  S7        523             1.0000000000
       673        62  PNM       C23            -2.2445840288       12.7199734853       -5.8735456685  S7        523             1.0000000000
       674        62  PNM       H24            -0.6369627588        8.1291322461       -4.9876587435  S7        523             1.0000000000
       675        62  PNM       H25            -0.8805142048        9.5433786218       -8.3787361593  S7        523             1.0000000000
       676        62  PNM       H26             0.2017310783        8.3613389639       -7.6129308550  S7        523             1.0000000000
       677        62  PNM       H27            -0.2176369777        9.8677508482       -6.7694498211  S7        523             1.0000000000
       678        62  PNM       H28            -2.7984302658        8.0811150867       -8.7107463453  S7        523             1.0000000000
       679        62  PNM       H29            -3.3223203843        6.9571457967       -7.4402400802  S7        523             1.0000000000
       680        62  PNM       H30            -1.7434087719        6.7367152229       -8.2274345996  S7        523             1.0000000000
       681        62  PNM       H31            -4.6597229076        7.9554117713       -5.2748394772  S7        523             1.0000000000
       682        62  PNM       H32            -4.5623339729        8.6190425278       -2.8481361456  S7        523             1.0000000000
       683        62  PNM       H33            -2.2966283473       12.4547134642       -2.4586674107  S7        523             1.0000000000
       684        62  PNM       H34            -3.5761982843       13.3182264601       -3.3412618326  S7        523             1.0000000000
       685        62  PNM       H35            -0.2585237724       13.3973983228       -3.1756880799  S7        523             1.0000000000
       686        62  PNM       H36             1.3359135424       13.9689953641       -4.9958755361  S7        523             1.0000000000
       687        62  PNM       H37             0.6594278116       13.7011037684       -7.3850191476  S7        523             1.0000000000
       688        62  PNM       H38            -1.6411579710       12.9089845619       -7.9390027408  S7        523             1.0000000000
       689        62  PNM       H39            -3.2650214954       12.4019675941       -6.1197097600  S7        523             1.0000000000
       690        62  PNM       H40            -2.1753365684       10.1236499886       -2.5920179694  S7        523             1.0000000000
       691        63  TIP3      OH2            -4.6349341063        7.5881813820       -0.5545292657  S7        290             1.0000000000
       692        63  TIP3      H1             -5.6595263393        7.5763599494       -0.4045058326  S7        290             1.0000000000
       693        63  TIP3      H2             -4.1729220727        8.2651843293        0.0256569324  S7        290             1.0000000000
       694        64  SER       CB             -3.0171217748        5.0141731054       -2.3326217847  S8        70              1.0000000000
       695        64  SER       HB1            -3.5218630724        4.1768362226       -2.8506213587  S8        70              1.0000000000
       696        64  SER       HB2            -2.0364058631        5.1933956778       -2.8017328548  S8        70              1.0000000000
       697        64  SER       OG             -3.8499352541        6.1989259797       -2.4834070662  S8        70              1.0000000000
       698        64  SER       HG1            -4.0886882774        6.7775905960       -1.5580366299  S8        70              1.0000000000
       699        64  SER       QQH1           -2.8856574768        4.7715738716       -1.2617830392  S8        70              1.0000000000
       700        65  LYS       CD             -6.4782766887        3.3361563001       -1.9210406215  S8        73              1.0000000000
       701        65  LYS       HD1            -7.2646644303        2.9447689989       -2.5756480289  S8        73              1.0000000000
       702        65  LYS       HD2            -5.5204615388        3.2002888692       -2.4407855345  S8        73              1.0000000000
       703        65  LYS       QQH2           -6.4698484881        2.7514617116       -0.9938634519  S8        73              1.0000000000
       704        65  LYS       CE             -6.7118533328        4.8066563967       -1.6417585773  S8        73              1.0000000000
       705        65  LYS       HE1            -6.0702482987        5.1790760442       -0.8247486566  S8        73              1.0000000000
       706        65  LYS       HE2            -7.7536844838        5.0068244658       -1.3472314216  S8        73              1.0000000000
       707        65  LYS       NZ             -6.4135318055        5.6146874269       -2.8209964643  S8        73              1.0000000000
       708        65  LYS       HZ1            -6.8060380058        5.2291267801       -3.6988947180  S8        73              1.0000000000
       709        65  LYS       HZ2            -5.3589623874        5.7372823076       -2.9336692654  S8        73              1.0000000000
       710        65  LYS       HZ3            -6.7940152602        6.5886935888       -2.7166812727  S8        73              1.0000000000
       711        66  SER       CB             -4.4258336334        4.4919126124       -6.6196045266  S8        130             1.0000000000
       712        66  SER       HB1            -4.4668528339        5.4347047207       -7.1787645721  S8        130             1.0000000000
       713        66  SER       HB2            -3.6949243717        3.8243587557       -7.1103075070  S8        130             1.0000000000
       714        66  SER       OG             -3.9905580866        4.7351888235       -5.2510055322  S8        130             1.0000000000
       715        66  SER       HG1            -3.3999055692        5.5433838475       -5.2377523282  S8        130             1.0000000000
       716        66  SER       QQH3           -5.4133073207        4.0058348893       -6.6070193514  S8        130             1.0000000000
       717        67  GLU       CB            -10.0618683671        9.3427504781        0.6899129329  S8        166             1.0000000000
       718        67  GLU       HB1            -9.7379258237        9.9760529385       -0.1457826095  S8        166             1.0000000000
       719        67  GLU       HB2           -11.1093291213        9.0813381401        0.5172083327  S8        166             1.0000000000
       720        67  GLU       QQH4           -9.9646677692        9.8763096765        1.6417666414  S8        166             1.0000000000
       721        67  GLU       CG             -9.2169164506        8.0792056446        0.6634118324  S8        166             1.0000000000
       722        67  GLU       HG1            -9.6544321996        7.3740838916       -0.0577367705  S8        166             1.0000000000
       723        67  GLU       HG2            -9.2551286848        7.5671252012        1.6394009591  S8        166             1.0000000000
       724        67  GLU       CD             -7.7693310423        8.3100789022        0.2710539206  S8        166             1.0000000000
       725        67  GLU       OE1            -7.2114467753        9.4147773487        0.4692714020  S8        166             1.0000000000
       726        67  GLU       OE2            -7.1360163848        7.2882652861       -0.2720022634  S8        166             1.0000000000
       727        68  ASN       CB             -2.7489711184       11.8405711599        1.2273423299  S8        170             1.0000000000
       728        68  ASN       HB1            -1.7723058768       11.7445464550        0.7398963631  S8        170             1.0000000000
       729        68  ASN       HB2            -3.2164673617       12.7743169023        0.8987506476  S8        170             1.0000000000
       730        68  ASN       QQH5           -2.6279801380       11.8501809879        2.3172211489  S8        170             1.0000000000
       731        68  ASN       CG             -3.6381793197       10.6709902923        0.8343942592  S8        170             1.0000000000
       732        68  ASN       OD1            -3.2404958766        9.4788932608        0.8936677800  S8        170             1.0000000000
       733        68  ASN       ND2            -4.8814148092       10.9657317825        0.4117605341  S8        170             1.0000000000
       734        68  ASN       HD21           -5.5842329586       10.2121456350        0.2425880851  S8        170             1.0000000000
       735        68  ASN       HD22           -5.1681819032       11.9440152542        0.2639894177  S8        170             1.0000000000
       736        69  LYS       CE             -3.0334143653        1.6815261976       -4.6328205343  S8        234             1.0000000000
       737        69  LYS       HE1            -3.4564428696        1.9674406304       -3.6622822257  S8        234             1.0000000000
       738        69  LYS       HE2            -3.8474745930        1.6110563098       -5.3642860437  S8        234             1.0000000000
       739        69  LYS       NZ             -2.1050915671        2.7106853592       -5.0880291028  S8        234             1.0000000000
       740        69  LYS       HZ1            -1.6482712238        2.4354991467       -5.9911541281  S8        234             1.0000000000
       741        69  LYS       HZ2            -1.3375828571        2.9085053824       -4.4087517201  S8        234             1.0000000000
       742        69  LYS       HZ3            -2.6204940790        3.6311564722       -5.2345954733  S8        234             1.0000000000
       743        69  LYS       QQH6           -2.5077499991        0.7220600118       -4.5354315378  S8        234             1.0000000000
       744        70  SER       CB              2.4484933632        3.4824889855       -5.9848841721  S8        235             1.0000000000
       745        70  SER       HB1             3.1307546731        2.8157285211       -6.5369485729  S8        235             1.0000000000
       746        70  SER       HB2             2.9844721700        4.4236930292       -5.7752767673  S8        235             1.0000000000
       747        70  SER       OG              1.2919420012        3.7106598153       -6.8021366961  S8        235             1.0000000000
       748        70  SER       HG1             0.8482043035        4.5561983291       -6.5210757462  S8        235             1.0000000000
       749        70  SER       QQH7            2.1700005131        3.0072804432       -5.0161121377  S8        235             1.0000000000
       750        71  PNM       S1             -3.0316640965        9.6225621850       -6.1341505218  S8        523             1.0000000000
       751        71  PNM       C2             -1.7988112910        8.3686605130       -6.8124866713  S8        523             1.0000000000
       752        71  PNM       C3             -1.3983351824        7.5437622668       -5.5593972865  S8        523             1.0000000000
       753        71  PNM       N4             -2.6079660808        7.3798072211       -4.7211706347  S8        523             1.0000000000
       754        71  PNM       C5             -3.6998106097        8.4117066144       -4.9638383322  S8        523             1.0000000000
       755        71  PNM       C6             -3.6238688826        8.7843864169       -3.4250390134  S8        523             1.0000000000
       756        71  PNM       C7             -2.5120900208        7.7207825995       -3.3425684254  S8        523             1.0000000000
       757        71  PNM       O8             -1.5671456735        7.5399468382       -2.5637993898  S8        523             1.0000000000
       758        71  PNM       C9             -2.4560415104        7.4818633039       -7.8575742855  S8        523             1.0000000000
       759        71  PNM       C10            -0.6035696415        9.0776798105       -7.4215727894  S8        523             1.0000000000
       760        71  PNM       C11            -0.7675954736        6.2183114162       -5.9371479483  S8        523             1.0000000000
       761        71  PNM       O12            -1.3872130601        5.1415947330       -5.8094808725  S8        523             1.0000000000
       762        71  PNM       O13             0.4829947484        6.2790141326       -6.3894641019  S8        523             1.0000000000
       763        71  PNM       N14            -3.0471773347       10.0828250060       -3.1542238805  S8        523             1.0000000000
       764        71  PNM       C15            -3.5463511560       11.2098845733       -3.7033950273  S8        523             1.0000000000
       765        71  PNM       O16            -4.5763633208       11.1754735171       -4.4406707863  S8        523             1.0000000000
       766        71  PNM       C17            -2.8260281500       12.5061036231       -3.4225061025  S8        523             1.0000000000
       767        71  PNM       C18            -1.8570169297       12.8351603396       -4.5284467565  S8        523             1.0000000000
       768        71  PNM       C19            -0.5655165171       13.2903316838       -4.2234082676  S8        523             1.0000000000
       769        71  PNM       C20             0.3309723292       13.6084769910       -5.2471647885  S8        523             1.0000000000
       770        71  PNM       C21            -0.0497515409       13.4622846386       -6.5830000841  S8        523             1.0000000000
       771        71  PNM       C22            -1.3384555735       13.0184060168       -6.8916402722  S8        523             1.0000000000
       772        71  PNM       C23            -2.2446752765       12.7174284393       -5.8728479222  S8        523             1.0000000000
       773        71  PNM       H24            -0.6420558524        8.1256480385       -4.9820262867  S8        523             1.0000000000
       774        71  PNM       H25            -0.8784074961        9.5386800974       -8.3765056602  S8        523             1.0000000000
       775        71  PNM       H26             0.2033388794        8.3588099923       -7.6065523125  S8        523             1.0000000000
       776        71  PNM       H27            -0.2192749141        9.8661994548       -6.7664742374  S8        523             1.0000000000
       777        71  PNM       H28            -2.7955700247        8.0791166788       -8.7107464675  S8        523             1.0000000000
       778        71  PNM       H29            -3.3218108607        6.9546466464       -7.4417144405  S8        523             1.0000000000
       779        71  PNM       H30            -1.7416906040        6.7342003873       -8.2263826368  S8        523             1.0000000000
       780        71  PNM       H31            -4.6626312905        7.9548124924       -5.2745516533  S8        523             1.0000000000
       781        71  PNM       H32            -4.5675649371        8.6214957479       -2.8538963632  S8        523             1.0000000000
       782        71  PNM       H33            -2.2936655768       12.4504590725       -2.4582588937  S8        523             1.0000000000
       783        71  PNM       H34            -3.5743174343       13.3143895337       -3.3387765703  S8        523             1.0000000000
       784        71  PNM       H35            -0.2574426569       13.3962751675       -3.1761987516  S8        523             1.0000000000
       785        71  PNM       H36             1.3353747492       13.9694084379       -4.9973305598  S8        523             1.0000000000
       786        71  PNM       H37             0.6576137152       13.7010310500       -7.3860512377  S8        523             1.0000000000
       787        71  PNM       H38            -1.6426065304       12.9069192995       -7.9386687571  S8        523             1.0000000000
       788        71  PNM       H39            -3.2647690893       12.3978365540       -6.1183439983  S8        523             1.0000000000
       789        71  PNM       H40            -2.1708451260       10.1168073613       -2.5982619063  S8        523             1.0000000000
       790        72  TIP3      OH2            -4.6527073951        7.5750712048       -0.5621416040  S8        290             1.0000000000
       791        72  TIP3      H1             -5.7148241781        7.5472664955       -0.4043839450  S8        290             1.0000000000
       792        72  TIP3      H2             -4.1674130521        8.2506432825        0.0049745076  S8        290             1.0000000000
       793        73  SER       CB             -3.0179667441        5.0157653736       -2.3356561645  S9        70              1.0000000000
       794        73  SER       HB1            -3.5212761040        4.1748243380       -2.8529418203  S9        70              1.0000000000
       795        73  SER       HB2            -2.0355630935        5.1924048030       -2.8028450744  S9        70              1.0000000000
       796        73  SER       OG             -3.8508424685        6.2048200797       -2.4834934696  S9        70              1.0000000000
       797        73  SER       HG1            -4.1632266302        6.9015076786       -1.4305035999  S9        70              1.0000000000
       798        73  SER       QQH1           -2.8859324800        4.7650877390       -1.2630593839  S9        70              1.0000000000
       799        74  LYS       CD             -6.4737640944        3.3336275202       -1.9285368194  S9        73              1.0000000000
       800        74  LYS       HD1            -7.2584857815        2.9398473210       -2.5834515289  S9        73              1.0000000000
       801        74  LYS       HD2            -5.5144181515        3.1974752474       -2.4449843205  S9        73              1.0000000000
       802        74  LYS       QQH2           -6.4680828358        2.7531968962       -0.9982763669  S9        73              1.0000000000
       803        74  LYS       CE             -6.7084131821        4.8055682368       -1.6575091091  S9        73              1.0000000000
       804        74  LYS       HE1            -6.0763812197        5.1731979487       -0.8304873645  S9        73              1.0000000000
       805        74  LYS       HE2            -7.7556678446        5.0045106254       -1.3778820814  S9        73              1.0000000000
       806        74  LYS       NZ             -6.3864550445        5.6087979184       -2.8335934420  S9        73              1.0000000000
       807        74  LYS       HZ1            -6.7418771802        5.2087540230       -3.7204108245  S9        73              1.0000000000
       808        74  LYS       HZ2            -5.3098035207        5.7568145952       -2.9023648842  S9        73              1.0000000000
       809        74  LYS       HZ3            -6.7823158459        6.5766223701       -2.7562703549  S9        73              1.0000000000
       810        75  SER       CB             -4.4260088877        4.4929079108       -6.6188208229  S9        130             1.0000000000
       811        75  SER       HB1            -4.4666298653        5.4357380578       -7.1782183327  S9        130             1.0000000000
       812        75  SER       HB2            -3.6951048117        3.8253077141       -7.1102068706  S9        130             1.0000000000
       813        75  SER       OG             -3.9925115586        4.7340817491       -5.2506438404  S9        130             1.0000000000
       814        75  SER       HG1            -3.4103706428        5.5484655950       -5.2268545514  S9        130             1.0000000000
       815        75  SER       QQH3           -5.4139871775        4.0067909902       -6.6083071701  S9        130             1.0000000000
       816        76  GLU       CB            -10.0624381017        9.3426966543        0.6900994754  S9        166             1.0000000000
       817        76  GLU       HB1            -9.7395320735        9.9762930592       -0.1456867494  S9        166             1.0000000000
       818        76  GLU       HB2           -11.1092581123        9.0793386716        0.5177565068  S9        166             1.0000000000
       819        76  GLU       QQH4           -9.9653513203        9.8750410112        1.6425780791  S9        166             1.0000000000
       820        76  GLU       CG             -9.2164844813        8.0792523472        0.6624118148  S9        166             1.0000000000
       821        76  GLU       HG1            -9.6492539198        7.3751100741       -0.0628879648  S9        166             1.0000000000
       822        76  GLU       HG2            -9.2559325650        7.5642819743        1.6371617910  S9        166             1.0000000000
       823        76  GLU       CD             -7.7714042224        8.3196235086        0.2798843759  S9        166             1.0000000000
       824        76  GLU       OE1            -7.2142143410        9.4167953254        0.4712337164  S9        166             1.0000000000
       825        76  GLU       OE2            -7.1168710979        7.2916911966       -0.2600305063  S9        166             1.0000000000
       826        77  ASN       CB             -2.7464165713       11.8392142470        1.2274738388  S9        170             1.0000000000
       827        77  ASN       HB1            -1.7693173312       11.7423833649        0.7412097072  S9        170             1.0000000000
       828        77  ASN       HB2            -3.2132408300       12.7729212468        0.8978091098  S9        170             1.0000000000
       829        77  ASN       QQH5           -2.6269516359       11.8489728159        2.3175416924  S9        170             1.0000000000
       830        77  ASN       CG             -3.6348708678       10.6704602854        0.8334832169  S9        170             1.0000000000
       831        77  ASN       OD1            -3.2409463790        9.4775493354        0.8917120395  S9        170             1.0000000000
       832        77  ASN       ND2            -4.8782140443       10.9677802823        0.4100332472  S9        170             1.0000000000
       833        77  ASN       HD21           -5.5736878264       10.2145282586        0.2300562362  S9        170             1.0000000000
       834        77  ASN       HD22           -5.1625027121       11.9460217333        0.2565815684  S9        170             1.0000000000
       835        78  LYS       CE             -3.0340463653        1.6818596388       -4.6323441198  S9        234             1.0000000000
       836        78  LYS       HE1            -3.4572260773        1.9673093973       -3.6617389649  S9        234             1.0000000000
       837        78  LYS       HE2            -3.8479719626        1.6114859025       -5.3639741749  S9        234             1.0000000000
       838        78  LYS       NZ             -2.1064373582        2.7119411809       -5.0865496315  S9        234             1.0000000000
       839        78  LYS       HZ1            -1.6497546020        2.4386978942       -5.9899332612  S9        234             1.0000000000
       840        78  LYS       HZ2            -1.3395723120        2.9101733675       -4.4065856481  S9        234             1.0000000000
       841        78  LYS       HZ3            -2.6234238417        3.6332138033       -5.2304951812  S9        234             1.0000000000
       842        78  LYS       QQH6           -2.5080915741        0.7222954702       -4.5357049788  S9        234             1.0000000000
       843        79  SER       CB              2.4483586768        3.4824909534       -5.9851999768  S9        235             1.0000000000
       844        79  SER       HB1             3.1308310198        2.8157391973       -6.5372561645  S9        235             1.0000000000
       845        79  SER       HB2             2.9844848301        4.4236414603       -5.7754927302  S9        235             1.0000000000
       846        79  SER       OG              1.2919337240        3.7107111794       -6.8024331422  S9        235             1.0000000000
       847        79  SER       HG1             0.8476354415        4.5561968792       -6.5206209098  S9        235             1.0000000000
       848        79  SER       QQH7            2.1700663172        3.0070848170       -5.0164759736  S9        235             1.0000000000
       849        80  PNM       S1             -3.0324017087        9.6200494579       -6.1344749534  S9        523             1.0000000000
       850        80  PNM       C2             -1.7987552874        8.3664210537       -6.8112277026  S9        523             1.0000000000
       851        80  PNM       C3             -1.4003815585        7.5414178224       -5.5573743115  S9        523             1.0000000000
       852        80  PNM       N4             -2.6113556374        7.3745654498       -4.7223727102  S9        523             1.0000000000
       853        80  PNM       C5             -3.7000372629        8.4088034971       -4.9635248623  S9        523             1.0000000000
       854        80  PNM       C6             -3.6251073367        8.7816368730       -3.4260937103  S9        523             1.0000000000
       855        80  PNM       C7             -2.5195261382        7.7099309276       -3.3387320003  S9        523             1.0000000000
       856        80  PNM       O8             -1.5657626868        7.5433626299       -2.5650869077  S9        523             1.0000000000
       857        80  PNM       C9             -2.4550586045        7.4801646632       -7.8574840940  S9        523             1.0000000000
       858        80  PNM       C10            -0.6031863909        9.0757323253       -7.4194354779  S9        523             1.0000000000
       859        80  PNM       C11            -0.7687250859        6.2165670765       -5.9360006843  S9        523             1.0000000000
       860        80  PNM       O12            -1.3858958452        5.1393361094       -5.8114403480  S9        523             1.0000000000
       861        80  PNM       O13             0.4837292408        6.2788730009       -6.3892278165  S9        523             1.0000000000
       862        80  PNM       N14            -3.0465572296       10.0797555697       -3.1552061595  S9        523             1.0000000000
       863        80  PNM       C15            -3.5451945030       11.2070273035       -3.7026502846  S9        523             1.0000000000
       864        80  PNM       O16            -4.5781778080       11.1752325725       -4.4371380589  S9        523             1.0000000000
       865        80  PNM       C17            -2.8246139515       12.5034852981       -3.4219355521  S9        523             1.0000000000
       866        80  PNM       C18            -1.8564654070       12.8335662977       -4.5282194078  S9        523             1.0000000000
       867        80  PNM       C19            -0.5651894236       13.2896018265       -4.2236872412  S9        523             1.0000000000
       868        80  PNM       C20             0.3306935806       13.6083256929       -5.2477982841  S9        523             1.0000000000
       869        80  PNM       C21            -0.0505583554       13.4619747666       -6.5834626875  S9        523             1.0000000000
       870        80  PNM       C22            -1.3391235276       13.0173047155       -6.8915574443  S9        523             1.0000000000
       871        80  PNM       C23            -2.2447024630       12.7156840638       -5.8724104114  S9        523             1.0000000000
       872        80  PNM       H24            -0.6448078556        8.1233800554       -4.9786118349  S9        523             1.0000000000
       873        80  PNM       H25            -0.8768635359        9.5357179537       -8.3752592811  S9        523             1.0000000000
       874        80  PNM       H26             0.2044739842        8.3572085904       -7.6024446330  S9        523             1.0000000000
       875        80  PNM       H27            -0.2202774614        9.8652161857       -6.7646704509  S9        523             1.0000000000
       876        80  PNM       H28            -2.7936319485        8.0776607586       -8.7109596683  S9        523             1.0000000000
       877        80  PNM       H29            -3.3212293316        6.9529329025       -7.4426924023  S9        523             1.0000000000
       878        80  PNM       H30            -1.7404082749        6.7325177084       -8.2257572763  S9        523             1.0000000000
       879        80  PNM       H31            -4.6641490019        7.9543695650       -5.2741859224  S9        523             1.0000000000
       880        80  PNM       H32            -4.5717469922        8.6230210581       -2.8598325956  S9        523             1.0000000000
       881        80  PNM       H33            -2.2914289122       12.4476223018       -2.4580707459  S9        523             1.0000000000
       882        80  PNM       H34            -3.5729328198       13.3117183165       -3.3371766396  S9        523             1.0000000000
       883        80  PNM       H35            -0.2565707737       13.3953649775       -3.1765966325  S9        523             1.0000000000
       884        80  PNM       H36             1.3351042756       13.9695629709       -4.9983857009  S9        523             1.0000000000
       885        80  PNM       H37             0.6564506100       13.7008644963       -7.3867888409  S9        523             1.0000000000
       886        80  PNM       H38            -1.6434724617       12.9052419461       -7.9384650858  S9        523             1.0000000000
       887        80  PNM       H39            -3.2643730832       12.3944522937       -6.1173713577  S9        523             1.0000000000
       888        80  PNM       H40            -2.1669875884       10.1116490971       -2.6040704784  S9        523             1.0000000000
       889        81  TIP3      OH2            -4.6645040258        7.5700434015       -0.5639045389  S9        290             1.0000000000
       890        81  TIP3      H1             -5.8650648101        7.5140893678       -0.3960640433  S9        290             1.0000000000
       891        81  TIP3      H2             -4.1390705868        8.2378941832       -0.0185152676  S9        290             1.0000000000
       892        82  SER       CB             -3.0169934393        5.0133479984       -2.3417844294  S10       70              1.0000000000
       893        82  SER       HB1            -3.5147693400        4.1655244494       -2.8563413916  S10       70              1.0000000000
       894        82  SER       HB2            -2.0315644150        5.1876804756       -2.8045565708  S10       70              1.0000000000
       895        82  SER       OG             -3.8496059861        6.1973210531       -2.5003206056  S10       70              1.0000000000
       896        82  SER       HG1            -4.1911157838        7.0090730264       -1.3043008780  S10       70              1.0000000000
       897        82  SER       QQH1           -2.8878761110        4.7617858621       -1.2654965227  S10       70              1.0000000000
       898        83  LYS       CD             -6.4688999615        3.3309121197       -1.9362632262  S10       73              1.0000000000
       899        83  LYS       HD1            -7.2521827663        2.9350755220       -2.5913836760  S10       73              1.0000000000
       900        83  LYS       HD2            -5.5082390333        3.1939632560       -2.4497564259  S10       73              1.0000000000
       901        83  LYS       QQH2           -6.4660167289        2.7543753644       -1.0030596128  S10       73              1.0000000000
       902        83  LYS       CE             -6.7037629025        4.8043963343       -1.6733559280  S10       73              1.0000000000
       903        83  LYS       HE1            -6.0829895718        5.1663701960       -0.8344865157  S10       73              1.0000000000
       904        83  LYS       HE2            -7.7566152571        5.0021080113       -1.4085532434  S10       73              1.0000000000
       905        83  LYS       NZ             -6.3562769061        5.6031573759       -2.8445569261  S10       73              1.0000000000
       906        83  LYS       HZ1            -6.6734507511        5.1889145141       -3.7389267248  S10       73              1.0000000000
       907        83  LYS       HZ2            -5.2458580331        5.7818459229       -2.8649066349  S10       73              1.0000000000
       908        83  LYS       HZ3            -6.7673450464        6.5640200303       -2.7939976220  S10       73              1.0000000000
       909        84  SER       CB             -4.4265424999        4.4937508237       -6.6179925535  S10       130             1.0000000000
       910        84  SER       HB1            -4.4665871622        5.4367942422       -7.1773256824  S10       130             1.0000000000
       911        84  SER       HB2            -3.6955985838        3.8261923063       -7.1100447503  S10       130             1.0000000000
       912        84  SER       OG             -3.9948034494        4.7326476101       -5.2501324719  S10       130             1.0000000000
       913        84  SER       HG1            -3.4208867708        5.5524090863       -5.2172241052  S10       130             1.0000000000
       914        84  SER       QQH3           -5.4149817279        4.0077182269       -6.6096686031  S10       130             1.0000000000
       915        85  GLU       CB            -10.0645754599        9.3436163408        0.6907531478  S10       166             1.0000000000
       916        85  GLU       HB1            -9.7420115626        9.9769403344       -0.1452876476  S10       166             1.0000000000
       917        85  GLU       HB2           -11.1109575671        9.0791711396        0.5186405910  S10       166             1.0000000000
       918        85  GLU       QQH4           -9.9673494685        9.8751020507        1.6436135172  S10       166             1.0000000000
       919        85  GLU       CG             -9.2189862316        8.0803337793        0.6628775168  S10       166             1.0000000000
       920        85  GLU       HG1            -9.6463858118        7.3770023821       -0.0665994500  S10       166             1.0000000000
       921        85  GLU       HG2            -9.2594244679        7.5625520658        1.6363637907  S10       166             1.0000000000
       922        85  GLU       CD             -7.7775872441        8.3294444022        0.2894785471  S10       166             1.0000000000
       923        85  GLU       OE1            -7.2172544861        9.4176103542        0.4729044509  S10       166             1.0000000000
       924        85  GLU       OE2            -7.1158494767        7.2914696547       -0.2476034338  S10       166             1.0000000000
       925        86  ASN       CB             -2.7440238432       11.8390089313        1.2279087132  S10       170             1.0000000000
       926        86  ASN       HB1            -1.7665649698       11.7417009564        0.7425911086  S10       170             1.0000000000
       927        86  ASN       HB2            -3.2104342969       12.7726521040        0.8975069954  S10       170             1.0000000000
       928        86  ASN       QQH5           -2.6257308278       11.8487604463        2.3181168089  S10       170             1.0000000000
       929        86  ASN       CG             -3.6311603766       10.6706299877        0.8330321941  S10       170             1.0000000000
       930        86  ASN       OD1            -3.2395371891        9.4782110673        0.8921662358  S10       170             1.0000000000
       931        86  ASN       ND2            -4.8747652986       10.9697519678        0.4080589536  S10       170             1.0000000000
       932        86  ASN       HD21           -5.5613563100       10.2158041580        0.2156985954  S10       170             1.0000000000
       933        86  ASN       HD22           -5.1565540545       11.9476476668        0.2475803792  S10       170             1.0000000000
       934        87  LYS       CE             -3.0349410899        1.6821146030       -4.6316992370  S10       234             1.0000000000
       935        87  LYS       HE1            -3.4583180491        1.9670795281       -3.6610239912  S10       234             1.0000000000
       936        87  LYS       HE2            -3.8487434333        1.6118554571       -5.3634888439  S10       234             1.0000000000
       937        87  LYS       NZ             -2.1079687237        2.7130452957       -5.0849428754  S10       234             1.0000000000
       938        87  LYS       HZ1            -1.6514226766        2.4416146763       -5.9885997267  S10       234             1.0000000000
       939        87  LYS       HZ2            -1.3416826792        2.9116058697       -4.4044031862  S10       234             1.0000000000
       940        87  LYS       HZ3            -2.6261399719        3.6347759491       -5.2266812218  S10       234             1.0000000000
       941        87  LYS       QQH6           -2.5086809038        0.7224803192       -4.5357722646  S10       234             1.0000000000
       942        88  SER       CB              2.4481282870        3.4825099035       -5.9853483795  S10       235             1.0000000000
       943        88  SER       HB1             3.1308147872        2.8157748405       -6.5373697824  S10       235             1.0000000000
       944        88  SER       HB2             2.9843624112        4.4236346676       -5.7755367752  S10       235             1.0000000000
       945        88  SER       OG              1.2918461340        3.7107447818       -6.8025888757  S10       235             1.0000000000
       946        88  SER       HG1             0.8469490642        4.5560635489       -6.5200563111  S10       235             1.0000000000
       947        88  SER       QQH7            2.1699892167        3.0069408777       -5.0166469205  S10       235             1.0000000000
       948        89  PNM       S1             -3.0333454997        9.6174567477       -6.1347424559  S10       523             1.0000000000
       949        89  PNM       C2             -1.7987833434        8.3641925217       -6.8100495803  S10       523             1.0000000000
       950        89  PNM       C3             -1.4022243890        7.5391354419       -5.5555730012  S10       523             1.0000000000
       951        89  PNM       N4             -2.6142346589        7.3700707768       -4.7234648726  S10       523             1.0000000000
       952        89  PNM       C5             -3.7005683972        8.4058669094       -4.9633000896  S10       523             1.0000000000
       953        89  PNM       C6             -3.6265877631        8.7786655399       -3.4268589483  S10       523             1.0000000000
       954        89  PNM       C7             -2.5262475311        7.7003149469       -3.3356956835  S10       523             1.0000000000
       955        89  PNM       O8             -1.5651218409        7.5460188271       -2.5659336923  S10       523             1.0000000000
       956        89  PNM       C9             -2.4540561654        7.4783566970       -7.8574061849  S10       523             1.0000000000
       957        89  PNM       C10            -0.6028864509        9.0738802991       -7.4172351441  S10       523             1.0000000000
       958        89  PNM       C11            -0.7698078747        6.2147954636       -5.9348713052  S10       523             1.0000000000
       959        89  PNM       O12            -1.3847333966        5.1370709835       -5.8130796632  S10       523             1.0000000000
       960        89  PNM       O13             0.4843495799        6.2786429709       -6.3887661428  S10       523             1.0000000000
       961        89  PNM       N14            -3.0460616173       10.0764829267       -3.1560476297  S10       523             1.0000000000
       962        89  PNM       C15            -3.5441659621       11.2041065794       -3.7016958289  S10       523             1.0000000000
       963        89  PNM       O16            -4.5800506764       11.1749322314       -4.4333299841  S10       523             1.0000000000
       964        89  PNM       C17            -2.8231439644       12.5006849079       -3.4211494138  S10       523             1.0000000000
       965        89  PNM       C18            -1.8559349830       12.8318275701       -4.5278400276  S10       523             1.0000000000
       966        89  PNM       C19            -0.5648940953       13.2888226788       -4.2238802882  S10       523             1.0000000000
       967        89  PNM       C20             0.3302962728       13.6082117690       -5.2483919926  S10       523             1.0000000000
       968        89  PNM       C21            -0.0515437647       13.4616879429       -6.5838666103  S10       523             1.0000000000
       969        89  PNM       C22            -1.3399505287       13.0161265335       -6.8913539946  S10       523             1.0000000000
       970        89  PNM       C23            -2.2448102667       12.7137846041       -5.8718046202  S10       523             1.0000000000
       971        89  PNM       H24            -0.6472945094        8.1211263314       -4.9755831394  S10       523             1.0000000000
       972        89  PNM       H25            -0.8753368365        9.5328036201       -8.3739737698  S10       523             1.0000000000
       973        89  PNM       H26             0.2055942946        8.3557464954       -7.5981736703  S10       523             1.0000000000
       974        89  PNM       H27            -0.2215189713        9.8643665107       -6.7627531009  S10       523             1.0000000000
       975        89  PNM       H28            -2.7917116361        8.0760546442       -8.7111915881  S10       523             1.0000000000
       976        89  PNM       H29            -3.3206068140        6.9510401885       -7.4436740265  S10       523             1.0000000000
       977        89  PNM       H30            -1.7390107347        6.7307878483       -8.2251048880  S10       523             1.0000000000
       978        89  PNM       H31            -4.6656442734        7.9532517295       -5.2739525128  S10       523             1.0000000000
       979        89  PNM       H32            -4.5753531669        8.6233296253       -2.8640262808  S10       523             1.0000000000
       980        89  PNM       H33            -2.2890771140       12.4444831099       -2.4577164108  S10       523             1.0000000000
       981        89  PNM       H34            -3.5714309965       13.3089015352       -3.3352208665  S10       523             1.0000000000
       982        89  PNM       H35            -0.2557017006       13.3944447791       -3.1769214729  S10       523             1.0000000000
       983        89  PNM       H36             1.3346898360       13.9698642451       -4.9994504705  S10       523             1.0000000000
       984        89  PNM       H37             0.6550305357       13.7008212840       -7.3875096270  S10       523             1.0000000000
       985        89  PNM       H38            -1.6445632458       12.9035100136       -7.9381291838  S10       523             1.0000000000
       986        89  PNM       H39            -3.2640880268       12.3909423993       -6.1161898229  S10       523             1.0000000000
       987        89  PNM       H40            -2.1635361374       10.1063119879       -2.6093775548  S10       523             1.0000000000
       988        90  TIP3      OH2            -4.6657458974        7.5804695236       -0.5508972479  S10       290             1.0000000000
       989        90  TIP3      H1             -6.0225515023        7.5027536757       -0.3788152654  S10       290             1.0000000000
       990        90  TIP3      H2             -4.1070244302        8.2333898965       -0.0298165737  S10       290             1.0000000000
       991        91  SER       CB             -3.0140799665        5.0081909964       -2.3491853467  S11       70              1.0000000000
       992        91  SER       HB1            -3.5063993000        4.1561360721       -2.8610718831  S11       70              1.0000000000
       993        91  SER       HB2            -2.0273055008        5.1837038693       -2.8083574015  S11       70              1.0000000000
       994        91  SER       OG             -3.8490444116        6.1865008900       -2.5190338835  S11       70              1.0000000000
       995        91  SER       HG1            -4.1781858633        7.0543525410       -1.2500805109  S11       70              1.0000000000
       996        91  SER       QQH1           -2.8886421674        4.7624486385       -1.2706181158  S11       70              1.0000000000
       997        92  LYS       CD             -6.4615530872        3.3271655655       -1.9472506885  S11       73              1.0000000000
       998        92  LYS       HD1            -7.2431314164        2.9286352100       -2.6024587970  S11       73              1.0000000000
       999        92  LYS       HD2            -5.4996877009        3.1875076007       -2.4576124715  S11       73              1.0000000000
      1000        92  LYS       QQH2           -6.4618463551        2.7550228468       -1.0108482150  S11       73              1.0000000000
      1001        92  LYS       CE             -6.6965659407        4.8025507601       -1.6941595146  S11       73              1.0000000000
      1002        92  LYS       HE1            -6.0930488092        5.1603049512       -0.8399075415  S11       73              1.0000000000
      1003        92  LYS       HE2            -7.7554373842        5.0000865946       -1.4490691110  S11       73              1.0000000000
      1004        92  LYS       NZ             -6.3186269904        5.5956880235       -2.8591865092  S11       73              1.0000000000
      1005        92  LYS       HZ1            -6.5963262278        5.1661631732       -3.7591010195  S11       73              1.0000000000
      1006        92  LYS       HZ2            -5.1684544197        5.8061610973       -2.8305110568  S11       73              1.0000000000
      1007        92  LYS       HZ3            -6.7467435613        6.5489724668       -2.8351185910  S11       73              1.0000000000
      1008        93  SER       CB             -4.4278779384        4.4943976073       -6.6171924608  S11       130             1.0000000000
      1009        93  SER       HB1            -4.4667606166        5.4380591557       -7.1755042954  S11       130             1.0000000000
      1010        93  SER       HB2            -3.6964817609        3.8271965707       -7.1092087094  S11       130             1.0000000000
      1011        93  SER       OG             -3.9979954927        4.7309247456       -5.2487448650  S11       130             1.0000000000
      1012        93  SER       HG1            -3.4308194926        5.5545711642       -5.2117228096  S11       130             1.0000000000
      1013        93  SER       QQH3           -5.4164467026        4.0087136077       -6.6112922624  S11       130             1.0000000000
      1014        94  GLU       CB            -10.0693746950        9.3462137010        0.6921559497  S11       166             1.0000000000
      1015        94  GLU       HB1            -9.7459490121        9.9785039377       -0.1443305032  S11       166             1.0000000000
      1016        94  GLU       HB2           -11.1157650657        9.0823296721        0.5200430302  S11       166             1.0000000000
      1017        94  GLU       QQH4           -9.9717759287        9.8778790504        1.6448824354  S11       166             1.0000000000
      1018        94  GLU       CG             -9.2255331096        8.0832261238        0.6656514325  S11       166             1.0000000000
      1019        94  GLU       HG1            -9.6471318310        7.3811042436       -0.0684176864  S11       166             1.0000000000
      1020        94  GLU       HG2            -9.2684226902        7.5623778349        1.6375116136  S11       166             1.0000000000
      1021        94  GLU       CD             -7.7867086402        8.3363552952        0.2999876807  S11       166             1.0000000000
      1022        94  GLU       OE1            -7.2210842459        9.4198053445        0.4753242854  S11       166             1.0000000000
      1023        94  GLU       OE2            -7.1283626546        7.2895561841       -0.2300933859  S11       166             1.0000000000
      1024        95  ASN       CB             -2.7410753913       11.8399234611        1.2286863424  S11       170             1.0000000000
      1025        95  ASN       HB1            -1.7631249946       11.7423491291        0.7443981869  S11       170             1.0000000000
      1026        95  ASN       HB2            -3.2070607853       12.7736040556        0.8978211458  S11       170             1.0000000000
      1027        95  ASN       QQH5           -2.6240098700       11.8493866243        2.3190288972  S11       170             1.0000000000
      1028        95  ASN       CG             -3.6270286048       10.6720059377        0.8327889983  S11       170             1.0000000000
      1029        95  ASN       OD1            -3.2356030223        9.4802993303        0.8950501784  S11       170             1.0000000000
      1030        95  ASN       ND2            -4.8699015730       10.9712976276        0.4047219853  S11       170             1.0000000000
      1031        95  ASN       HD21           -5.5507256506       10.2161605811        0.2026793662  S11       170             1.0000000000
      1032        95  ASN       HD22           -5.1496710856       11.9486690038        0.2369505390  S11       170             1.0000000000
      1033        96  LYS       CE             -3.0364248357        1.6821456889       -4.6308447869  S11       234             1.0000000000
      1034        96  LYS       HE1            -3.4602459954        1.9662244846       -3.6600833243  S11       234             1.0000000000
      1035        96  LYS       HE2            -3.8500613525        1.6119649957       -5.3628354946  S11       234             1.0000000000
      1036        96  LYS       NZ             -2.1100524610        2.7139999829       -5.0831237102  S11       234             1.0000000000
      1037        96  LYS       HZ1            -1.6535413526        2.4439719139       -5.9871476537  S11       234             1.0000000000
      1038        96  LYS       HZ2            -1.3438721361        2.9123286095       -4.4024811373  S11       234             1.0000000000
      1039        96  LYS       HZ3            -2.6292093735        3.6354824459       -5.2238431332  S11       234             1.0000000000
      1040        96  LYS       QQH6           -2.5096143442        0.7227271394       -4.5355750294  S11       234             1.0000000000
      1041        97  SER       CB              2.4478810500        3.4824907530       -5.9854606493  S11       235             1.0000000000
      1042        97  SER       HB1             3.1306782171        2.8158327455       -6.5374372294  S11       235             1.0000000000
      1043        97  SER       HB2             2.9840790013        4.4236484748       -5.7755692664  S11       235             1.0000000000
      1044        97  SER       OG              1.2916987690        3.7106583625       -6.8027677914  S11       235             1.0000000000
      1045        97  SER       HG1             0.8461586689        4.5553864188       -6.5195528449  S11       235             1.0000000000
      1046        97  SER       QQH7            2.1697546343        3.0068733956       -5.0167668384  S11       235             1.0000000000
      1047        98  PNM       S1             -3.0349283187        9.6136217827       -6.1351954232  S11       523             1.0000000000
      1048        98  PNM       C2             -1.7989855382        8.3611277918       -6.8087864162  S11       523             1.0000000000
      1049        98  PNM       C3             -1.4040592660        7.5358759440       -5.5539048353  S11       523             1.0000000000
      1050        98  PNM       N4             -2.6171221434        7.3652151571       -4.7239884178  S11       523             1.0000000000
      1051        98  PNM       C5             -3.7023324642        8.4020123332       -4.9636427527  S11       523             1.0000000000
      1052        98  PNM       C6             -3.6286592503        8.7748712807       -3.4276369296  S11       523             1.0000000000
      1053        98  PNM       C7             -2.5306445966        7.6939333703       -3.3351397891  S11       523             1.0000000000
      1054        98  PNM       O8             -1.5659412651        7.5473612831       -2.5670123585  S11       523             1.0000000000
      1055        98  PNM       C9             -2.4525488233        7.4756222569       -7.8574898271  S11       523             1.0000000000
      1056        98  PNM       C10            -0.6025235129        9.0714493533       -7.4141490924  S11       523             1.0000000000
      1057        98  PNM       C11            -0.7704384728        6.2122984275       -5.9339394532  S11       523             1.0000000000
      1058        98  PNM       O12            -1.3837706721        5.1339389288       -5.8143992929  S11       523             1.0000000000
      1059        98  PNM       O13             0.4844704318        6.2781308316       -6.3875184365  S11       523             1.0000000000
      1060        98  PNM       N14            -3.0451608635       10.0717244541       -3.1571071227  S11       523             1.0000000000
      1061        98  PNM       C15            -3.5433239539       11.2005863402       -3.7002616474  S11       523             1.0000000000
      1062        98  PNM       O16            -4.5819242194       11.1738250524       -4.4280904015  S11       523             1.0000000000
      1063        98  PNM       C17            -2.8210347399       12.4965991364       -3.4197131908  S11       523             1.0000000000
      1064        98  PNM       C18            -1.8551425380       12.8290638293       -4.5271401205  S11       523             1.0000000000
      1065        98  PNM       C19            -0.5644194515       13.2875468779       -4.2240748172  S11       523             1.0000000000
      1066        98  PNM       C20             0.3296532134       13.6080409455       -5.2492165172  S11       523             1.0000000000
      1067        98  PNM       C21            -0.0530767554       13.4612639860       -6.5844130879  S11       523             1.0000000000
      1068        98  PNM       C22            -1.3412294823       13.0143280047       -6.8909772026  S11       523             1.0000000000
      1069        98  PNM       C23            -2.2449724207       12.7108315894       -5.8707843870  S11       523             1.0000000000
      1070        98  PNM       H24            -0.6504089725        8.1179643502       -4.9722997042  S11       523             1.0000000000
      1071        98  PNM       H25            -0.8732762599        9.5287934196       -8.3721186823  S11       523             1.0000000000
      1072        98  PNM       H26             0.2071478880        8.3539427755       -7.5921919597  S11       523             1.0000000000
      1073        98  PNM       H27            -0.2235734402        9.8633140642       -6.7599487428  S11       523             1.0000000000
      1074        98  PNM       H28            -2.7889716406        8.0736028309       -8.7115719776  S11       523             1.0000000000
      1075        98  PNM       H29            -3.3196376812        6.9480424255       -7.4453178068  S11       523             1.0000000000
      1076        98  PNM       H30            -1.7367884252        6.7283432918       -8.2243482136  S11       523             1.0000000000
      1077        98  PNM       H31            -4.6678881485        7.9503218430       -5.2740373258  S11       523             1.0000000000
      1078        98  PNM       H32            -4.5787107214        8.6224796458       -2.8662508754  S11       523             1.0000000000
      1079        98  PNM       H33            -2.2857463158       12.4394384273       -2.4569992293  S11       523             1.0000000000
      1080        98  PNM       H34            -3.5690610711       13.3049045409       -3.3319362220  S11       523             1.0000000000
      1081        98  PNM       H35            -0.2544975568       13.3932378241       -3.1773361852  S11       523             1.0000000000
      1082        98  PNM       H36             1.3338889311       13.9706280229       -5.0009946237  S11       523             1.0000000000
      1083        98  PNM       H37             0.6526807855       13.7010967819       -7.3885589438  S11       523             1.0000000000
      1084        98  PNM       H38            -1.6464475870       12.9013249716       -7.9375293801  S11       523             1.0000000000
      1085        98  PNM       H39            -3.2639733205       12.3865589012       -6.1144139254  S11       523             1.0000000000
      1086        98  PNM       H40            -2.1601021503       10.0995741501       -2.6143619909  S11       523             1.0000000000
      1087        99  TIP3      OH2            -4.6597264701        7.5975312330       -0.5316041250  S11       290             1.0000000000
      1088        99  TIP3      H1             -6.0947108469        7.5068985920       -0.3669464363  S11       290             1.0000000000
      1089        99  TIP3      H2             -4.0872557105        8.2418175390       -0.0199478050  S11       290             1.0000000000
      1090       100  SER       CB             -3.0096198606        5.0028256948       -2.3560389104  S12       70              1.0000000000
      1091       100  SER       HB1            -3.4984525047        4.1488975385       -2.8658873928  S12       70              1.0000000000
      1092       100  SER       HB2            -2.0226722055        5.1807413972       -2.8131464371  S12       70              1.0000000000
      1093       100  SER       OG             -3.8468659623        6.1768775371       -2.5331887243  S12       70              1.0000000000
      1094       100  SER       HG1            -4.1631381736        7.0795520848       -1.2178826151  S12       70              1.0000000000
      1095       100  SER       QQH1           -2.8864255622        4.7635939851       -1.2762024036  S12       70              1.0000000000
      1096       101  LYS       CD             -6.4524162196        3.3229295633       -1.9602382606  S12       73              1.0000000000
      1097       101  LYS       HD1            -7.2323759947        2.9214995575       -2.6152755056  S12       73              1.0000000000
      1098       101  LYS       HD2            -5.4896359617        3.1797583832       -2.4677895884  S12       73              1.0000000000
      1099       101  LYS       QQH2           -6.4555476517        2.7551175708       -1.0206672956  S12       73              1.0000000000
      1100       101  LYS       CE             -6.6878365842        4.8001890831       -1.7172724253  S12       73              1.0000000000
      1101       101  LYS       HE1            -6.1015102063        5.1558531731       -0.8489220771  S12       73              1.0000000000
      1102       101  LYS       HE2            -7.7520821278        4.9974396188       -1.4907774331  S12       73              1.0000000000
      1103       101  LYS       NZ             -6.2837121475        5.5867039756       -2.8771597755  S12       73              1.0000000000
      1104       101  LYS       HZ1            -6.5309308726        5.1440535332       -3.7791440144  S12       73              1.0000000000
      1105       101  LYS       HZ2            -5.0863500722        5.8246331247       -2.8098211922  S12       73              1.0000000000
      1106       101  LYS       HZ3            -6.7241983896        6.5338139287       -2.8746526261  S12       73              1.0000000000
      1107       102  SER       CB             -4.4297023629        4.4947523795       -6.6163132764  S12       130             1.0000000000
      1108       102  SER       HB1            -4.4670726028        5.4391791078       -7.1733124806  S12       130             1.0000000000
      1109       102  SER       HB2            -3.6976223689        3.8279368566       -7.1078273087  S12       130             1.0000000000
      1110       102  SER       OG             -4.0018247363        4.7292663094       -5.2468111210  S12       130             1.0000000000
      1111       102  SER       HG1            -3.4381938089        5.5545615823       -5.2091073449  S12       130             1.0000000000
      1112       102  SER       QQH3           -5.4182742172        4.0095616469       -6.6129009892  S12       130             1.0000000000
      1113       103  GLU       CB            -10.0755585604        9.3500047316        0.6939661972  S12       166             1.0000000000
      1114       103  GLU       HB1            -9.7506029170        9.9808615425       -0.1430448821  S12       166             1.0000000000
      1115       103  GLU       HB2           -11.1222018779        9.0875682504        0.5215791486  S12       166             1.0000000000
      1116       103  GLU       QQH4           -9.9776914478        9.8826239587        1.6462035704  S12       166             1.0000000000
      1117       103  GLU       CG             -9.2340237936        8.0870103666        0.6697311189  S12       166             1.0000000000
      1118       103  GLU       HG1            -9.6510683977        7.3861372799       -0.0680909585  S12       166             1.0000000000
      1119       103  GLU       HG2            -9.2801704020        7.5638570520        1.6402550824  S12       166             1.0000000000
      1120       103  GLU       CD             -7.7960392581        8.3409361885        0.3101608228  S12       166             1.0000000000
      1121       103  GLU       OE1            -7.2256504552        9.4223359725        0.4780564159  S12       166             1.0000000000
      1122       103  GLU       OE2            -7.1419625258        7.2872646589       -0.2110905759  S12       166             1.0000000000
      1123       104  ASN       CB             -2.7381292977       11.8416873974        1.2295847196  S12       170             1.0000000000
      1124       104  ASN       HB1            -1.7597064373       11.7441818719        0.7462028431  S12       170             1.0000000000
      1125       104  ASN       HB2            -3.2038798640       12.7754528360        0.8985896025  S12       170             1.0000000000
      1126       104  ASN       QQH5           -2.6220338188       11.8506206446        2.3200278859  S12       170             1.0000000000
      1127       104  ASN       CG             -3.6228359351       10.6741042774        0.8327986599  S12       170             1.0000000000
      1128       104  ASN       OD1            -3.2303021374        9.4829903108        0.8996525072  S12       170             1.0000000000
      1129       104  ASN       ND2            -4.8644582210       10.9720574928        0.4003795233  S12       170             1.0000000000
      1130       104  ASN       HD21           -5.5423286647       10.2160074467        0.1932470131  S12       170             1.0000000000
      1131       104  ASN       HD22           -5.1429570586       11.9488723347        0.2264184568  S12       170             1.0000000000
      1132       105  LYS       CE             -3.0382014379        1.6818915962       -4.6299668817  S12       234             1.0000000000
      1133       105  LYS       HE1            -3.4625614657        1.9649873924       -3.6591486461  S12       234             1.0000000000
      1134       105  LYS       HE2            -3.8516645124        1.6117359756       -5.3621565848  S12       234             1.0000000000
      1135       105  LYS       NZ             -2.1123498063        2.7145756016       -5.0814318979  S12       234             1.0000000000
      1136       105  LYS       HZ1            -1.6558041714        2.4455002476       -5.9857390623  S12       234             1.0000000000
      1137       105  LYS       HZ2            -1.3460980545        2.9125423399       -4.4009060123  S12       234             1.0000000000
      1138       105  LYS       HZ3            -2.6323054104        3.6354737875       -5.2218747819  S12       234             1.0000000000
      1139       105  LYS       QQH6           -2.5107460415        0.7227968738       -4.5352212761  S12       234             1.0000000000
      1140       106  SER       CB              2.4476921709        3.4824000249       -5.9855687227  S12       235             1.0000000000
      1141       106  SER       HB1             3.1306041553        2.8158505653       -6.5374680935  S12       235             1.0000000000
      1142       106  SER       HB2             2.9837488264        4.4236526396       -5.7756244198  S12       235             1.0000000000
      1143       106  SER       OG              1.2916045617        3.7103853055       -6.8029997414  S12       235             1.0000000000
      1144       106  SER       HG1             0.8452853682        4.5542696302       -6.5190478900  S12       235             1.0000000000
      1145       106  SER       QQH7            2.1695108364        3.0068103762       -5.0168682559  S12       235             1.0000000000
      1146       107  PNM       S1             -3.0370339419        9.6088831988       -6.1357008655  S12       523             1.0000000000
      1147       107  PNM       C2             -1.7992617238        8.3574993158       -6.8076931746  S12       523             1.0000000000
      1148       107  PNM       C3             -1.4057254544        7.5320394054       -5.5526413304  S12       523             1.0000000000
      1149       107  PNM       N4             -2.6195627025        7.3604615900       -4.7242283147  S12       523             1.0000000000
      1150       107  PNM       C5             -3.7048633405        8.3975174162       -4.9644202789  S12       523             1.0000000000
      1151       107  PNM       C6             -3.6306570088        8.7708050360       -3.4284433201  S12       523             1.0000000000
      1152       107  PNM       C7             -2.5326660968        7.6905523156       -3.3364513178  S12       523             1.0000000000
      1153       107  PNM       O8             -1.5671559320        7.5476370235       -2.5682929660  S12       523             1.0000000000
      1154       107  PNM       C9             -2.4505994293        7.4721766796       -7.8578717108  S12       523             1.0000000000
      1155       107  PNM       C10            -0.6021083927        9.0687061919       -7.4106246232  S12       523             1.0000000000
      1156       107  PNM       C11            -0.7708140358        6.2092488006       -5.9331649083  S12       523             1.0000000000
      1157       107  PNM       O12            -1.3831189231        5.1302942559       -5.8152387581  S12       523             1.0000000000
      1158       107  PNM       O13             0.4842603798        6.2771721167       -6.3857212654  S12       523             1.0000000000
      1159       107  PNM       N14            -3.0438768277       10.0662602758       -3.1583270991  S12       523             1.0000000000
      1160       107  PNM       C15            -3.5425311139       11.1967401959       -3.6984744025  S12       523             1.0000000000
      1161       107  PNM       O16            -4.5835730607       11.1719497782       -4.4221553110  S12       523             1.0000000000
      1162       107  PNM       C17            -2.8184539299       12.4917057316       -3.4178211997  S12       523             1.0000000000
      1163       107  PNM       C18            -1.8540945494       12.8254796194       -4.5262238140  S12       523             1.0000000000
      1164       107  PNM       C19            -0.5637468131       13.2858253910       -4.2243090291  S12       523             1.0000000000
      1165       107  PNM       C20             0.3288730568       13.6077840516       -5.2502609115  S12       523             1.0000000000
      1166       107  PNM       C21            -0.0549817884       13.4607063865       -6.5851081640  S12       523             1.0000000000
      1167       107  PNM       C22            -1.3428054409       13.0120234319       -6.8904997338  S12       523             1.0000000000
      1168       107  PNM       C23            -2.2451208837       12.7070405013       -5.8694766776  S12       523             1.0000000000
      1169       107  PNM       H24            -0.6534032706        8.1142465537       -4.9694641714  S12       523             1.0000000000
      1170       107  PNM       H25            -0.8707885045        9.5241941824       -8.3700410717  S12       523             1.0000000000
      1171       107  PNM       H26             0.2090361575        8.3520341507       -7.5851908174  S12       523             1.0000000000
      1172       107  PNM       H27            -0.2262087784        9.8621384764       -6.7566008630  S12       523             1.0000000000
      1173       107  PNM       H28            -2.7856565076        8.0704268342       -8.7122932471  S12       523             1.0000000000
      1174       107  PNM       H29            -3.3182409707        6.9441226690       -7.4475454929  S12       523             1.0000000000
      1175       107  PNM       H30            -1.7338539577        6.7253690281       -8.2236932552  S12       523             1.0000000000
      1176       107  PNM       H31            -4.6705383025        7.9459149721       -5.2742502722  S12       523             1.0000000000
      1177       107  PNM       H32            -4.5810524221        8.6204685091       -2.8669438325  S12       523             1.0000000000
      1178       107  PNM       H33            -2.2817002544       12.4330797149       -2.4560258797  S12       523             1.0000000000
      1179       107  PNM       H34            -3.5659549660       13.3002969611       -3.3277422828  S12       523             1.0000000000
      1180       107  PNM       H35            -0.2529598935       13.3917753172       -3.1778529382  S12       523             1.0000000000
      1181       107  PNM       H36             1.3328415499       13.9717346267       -5.0029527386  S12       523             1.0000000000
      1182       107  PNM       H37             0.6496524738       13.7016308733       -7.3899055549  S12       523             1.0000000000
      1183       107  PNM       H38            -1.6489158746       12.8988092855       -7.9367617226  S12       523             1.0000000000
      1184       107  PNM       H39            -3.2639434035       12.3815107731       -6.1121981030  S12       523             1.0000000000
      1185       107  PNM       H40            -2.1569513942       10.0922546303       -2.6185608211  S12       523             1.0000000000
      1186       108  TIP3      OH2            -4.6515029811        7.6126846472       -0.5141810322  S12       290             1.0000000000
      1187       108  TIP3      H1             -6.1304962448        7.5098449710       -0.3570031724  S12       290             1.0000000000
      1188       108  TIP3      H2             -4.0759706465        8.2530712259       -0.0028514911  S12       290             1.0000000000
      1189       109  SER       CB             -3.0030083805        4.9984221063       -2.3621096587  S13       70              1.0000000000
      1190       109  SER       HB1            -3.4905584778        4.1436137881       -2.8707490961  S13       70              1.0000000000
      1191       109  SER       HB2            -2.0158161346        5.1770926789       -2.8179784836  S13       70              1.0000000000
      1192       109  SER       OG             -3.8393717706        6.1703811456       -2.5424471254  S13       70              1.0000000000
      1193       109  SER       HG1            -4.1508380806        7.0960338737       -1.1955338783  S13       70              1.0000000000
      1194       109  SER       QQH1           -2.8810135553        4.7627379061       -1.2815565480  S13       70              1.0000000000
      1195       110  LYS       CD             -6.4414468919        3.3183754137       -1.9752722038  S13       73              1.0000000000
      1196       110  LYS       HD1            -7.2201940606        2.9138849627       -2.6296075033  S13       73              1.0000000000
      1197       110  LYS       HD2            -5.4778144494        3.1716503982       -2.4801615442  S13       73              1.0000000000
      1198       110  LYS       QQH2           -6.4470155570        2.7554039141       -1.0325107823  S13       73              1.0000000000
      1199       110  LYS       CE             -6.6776946950        4.7972408636       -1.7423438687  S13       73              1.0000000000
      1200       110  LYS       HE1            -6.1056863681        5.1541359229       -0.8641122290  S13       73              1.0000000000
      1201       110  LYS       HE2            -7.7460143421        4.9945266381       -1.5319972401  S13       73              1.0000000000
      1202       110  LYS       NZ             -6.2544308502        5.5765888291       -2.8994537961  S13       73              1.0000000000
      1203       110  LYS       HZ1            -6.4783981739        5.1228977292       -3.8015821086  S13       73              1.0000000000
      1204       110  LYS       HZ2            -5.0373771464        5.8293910200       -2.8088115772  S13       73              1.0000000000
      1205       110  LYS       HZ3            -6.7027877679        6.5194615820       -2.9139423579  S13       73              1.0000000000
      1206       111  SER       CB             -4.4318611347        4.4949283572       -6.6152066607  S13       130             1.0000000000
      1207       111  SER       HB1            -4.4674004434        5.4401161836       -7.1709495298  S13       130             1.0000000000
      1208       111  SER       HB2            -3.6990076920        3.8283805514       -7.1058704282  S13       130             1.0000000000
      1209       111  SER       OG             -4.0065571092        4.7275681585       -5.2443759860  S13       130             1.0000000000
      1210       111  SER       HG1            -3.4431599614        5.5526878541       -5.2066084167  S13       130             1.0000000000
      1211       111  SER       QQH3           -5.4205605068        4.0103194737       -6.6145227938  S13       130             1.0000000000
      1212       112  GLU       CB            -10.0824013460        9.3545981032        0.6959842818  S13       166             1.0000000000
      1213       112  GLU       HB1            -9.7555773431        9.9838537791       -0.1415203487  S13       166             1.0000000000
      1214       112  GLU       HB2           -11.1293537722        9.0939400726        0.5231203732  S13       166             1.0000000000
      1215       112  GLU       QQH4           -9.9844933229        9.8884381459        1.6475902138  S13       166             1.0000000000
      1216       112  GLU       CG             -9.2432770894        8.0912110900        0.6744564559  S13       166             1.0000000000
      1217       112  GLU       HG1            -9.6569355389        7.3914320934       -0.0662857850  S13       166             1.0000000000
      1218       112  GLU       HG2            -9.2931045996        7.5665048384        1.6440140185  S13       166             1.0000000000
      1219       112  GLU       CD             -7.8050755280        8.3444879260        0.3202788503  S13       166             1.0000000000
      1220       112  GLU       OE1            -7.2310008611        9.4247891116        0.4809208758  S13       166             1.0000000000
      1221       112  GLU       OE2            -7.1535591358        7.2847498023       -0.1913607200  S13       166             1.0000000000
      1222       113  ASN       CB             -2.7352527787       11.8440637255        1.2305183125  S13       170             1.0000000000
      1223       113  ASN       HB1            -1.7564374000       11.7470222088        0.7478096687  S13       170             1.0000000000
      1224       113  ASN       HB2            -3.2011171633       12.7778408815        0.8996767455  S13       170             1.0000000000
      1225       113  ASN       QQH5           -2.6198194118       11.8523878053        2.3210250034  S13       170             1.0000000000
      1226       113  ASN       CG             -3.6184144767       10.6763358879        0.8329745197  S13       170             1.0000000000
      1227       113  ASN       OD1            -3.2244260867        9.4860076992        0.9055340968  S13       170             1.0000000000
      1228       113  ASN       ND2            -4.8585201861       10.9722172406        0.3951974931  S13       170             1.0000000000
      1229       113  ASN       HD21           -5.5344307777       10.2152869665        0.1855985514  S13       170             1.0000000000
      1230       113  ASN       HD22           -5.1363015338       11.9483794616        0.2154914004  S13       170             1.0000000000
      1231       114  LYS       CE             -3.0401341068        1.6814032133       -4.6291200910  S13       234             1.0000000000
      1232       114  LYS       HE1            -3.4650056772        1.9635459202       -3.6582379782  S13       234             1.0000000000
      1233       114  LYS       HE2            -3.8534079785        1.6112087482       -5.3615212910  S13       234             1.0000000000
      1234       114  LYS       NZ             -2.1148041764        2.7148878759       -5.0797932002  S13       234             1.0000000000
      1235       114  LYS       HZ1            -1.6580863139        2.4466420455       -5.9842994643  S13       234             1.0000000000
      1236       114  LYS       HZ2            -1.3485038768        2.9126462388       -4.3993297041  S13       234             1.0000000000
      1237       114  LYS       HZ3            -2.6353658297        3.6351810432       -5.2200653990  S13       234             1.0000000000
      1238       114  LYS       QQH6           -2.5120233694        0.7226383050       -4.5348323708  S13       234             1.0000000000
      1239       115  SER       CB              2.4475715884        3.4822285844       -5.9856860756  S13       235             1.0000000000
      1240       115  SER       HB1             3.1306815562        2.8158089025       -6.5374564042  S13       235             1.0000000000
      1241       115  SER       HB2             2.9833849730        4.4236308171       -5.7757028827  S13       235             1.0000000000
      1242       115  SER       OG              1.2915814096        3.7098961113       -6.8033121550  S13       235             1.0000000000
      1243       115  SER       HG1             0.8443139195        4.5528365876       -6.5184452957  S13       235             1.0000000000
      1244       115  SER       QQH7            2.1693199583        3.0066828219       -5.0169879067  S13       235             1.0000000000
      1245       116  PNM       S1             -3.0395924997        9.6031590143       -6.1366507885  S13       523             1.0000000000
      1246       116  PNM       C2             -1.7995418603        8.3532453594       -6.8067320070  S13       523             1.0000000000
      1247       116  PNM       C3             -1.4074426913        7.5276668775       -5.5516027907  S13       523             1.0000000000
      1248       116  PNM       N4             -2.6218743945        7.3552370809       -4.7246851970  S13       523             1.0000000000
      1249       116  PNM       C5             -3.7076739687        8.3922128830       -4.9653421882  S13       523             1.0000000000
      1250       116  PNM       C6             -3.6323518580        8.7663221761       -3.4293261007  S13       523             1.0000000000
      1251       116  PNM       C7             -2.5339025828        7.6875254832       -3.3380364865  S13       523             1.0000000000
      1252       116  PNM       O8             -1.5676660055        7.5477405611       -2.5699691711  S13       523             1.0000000000
      1253       116  PNM       C9             -2.4481098884        7.4679701735       -7.8586040417  S13       523             1.0000000000
      1254       116  PNM       C10            -0.6016081023        9.0655956124       -7.4066881057  S13       523             1.0000000000
      1255       116  PNM       C11            -0.7712440380        6.2056694188       -5.9322747971  S13       523             1.0000000000
      1256       116  PNM       O12            -1.3827118074        5.1260602338       -5.8157894653  S13       523             1.0000000000
      1257       116  PNM       O13             0.4839325789        6.2756220418       -6.3835478225  S13       523             1.0000000000
      1258       116  PNM       N14            -3.0421633822       10.0601684096       -3.1598363234  S13       523             1.0000000000
      1259       116  PNM       C15            -3.5414571912       11.1922551615       -3.6962640549  S13       523             1.0000000000
      1260       116  PNM       O16            -4.5851936726       11.1693867754       -4.4155555827  S13       523             1.0000000000
      1261       116  PNM       C17            -2.8153080677       12.4859547746       -3.4155352269  S13       523             1.0000000000
      1262       116  PNM       C18            -1.8527413204       12.8210388192       -4.5251256555  S13       523             1.0000000000
      1263       116  PNM       C19            -0.5628386200       13.2836229417       -4.2246477518  S13       523             1.0000000000
      1264       116  PNM       C20             0.3279786108       13.6074153670       -5.2515893377  S13       523             1.0000000000
      1265       116  PNM       C21            -0.0572585537       13.4599977974       -6.5860125907  S13       523             1.0000000000
      1266       116  PNM       C22            -1.3446740010       13.0091614266       -6.8899527519  S13       523             1.0000000000
      1267       116  PNM       C23            -2.2452210989       12.7023497934       -5.8679114198  S13       523             1.0000000000
      1268       116  PNM       H24            -0.6563049997        8.1099707814       -4.9670189136  S13       523             1.0000000000
      1269       116  PNM       H25            -0.8677337992        9.5189791392       -8.3678024116  S13       523             1.0000000000
      1270       116  PNM       H26             0.2113475978        8.3499924971       -7.5771460036  S13       523             1.0000000000
      1271       116  PNM       H27            -0.2294350346        9.8608415815       -6.7527815072  S13       523             1.0000000000
      1272       116  PNM       H28            -2.7817027904        8.0664164142       -8.7134607015  S13       523             1.0000000000
      1273       116  PNM       H29            -3.3163195219        6.9392533442       -7.4503969753  S13       523             1.0000000000
      1274       116  PNM       H30            -1.7301167172        6.7217832918       -8.2231965349  S13       523             1.0000000000
      1275       116  PNM       H31            -4.6733986818        7.9404127914       -5.2744647465  S13       523             1.0000000000
      1276       116  PNM       H32            -4.5824561399        8.6176844271       -2.8668557854  S13       523             1.0000000000
      1277       116  PNM       H33            -2.2768475113       12.4255342347       -2.4548241322  S13       523             1.0000000000
      1278       116  PNM       H34            -3.5620378055       13.2950035343       -3.3227623119  S13       523             1.0000000000
      1279       116  PNM       H35            -0.2510018532       13.3899379147       -3.1785414485  S13       523             1.0000000000
      1280       116  PNM       H36             1.3316016111       13.9730861907       -5.0054013129  S13       523             1.0000000000
      1281       116  PNM       H37             0.6459767624       13.7023499603       -7.3916034783  S13       523             1.0000000000
      1282       116  PNM       H38            -1.6518992324       12.8957873381       -7.9358693186  S13       523             1.0000000000
      1283       116  PNM       H39            -3.2638643134       12.3754189719       -6.1095137240  S13       523             1.0000000000
      1284       116  PNM       H40            -2.1537274868       10.0841168976       -2.6224439871  S13       523             1.0000000000
      1285       117  TIP3      OH2            -4.6433926066        7.6246945392       -0.4991254241  S13       290             1.0000000000
      1286       117  TIP3      H1             -6.1531921113        7.5105055490       -0.3454098177  S13       290             1.0000000000
      1287       117  TIP3      H2             -4.0672451548        8.2627555290        0.0141844292  S13       290             1.0000000000
      1288       118  SER       CB             -2.9948272934        4.9954407182       -2.3673675767  S14       70              1.0000000000
      1289       118  SER       HB1            -3.4818698583        4.1402519775       -2.8756009624  S14       70              1.0000000000
      1290       118  SER       HB2            -2.0073211610        5.1740775321       -2.8223355310  S14       70              1.0000000000
      1291       118  SER       OG             -3.8299763260        6.1661426888       -2.5482802767  S14       70              1.0000000000
      1292       118  SER       HG1            -4.1416358506        7.1068989496       -1.1796407892  S14       70              1.0000000000
      1293       118  SER       QQH1           -2.8733590418        4.7607334912       -1.2866174072  S14       70              1.0000000000
      1294       119  LYS       CD             -6.4292875669        3.3139420709       -1.9915609550  S14       73              1.0000000000
      1295       119  LYS       HD1            -7.2074216044        2.9064697503       -2.6445682563  S14       73              1.0000000000
      1296       119  LYS       HD2            -5.4649760522        3.1637769451       -2.4941943679  S14       73              1.0000000000
      1297       119  LYS       QQH2           -6.4367348444        2.7560952193       -1.0456786338  S14       73              1.0000000000
      1298       119  LYS       CE             -6.6663513814        4.7941758500       -1.7681912946  S14       73              1.0000000000
      1299       119  LYS       HE1            -6.1047301177        5.1545367222       -0.8842598382  S14       73              1.0000000000
      1300       119  LYS       HE2            -7.7373589664        4.9918407338       -1.5703603906  S14       73              1.0000000000
      1301       119  LYS       NZ             -6.2300316448        5.5665952048       -2.9246835529  S14       73              1.0000000000
      1302       119  LYS       HZ1            -6.4366013416        5.1036614711       -3.8259720291  S14       73              1.0000000000
      1303       119  LYS       HZ2            -5.0073664410        5.8285306793       -2.8176607510  S14       73              1.0000000000
      1304       119  LYS       HZ3            -6.6838540819        6.5063614116       -2.9522479982  S14       73              1.0000000000
      1305       120  SER       CB             -4.4342692377        4.4950258854       -6.6138519718  S14       130             1.0000000000
      1306       120  SER       HB1            -4.4677101936        5.4409348553       -7.1684205475  S14       130             1.0000000000
      1307       120  SER       HB2            -3.7005594424        3.8286742114       -7.1033866496  S14       130             1.0000000000
      1308       120  SER       OG             -4.0121362328        4.7258164364       -5.2415136719  S14       130             1.0000000000
      1309       120  SER       HG1            -3.4464125243        5.5492577112       -5.2036336099  S14       130             1.0000000000
      1310       120  SER       QQH3           -5.4231880655        4.0110468274       -6.6161573933  S14       130             1.0000000000
      1311       121  GLU       CB            -10.0891381344        9.3593913921        0.6980131597  S14       166             1.0000000000
      1312       121  GLU       HB1            -9.7603673772        9.9871208146       -0.1398764944  S14       166             1.0000000000
      1313       121  GLU       HB2           -11.1363651082        9.1005337241        0.5244723990  S14       166             1.0000000000
      1314       121  GLU       QQH4           -9.9914129633        9.8944505135        1.6490001185  S14       166             1.0000000000
      1315       121  GLU       CG             -9.2522454451        8.0953500030        0.6792431826  S14       166             1.0000000000
      1316       121  GLU       HG1            -9.6634844971        7.3964674855       -0.0637081979  S14       166             1.0000000000
      1317       121  GLU       HG2            -9.3058352787        7.5697209262        1.6481676890  S14       166             1.0000000000
      1318       121  GLU       CD             -7.8132374892        8.3472202277        0.3298801910  S14       166             1.0000000000
      1319       121  GLU       OE1            -7.2366540670        9.4270785500        0.4837136814  S14       166             1.0000000000
      1320       121  GLU       OE2            -7.1624422518        7.2822016021       -0.1720758228  S14       166             1.0000000000
      1321       122  ASN       CB             -2.7326260915       11.8466410967        1.2314190101  S14       170             1.0000000000
      1322       122  ASN       HB1            -1.7534804579       11.7504464994        0.7491639826  S14       170             1.0000000000
      1323       122  ASN       HB2            -3.1989302657       12.7803217898        0.9009196555  S14       170             1.0000000000
      1324       122  ASN       QQH5           -2.6175440345       11.8543919834        2.3219577711  S14       170             1.0000000000
      1325       122  ASN       CG             -3.6139817633       10.6783638012        0.8332982710  S14       170             1.0000000000
      1326       122  ASN       OD1            -3.2187601605        9.4889202589        0.9120955102  S14       170             1.0000000000
      1327       122  ASN       ND2            -4.8525875317       10.9719782535        0.3895583059  S14       170             1.0000000000
      1328       122  ASN       HD21           -5.5268690737       10.2141065568        0.1790857359  S14       170             1.0000000000
      1329       122  ASN       HD22           -5.1298212390       11.9474289479        0.2045172114  S14       170             1.0000000000
      1330       123  LYS       CE             -3.0421229464        1.6807708443       -4.6283893872  S14       234             1.0000000000
      1331       123  LYS       HE1            -3.4674695790        1.9619888602       -3.6574212265  S14       234             1.0000000000
      1332       123  LYS       HE2            -3.8551946050        1.6104903142       -5.3610127848  S14       234             1.0000000000
      1333       123  LYS       NZ             -2.1173384637        2.7150579891       -5.0782421337  S14       234             1.0000000000
      1334       123  LYS       HZ1            -1.6603283024        2.4476636188       -5.9828947763  S14       234             1.0000000000
      1335       123  LYS       HZ2            -1.3510487139        2.9127504596       -4.3977542509  S14       234             1.0000000000
      1336       123  LYS       HZ3            -2.6384212085        3.6347380242       -5.2182936233  S14       234             1.0000000000
      1337       123  LYS       QQH6           -2.5133770106        0.7223420038       -4.5345383610  S14       234             1.0000000000
      1338       124  SER       CB              2.4474557744        3.4820040031       -5.9858267766  S14       235             1.0000000000
      1339       124  SER       HB1             3.1308411472        2.8157563309       -6.5374206331  S14       235             1.0000000000
      1340       124  SER       HB2             2.9829487546        4.4235930528       -5.7758188468  S14       235             1.0000000000
      1341       124  SER       OG              1.2915698684        3.7092359920       -6.8036971988  S14       235             1.0000000000
      1342       124  SER       HG1             0.8432515689        4.5511841000       -6.5178072120  S14       235             1.0000000000
      1343       124  SER       QQH7            2.1691463016        3.0064840131       -5.0171408371  S14       235             1.0000000000
      1344       125  PNM       S1             -3.0426180747        9.5966784393       -6.1377609437  S14       523             1.0000000000
      1345       125  PNM       C2             -1.7998517125        8.3485330422       -6.8058597230  S14       523             1.0000000000
      1346       125  PNM       C3             -1.4093127709        7.5229231483       -5.5506331572  S14       523             1.0000000000
      1347       125  PNM       N4             -2.6242790814        7.3494296596       -4.7253683955  S14       523             1.0000000000
      1348       125  PNM       C5             -3.7105546516        8.3862788473       -4.9662503068  S14       523             1.0000000000
      1349       125  PNM       C6             -3.6337812497        8.7614664534       -3.4302474869  S14       523             1.0000000000
      1350       125  PNM       C7             -2.5350426183        7.6839382810       -3.3393500328  S14       523             1.0000000000
      1351       125  PNM       O8             -1.5674098972        7.5479597330       -2.5721150029  S14       523             1.0000000000
      1352       125  PNM       C9             -2.4452054992        7.4632049943       -7.8596164179  S14       523             1.0000000000
      1353       125  PNM       C10            -0.6010699481        9.0622227771       -7.4024445683  S14       523             1.0000000000
      1354       125  PNM       C11            -0.7718295097        6.2017421984       -5.9312172929  S14       523             1.0000000000
      1355       125  PNM       O12            -1.3825606366        5.1214307150       -5.8161111065  S14       523             1.0000000000
      1356       125  PNM       O13             0.4834749094        6.2735743828       -6.3811585769  S14       523             1.0000000000
      1357       125  PNM       N14            -3.0400382065       10.0535663986       -3.1615954466  S14       523             1.0000000000
      1358       125  PNM       C15            -3.5400945184       11.1872160413       -3.6937653466  S14       523             1.0000000000
      1359       125  PNM       O16            -4.5867768814       11.1662852329       -4.4084942766  S14       523             1.0000000000
      1360       125  PNM       C17            -2.8117322685       12.4795328545       -3.4129671352  S14       523             1.0000000000
      1361       125  PNM       C18            -1.8511698128       12.8159531750       -4.5238929915  S14       523             1.0000000000
      1362       125  PNM       C19            -0.5617690312       13.2810445024       -4.2250632974  S14       523             1.0000000000
      1363       125  PNM       C20             0.3269752848       13.6069553239       -5.2531276128  S14       523             1.0000000000
      1364       125  PNM       C21            -0.0598445109       13.4591895625       -6.5870616286  S14       523             1.0000000000
      1365       125  PNM       C22            -1.3467833752       13.0058907073       -6.8893485811  S14       523             1.0000000000
      1366       125  PNM       C23            -2.2453024222       12.6969800916       -5.8661478018  S14       523             1.0000000000
      1367       125  PNM       H24            -0.6593251428        8.1053244960       -4.9647031340  S14       523             1.0000000000
      1368       125  PNM       H25            -0.8642654281        9.5132789954       -8.3654339315  S14       523             1.0000000000
      1369       125  PNM       H26             0.2139559834        8.3478834520       -7.5683000178  S14       523             1.0000000000
      1370       125  PNM       H27            -0.2331577827        9.8595005626       -6.7486470723  S14       523             1.0000000000
      1371       125  PNM       H28            -2.7772519037        8.0617759895       -8.7149712100  S14       523             1.0000000000
      1372       125  PNM       H29            -3.3139882732        6.9336672758       -7.4537591513  S14       523             1.0000000000
      1373       125  PNM       H30            -1.7257613677        6.7177649677       -8.2228421843  S14       523             1.0000000000
      1374       125  PNM       H31            -4.6764431970        7.9342496067       -5.2745416652  S14       523             1.0000000000
      1375       125  PNM       H32            -4.5833790016        8.6146109269       -2.8664440683  S14       523             1.0000000000
      1376       125  PNM       H33            -2.2713989178       12.4171526969       -2.4534420661  S14       523             1.0000000000
      1377       125  PNM       H34            -3.5575340618       13.2891012694       -3.3172661512  S14       523             1.0000000000
      1378       125  PNM       H35            -0.2487216885       13.3877657988       -3.1793693043  S14       523             1.0000000000
      1379       125  PNM       H36             1.3301943014       13.9745836687       -5.0082223665  S14       523             1.0000000000
      1380       125  PNM       H37             0.6417764571       13.7032089723       -7.3935446255  S14       523             1.0000000000
      1381       125  PNM       H38            -1.6552797905       12.8923675267       -7.9348721786  S14       523             1.0000000000
      1382       125  PNM       H39            -3.2637360103       12.3684496855       -6.1064590920  S14       523             1.0000000000
      1383       125  PNM       H40            -2.1503002647       10.0752820454       -2.6262518323  S14       523             1.0000000000
      1384       126  TIP3      OH2            -4.6364751710        7.6330514140       -0.4867211051  S14       290             1.0000000000
      1385       126  TIP3      H1             -6.1681125235        7.5099330711       -0.3323930510  S14       290             1.0000000000
      1386       126  TIP3      H2             -4.0598741942        8.2690969582        0.0283117709  S14       290             1.0000000000
      1387       127  SER       CB             -2.9856411194        4.9938989609       -2.3720473939  S15       70              1.0000000000
      1388       127  SER       HB1            -3.4719807096        4.1384347695       -2.8805667359  S15       70              1.0000000000
      1389       127  SER       HB2            -1.9978629357        5.1729197396       -2.8261724078  S15       70              1.0000000000
      1390       127  SER       OG             -3.8206463280        6.1632928227       -2.5521529209  S15       70              1.0000000000
      1391       127  SER       HG1            -4.1349324350        7.1139979563       -1.1682336739  S15       70              1.0000000000
      1392       127  SER       QQH1           -2.8643315304        4.7587903663       -1.2913901063  S15       70              1.0000000000
      1393       128  LYS       CD             -6.4163714403        3.3099421422       -2.0085128773  S15       73              1.0000000000
      1394       128  LYS       HD1            -7.1945544164        2.8998247300       -2.6596079833  S15       73              1.0000000000
      1395       128  LYS       HD2            -5.4517386101        3.1562752528       -2.5095230270  S15       73              1.0000000000
      1396       128  LYS       QQH2           -6.4250802172        2.7572923412       -1.0595962823  S15       73              1.0000000000
      1397       128  LYS       CE             -6.6537703197        4.7914222075       -1.7941122734  S15       73              1.0000000000
      1398       128  LYS       HE1            -6.0989064581        5.1562148440       -0.9075158534  S15       73              1.0000000000
      1399       128  LYS       HE2            -7.7264149993        4.9896506812       -1.6049927506  S15       73              1.0000000000
      1400       128  LYS       NZ             -6.2091002511        5.5573906135       -2.9516247648  S15       73              1.0000000000
      1401       128  LYS       HZ1            -6.4021960281        5.0863148480       -3.8514979065  S15       73              1.0000000000
      1402       128  LYS       HZ2            -4.9876144581        5.8257249976       -2.8315831003  S15       73              1.0000000000
      1403       128  LYS       HZ3            -6.6676528678        6.4943914415       -2.9895129623  S15       73              1.0000000000
      1404       129  SER       CB             -4.4368869482        4.4951170136       -6.6122079305  S15       130             1.0000000000
      1405       129  SER       HB1            -4.4680652630        5.4417599473       -7.1655994347  S15       130             1.0000000000
      1406       129  SER       HB2            -3.7022023863        3.8289713235       -7.1004368400  S15       130             1.0000000000
      1407       129  SER       OG             -4.0184466624        4.7240006824       -5.2382136005  S15       130             1.0000000000
      1408       129  SER       HG1            -3.4486534318        5.5446717624       -5.2002499324  S15       130             1.0000000000
      1409       129  SER       QQH3           -5.4260493943        4.0117837918       -6.6178231696  S15       130             1.0000000000
      1410       130  GLU       CB            -10.0953680487        9.3640557166        0.6999640682  S15       166             1.0000000000
      1411       130  GLU       HB1            -9.7646720855        9.9904230239       -0.1381820318  S15       166             1.0000000000
      1412       130  GLU       HB2           -11.1428400465        9.1068731088        0.5256083335  S15       166             1.0000000000
      1413       130  GLU       QQH4           -9.9980182972        9.9001960618        1.6504299407  S15       166             1.0000000000
      1414       130  GLU       CG             -9.2604892587        8.0992164431        0.6838123375  S15       166             1.0000000000
      1415       130  GLU       HG1            -9.6699177821        7.4011229067       -0.0608373365  S15       166             1.0000000000
      1416       130  GLU       HG2            -9.3177014088        7.5730310650        1.6522637972  S15       166             1.0000000000
      1417       130  GLU       CD             -7.8203530184        8.3494297217        0.3388168647  S15       166             1.0000000000
      1418       130  GLU       OE1            -7.2423047643        9.4290917809        0.4863173590  S15       166             1.0000000000
      1419       130  GLU       OE2            -7.1691090193        7.2796920937       -0.1536854157  S15       166             1.0000000000
      1420       131  ASN       CB             -2.7302625851       11.8491401027        1.2322712644  S15       170             1.0000000000
      1421       131  ASN       HB1            -1.7508484660       11.7539910602        0.7503008894  S15       170             1.0000000000
      1422       131  ASN       HB2            -3.1972159031       12.7826463041        0.9021788991  S15       170             1.0000000000
      1423       131  ASN       QQH5           -2.6153456721       11.8564142442        2.3228218182  S15       170             1.0000000000
      1424       131  ASN       CG             -3.6098287933       10.6800935868        0.8336950244  S15       170             1.0000000000
      1425       131  ASN       OD1            -3.2137408309        9.4914548780        0.9189213632  S15       170             1.0000000000
      1426       131  ASN       ND2            -4.8467491185       10.9714848164        0.3837509689  S15       170             1.0000000000
      1427       131  ASN       HD21           -5.5197867764       10.2127488251        0.1732001632  S15       170             1.0000000000
      1428       131  ASN       HD22           -5.1235153119       11.9462423324        0.1936117633  S15       170             1.0000000000
      1429       132  LYS       CE             -3.0441143453        1.6800789578       -4.6277933752  S15       234             1.0000000000
      1430       132  LYS       HE1            -3.4699214586        1.9603742094       -3.6567325114  S15       234             1.0000000000
      1431       132  LYS       HE2            -3.8569698321        1.6097060082       -5.3606581549  S15       234             1.0000000000
      1432       132  LYS       NZ             -2.1199058365        2.7151967540       -5.0767795581  S15       234             1.0000000000
      1433       132  LYS       HZ1            -1.6625275024        2.4486893409       -5.9815520747  S15       234             1.0000000000
      1434       132  LYS       HZ2            -1.3536768542        2.9128990130       -4.3962176994  S15       234             1.0000000000
      1435       132  LYS       HZ3            -2.6415473126        3.6342136667       -5.2165395171  S15       234             1.0000000000
      1436       132  LYS       QQH6           -2.5147339239        0.7219872245       -4.5343852434  S15       234             1.0000000000
      1437       133  SER       CB              2.4473105895        3.4817593786       -5.9859815690  S15       235             1.0000000000
      1438       133  SER       HB1             3.1310298601        2.8157239602       -6.5373823036  S15       235             1.0000000000
      1439       133  SER       HB2             2.9824168484        4.4235715303       -5.7759502251  S15       235             1.0000000000
      1440       133  SER       OG              1.2915273715        3.7084692976       -6.8041208255  S15       235             1.0000000000
      1441       133  SER       HG1             0.8420888420        4.5493860923       -6.5171594973  S15       235             1.0000000000
      1442       133  SER       QQH7            2.1689575954        3.0062435507       -5.0173141799  S15       235             1.0000000000
      1443       134  PNM       S1             -3.0459620638        9.5896013202       -6.1391149212  S15       523             1.0000000000
      1444       134  PNM       C2             -1.8002062703        8.3434500272       -6.8049671779  S15       523             1.0000000000
      1445       134  PNM       C3             -1.4114018806        7.5178678356       -5.5495616814  S15       523             1.0000000000
      1446       134  PNM       N4             -2.6269546269        7.3429555607       -4.7261830497  S15       523             1.0000000000
      1447       134  PNM       C5             -3.7134827744        8.3798295562       -4.9670784244  S15       523             1.0000000000
      1448       134  PNM       C6             -3.6350739361        8.7562433819       -3.4312052258  S15       523             1.0000000000
      1449       134  PNM       C7             -2.5364905615        7.6795414878       -3.3403762310  S15       523             1.0000000000
      1450       134  PNM       O8             -1.5666079591        7.5482824891       -2.5746714026  S15       523             1.0000000000
      1451       134  PNM       C9             -2.4419715751        7.4580317581       -7.8608093850  S15       523             1.0000000000
      1452       134  PNM       C10            -0.6005183736        9.0586283028       -7.3978745252  S15       523             1.0000000000
      1453       134  PNM       C11            -0.7725693459        6.1975656428       -5.9299542153  S15       523             1.0000000000
      1454       134  PNM       O12            -1.3826054278        5.1165132121       -5.8162189166  S15       523             1.0000000000
      1455       134  PNM       O13             0.4828570587        6.2711836946       -6.3786062236  S15       523             1.0000000000
      1456       134  PNM       N14            -3.0374673448       10.0464320839       -3.1636047164  S15       523             1.0000000000
      1457       134  PNM       C15            -3.5384276227       11.1816498917       -3.6910613234  S15       523             1.0000000000
      1458       134  PNM       O16            -4.5882816300       11.1627107098       -4.4009910361  S15       523             1.0000000000
      1459       134  PNM       C17            -2.8077998538       12.4725296103       -3.4101852146  S15       523             1.0000000000
      1460       134  PNM       C18            -1.8494187653       12.8103636583       -4.5225519484  S15       523             1.0000000000
      1461       134  PNM       C19            -0.5605704580       13.2781787926       -4.2255288406  S15       523             1.0000000000
      1462       134  PNM       C20             0.3258867557       13.6064446890       -5.2548118661  S15       523             1.0000000000
      1463       134  PNM       C21            -0.0626750878       13.4583378598       -6.5882121772  S15       523             1.0000000000
      1464       134  PNM       C22            -1.3490807866       13.0023283435       -6.8886887301  S15       523             1.0000000000
      1465       134  PNM       C23            -2.2453586613       12.6910881773       -5.8642269447  S15       523             1.0000000000
      1466       134  PNM       H24            -0.6626458713        8.1004321721       -4.9621921870  S15       523             1.0000000000
      1467       134  PNM       H25            -0.8604534113        9.5070935453       -8.3629342015  S15       523             1.0000000000
      1468       134  PNM       H26             0.2167911469        8.3457203919       -7.5586276172  S15       523             1.0000000000
      1469       134  PNM       H27            -0.2373236591        9.8581642159       -6.7442478595  S15       523             1.0000000000
      1470       134  PNM       H28            -2.7723528826        8.0567120658       -8.7167261138  S15       523             1.0000000000
      1471       134  PNM       H29            -3.3113470465        6.9275420837       -7.4575347152  S15       523             1.0000000000
      1472       134  PNM       H30            -1.7209063763        6.7134385628       -8.2225335347  S15       523             1.0000000000
      1473       134  PNM       H31            -4.6796584778        7.9277021145       -5.2744205763  S15       523             1.0000000000
      1474       134  PNM       H32            -4.5841796887        8.6115792153       -2.8660120829  S15       523             1.0000000000
      1475       134  PNM       H33            -2.2654438628       12.4080565350       -2.4519527517  S15       523             1.0000000000
      1476       134  PNM       H34            -3.5526069843       13.2826516276       -3.3113320997  S15       523             1.0000000000
      1477       134  PNM       H35            -0.2461879372       13.3853127112       -3.1802852956  S15       523             1.0000000000
      1478       134  PNM       H36             1.3286618995       13.9762105743       -5.0113063928  S15       523             1.0000000000
      1479       134  PNM       H37             0.6371685376       13.7042192814       -7.3956615790  S15       523             1.0000000000
      1480       134  PNM       H38            -1.6589593130       12.8886513548       -7.9337886799  S15       523             1.0000000000
      1481       134  PNM       H39            -3.2635452747       12.3607592813       -6.1031245422  S15       523             1.0000000000
      1482       134  PNM       H40            -2.1464615364       10.0657439013       -2.6302464859  S15       523             1.0000000000
      1483       135  TIP3      OH2            -4.6308253512        7.6381645521       -0.4765223139  S15       290             1.0000000000
      1484       135  TIP3      H1             -6.1786135660        7.5085782603       -0.3186978655  S15       290             1.0000000000
      1485       135  TIP3      H2             -4.0537487337        8.2725297218        0.0395874040  S15       290             1.0000000000
      1486       136  SER       CB             -2.9757886099        4.9937566009       -2.3764220733  S16       70              1.0000000000
      1487       136  SER       HB1            -3.4607164481        4.1378706251       -2.8857927768  S16       70              1.0000000000
      1488       136  SER       HB2            -1.9878906200        5.1740081205       -2.8296316107  S16       70              1.0000000000
      1489       136  SER       OG             -3.8120838760        6.1613382519       -2.5551287449  S16       70              1.0000000000
      1490       136  SER       HG1            -4.1300262343        7.1187049480       -1.1597866311  S16       70              1.0000000000
      1491       136  SER       QQH1           -2.8544744084        4.7576303184       -1.2959728099  S16       70              1.0000000000
      1492       137  LYS       CD             -6.4029757766        3.3065790517       -2.0257660384  S16       73              1.0000000000
      1493       137  LYS       HD1            -7.1819664627        2.8943407948       -2.6743594285  S16       73              1.0000000000
      1494       137  LYS       HD2            -5.4385281302        3.1491388237       -2.5258455726  S16       73              1.0000000000
      1495       137  LYS       QQH2           -6.4123265275        2.7590825258       -1.0738670095  S16       73              1.0000000000
      1496       137  LYS       CE             -6.6398570961        4.7892991811       -1.8197176498  S16       73              1.0000000000
      1497       137  LYS       HE1            -6.0883061550        5.1588365654       -0.9329035133  S16       73              1.0000000000
      1498       137  LYS       HE2            -7.7133856106        4.9885101707       -1.6356863287  S16       73              1.0000000000
      1499       137  LYS       NZ             -6.1906125233        5.5492435315       -2.9795948943  S16       73              1.0000000000
      1500       137  LYS       HZ1            -6.3731679021        5.0708546903       -3.8776176059  S16       73              1.0000000000
      1501       137  LYS       HZ2            -4.9738172357        5.8222472171       -2.8488142502  S16       73              1.0000000000
      1502       137  LYS       HZ3            -6.6536583824        6.4837126130       -3.0256744855  S16       73              1.0000000000
      1503       138  SER       CB             -4.4397151066        4.4952834571       -6.6102143814  S16       130             1.0000000000
      1504       138  SER       HB1            -4.4685437396        5.4427219865       -7.1623363401  S16       130             1.0000000000
      1505       138  SER       HB2            -3.7038885544        3.8294239588       -7.0970284240  S16       130             1.0000000000
      1506       138  SER       OG             -4.0254462477        4.7221150118       -5.2344198615  S16       130             1.0000000000
      1507       138  SER       HG1            -3.4501159332        5.5390382568       -5.1963979234  S16       130             1.0000000000
      1508       138  SER       QQH3           -5.4290769896        4.0125613705       -6.6194714290  S16       130             1.0000000000
      1509       139  GLU       CB            -10.1009692427        9.3684333636        0.7018091492  S16       166             1.0000000000
      1510       139  GLU       HB1            -9.7683944531        9.9936194306       -0.1364858062  S16       166             1.0000000000
      1511       139  GLU       HB2           -11.1486279205        9.1127425848        0.5265241945  S16       166             1.0000000000
      1512       139  GLU       QQH4          -10.0041162836        9.9054518955        1.6518656505  S16       166             1.0000000000
      1513       139  GLU       CG             -9.2678787457        8.1027389467        0.6880635287  S16       166             1.0000000000
      1514       139  GLU       HG1            -9.6758980175        7.4053124514       -0.0579759378  S16       166             1.0000000000
      1515       139  GLU       HG2            -9.3284784449        7.5761874818        1.6561346604  S16       166             1.0000000000
      1516       139  GLU       CD             -7.8265913056        8.3511428286        0.3470548997  S16       166             1.0000000000
      1517       139  GLU       OE1            -7.2476647065        9.4309794240        0.4887168240  S16       166             1.0000000000
      1518       139  GLU       OE2            -7.1742031730        7.2772767023       -0.1363455201  S16       166             1.0000000000
      1519       140  ASN       CB             -2.7281461418       11.8513880280        1.2330696100  S16       170             1.0000000000
      1520       140  ASN       HB1            -1.7485055431       11.7573164091        0.7513015045  S16       170             1.0000000000
      1521       140  ASN       HB2            -3.1958011488       12.7846763659        0.9033615547  S16       170             1.0000000000
      1522       140  ASN       QQH5           -2.6132768885       11.8582935874        2.3236197886  S16       170             1.0000000000
      1523       140  ASN       CG             -3.6059858247       10.6814773271        0.8341776071  S16       170             1.0000000000
      1524       140  ASN       OD1            -3.2096066789        9.4935555517        0.9257970205  S16       170             1.0000000000
      1525       140  ASN       ND2            -4.8412297771       10.9709424049        0.3778750485  S16       170             1.0000000000
      1526       140  ASN       HD21           -5.5132760668       10.2114645615        0.1677210775  S16       170             1.0000000000
      1527       140  ASN       HD22           -5.1173161414       11.9450340400        0.1828952072  S16       170             1.0000000000
      1528       141  LYS       CE             -3.0460818560        1.6794152322       -4.6273352883  S16       234             1.0000000000
      1529       141  LYS       HE1            -3.4723506555        1.9587844684       -3.6561894932  S16       234             1.0000000000
      1530       141  LYS       HE2            -3.8587047898        1.6089779376       -5.3604562349  S16       234             1.0000000000
      1531       141  LYS       NZ             -2.1224782920        2.7154022398       -5.0753953349  S16       234             1.0000000000
      1532       141  LYS       HZ1            -1.6646513974        2.4498371595       -5.9802734270  S16       234             1.0000000000
      1533       141  LYS       HZ2            -1.3563522117        2.9131422119       -4.3947106947  S16       234             1.0000000000
      1534       141  LYS       HZ3            -2.6448951033        3.6337394200       -5.2147740240  S16       234             1.0000000000
      1535       141  LYS       QQH6           -2.5160695999        0.7216482380       -4.5343796370  S16       234             1.0000000000
      1536       142  SER       CB              2.4470995405        3.4815383494       -5.9861364209  S16       235             1.0000000000
      1537       142  SER       HB1             3.1311881047        2.8157481382       -6.5373458662  S16       235             1.0000000000
      1538       142  SER       HB2             2.9817657217        4.4235961440       -5.7760743557  S16       235             1.0000000000
      1539       142  SER       OG              1.2914050110        3.7076741381       -6.8045477019  S16       235             1.0000000000
      1540       142  SER       HG1             0.8408042215        4.5475368066       -6.5164855502  S16       235             1.0000000000
      1541       142  SER       QQH7            2.1687200639        3.0060024248       -5.0174988792  S16       235             1.0000000000
      1542       143  PNM       S1             -3.0496033566        9.5820410785       -6.1405942567  S16       523             1.0000000000
      1543       143  PNM       C2             -1.8006308896        8.3380424029       -6.8039240323  S16       523             1.0000000000
      1544       143  PNM       C3             -1.4138047854        7.5125043206       -5.5482339674  S16       523             1.0000000000
      1545       143  PNM       N4             -2.6300900966        7.3357464119       -4.7270618992  S16       523             1.0000000000
      1546       143  PNM       C5             -3.7165277891        8.3729324528       -4.9678360453  S16       523             1.0000000000
      1547       143  PNM       C6             -3.6363946062        8.7506403902       -3.4322328645  S16       523             1.0000000000
      1548       143  PNM       C7             -2.5385336350        7.6741903376       -3.3411411737  S16       523             1.0000000000
      1549       143  PNM       O8             -1.5656204347        7.5486284974       -2.5776077111  S16       523             1.0000000000
      1550       143  PNM       C9             -2.4384673924        7.4525587588       -7.8620769185  S16       523             1.0000000000
      1551       143  PNM       C10            -0.5999649397        9.0548117123       -7.3928824789  S16       523             1.0000000000
      1552       143  PNM       C11            -0.7734596740        6.1932304002       -5.9284383520  S16       523             1.0000000000
      1553       143  PNM       O12            -1.3827857826        5.1113350693       -5.8161156669  S16       523             1.0000000000
      1554       143  PNM       O13             0.4820459251        6.2686181764       -6.3759028895  S16       523             1.0000000000
      1555       143  PNM       N14            -3.0344191096       10.0386662944       -3.1658942162  S16       523             1.0000000000
      1556       143  PNM       C15            -3.5364143226       11.1755238418       -3.6881767164  S16       523             1.0000000000
      1557       143  PNM       O16            -4.5897012400       11.1586832776       -4.3929759948  S16       523             1.0000000000
      1558       143  PNM       C17            -2.8035311441       12.4649428738       -3.4072133727  S16       523             1.0000000000
      1559       143  PNM       C18            -1.8475144996       12.8043594126       -4.5211054938  S16       523             1.0000000000
      1560       143  PNM       C19            -0.5592732954       13.2750991816       -4.2260079289  S16       523             1.0000000000
      1561       143  PNM       C20             0.3247176882       13.6059345090       -5.2565855532  S16       523             1.0000000000
      1562       143  PNM       C21            -0.0657143705       13.4575029702       -6.5894127260  S16       523             1.0000000000
      1563       143  PNM       C22            -1.3515332757       12.9985792941       -6.8879596472  S16       523             1.0000000000
      1564       143  PNM       C23            -2.2453906608       12.6847907555       -5.8621571909  S16       523             1.0000000000
      1565       143  PNM       H24            -0.6664947912        8.0953144621       -4.9591977282  S16       523             1.0000000000
      1566       143  PNM       H25            -0.8563191235        9.5004096128       -8.3602225364  S16       523             1.0000000000
      1567       143  PNM       H26             0.2197971362        8.3434800689       -7.5480259048  S16       523             1.0000000000
      1568       143  PNM       H27            -0.2418944706        9.8568204365       -6.7395239650  S16       523             1.0000000000
      1569       143  PNM       H28            -2.7670132152        8.0513810728       -8.7186136722  S16       523             1.0000000000
      1570       143  PNM       H29            -3.3084844487        6.9210073997       -7.4616528230  S16       523             1.0000000000
      1571       143  PNM       H30            -1.7156508973        6.7089027219       -8.2221583551  S16       523             1.0000000000
      1572       143  PNM       H31            -4.6830786362        7.9209611851       -5.2741441896  S16       523             1.0000000000
      1573       143  PNM       H32            -4.5851255496        8.6088129413       -2.8657648937  S16       523             1.0000000000
      1574       143  PNM       H33            -2.2590054075       12.3982701519       -2.4504062527  S16       523             1.0000000000
      1575       143  PNM       H34            -3.5473622986       13.2756112046       -3.3049724692  S16       523             1.0000000000
      1576       143  PNM       H35            -0.2434527978       13.3826257590       -3.1812442641  S16       523             1.0000000000
      1577       143  PNM       H36             1.3270146374       13.9779862792       -5.0145660321  S16       523             1.0000000000
      1578       143  PNM       H37             0.6322185950       13.7054090681       -7.3978918303  S16       523             1.0000000000
      1579       143  PNM       H38            -1.6628844909       12.8847476878       -7.9326036588  S16       523             1.0000000000
      1580       143  PNM       H39            -3.2632763009       12.3524703788       -6.0995463534  S16       523             1.0000000000
      1581       143  PNM       H40            -2.1421117425       10.0553245408       -2.6345767383  S16       523             1.0000000000
      1582       144  TIP3      OH2            -4.6261834799        7.6408167375       -0.4677814456  S16       290             1.0000000000
      1583       144  TIP3      H1             -6.1863929750        7.5067752622       -0.3047301386  S16       290             1.0000000000
      1584       144  TIP3      H2             -4.0486131890        8.2741093284        0.0489397648  S16       290             1.0000000000
      1585       145  SER       CB             -2.9653518663        4.9950103629       -2.3807457669  S17       70              1.0000000000
      1586       145  SER       HB1            -3.4480534770        4.1384247781       -2.8913417461  S17       70              1.0000000000
      1587       145  SER       HB2            -1.9773861698        5.1773618034       -2.8328276954  S17       70              1.0000000000
      1588       145  SER       OG             -3.8043251421        6.1601710220       -2.5579854949  S17       70              1.0000000000
      1589       145  SER       HG1            -4.1263741804        7.1221638313       -1.1532645885  S17       70              1.0000000000
      1590       145  SER       QQH1           -2.8440906019        4.7577873516       -1.3005517417  S17       70              1.0000000000
      1591       146  LYS       CD             -6.3892750774        3.3039590225       -2.0430683859  S17       73              1.0000000000
      1592       146  LYS       HD1            -7.1699364238        2.8902992948       -2.6885611553  S17       73              1.0000000000
      1593       146  LYS       HD2            -5.4255235296        3.1422218934       -2.5430453082  S17       73              1.0000000000
      1594       146  LYS       QQH2           -6.3987532573        2.7615891177       -1.0882842724  S17       73              1.0000000000
      1595       146  LYS       CE             -6.6244075719        4.7879783432       -1.8447237991  S17       73              1.0000000000
      1596       146  LYS       HE1            -6.0728410328        5.1621415041       -0.9598451655  S17       73              1.0000000000
      1597       146  LYS       HE2            -7.6979874233        4.9887960162       -1.6622687594  S17       73              1.0000000000
      1598       146  LYS       NZ             -6.1740298960        5.5422417273       -3.0081947246  S17       73              1.0000000000
      1599       146  LYS       HZ1            -6.3486226132        5.0571193516       -3.9040737856  S17       73              1.0000000000
      1600       146  LYS       HZ2            -4.9643509090        5.8185330202       -2.8690365853  S17       73              1.0000000000
      1601       146  LYS       HZ3            -6.6414193599        6.4742917945       -3.0607403071  S17       73              1.0000000000
      1602       147  SER       CB             -4.4427456389        4.4956034136       -6.6078080371  S17       130             1.0000000000
      1603       147  SER       HB1            -4.4691956569        5.4439097590       -7.1585645688  S17       130             1.0000000000
      1604       147  SER       HB2            -3.7055510602        3.8301775010       -7.0930867716  S17       130             1.0000000000
      1605       147  SER       OG             -4.0332317682        4.7202925186       -5.2300941838  S17       130             1.0000000000
      1606       147  SER       HG1            -3.4507840194        5.5322903066       -5.1922253614  S17       130             1.0000000000
      1607       147  SER       QQH3           -5.4322372766        4.0133715074       -6.6210889710  S17       130             1.0000000000
      1608       148  GLU       CB            -10.1058985144        9.3724366037        0.7035292870  S17       166             1.0000000000
      1609       148  GLU       HB1            -9.7715277143        9.9966220133       -0.1347929525  S17       166             1.0000000000
      1610       148  GLU       HB2           -11.1536987401        9.1180767441        0.5272397495  S17       166             1.0000000000
      1611       148  GLU       QQH4          -10.0096325369        9.9101531743        1.6532755111  S17       166             1.0000000000
      1612       148  GLU       CG             -9.2744080001        8.1058748090        0.6919596158  S17       166             1.0000000000
      1613       148  GLU       HG1            -9.6812659271        7.4090469320       -0.0552676094  S17       166             1.0000000000
      1614       148  GLU       HG2            -9.3381004161        7.5790754947        1.6597251491  S17       166             1.0000000000
      1615       148  GLU       CD             -7.8319216689        8.3525778628        0.3545740858  S17       166             1.0000000000
      1616       148  GLU       OE1            -7.2526892534        9.4325551288        0.4908606753  S17       166             1.0000000000
      1617       148  GLU       OE2            -7.1781268983        7.2749994691       -0.1202519036  S17       166             1.0000000000
      1618       149  ASN       CB             -2.7262083745       11.8532873998        1.2338196372  S17       170             1.0000000000
      1619       149  ASN       HB1            -1.7463741282       11.7601896317        0.7522238016  S17       170             1.0000000000
      1620       149  ASN       HB2            -3.1945046505       12.7863499520        0.9044063299  S17       170             1.0000000000
      1621       149  ASN       QQH5           -2.6113449130       11.8599429678        2.3243477640  S17       170             1.0000000000
      1622       149  ASN       CG             -3.6026328797       10.6825882193        0.8346759310  S17       170             1.0000000000
      1623       149  ASN       OD1            -3.2064487072        9.4951779472        0.9325860347  S17       170             1.0000000000
      1624       149  ASN       ND2            -4.8359427488       10.9704701681        0.3720867559  S17       170             1.0000000000
      1625       149  ASN       HD21           -5.5073264328       10.2104531804        0.1624350059  S17       170             1.0000000000
      1626       149  ASN       HD22           -5.1111941395       11.9440042097        0.1723863846  S17       170             1.0000000000
      1627       150  LYS       CE             -3.0479900137        1.6788803744       -4.6270188044  S17       234             1.0000000000
      1628       150  LYS       HE1            -3.4747306032        1.9573191418       -3.6557969640  S17       234             1.0000000000
      1629       150  LYS       HE2            -3.8603552566        1.6084361791       -5.3604257010  S17       234             1.0000000000
      1630       150  LYS       NZ             -2.1249152190        2.7156643679       -5.0740806180  S17       234             1.0000000000
      1631       150  LYS       HZ1            -1.6665956755        2.4510381772       -5.9790442413  S17       234             1.0000000000
      1632       150  LYS       HZ2            -1.3589278686        2.9134276354       -4.3932259287  S17       234             1.0000000000
      1633       150  LYS       HZ3            -2.6476478009        3.6332512985       -5.2131488042  S17       234             1.0000000000
      1634       150  LYS       QQH6           -2.5173853842        0.7214204389       -4.5345296964  S17       234             1.0000000000
      1635       151  SER       CB              2.4468059352        3.4813776799       -5.9862799359  S17       235             1.0000000000
      1636       151  SER       HB1             3.1312784717        2.8158617883       -6.5373245473  S17       235             1.0000000000
      1637       151  SER       HB2             2.9810065974        4.4236882682       -5.7761724352  S17       235             1.0000000000
      1638       151  SER       OG              1.2911781758        3.7069299000       -6.8049442104  S17       235             1.0000000000
      1639       151  SER       HG1             0.8394104559        4.5457472776       -6.5157835302  S17       235             1.0000000000
      1640       151  SER       QQH7            2.1684210993        3.0057933090       -5.0176817479  S17       235             1.0000000000
      1641       152  PNM       S1             -3.0534383199        9.5740719845       -6.1420707251  S17       523             1.0000000000
      1642       152  PNM       C2             -1.8011201827        8.3323522256       -6.8026161788  S17       523             1.0000000000
      1643       152  PNM       C3             -1.4166244684        7.5068319875       -5.5465153771  S17       523             1.0000000000
      1644       152  PNM       N4             -2.6338829962        7.3277012534       -4.7280391562  S17       523             1.0000000000
      1645       152  PNM       C5             -3.7197654199        8.3656236199       -4.9685690735  S17       523             1.0000000000
      1646       152  PNM       C6             -3.6379010545        8.7446233656       -3.4333851083  S17       523             1.0000000000
      1647       152  PNM       C7             -2.5414989454        7.6676751002       -3.3415932346  S17       523             1.0000000000
      1648       152  PNM       O8             -1.5647367441        7.5489191934       -2.5808674024  S17       523             1.0000000000
      1649       152  PNM       C9             -2.4347209204        7.4468808340       -7.8633253774  S17       523             1.0000000000
      1650       152  PNM       C10            -0.5993795384        9.0507533330       -7.3873732718  S17       523             1.0000000000
      1651       152  PNM       C11            -0.7744890072        6.1887941770       -5.9266288862  S17       523             1.0000000000
      1652       152  PNM       O12            -1.3829860879        5.1059473128       -5.8158193510  S17       523             1.0000000000
      1653       152  PNM       O13             0.4810264679        6.2660471614       -6.3730710244  S17       523             1.0000000000
      1654       152  PNM       N14            -3.0308687545       10.0301632480       -3.1685243825  S17       523             1.0000000000
      1655       152  PNM       C15            -3.5339913939       11.1687631846       -3.6851438043  S17       523             1.0000000000
      1656       152  PNM       O16            -4.5909934514       11.1542148541       -4.3844048516  S17       523             1.0000000000
      1657       152  PNM       C17            -2.7988914384       12.4567259092       -3.4040731372  S17       523             1.0000000000
      1658       152  PNM       C18            -1.8454619804       12.7980109482       -4.5195677365  S17       523             1.0000000000
      1659       152  PNM       C19            -0.5578919880       13.2718714723       -4.2264802033  S17       523             1.0000000000
      1660       152  PNM       C20             0.3234898098       13.6054670471       -5.2583944010  S17       523             1.0000000000
      1661       152  PNM       C21            -0.0689017817       13.4567334748       -6.5906248843  S17       523             1.0000000000
      1662       152  PNM       C22            -1.3540918714       12.9947425322       -6.8871581221  S17       523             1.0000000000
      1663       152  PNM       C23            -2.2453807785       12.6782014326       -5.8599663935  S17       523             1.0000000000
      1664       152  PNM       H24            -0.6711094118        8.0899672441       -4.9554578439  S17       523             1.0000000000
      1665       152  PNM       H25            -0.8518688284        9.4932082973       -8.3571664765  S17       523             1.0000000000
      1666       152  PNM       H26             0.2229714796        8.3411012523       -7.5364429617  S17       523             1.0000000000
      1667       152  PNM       H27            -0.2467907566        9.8554569661       -6.7344112177  S17       523             1.0000000000
      1668       152  PNM       H28            -2.7611987902        8.0459340132       -8.7205018455  S17       523             1.0000000000
      1669       152  PNM       H29            -3.3054723440        6.9142094269       -7.4660628976  S17       523             1.0000000000
      1670       152  PNM       H30            -1.7100471698        6.7042090949       -8.2216558365  S17       523             1.0000000000
      1671       152  PNM       H31            -4.6868842235        7.9141541572       -5.2738326955  S17       523             1.0000000000
      1672       152  PNM       H32            -4.5865163051        8.6065022183       -2.8658771851  S17       523             1.0000000000
      1673       152  PNM       H33            -2.2520562303       12.3878169852       -2.4487821447  S17       523             1.0000000000
      1674       152  PNM       H34            -3.5418067409       13.2678195542       -3.2982243682  S17       523             1.0000000000
      1675       152  PNM       H35            -0.2405492266       13.3797463272       -3.1822208895  S17       523             1.0000000000
      1676       152  PNM       H36             1.3252734443       13.9799232554       -5.0179238947  S17       523             1.0000000000
      1677       152  PNM       H37             0.6270150320       13.7067955721       -7.4001761740  S17       523             1.0000000000
      1678       152  PNM       H38            -1.6669839289       12.8807610094       -7.9313283905  S17       523             1.0000000000
      1679       152  PNM       H39            -3.2629116485       12.3436931304       -6.0957766634  S17       523             1.0000000000
      1680       152  PNM       H40            -2.1371720073       10.0438110865       -2.6394069626  S17       523             1.0000000000
      1681       153  TIP3      OH2            -4.6224061754        7.6415873716       -0.4599777200  S17       290             1.0000000000
      1682       153  TIP3      H1             -6.1922788195        7.5047092967       -0.2909749246  S17       290             1.0000000000
      1683       153  TIP3      H2             -4.0443931872        8.2743552466        0.0568757912  S17       290             1.0000000000
      1684       154  SER       CB             -2.9542117176        4.9977267455       -2.3851974216  S18       70              1.0000000000
      1685       154  SER       HB1            -3.4340944939        4.1402486851       -2.8972317567  S18       70              1.0000000000
      1686       154  SER       HB2            -1.9661639277        5.1827134712       -2.8358167107  S18       70              1.0000000000
      1687       154  SER       OG             -3.7969364887        6.1600116178       -2.5613529110  S18       70              1.0000000000
      1688       154  SER       HG1            -4.1232927153        7.1251633800       -1.1482982481  S18       70              1.0000000000
      1689       154  SER       QQH1           -2.8333575912        4.7596401296       -1.3052347378  S18       70              1.0000000000
      1690       155  LYS       CD             -6.3754309918        3.3021248158       -2.0602044690  S18       73              1.0000000000
      1691       155  LYS       HD1            -7.1587457828        2.8878553312       -2.7019418418  S18       73              1.0000000000
      1692       155  LYS       HD2            -5.4129153318        3.1354000311       -2.5609072938  S18       73              1.0000000000
      1693       155  LYS       QQH2           -6.3846519844        2.7649227942       -1.1025942245  S18       73              1.0000000000
      1694       155  LYS       CE             -6.6072493766        4.7875625279       -1.8689297011  S18       73              1.0000000000
      1695       155  LYS       HE1            -6.0522670036        5.1661067763       -0.9881415739  S18       73              1.0000000000
      1696       155  LYS       HE2            -7.6799532636        4.9909016825       -1.6844313464  S18       73              1.0000000000
      1697       155  LYS       NZ             -6.1591403932        5.5363761377       -3.0372983582  S18       73              1.0000000000
      1698       155  LYS       HZ1            -6.3287803147        5.0452608352       -3.9308160904  S18       73              1.0000000000
      1699       155  LYS       HZ2            -4.9584363499        5.8147353175       -2.8926349927  S18       73              1.0000000000
      1700       155  LYS       HZ3            -6.6306656588        6.4661768171       -3.0944268522  S18       73              1.0000000000
      1701       156  SER       CB             -4.4459503088        4.4961591122       -6.6049141578  S18       130             1.0000000000
      1702       156  SER       HB1            -4.4700216646        5.4454061089       -7.1541995971  S18       130             1.0000000000
      1703       156  SER       HB2            -3.7071278435        3.8313645251       -7.0885240804  S18       130             1.0000000000
      1704       156  SER       OG             -4.0417375935        4.7185986239       -5.2251710498  S18       130             1.0000000000
      1705       156  SER       HG1            -3.4503453605        5.5242543376       -5.1878168206  S18       130             1.0000000000
      1706       156  SER       QQH3           -5.4354767336        4.0142476940       -6.6225813797  S18       130             1.0000000000
      1707       157  GLU       CB            -10.1101813745        9.3760318550        0.7051234260  S18       166             1.0000000000
      1708       157  GLU       HB1            -9.7741028040        9.9993677031       -0.1331326937  S18       166             1.0000000000
      1709       157  GLU       HB2           -11.1580792936        9.1228679513        0.5277968931  S18       166             1.0000000000
      1710       157  GLU       QQH4          -10.0145550656        9.9142835836        1.6546473426  S18       166             1.0000000000
      1711       157  GLU       CG             -9.2800831134        8.1086315499        0.6954964181  S18       166             1.0000000000
      1712       157  GLU       HG1            -9.6859786665        7.4123296789       -0.0527501284  S18       166             1.0000000000
      1713       157  GLU       HG2            -9.3465835006        7.5816655284        1.6630046038  S18       166             1.0000000000
      1714       157  GLU       CD             -7.8365398685        8.3536506710        0.3613686824  S18       166             1.0000000000
      1715       157  GLU       OE1            -7.2571914414        9.4340192585        0.4927767589  S18       166             1.0000000000
      1716       157  GLU       OE2            -7.1810428470        7.2728599659       -0.1055801811  S18       166             1.0000000000
      1717       158  ASN       CB             -2.7244089675       11.8548126587        1.2345107005  S18       170             1.0000000000
      1718       158  ASN       HB1            -1.7444037782       11.7624788575        0.7530884608  S18       170             1.0000000000
      1719       158  ASN       HB2            -3.1931931487       12.7876810391        0.9052766557  S18       170             1.0000000000
      1720       158  ASN       QQH5           -2.6095431550       11.8613340659        2.3250205486  S18       170             1.0000000000
      1721       158  ASN       CG             -3.5996521216       10.6834317559        0.8352209979  S18       170             1.0000000000
      1722       158  ASN       OD1            -3.2043180616        9.4963985414        0.9392153106  S18       170             1.0000000000
      1723       158  ASN       ND2            -4.8310646059       10.9702175736        0.3663990234  S18       170             1.0000000000
      1724       158  ASN       HD21           -5.5018769286       10.2098333967        0.1571708941  S18       170             1.0000000000
      1725       158  ASN       HD22           -5.1051160437       11.9432430630        0.1620664244  S18       170             1.0000000000
      1726       159  LYS       CE             -3.0498031934        1.6785700718       -4.6268409006  S18       234             1.0000000000
      1727       159  LYS       HE1            -3.4770251803        1.9560647013       -3.6555357759  S18       234             1.0000000000
      1728       159  LYS       HE2            -3.8618826322        1.6081637583       -5.3605702278  S18       234             1.0000000000
      1729       159  LYS       NZ             -2.1271971975        2.7161099900       -5.0728328893  S18       234             1.0000000000
      1730       159  LYS       HZ1            -1.6683476714        2.4524263742       -5.9778656866  S18       234             1.0000000000
      1731       159  LYS       HZ2            -1.3613446435        2.9138364961       -4.3917768311  S18       234             1.0000000000
      1732       159  LYS       HZ3            -2.6500841346        3.6329430102       -5.2116103886  S18       234             1.0000000000
      1733       159  LYS       QQH6           -2.5186524394        0.7214023446       -4.5348439076  S18       234             1.0000000000
      1734       160  SER       CB              2.4464188908        3.4813141816       -5.9864045099  S18       235             1.0000000000
      1735       160  SER       HB1             3.1312587070        2.8160934275       -6.5373240937  S18       235             1.0000000000
      1736       160  SER       HB2             2.9801577590        4.4238689962       -5.7762354251  S18       235             1.0000000000
      1737       160  SER       OG              1.2908286850        3.7063102487       -6.8052864317  S18       235             1.0000000000
      1738       160  SER       HG1             0.8379339596        4.5441258615       -6.5150545596  S18       235             1.0000000000
      1739       160  SER       QQH7            2.1680536351        3.0056384579       -5.0178559729  S18       235             1.0000000000
      1740       161  PNM       S1             -3.0574262687        9.5657509580       -6.1435399884  S18       523             1.0000000000
      1741       161  PNM       C2             -1.8016705130        8.3264183724       -6.8009290908  S18       523             1.0000000000
      1742       161  PNM       C3             -1.4199789873        7.5008499137       -5.5442595519  S18       523             1.0000000000
      1743       161  PNM       N4             -2.6385770555        7.3186379016       -4.7291823473  S18       523             1.0000000000
      1744       161  PNM       C5             -3.7232067286        8.3579330862       -4.9692925181  S18       523             1.0000000000
      1745       161  PNM       C6             -3.6397174719        8.7381455266       -3.4347293632  S18       523             1.0000000000
      1746       161  PNM       C7             -2.5458166423        7.6595794777       -3.3415636834  S18       523             1.0000000000
      1747       161  PNM       O8             -1.5641887811        7.5491093650       -2.5843957809  S18       523             1.0000000000
      1748       161  PNM       C9             -2.4307705748        7.4411054168       -7.8644778552  S18       523             1.0000000000
      1749       161  PNM       C10            -0.5987464089        9.0464360536       -7.3812698484  S18       523             1.0000000000
      1750       161  PNM       C11            -0.7756366714        6.1843767173       -5.9244722084  S18       523             1.0000000000
      1751       161  PNM       O12            -1.3831085947        5.1003342192       -5.8153537431  S18       523             1.0000000000
      1752       161  PNM       O13             0.4797899221        6.2636307142       -6.3701451561  S18       523             1.0000000000
      1753       161  PNM       N14            -3.0267846276       10.0207922271       -3.1715608594  S18       523             1.0000000000
      1754       161  PNM       C15            -3.5310670463       11.1612754397       -3.6819820727  S18       523             1.0000000000
      1755       161  PNM       O16            -4.5921350240       11.1493021024       -4.3752371149  S18       523             1.0000000000
      1756       161  PNM       C17            -2.7938642914       12.4478269967       -3.4007967682  S18       523             1.0000000000
      1757       161  PNM       C18            -1.8432740704       12.7913825597       -4.5179567432  S18       523             1.0000000000
      1758       161  PNM       C19            -0.5564507971       13.2685552067       -4.2269261967  S18       523             1.0000000000
      1759       161  PNM       C20             0.3222188816       13.6050780591       -5.2601938103  S18       523             1.0000000000
      1760       161  PNM       C21            -0.0721849280       13.4560682650       -6.5918098721  S18       523             1.0000000000
      1761       161  PNM       C22            -1.3567092765       12.9909101161       -6.8862858623  S18       523             1.0000000000
      1762       161  PNM       C23            -2.2453209060       12.6714263832       -5.8576817303  S18       523             1.0000000000
      1763       161  PNM       H24            -0.6767587304        8.0844115200       -4.9506674072  S18       523             1.0000000000
      1764       161  PNM       H25            -0.8471396938        9.4855081527       -8.3536380197  S18       523             1.0000000000
      1765       161  PNM       H26             0.2262709295        8.3385374847       -7.5239043410  S18       523             1.0000000000
      1766       161  PNM       H27            -0.2519172765        9.8540331540       -6.7288618656  S18       523             1.0000000000
      1767       161  PNM       H28            -2.7549073235        8.0405392422       -8.7222810033  S18       523             1.0000000000
      1768       161  PNM       H29            -3.3023924765        6.9073052097       -7.4707237312  S18       523             1.0000000000
      1769       161  PNM       H30            -1.7041870807        6.6994333193       -8.2209776875  S18       523             1.0000000000
      1770       161  PNM       H31            -4.6911549853        7.9074985625       -5.2735832745  S18       523             1.0000000000
      1771       161  PNM       H32            -4.5886250537        8.6049098944       -2.8666034095  S18       523             1.0000000000
      1772       161  PNM       H33            -2.2445997780       12.3767424284       -2.4470940604  S18       523             1.0000000000
      1773       161  PNM       H34            -3.5360115250       13.2591410512       -3.2911523680  S18       523             1.0000000000
      1774       161  PNM       H35            -0.2375221267       13.3767096213       -3.1831871374  S18       523             1.0000000000
      1775       161  PNM       H36             1.3234570181       13.9820169184       -5.0213015202  S18       523             1.0000000000
      1776       161  PNM       H37             0.6216469566       13.7083719546       -7.4024511004  S18       523             1.0000000000
      1777       161  PNM       H38            -1.6711801836       12.8767882686       -7.9299705191  S18       523             1.0000000000
      1778       161  PNM       H39            -3.2624327845       12.3345300425       -6.0918784496  S18       523             1.0000000000
      1779       161  PNM       H40            -2.1315479491       10.0309573448       -2.6449091198  S18       523             1.0000000000
      1780       162  TIP3      OH2            -4.6193559019        7.6408135968       -0.4528716033  S18       290             1.0000000000
      1781       162  TIP3      H1             -6.1963731352        7.5026080072       -0.2777566812  S18       290             1.0000000000
      1782       162  TIP3      H2             -4.0412725349        8.2735624835        0.0636548902  S18       290             1.0000000000
      1783       163  SER       CB             -2.9421469603        5.0020506140       -2.3898507912  S19       70              1.0000000000
      1784       163  SER       HB1            -3.4191853911        4.1437015062       -2.9034131841  S19       70              1.0000000000
      1785       163  SER       HB2            -1.9538869583        5.1894274006       -2.8386258111  S19       70              1.0000000000
      1786       163  SER       OG             -3.7890069757        6.1615575201       -2.5657583811  S19       70              1.0000000000
      1787       163  SER       HG1            -4.1203140478        7.1287058358       -1.1445892146  S19       70              1.0000000000
      1788       163  SER       QQH1           -2.8224159934        4.7635171402       -1.3099874976  S19       70              1.0000000000
      1789       164  LYS       CD             -6.3617046767        3.3010727115       -2.0768749645  S19       73              1.0000000000
      1790       164  LYS       HD1            -7.1486830606        2.8871144091       -2.7142238759  S19       73              1.0000000000
      1791       164  LYS       HD2            -5.4010421103        3.1285154272       -2.5791002551  S19       73              1.0000000000
      1792       164  LYS       QQH2           -6.3703164643        2.7691130428       -1.1164701806  S19       73              1.0000000000
      1793       164  LYS       CE             -6.5883778515        4.7881072373       -1.8920806454  S19       73              1.0000000000
      1794       164  LYS       HE1            -6.0262027138        5.1708906204       -1.0179301302  S19       73              1.0000000000
      1795       164  LYS       HE2            -7.6592265802        4.9951896516       -1.7017796991  S19       73              1.0000000000
      1796       164  LYS       NZ             -6.1462559851        5.5316871329       -3.0668393612  S19       73              1.0000000000
      1797       164  LYS       HZ1            -6.3151966281        5.0356834936       -3.9578195334  S19       73              1.0000000000
      1798       164  LYS       HZ2            -4.9572884641        5.8104166404       -2.9211948184  S19       73              1.0000000000
      1799       164  LYS       HZ3            -6.6213023251        6.4597723125       -3.1260610243  S19       73              1.0000000000
      1800       165  SER       CB             -4.4492565182        4.4970458834       -6.6014615189  S19       130             1.0000000000
      1801       165  SER       HB1            -4.4709876974        5.4472702002       -7.1492164981  S19       130             1.0000000000
      1802       165  SER       HB2            -3.7085279695        3.8330753222       -7.0832317833  S19       130             1.0000000000
      1803       165  SER       OG             -4.0508987752        4.7172190624       -5.2195894511  S19       130             1.0000000000
      1804       165  SER       HG1            -3.4482677232        5.5147062126       -5.1833031899  S19       130             1.0000000000
      1805       165  SER       QQH3           -5.4387022794        4.0152717147       -6.6238191608  S19       130             1.0000000000
      1806       166  GLU       CB            -10.1138571478        9.3792119839        0.7065831121  S19       166             1.0000000000
      1807       166  GLU       HB1            -9.7761738770       10.0018264540       -0.1315530988  S19       166             1.0000000000
      1808       166  GLU       HB2           -11.1618283364        9.1271000462        0.5282181141  S19       166             1.0000000000
      1809       166  GLU       QQH4          -10.0188833291        9.9178407119        1.6559708672  S19       166             1.0000000000
      1810       166  GLU       CG             -9.2849888713        8.1110109146        0.6986788088  S19       166             1.0000000000
      1811       166  GLU       HG1            -9.6900647993        7.4151757351       -0.0504373208  S19       166             1.0000000000
      1812       166  GLU       HG2            -9.3539838890        7.5839460994        1.6659672162  S19       166             1.0000000000
      1813       166  GLU       CD             -7.8404216252        8.3545604668        0.3674528508  S19       166             1.0000000000
      1814       166  GLU       OE1            -7.2612497979        9.4351359792        0.4944448446  S19       166             1.0000000000
      1815       166  GLU       OE2            -7.1831687182        7.2708707933       -0.0924877923  S19       166             1.0000000000
      1816       167  ASN       CB             -2.7226984133       11.8559760398        1.2351509147  S19       170             1.0000000000
      1817       167  ASN       HB1            -1.7425456661       11.7641384814        0.7539114700  S19       170             1.0000000000
      1818       167  ASN       HB2            -3.1917897170       12.7886995987        0.9059462202  S19       170             1.0000000000
      1819       167  ASN       QQH5           -2.6078535692       11.8624726507        2.3256448788  S19       170             1.0000000000
      1820       167  ASN       CG             -3.5971314247       10.6841128222        0.8357594118  S19       170             1.0000000000
      1821       167  ASN       OD1            -3.2031768976        9.4972470019        0.9456565634  S19       170             1.0000000000
      1822       167  ASN       ND2            -4.8265045489       10.9702223062        0.3609404978  S19       170             1.0000000000
      1823       167  ASN       HD21           -5.4968524512       10.2096557078        0.1517409197  S19       170             1.0000000000
      1824       167  ASN       HD22           -5.0990631821       11.9428106541        0.1518966214  S19       170             1.0000000000
      1825       168  LYS       CE             -3.0514811616        1.6785721019       -4.6268051050  S19       234             1.0000000000
      1826       168  LYS       HE1            -3.4791839410        1.9550986093       -3.6554130816  S19       234             1.0000000000
      1827       168  LYS       HE2            -3.8632552332        1.6082511078       -5.3608848021  S19       234             1.0000000000
      1828       168  LYS       NZ             -2.1293049256        2.7168430002       -5.0716550563  S19       234             1.0000000000
      1829       168  LYS       HZ1            -1.6699135671        2.4541430494       -5.9767700965  S19       234             1.0000000000
      1830       168  LYS       HZ2            -1.3635498722        2.9144747914       -4.3904020196  S19       234             1.0000000000
      1831       168  LYS       HZ3            -2.6521492374        3.6329476219       -5.2101107176  S19       234             1.0000000000
      1832       168  LYS       QQH6           -2.5198122301        0.7216803915       -4.5353253986  S19       234             1.0000000000
      1833       169  SER       CB              2.4459338459        3.4813722025       -5.9865067820  S19       235             1.0000000000
      1834       169  SER       HB1             3.1311085129        2.8164517907       -6.5373568225  S19       235             1.0000000000
      1835       169  SER       HB2             2.9792400238        4.4241429262       -5.7762540230  S19       235             1.0000000000
      1836       169  SER       OG              1.2903444404        3.7058801411       -6.8055532184  S19       235             1.0000000000
      1837       169  SER       HG1             0.8364244041        4.5428031634       -6.5143185507  S19       235             1.0000000000
      1838       169  SER       QQH7            2.1676182582        3.0055628197       -5.0180213833  S19       235             1.0000000000
      1839       170  PNM       S1             -3.0613846773        9.5573136624       -6.1449526312  S19       523             1.0000000000
      1840       170  PNM       C2             -1.8022846151        8.3203057967       -6.7987721214  S19       523             1.0000000000
      1841       170  PNM       C3             -1.4239965806        7.4945905191       -5.5413021843  S19       523             1.0000000000
      1842       170  PNM       N4             -2.6444530248        7.3083021481       -4.7306172334  S19       523             1.0000000000
      1843       170  PNM       C5             -3.7267341673        8.3499172933       -4.9699555697  S19       523             1.0000000000
      1844       170  PNM       C6             -3.6419181116        8.7311555450       -3.4363204524  S19       523             1.0000000000
      1845       170  PNM       C7             -2.5522016843        7.6491037371       -3.3406449824  S19       523             1.0000000000
      1846       170  PNM       O8             -1.5641095976        7.5491910725       -2.5880778617  S19       523             1.0000000000
      1847       170  PNM       C9             -2.4266859869        7.4353783974       -7.8654832653  S19       523             1.0000000000
      1848       170  PNM       C10            -0.5980764763        9.0418767168       -7.3745720893  S19       523             1.0000000000
      1849       170  PNM       C11            -0.7769006152        6.1800957726       -5.9219103823  S19       523             1.0000000000
      1850       170  PNM       O12            -1.3830235432        5.0945407964       -5.8147655050  S19       523             1.0000000000
      1851       170  PNM       O13             0.4783197980        6.2615276339       -6.3671825944  S19       523             1.0000000000
      1852       170  PNM       N14            -3.0221406053       10.0104468061       -3.1750461413  S19       523             1.0000000000
      1853       170  PNM       C15            -3.5275713126       11.1529633483       -3.6787286026  S19       523             1.0000000000
      1854       170  PNM       O16            -4.5930988629       11.1439767153       -4.3654933774  S19       523             1.0000000000
      1855       170  PNM       C17            -2.7884979847       12.4382540982       -3.3974497831  S19       523             1.0000000000
      1856       170  PNM       C18            -1.8409914799       12.7845692940       -4.5162966132  S19       523             1.0000000000
      1857       170  PNM       C19            -0.5549876304       13.2652184920       -4.2273285815  S19       523             1.0000000000
      1858       170  PNM       C20             0.3209212011       13.6047917001       -5.2619299007  S19       523             1.0000000000
      1859       170  PNM       C21            -0.0754947613       13.4555376039       -6.5929307517  S19       523             1.0000000000
      1860       170  PNM       C22            -1.3593328379       12.9871768604       -6.8853497048  S19       523             1.0000000000
      1861       170  PNM       C23            -2.2452066305       12.6645959144       -5.8553458895  S19       523             1.0000000000
      1862       170  PNM       H24            -0.6837289757        8.0787127432       -4.9444928966  S19       523             1.0000000000
      1863       170  PNM       H25            -0.8422190337        9.4774069702       -8.3495953934  S19       523             1.0000000000
      1864       170  PNM       H26             0.2296200534        8.3357789362       -7.5105378707  S19       523             1.0000000000
      1865       170  PNM       H27            -0.2571504667        9.8524988671       -6.7228891668  S19       523             1.0000000000
      1866       170  PNM       H28            -2.7481861608        8.0354083342       -8.7238783562  S19       523             1.0000000000
      1867       170  PNM       H29            -3.2993427994        6.9004840197       -7.4755993271  S19       523             1.0000000000
      1868       170  PNM       H30            -1.6982079506        6.6946911458       -8.2201142676  S19       523             1.0000000000
      1869       170  PNM       H31            -4.6958461192        7.9013542301       -5.2734364934  S19       523             1.0000000000
      1870       170  PNM       H32            -4.5917528468        8.6044528256       -2.8683427371  S19       523             1.0000000000
      1871       170  PNM       H33            -2.2367109303       12.3651696211       -2.4454065087  S19       523             1.0000000000
      1872       170  PNM       H34            -3.5301448090       13.2495174616       -3.2838649851  S19       523             1.0000000000
      1873       170  PNM       H35            -0.2344339564       13.3735569909       -3.1841130333  S19       523             1.0000000000
      1874       170  PNM       H36             1.3215954991       13.9842390777       -5.0246062617  S19       523             1.0000000000
      1875       170  PNM       H37             0.6162392116       13.7101116224       -7.4046543719  S19       523             1.0000000000
      1876       170  PNM       H38            -1.6753755558       12.8729265840       -7.9285507849  S19       523             1.0000000000
      1877       170  PNM       H39            -3.2618232922       12.3251098837       -6.0879285997  S19       523             1.0000000000
      1878       170  PNM       H40            -2.1251235533       10.0165002914       -2.6512685321  S19       523             1.0000000000
      1879       171  TIP3      OH2            -4.6168221095        7.6388970658       -0.4462248708  S19       290             1.0000000000
      1880       171  TIP3      H1             -6.1991543462        7.5005786846       -0.2651325809  S19       290             1.0000000000
      1881       171  TIP3      H2             -4.0392209201        8.2723440186        0.0697118534  S19       290             1.0000000000
      1882       172  SER       CB             -2.9289245831        5.0081797651       -2.3946864134  S20       70              1.0000000000
      1883       172  SER       HB1            -3.4043196095        4.1494673191       -2.9097128126  S20       70              1.0000000000
      1884       172  SER       HB2            -1.9401090966        5.1963522018       -2.8412268578  S20       70              1.0000000000
      1885       172  SER       OG             -3.7788435561        6.1663741975       -2.5713478018  S20       70              1.0000000000
      1886       172  SER       HG1            -4.1174267274        7.1330253289       -1.1435468749  S20       70              1.0000000000
      1887       172  SER       QQH1           -2.8115488061        4.7696342298       -1.3147561836  S20       70              1.0000000000
      1888       173  LYS       CD             -6.3484631417        3.3007274964       -2.0926855165  S20       73              1.0000000000
      1889       173  LYS       HD1            -7.1400909569        2.8880599936       -2.7250579588  S20       73              1.0000000000
      1890       173  LYS       HD2            -5.3902749313        3.1214292255       -2.5971883323  S20       73              1.0000000000
      1891       173  LYS       QQH2           -6.3561703116        2.7741377748       -1.1295386111  S20       73              1.0000000000
      1892       173  LYS       CE             -6.5680393937        4.7895346694       -1.9137601959  S20       73              1.0000000000
      1893       173  LYS       HE1            -5.9944680533        5.1767506819       -1.0494900433  S20       73              1.0000000000
      1894       173  LYS       HE2            -7.6358240113        5.0018594773       -1.7138175876  S20       73              1.0000000000
      1895       173  LYS       NZ             -6.1363263023        5.5280617488       -3.0967156646  S20       73              1.0000000000
      1896       173  LYS       HZ1            -6.3111922925        5.0290456850       -3.9850202672  S20       73              1.0000000000
      1897       173  LYS       HZ2            -4.9642486618        5.8037814596       -2.9581835199  S20       73              1.0000000000
      1898       173  LYS       HZ3            -6.6131868933        6.4557423766       -3.1544100903  S20       73              1.0000000000
      1899       174  SER       CB             -4.4525362780        4.4983782302       -6.5974286629  S20       130             1.0000000000
      1900       174  SER       HB1            -4.4719996777        5.4495516579       -7.1436982875  S20       130             1.0000000000
      1901       174  SER       HB2            -3.7096426349        3.8353564033       -7.0770875358  S20       130             1.0000000000
      1902       174  SER       OG             -4.0605310099        4.7164978954       -5.2133407437  S20       130             1.0000000000
      1903       174  SER       HG1            -3.4438632080        5.5035547643       -5.1789856572  S20       130             1.0000000000
      1904       174  SER       QQH3           -5.4418258723        4.0165464470       -6.6246059633  S20       130             1.0000000000
      1905       175  GLU       CB            -10.1169656124        9.3819563556        0.7078827117  S20       166             1.0000000000
      1906       175  GLU       HB1            -9.7778164204       10.0039796534       -0.1300904971  S20       166             1.0000000000
      1907       175  GLU       HB2           -11.1649826208        9.1307648318        0.5285230244  S20       166             1.0000000000
      1908       175  GLU       QQH4          -10.0226223631        9.9208025092        1.6572065687  S20       166             1.0000000000
      1909       175  GLU       CG             -9.2891645463        8.1130082316        0.7014800763  S20       166             1.0000000000
      1910       175  GLU       HG1            -9.6935693244        7.4175601923       -0.0483677376  S20       166             1.0000000000
      1911       175  GLU       HG2            -9.3603339511        7.5859032201        1.6685978425  S20       166             1.0000000000
      1912       175  GLU       CD             -7.8437315417        8.3552821307        0.3728006055  S20       166             1.0000000000
      1913       175  GLU       OE1            -7.2647843927        9.4359862509        0.4958737465  S20       166             1.0000000000
      1914       175  GLU       OE2            -7.1845878716        7.2689713751       -0.0812459927  S20       166             1.0000000000
      1915       176  ASN       CB             -2.7210753030       11.8568050283        1.2357237418  S20       170             1.0000000000
      1916       176  ASN       HB1            -1.7407954773       11.7651802891        0.7546861181  S20       170             1.0000000000
      1917       176  ASN       HB2            -3.1902679226       12.7894406958        0.9064081693  S20       170             1.0000000000
      1918       176  ASN       QQH5           -2.6062641709       11.8633730023        2.3262103195  S20       170             1.0000000000
      1919       176  ASN       CG             -3.5949923835       10.6846405296        0.8362861792  S20       170             1.0000000000
      1920       176  ASN       OD1            -3.2029820940        9.4978292783        0.9518339038  S20       170             1.0000000000
      1921       176  ASN       ND2            -4.8223868483       10.9705425495        0.3558065863  S20       170             1.0000000000
      1922       176  ASN       HD21           -5.4921253190       10.2099141340        0.1459743163  S20       170             1.0000000000
      1923       176  ASN       HD22           -5.0930485695       11.9427248272        0.1418793413  S20       170             1.0000000000
      1924       177  LYS       CE             -3.0529856482        1.6789625027       -4.6269231275  S20       234             1.0000000000
      1925       177  LYS       HE1            -3.4811511086        1.9544759196       -3.6554268282  S20       234             1.0000000000
      1926       177  LYS       HE2            -3.8644522952        1.6087447369       -5.3613653383  S20       234             1.0000000000
      1927       177  LYS       NZ             -2.1312227220        2.7179603213       -5.0705727853  S20       234             1.0000000000
      1928       177  LYS       HZ1            -1.6713098407        2.4563192198       -5.9758127636  S20       234             1.0000000000
      1929       177  LYS       HZ2            -1.3654648777        2.9154076896       -4.3891761081  S20       234             1.0000000000
      1930       177  LYS       HZ3            -2.6536667586        3.6334321421       -5.2086257576  S20       234             1.0000000000
      1931       177  LYS       QQH6           -2.5208077656        0.7223456199       -4.5359889875  S20       234             1.0000000000
      1932       178  SER       CB              2.4453621794        3.4815630109       -5.9865900920  S20       235             1.0000000000
      1933       178  SER       HB1             3.1308248755        2.8169310902       -6.5374338795  S20       235             1.0000000000
      1934       178  SER       HB2             2.9782920449        4.4245005311       -5.7762344403  S20       235             1.0000000000
      1935       178  SER       OG              1.2897346942        3.7056904287       -6.8057379364  S20       235             1.0000000000
      1936       178  SER       HG1             0.8349664070        4.5419231935       -6.5136283095  S20       235             1.0000000000
      1937       178  SER       QQH7            2.1671215306        3.0055735983       -5.0181763396  S20       235             1.0000000000
      1938       179  PNM       S1             -3.0652920468        9.5488125945       -6.1461942340  S20       523             1.0000000000
      1939       179  PNM       C2             -1.8029514861        8.3141532214       -6.7961193074  S20       523             1.0000000000
      1940       179  PNM       C3             -1.4287831046        7.4881521843       -5.5375189181  S20       523             1.0000000000
      1941       179  PNM       N4             -2.6518038365        7.2964581725       -4.7325467966  S20       523             1.0000000000
      1942       179  PNM       C5             -3.7300900990        8.3417257956       -4.9704824315  S20       523             1.0000000000
      1943       179  PNM       C6             -3.6445267547        8.7236485309       -3.4381940832  S20       523             1.0000000000
      1944       179  PNM       C7             -2.5617089393        7.6349164397       -3.3380152082  S20       523             1.0000000000
      1945       179  PNM       O8             -1.5645787995        7.5491762711       -2.5917451140  S20       523             1.0000000000
      1946       179  PNM       C9             -2.4225786212        7.4299056604       -7.8663313886  S20       523             1.0000000000
      1947       179  PNM       C10            -0.5973861297        9.0371512204       -7.3674064391  S20       523             1.0000000000
      1948       179  PNM       C11            -0.7782549602        6.1761650960       -5.9189268064  S20       523             1.0000000000
      1949       179  PNM       O12            -1.3826043490        5.0886059386       -5.8141317379  S20       523             1.0000000000
      1950       179  PNM       O13             0.4766519902        6.2598751201       -6.3643050352  S20       523             1.0000000000
      1951       179  PNM       N14            -3.0169784397        9.9991409863       -3.1789825639  S20       523             1.0000000000
      1952       179  PNM       C15            -3.5234507740       11.1437936862       -3.6754463096  S20       523             1.0000000000
      1953       179  PNM       O16            -4.5938783072       11.1383494241       -4.3553628229  S20       523             1.0000000000
      1954       179  PNM       C17            -2.7829119369       12.4281306852       -3.3941416756  S20       523             1.0000000000
      1955       179  PNM       C18            -1.8386839050       12.7777436075       -4.5146344134  S20       523             1.0000000000
      1956       179  PNM       C19            -0.5535609161       13.2619570983       -4.2276739815  S20       523             1.0000000000
      1957       179  PNM       C20             0.3196307250       13.6046214531       -5.2635411344  S20       523             1.0000000000
      1958       179  PNM       C21            -0.0787284253       13.4551616204       -6.5939482468  S20       523             1.0000000000
      1959       179  PNM       C22            -1.3618805404       12.9836616380       -6.8843729680  S20       523             1.0000000000
      1960       179  PNM       C23            -2.2450376336       12.6579076484       -5.8530298963  S20       523             1.0000000000
      1961       179  PNM       H24            -0.6922815055        8.0729940707       -4.9366512400  S20       523             1.0000000000
      1962       179  PNM       H25            -0.8372564237        9.4691001362       -8.3450904953  S20       523             1.0000000000
      1963       179  PNM       H26             0.2329328181        8.3328645613       -7.4966776859  S20       523             1.0000000000
      1964       179  PNM       H27            -0.2623255332        9.8508438358       -6.7166019133  S20       523             1.0000000000
      1965       179  PNM       H28            -2.7411659116        8.0307843058       -8.7252490351  S20       523             1.0000000000
      1966       179  PNM       H29            -3.2964461842        6.8939957687       -7.4806505147  S20       523             1.0000000000
      1967       179  PNM       H30            -1.6923046700        6.6901331193       -8.2191385734  S20       523             1.0000000000
      1968       179  PNM       H31            -4.7008745119        7.8961974778       -5.2734142711  S20       523             1.0000000000
      1969       179  PNM       H32            -4.5962640511        8.6057199917       -2.8716027340  S20       523             1.0000000000
      1970       179  PNM       H33            -2.2285676729       12.3533862468       -2.4437816454  S20       523             1.0000000000
      1971       179  PNM       H34            -3.5244436609       13.2389840081       -3.2765991738  S20       523             1.0000000000
      1972       179  PNM       H35            -0.2313793017       13.3703493862       -3.1849709153  S20       523             1.0000000000
      1973       179  PNM       H36             1.3197434447       13.9865136067       -5.0277243657  S20       523             1.0000000000
      1974       179  PNM       H37             0.6109700169       13.7119457351       -7.4067093770  S20       523             1.0000000000
      1975       179  PNM       H38            -1.6794277641       12.8692830233       -7.9271101793  S20       523             1.0000000000
      1976       179  PNM       H39            -3.2610713118       12.3156356553       -6.0840457937  S20       523             1.0000000000
      1977       179  PNM       H40            -2.1178521183       10.0002433973       -2.6586369057  S20       523             1.0000000000
      1978       180  TIP3      OH2            -4.6145427939        7.6361315836       -0.4400582335  S20       290             1.0000000000
      1979       180  TIP3      H1             -6.2006205645        7.4988304172       -0.2530677374  S20       290             1.0000000000
      1980       180  TIP3      H2             -4.0379353224        8.2711992834        0.0751746295  S20       290             1.0000000000
      1981       181  SER       CB             -2.9146621867        5.0160757583       -2.3995510844  S21       70              1.0000000000
      1982       181  SER       HB1            -3.3913654789        4.1580469318       -2.9157027124  S21       70              1.0000000000
      1983       181  SER       HB2            -1.9246708238        5.2014823821       -2.8435292271  S21       70              1.0000000000
      1984       181  SER       OG             -3.7633729765        6.1764411429       -2.5784179855  S21       70              1.0000000000
      1985       181  SER       HG1            -4.1130724545        7.1399245232       -1.1434792473  S21       70              1.0000000000
      1986       181  SER       QQH1           -2.8014799615        4.7778934211       -1.3192603994  S21       70              1.0000000000
      1987       182  LYS       CD             -6.3363482916        3.3009223768       -2.1069563828  S21       73              1.0000000000
      1988       182  LYS       HD1            -7.1334686462        2.8905062768       -2.7339224786  S21       73              1.0000000000
      1989       182  LYS       HD2            -5.3811379790        3.1141769331       -2.6143259054  S21       73              1.0000000000
      1990       182  LYS       QQH2           -6.3429496552        2.7798046202       -1.1412207589  S21       73              1.0000000000
      1991       182  LYS       CE             -6.5470835652        4.7915812354       -1.9331095803  S21       73              1.0000000000
      1992       182  LYS       HE1            -5.9579687394        5.1839294751       -1.0826256190  S21       73              1.0000000000
      1993       182  LYS       HE2            -7.6104161927        5.0108157093       -1.7201549230  S21       73              1.0000000000
      1994       182  LYS       NZ             -6.1311695420        5.5249814566       -3.1263715237  S21       73              1.0000000000
      1995       182  LYS       HZ1            -6.3218643859        5.0259712603       -4.0116751930  S21       73              1.0000000000
      1996       182  LYS       HZ2            -4.9887602705        5.7888773848       -3.0113073735  S21       73              1.0000000000
      1997       182  LYS       HZ3            -6.6056442112        6.4550255928       -3.1774537457  S21       73              1.0000000000
      1998       183  SER       CB             -4.4555624595        4.5002482477       -6.5929034121  S21       130             1.0000000000
      1999       183  SER       HB1            -4.4729283488        5.4522294128       -7.1379179530  S21       130             1.0000000000
      2000       183  SER       HB2            -3.7103638453        3.8381530996       -7.0700825098  S21       130             1.0000000000
      2001       183  SER       OG             -4.0701305842        4.7168993872       -5.2065632288  S21       130             1.0000000000
      2002       183  SER       HG1            -3.4367468425        5.4914033695       -5.1752248093  S21       130             1.0000000000
      2003       183  SER       QQH3           -5.4446850105        4.0181855056       -6.6246488267  S21       130             1.0000000000
      2004       184  GLU       CB            -10.1195003997        9.3842176633        0.7089848893  S21       166             1.0000000000
      2005       184  GLU       HB1            -9.7790759493       10.0057742512       -0.1288062524  S21       166             1.0000000000
      2006       184  GLU       HB2           -11.1675380445        9.1338062355        0.5287341408  S21       166             1.0000000000
      2007       184  GLU       QQH4          -10.0257207882        9.9231150196        1.6583109578  S21       166             1.0000000000
      2008       184  GLU       CG             -9.2926099566        8.1145983000        0.7038391256  S21       166             1.0000000000
      2009       184  GLU       HG1            -9.6964739319        7.4194441936       -0.0465939783  S21       166             1.0000000000
      2010       184  GLU       HG2            -9.3655708756        7.5875017961        1.6708314020  S21       166             1.0000000000
      2011       184  GLU       CD             -7.8464894645        8.3559496660        0.3773241490  S21       166             1.0000000000
      2012       184  GLU       OE1            -7.2677712666        9.4364440927        0.4970254268  S21       166             1.0000000000
      2013       184  GLU       OE2            -7.1854151460        7.2671341291       -0.0722309246  S21       166             1.0000000000
      2014       185  ASN       CB             -2.7195844695       11.8573319136        1.2362073967  S21       170             1.0000000000
      2015       185  ASN       HB1            -1.7392153651       11.7656443592        0.7553710458  S21       170             1.0000000000
      2016       185  ASN       HB2            -3.1886917921       12.7899356651        0.9066662062  S21       170             1.0000000000
      2017       185  ASN       QQH5           -2.6048115879       11.8640547684        2.3266930668  S21       170             1.0000000000
      2018       185  ASN       CG             -3.5932463531       10.6850626889        0.8367598995  S21       170             1.0000000000
      2019       185  ASN       OD1            -3.2036099472        9.4981983825        0.9575402813  S21       170             1.0000000000
      2020       185  ASN       ND2            -4.8188392438       10.9711664669        0.3512335755  S21       170             1.0000000000
      2021       185  ASN       HD21           -5.4876633872       10.2105599899        0.1398959210  S21       170             1.0000000000
      2022       185  ASN       HD22           -5.0872486115       11.9429647913        0.1322732513  S21       170             1.0000000000
      2023       186  LYS       CE             -3.0542814735        1.6797723055       -4.6271803020  S21       234             1.0000000000
      2024       186  LYS       HE1            -3.4828592677        1.9542203227       -3.6555398956  S21       234             1.0000000000
      2025       186  LYS       HE2            -3.8654617566        1.6096155140       -5.3619619020  S21       234             1.0000000000
      2026       186  LYS       NZ             -2.1329584396        2.7195121624       -5.0696201234  S21       234             1.0000000000
      2027       186  LYS       HZ1            -1.6725918561        2.4590368786       -5.9750577663  S21       234             1.0000000000
      2028       186  LYS       HZ2            -1.3670037547        2.9166775798       -4.3882027483  S21       234             1.0000000000
      2029       186  LYS       HZ3            -2.6543866009        3.6346089163       -5.2071366159  S21       234             1.0000000000
      2030       186  LYS       QQH6           -2.5215778932        0.7234429237       -4.5368140888  S21       234             1.0000000000
      2031       187  SER       CB              2.4447399582        3.4818773103       -5.9866531156  S21       235             1.0000000000
      2032       187  SER       HB1             3.1304327134        2.8174900621       -6.5375442154  S21       235             1.0000000000
      2033       187  SER       HB2             2.9773814929        4.4249108472       -5.7761803950  S21       235             1.0000000000
      2034       187  SER       OG              1.2890420078        3.7057640993       -6.8058391677  S21       235             1.0000000000
      2035       187  SER       HG1             0.8336767540        4.5416243321       -6.5130317571  S21       235             1.0000000000
      2036       187  SER       QQH7            2.1665951949        3.0056655937       -5.0183138819  S21       235             1.0000000000
      2037       188  PNM       S1             -3.0688443681        9.5407943781       -6.1473283052  S21       523             1.0000000000
      2038       188  PNM       C2             -1.8036561194        8.3082397901       -6.7930837976  S21       523             1.0000000000
      2039       188  PNM       C3             -1.4343184352        7.4818088148       -5.5329661231  S21       523             1.0000000000
      2040       188  PNM       N4             -2.6607121785        7.2831681839       -4.7352481069  S21       523             1.0000000000
      2041       188  PNM       C5             -3.7329079560        8.3336616654       -4.9707393484  S21       523             1.0000000000
      2042       188  PNM       C6             -3.6474276497        8.7158268056       -3.4402999130  S21       523             1.0000000000
      2043       188  PNM       C7             -2.5756991568        7.6154477016       -3.3325558799  S21       523             1.0000000000
      2044       188  PNM       O8             -1.5655073972        7.5490439378       -2.5949832236  S21       523             1.0000000000
      2045       188  PNM       C9             -2.4186635746        7.4250016862       -7.8670644772  S21       523             1.0000000000
      2046       188  PNM       C10            -0.5967218827        9.0324726727       -7.3601377003  S21       523             1.0000000000
      2047       188  PNM       C11            -0.7796267407        6.1728628235       -5.9156358219  S21       523             1.0000000000
      2048       188  PNM       O12            -1.3817221736        5.0826780884       -5.8135516298  S21       523             1.0000000000
      2049       188  PNM       O13             0.4749129968        6.2587856630       -6.3617169322  S21       523             1.0000000000
      2050       188  PNM       N14            -3.0115229208        9.9872437987       -3.1832329889  S21       523             1.0000000000
      2051       188  PNM       C15            -3.5187962333       11.1340078897       -3.6722771468  S21       523             1.0000000000
      2052       188  PNM       O16            -4.5944750285       11.1327025928       -4.3453548538  S21       523             1.0000000000
      2053       188  PNM       C17            -2.7773881215       12.4178873096       -3.3910602546  S21       523             1.0000000000
      2054       188  PNM       C18            -1.8364920909       12.7712500375       -4.5130590825  S21       523             1.0000000000
      2055       188  PNM       C19            -0.5522656749       13.2589404606       -4.2279522376  S21       523             1.0000000000
      2056       188  PNM       C20             0.3184036236       13.6045701734       -5.2649468449  S21       523             1.0000000000
      2057       188  PNM       C21            -0.0817192130       13.4549514687       -6.5948135248  S21       523             1.0000000000
      2058       188  PNM       C22            -1.3642258918       12.9805424706       -6.8834129124  S21       523             1.0000000000
      2059       188  PNM       C23            -2.2448339658       12.6517090692       -5.8508631533  S21       523             1.0000000000
      2060       188  PNM       H24            -0.7024135243        8.0674844490       -4.9271797371  S21       523             1.0000000000
      2061       188  PNM       H25            -0.8325095360        9.4610184761       -8.3403448754  S21       523             1.0000000000
      2062       188  PNM       H26             0.2360567389        8.3299375728       -7.4830705470  S21       523             1.0000000000
      2063       188  PNM       H27            -0.2671815012        9.8491155231       -6.7103171438  S21       523             1.0000000000
      2064       188  PNM       H28            -2.7341983940        8.0269746466       -8.7263961814  S21       523             1.0000000000
      2065       188  PNM       H29            -3.2938821445        6.8882138333       -7.4857553459  S21       523             1.0000000000
      2066       188  PNM       H30            -1.6868164114        6.6860054040       -8.2182247392  S21       523             1.0000000000
      2067       188  PNM       H31            -4.7060352045        7.8926120017       -5.2734915091  S21       523             1.0000000000
      2068       188  PNM       H32            -4.6023069684        8.6092523886       -2.8768240912  S21       523             1.0000000000
      2069       188  PNM       H33            -2.2205818635       12.3420287335       -2.4423018527  S21       523             1.0000000000
      2070       188  PNM       H34            -3.5192770651       13.2279289197       -3.2697956008  S21       523             1.0000000000
      2071       188  PNM       H35            -0.2285238402       13.3672258431       -3.1857247922  S21       523             1.0000000000
      2072       188  PNM       H36             1.3180010532       13.9886927051       -5.0304927332  S21       523             1.0000000000
      2073       188  PNM       H37             0.6061301314       13.7137443106       -7.4085101283  S21       523             1.0000000000
      2074       188  PNM       H38            -1.6831099558       12.8660150242       -7.9257372518  S21       523             1.0000000000
      2075       188  PNM       H39            -3.2602000473       12.3065233130       -6.0804326337  S21       523             1.0000000000
      2076       188  PNM       H40            -2.1098987981        9.9824180121       -2.6669555764  S21       523             1.0000000000
      2077       189  TIP3      OH2            -4.6126189137        7.6331635718       -0.4341439911  S21       290             1.0000000000
      2078       189  TIP3      H1             -6.2007898030        7.4976317684       -0.2417857905  S21       290             1.0000000000
      2079       189  TIP3      H2             -4.0378312524        8.2708024772        0.0804391867  S21       290             1.0000000000
      2080       190  SER       CB             -2.9003825436        5.0252627744       -2.4042589486  S22       70              1.0000000000
      2081       190  SER       HB1            -3.3823685092        4.1696909487       -2.9208339436  S22       70              1.0000000000
      2082       190  SER       HB2            -1.9088860070        5.2040778937       -2.8456587699  S22       70              1.0000000000
      2083       190  SER       OG             -3.7419116189        6.1926724753       -2.5869159359  S22       70              1.0000000000
      2084       190  SER       HG1            -4.1067010580        7.1498869522       -1.1434831181  S22       70              1.0000000000
      2085       190  SER       QQH1           -2.7932028144        4.7886518173       -1.3233908047  S22       70              1.0000000000
      2086       191  LYS       CD             -6.3260106229        3.3014092342       -2.1190305956  S22       73              1.0000000000
      2087       191  LYS       HD1            -7.1291113402        2.8940595541       -2.7404668151  S22       73              1.0000000000
      2088       191  LYS       HD2            -5.3741617442        3.1067147126       -2.6297072592  S22       73              1.0000000000
      2089       191  LYS       QQH2           -6.3313970140        2.7855346685       -1.1509669768  S22       73              1.0000000000
      2090       191  LYS       CE             -6.5265387154        4.7939701350       -1.9495060051  S22       73              1.0000000000
      2091       191  LYS       HE1            -5.9192841615        5.1916247452       -1.1154392863  S22       73              1.0000000000
      2092       191  LYS       HE2            -7.5843356777        5.0212610888       -1.7210735108  S22       73              1.0000000000
      2093       191  LYS       NZ             -6.1311881561        5.5216555680       -3.1545537628  S22       73              1.0000000000
      2094       191  LYS       HZ1            -6.3509624183        5.0267147618       -4.0356751349  S22       73              1.0000000000
      2095       191  LYS       HZ2            -5.0224595598        5.7626398672       -3.0817715823  S22       73              1.0000000000
      2096       191  LYS       HZ3            -6.5960328251        6.4581177829       -3.1932452585  S22       73              1.0000000000
      2097       192  SER       CB             -4.4581188744        4.5026936926       -6.5880498483  S22       130             1.0000000000
      2098       192  SER       HB1            -4.4736757493        5.4552164171       -7.1321956141  S22       130             1.0000000000
      2099       192  SER       HB2            -3.7106028745        3.8413950749       -7.0623736622  S22       130             1.0000000000
      2100       192  SER       OG             -4.0788407119        4.7188845121       -5.1994985626  S22       130             1.0000000000
      2101       192  SER       HG1            -3.4280001789        5.4800916760       -5.1728570536  S22       130             1.0000000000
      2102       192  SER       QQH3           -5.4470430168        4.0202375566       -6.6235914447  S22       130             1.0000000000
      2103       193  GLU       CB            -10.1214781147        9.3859812284        0.7098586070  S22       166             1.0000000000
      2104       193  GLU       HB1            -9.7800087581       10.0071815833       -0.1277590621  S22       166             1.0000000000
      2105       193  GLU       HB2           -11.1695215593        9.1361958393        0.5288646091  S22       166             1.0000000000
      2106       193  GLU       QQH4          -10.0281521270        9.9248095394        1.6592332498  S22       166             1.0000000000
      2107       193  GLU       CG             -9.2953458996        8.1157917080        0.7057067489  S22       166             1.0000000000
      2108       193  GLU       HG1            -9.6987792566        7.4208447750       -0.0451645913  S22       166             1.0000000000
      2109       193  GLU       HG2            -9.3696809178        7.5887300899        1.6726048289  S22       166             1.0000000000
      2110       193  GLU       CD             -7.8487354808        8.3565745688        0.3809251125  S22       166             1.0000000000
      2111       193  GLU       OE1            -7.2701535469        9.4365080254        0.4978858134  S22       166             1.0000000000
      2112       193  GLU       OE2            -7.1858882024        7.2654239587       -0.0655468193  S22       166             1.0000000000
      2113       194  ASN       CB             -2.7182923994       11.8576085198        1.2365858447  S22       170             1.0000000000
      2114       194  ASN       HB1            -1.7378701605       11.7656285879        0.7559300737  S22       170             1.0000000000
      2115       194  ASN       HB2            -3.1871741658       12.7902280931        0.9067481525  S22       170             1.0000000000
      2116       194  ASN       QQH5           -2.6035686865       11.8645246957        2.3270797905  S22       170             1.0000000000
      2117       194  ASN       CG             -3.5919310921       10.6854276343        0.8371436059  S22       170             1.0000000000
      2118       194  ASN       OD1            -3.2048241367        9.4984036359        0.9625070849  S22       170             1.0000000000
      2119       194  ASN       ND2            -4.8159546291       10.9719982374        0.3474398079  S22       170             1.0000000000
      2120       194  ASN       HD21           -5.4836919893       10.2114941701        0.1339299060  S22       170             1.0000000000
      2121       194  ASN       HD22           -5.0819894889       11.9434569174        0.1235890617  S22       170             1.0000000000
      2122       195  LYS       CE             -3.0554090962        1.6809334663       -4.6275306372  S22       234             1.0000000000
      2123       195  LYS       HE1            -3.4843611937        1.9542272430       -3.6557028935  S22       234             1.0000000000
      2124       195  LYS       HE2            -3.8663560250        1.6107283935       -5.3625821978  S22       234             1.0000000000
      2125       195  LYS       NZ             -2.1346220225        2.7214862566       -5.0688443385  S22       234             1.0000000000
      2126       195  LYS       HZ1            -1.6739762662        2.4622825526       -5.9746152614  S22       234             1.0000000000
      2127       195  LYS       HZ2            -1.3681511989        2.9181924900       -4.3876764979  S22       234             1.0000000000
      2128       195  LYS       HZ3            -2.6544475199        3.6365275457       -5.2057107243  S22       234             1.0000000000
      2129       195  LYS       QQH6           -2.5220848989        0.7249474403       -4.5377553923  S22       234             1.0000000000
      2130       196  SER       CB              2.4441222716        3.4822726299       -5.9866954834  S22       235             1.0000000000
      2131       196  SER       HB1             3.1299715750        2.8180581053       -6.5376684664  S22       235             1.0000000000
      2132       196  SER       HB2             2.9765848739        4.4253223752       -5.7760974746  S22       235             1.0000000000
      2133       196  SER       OG              1.2883420665        3.7060750769       -6.8058695141  S22       235             1.0000000000
      2134       196  SER       HG1             0.8326461633        4.5418886223       -6.5125732403  S22       235             1.0000000000
      2135       196  SER       QQH7            2.1660703256        3.0058228421       -5.0184230167  S22       235             1.0000000000
      2136       197  PNM       S1             -3.0719045532        9.5335701674       -6.1482272804  S22       523             1.0000000000
      2137       197  PNM       C2             -1.8043955100        8.3028743839       -6.7899561102  S22       523             1.0000000000
      2138       197  PNM       C3             -1.4403655652        7.4757889380       -5.5280332873  S22       523             1.0000000000
      2139       197  PNM       N4             -2.6708896412        7.2689230384       -4.7387758260  S22       523             1.0000000000
      2140       197  PNM       C5             -3.7350116231        8.3260981517       -4.9707374376  S22       523             1.0000000000
      2141       197  PNM       C6             -3.6504047566        8.7080432411       -3.4425514123  S22       523             1.0000000000
      2142       197  PNM       C7             -2.5946072361        7.5903899205       -3.3237856955  S22       523             1.0000000000
      2143       197  PNM       O8             -1.5670294650        7.5485303427       -2.5973705344  S22       523             1.0000000000
      2144       197  PNM       C9             -2.4151936286        7.4209533159       -7.8678005078  S22       523             1.0000000000
      2145       197  PNM       C10            -0.5961360424        9.0281114371       -7.3532457852  S22       523             1.0000000000
      2146       197  PNM       C11            -0.7808961609        6.1702844322       -5.9123434913  S22       523             1.0000000000
      2147       197  PNM       O12            -1.3802433343        5.0769901834       -5.8130752876  S22       523             1.0000000000
      2148       197  PNM       O13             0.4732684530        6.2583247960       -6.3595767150  S22       523             1.0000000000
      2149       197  PNM       N14            -3.0061077113        9.9753875514       -3.1875418527  S22       523             1.0000000000
      2150       197  PNM       C15            -3.5138962059       11.1241459235       -3.6694099784  S22       523             1.0000000000
      2151       197  PNM       O16            -4.5948754890       11.1273558024       -4.3361197073  S22       523             1.0000000000
      2152       197  PNM       C17            -2.7722850782       12.4081252264       -3.3883866695  S22       523             1.0000000000
      2153       197  PNM       C18            -1.8345609526       12.7654500205       -4.5116619118  S22       523             1.0000000000
      2154       197  PNM       C19            -0.5511888185       13.2563251859       -4.2281543063  S22       523             1.0000000000
      2155       197  PNM       C20             0.3173017722       13.6046186255       -5.2660762928  S22       523             1.0000000000
      2156       197  PNM       C21            -0.0843036033       13.4548918133       -6.5954901853  S22       523             1.0000000000
      2157       197  PNM       C22            -1.3662460349       12.9779669821       -6.8825337006  S22       523             1.0000000000
      2158       197  PNM       C23            -2.2446210115       12.6463345001       -5.8489748918  S22       523             1.0000000000
      2159       197  PNM       H24            -0.7138342478        8.0623336162       -4.9165838807  S22       523             1.0000000000
      2160       197  PNM       H25            -0.8282487154        9.4536647384       -8.3356790768  S22       523             1.0000000000
      2161       197  PNM       H26             0.2388196527        8.3271814928       -7.4705833673  S22       523             1.0000000000
      2162       197  PNM       H27            -0.2714787436        9.8473975874       -6.7044121561  S22       523             1.0000000000
      2163       197  PNM       H28            -2.7277318746        8.0242088200       -8.7274019618  S22       523             1.0000000000
      2164       197  PNM       H29            -3.2918153102        6.8834540715       -7.4907929849  S22       523             1.0000000000
      2165       197  PNM       H30            -1.6820732930        6.6825666412       -8.2176062778  S22       523             1.0000000000
      2166       197  PNM       H31            -4.7111346314        7.8908249793       -5.2735583106  S22       523             1.0000000000
      2167       197  PNM       H32            -4.6095657126        8.6149673863       -2.8839080933  S22       523             1.0000000000
      2168       197  PNM       H33            -2.2132593449       12.3317740831       -2.4410347263  S22       523             1.0000000000
      2169       197  PNM       H34            -3.5149734962       13.2170057071       -3.2638753657  S22       523             1.0000000000
      2170       197  PNM       H35            -0.2260435432       13.3643578474       -3.1863381640  S22       523             1.0000000000
      2171       197  PNM       H36             1.3164632761       13.9906305821       -5.0327650064  S22       523             1.0000000000
      2172       197  PNM       H37             0.6019893362       13.7153812165       -7.4099705027  S22       523             1.0000000000
      2173       197  PNM       H38            -1.6862254147       12.8632762314       -7.9245219665  S22       523             1.0000000000
      2174       197  PNM       H39            -3.2592817116       12.2982931220       -6.0773010908  S22       523             1.0000000000
      2175       197  PNM       H40            -2.1016772917        9.9638111408       -2.6758280586  S22       523             1.0000000000
      2176       198  TIP3      OH2            -4.6109733644        7.6305766028       -0.4284808161  S22       290             1.0000000000
      2177       198  TIP3      H1             -6.2003656274        7.4969958339       -0.2320447076  S22       290             1.0000000000
      2178       198  TIP3      H2             -4.0391112167        8.2716765890        0.0859463533  S22       290             1.0000000000
      2179       199  SER       CB             -2.8871507555        5.0352320336       -2.4088393428  S23       70              1.0000000000
      2180       199  SER       HB1            -3.3774022579        4.1838681501       -2.9248857763  S23       70              1.0000000000
      2181       199  SER       HB2            -1.8943859224        5.2054850905       -2.8480648551  S23       70              1.0000000000
      2182       199  SER       OG             -3.7179215049        6.2133055658       -2.5971170703  S23       70              1.0000000000
      2183       199  SER       HG1            -4.0984840142        7.1628636156       -1.1421174369  S23       70              1.0000000000
      2184       199  SER       QQH1           -2.7869651022        4.8025332275       -1.3273360930  S23       70              1.0000000000
      2185       200  LYS       CD             -6.3173956267        3.3019535898       -2.1291048568  S23       73              1.0000000000
      2186       200  LYS       HD1            -7.1267831839        2.8983787414       -2.7449811208  S23       73              1.0000000000
      2187       200  LYS       HD2            -5.3693389573        3.0986922830       -2.6435005258  S23       73              1.0000000000
      2188       200  LYS       QQH2           -6.3215146305        2.7909255666       -1.1589035777  S23       73              1.0000000000
      2189       200  LYS       CE             -6.5063461546        4.7965437561       -1.9635702214  S23       73              1.0000000000
      2190       200  LYS       HE1            -5.8802346649        5.1984903680       -1.1464694832  S23       73              1.0000000000
      2191       200  LYS       HE2            -7.5579408456        5.0326823678       -1.7182067694  S23       73              1.0000000000
      2192       200  LYS       NZ             -6.1333831480        5.5177190371       -3.1806948344  S23       73              1.0000000000
      2193       200  LYS       HZ1            -6.3964157547        5.0316940421       -4.0552222377  S23       73              1.0000000000
      2194       200  LYS       HZ2            -5.0470574724        5.7270130319       -3.1603788414  S23       73              1.0000000000
      2195       200  LYS       HZ3            -6.5797867609        6.4646845786       -3.2020319330  S23       73              1.0000000000
      2196       201  SER       CB             -4.4601310775        4.5058505393       -6.5827670590  S23       130             1.0000000000
      2197       201  SER       HB1            -4.4742184888        5.4585430030       -7.1265613648  S23       130             1.0000000000
      2198       201  SER       HB2            -3.7103089095        3.8451699751       -7.0538488295  S23       130             1.0000000000
      2199       201  SER       OG             -4.0860903487        4.7229308988       -5.1920576566  S23       130             1.0000000000
      2200       201  SER       HG1            -3.4201607528        5.4727107878       -5.1716884552  S23       130             1.0000000000
      2201       201  SER       QQH3           -5.4487814501        4.0228272087       -6.6210419073  S23       130             1.0000000000
      2202       202  GLU       CB            -10.1230305271        9.3873543790        0.7105463054  S23       166             1.0000000000
      2203       202  GLU       HB1            -9.7807124297       10.0082728659       -0.1269215693  S23       166             1.0000000000
      2204       202  GLU       HB2           -11.1710766404        9.1380717885        0.5289465516  S23       166             1.0000000000
      2205       202  GLU       QQH4          -10.0300468647        9.9260747919        1.6599850978  S23       166             1.0000000000
      2206       202  GLU       CG             -9.2975352380        8.1166897778        0.7071717808  S23       166             1.0000000000
      2207       202  GLU       HG1            -9.7006265215        7.4218884814       -0.0440302692  S23       166             1.0000000000
      2208       202  GLU       HG2            -9.3729066806        7.5896636421        1.6740038339  S23       166             1.0000000000
      2209       202  GLU       CD             -7.8506549870        8.3570686587        0.3837350226  S23       166             1.0000000000
      2210       202  GLU       OE1            -7.2719604025        9.4363391656        0.4985214948  S23       166             1.0000000000
      2211       202  GLU       OE2            -7.1863125982        7.2638664947       -0.0606510397  S23       166             1.0000000000
      2212       203  ASN       CB             -2.7171966212       11.8577110596        1.2368740488  S23       170             1.0000000000
      2213       203  ASN       HB1            -1.7367465169       11.7652769414        0.7563834652  S23       170             1.0000000000
      2214       203  ASN       HB2            -3.1857498944       12.7903861622        0.9067129456  S23       170             1.0000000000
      2215       203  ASN       QQH5           -2.6025408603       11.8648161396        2.3273852764  S23       170             1.0000000000
      2216       203  ASN       CG             -3.5909616919       10.6857967077        0.8374609632  S23       170             1.0000000000
      2217       203  ASN       OD1            -3.2063586895        9.4984962795        0.9667452275  S23       170             1.0000000000
      2218       203  ASN       ND2            -4.8136748360       10.9729435006        0.3443440078  S23       170             1.0000000000
      2219       203  ASN       HD21           -5.4803608735       10.2126352046        0.1284613774  S23       170             1.0000000000
      2220       203  ASN       HD22           -5.0773721416       11.9441086302        0.1160135694  S23       170             1.0000000000
      2221       204  LYS       CE             -3.0565226683        1.6823696457       -4.6279160289  S23       234             1.0000000000
      2222       204  LYS       HE1            -3.4858582999        1.9543161590       -3.6558483481  S23       234             1.0000000000
      2223       204  LYS       HE2            -3.8673113154        1.6119432716       -5.3631391645  S23       234             1.0000000000
      2224       204  LYS       NZ             -2.1365142880        2.7239577252       -5.0682113963  S23       234             1.0000000000
      2225       204  LYS       HZ1            -1.6759021358        2.4662492803       -5.9745552287  S23       234             1.0000000000
      2226       204  LYS       HZ2            -1.3691036761        2.9199080880       -4.3877021136  S23       234             1.0000000000
      2227       204  LYS       HZ3            -2.6544906220        3.6392349000       -5.2041717980  S23       234             1.0000000000
      2228       204  LYS       QQH6           -2.5223283585        0.7268718818       -4.5388132438  S23       234             1.0000000000
      2229       205  SER       CB              2.4435457871        3.4827110733       -5.9867197289  S23       235             1.0000000000
      2230       205  SER       HB1             3.1294720774        2.8185947933       -6.5377893834  S23       235             1.0000000000
      2231       205  SER       HB2             2.9759414759        4.4257057532       -5.7759818843  S23       235             1.0000000000
      2232       205  SER       OG              1.2876984285        3.7065822155       -6.8058573182  S23       235             1.0000000000
      2233       205  SER       HG1             0.8318371088        4.5425222053       -6.5122089147  S23       235             1.0000000000
      2234       205  SER       QQH7            2.1655546593        3.0060311607       -5.0185024375  S23       235             1.0000000000
      2235       206  PNM       S1             -3.0745378944        9.5270801979       -6.1489186987  S23       523             1.0000000000
      2236       206  PNM       C2             -1.8052051676        8.2980377316       -6.7869997791  S23       523             1.0000000000
      2237       206  PNM       C3             -1.4468350832        7.4699115252       -5.5231990460  S23       523             1.0000000000
      2238       206  PNM       N4             -2.6821824405        7.2537547383       -4.7432011853  S23       523             1.0000000000
      2239       206  PNM       C5             -3.7366710418        8.3189474817       -4.9706568649  S23       523             1.0000000000
      2240       206  PNM       C6             -3.6532733786        8.7003563759       -3.4450005797  S23       523             1.0000000000
      2241       206  PNM       C7             -2.6176038660        7.5611620958       -3.3124402189  S23       523             1.0000000000
      2242       206  PNM       O8             -1.5693221308        7.5472876334       -2.5986618636  S23       523             1.0000000000
      2243       206  PNM       C9             -2.4122093552        7.4177347596       -7.8687441691  S23       523             1.0000000000
      2244       206  PNM       C10            -0.5956312918        9.0241201490       -7.3468588213  S23       523             1.0000000000
      2245       206  PNM       C11            -0.7819170193        6.1682225874       -5.9093378996  S23       523             1.0000000000
      2246       206  PNM       O12            -1.3779860362        5.0714350697       -5.8126986236  S23       523             1.0000000000
      2247       206  PNM       O13             0.4718482886        6.2584965761       -6.3578600715  S23       523             1.0000000000
      2248       206  PNM       N14            -3.0008310375        9.9637724861       -3.1918319180  S23       523             1.0000000000
      2249       206  PNM       C15            -3.5090005142       11.1144757442       -3.6669440682  S23       523             1.0000000000
      2250       206  PNM       O16            -4.5950233141       11.1223069897       -4.3277525180  S23       523             1.0000000000
      2251       206  PNM       C17            -2.7676839035       12.3989782931       -3.3861145077  S23       523             1.0000000000
      2252       206  PNM       C18            -1.8328991526       12.7603347726       -4.5104467740  S23       523             1.0000000000
      2253       206  PNM       C19            -0.5503259754       13.2540835240       -4.2282844744  S23       523             1.0000000000
      2254       206  PNM       C20             0.3163195046       13.6047350357       -5.2669509816  S23       523             1.0000000000
      2255       206  PNM       C21            -0.0864976052       13.4549431597       -6.5959959771  S23       523             1.0000000000
      2256       206  PNM       C22            -1.3679537291       12.9758831588       -6.8817460412  S23       523             1.0000000000
      2257       206  PNM       C23            -2.2444114564       12.6417427069       -5.8473629343  S23       523             1.0000000000
      2258       206  PNM       H24            -0.7265424330        8.0573087756       -4.9052902542  S23       523             1.0000000000
      2259       206  PNM       H25            -0.8244428823        9.4471284064       -8.3312169255  S23       523             1.0000000000
      2260       206  PNM       H26             0.2412206227        8.3246370952       -7.4593278461  S23       523             1.0000000000
      2261       206  PNM       H27            -0.2752615113        9.8457000854       -6.6989170027  S23       523             1.0000000000
      2262       206  PNM       H28            -2.7218608164        8.0224287507       -8.7284574411  S23       523             1.0000000000
      2263       206  PNM       H29            -3.2902339354        6.8796435403       -7.4959091281  S23       523             1.0000000000
      2264       206  PNM       H30            -1.6780572544        6.6798458346       -8.2174765998  S23       523             1.0000000000
      2265       206  PNM       H31            -4.7163663781        7.8905399645       -5.2735130117  S23       523             1.0000000000
      2266       206  PNM       H32            -4.6173840310        8.6219634124       -2.8923323211  S23       523             1.0000000000
      2267       206  PNM       H33            -2.2067042765       12.3226241139       -2.4399744715  S23       523             1.0000000000
      2268       206  PNM       H34            -3.5115025918       13.2064584903       -3.2588179619  S23       523             1.0000000000
      2269       206  PNM       H35            -0.2239488805       13.3617692809       -3.1868162811  S23       523             1.0000000000
      2270       206  PNM       H36             1.3151122128       13.9923271687       -5.0345705567  S23       523             1.0000000000
      2271       206  PNM       H37             0.5985098943       13.7168512369       -7.4111174892  S23       523             1.0000000000
      2272       206  PNM       H38            -1.6888155073       12.8610406760       -7.9234664512  S23       523             1.0000000000
      2273       206  PNM       H39            -3.2583682081       12.2910135113       -6.0746627269  S23       523             1.0000000000
      2274       206  PNM       H40            -2.0934387605        9.9449144196       -2.6849646054  S23       523             1.0000000000
      2275       207  TIP3      OH2            -4.6094142202        7.6287567966       -0.4228212746  S23       290             1.0000000000
      2276       207  TIP3      H1             -6.2003461487        7.4966370049       -0.2241777330  S23       290             1.0000000000
      2277       207  TIP3      H2             -4.0417167567        8.2739555770        0.0923224974  S23       290             1.0000000000
      2278       208  SER       CB             -2.8754560730        5.0456159178       -2.4132662684  S24       70              1.0000000000
      2279       208  SER       HB1            -3.3752729255        4.1993240502       -2.9279235433  S24       70              1.0000000000
      2280       208  SER       HB2            -1.8819769472        5.2070587915       -2.8511073138  S24       70              1.0000000000
      2281       208  SER       OG             -3.6951434120        6.2353347180       -2.6078749055  S24       70              1.0000000000
      2282       208  SER       HG1            -4.0890871993        7.1777002528       -1.1389087071  S24       70              1.0000000000
      2283       208  SER       QQH1           -2.7819773954        4.8187147806       -1.3310879697  S24       70              1.0000000000
      2284       209  LYS       CD             -6.3100840087        3.3023738322       -2.1378338325  S24       73              1.0000000000
      2285       209  LYS       HD1            -7.1261311018        2.9032488109       -2.7479690829  S24       73              1.0000000000
      2286       209  LYS       HD2            -5.3663328770        3.0897014877       -2.6563527434  S24       73              1.0000000000
      2287       209  LYS       QQH2           -6.3129183906        2.7960060817       -1.1655486828  S24       73              1.0000000000
      2288       209  LYS       CE             -6.4858027910        4.7991625688       -1.9764084820  S24       73              1.0000000000
      2289       209  LYS       HE1            -5.8405983522        5.2039898808       -1.1763347731  S24       73              1.0000000000
      2290       209  LYS       HE2            -7.5305026935        5.0452986425       -1.7133396017  S24       73              1.0000000000
      2291       209  LYS       NZ             -6.1352929297        5.5128788122       -3.2054050589  S24       73              1.0000000000
      2292       209  LYS       HZ1            -6.4545937800        5.0417652911       -4.0696902320  S24       73              1.0000000000
      2293       209  LYS       HZ2            -5.0624127108        5.6801826439       -3.2433556748  S24       73              1.0000000000
      2294       209  LYS       HZ3            -6.5529483339        6.4740989886       -3.2056402041  S24       73              1.0000000000
      2295       210  SER       CB             -4.4615601095        4.5100121875       -6.5767015570  S24       130             1.0000000000
      2296       210  SER       HB1            -4.4745598581        5.4623587576       -7.1208715226  S24       130             1.0000000000
      2297       210  SER       HB2            -3.7094472220        3.8497065187       -7.0440655528  S24       130             1.0000000000
      2298       210  SER       OG             -4.0916006076        4.7297691005       -5.1838117494  S24       130             1.0000000000
      2299       210  SER       HG1            -3.4160285935        5.4756156754       -5.1688831483  S24       130             1.0000000000
      2300       210  SER       QQH3           -5.4498919364        4.0261898067       -6.6165136801  S24       130             1.0000000000
      2301       211  GLU       CB            -10.1243200147        9.3884832376        0.7111049113  S24       166             1.0000000000
      2302       211  GLU       HB1            -9.7812851832       10.0091586476       -0.1262404730  S24       166             1.0000000000
      2303       211  GLU       HB2           -11.1723740198        9.1396275306        0.5290064382  S24       166             1.0000000000
      2304       211  GLU       QQH4          -10.0315942669        9.9270975948        1.6606044582  S24       166             1.0000000000
      2305       211  GLU       CG             -9.2994036696        8.1174095754        0.7083684314  S24       166             1.0000000000
      2306       211  GLU       HG1            -9.7022136538        7.4227142975       -0.0430917008  S24       166             1.0000000000
      2307       211  GLU       HG2            -9.3755723254        7.5904187585        1.6751551600  S24       166             1.0000000000
      2308       211  GLU       CD             -7.8523749965        8.3574773946        0.3859950738  S24       166             1.0000000000
      2309       211  GLU       OE1            -7.2733706247        9.4359811397        0.4989967815  S24       166             1.0000000000
      2310       211  GLU       OE2            -7.1868823665        7.2624153241       -0.0568958248  S24       166             1.0000000000
      2311       212  ASN       CB             -2.7162527184       11.8577130830        1.2371032068  S24       170             1.0000000000
      2312       212  ASN       HB1            -1.7357887329       11.7647221183        0.7567712604  S24       170             1.0000000000
      2313       212  ASN       HB2            -3.1844040352       12.7904751526        0.9066122610  S24       170             1.0000000000
      2314       212  ASN       QQH5           -2.6016893029       11.8649829554        2.3276354601  S24       170             1.0000000000
      2315       212  ASN       CG             -3.5902671848       10.6862042781        0.8377289400  S24       170             1.0000000000
      2316       212  ASN       OD1            -3.2080164388        9.4985399457        0.9704386451  S24       170             1.0000000000
      2317       212  ASN       ND2            -4.8118125982       10.9739281480        0.3417614240  S24       170             1.0000000000
      2318       212  ASN       HD21           -5.4776235675       10.2138890634        0.1236109846  S24       170             1.0000000000
      2319       212  ASN       HD22           -5.0733263373       11.9448537238        0.1094295812  S24       170             1.0000000000
      2320       213  LYS       CE             -3.0578144815        1.6840606463       -4.6282926119  S24       234             1.0000000000
      2321       213  LYS       HE1            -3.4875587198        1.9543287905       -3.6559032059  S24       234             1.0000000000
      2322       213  LYS       HE2            -3.8685355767        1.6131587236       -5.3635672793  S24       234             1.0000000000
      2323       213  LYS       NZ             -2.1390649957        2.7271579982       -5.0676114266  S24       234             1.0000000000
      2324       213  LYS       HZ1            -1.6789527590        2.4714648047       -5.9748911768  S24       234             1.0000000000
      2325       213  LYS       HZ2            -1.3702405981        2.9219865927       -4.3882278771  S24       234             1.0000000000
      2326       213  LYS       HZ3            -2.6553310662        3.6430212991       -5.2019182366  S24       234             1.0000000000
      2327       213  LYS       QQH6           -2.5223084181        0.7292861215       -4.5400598649  S24       234             1.0000000000
      2328       214  SER       CB              2.4430177891        3.4831692242       -5.9867299346  S24       235             1.0000000000
      2329       214  SER       HB1             3.1289520343        2.8190838787       -6.5378996790  S24       235             1.0000000000
      2330       214  SER       HB2             2.9754562743        4.4260460426       -5.7758233232  S24       235             1.0000000000
      2331       214  SER       OG              1.2871478489        3.7072623683       -6.8058368031  S24       235             1.0000000000
      2332       214  SER       HG1             0.8311542634        4.5433288694       -6.5118213422  S24       235             1.0000000000
      2333       214  SER       QQH7            2.1650306094        3.0062733466       -5.0185717717  S24       235             1.0000000000
      2334       215  PNM       S1             -3.0768097521        9.5210183696       -6.1494510921  S24       523             1.0000000000
      2335       215  PNM       C2             -1.8061318150        8.2935314240       -6.7844438982  S24       523             1.0000000000
      2336       215  PNM       C3             -1.4538981587        7.4637296471       -5.5189863531  S24       523             1.0000000000
      2337       215  PNM       N4             -2.6948359372        7.2368869500       -4.7490044419  S24       523             1.0000000000
      2338       215  PNM       C5             -3.7383205845        8.3117964706       -4.9707588507  S24       523             1.0000000000
      2339       215  PNM       C6             -3.6557876774        8.6926001755       -3.4478586892  S24       523             1.0000000000
      2340       215  PNM       C7             -2.6424763547        7.5308148399       -3.2999686370  S24       523             1.0000000000
      2341       215  PNM       O8             -1.5723610282        7.5452940201       -2.5988685801  S24       523             1.0000000000
      2342       215  PNM       C9             -2.4096231370        7.4151828275       -7.8701642140  S24       523             1.0000000000
      2343       215  PNM       C10            -0.5951704265        9.0204078785       -7.3408702211  S24       523             1.0000000000
      2344       215  PNM       C11            -0.7826292538        6.1662564182       -5.9068188542  S24       523             1.0000000000
      2345       215  PNM       O12            -1.3746216894        5.0657393368       -5.8124700117  S24       523             1.0000000000
      2346       215  PNM       O13             0.4707887636        6.2593090095       -6.3564781341  S24       523             1.0000000000
      2347       215  PNM       N14            -2.9956321345        9.9523109041       -3.1962182224  S24       523             1.0000000000
      2348       215  PNM       C15            -3.5041663248       11.1049749362       -3.6648238501  S24       523             1.0000000000
      2349       215  PNM       O16            -4.5949391641       11.1173612150       -4.3200574617  S24       523             1.0000000000
      2350       215  PNM       C17            -2.7634781332       12.3902486299       -3.3841383811  S24       523             1.0000000000
      2351       215  PNM       C18            -1.8314437357       12.7556807855       -4.5093671311  S24       523             1.0000000000
      2352       215  PNM       C19            -0.5496315306       13.2520886102       -4.2283573730  S24       523             1.0000000000
      2353       215  PNM       C20             0.3154081864       13.6048890049       -5.2676345935  S24       523             1.0000000000
      2354       215  PNM       C21            -0.0884161754       13.4550649201       -6.5963739284  S24       523             1.0000000000
      2355       215  PNM       C22            -1.3694392739       12.9741428722       -6.8810277656  S24       523             1.0000000000
      2356       215  PNM       C23            -2.2442093053       12.6376915307       -5.8459573547  S24       523             1.0000000000
      2357       215  PNM       H24            -0.7409716663        8.0519196299       -4.8935399209  S24       523             1.0000000000
      2358       215  PNM       H25            -0.8208385338        9.4412568864       -8.3269407497  S24       523             1.0000000000
      2359       215  PNM       H26             0.2433697646        8.3222446569       -7.4489224277  S24       523             1.0000000000
      2360       215  PNM       H27            -0.2787406262        9.8439751665       -6.6936374849  S24       523             1.0000000000
      2361       215  PNM       H28            -2.7164711760        8.0214592921       -8.7298431259  S24       523             1.0000000000
      2362       215  PNM       H29            -3.2890218682        6.8765414855       -7.5014239998  S24       523             1.0000000000
      2363       215  PNM       H30            -1.6745766720        6.6777527634       -8.2180204061  S24       523             1.0000000000
      2364       215  PNM       H31            -4.7220893987        7.8914604390       -5.2732588606  S24       523             1.0000000000
      2365       215  PNM       H32            -4.6248845344        8.6289737195       -2.9015286372  S24       523             1.0000000000
      2366       215  PNM       H33            -2.2007534599       12.3141962084       -2.4390753501  S24       523             1.0000000000
      2367       215  PNM       H34            -3.5086500122       13.1961635673       -3.2543699167  S24       523             1.0000000000
      2368       215  PNM       H35            -0.2221588848       13.3593785706       -3.1871901761  S24       523             1.0000000000
      2369       215  PNM       H36             1.3138693748       13.9938589379       -5.0360255378  S24       523             1.0000000000
      2370       215  PNM       H37             0.5954930321       13.7182148760       -7.4120326953  S24       523             1.0000000000
      2371       215  PNM       H38            -1.6910393814       12.8591787396       -7.9225256011  S24       523             1.0000000000
      2372       215  PNM       H39            -3.2574734793       12.2844411514       -6.0724068345  S24       523             1.0000000000
      2373       215  PNM       H40            -2.0852947592        9.9259072227       -2.6942490982  S24       523             1.0000000000
      2374       216  TIP3      OH2            -4.6078772970        7.6278232726       -0.4168664648  S24       290             1.0000000000
      2375       216  TIP3      H1             -6.2009842374        7.4963219334       -0.2178124241  S24       290             1.0000000000
      2376       216  TIP3      H2             -4.0452997528        8.2773492653        0.0999237897  S24       290             1.0000000000
      2377       217  SER       CB             -2.8656130831        5.0561031639       -2.4173440773  S25       70              1.0000000000
      2378       217  SER       HB1            -3.3752250046        4.2149946042       -2.9299906635  S25       70              1.0000000000
      2379       217  SER       HB2            -1.8720124363        5.2092519865       -2.8549336043  S25       70              1.0000000000
      2380       217  SER       OG             -3.6755910088        6.2566308782       -2.6175403293  S25       70              1.0000000000
      2381       217  SER       HG1            -4.0792341113        7.1928626642       -1.1337868438  S25       70              1.0000000000
      2382       217  SER       QQH1           -2.7774289104        4.8356117823       -1.3345932397  S25       70              1.0000000000
      2383       218  LYS       CD             -6.3037976734        3.3025220077       -2.1456765274  S25       73              1.0000000000
      2384       218  LYS       HD1            -7.1269049983        2.9084597503       -2.7497756371  S25       73              1.0000000000
      2385       218  LYS       HD2            -5.3648816094        3.0795077262       -2.6686568587  S25       73              1.0000000000
      2386       218  LYS       QQH2           -6.3053496784        2.8008404163       -1.1712579643  S25       73              1.0000000000
      2387       218  LYS       CE             -6.4644811021        4.8016583440       -1.9888355608  S25       73              1.0000000000
      2388       218  LYS       HE1            -5.7997776878        5.2079602761       -1.2061059750  S25       73              1.0000000000
      2389       218  LYS       HE2            -7.5014301676        5.0593388247       -1.7075721250  S25       73              1.0000000000
      2390       218  LYS       NZ             -6.1360868971        5.5066906290       -3.2295459454  S25       73              1.0000000000
      2391       218  LYS       HZ1            -6.5234719096        5.0581103857       -4.0783513627  S25       73              1.0000000000
      2392       218  LYS       HZ2            -5.0731703952        5.6200367944       -3.3307038107  S25       73              1.0000000000
      2393       218  LYS       HZ3            -6.5127442269        6.4852207105       -3.2061925401  S25       73              1.0000000000
      2394       219  SER       CB             -4.4624453239        4.5153500036       -6.5695002237  S25       130             1.0000000000
      2395       219  SER       HB1            -4.4746085708        5.4668566271       -7.1147924070  S25       130             1.0000000000
      2396       219  SER       HB2            -3.7079793188        3.8551845249       -7.0325738548  S25       130             1.0000000000
      2397       219  SER       OG             -4.0958264083        4.7392833251       -5.1744197629  S25       130             1.0000000000
      2398       219  SER       HG1            -3.4151026293        5.4856855247       -5.1652931728  S25       130             1.0000000000
      2399       219  SER       QQH3           -5.4503997432        4.0305441231       -6.6098592718  S25       130             1.0000000000
      2400       220  GLU       CB            -10.1254482548        9.3894689130        0.7115732150  S25       166             1.0000000000
      2401       220  GLU       HB1            -9.7817902033       10.0099225012       -0.1256769870  S25       166             1.0000000000
      2402       220  GLU       HB2           -11.1735166061        9.1410012874        0.5290625446  S25       166             1.0000000000
      2403       220  GLU       QQH4          -10.0329246043        9.9280002735        1.6611202853  S25       166             1.0000000000
      2404       220  GLU       CG             -9.3010739011        8.1180356598        0.7093847703  S25       166             1.0000000000
      2405       220  GLU       HG1            -9.7036683210        7.4234174511       -0.0422706116  S25       166             1.0000000000
      2406       220  GLU       HG2            -9.3778835136        7.5910899944        1.6761428093  S25       166             1.0000000000
      2407       220  GLU       CD             -7.8539555699        8.3577666150        0.3878534215  S25       166             1.0000000000
      2408       220  GLU       OE1            -7.2744825895        9.4355293193        0.4993575677  S25       166             1.0000000000
      2409       220  GLU       OE2            -7.1876697270        7.2610877503       -0.0538360723  S25       166             1.0000000000
      2410       221  ASN       CB             -2.7154401547       11.8576722802        1.2372973020  S25       170             1.0000000000
      2411       221  ASN       HB1            -1.7349678755       11.7640697043        0.7571260272  S25       170             1.0000000000
      2412       221  ASN       HB2            -3.1831395432       12.7905465097        0.9064864418  S25       170             1.0000000000
      2413       221  ASN       QQH5           -2.6009897943       11.8650742008        2.3278514729  S25       170             1.0000000000
      2414       221  ASN       CG             -3.5897770775       10.6866471742        0.8379684543  S25       170             1.0000000000
      2415       221  ASN       OD1            -3.2096399931        9.4986037118        0.9736947423  S25       170             1.0000000000
      2416       221  ASN       ND2            -4.8102705102       10.9748931599        0.3395643041  S25       170             1.0000000000
      2417       221  ASN       HD21           -5.4754295974       10.2151567615        0.1194727187  S25       170             1.0000000000
      2418       221  ASN       HD22           -5.0698320955       11.9456328468        0.1038031574  S25       170             1.0000000000
      2419       222  LYS       CE             -3.0594640982        1.6859874301       -4.6286122553  S25       234             1.0000000000
      2420       222  LYS       HE1            -3.4896350264        1.9541105315       -3.6557853365  S25       234             1.0000000000
      2421       222  LYS       HE2            -3.8702251143        1.6142565974       -5.3637850423  S25       234             1.0000000000
      2422       222  LYS       NZ             -2.1427331498        2.7313556053       -5.0669309313  S25       234             1.0000000000
      2423       222  LYS       HZ1            -1.6837324001        2.4785538091       -5.9756474148  S25       234             1.0000000000
      2424       222  LYS       HZ2            -1.3719565878        2.9246733848       -4.3892029054  S25       234             1.0000000000
      2425       222  LYS       HZ3            -2.6576811638        3.6479750815       -5.1982938296  S25       234             1.0000000000
      2426       222  LYS       QQH6           -2.5219620006        0.7322924017       -4.5415899713  S25       234             1.0000000000
      2427       223  SER       CB              2.4425484710        3.4836297073       -5.9867303746  S25       235             1.0000000000
      2428       223  SER       HB1             3.1284321950        2.8195137610       -6.5379931661  S25       235             1.0000000000
      2429       223  SER       HB2             2.9751363894        4.4263296742       -5.7756144534  S25       235             1.0000000000
      2430       223  SER       OG              1.2867276081        3.7081007356       -6.8058399977  S25       235             1.0000000000
      2431       223  SER       HG1             0.8305475321        4.5441694096       -6.5113143711  S25       235             1.0000000000
      2432       223  SER       QQH7            2.1644836241        3.0065372046       -5.0186458895  S25       235             1.0000000000
      2433       224  PNM       S1             -3.0789503780        9.5150643007       -6.1498032680  S25       523             1.0000000000
      2434       224  PNM       C2             -1.8071752279        8.2892729628       -6.7825811649  S25       523             1.0000000000
      2435       224  PNM       C3             -1.4616870295        7.4569304269       -5.5160228239  S25       523             1.0000000000
      2436       224  PNM       N4             -2.7085473309        7.2190164547       -4.7567626090  S25       523             1.0000000000
      2437       224  PNM       C5             -3.7401200980        8.3043531634       -4.9711359201  S25       523             1.0000000000
      2438       224  PNM       C6             -3.6577945616        8.6847433956       -3.4512602732  S25       523             1.0000000000
      2439       224  PNM       C7             -2.6675188225        7.5018740004       -3.2868477736  S25       523             1.0000000000
      2440       224  PNM       O8             -1.5759528623        7.5428264875       -2.5980198449  S25       523             1.0000000000
      2441       224  PNM       C9             -2.4073828355        7.4132130158       -7.8723192024  S25       523             1.0000000000
      2442       224  PNM       C10            -0.5946913326        9.0169538490       -7.3352715808  S25       523             1.0000000000
      2443       224  PNM       C11            -0.7829535893        6.1641224086       -5.9050168490  S25       523             1.0000000000
      2444       224  PNM       O12            -1.3698503943        5.0596506025       -5.8124577263  S25       523             1.0000000000
      2445       224  PNM       O13             0.4702698614        6.2607839916       -6.3553805194  S25       523             1.0000000000
      2446       224  PNM       N14            -2.9904842717        9.9410574734       -3.2007886252  S25       523             1.0000000000
      2447       224  PNM       C15            -3.4994632717       11.0956771673       -3.6630194706  S25       523             1.0000000000
      2448       224  PNM       O16            -4.5946672368       11.1124163755       -4.3129282689  S25       523             1.0000000000
      2449       224  PNM       C17            -2.7596118610       12.3818649424       -3.3823853859  S25       523             1.0000000000
      2450       224  PNM       C18            -1.8301531896       12.7513513183       -4.5083916537  S25       523             1.0000000000
      2451       224  PNM       C19            -0.5490732660       13.2502571011       -4.2283829099  S25       523             1.0000000000
      2452       224  PNM       C20             0.3145373057       13.6050589418       -5.2681710321  S25       523             1.0000000000
      2453       224  PNM       C21            -0.0901385529       13.4552278016       -6.5966535899  S25       523             1.0000000000
      2454       224  PNM       C22            -1.3707642466       12.9726447764       -6.8803629011  S25       523             1.0000000000
      2455       224  PNM       C23            -2.2440189707       12.6340232973       -5.8447099066  S25       523             1.0000000000
      2456       224  PNM       H24            -0.7572726531        8.0457428160       -4.8817841172  S25       523             1.0000000000
      2457       224  PNM       H25            -0.8171683272        9.4360295818       -8.3228828375  S25       523             1.0000000000
      2458       224  PNM       H26             0.2453882657        8.3200100899       -7.4391484816  S25       523             1.0000000000
      2459       224  PNM       H27            -0.2820635962        9.8422243428       -6.6884835346  S25       523             1.0000000000
      2460       224  PNM       H28            -2.7115598590        8.0211470511       -8.7318417726  S25       523             1.0000000000
      2461       224  PNM       H29            -3.2880718385        6.8740118578       -7.5075398340  S25       523             1.0000000000
      2462       224  PNM       H30            -1.6715128376        6.6762422049       -8.2194422644  S25       523             1.0000000000
      2463       224  PNM       H31            -4.7285140746        7.8932878814       -5.2727180913  S25       523             1.0000000000
      2464       224  PNM       H32            -4.6315056560        8.6352372142       -2.9110875141  S25       523             1.0000000000
      2465       224  PNM       H33            -2.1953159796       12.3062842207       -2.4382893535  S25       523             1.0000000000
      2466       224  PNM       H34            -3.5062544752       13.1861151122       -3.2503700512  S25       523             1.0000000000
      2467       224  PNM       H35            -0.2206208408       13.3571447507       -3.1874809670  S25       523             1.0000000000
      2468       224  PNM       H36             1.3126820901       13.9952782769       -5.0372108369  S25       523             1.0000000000
      2469       224  PNM       H37             0.5928015729       13.7195123477       -7.4127688416  S25       523             1.0000000000
      2470       224  PNM       H38            -1.6930051067       12.8575995698       -7.9216691149  S25       523             1.0000000000
      2471       224  PNM       H39            -3.2566092577       12.2784110976       -6.0704553722  S25       523             1.0000000000
      2472       224  PNM       H40            -2.0773814195        9.9072279665       -2.7035376166  S25       523             1.0000000000
      2473       225  TIP3      OH2            -4.6064202007        7.6277688028       -0.4105056906  S25       290             1.0000000000
      2474       225  TIP3      H1             -6.2021021028        7.4959637356       -0.2126011652  S25       290             1.0000000000
      2475       225  TIP3      H2             -4.0494687060        8.2814681399        0.1086912577  S25       290             1.0000000000
      2476       226  SER       CB             -2.8580446463        5.0661113770       -2.4207131741  S26       70              1.0000000000
      2477       226  SER       HB1            -3.3775642048        4.2302361655       -2.9310746828  S26       70              1.0000000000
      2478       226  SER       HB2            -1.8648354425        5.2113818568       -2.8593747478  S26       70              1.0000000000
      2479       226  SER       OG             -3.6590241506        6.2765621774       -2.6243329776  S26       70              1.0000000000
      2480       226  SER       HG1            -4.0698161724        7.2063292560       -1.1268924665  S26       70              1.0000000000
      2481       226  SER       QQH1           -2.7730734038        4.8510326328       -1.3376427959  S26       70              1.0000000000
      2482       227  LYS       CD             -6.2986325759        3.3022667755       -2.1525603975  S26       73              1.0000000000
      2483       227  LYS       HD1            -7.1288274215        2.9135338821       -2.7505763873  S26       73              1.0000000000
      2484       227  LYS       HD2            -5.3648156073        3.0684743955       -2.6800089101  S26       73              1.0000000000
      2485       227  LYS       QQH2           -6.2989919849        2.8052468054       -1.1759927843  S26       73              1.0000000000
      2486       227  LYS       CE             -6.4431695501        4.8037413123       -2.0008544189  S26       73              1.0000000000
      2487       227  LYS       HE1            -5.7591907949        5.2103125195       -1.2354411673  S26       73              1.0000000000
      2488       227  LYS       HE2            -7.4717323228        5.0742027044       -1.7017919790  S26       73              1.0000000000
      2489       227  LYS       NZ             -6.1364205319        5.4986869393       -3.2531640908  S26       73              1.0000000000
      2490       227  LYS       HZ1            -6.6009573958        5.0813749164       -4.0795087201  S26       73              1.0000000000
      2491       227  LYS       HZ2            -5.0859792929        5.5447679340       -3.4249392409  S26       73              1.0000000000
      2492       227  LYS       HZ3            -6.4588441699        6.4960988465       -3.2059893150  S26       73              1.0000000000
      2493       228  SER       CB             -4.4626805379        4.5217944299       -6.5611701280  S26       130             1.0000000000
      2494       228  SER       HB1            -4.4742109140        5.4718918034       -7.1084853792  S26       130             1.0000000000
      2495       228  SER       HB2            -3.7059388247        3.8613605756       -7.0193475203  S26       130             1.0000000000
      2496       228  SER       OG             -4.0984947992        4.7514287828       -5.1638515744  S26       130             1.0000000000
      2497       228  SER       HG1            -3.4180144244        5.5028086411       -5.1611055916  S26       130             1.0000000000
      2498       228  SER       QQH3           -5.4502566661        4.0359643004       -6.6008879444  S26       130             1.0000000000
      2499       229  GLU       CB            -10.1264278890        9.3903175980        0.7119530464  S26       166             1.0000000000
      2500       229  GLU       HB1            -9.7822460874       10.0105674786       -0.1252299081  S26       166             1.0000000000
      2501       229  GLU       HB2           -11.1745136474        9.1422011704        0.5291127801  S26       166             1.0000000000
      2502       229  GLU       QQH4          -10.0340577162        9.9288021291        1.6615268496  S26       166             1.0000000000
      2503       229  GLU       CG             -9.3025447701        8.1185862174        0.7102342398  S26       166             1.0000000000
      2504       229  GLU       HG1            -9.7049801201        7.4240227629       -0.0415590634  S26       166             1.0000000000
      2505       229  GLU       HG2            -9.3798614800        7.5916901358        1.6769788550  S26       166             1.0000000000
      2506       229  GLU       CD             -7.8553841333        8.3579647858        0.3893469528  S26       166             1.0000000000
      2507       229  GLU       OE1            -7.2753133179        9.4350499054        0.4996074203  S26       166             1.0000000000
      2508       229  GLU       OE2            -7.1886469846        7.2599069674       -0.0513300293  S26       166             1.0000000000
      2509       230  ASN       CB             -2.7147869774       11.8576148120        1.2374592821  S26       170             1.0000000000
      2510       230  ASN       HB1            -1.7343064066       11.7634071146        0.7574462408  S26       170             1.0000000000
      2511       230  ASN       HB2            -3.1820265493       12.7906154942        0.9063635990  S26       170             1.0000000000
      2512       230  ASN       QQH5           -2.6004703569       11.8651016063        2.3280352717  S26       170             1.0000000000
      2513       230  ASN       CG             -3.5894587502       10.6870937052        0.8381784336  S26       170             1.0000000000
      2514       230  ASN       OD1            -3.2110337859        9.4986937836        0.9763886069  S26       170             1.0000000000
      2515       230  ASN       ND2            -4.8090520321       10.9757368953        0.3377665376  S26       170             1.0000000000
      2516       230  ASN       HD21           -5.4738409079       10.2163046432        0.1163313016  S26       170             1.0000000000
      2517       230  ASN       HD22           -5.0670700998       11.9463548806        0.0994202283  S26       170             1.0000000000
      2518       231  LYS       CE             -3.0615416210        1.6880221262       -4.6288287360  S26       234             1.0000000000
      2519       231  LYS       HE1            -3.4921303634        1.9534644494       -3.6554165524  S26       234             1.0000000000
      2520       231  LYS       HE2            -3.8724794019        1.6150017951       -5.3636993552  S26       234             1.0000000000
      2521       231  LYS       NZ             -2.1478731666        2.7366729466       -5.0661335022  S26       234             1.0000000000
      2522       231  LYS       HZ1            -1.6907019441        2.4879225862       -5.9768811398  S26       234             1.0000000000
      2523       231  LYS       HZ2            -1.3745761512        2.9281868310       -4.3906587387  S26       234             1.0000000000
      2524       231  LYS       HZ3            -2.6622251020        3.6540998645       -5.1928419408  S26       234             1.0000000000
      2525       231  LYS       QQH6           -2.5211898323        0.7358560899       -4.5434400658  S26       234             1.0000000000
      2526       232  SER       CB              2.4421744677        3.4840460580       -5.9867332976  S26       235             1.0000000000
      2527       232  SER       HB1             3.1279723809        2.8198388994       -6.5380587633  S26       235             1.0000000000
      2528       232  SER       HB2             2.9750126508        4.4265184951       -5.7753661445  S26       235             1.0000000000
      2529       232  SER       OG              1.2865016793        3.7090257052       -6.8058976161  S26       235             1.0000000000
      2530       232  SER       HG1             0.8300290430        4.5449223794       -6.5106674271  S26       235             1.0000000000
      2531       232  SER       QQH7            2.1639468410        3.0067910573       -5.0187263496  S26       235             1.0000000000
      2532       233  PNM       S1             -3.0808237135        9.5094062375       -6.1499579244  S26       523             1.0000000000
      2533       233  PNM       C2             -1.8082304380        8.2854621661       -6.7817935776  S26       523             1.0000000000
      2534       233  PNM       C3             -1.4701217869        7.4495045253       -5.5150983169  S26       523             1.0000000000
      2535       233  PNM       N4             -2.7230948004        7.2003508472       -4.7680317537  S26       523             1.0000000000
      2536       233  PNM       C5             -3.7418467783        8.2965563786       -4.9716231961  S26       523             1.0000000000
      2537       233  PNM       C6             -3.6589563767        8.6770235756       -3.4551669701  S26       523             1.0000000000
      2538       233  PNM       C7             -2.6919175330        7.4758699307       -3.2714049439  S26       523             1.0000000000
      2539       233  PNM       O8             -1.5797345018        7.5404379601       -2.5962702791  S26       523             1.0000000000
      2540       233  PNM       C9             -2.4055542208        7.4118613216       -7.8752932586  S26       523             1.0000000000
      2541       233  PNM       C10            -0.5941376290        9.0139512199       -7.3303848728  S26       523             1.0000000000
      2542       233  PNM       C11            -0.7828106731        6.1617504030       -5.9042403341  S26       523             1.0000000000
      2543       233  PNM       O12            -1.3636005284        5.0532935879       -5.8127160232  S26       523             1.0000000000
      2544       233  PNM       O13             0.4705790042        6.2628534798       -6.3546084717  S26       523             1.0000000000
      2545       233  PNM       N14            -2.9855826651        9.9305995324       -3.2053391018  S26       523             1.0000000000
      2546       233  PNM       C15            -3.4952047205       11.0871266309       -3.6616151865  S26       523             1.0000000000
      2547       233  PNM       O16            -4.5942775577       11.1076590603       -4.3066632785  S26       523             1.0000000000
      2548       233  PNM       C17            -2.7562592295       12.3742359450       -3.3808964749  S26       523             1.0000000000
      2549       233  PNM       C18            -1.8290626614       12.7474730556       -4.5075540920  S26       523             1.0000000000
      2550       233  PNM       C19            -0.5486505752       13.2486160506       -4.2283747150  S26       523             1.0000000000
      2551       233  PNM       C20             0.3137359456       13.6052083286       -5.2685747070  S26       523             1.0000000000
      2552       233  PNM       C21            -0.0916301278       13.4553876948       -6.5968505723  S26       523             1.0000000000
      2553       233  PNM       C22            -1.3719036040       12.9713794864       -6.8797832430  S26       523             1.0000000000
      2554       233  PNM       C23            -2.2438533657       12.6308071136       -5.8436564625  S26       523             1.0000000000
      2555       233  PNM       H24            -0.7755305637        8.0386322460       -4.8704477421  S26       523             1.0000000000
      2556       233  PNM       H25            -0.8133648799        9.4317248923       -8.3193316443  S26       523             1.0000000000
      2557       233  PNM       H26             0.2472915131        8.3180707452       -7.4303737125  S26       523             1.0000000000
      2558       233  PNM       H27            -0.2851295171        9.8405598041       -6.6836828367  S26       523             1.0000000000
      2559       233  PNM       H28            -2.7074493846        8.0213065519       -8.7346025648  S26       523             1.0000000000
      2560       233  PNM       H29            -3.2872927262        6.8720737358       -7.5139705674  S26       523             1.0000000000
      2561       233  PNM       H30            -1.6689234831        6.6753460925       -8.2218076761  S26       523             1.0000000000
      2562       233  PNM       H31            -4.7356007187        7.8962594630       -5.2714838974  S26       523             1.0000000000
      2563       233  PNM       H32            -4.6368060565        8.6404097697       -2.9207692062  S26       523             1.0000000000
      2564       233  PNM       H33            -2.1906228039       12.2991477305       -2.4376244281  S26       523             1.0000000000
      2565       233  PNM       H34            -3.5043218369       13.1768929922       -3.2469153071  S26       523             1.0000000000
      2566       233  PNM       H35            -0.2193711464       13.3551514346       -3.1876950320  S26       523             1.0000000000
      2567       233  PNM       H36             1.3115842795       13.9965353971       -5.0381347555  S26       523             1.0000000000
      2568       233  PNM       H37             0.5904842210       13.7206834513       -7.4133370265  S26       523             1.0000000000
      2569       233  PNM       H38            -1.6946855905       12.8562992940       -7.9209298090  S26       523             1.0000000000
      2570       233  PNM       H39            -3.2558246059       12.2730985567       -6.0688575052  S26       523             1.0000000000
      2571       233  PNM       H40            -2.0700633297        9.8902508583       -2.7123465915  S26       523             1.0000000000
      2572       234  TIP3      OH2            -4.6051863351        7.6284894989       -0.4040722203  S26       290             1.0000000000
      2573       234  TIP3      H1             -6.2035149600        7.4955841271       -0.2085133606  S26       290             1.0000000000
      2574       234  TIP3      H2             -4.0537411684        8.2857920826        0.1179089476  S26       290             1.0000000000
      2575       235  SER       CB             -2.8529677962        5.0746320658       -2.4229996588  S27       70              1.0000000000
      2576       235  SER       HB1            -3.3825141037        4.2444413615       -2.9313321302  S27       70              1.0000000000
      2577       235  SER       HB2            -1.8605417773        5.2124027879       -2.8640030308  S27       70              1.0000000000
      2578       235  SER       OG             -3.6446612798        6.2944702025       -2.6263522486  S27       70              1.0000000000
      2579       235  SER       HG1            -4.0619486821        7.2156030280       -1.1187687771  S27       70              1.0000000000
      2580       235  SER       QQH1           -2.7689564383        4.8626555007       -1.3399723043  S27       70              1.0000000000
      2581       236  LYS       CD             -6.2948206665        3.3015929285       -2.1580711149  S27       73              1.0000000000
      2582       236  LYS       HD1            -7.1313735419        2.9178071673       -2.7505790362  S27       73              1.0000000000
      2583       236  LYS       HD2            -5.3657710556        3.0577338476       -2.6894660940  S27       73              1.0000000000
      2584       236  LYS       QQH2           -6.2942376977        2.8088840997       -1.1795037286  S27       73              1.0000000000
      2585       236  LYS       CE             -6.4238270888        4.8051163818       -2.0117993455  S27       73              1.0000000000
      2586       236  LYS       HE1            -5.7227030309        5.2110730537       -1.2620559302  S27       73              1.0000000000
      2587       236  LYS       HE2            -7.4442365043        5.0882856448       -1.6971099399  S27       73              1.0000000000
      2588       236  LYS       NZ             -6.1373785892        5.4889697241       -3.2751922460  S27       73              1.0000000000
      2589       236  LYS       HZ1            -6.6812798307        5.1100730064       -4.0718255423  S27       73              1.0000000000
      2590       236  LYS       HZ2            -5.1097209193        5.4544567569       -3.5291424621  S27       73              1.0000000000
      2591       236  LYS       HZ3            -6.3954390013        6.5038918913       -3.2076417944  S27       73              1.0000000000
      2592       237  SER       CB             -4.4620599708        4.5289415531       -6.5521975994  S27       130             1.0000000000
      2593       237  SER       HB1            -4.4732872157        5.4767216056       -7.1029554779  S27       130             1.0000000000
      2594       237  SER       HB2            -3.7036018922        3.8674658144       -7.0050943443  S27       130             1.0000000000
      2595       237  SER       OG             -4.0981327776        4.7665843490       -5.1524859782  S27       130             1.0000000000
      2596       237  SER       HG1            -3.4288305909        5.5368624670       -5.1527869560  S27       130             1.0000000000
      2597       237  SER       QQH3           -5.4495488888        4.0422632556       -6.5895034779  S27       130             1.0000000000
      2598       238  GLU       CB            -10.1272157499        9.3909931853        0.7122323090  S27       166             1.0000000000
      2599       238  GLU       HB1            -9.7826368949       10.0110659486       -0.1249119631  S27       166             1.0000000000
      2600       238  GLU       HB2           -11.1753190912        9.1431572003        0.5291540485  S27       166             1.0000000000
      2601       238  GLU       QQH4          -10.0349461956        9.9294732079        1.6618082812  S27       166             1.0000000000
      2602       238  GLU       CG             -9.3037402852        8.1190490989        0.7108876021  S27       166             1.0000000000
      2603       238  GLU       HG1            -9.7060582092        7.4245174994       -0.0409941359  S27       166             1.0000000000
      2604       238  GLU       HG2            -9.3814123172        7.5921910938        1.6776303419  S27       166             1.0000000000
      2605       238  GLU       CD             -7.8565836874        8.3581013671        0.3904437564  S27       166             1.0000000000
      2606       238  GLU       OE1            -7.2758401664        9.4346096671        0.4997370111  S27       166             1.0000000000
      2607       238  GLU       OE2            -7.1897736914        7.2589600496       -0.0493674798  S27       166             1.0000000000
      2608       239  ASN       CB             -2.7143387512       11.8575580781        1.2375884518  S27       170             1.0000000000
      2609       239  ASN       HB1            -1.7338420974       11.7628206395        0.7577222845  S27       170             1.0000000000
      2610       239  ASN       HB2            -3.1811639540       12.7906832298        0.9062678273  S27       170             1.0000000000
      2611       239  ASN       QQH5           -2.6001907963       11.8650641503        2.3281874093  S27       170             1.0000000000
      2612       239  ASN       CG             -3.5893174989       10.6875157470        0.8383542835  S27       170             1.0000000000
      2613       239  ASN       OD1            -3.2120008636        9.4987811333        0.9782800305  S27       170             1.0000000000
      2614       239  ASN       ND2            -4.8081819562       10.9763490452        0.3364487826  S27       170             1.0000000000
      2615       239  ASN       HD21           -5.4730260958       10.2172218250        0.1146304729  S27       170             1.0000000000
      2616       239  ASN       HD22           -5.0653165206       11.9469450526        0.0967281694  S27       170             1.0000000000
      2617       240  LYS       CE             -3.0639296083        1.6899254923       -4.6289172913  S27       234             1.0000000000
      2618       240  LYS       HE1            -3.4948941705        1.9522733979       -3.6547941254  S27       234             1.0000000000
      2619       240  LYS       HE2            -3.8752043415        1.6151717162       -5.3632532161  S27       234             1.0000000000
      2620       240  LYS       NZ             -2.1545552855        2.7429541186       -5.0652973311  S27       234             1.0000000000
      2621       240  LYS       HZ1            -1.6999789666        2.4994221129       -5.9786311602  S27       234             1.0000000000
      2622       240  LYS       HZ2            -1.3783513792        2.9326540931       -4.3926049590  S27       234             1.0000000000
      2623       240  LYS       HZ3            -2.6698251442        3.6612617125       -5.1855295860  S27       234             1.0000000000
      2624       240  LYS       QQH6           -2.5199816876        0.7396737867       -4.5455184536  S27       234             1.0000000000
      2625       241  SER       CB              2.4419275129        3.4843680317       -5.9867496606  S27       235             1.0000000000
      2626       241  SER       HB1             3.1276430692        2.8200204562       -6.5380807649  S27       235             1.0000000000
      2627       241  SER       HB2             2.9751010362        4.4265876406       -5.7750973121  S27       235             1.0000000000
      2628       241  SER       OG              1.2865271147        3.7099153084       -6.8060215055  S27       235             1.0000000000
      2629       241  SER       HG1             0.8295864667        4.5454435454       -6.5099156324  S27       235             1.0000000000
      2630       241  SER       QQH7            2.1634861568        3.0070013786       -5.0187948844  S27       235             1.0000000000
      2631       242  PNM       S1             -3.0823607414        9.5043245743       -6.1498227422  S27       523             1.0000000000
      2632       242  PNM       C2             -1.8090671084        8.2824910625       -6.7823340114  S27       523             1.0000000000
      2633       242  PNM       C3             -1.4788718187        7.4416943314       -5.5168877459  S27       523             1.0000000000
      2634       242  PNM       N4             -2.7386572591        7.1795334457       -4.7861115447  S27       523             1.0000000000
      2635       242  PNM       C5             -3.7430427773        8.2884620185       -4.9719027267  S27       523             1.0000000000
      2636       242  PNM       C6             -3.6587935751        8.6699368840       -3.4593440748  S27       523             1.0000000000
      2637       242  PNM       C7             -2.7142783403        7.4552662828       -3.2500490090  S27       523             1.0000000000
      2638       242  PNM       O8             -1.5832505479        7.5387791781       -2.5941318165  S27       523             1.0000000000
      2639       242  PNM       C9             -2.4042616181        7.4111661725       -7.8787951027  S27       523             1.0000000000
      2640       242  PNM       C10            -0.5934816958        9.0117180571       -7.3266808520  S27       523             1.0000000000
      2641       242  PNM       C11            -0.7822079380        6.1591202881       -5.9046884348  S27       523             1.0000000000
      2642       242  PNM       O12            -1.3562645127        5.0473653243       -5.8131922043  S27       523             1.0000000000
      2643       242  PNM       O13             0.4719638489        6.2653298014       -6.3542181393  S27       523             1.0000000000
      2644       242  PNM       N14            -2.9813507500        9.9220271610       -3.2094022025  S27       523             1.0000000000
      2645       242  PNM       C15            -3.4918762135       11.0802227589       -3.6607179687  S27       523             1.0000000000
      2646       242  PNM       O16            -4.5938146291       11.1034989923       -4.3017711142  S27       523             1.0000000000
      2647       242  PNM       C17            -2.7537183108       12.3681089835       -3.3797567848  S27       523             1.0000000000
      2648       242  PNM       C18            -1.8282431179       12.7443501216       -4.5069227443  S27       523             1.0000000000
      2649       242  PNM       C19            -0.5483716627       13.2472771830       -4.2283442760  S27       523             1.0000000000
      2650       242  PNM       C20             0.3130724684       13.6053083119       -5.2688448318  S27       523             1.0000000000
      2651       242  PNM       C21            -0.0927930282       13.4555036766       -6.5969730375  S27       523             1.0000000000
      2652       242  PNM       C22            -1.3727836736       12.9704040907       -6.8793429088  S27       523             1.0000000000
      2653       242  PNM       C23            -2.2437310013       12.6282653287       -5.8428726864  S27       523             1.0000000000
      2654       242  PNM       H24            -0.7960813264        8.0307309402       -4.8594006695  S27       523             1.0000000000
      2655       242  PNM       H25            -0.8096175887        9.4287435546       -8.3166739873  S27       523             1.0000000000
      2656       242  PNM       H26             0.2489636395        8.3166021421       -7.4233052815  S27       523             1.0000000000
      2657       242  PNM       H27            -0.2876313236        9.8392009604       -6.6796865211  S27       523             1.0000000000
      2658       242  PNM       H28            -2.7045938248        8.0216748553       -8.7379418106  S27       523             1.0000000000
      2659       242  PNM       H29            -3.2865661785        6.8707575214       -7.5198625135  S27       523             1.0000000000
      2660       242  PNM       H30            -1.6669123828        6.6751028070       -8.2247869690  S27       523             1.0000000000
      2661       242  PNM       H31            -4.7431009148        7.9008977339       -5.2688612602  S27       523             1.0000000000
      2662       242  PNM       H32            -4.6403250655        8.6442347230       -2.9302515023  S27       523             1.0000000000
      2663       242  PNM       H33            -2.1870659786       12.2933506285       -2.4371092285  S27       523             1.0000000000
      2664       242  PNM       H34            -3.5029143949       13.1694806857       -3.2442114429  S27       523             1.0000000000
      2665       242  PNM       H35            -0.2184925826       13.3535831516       -3.1878265400  S27       523             1.0000000000
      2666       242  PNM       H36             1.3106595936       13.9975455420       -5.0387690665  S27       523             1.0000000000
      2667       242  PNM       H37             0.5886856353       13.7216269259       -7.4137273059  S27       523             1.0000000000
      2668       242  PNM       H38            -1.6959916193       12.8553472125       -7.9203664120  S27       523             1.0000000000
      2669       242  PNM       H39            -3.2552106711       12.2689573359       -6.0677262658  S27       523             1.0000000000
      2670       242  PNM       H40            -2.0639269946        9.8771954021       -2.7198822471  S27       523             1.0000000000
      2671       243  TIP3      OH2            -4.6043052033        7.6297939962       -0.3982552421  S27       290             1.0000000000
      2672       243  TIP3      H1             -6.2052240487        7.4952202676       -0.2057454006  S27       290             1.0000000000
      2673       243  TIP3      H2             -4.0575167349        8.2897287212        0.1265285089  S27       290             1.0000000000
      2674       244  SER       CB             -2.8500361233        5.0807445083       -2.4242517790  S28       70              1.0000000000
      2675       244  SER       HB1            -3.3888805437        4.2569442267       -2.9312167898  S28       70              1.0000000000
      2676       244  SER       HB2            -1.8586546566        5.2120904811       -2.8683767631  S28       70              1.0000000000
      2677       244  SER       OG             -3.6338499805        6.3083965638       -2.6242990565  S28       70              1.0000000000
      2678       244  SER       HG1            -4.0565892790        7.2192102392       -1.1097704442  S28       70              1.0000000000
      2679       244  SER       QQH1           -2.7652376886        4.8700765959       -1.3414810106  S28       70              1.0000000000
      2680       245  LYS       CD             -6.2922962443        3.3006360352       -2.1620304991  S28       73              1.0000000000
      2681       245  LYS       HD1            -7.1338505357        2.9208885272       -2.7501615234  S28       73              1.0000000000
      2682       245  LYS       HD2            -5.3672182325        3.0484909979       -2.6965615766  S28       73              1.0000000000
      2683       245  LYS       QQH2           -6.2911486575        2.8115529601       -1.1817107170  S28       73              1.0000000000
      2684       245  LYS       CE             -6.4081800883        4.8057231325       -2.0211993236  S28       73              1.0000000000
      2685       245  LYS       HE1            -5.6941457688        5.2104166622       -1.2832852268  S28       73              1.0000000000
      2686       245  LYS       HE2            -7.4218476632        5.0997891954       -1.6946543597  S28       73              1.0000000000
      2687       245  LYS       NZ             -6.1376144453        5.4787289418       -3.2942095965  S28       73              1.0000000000
      2688       245  LYS       HZ1            -6.7499386441        5.1387465797       -4.0589672117  S28       73              1.0000000000
      2689       245  LYS       HZ2            -5.1384999791        5.3685076362       -3.6273038287  S28       73              1.0000000000
      2690       245  LYS       HZ3            -6.3336377473        6.5060613220       -3.2130348397  S28       73              1.0000000000
      2691       246  SER       CB             -4.4607442893        4.5360505769       -6.5433512326  S28       130             1.0000000000
      2692       246  SER       HB1            -4.4720986619        5.4803617474       -7.0995477248  S28       130             1.0000000000
      2693       246  SER       HB2            -3.7015621514        3.8725059799       -6.9911670501  S28       130             1.0000000000
      2694       246  SER       OG             -4.0932768507        4.7849769281       -5.1405358090  S28       130             1.0000000000
      2695       246  SER       HG1            -3.4452449852        5.6026223445       -5.1353704707  S28       130             1.0000000000
      2696       246  SER       QQH3           -5.4489395175        4.0490024695       -6.5767222943  S28       130             1.0000000000
      2697       247  GLU       CB            -10.1277821461        9.3914815506        0.7124147018  S28       166             1.0000000000
      2698       247  GLU       HB1            -9.7829476951       10.0114129091       -0.1247199229  S28       166             1.0000000000
      2699       247  GLU       HB2           -11.1758931441        9.1438223968        0.5291883838  S28       166             1.0000000000
      2700       247  GLU       QQH4          -10.0355668479        9.9300064408        1.6619659457  S28       166             1.0000000000
      2701       247  GLU       CG             -9.3046099399        8.1194154350        0.7113324466  S28       166             1.0000000000
      2702       247  GLU       HG1            -9.7068447207        7.4248974175       -0.0406005144  S28       166             1.0000000000
      2703       247  GLU       HG2            -9.3824882892        7.5925706692        1.6780743083  S28       166             1.0000000000
      2704       247  GLU       CD             -7.8575290425        8.3581276545        0.3911488317  S28       166             1.0000000000
      2705       247  GLU       OE1            -7.2760394668        9.4342921984        0.4997552075  S28       166             1.0000000000
      2706       247  GLU       OE2            -7.1910185344        7.2583382911       -0.0478652221  S28       166             1.0000000000
      2707       248  ASN       CB             -2.7140958811       11.8575027490        1.2376864356  S28       170             1.0000000000
      2708       248  ASN       HB1            -1.7335602063       11.7623584152        0.7579726393  S28       170             1.0000000000
      2709       248  ASN       HB2            -3.1805714515       12.7907435176        0.9062080946  S28       170             1.0000000000
      2710       248  ASN       QQH5           -2.6001797824       11.8649442766        2.3283092721  S28       170             1.0000000000
      2711       248  ASN       CG             -3.5893573164       10.6879277729        0.8385151702  S28       170             1.0000000000
      2712       248  ASN       OD1            -3.2124669008        9.4988031560        0.9792838210  S28       170             1.0000000000
      2713       248  ASN       ND2            -4.8076194606       10.9766786327        0.3355814927  S28       170             1.0000000000
      2714       248  ASN       HD21           -5.4731591187       10.2178995562        0.1146877021  S28       170             1.0000000000
      2715       248  ASN       HD22           -5.0646597926       11.9473848461        0.0959167854  S28       170             1.0000000000
      2716       249  LYS       CE             -3.0663743414        1.6914552014       -4.6289072252  S28       234             1.0000000000
      2717       249  LYS       HE1            -3.4976923124        1.9506081001       -3.6540498864  S28       234             1.0000000000
      2718       249  LYS       HE2            -3.8781447376        1.6148245330       -5.3624829426  S28       234             1.0000000000
      2719       249  LYS       NZ             -2.1626266832        2.7498568674       -5.0645674481  S28       234             1.0000000000
      2720       249  LYS       HZ1            -1.7114867985        2.5124071994       -5.9808894041  S28       234             1.0000000000
      2721       249  LYS       HZ2            -1.3836142849        2.9381459499       -4.3949215856  S28       234             1.0000000000
      2722       249  LYS       HZ3            -2.6824958293        3.6688851559       -5.1766416742  S28       234             1.0000000000
      2723       249  LYS       QQH6           -2.5185584845        0.7431914893       -4.5476370789  S28       234             1.0000000000
      2724       250  SER       CB              2.4418013811        3.4845656997       -5.9867883694  S28       235             1.0000000000
      2725       250  SER       HB1             3.1274694490        2.8200665673       -6.5380676666  S28       235             1.0000000000
      2726       250  SER       HB2             2.9753825155        4.4265433799       -5.7748113418  S28       235             1.0000000000
      2727       250  SER       OG              1.2868208277        3.7106606021       -6.8062136983  S28       235             1.0000000000
      2728       250  SER       HG1             0.8290566262        4.5454690254       -6.5090484937  S28       235             1.0000000000
      2729       250  SER       QQH7            2.1631393221        3.0071396162       -5.0188397304  S28       235             1.0000000000
      2730       251  PNM       S1             -3.0834692719        9.5001832937       -6.1493538545  S28       523             1.0000000000
      2731       251  PNM       C2             -1.8094966398        8.2805367631       -6.7840744749  S28       523             1.0000000000
      2732       251  PNM       C3             -1.4875004130        7.4336677909       -5.5213424826  S28       523             1.0000000000
      2733       251  PNM       N4             -2.7553660276        7.1542256510       -4.8150785628  S28       523             1.0000000000
      2734       251  PNM       C5             -3.7435509156        8.2799966904       -4.9717022434  S28       523             1.0000000000
      2735       251  PNM       C6             -3.6573079648        8.6640411959       -3.4632158385  S28       523             1.0000000000
      2736       251  PNM       C7             -2.7331454898        7.4429108711       -3.2181497090  S28       523             1.0000000000
      2737       251  PNM       O8             -1.5864656669        7.5380312948       -2.5926326415  S28       523             1.0000000000
      2738       251  PNM       C9             -2.4035305439        7.4109760352       -7.8822676656  S28       523             1.0000000000
      2739       251  PNM       C10            -0.5927496051        9.0103863066       -7.3242898981  S28       523             1.0000000000
      2740       251  PNM       C11            -0.7812204913        6.1559570494       -5.9062501874  S28       523             1.0000000000
      2741       251  PNM       O12            -1.3485739560        5.0428100862       -5.8136878597  S28       523             1.0000000000
      2742       251  PNM       O13             0.4743635616        6.2680662444       -6.3541510137  S28       523             1.0000000000
      2743       251  PNM       N14            -2.9780118329        9.9159353808       -3.2125832132  S28       523             1.0000000000
      2744       251  PNM       C15            -3.4898276663       11.0756430295       -3.6603630726  S28       523             1.0000000000
      2745       251  PNM       O16            -4.5932028867       11.1001352637       -4.2984297965  S28       523             1.0000000000
      2746       251  PNM       C17            -2.7520990500       12.3638772790       -3.3789663708  S28       523             1.0000000000
      2747       251  PNM       C18            -1.8276921629       12.7421194436       -4.5065337250  S28       523             1.0000000000
      2748       251  PNM       C19            -0.5482078253       13.2462903506       -4.2283004192  S28       523             1.0000000000
      2749       251  PNM       C20             0.3125876813       13.6053467453       -5.2690010317  S28       523             1.0000000000
      2750       251  PNM       C21            -0.0935909316       13.4555500210       -6.5970365144  S28       523             1.0000000000
      2751       251  PNM       C22            -1.3733751646       12.9697290665       -6.8790685822  S28       523             1.0000000000
      2752       251  PNM       C23            -2.2436530492       12.6264850969       -5.8423803005  S28       523             1.0000000000
      2753       251  PNM       H24            -0.8194927274        8.0222281150       -4.8477026192  S28       523             1.0000000000
      2754       251  PNM       H25            -0.8062607873        9.4271066233       -8.3150228451  S28       523             1.0000000000
      2755       251  PNM       H26             0.2502236788        8.3155632107       -7.4182277276  S28       523             1.0000000000
      2756       251  PNM       H27            -0.2893318334        9.8383052987       -6.6767454448  S28       523             1.0000000000
      2757       251  PNM       H28            -2.7030417692        8.0220211854       -8.7413547376  S28       523             1.0000000000
      2758       251  PNM       H29            -3.2857505107        6.8698344734       -7.5244216498  S28       523             1.0000000000
      2759       251  PNM       H30            -1.6653640277        6.6754824640       -8.2277351908  S28       523             1.0000000000
      2760       251  PNM       H31            -4.7504491270        7.9067891734       -5.2644140065  S28       523             1.0000000000
      2761       251  PNM       H32            -4.6421559065        8.6466471872       -2.9390793751  S28       523             1.0000000000
      2762       251  PNM       H33            -2.1847859235       12.2890877961       -2.4367430213  S28       523             1.0000000000
      2763       251  PNM       H34            -3.5019758392       13.1644331968       -3.2422689340  S28       523             1.0000000000
      2764       251  PNM       H35            -0.2180018668       13.3525511541       -3.1878729554  S28       523             1.0000000000
      2765       251  PNM       H36             1.3099432303       13.9983022616       -5.0391281721  S28       523             1.0000000000
      2766       251  PNM       H37             0.5874368098       13.7223114546       -7.4139577917  S28       523             1.0000000000
      2767       251  PNM       H38            -1.6969285622       12.8547964031       -7.9199947460  S28       523             1.0000000000
      2768       251  PNM       H39            -3.2548606785       12.2663419913       -6.0671113259  S28       523             1.0000000000
      2769       251  PNM       H40            -2.0593861690        9.8695634111       -2.7254508248  S28       523             1.0000000000
      2770       252  TIP3      OH2            -4.6037003563        7.6314856770       -0.3935735547  S28       290             1.0000000000
      2771       252  TIP3      H1             -6.2074760793        7.4947607141       -0.2044066003  S28       290             1.0000000000
      2772       252  TIP3      H2             -4.0604288506        8.2928086801        0.1340672323  S28       290             1.0000000000
      2773       253  SER       CB             -2.8486126786        5.0838035460       -2.4249076571  S29       70              1.0000000000
      2774       253  SER       HB1            -3.3948446079        4.2677443365       -2.9318848275  S29       70              1.0000000000
      2775       253  SER       HB2            -1.8580898746        5.2100738846       -2.8716157787  S29       70              1.0000000000
      2776       253  SER       OG             -3.6267884784        6.3177374458       -2.6211102075  S29       70              1.0000000000
      2777       253  SER       HG1            -4.0542229056        7.2170357939       -1.1007016950  S29       70              1.0000000000
      2778       253  SER       QQH1           -2.7625581445        4.8746801623       -1.3421828621  S29       70              1.0000000000
      2779       254  LYS       CD             -6.2908378653        3.2996821365       -2.1644142824  S29       73              1.0000000000
      2780       254  LYS       HD1            -7.1356130750        2.9227758478       -2.7497552905  S29       73              1.0000000000
      2781       254  LYS       HD2            -5.3686873955        3.0420812654       -2.7013411764  S29       73              1.0000000000
      2782       254  LYS       QQH2           -6.2895987189        2.8131887707       -1.1826020134  S29       73              1.0000000000
      2783       254  LYS       CE             -6.3976379444        4.8057792675       -2.0284011937  S29       73              1.0000000000
      2784       254  LYS       HE1            -5.6763526485        5.2088598792       -1.2966827758  S29       73              1.0000000000
      2785       254  LYS       HE2            -7.4070842735        5.1072721017       -1.6945924897  S29       73              1.0000000000
      2786       254  LYS       NZ             -6.1359708723        5.4696959568       -3.3085068986  S29       73              1.0000000000
      2787       254  LYS       HZ1            -6.7947423833        5.1591891959       -4.0476382117  S29       73              1.0000000000
      2788       254  LYS       HZ2            -5.1612743722        5.3033477792       -3.7091283280  S29       73              1.0000000000
      2789       254  LYS       HZ3            -6.2868614433        6.5029351808       -3.2211659927  S29       73              1.0000000000
      2790       255  SER       CB             -4.4598402451        4.5414107090       -6.5358309254  S29       130             1.0000000000
      2791       255  SER       HB1            -4.4716451369        5.4820128297       -7.0995295356  S29       130             1.0000000000
      2792       255  SER       HB2            -3.7007832595        3.8752774982       -6.9807827925  S29       130             1.0000000000
      2793       255  SER       OG             -4.0859043946        4.8022651151       -5.1285057825  S29       130             1.0000000000
      2794       255  SER       HG1            -3.4164063270        5.7572695647       -5.1023203120  S29       130             1.0000000000
      2795       255  SER       QQH3           -5.4507045551        4.0547256941       -6.5680187744  S29       130             1.0000000000
      2796       256  GLU       CB            -10.1281053331        9.3917789902        0.7125103156  S29       166             1.0000000000
      2797       256  GLU       HB1            -9.7831648864       10.0116191973       -0.1246465650  S29       166             1.0000000000
      2798       256  GLU       HB2           -11.1762064652        9.1441697803        0.5292121195  S29       166             1.0000000000
      2799       256  GLU       QQH4          -10.0359187459        9.9304087934        1.6620152432  S29       166             1.0000000000
      2800       256  GLU       CG             -9.3051193924        8.1196670258        0.7115675961  S29       166             1.0000000000
      2801       256  GLU       HG1            -9.7073163180        7.4251527189       -0.0403776859  S29       166             1.0000000000
      2802       256  GLU       HG2            -9.3830840609        7.5928068343        1.6783050916  S29       166             1.0000000000
      2803       256  GLU       CD             -7.8581754731        8.3579288321        0.3914794106  S29       166             1.0000000000
      2804       256  GLU       OE1            -7.2759406352        9.4341647144        0.4996829118  S29       166             1.0000000000
      2805       256  GLU       OE2            -7.1922382511        7.2581326990       -0.0467675072  S29       166             1.0000000000
      2806       257  ASN       CB             -2.7140120134       11.8574530789        1.2377476411  S29       170             1.0000000000
      2807       257  ASN       HB1            -1.7333880930       11.7620661525        0.7582187459  S29       170             1.0000000000
      2808       257  ASN       HB2            -3.1802254383       12.7907936635        0.9061880244  S29       170             1.0000000000
      2809       257  ASN       QQH5           -2.6004131896       11.8647368776        2.3283830570  S29       170             1.0000000000
      2810       257  ASN       CG             -3.5895411116       10.6883056835        0.8386914922  S29       170             1.0000000000
      2811       257  ASN       OD1            -3.2124838294        9.4987595569        0.9795125919  S29       170             1.0000000000
      2812       257  ASN       ND2            -4.8072990222       10.9767429306        0.3350590523  S29       170             1.0000000000
      2813       257  ASN       HD21           -5.4742819031       10.2183517145        0.1164767815  S29       170             1.0000000000
      2814       257  ASN       HD22           -5.0649709156       11.9476892253        0.0968019955  S29       170             1.0000000000
      2815       258  LYS       CE             -3.0683929686        1.6924196823       -4.6288894696  S29       234             1.0000000000
      2816       258  LYS       HE1            -3.5000788552        1.9489700498       -3.6535060649  S29       234             1.0000000000
      2817       258  LYS       HE2            -3.8807245239        1.6146662505       -5.3616084695  S29       234             1.0000000000
      2818       258  LYS       NZ             -2.1711009455        2.7564689893       -5.0641033293  S29       234             1.0000000000
      2819       258  LYS       HZ1            -1.7245227045        2.5248351387       -5.9833011920  S29       234             1.0000000000
      2820       258  LYS       HZ2            -1.3906171294        2.9438849202       -4.3969975378  S29       234             1.0000000000
      2821       258  LYS       HZ3            -2.7048476414        3.6765557861       -5.1670037737  S29       234             1.0000000000
      2822       258  LYS       QQH6           -2.5175512118        0.7453605594       -4.5493773081  S29       234             1.0000000000
      2823       259  SER       CB              2.4417606394        3.4846083806       -5.9868415651  S29       235             1.0000000000
      2824       259  SER       HB1             3.1273881853        2.8200495684       -6.5380787026  S29       235             1.0000000000
      2825       259  SER       HB2             2.9757956026        4.4264401745       -5.7745094672  S29       235             1.0000000000
      2826       259  SER       OG              1.2873376338        3.7111733407       -6.8064643360  S29       235             1.0000000000
      2827       259  SER       HG1             0.8281801183        4.5442245809       -6.5079508076  S29       235             1.0000000000
      2828       259  SER       QQH7            2.1628937563        3.0071831898       -5.0189554059  S29       235             1.0000000000
      2829       260  PNM       S1             -3.0841097864        9.4971739459       -6.1486082799  S29       523             1.0000000000
      2830       260  PNM       C2             -1.8096129428        8.2795115819       -6.7864228156  S29       523             1.0000000000
      2831       260  PNM       C3             -1.4949155961        7.4261452529       -5.5267636172  S29       523             1.0000000000
      2832       260  PNM       N4             -2.7715986686        7.1255455749       -4.8471093499  S29       523             1.0000000000
      2833       260  PNM       C5             -3.7441048989        8.2719814968       -4.9711452002  S29       523             1.0000000000
      2834       260  PNM       C6             -3.6552714688        8.6601248398       -3.4658670265  S29       523             1.0000000000
[truncated: 298,357 more chars]
