# Supplementary material for: Unraveling the energetic significance of chemical events in enzyme catalysis via machine-learning based regression approach
Source: Commun Chem. 2020 Oct 8;3:134. doi: 10.1038/s42004-020-00379-w (PMC9814854; doi:10.1038/s42004-020-00379-w)
Supplement: Supplementary file 3 — Supplementary Data 1 [file 42004_2020_379_MOESM3_ESM.zip › pathways/optimized.path/path.cor.sccdftb/path_16_p.cor]

* RETAIN ONLY THE QM ATOMS, WRITE PSF & COOR
* PREDEFINED VARS:
*     INCOR: DIRECTORY TO INPUT .COR FILE
*     INPSF: DIRECTORY TO INPUT .PSF FILE
*     OUTPSF: DIRECTORY TO OUTPUT .PSF FILE
*     OUTCOR: FILENAME OF OUTPUT .COR FILE
* ZILIN SONG, 17 DEC 2019
*  DATE:    12/17/19     21:13: 2      CREATED BY USER: zilins
*
      4950  EXT
         1         1  SER       CB             -2.9789268837        5.1167338144       -2.4597673930  S1        70              1.0000000000
         2         1  SER       HB1            -3.4816150951        4.2705905620       -2.9602662119  S1        70              1.0000000000
         3         1  SER       HB2            -2.0123329083        5.3042570737       -2.9552363243  S1        70              1.0000000000
         4         1  SER       OG             -3.8369938306        6.2690887348       -2.6015278961  S1        70              1.0000000000
         5         1  SER       HG1            -3.8526250045        6.8213527948       -1.7465812712  S1        70              1.0000000000
         6         1  SER       QQH1           -2.8177124704        4.8855642973       -1.3903584679  S1        70              1.0000000000
         7         2  LYS       CD             -6.4119176413        3.5575812468       -1.8994040680  S1        73              1.0000000000
         8         2  LYS       HD1            -7.2489909488        3.2398438650       -2.5321093209  S1        73              1.0000000000
         9         2  LYS       HD2            -5.4919377053        3.4261832747       -2.4833491219  S1        73              1.0000000000
        10         2  LYS       QQH2           -6.3686798970        2.9026802074       -1.0208301552  S1        73              1.0000000000
        11         2  LYS       CE             -6.5652547423        5.0041028525       -1.4804162135  S1        73              1.0000000000
        12         2  LYS       HE1            -5.7577644657        5.3094071641       -0.7935230203  S1        73              1.0000000000
        13         2  LYS       HE2            -7.5039379798        5.1812970757       -0.9365225045  S1        73              1.0000000000
        14         2  LYS       NZ             -6.5235104857        5.9426526907       -2.5947320350  S1        73              1.0000000000
        15         2  LYS       HZ1            -7.1409403567        5.6974652222       -3.3910685356  S1        73              1.0000000000
        16         2  LYS       HZ2            -5.5358435230        6.0341751068       -2.9549858645  S1        73              1.0000000000
        17         2  LYS       HZ3            -6.8061907714        6.8921911097       -2.2103734184  S1        73              1.0000000000
        18         3  SER       CB             -4.6578127007        4.5512015365       -6.6848409647  S1        130             1.0000000000
        19         3  SER       HB1            -4.7718801831        5.5146471012       -7.1996913963  S1        130             1.0000000000
        20         3  SER       HB2            -3.9756155489        3.9148245883       -7.2800309208  S1        130             1.0000000000
        21         3  SER       OG             -4.0780530287        4.7610850177       -5.3708551811  S1        130             1.0000000000
        22         3  SER       HG1            -3.3991683016        5.4869779076       -5.4458413696  S1        130             1.0000000000
        23         3  SER       QQH3           -5.6299307848        4.0475913026       -6.5792714067  S1        130             1.0000000000
        24         4  GLU       CB             -9.8467198103        9.6626943667        0.6228667093  S1        166             1.0000000000
        25         4  GLU       HB1            -9.5160827079       10.2952292617       -0.2119129502  S1        166             1.0000000000
        26         4  GLU       HB2           -10.9142629636        9.4670198211        0.4870749501  S1        166             1.0000000000
        27         4  GLU       QQH4           -9.6874476865       10.1713673600        1.5795371813  S1        166             1.0000000000
        28         4  GLU       CG             -9.0774314370        8.3563273581        0.5526162564  S1        166             1.0000000000
        29         4  GLU       HG1            -9.6019039383        7.6615943731       -0.1176875345  S1        166             1.0000000000
        30         4  GLU       HG2            -9.0571069260        7.8572785154        1.5352746912  S1        166             1.0000000000
        31         4  GLU       CD             -7.6585503294        8.5281815253        0.0458043827  S1        166             1.0000000000
        32         4  GLU       OE1            -7.0714619040        9.6306859448        0.1506004656  S1        166             1.0000000000
        33         4  GLU       OE2            -7.1046627490        7.4632254153       -0.4926360126  S1        166             1.0000000000
        34         5  ASN       CB             -2.6522964629       12.0187766940        1.2803049489  S1        170             1.0000000000
        35         5  ASN       HB1            -1.6794964352       11.9371796923        0.7836308729  S1        170             1.0000000000
        36         5  ASN       HB2            -3.1167836495       12.9682286983        0.9962059642  S1        170             1.0000000000
        37         5  ASN       QQH5           -2.5195747257       11.9836233508        2.3684815307  S1        170             1.0000000000
        38         5  ASN       CG             -3.5249516811       10.8617982364        0.8424999746  S1        170             1.0000000000
        39         5  ASN       OD1            -3.1243385121        9.6720194420        0.9230864184  S1        170             1.0000000000
        40         5  ASN       ND2            -4.7455281865       11.1624501578        0.3607239431  S1        170             1.0000000000
        41         5  ASN       HD21           -5.4284926868       10.4143809096        0.1148814657  S1        170             1.0000000000
        42         5  ASN       HD22           -4.9955402353       12.1436596447        0.1636203750  S1        170             1.0000000000
        43         6  LYS       CE             -3.1133283505        1.7339028310       -4.9412804233  S1        234             1.0000000000
        44         6  LYS       HE1            -3.5679622090        1.9963646677       -3.9774999456  S1        234             1.0000000000
        45         6  LYS       HE2            -3.8984666619        1.6837180521       -5.7047383628  S1        234             1.0000000000
        46         6  LYS       NZ             -2.1687930121        2.7736644811       -5.3342923718  S1        234             1.0000000000
        47         6  LYS       HZ1            -1.6692215875        2.5231087323       -6.2212632884  S1        234             1.0000000000
        48         6  LYS       HZ2            -1.4302517611        2.9524018860       -4.6186811190  S1        234             1.0000000000
        49         6  LYS       HZ3            -2.6832819797        3.6918266855       -5.4745885972  S1        234             1.0000000000
        50         6  LYS       QQH6           -2.5910879343        0.7721849704       -4.8505594726  S1        234             1.0000000000
        51         7  SER       CB              2.5191485792        3.5093507342       -6.1033418502  S1        235             1.0000000000
        52         7  SER       HB1             3.2184505724        2.8346271241       -6.6224760700  S1        235             1.0000000000
        53         7  SER       HB2             3.0782842440        4.4176911197       -5.8102368034  S1        235             1.0000000000
        54         7  SER       OG              1.4546488017        3.8269344268       -7.0094301666  S1        235             1.0000000000
        55         7  SER       HG1             0.9665420502        4.6416257911       -6.7106797384  S1        235             1.0000000000
        56         7  SER       QQH7            2.1347832328        3.0122676350       -5.1833561250  S1        235             1.0000000000
        57         8  PNM       S1             -3.0246932501        9.8482560193       -6.2364134762  S1        523             1.0000000000
        58         8  PNM       C2             -1.8101969765        8.5971791724       -6.9582944654  S1        523             1.0000000000
        59         8  PNM       C3             -1.3775348924        7.7303629099       -5.7408694514  S1        523             1.0000000000
        60         8  PNM       N4             -2.5337250509        7.6491400549       -4.8314380317  S1        523             1.0000000000
        61         8  PNM       C5             -3.6666181440        8.6196920597       -5.0721598399  S1        523             1.0000000000
        62         8  PNM       C6             -3.5972289461        8.9878767644       -3.5246483702  S1        523             1.0000000000
        63         8  PNM       C7             -2.4351800939        7.9712265466       -3.4707221266  S1        523             1.0000000000
        64         8  PNM       O8             -1.5586136816        7.6730936911       -2.6507709112  S1        523             1.0000000000
        65         8  PNM       C9             -2.5010403896        7.7387537962       -8.0044970915  S1        523             1.0000000000
        66         8  PNM       C10            -0.6250768382        9.3140096556       -7.5759350821  S1        523             1.0000000000
        67         8  PNM       C11            -0.8661023770        6.3627319890       -6.1627232667  S1        523             1.0000000000
        68         8  PNM       O12            -1.5512454888        5.3332133988       -5.9695596043  S1        523             1.0000000000
        69         8  PNM       O13             0.3480675656        6.3332641154       -6.7057667138  S1        523             1.0000000000
        70         8  PNM       N14            -3.0852032224       10.3148641137       -3.2672465662  S1        523             1.0000000000
        71         8  PNM       C15            -3.6387174842       11.4190956635       -3.8190638471  S1        523             1.0000000000
        72         8  PNM       O16            -4.6854170701       11.3503453143       -4.5305706195  S1        523             1.0000000000
        73         8  PNM       C17            -2.9285022941       12.7302118345       -3.5891007283  S1        523             1.0000000000
        74         8  PNM       C18            -1.8961483338       12.9414632797       -4.6662598289  S1        523             1.0000000000
        75         8  PNM       C19            -0.5626829038       13.2133189106       -4.3323122560  S1        523             1.0000000000
        76         8  PNM       C20             0.3938021215       13.3839138942       -5.3362719270  S1        523             1.0000000000
        77         8  PNM       C21             0.0292130801       13.2691945386       -6.6791843403  S1        523             1.0000000000
        78         8  PNM       C22            -1.3017553962       13.0098005394       -7.0167220746  S1        523             1.0000000000
        79         8  PNM       C23            -2.2647124806       12.8550402774       -6.0183115285  S1        523             1.0000000000
        80         8  PNM       H24            -0.5468003500        8.2542198176       -5.2125143496  S1        523             1.0000000000
        81         8  PNM       H25            -0.9320417927        9.8529909058       -8.4787181641  S1        523             1.0000000000
        82         8  PNM       H26             0.1504212495        8.5905205213       -7.8550647826  S1        523             1.0000000000
        83         8  PNM       H27            -0.1850995390       10.0398530963       -6.8839461510  S1        523             1.0000000000
        84         8  PNM       H28            -2.8831954730        8.3596753858       -8.8208822678  S1        523             1.0000000000
        85         8  PNM       H29            -3.3388147193        7.1761574317       -7.5747276665  S1        523             1.0000000000
        86         8  PNM       H30            -1.7874540184        7.0217330575       -8.4287613503  S1        523             1.0000000000
        87         8  PNM       H31            -4.6091071404        8.1248946817       -5.3888929767  S1        523             1.0000000000
        88         8  PNM       H32            -4.5232711772        8.7719169324       -2.9415492884  S1        523             1.0000000000
        89         8  PNM       H33            -2.4504418035       12.7440097262       -2.5954224342  S1        523             1.0000000000
        90         8  PNM       H34            -3.6686633738       13.5471172913       -3.6152029543  S1        523             1.0000000000
        91         8  PNM       H35            -0.2712930259       13.2921495177       -3.2773565574  S1        523             1.0000000000
        92         8  PNM       H36             1.4360894612       13.5958732109       -5.0671675109  S1        523             1.0000000000
        93         8  PNM       H37             0.7844406644       13.3892179401       -7.4655439656  S1        523             1.0000000000
        94         8  PNM       H38            -1.5930922045       12.9215266986       -8.0714546569  S1        523             1.0000000000
        95         8  PNM       H39            -3.3135080485       12.6774079390       -6.2868231520  S1        523             1.0000000000
        96         8  PNM       H40            -2.2016785257       10.3886837448       -2.7271346863  S1        523             1.0000000000
        97         9  TIP3      OH2            -4.4345628251        7.8036101550       -0.5570273748  S1        290             1.0000000000
        98         9  TIP3      H1             -5.4294650420        7.8467056979       -0.4395622860  S1        290             1.0000000000
        99         9  TIP3      H2             -3.9770015098        8.4770302340        0.0298486814  S1        290             1.0000000000
       100        10  SER       CB             -2.9850711083        5.1268952398       -2.4531516335  S2        70              1.0000000000
       101        10  SER       HB1            -3.4980845265        4.2857843547       -2.9520966600  S2        70              1.0000000000
       102        10  SER       HB2            -2.0189615593        5.3067518867       -2.9525012366  S2        70              1.0000000000
       103        10  SER       OG             -3.8313121097        6.2884959179       -2.5902540330  S2        70              1.0000000000
       104        10  SER       HG1            -3.8608456778        6.8349052821       -1.7275603247  S2        70              1.0000000000
       105        10  SER       QQH1           -2.8213405655        4.8935669837       -1.3848334682  S2        70              1.0000000000
       106        11  LYS       CD             -6.4065565649        3.5532689809       -1.9096554319  S2        73              1.0000000000
       107        11  LYS       HD1            -7.2362688725        3.2295999742       -2.5490140913  S2        73              1.0000000000
       108        11  LYS       HD2            -5.4802204327        3.4211707561       -2.4834821860  S2        73              1.0000000000
       109        11  LYS       QQH2           -6.3709859463        2.9041070539       -1.0266236345  S2        73              1.0000000000
       110        11  LYS       CE             -6.5682442356        5.0024885522       -1.5018483168  S2        73              1.0000000000
       111        11  LYS       HE1            -5.7781139322        5.3110407046       -0.7965161039  S2        73              1.0000000000
       112        11  LYS       HE2            -7.5202458751        5.1845500053       -0.9839560913  S2        73              1.0000000000
       113        11  LYS       NZ             -6.4964509059        5.9332263467       -2.6216194193  S2        73              1.0000000000
       114        11  LYS       HZ1            -7.0860523629        5.6782080721       -3.4361502505  S2        73              1.0000000000
       115        11  LYS       HZ2            -5.4961894197        6.0281796141       -2.9505421295  S2        73              1.0000000000
       116        11  LYS       HZ3            -6.7929399980        6.8849571918       -2.2623953368  S2        73              1.0000000000
       117        12  SER       CB             -4.6563662784        4.5505490615       -6.6828208773  S2        130             1.0000000000
       118        12  SER       HB1            -4.7667079747        5.5122737031       -7.2016121007  S2        130             1.0000000000
       119        12  SER       HB2            -3.9727093488        3.9110148399       -7.2727964658  S2        130             1.0000000000
       120        12  SER       OG             -4.0814143250        4.7645037540       -5.3668097822  S2        130             1.0000000000
       121        12  SER       HG1            -3.3994404945        5.4879038489       -5.4433344132  S2        130             1.0000000000
       122        12  SER       QQH3           -5.6296597087        4.0488324292       -6.5790788154  S2        130             1.0000000000
       123        13  GLU       CB             -9.8454692026        9.6620686720        0.6220179725  S2        166             1.0000000000
       124        13  GLU       HB1            -9.5161146292       10.2956047108       -0.2124279554  S2        166             1.0000000000
       125        13  GLU       HB2           -10.9124987148        9.4641232955        0.4862688173  S2        166             1.0000000000
       126        13  GLU       QQH4           -9.6870862374       10.1702090254        1.5790262601  S2        166             1.0000000000
       127        13  GLU       CG             -9.0732774340        8.3575942595        0.5507736612  S2        166             1.0000000000
       128        13  GLU       HG1            -9.5901166887        7.6664122901       -0.1292776159  S2        166             1.0000000000
       129        13  GLU       HG2            -9.0619349649        7.8520042918        1.5302141863  S2        166             1.0000000000
       130        13  GLU       CD             -7.6498250425        8.5331207160        0.0576589866  S2        166             1.0000000000
       131        13  GLU       OE1            -7.0726004930        9.6421011873        0.1558604946  S2        166             1.0000000000
       132        13  GLU       OE2            -7.0852906331        7.4658990514       -0.4639109979  S2        166             1.0000000000
       133        14  ASN       CB             -2.6479393990       12.0134299228        1.2792136609  S2        170             1.0000000000
       134        14  ASN       HB1            -1.6738018379       11.9290794266        0.7857865077  S2        170             1.0000000000
       135        14  ASN       HB2            -3.1093177970       12.9637054348        0.9927308215  S2        170             1.0000000000
       136        14  ASN       QQH5           -2.5193538315       11.9783347978        2.3678307979  S2        170             1.0000000000
       137        14  ASN       CG             -3.5231827576       10.8590592314        0.8382425828  S2        170             1.0000000000
       138        14  ASN       OD1            -3.1260891762        9.6674599545        0.9133093640  S2        170             1.0000000000
       139        14  ASN       ND2            -4.7426032523       11.1647003153        0.3573004706  S2        170             1.0000000000
       140        14  ASN       HD21           -5.4290327381       10.4192040962        0.1118555236  S2        170             1.0000000000
       141        14  ASN       HD22           -4.9903068727       12.1471676678        0.1631704702  S2        170             1.0000000000
       142        15  LYS       CE             -3.1153648973        1.7337364887       -4.9376227635  S2        234             1.0000000000
       143        15  LYS       HE1            -3.5700349236        1.9949282911       -3.9735322172  S2        234             1.0000000000
       144        15  LYS       HE2            -3.9006345293        1.6835985807       -5.7009997369  S2        234             1.0000000000
       145        15  LYS       NZ             -2.1714744245        2.7743937667       -5.3297813506  S2        234             1.0000000000
       146        15  LYS       HZ1            -1.6720544472        2.5249500718       -6.2172258493  S2        234             1.0000000000
       147        15  LYS       HZ2            -1.4323562219        2.9523665378       -4.6145282920  S2        234             1.0000000000
       148        15  LYS       HZ3            -2.6854559395        3.6925660000       -5.4692621636  S2        234             1.0000000000
       149        15  LYS       QQH6           -2.5924671713        0.7723142471       -4.8478659348  S2        234             1.0000000000
       150        16  SER       CB              2.5183698016        3.5090586266       -6.1037355832  S2        235             1.0000000000
       151        16  SER       HB1             3.2177775666        2.8344388602       -6.6228427644  S2        235             1.0000000000
       152        16  SER       HB2             3.0773019625        4.4175707880       -5.8108472966  S2        235             1.0000000000
       153        16  SER       OG              1.4536875209        3.8262533847       -7.0097765348  S2        235             1.0000000000
       154        16  SER       HG1             0.9652537991        4.6406256913       -6.7106921327  S2        235             1.0000000000
       155        16  SER       QQH7            2.1341764337        3.0120489385       -5.1836515605  S2        235             1.0000000000
       156        17  PNM       S1             -3.0269503128        9.8425142514       -6.2359589480  S2        523             1.0000000000
       157        17  PNM       C2             -1.8116077122        8.5920200866       -6.9558927912  S2        523             1.0000000000
       158        17  PNM       C3             -1.3813014835        7.7248828753       -5.7378689991  S2        523             1.0000000000
       159        17  PNM       N4             -2.5400846095        7.6399490283       -4.8311534824  S2        523             1.0000000000
       160        17  PNM       C5             -3.6704403373        8.6143354022       -5.0720661106  S2        523             1.0000000000
       161        17  PNM       C6             -3.5998378095        8.9840022771       -3.5253739442  S2        523             1.0000000000
       162        17  PNM       C7             -2.4399063554        7.9652742044       -3.4699413675  S2        523             1.0000000000
       163        17  PNM       O8             -1.5570445646        7.6759037830       -2.6537557277  S2        523             1.0000000000
       164        17  PNM       C9             -2.5005849006        7.7340838404       -8.0037505238  S2        523             1.0000000000
       165        17  PNM       C10            -0.6255395468        9.3089892628       -7.5715994874  S2        523             1.0000000000
       166        17  PNM       C11            -0.8669824030        6.3590047112       -6.1611490156  S2        523             1.0000000000
       167        17  PNM       O12            -1.5509025853        5.3279668626       -5.9699222589  S2        523             1.0000000000
       168        17  PNM       O13             0.3471329617        6.3321485204       -6.7041145370  S2        523             1.0000000000
       169        17  PNM       N14            -3.0842052322       10.3097232603       -3.2690997758  S2        523             1.0000000000
       170        17  PNM       C15            -3.6385467500       11.4153532218       -3.8170979928  S2        523             1.0000000000
       171        17  PNM       O16            -4.6879953090       11.3486336401       -4.5248010450  S2        523             1.0000000000
       172        17  PNM       C17            -2.9264292822       12.7253785252       -3.5870444456  S2        523             1.0000000000
       173        17  PNM       C18            -1.8954370071       12.9376545801       -4.6653031790  S2        523             1.0000000000
       174        17  PNM       C19            -0.5619958306       13.2111823568       -4.3325194311  S2        523             1.0000000000
       175        17  PNM       C20             0.3933402325       13.3834802563       -5.3372709568  S2        523             1.0000000000
       176        17  PNM       C21             0.0276285425       13.2689291068       -6.6798917543  S2        523             1.0000000000
       177        17  PNM       C22            -1.3033064207       13.0078751300       -7.0162844180  S2        523             1.0000000000
       178        17  PNM       C23            -2.2651287416       12.8513020587       -6.0170467691  S2        523             1.0000000000
       179        17  PNM       H24            -0.5527106798        8.2494331818       -5.2066954315  S2        523             1.0000000000
       180        17  PNM       H25            -0.9311205974        9.8476511953       -8.4750421110  S2        523             1.0000000000
       181        17  PNM       H26             0.1506036827        8.5856121521       -7.8491967999  S2        523             1.0000000000
       182        17  PNM       H27            -0.1870015025       10.0351791786       -6.8791392953  S2        523             1.0000000000
       183        17  PNM       H28            -2.8816646451        8.3554185347       -8.8203264572  S2        523             1.0000000000
       184        17  PNM       H29            -3.3388692998        7.1709299164       -7.5757386773  S2        523             1.0000000000
       185        17  PNM       H30            -1.7860641002        7.0176666716       -8.4273906762  S2        523             1.0000000000
       186        17  PNM       H31            -4.6142614514        8.1219779974       -5.3885722743  S2        523             1.0000000000
       187        17  PNM       H32            -4.5266604953        8.7717311025       -2.9420853717  S2        523             1.0000000000
       188        17  PNM       H33            -2.4467100074       12.7372400619       -2.5941273744  S2        523             1.0000000000
       189        17  PNM       H34            -3.6657920124       13.5430889598       -3.6105560642  S2        523             1.0000000000
       190        17  PNM       H35            -0.2696929756       13.2899559564       -3.2778103991  S2        523             1.0000000000
       191        17  PNM       H36             1.4356078775       13.5967202825       -5.0690667901  S2        523             1.0000000000
       192        17  PNM       H37             0.7819558736       13.3903635412       -7.4668917933  S2        523             1.0000000000
       193        17  PNM       H38            -1.5955262564       12.9198484226       -8.0707922249  S2        523             1.0000000000
       194        17  PNM       H39            -3.3139376502       12.6724138171       -6.2846890770  S2        523             1.0000000000
       195        17  PNM       H40            -2.1995229569       10.3817124601       -2.7305551260  S2        523             1.0000000000
       196        18  TIP3      OH2            -4.4418249703        7.7966518911       -0.5609338831  S2        290             1.0000000000
       197        18  TIP3      H1             -5.4383820407        7.8325678797       -0.4375573628  S2        290             1.0000000000
       198        18  TIP3      H2             -3.9847336808        8.4731563730        0.0235095216  S2        290             1.0000000000
       199        19  SER       CB             -2.9922305182        5.1374262445       -2.4466229600  S3        70              1.0000000000
       200        19  SER       HB1            -3.5145853483        4.3011661002       -2.9446539877  S3        70              1.0000000000
       201        19  SER       HB2            -2.0273964897        5.3108332432       -2.9506029172  S3        70              1.0000000000
       202        19  SER       OG             -3.8275608926        6.3082254251       -2.5772156424  S3        70              1.0000000000
       203        19  SER       HG1            -3.8762751998        6.8510369048       -1.7064320582  S3        70              1.0000000000
       204        19  SER       QQH1           -2.8250413681        4.9004411295       -1.3798046663  S3        70              1.0000000000
       205        20  LYS       CD             -6.4015952211        3.5488626098       -1.9188682021  S3        73              1.0000000000
       206        20  LYS       HD1            -7.2244291328        3.2196651034       -2.5641404789  S3        73              1.0000000000
       207        20  LYS       HD2            -5.4695310037        3.4159200098       -2.4833577858  S3        73              1.0000000000
       208        20  LYS       QQH2           -6.3733590347        2.9052108513       -1.0316183512  S3        73              1.0000000000
       209        20  LYS       CE             -6.5707653155        5.0008709476       -1.5224085086  S3        73              1.0000000000
       210        20  LYS       HE1            -5.7983065985        5.3126559611       -0.7989306363  S3        73              1.0000000000
       211        20  LYS       HE2            -7.5357251415        5.1877069942       -1.0312648943  S3        73              1.0000000000
       212        20  LYS       NZ             -6.4682465590        5.9221050189       -2.6482615430  S3        73              1.0000000000
       213        20  LYS       HZ1            -7.0243974391        5.6523579760       -3.4815425126  S3        73              1.0000000000
       214        20  LYS       HZ2            -5.4556604697        6.0236704000       -2.9419471481  S3        73              1.0000000000
       215        20  LYS       HZ3            -6.7827199678        6.8759953283       -2.3199941961  S3        73              1.0000000000
       216        21  SER       CB             -4.6551645948        4.5499887988       -6.6809094335  S3        130             1.0000000000
       217        21  SER       HB1            -4.7621878093        5.5101876217       -7.2031235620  S3        130             1.0000000000
       218        21  SER       HB2            -3.9702762170        3.9077777462       -7.2663185950  S3        130             1.0000000000
       219        21  SER       OG             -4.0844839241        4.7673137791       -5.3630961756  S3        130             1.0000000000
       220        21  SER       HG1            -3.4015689337        5.4902127979       -5.4401116457  S3        130             1.0000000000
       221        21  SER       QQH3           -5.6294975936        4.0499019275       -6.5789655277  S3        130             1.0000000000
       222        22  GLU       CB             -9.8444055624        9.6612465276        0.6212022783  S3        166             1.0000000000
       223        22  GLU       HB1            -9.5164704052       10.2959593403       -0.2129674485  S3        166             1.0000000000
       224        22  GLU       HB2           -10.9111207747        9.4608831639        0.4856437330  S3        166             1.0000000000
       225        22  GLU       QQH4           -9.6866612072       10.1687694462        1.5787117326  S3        166             1.0000000000
       226        22  GLU       CG             -9.0690140974        8.3586544137        0.5485811539  S3        166             1.0000000000
       227        22  GLU       HG1            -9.5783709115        7.6709896361       -0.1410384601  S3        166             1.0000000000
       228        22  GLU       HG2            -9.0663002825        7.8465727177        1.5247815664  S3        166             1.0000000000
       229        22  GLU       CD             -7.6411522825        8.5389277141        0.0695223034  S3        166             1.0000000000
       230        22  GLU       OE1            -7.0740087867        9.6539226979        0.1608449796  S3        166             1.0000000000
       231        22  GLU       OE2            -7.0640842378        7.4702745621       -0.4340983473  S3        166             1.0000000000
       232        23  ASN       CB             -2.6438250341       12.0084823562        1.2783864595  S3        170             1.0000000000
       233        23  ASN       HB1            -1.6684498910       11.9218535299        0.7878924717  S3        170             1.0000000000
       234        23  ASN       HB2            -3.1024940411       12.9595214709        0.9896715741  S3        170             1.0000000000
       235        23  ASN       QQH5           -2.5190620171       11.9735936087        2.3674754742  S3        170             1.0000000000
       236        23  ASN       CG             -3.5213589741       10.8563726192        0.8343020126  S3        170             1.0000000000
       237        23  ASN       OD1            -3.1283163121        9.6627917952        0.9035671150  S3        170             1.0000000000
       238        23  ASN       ND2            -4.7395918849       11.1670836843        0.3541347819  S3        170             1.0000000000
       239        23  ASN       HD21           -5.4288199760       10.4240381956        0.1082356540  S3        170             1.0000000000
       240        23  ASN       HD22           -4.9849823944       12.1506244182        0.1622286215  S3        170             1.0000000000
       241        24  LYS       CE             -3.1172995540        1.7336370224       -4.9341855306  S3        234             1.0000000000
       242        24  LYS       HE1            -3.5720030020        1.9935629262       -3.9697807504  S3        234             1.0000000000
       243        24  LYS       HE2            -3.9026725090        1.6835780596       -5.6975107868  S3        234             1.0000000000
       244        24  LYS       NZ             -2.1740986095        2.7752347779       -5.3255031742  S3        234             1.0000000000
       245        24  LYS       HZ1            -1.6748733895        2.5270473040       -6.2135085777  S3        234             1.0000000000
       246        24  LYS       HZ2            -1.4344196742        2.9524136356       -4.6106312367  S3        234             1.0000000000
       247        24  LYS       HZ3            -2.6876080838        3.6934817187       -5.4639955237  S3        234             1.0000000000
       248        24  LYS       QQH6           -2.5936900100        0.7725114875       -4.8454414242  S3        234             1.0000000000
       249        25  SER       CB              2.5176601195        3.5088143293       -6.1040984920  S3        235             1.0000000000
       250        25  SER       HB1             3.2171503400        2.8342702530       -6.6231550689  S3        235             1.0000000000
       251        25  SER       HB2             3.0764301816        4.4174775996       -5.8113882004  S3        235             1.0000000000
       252        25  SER       OG              1.4528298854        3.8256879174       -7.0101123200  S3        235             1.0000000000
       253        25  SER       HG1             0.9640958003        4.6397888708       -6.7107273019  S3        235             1.0000000000
       254        25  SER       QQH7            2.1336266679        3.0118439578       -5.1839355795  S3        235             1.0000000000
       255        26  PNM       S1             -3.0290006616        9.8372202870       -6.2355857310  S3        523             1.0000000000
       256        26  PNM       C2             -1.8128742755        8.5872526444       -6.9536504852  S3        523             1.0000000000
       257        26  PNM       C3             -1.3848037002        7.7197881747       -5.7350016700  S3        523             1.0000000000
       258        26  PNM       N4             -2.5460846534        7.6311672968       -4.8308480226  S3        523             1.0000000000
       259        26  PNM       C5             -3.6737944924        8.6093850358       -5.0719867926  S3        523             1.0000000000
       260        26  PNM       C6             -3.6024144764        8.9803467482       -3.5262448978  S3        523             1.0000000000
       261        26  PNM       C7             -2.4448852262        7.9590977677       -3.4688058151  S3        523             1.0000000000
       262        26  PNM       O8             -1.5558557695        7.6787393569       -2.6563170011  S3        523             1.0000000000
       263        26  PNM       C9             -2.5001617729        7.7298157741       -8.0030642839  S3        523             1.0000000000
       264        26  PNM       C10            -0.6259795767        9.3044059702       -7.5676536884  S3        523             1.0000000000
       265        26  PNM       C11            -0.8676995129        6.3555866098       -6.1597517343  S3        523             1.0000000000
       266        26  PNM       O12            -1.5503262185        5.3231051141       -5.9704931529  S3        523             1.0000000000
       267        26  PNM       O13             0.3464661900        6.3312967716       -6.7027209628  S3        523             1.0000000000
       268        26  PNM       N14            -3.0833549768       10.3048401706       -3.2707983352  S3        523             1.0000000000
       269        26  PNM       C15            -3.6383304659       11.4118158473       -3.8153067371  S3        523             1.0000000000
       270        26  PNM       O16            -4.6904533314       11.3471635187       -4.5193055322  S3        523             1.0000000000
       271        26  PNM       C17            -2.9245195684       12.7208921628       -3.5852004954  S3        523             1.0000000000
       272        26  PNM       C18            -1.8947687955       12.9341792901       -4.6644413891  S3        523             1.0000000000
       273        26  PNM       C19            -0.5613574601       13.2092552671       -4.3327262758  S3        523             1.0000000000
       274        26  PNM       C20             0.3929251097       13.3830870796       -5.3382064720  S3        523             1.0000000000
       275        26  PNM       C21             0.0261836897       13.2686843931       -6.6805620473  S3        523             1.0000000000
       276        26  PNM       C22            -1.3047277437       13.0061257357       -7.0159049925  S3        523             1.0000000000
       277        26  PNM       C23            -2.2655000341       12.8479068482       -6.0159004474  S3        523             1.0000000000
       278        26  PNM       H24            -0.5582940975        8.2450285152       -5.2012431984  S3        523             1.0000000000
       279        26  PNM       H25            -0.9303010316        9.8426337019       -8.4718169210  S3        523             1.0000000000
       280        26  PNM       H26             0.1508137190        8.5812129156       -7.8437468305  S3        523             1.0000000000
       281        26  PNM       H27            -0.1887922897       10.0310535266       -6.8748870434  S3        523             1.0000000000
       282        26  PNM       H28            -2.8802150806        8.3515976573       -8.8197861928  S3        523             1.0000000000
       283        26  PNM       H29            -3.3389675148        7.1661985387       -7.5766490382  S3        523             1.0000000000
       284        26  PNM       H30            -1.7847926646        7.0139398057       -8.4261667882  S3        523             1.0000000000
       285        26  PNM       H31            -4.6188192262        8.1193795630       -5.3883895132  S3        523             1.0000000000
       286        26  PNM       H32            -4.5302532189        8.7718817990       -2.9434134843  S3        523             1.0000000000
       287        26  PNM       H33            -2.4433133279       12.7310260656       -2.5929735433  S3        523             1.0000000000
       288        26  PNM       H34            -3.6632717724       13.5393236828       -3.6064166294  S3        523             1.0000000000
       289        26  PNM       H35            -0.2682187719       13.2879420215       -3.2782507710  S3        523             1.0000000000
       290        26  PNM       H36             1.4351815967       13.5974540922       -5.0708215577  S3        523             1.0000000000
       291        26  PNM       H37             0.7797161722       13.3913563077       -7.4681512278  S3        523             1.0000000000
       292        26  PNM       H38            -1.5977587627       12.9183025080       -8.0702226855  S3        523             1.0000000000
       293        26  PNM       H39            -3.3143168208       12.6678290726       -6.2827271562  S3        523             1.0000000000
       294        26  PNM       H40            -2.1972115095       10.3750038378       -2.7343091548  S3        523             1.0000000000
       295        27  TIP3      OH2            -4.4529956561        7.7882957847       -0.5664802314  S3        290             1.0000000000
       296        27  TIP3      H1             -5.4529259005        7.8162883051       -0.4368370295  S3        290             1.0000000000
       297        27  TIP3      H2             -3.9943220395        8.4677153449        0.0145490707  S3        290             1.0000000000
       298        28  SER       CB             -3.0000695542        5.1478558241       -2.4405095393  S4        70              1.0000000000
       299        28  SER       HB1            -3.5307143171        4.3163307942       -2.9383029310  S4        70              1.0000000000
       300        28  SER       HB2            -2.0371735762        5.3164611487       -2.9495357098  S4        70              1.0000000000
       301        28  SER       OG             -3.8263613852        6.3280648216       -2.5625132590  S4        70              1.0000000000
       302        28  SER       HG1            -3.9011454882        6.8724630760       -1.6822691627  S4        70              1.0000000000
       303        28  SER       QQH1           -2.8286034444        4.9055706184       -1.3755201160  S4        70              1.0000000000
       304        29  LYS       CD             -6.3971828098        3.5443232224       -1.9272196090  S4        73              1.0000000000
       305        29  LYS       HD1            -7.2136890537        3.2100157135       -2.5777600491  S4        73              1.0000000000
       306        29  LYS       HD2            -5.4600072467        3.4103812532       -2.4831460560  S4        73              1.0000000000
       307        29  LYS       QQH2           -6.3756266707        2.9059656026       -1.0360416497  S4        73              1.0000000000
       308        29  LYS       CE             -6.5728409891        4.9990547074       -1.5420431895  S4        73              1.0000000000
       309        29  LYS       HE1            -5.8179176759        5.3131385442       -0.8011556678  S4        73              1.0000000000
       310        29  LYS       HE2            -7.5499649197        5.1904623322       -1.0778050340  S4        73              1.0000000000
       311        29  LYS       NZ             -6.4385458834        5.9097463792       -2.6739173666  S4        73              1.0000000000
       312        29  LYS       HZ1            -6.9561035942        5.6215509160       -3.5259594025  S4        73              1.0000000000
       313        29  LYS       HZ2            -5.4132526796        6.0218681137       -2.9274030537  S4        73              1.0000000000
       314        29  LYS       HZ3            -6.7745339475        6.8646656087       -2.3807782547  S4        73              1.0000000000
       315        30  SER       CB             -4.6541121057        4.5495428135       -6.6791427286  S4        130             1.0000000000
       316        30  SER       HB1            -4.7582043926        5.5084680425       -7.2041983405  S4        130             1.0000000000
       317        30  SER       HB2            -3.9681367303        3.9050533583       -7.2605993619  S4        130             1.0000000000
       318        30  SER       OG             -4.0872415236        4.7695161584       -5.3597801988  S4        130             1.0000000000
       319        30  SER       HG1            -3.4057064697        5.4940908629       -5.4358066745  S4        130             1.0000000000
       320        30  SER       QQH3           -5.6293838343        4.0508977931       -6.5789079157  S4        130             1.0000000000
       321        31  GLU       CB             -9.8434837397        9.6603096768        0.6204314851  S4        166             1.0000000000
       322        31  GLU       HB1            -9.5171658328       10.2962918387       -0.2134871050  S4        166             1.0000000000
       323        31  GLU       HB2           -10.9098910177        9.4574856269        0.4852347929  S4        166             1.0000000000
       324        31  GLU       QQH4           -9.6862003990       10.1670846223        1.5785151368  S4        166             1.0000000000
       325        31  GLU       CG             -9.0648160415        8.3595103595        0.5461370643  S4        166             1.0000000000
       326        31  GLU       HG1            -9.5667783146        7.6753099772       -0.1525989546  S4        166             1.0000000000
       327        31  GLU       HG2            -9.0700782162        7.8411630542        1.5191121504  S4        166             1.0000000000
       328        31  GLU       CD             -7.6329667271        8.5453416694        0.0810707451  S4        166             1.0000000000
       329        31  GLU       OE1            -7.0756438012        9.6654413609        0.1654834998  S4        166             1.0000000000
       330        31  GLU       OE2            -7.0409486507        7.4760533394       -0.4042194117  S4        166             1.0000000000
       331        32  ASN       CB             -2.6399672229       12.0040297547        1.2777926673  S4        170             1.0000000000
       332        32  ASN       HB1            -1.6634212818       11.9155774186        0.7899654018  S4        170             1.0000000000
       333        32  ASN       HB2            -3.0963697747       12.9556579192        0.9870621270  S4        170             1.0000000000
       334        32  ASN       QQH5           -2.5186965556       11.9694169273        2.3673158566  S4        170             1.0000000000
       335        32  ASN       CG             -3.5193986376       10.8538972683        0.8307557314  S4        170             1.0000000000
       336        32  ASN       OD1            -3.1306579304        9.6582578830        0.8942598559  S4        170             1.0000000000
       337        32  ASN       ND2            -4.7364651122       11.1695290540        0.3512177866  S4        170             1.0000000000
       338        32  ASN       HD21           -5.4274907059       10.4286588391        0.1035927402  S4        170             1.0000000000
       339        32  ASN       HD22           -4.9794440829       12.1539748608        0.1606463524  S4        170             1.0000000000
       340        33  LYS       CE             -3.1191447326        1.7335990350       -4.9309520478  S4        234             1.0000000000
       341        33  LYS       HE1            -3.5739204495        1.9921982503       -3.9662274008  S4        234             1.0000000000
       342        33  LYS       HE2            -3.9046314943        1.6836485698       -5.6942050377  S4        234             1.0000000000
       343        33  LYS       NZ             -2.1767094059        2.7762182795       -5.3213876142  S4        234             1.0000000000
       344        33  LYS       HZ1            -1.6778156011        2.5293906156       -6.2099808291  S4        234             1.0000000000
       345        33  LYS       HZ2            -1.4364526344        2.9526237463       -4.6068832957  S4        234             1.0000000000
       346        33  LYS       HZ3            -2.6899245527        3.6946249033       -5.4586910203  S4        234             1.0000000000
       347        33  LYS       QQH6           -2.5947968465        0.7727980615       -4.8432460728  S4        234             1.0000000000
       348        34  SER       CB              2.5170102427        3.5085948172       -6.1044384845  S4        235             1.0000000000
       349        34  SER       HB1             3.2165868839        2.8341141117       -6.6234625761  S4        235             1.0000000000
       350        34  SER       HB2             3.0756312617        4.4173838265       -5.8118664267  S4        235             1.0000000000
       351        34  SER       OG              1.4520725615        3.8251973782       -7.0104327324  S4        235             1.0000000000
       352        34  SER       HG1             0.9630606197        4.6390474674       -6.7107755886  S4        235             1.0000000000
       353        34  SER       QQH7            2.1331231803        3.0116527141       -5.1842017967  S4        235             1.0000000000
       354        35  PNM       S1             -3.0308333311        9.8324029937       -6.2353919137  S4        523             1.0000000000
       355        35  PNM       C2             -1.8139761108        8.5828762470       -6.9515902883  S4        523             1.0000000000
       356        35  PNM       C3             -1.3879831712        7.7151252328       -5.7322969405  S4        523             1.0000000000
       357        35  PNM       N4             -2.5516430429        7.6229232504       -4.8305859056  S4        523             1.0000000000
       358        35  PNM       C5             -3.6767063235        8.6047727456       -5.0719191800  S4        523             1.0000000000
       359        35  PNM       C6             -3.6050034482        8.9768337668       -3.5272037393  S4        523             1.0000000000
       360        35  PNM       C7             -2.4501044052        7.9525257723       -3.4673318295  S4        523             1.0000000000
       361        35  PNM       O8             -1.5549144439        7.6816806265       -2.6585111347  S4        523             1.0000000000
       362        35  PNM       C9             -2.4997675140        7.7259596019       -8.0024550109  S4        523             1.0000000000
       363        35  PNM       C10            -0.6263502812        9.3002166978       -7.5640887142  S4        523             1.0000000000
       364        35  PNM       C11            -0.8682892219        6.3524436048       -6.1584912018  S4        523             1.0000000000
       365        35  PNM       O12            -1.5495188392        5.3186388535       -5.9712132898  S4        523             1.0000000000
       366        35  PNM       O13             0.3460879457        6.3306287907       -6.7015856860  S4        523             1.0000000000
       367        35  PNM       N14            -3.0827023999       10.3001876407       -3.2723150587  S4        523             1.0000000000
       368        35  PNM       C15            -3.6380637298       11.4084590884       -3.8137278201  S4        523             1.0000000000
       369        35  PNM       O16            -4.6928137437       11.3459507988       -4.5140889292  S4        523             1.0000000000
       370        35  PNM       C17            -2.9227103175       12.7166866194       -3.5835630922  S4        523             1.0000000000
       371        35  PNM       C18            -1.8941256652       12.9310313666       -4.6636732851  S4        523             1.0000000000
       372        35  PNM       C19            -0.5607556664       13.2075333548       -4.3329214705  S4        523             1.0000000000
       373        35  PNM       C20             0.3925559037       13.3827455603       -5.3390734082  S4        523             1.0000000000
       374        35  PNM       C21             0.0248558863       13.2684686785       -6.6811790134  S4        523             1.0000000000
       375        35  PNM       C22            -1.3060323560       13.0045462152       -7.0155608307  S4        523             1.0000000000
       376        35  PNM       C23            -2.2658357673       12.8448380705       -6.0148580394  S4        523             1.0000000000
       377        35  PNM       H24            -0.5634474246        8.2410302816       -5.1960876859  S4        523             1.0000000000
       378        35  PNM       H25            -0.9296372661        9.8379261598       -8.4689229347  S4        523             1.0000000000
       379        35  PNM       H26             0.1511213863        8.5771839737       -7.8387668149  S4        523             1.0000000000
       380        35  PNM       H27            -0.1904596384       10.0273805721       -6.8710759528  S4        523             1.0000000000
       381        35  PNM       H28            -2.8788700722        8.3481898300       -8.8192974486  S4        523             1.0000000000
       382        35  PNM       H29            -3.3390312671        7.1619031221       -7.5775256589  S4        523             1.0000000000
       383        35  PNM       H30            -1.7836985971        7.0105222867       -8.4250460946  S4        523             1.0000000000
       384        35  PNM       H31            -4.6229564642        8.1170354406       -5.3882724258  S4        523             1.0000000000
       385        35  PNM       H32            -4.5344299101        8.7723925424       -2.9456529100  S4        523             1.0000000000
       386        35  PNM       H33            -2.4401782471       12.7253097510       -2.5919423923  S4        523             1.0000000000
       387        35  PNM       H34            -3.6609360212       13.5356578294       -3.6027233394  S4        523             1.0000000000
       388        35  PNM       H35            -0.2668646731       13.2860911823       -3.2786447212  S4        523             1.0000000000
       389        35  PNM       H36             1.4348154114       13.5980777990       -5.0724234885  S4        523             1.0000000000
       390        35  PNM       H37             0.7776767939       13.3922093410       -7.4692899410  S4        523             1.0000000000
       391        35  PNM       H38            -1.5997818720       12.9168425555       -8.0696879064  S4        523             1.0000000000
       392        35  PNM       H39            -3.3146399300       12.6635920213       -6.2809318098  S4        523             1.0000000000
       393        35  PNM       H40            -2.1947438775       10.3684695462       -2.7385258745  S4        523             1.0000000000
       394        36  TIP3      OH2            -4.4673601261        7.7785946915       -0.5736532304  S4        290             1.0000000000
       395        36  TIP3      H1             -5.4729170769        7.7975710459       -0.4372416874  S4        290             1.0000000000
       396        36  TIP3      H2             -4.0044200656        8.4602397081        0.0022807826  S4        290             1.0000000000
       397        37  SER       CB             -3.0081589482        5.1568597405       -2.4358586842  S5        70              1.0000000000
       398        37  SER       HB1            -3.5450228398        4.3291264747       -2.9340952353  S5        70              1.0000000000
       399        37  SER       HB2            -2.0474561668        5.3231929784       -2.9493885973  S5        70              1.0000000000
       400        37  SER       OG             -3.8294396896        6.3473016076       -2.5465566552  S5        70              1.0000000000
       401        37  SER       HG1            -3.9452985956        6.9124826411       -1.6465472913  S5        70              1.0000000000
       402        37  SER       QQH1           -2.8318345592        4.9069586963       -1.3730025658  S5        70              1.0000000000
       403        38  LYS       CD             -6.3936572454        3.5397203661       -1.9343321019  S5        73              1.0000000000
       404        38  LYS       HD1            -7.2046847381        3.2008351798       -2.5892187326  S5        73              1.0000000000
       405        38  LYS       HD2            -5.4523266183        3.4047848564       -2.4829793574  S5        73              1.0000000000
       406        38  LYS       QQH2           -6.3778049391        2.9060092875       -1.0396897609  S5        73              1.0000000000
       407        38  LYS       CE             -6.5743441675        4.9969743799       -1.5597750474  S5        73              1.0000000000
       408        38  LYS       HE1            -5.8354974783        5.3105428993       -0.8025756883  S5        73              1.0000000000
       409        38  LYS       HE2            -7.5624198184        5.1923965726       -1.1209981098  S5        73              1.0000000000
       410        38  LYS       NZ             -6.4066799426        5.8966139371       -2.6968053320  S5        73              1.0000000000
       411        38  LYS       HZ1            -6.8783719534        5.5864450695       -3.5676932348  S5        73              1.0000000000
       412        38  LYS       HZ2            -5.3652989068        6.0237663116       -2.9003990922  S5        73              1.0000000000
       413        38  LYS       HZ3            -6.7674357639        6.8512787538       -2.4443799103  S5        73              1.0000000000
       414        39  SER       CB             -4.6532087755        4.5492799132       -6.6775635628  S5        130             1.0000000000
       415        39  SER       HB1            -4.7549189666        5.5072346996       -7.2047806163  S5        130             1.0000000000
       416        39  SER       HB2            -3.9664425250        3.9029884203       -7.2560681498  S5        130             1.0000000000
       417        39  SER       OG             -4.0895120496        4.7708440806       -5.3571799141  S5        130             1.0000000000
       418        39  SER       HG1            -3.4131412700        5.5006067619       -5.4293082043  S5        130             1.0000000000
       419        39  SER       QQH3           -5.6293456951        4.0518331764       -6.5788988212  S5        130             1.0000000000
       420        40  GLU       CB             -9.8428163902        9.6593121934        0.6197403668  S5        166             1.0000000000
       421        40  GLU       HB1            -9.5184146526       10.2965949444       -0.2139388208  S5        166             1.0000000000
       422        40  GLU       HB2           -10.9088458735        9.4539668039        0.4851790995  S5        166             1.0000000000
       423        40  GLU       QQH4           -9.6858350352       10.1651165771        1.5784071562  S5        166             1.0000000000
       424        40  GLU       CG             -9.0610447482        8.3600186318        0.5434197346  S5        166             1.0000000000
       425        40  GLU       HG1            -9.5558009283        7.6788849062       -0.1636698301  S5        166             1.0000000000
       426        40  GLU       HG2            -9.0728405328        7.8360019783        1.5133977883  S5        166             1.0000000000
       427        40  GLU       CD             -7.6262910873        8.5526522859        0.0919548134  S5        166             1.0000000000
       428        40  GLU       OE1            -7.0775147242        9.6756093249        0.1695262628  S5        166             1.0000000000
       429        40  GLU       OE2            -7.0147389043        7.4833531330       -0.3757888585  S5        166             1.0000000000
       430        41  ASN       CB             -2.6365681853       12.0004487823        1.2775174618  S5        170             1.0000000000
       431        41  ASN       HB1            -1.6590450052       11.9106995784        0.7919447951  S5        170             1.0000000000
       432        41  ASN       HB2            -3.0912560784       12.9524460480        0.9851543384  S5        170             1.0000000000
       433        41  ASN       QQH5           -2.5182726281       11.9660167684        2.3673835557  S5        170             1.0000000000
       434        41  ASN       CG             -3.5171792229       10.8520424037        0.8279040725  S5        170             1.0000000000
       435        41  ASN       OD1            -3.1327997251        9.6541925235        0.8860484093  S5        170             1.0000000000
       436        41  ASN       ND2            -4.7331747538       11.1720144664        0.3487015501  S5        170             1.0000000000
       437        41  ASN       HD21           -5.4240858688       10.4328464841        0.0969202865  S5        170             1.0000000000
       438        41  ASN       HD22           -4.9735395492       12.1571654061        0.1578889923  S5        170             1.0000000000
       439        42  LYS       CE             -3.1208438763        1.7336014418       -4.9280570771  S5        234             1.0000000000
       440        42  LYS       HE1            -3.5757053889        1.9908900031       -3.9630121319  S5        234             1.0000000000
       441        42  LYS       HE2            -3.9065233604        1.6837216850       -5.6911317829  S5        234             1.0000000000
       442        42  LYS       NZ             -2.1793047032        2.7773523634       -5.3175943450  S5        234             1.0000000000
       443        42  LYS       HZ1            -1.6808113425        2.5322640682       -6.2068699717  S5        234             1.0000000000
       444        42  LYS       HZ2            -1.4386742310        2.9531547809       -4.6033019721  S5        234             1.0000000000
       445        42  LYS       HZ3            -2.6928570886        3.6959211658       -5.4530720017  S5        234             1.0000000000
       446        42  LYS       QQH6           -2.5958122837        0.7730841166       -4.8413740333  S5        234             1.0000000000
       447        43  SER       CB              2.5164266598        3.5084199698       -6.1047401338  S5        235             1.0000000000
       448        43  SER       HB1             3.2161123065        2.8340017758       -6.6237371874  S5        235             1.0000000000
       449        43  SER       HB2             3.0749457611        4.4173147722       -5.8122506241  S5        235             1.0000000000
       450        43  SER       OG              1.4514467761        3.8248101699       -7.0107255439  S5        235             1.0000000000
       451        43  SER       HG1             0.9620907117        4.6384179531       -6.7108242681  S5        235             1.0000000000
       452        43  SER       QQH7            2.1326530283        3.0114625558       -5.1844490163  S5        235             1.0000000000
       453        44  PNM       S1             -3.0324428007        9.8281999070       -6.2352135490  S5        523             1.0000000000
       454        44  PNM       C2             -1.8148477910        8.5790794760       -6.9498410791  S5        523             1.0000000000
       455        44  PNM       C3             -1.3906910858        7.7111421996       -5.7298883928  S5        523             1.0000000000
       456        44  PNM       N4             -2.5564508861        7.6156440420       -4.8305116316  S5        523             1.0000000000
       457        44  PNM       C5             -3.6789032608        8.6006374720       -5.0718416434  S5        523             1.0000000000
       458        44  PNM       C6             -3.6074695307        8.9734914109       -3.5282673805  S5        523             1.0000000000
       459        44  PNM       C7             -2.4557121304        7.9450069777       -3.4653787875  S5        523             1.0000000000
       460        44  PNM       O8             -1.5541403002        7.6848232269       -2.6601329534  S5        523             1.0000000000
       461        44  PNM       C9             -2.4994219898        7.7226883300       -8.0019793664  S5        523             1.0000000000
       462        44  PNM       C10            -0.6266681594        9.2966445735       -7.5611055283  S5        523             1.0000000000
       463        44  PNM       C11            -0.8688319820        6.3496297581       -6.1573509482  S5        523             1.0000000000
       464        44  PNM       O12            -1.5483776878        5.3147693590       -5.9721123543  S5        523             1.0000000000
       465        44  PNM       O13             0.3461672701        6.3301588469       -6.7008412613  S5        523             1.0000000000
       466        44  PNM       N14            -3.0823248933       10.2959387851       -3.2734965420  S5        523             1.0000000000
       467        44  PNM       C15            -3.6377237306       11.4053716830       -3.8124978305  S5        523             1.0000000000
       468        44  PNM       O16            -4.6950505662       11.3451175414       -4.5092985918  S5        523             1.0000000000
       469        44  PNM       C17            -2.9211003280       12.7129522082       -3.5822358659  S5        523             1.0000000000
       470        44  PNM       C18            -1.8935276663       12.9283558148       -4.6630396622  S5        523             1.0000000000
       471        44  PNM       C19            -0.5602125842       13.2060885205       -4.3330975808  S5        523             1.0000000000
       472        44  PNM       C20             0.3922454995       13.3824710407       -5.3398465454  S5        523             1.0000000000
       473        44  PNM       C21             0.0236787586       13.2682911745       -6.6817211022  S5        523             1.0000000000
       474        44  PNM       C22            -1.3071869461       13.0031955600       -7.0152639654  S5        523             1.0000000000
       475        44  PNM       C23            -2.2661319859       12.8422158863       -6.0139569368  S5        523             1.0000000000
       476        44  PNM       H24            -0.5678329911        8.2376017486       -5.1914200672  S5        523             1.0000000000
       477        44  PNM       H25            -0.9291597739        9.8338235871       -8.4665440424  S5        523             1.0000000000
       478        44  PNM       H26             0.1513786508        8.5737081787       -7.8344544671  S5        523             1.0000000000
       479        44  PNM       H27            -0.1919387731       10.0242629610       -6.8678578628  S5        523             1.0000000000
       480        44  PNM       H28            -2.8777012754        8.3452912654       -8.8189435149  S5        523             1.0000000000
       481        44  PNM       H29            -3.3390511993        7.1582306624       -7.5783401560  S5        523             1.0000000000
       482        44  PNM       H30            -1.7828201542        7.0075734311       -8.4240961738  S5        523             1.0000000000
       483        44  PNM       H31            -4.6263943743        8.1150549903       -5.3880472066  S5        523             1.0000000000
       484        44  PNM       H32            -4.5394488657        8.7732835345       -2.9495614425  S5        523             1.0000000000
       485        44  PNM       H33            -2.4374661722       12.7203211927       -2.5911298383  S5        523             1.0000000000
       486        44  PNM       H34            -3.6589997941       13.5322899590       -3.5996210388  S5        523             1.0000000000
       487        44  PNM       H35            -0.2656440556       13.2844438984       -3.2789837794  S5        523             1.0000000000
       488        44  PNM       H36             1.4345370098       13.5985330503       -5.0738557366  S5        523             1.0000000000
       489        44  PNM       H37             0.7758667795       13.3928285543       -7.4703032385  S5        523             1.0000000000
       490        44  PNM       H38            -1.6015848078       12.9154740551       -8.0692000162  S5        523             1.0000000000
       491        44  PNM       H39            -3.3149015773       12.6597544854       -6.2793048911  S5        523             1.0000000000
       492        44  PNM       H40            -2.1917703688       10.3623193494       -2.7437337683  S5        523             1.0000000000
       493        45  TIP3      OH2            -4.4856042116        7.7678160975       -0.5823709084  S5        290             1.0000000000
       494        45  TIP3      H1             -5.5052670741        7.7725486546       -0.4408486883  S5        290             1.0000000000
       495        45  TIP3      H2             -4.0099848925        8.4501645765       -0.0157568818  S5        290             1.0000000000
       496        46  SER       CB             -3.0144988539        5.1609854987       -2.4351910412  S6        70              1.0000000000
       497        46  SER       HB1            -3.5522450646        4.3323396154       -2.9330055079  S6        70              1.0000000000
       498        46  SER       HB2            -2.0543562076        5.3271464230       -2.9497593970  S6        70              1.0000000000
       499        46  SER       OG             -3.8369912439        6.3599919336       -2.5368741317  S6        70              1.0000000000
       500        46  SER       HG1            -4.0242786894        7.0233628574       -1.5401004721  S6        70              1.0000000000
       501        46  SER       QQH1           -2.8340897553        4.9025165962       -1.3723869899  S6        70              1.0000000000
       502        47  LYS       CD             -6.3913197781        3.5356642712       -1.9394090241  S6        73              1.0000000000
       503        47  LYS       HD1            -7.1987943950        3.1939122061       -2.5970056557  S6        73              1.0000000000
       504        47  LYS       HD2            -5.4470862637        3.4010337891       -2.4828891978  S6        73              1.0000000000
       505        47  LYS       QQH2           -6.3795697499        2.9053739792       -1.0419100209  S6        73              1.0000000000
       506        47  LYS       CE             -6.5749111677        4.9949359132       -1.5734653924  S6        73              1.0000000000
       507        47  LYS       HE1            -5.8479843539        5.3035042357       -0.8021387599  S6        73              1.0000000000
       508        47  LYS       HE2            -7.5713069944        5.1905102347       -1.1520951818  S6        73              1.0000000000
       509        47  LYS       NZ             -6.3758599464        5.8844603082       -2.7135723329  S6        73              1.0000000000
       510        47  LYS       HZ1            -6.8021825610        5.5529743069       -3.5995679700  S6        73              1.0000000000
       511        47  LYS       HZ2            -5.3003126554        6.0323969563       -2.8569679578  S6        73              1.0000000000
       512        47  LYS       HZ3            -6.7611894059        6.8361979463       -2.5040305631  S6        73              1.0000000000
       513        48  SER       CB             -4.6524524040        4.5492470178       -6.6761767954  S6        130             1.0000000000
       514        48  SER       HB1            -4.7527457757        5.5064051776       -7.2052594109  S6        130             1.0000000000
       515        48  SER       HB2            -3.9655980803        3.9016486616       -7.2536017357  S6        130             1.0000000000
       516        48  SER       OG             -4.0909942826        4.7710786413       -5.3558793854  S6        130             1.0000000000
       517        48  SER       HG1            -3.4237632919        5.5093446468       -5.4196342762  S6        130             1.0000000000
       518        48  SER       QQH3           -5.6294108265        4.0525622758       -6.5789721002  S6        130             1.0000000000
       519        49  GLU       CB             -9.8425651034        9.6585571900        0.6192375961  S6        166             1.0000000000
       520        49  GLU       HB1            -9.5201205645       10.2967895629       -0.2143803242  S6        166             1.0000000000
       521        49  GLU       HB2           -10.9080292057        9.4506532964        0.4854960936  S6        166             1.0000000000
       522        49  GLU       QQH4           -9.6856694152       10.1631896015        1.5784663818  S6        166             1.0000000000
       523        49  GLU       CG             -9.0585154803        8.3601243811        0.5408283749  S6        166             1.0000000000
       524        49  GLU       HG1            -9.5471593530        7.6809645573       -0.1726557970  S6        166             1.0000000000
       525        49  GLU       HG2            -9.0739628864        7.8316546331        1.5085321348  S6        166             1.0000000000
       526        49  GLU       CD             -7.6236893324        8.5614699517        0.1014310819  S6        166             1.0000000000
       527        49  GLU       OE1            -7.0793069796        9.6819779533        0.1723659975  S6        166             1.0000000000
       528        49  GLU       OE2            -6.9869435683        7.4907528961       -0.3531888435  S6        166             1.0000000000
       529        50  ASN       CB             -2.6341246629       11.9982469012        1.2775080833  S6        170             1.0000000000
       530        50  ASN       HB1            -1.6560472340       11.9076731296        0.7933561227  S6        170             1.0000000000
       531        50  ASN       HB2            -3.0879017325       12.9503148811        0.9840621901  S6        170             1.0000000000
       532        50  ASN       QQH5           -2.5179792212       11.9637926755        2.3675818704  S6        170             1.0000000000
       533        50  ASN       CG             -3.5147714569       10.8515176407        0.8261651513  S6        170             1.0000000000
       534        50  ASN       OD1            -3.1341192452        9.6513105701        0.8803316832  S6        170             1.0000000000
       535        50  ASN       ND2            -4.7300843773       11.1741704939        0.3469162325  S6        170             1.0000000000
       536        50  ASN       HD21           -5.4173946972       10.4362097371        0.0873843727  S6        170             1.0000000000
       537        50  ASN       HD22           -4.9682172418       12.1596632003        0.1534947972  S6        170             1.0000000000
       538        51  LYS       CE             -3.1221814614        1.7335965265       -4.9258517888  S6        234             1.0000000000
       539        51  LYS       HE1            -3.5769095991        1.9900815276       -3.9605751812  S6        234             1.0000000000
       540        51  LYS       HE2            -3.9080490263        1.6837693893       -5.6887733061  S6        234             1.0000000000
       541        51  LYS       NZ             -2.1816186350        2.7784451284       -5.3145903423  S6        234             1.0000000000
       542        51  LYS       HZ1            -1.6835973301        2.5354948072       -6.2044971901  S6        234             1.0000000000
       543        51  LYS       HZ2            -1.4410125395        2.9542025745       -4.6002422895  S6        234             1.0000000000
       544        51  LYS       HZ3            -2.6966882793        3.6974600839       -5.4473224433  S6        234             1.0000000000
       545        51  LYS       QQH6           -2.5966341212        0.7731520701       -4.8401691014  S6        234             1.0000000000
       546        52  SER       CB              2.5159502472        3.5082789843       -6.1049917835  S6        235             1.0000000000
       547        52  SER       HB1             3.2158598540        2.8339068458       -6.6239075114  S6        235             1.0000000000
       548        52  SER       HB2             3.0745140423        4.4172211237       -5.8125030595  S6        235             1.0000000000
       549        52  SER       OG              1.4510347328        3.8245278562       -7.0109779450  S6        235             1.0000000000
       550        52  SER       HG1             0.9610849434        4.6379693107       -6.7107484036  S6        235             1.0000000000
       551        52  SER       QQH7            2.1323597892        3.0112265168       -5.1846854135  S6        235             1.0000000000
       552        53  PNM       S1             -3.0335936035        9.8251385160       -6.2353970529  S6        523             1.0000000000
       553        53  PNM       C2             -1.8154001738        8.5762114142       -6.9486493338  S6        523             1.0000000000
       554        53  PNM       C3             -1.3927408089        7.7082795556       -5.7281432293  S6        523             1.0000000000
       555        53  PNM       N4             -2.5598256716        7.6103606391       -4.8308548712  S6        523             1.0000000000
       556        53  PNM       C5             -3.6801380309        8.5972706140       -5.0717076016  S6        523             1.0000000000
       557        53  PNM       C6             -3.6093003399        8.9705855342       -3.5293072313  S6        523             1.0000000000
       558        53  PNM       C7             -2.4613681944        7.9365263982       -3.4631185542  S6        523             1.0000000000
       559        53  PNM       O8             -1.5533833313        7.6879241196       -2.6609012039  S6        523             1.0000000000
       560        53  PNM       C9             -2.4991654599        7.7203044968       -8.0017444347  S6        523             1.0000000000
       561        53  PNM       C10            -0.6269211206        9.2940743780       -7.5590713903  S6        523             1.0000000000
       562        53  PNM       C11            -0.8696251846        6.3472458143       -6.1562866893  S6        523             1.0000000000
       563        53  PNM       O12            -1.5469366175        5.3119205254       -5.9731354895  S6        523             1.0000000000
       564        53  PNM       O13             0.3468730877        6.3298432392       -6.7006656585  S6        523             1.0000000000
       565        53  PNM       N14            -3.0822989738       10.2926854667       -3.2741671676  S6        523             1.0000000000
       566        53  PNM       C15            -3.6372723246       11.4028117719       -3.8118048140  S6        523             1.0000000000
       567        53  PNM       O16            -4.6969807126       11.3447563159       -4.5054650055  S6        523             1.0000000000
       568        53  PNM       C17            -2.9198691386       12.7101066162       -3.5813675175  S6        523             1.0000000000
       569        53  PNM       C18            -1.8930375183       12.9263811663       -4.6626363362  S6        523             1.0000000000
       570        53  PNM       C19            -0.5597991853       13.2050142762       -4.3332708415  S6        523             1.0000000000
       571        53  PNM       C20             0.3920130262       13.3822534095       -5.3404769556  S6        523             1.0000000000
       572        53  PNM       C21             0.0227677932       13.2681362438       -6.6821604318  S6        523             1.0000000000
       573        53  PNM       C22            -1.3080762386       13.0021623075       -7.0150644878  S6        523             1.0000000000
       574        53  PNM       C23            -2.2663659414       12.8402512076       -6.0133110314  S6        523             1.0000000000
       575        53  PNM       H24            -0.5706275852        8.2350648673       -5.1884729483  S6        523             1.0000000000
       576        53  PNM       H25            -0.9285877350        9.8309507742       -8.4650145027  S6        523             1.0000000000
       577        53  PNM       H26             0.1515754105        8.5712741439       -7.8313573478  S6        523             1.0000000000
       578        53  PNM       H27            -0.1929980018       10.0220682242       -6.8657194195  S6        523             1.0000000000
       579        53  PNM       H28            -2.8768048411        8.3431428968       -8.8188742854  S6        523             1.0000000000
       580        53  PNM       H29            -3.3390216584        7.1556258617       -7.5789570030  S6        523             1.0000000000
       581        53  PNM       H30            -1.7820800959        7.0054834532       -8.4234707325  S6        523             1.0000000000
       582        53  PNM       H31            -4.6287389132        8.1136455647       -5.3875471956  S6        523             1.0000000000
       583        53  PNM       H32            -4.5442185809        8.7737769658       -2.9550743893  S6        523             1.0000000000
       584        53  PNM       H33            -2.4353467505       12.7166676222       -2.5906474563  S6        523             1.0000000000
       585        53  PNM       H34            -3.6575358336       13.5297673322       -3.5973722346  S6        523             1.0000000000
       586        53  PNM       H35            -0.2646739165       13.2831277874       -3.2792729199  S6        523             1.0000000000
       587        53  PNM       H36             1.4343518187       13.5987400843       -5.0749711261  S6        523             1.0000000000
       588        53  PNM       H37             0.7745370111       13.3931421816       -7.4710664088  S6        523             1.0000000000
       589        53  PNM       H38            -1.6028733242       12.9142424429       -8.0688579919  S6        523             1.0000000000
       590        53  PNM       H39            -3.3150290332       12.6565560915       -6.2781005810  S6        523             1.0000000000
       591        53  PNM       H40            -2.1884139507       10.3577809903       -2.7498148321  S6        523             1.0000000000
       592        54  TIP3      OH2            -4.5051338911        7.7597013645       -0.5890052427  S6        290             1.0000000000
       593        54  TIP3      H1             -5.5830711748        7.7346805962       -0.4504864580  S6        290             1.0000000000
       594        54  TIP3      H2             -3.9982269167        8.4399255945       -0.0383735298  S6        290             1.0000000000
       595        55  SER       CB             -3.0169869869        5.1587894665       -2.4391011811  S7        70              1.0000000000
       596        55  SER       HB1            -3.5496450446        4.3235894930       -2.9337518982  S7        70              1.0000000000
       597        55  SER       HB2            -2.0545840302        5.3248844655       -2.9503226622  S7        70              1.0000000000
       598        55  SER       OG             -3.8419436769        6.3537159865       -2.5492674877  S7        70              1.0000000000
       599        55  SER       HG1            -4.0676539295        7.1702990676       -1.3712169462  S7        70              1.0000000000
       600        55  SER       QQH1           -2.8364070318        4.8998046365       -1.3719733246  S7        70              1.0000000000
       601        56  LYS       CD             -6.3902809894        3.5329365040       -1.9418957698  S7        73              1.0000000000
       602        56  LYS       HD1            -7.1963029348        3.1902213529       -2.6005251625  S7        73              1.0000000000
       603        56  LYS       HD2            -5.4450543633        3.3990460250       -2.4833689653  S7        73              1.0000000000
       604        56  LYS       QQH2           -6.3803169780        2.9038813612       -1.0425525016  S7        73              1.0000000000
       605        56  LYS       CE             -6.5745201150        4.9936314910       -1.5813153142  S7        73              1.0000000000
       606        56  LYS       HE1            -5.8522493424        5.2941895410       -0.8002549993  S7        73              1.0000000000
       607        56  LYS       HE2            -7.5759284640        5.1839853290       -1.1638865543  S7        73              1.0000000000
       608        56  LYS       NZ             -6.3574628000        5.8754953529       -2.7222764530  S7        73              1.0000000000
       609        56  LYS       HZ1            -6.7584702352        5.5304068747       -3.6143550340  S7        73              1.0000000000
       610        56  LYS       HZ2            -5.1944475779        6.0498513476       -2.8124544596  S7        73              1.0000000000
       611        56  LYS       HZ3            -6.7540755140        6.8240830244       -2.5431052029  S7        73              1.0000000000
       612        57  SER       CB             -4.6520514516        4.5493409960       -6.6750819392  S7        130             1.0000000000
       613        57  SER       HB1            -4.7517966202        5.5059791686       -7.2055635543  S7        130             1.0000000000
       614        57  SER       HB2            -3.9653589411        3.9009259703       -7.2526775121  S7        130             1.0000000000
       615        57  SER       OG             -4.0914536112        4.7710296902       -5.3555747670  S7        130             1.0000000000
       616        57  SER       HG1            -3.4320559668        5.5159426978       -5.4119947897  S7        130             1.0000000000
       617        57  SER       QQH3           -5.6294892091        4.0529269095       -6.5788147678  S7        130             1.0000000000
       618        58  GLU       CB             -9.8429554655        9.6585813345        0.6191332226  S7        166             1.0000000000
       619        58  GLU       HB1            -9.5217947457       10.2970749922       -0.2146843314  S7        166             1.0000000000
       620        58  GLU       HB2           -10.9077793267        9.4487009928        0.4859723875  S7        166             1.0000000000
       621        58  GLU       QQH4           -9.6859440102       10.1622608838        1.5788215614  S7        166             1.0000000000
       622        58  GLU       CG             -9.0581838867        8.3602835172        0.5394207095  S7        166             1.0000000000
       623        58  GLU       HG1            -9.5426704700        7.6816236440       -0.1776096251  S7        166             1.0000000000
       624        58  GLU       HG2            -9.0741318520        7.8292951890        1.5061216473  S7        166             1.0000000000
       625        58  GLU       CD             -7.6261801476        8.5710068858        0.1084597828  S7        166             1.0000000000
       626        58  GLU       OE1            -7.0808376587        9.6831682734        0.1736348692  S7        166             1.0000000000
       627        58  GLU       OE2            -6.9701768322        7.4944311637       -0.3406583135  S7        166             1.0000000000
       628        59  ASN       CB             -2.6329357075       11.9978433710        1.2776953753  S7        170             1.0000000000
       629        59  ASN       HB1            -1.6546708656       11.9069079047        0.7940999042  S7        170             1.0000000000
       630        59  ASN       HB2            -3.0866450553       12.9497915352        0.9837522579  S7        170             1.0000000000
       631        59  ASN       QQH5           -2.5176766722       11.9631675029        2.3678547058  S7        170             1.0000000000
       632        59  ASN       CG             -3.5124026172       10.8516209961        0.8257245816  S7        170             1.0000000000
       633        59  ASN       OD1            -3.1336814689        9.6511251176        0.8787485091  S7        170             1.0000000000
       634        59  ASN       ND2            -4.7282299317       11.1755807620        0.3460906917  S7        170             1.0000000000
       635        59  ASN       HD21           -5.4073953606       10.4377801530        0.0774534241  S7        170             1.0000000000
       636        59  ASN       HD22           -4.9645635267       12.1609221977        0.1487658777  S7        170             1.0000000000
       637        60  LYS       CE             -3.1230743000        1.7335741340       -4.9244707958  S7        234             1.0000000000
       638        60  LYS       HE1            -3.5776803993        1.9897096911       -3.9591198524  S7        234             1.0000000000
       639        60  LYS       HE2            -3.9091000765        1.6838628032       -5.6872462073  S7        234             1.0000000000
       640        60  LYS       NZ             -2.1831890395        2.7790840632       -5.3128200945  S7        234             1.0000000000
       641        60  LYS       HZ1            -1.6857621296        2.5375496315       -6.2030682504  S7        234             1.0000000000
       642        60  LYS       HZ2            -1.4428682437        2.9551712161       -4.5982137498  S7        234             1.0000000000
       643        60  LYS       HZ3            -2.7002647259        3.6987375533       -5.4431564918  S7        234             1.0000000000
       644        60  LYS       QQH6           -2.5972203683        0.7730395804       -4.8394747298  S7        234             1.0000000000
       645        61  SER       CB              2.5156140644        3.5081948710       -6.1050947735  S7        235             1.0000000000
       646        61  SER       HB1             3.2157434878        2.8338019183       -6.6239395461  S7        235             1.0000000000
       647        61  SER       HB2             3.0742751150        4.4171526871       -5.8125535265  S7        235             1.0000000000
       648        61  SER       OG              1.4508204920        3.8243521587       -7.0110905683  S7        235             1.0000000000
       649        61  SER       HG1             0.9602030443        4.6376705142       -6.7105297476  S7        235             1.0000000000
       650        61  SER       QQH7            2.1322114552        3.0110555741       -5.1848012701  S7        235             1.0000000000
       651        62  PNM       S1             -3.0343558784        9.8233756690       -6.2354136138  S7        523             1.0000000000
       652        62  PNM       C2             -1.8157092694        8.5746157418       -6.9481099641  S7        523             1.0000000000
       653        62  PNM       C3             -1.3938714738        7.7068019431       -5.7273605861  S7        523             1.0000000000
       654        62  PNM       N4             -2.5613446820        7.6079362448       -4.8313401989  S7        523             1.0000000000
       655        62  PNM       C5             -3.6808837697        8.5952609806       -5.0716609275  S7        523             1.0000000000
       656        62  PNM       C6             -3.6102855483        8.9687432584       -3.5298514941  S7        523             1.0000000000
       657        62  PNM       C7             -2.4647465722        7.9312499869       -3.4619086760  S7        523             1.0000000000
       658        62  PNM       O8             -1.5531124010        7.6895176010       -2.6610418519  S7        523             1.0000000000
       659        62  PNM       C9             -2.4990746337        7.7189963223       -8.0017060156  S7        523             1.0000000000
       660        62  PNM       C10            -0.6271186697        9.2927301598       -7.5580437411  S7        523             1.0000000000
       661        62  PNM       C11            -0.8704383107        6.3456947071       -6.1555340276  S7        523             1.0000000000
       662        62  PNM       O12            -1.5458024834        5.3104584688       -5.9736595668  S7        523             1.0000000000
       663        62  PNM       O13             0.3476058985        6.3296516637       -6.7007196948  S7        523             1.0000000000
       664        62  PNM       N14            -3.0824842780       10.2909903342       -3.2744166965  S7        523             1.0000000000
       665        62  PNM       C15            -3.6368424992       11.4011917272       -3.8114061773  S7        523             1.0000000000
       666        62  PNM       O16            -4.6982011618       11.3446741523       -4.5032905373  S7        523             1.0000000000
       667        62  PNM       C17            -2.9191724279       12.7085088398       -3.5808752367  S7        523             1.0000000000
       668        62  PNM       C18            -1.8927689506       12.9252670799       -4.6624074261  S7        523             1.0000000000
       669        62  PNM       C19            -0.5595951942       13.2044100565       -4.3333718708  S7        523             1.0000000000
       670        62  PNM       C20             0.3918379411       13.3821383682       -5.3408562913  S7        523             1.0000000000
       671        62  PNM       C21             0.0221771657       13.2680400948       -6.6824179703  S7        523             1.0000000000
       672        62  PNM       C22            -1.3086546114       13.0015541789       -7.0149334927  S7        523             1.0000000000
       673        62  PNM       C23            -2.2665535029       12.8391218012       -6.0129188155  S7        523             1.0000000000
       674        62  PNM       H24            -0.5717802060        8.2336861455       -5.1872385177  S7        523             1.0000000000
       675        62  PNM       H25            -0.9283105880        9.8294338390       -8.4643300026  S7        523             1.0000000000
       676        62  PNM       H26             0.1516730197        8.5699953608       -7.8296329009  S7        523             1.0000000000
       677        62  PNM       H27            -0.1936777624       10.0209439004       -6.8645726498  S7        523             1.0000000000
       678        62  PNM       H28            -2.8763858371        8.3419529787       -8.8189793440  S7        523             1.0000000000
       679        62  PNM       H29            -3.3389676963        7.1542066939       -7.5793594307  S7        523             1.0000000000
       680        62  PNM       H30            -1.7817107257        7.0043330004       -8.4231663398  S7        523             1.0000000000
       681        62  PNM       H31            -4.6300558619        8.1126958541       -5.3870048776  S7        523             1.0000000000
       682        62  PNM       H32            -4.5464803144        8.7727190520       -2.9583480200  S7        523             1.0000000000
       683        62  PNM       H33            -2.4340694401       12.7145931186       -2.5903838459  S7        523             1.0000000000
       684        62  PNM       H34            -3.6567022826       13.5283970656       -3.5960569383  S7        523             1.0000000000
       685        62  PNM       H35            -0.2641389455       13.2823714406       -3.2794179372  S7        523             1.0000000000
       686        62  PNM       H36             1.4342181904       13.5988183124       -5.0756095547  S7        523             1.0000000000
       687        62  PNM       H37             0.7737387071       13.3932502334       -7.4715075644  S7        523             1.0000000000
       688        62  PNM       H38            -1.6036602562       12.9133960488       -8.0686367420  S7        523             1.0000000000
       689        62  PNM       H39            -3.3151104306       12.6545656898       -6.2773723912  S7        523             1.0000000000
       690        62  PNM       H40            -2.1863575379       10.3552522081       -2.7537432556  S7        523             1.0000000000
       691        63  TIP3      OH2            -4.5154493656        7.7654149115       -0.5817103958  S7        290             1.0000000000
       692        63  TIP3      H1             -5.7694825400        7.7019795566       -0.4478188951  S7        290             1.0000000000
       693        63  TIP3      H2             -3.9705267899        8.4332665362       -0.0543403081  S7        290             1.0000000000
       694        64  SER       CB             -3.0164435667        5.1519960962       -2.4439704548  S8        70              1.0000000000
       695        64  SER       HB1            -3.5469914670        4.3166727642       -2.9344795906  S8        70              1.0000000000
       696        64  SER       HB2            -2.0533348614        5.3197552830       -2.9516879573  S8        70              1.0000000000
       697        64  SER       OG             -3.8383783356        6.3419963393       -2.5677705091  S8        70              1.0000000000
       698        64  SER       HG1            -4.0422260032        7.2436535249       -1.2825492707  S8        70              1.0000000000
       699        64  SER       QQH1           -2.8381046132        4.9049205008       -1.3746785612  S8        70              1.0000000000
       700        65  LYS       CD             -6.3893328617        3.5289535829       -1.9446231626  S8        73              1.0000000000
       701        65  LYS       HD1            -7.1941479238        3.1851339192       -2.6038829922  S8        73              1.0000000000
       702        65  LYS       HD2            -5.4441975176        3.3938049727       -2.4857804408  S8        73              1.0000000000
       703        65  LYS       QQH2           -6.3798769356        2.8995711224       -1.0437811264  S8        73              1.0000000000
       704        65  LYS       CE             -6.5744038306        4.9913600562       -1.5901276986  S8        73              1.0000000000
       705        65  LYS       HE1            -5.8544859412        5.2833894975       -0.7984207225  S8        73              1.0000000000
       706        65  LYS       HE2            -7.5784138329        5.1698719496       -1.1633281128  S8        73              1.0000000000
       707        65  LYS       NZ             -6.3554513763        5.8601562881       -2.7338491583  S8        73              1.0000000000
       708        65  LYS       HZ1            -6.7463095123        5.5007393352       -3.6228757099  S8        73              1.0000000000
       709        65  LYS       HZ2            -4.9659493931        6.0780479931       -2.7827174656  S8        73              1.0000000000
       710        65  LYS       HZ3            -6.7511985354        6.8088131213       -2.5781929533  S8        73              1.0000000000
       711        66  SER       CB             -4.6522987771        4.5493273502       -6.6737570778  S8        130             1.0000000000
       712        66  SER       HB1            -4.7509639125        5.5055130854       -7.2051003603  S8        130             1.0000000000
       713        66  SER       HB2            -3.9650513064        3.9003219344       -7.2503158918  S8        130             1.0000000000
       714        66  SER       OG             -4.0915073846        4.7723434691       -5.3542396500  S8        130             1.0000000000
       715        66  SER       HG1            -3.4387032455        5.5214502555       -5.4131600125  S8        130             1.0000000000
       716        66  SER       QQH3           -5.6294019199        4.0533896892       -6.5776170525  S8        130             1.0000000000
       717        67  GLU       CB             -9.8452509569        9.6599118829        0.6196334161  S8        166             1.0000000000
       718        67  GLU       HB1            -9.5245755183       10.2981139747       -0.2145758838  S8        166             1.0000000000
       719        67  GLU       HB2           -10.9098626904        9.4493666916        0.4870320527  S8        166             1.0000000000
       720        67  GLU       QQH4           -9.6877092976       10.1633659666        1.5794351077  S8        166             1.0000000000
       721        67  GLU       CG             -9.0611087315        8.3620493302        0.5396133969  S8        166             1.0000000000
       722        67  GLU       HG1            -9.5404674122        7.6841361859       -0.1816538833  S8        166             1.0000000000
       723        67  GLU       HG2            -9.0781641990        7.8281345771        1.5049651138  S8        166             1.0000000000
       724        67  GLU       CD             -7.6317851469        8.5789612567        0.1164098519  S8        166             1.0000000000
       725        67  GLU       OE1            -7.0826043195        9.6847994047        0.1753329369  S8        166             1.0000000000
       726        67  GLU       OE2            -6.9750216930        7.4954674640       -0.3240121167  S8        166             1.0000000000
       727        68  ASN       CB             -2.6316739837       11.9987528210        1.2783574664  S8        170             1.0000000000
       728        68  ASN       HB1            -1.6531604045       11.9078833924        0.7951716504  S8        170             1.0000000000
       729        68  ASN       HB2            -3.0854620896       12.9506493352        0.9843002484  S8        170             1.0000000000
       730        68  ASN       QQH5           -2.5171050093       11.9637526392        2.3685976598  S8        170             1.0000000000
       731        68  ASN       CG             -3.5098163103       10.8525009672        0.8257434504  S8        170             1.0000000000
       732        68  ASN       OD1            -3.1305976261        9.6531632472        0.8796672166  S8        170             1.0000000000
       733        68  ASN       ND2            -4.7257664211       11.1766524523        0.3449844783  S8        170             1.0000000000
       734        68  ASN       HD21           -5.3976556012       10.4373785524        0.0680307791  S8        170             1.0000000000
       735        68  ASN       HD22           -4.9611349722       12.1615314178        0.1439487528  S8        170             1.0000000000
       736        69  LYS       CE             -3.1247740506        1.7333971784       -4.9222990966  S8        234             1.0000000000
       737        69  LYS       HE1            -3.5794557982        1.9888693444       -3.9567596831  S8        234             1.0000000000
       738        69  LYS       HE2            -3.9109527662        1.6837175311       -5.6848820780  S8        234             1.0000000000
       739        69  LYS       NZ             -2.1854616550        2.7795136427       -5.3106348813  S8        234             1.0000000000
       740        69  LYS       HZ1            -1.6887459203        2.5387684352       -6.2014887054  S8        234             1.0000000000
       741        69  LYS       HZ2            -1.4445874257        2.9549618582       -4.5967826688  S8        234             1.0000000000
       742        69  LYS       HZ3            -2.7038961285        3.6985744169       -5.4405046088  S8        234             1.0000000000
       743        69  LYS       QQH6           -2.5983253242        0.7731865375       -4.8381058783  S8        234             1.0000000000
       744        70  SER       CB              2.5150530805        3.5081146956       -6.1050516556  S8        235             1.0000000000
       745        70  SER       HB1             3.2152147375        2.8337804814       -6.6238052322  S8        235             1.0000000000
       746        70  SER       HB2             3.0737191451        4.4171578358       -5.8125423103  S8        235             1.0000000000
       747        70  SER       OG              1.4503242985        3.8241078352       -7.0110790081  S8        235             1.0000000000
       748        70  SER       HG1             0.9592212113        4.6367783164       -6.7102965894  S8        235             1.0000000000
       749        70  SER       QQH7            2.1316847551        3.0110714103       -5.1846558614  S8        235             1.0000000000
       750        71  PNM       S1             -3.0356284558        9.8211420126       -6.2354450834  S8        523             1.0000000000
       751        71  PNM       C2             -1.8165150272        8.5727098709       -6.9476033211  S8        523             1.0000000000
       752        71  PNM       C3             -1.3949445976        7.7047548289       -5.7270118039  S8        523             1.0000000000
       753        71  PNM       N4             -2.5628049664        7.6056627734       -4.8310539051  S8        523             1.0000000000
       754        71  PNM       C5             -3.6831646388        8.5930347279       -5.0721353689  S8        523             1.0000000000
       755        71  PNM       C6             -3.6116823439        8.9668216968       -3.5301676587  S8        523             1.0000000000
       756        71  PNM       C7             -2.4651043770        7.9312687522       -3.4637762688  S8        523             1.0000000000
       757        71  PNM       O8             -1.5543478229        7.6891321896       -2.6612629458  S8        523             1.0000000000
       758        71  PNM       C9             -2.4991267923        7.7172403637       -8.0016775020  S8        523             1.0000000000
       759        71  PNM       C10            -0.6275777874        9.2911508592       -7.5564974306  S8        523             1.0000000000
       760        71  PNM       C11            -0.8705717598        6.3438917136       -6.1552576934  S8        523             1.0000000000
       761        71  PNM       O12            -1.5448840692        5.3085696899       -5.9730567189  S8        523             1.0000000000
       762        71  PNM       O13             0.3475568361        6.3294627234       -6.7000551092  S8        523             1.0000000000
       763        71  PNM       N14            -3.0825268046       10.2885827899       -3.2745225700  S8        523             1.0000000000
       764        71  PNM       C15            -3.6370412377       11.3997006373       -3.8107066483  S8        523             1.0000000000
       765        71  PNM       O16            -4.6990881560       11.3440987539       -4.5005748159  S8        523             1.0000000000
       766        71  PNM       C17            -2.9183198995       12.7063564112       -3.5797312452  S8        523             1.0000000000
       767        71  PNM       C18            -1.8925477102       12.9236487199       -4.6617894592  S8        523             1.0000000000
       768        71  PNM       C19            -0.5594161545       13.2035882276       -4.3332963458  S8        523             1.0000000000
       769        71  PNM       C20             0.3914045160       13.3820692089       -5.3412189217  S8        523             1.0000000000
       770        71  PNM       C21             0.0211280529       13.2679757655       -6.6826020667  S8        523             1.0000000000
       771        71  PNM       C22            -1.3096884128       13.0007332347       -7.0145483947  S8        523             1.0000000000
       772        71  PNM       C23            -2.2670112829       12.8375128374       -6.0121019553  S8        523             1.0000000000
       773        71  PNM       H24            -0.5739430530        8.2318885364       -5.1859787686  S8        523             1.0000000000
       774        71  PNM       H25            -0.9282060285        9.8275628200       -8.4630528893  S8        523             1.0000000000
       775        71  PNM       H26             0.1516012941        8.5685594018       -7.8273829569  S8        523             1.0000000000
       776        71  PNM       H27            -0.1949202411       10.0197102957       -6.8628748477  S8        523             1.0000000000
       777        71  PNM       H28            -2.8759820258        8.3404166102       -8.8188795681  S8        523             1.0000000000
       778        71  PNM       H29            -3.3392355740        7.1523142914       -7.5799844793  S8        523             1.0000000000
       779        71  PNM       H30            -1.7812560755        7.0029568307       -8.4228956294  S8        523             1.0000000000
       780        71  PNM       H31            -4.6324729889        8.1103587855       -5.3864217578  S8        523             1.0000000000
       781        71  PNM       H32            -4.5480929041        8.7707061702       -2.9584835717  S8        523             1.0000000000
       782        71  PNM       H33            -2.4325945476       12.7116826332       -2.5894326725  S8        523             1.0000000000
       783        71  PNM       H34            -3.6554955327       13.5265347570       -3.5939385888  S8        523             1.0000000000
       784        71  PNM       H35            -0.2635619930       13.2816468541       -3.2794609462  S8        523             1.0000000000
       785        71  PNM       H36             1.4337536714       13.5993249225       -5.0764034743  S8        523             1.0000000000
       786        71  PNM       H37             0.7722544366       13.3937376439       -7.4719702802  S8        523             1.0000000000
       787        71  PNM       H38            -1.6051442957       12.9126710198       -8.0681181461  S8        523             1.0000000000
       788        71  PNM       H39            -3.3156263858       12.6525360676       -6.2761317743  S8        523             1.0000000000
       789        71  PNM       H40            -2.1849675818       10.3523993965       -2.7563216721  S8        523             1.0000000000
       790        72  TIP3      OH2            -4.5109941947        7.7828301763       -0.5647234427  S8        290             1.0000000000
       791        72  TIP3      H1             -5.9186602941        7.6922573245       -0.4452556500  S8        290             1.0000000000
       792        72  TIP3      H2             -3.9510017705        8.4394163812       -0.0475619771  S8        290             1.0000000000
       793        73  SER       CB             -3.0085460020        5.1425847896       -2.4487539190  S9        70              1.0000000000
       794        73  SER       HB1            -3.5450118553        4.3109756077       -2.9350170329  S9        70              1.0000000000
       795        73  SER       HB2            -2.0434295774        5.3020777226       -2.9541077365  S9        70              1.0000000000
       796        73  SER       OG             -3.8131786249        6.3344101511       -2.5823102649  S9        70              1.0000000000
       797        73  SER       HG1            -4.0034186971        7.2825209751       -1.2320297527  S9        70              1.0000000000
       798        73  SER       QQH1           -2.8342408019        4.9058959534       -1.3775820202  S9        70              1.0000000000
       799        74  LYS       CD             -6.3875530594        3.5222651006       -1.9495075300  S9        73              1.0000000000
       800        74  LYS       HD1            -7.1913604938        3.1758152510       -2.6085634758  S9        73              1.0000000000
       801        74  LYS       HD2            -5.4426743337        3.3850019662       -2.4908516961  S9        73              1.0000000000
       802        74  LYS       QQH2           -6.3773591219        2.8935999716       -1.0470689288  S9        73              1.0000000000
       803        74  LYS       CE             -6.5746568260        4.9860402621       -1.6017924262  S9        73              1.0000000000
       804        74  LYS       HE1            -5.8494573780        5.2790492511       -0.8110015960  S9        73              1.0000000000
       805        74  LYS       HE2            -7.5767014540        5.1543606466       -1.1587841736  S9        73              1.0000000000
       806        74  LYS       NZ             -6.3740620501        5.8375129189       -2.7537192196  S9        73              1.0000000000
       807        74  LYS       HZ1            -6.7651641838        5.4632825720       -3.6337631174  S9        73              1.0000000000
       808        74  LYS       HZ2            -4.8126854627        6.0847666869       -2.8167950284  S9        73              1.0000000000
       809        74  LYS       HZ3            -6.7565516323        6.7911031706       -2.6144178354  S9        73              1.0000000000
       810        75  SER       CB             -4.6524589821        4.5493905896       -6.6715949919  S9        130             1.0000000000
       811        75  SER       HB1            -4.7493944902        5.5045479912       -7.2048342629  S9        130             1.0000000000
       812        75  SER       HB2            -3.9643038984        3.8989791985       -7.2454457847  S9        130             1.0000000000
       813        75  SER       OG             -4.0919577470        4.7756370593       -5.3516160801  S9        130             1.0000000000
       814        75  SER       HG1            -3.4416278187        5.5258624516       -5.4159139160  S9        130             1.0000000000
       815        75  SER       QQH3           -5.6294282286        4.0543014877       -6.5750363488  S9        130             1.0000000000
       816        76  GLU       CB             -9.8500597891        9.6632182166        0.6207661646  S9        166             1.0000000000
       817        76  GLU       HB1            -9.5290981733       10.3005158816       -0.2140209075  S9        166             1.0000000000
       818        76  GLU       HB2           -10.9147774011        9.4536893526        0.4886563630  S9        166             1.0000000000
       819        76  GLU       QQH4           -9.6918140138       10.1672164884        1.5801841154  S9        166             1.0000000000
       820        76  GLU       CG             -9.0677838864        8.3659201305        0.5417234920  S9        166             1.0000000000
       821        76  GLU       HG1            -9.5413461839        7.6897550280       -0.1849367655  S9        166             1.0000000000
       822        76  GLU       HG2            -9.0886209306        7.8284265250        1.5050133212  S9        166             1.0000000000
       823        76  GLU       CD             -7.6396143531        8.5849979153        0.1265783443  S9        166             1.0000000000
       824        76  GLU       OE1            -7.0850498195        9.6875738302        0.1780133735  S9        166             1.0000000000
       825        76  GLU       OE2            -6.9893663634        7.4944958528       -0.3015122840  S9        166             1.0000000000
       826        77  ASN       CB             -2.6299566898       12.0012324740        1.2794464825  S9        170             1.0000000000
       827        77  ASN       HB1            -1.6511236619       11.9109845116        0.7966583539  S9        170             1.0000000000
       828        77  ASN       HB2            -3.0840936656       12.9530628624        0.9857925365  S9        170             1.0000000000
       829        77  ASN       QQH5           -2.5158507759       11.9656141025        2.3697111524  S9        170             1.0000000000
       830        77  ASN       CG             -3.5063066144       10.8549431792        0.8261114573  S9        170             1.0000000000
       831        77  ASN       OD1            -3.1242511505        9.6568045479        0.8831432976  S9        170             1.0000000000
       832        77  ASN       ND2            -4.7217090916       11.1769184257        0.3427848065  S9        170             1.0000000000
       833        77  ASN       HD21           -5.3886114444       10.4357881672        0.0598201676  S9        170             1.0000000000
       834        77  ASN       HD22           -4.9571868237       12.1612311530        0.1381623762  S9        170             1.0000000000
       835        78  LYS       CE             -3.1273932033        1.7329231031       -4.9187989705  S9        234             1.0000000000
       836        78  LYS       HE1            -3.5819017471        1.9872640801       -3.9528839427  S9        234             1.0000000000
       837        78  LYS       HE2            -3.9141917515        1.6832148346       -5.6807855671  S9        234             1.0000000000
       838        78  LYS       NZ             -2.1889936246        2.7799515092       -5.3071580453  S9        234             1.0000000000
       839        78  LYS       HZ1            -1.6932246438        2.5402413431       -6.1988193730  S9        234             1.0000000000
       840        78  LYS       HZ2            -1.4471839489        2.9547047554       -4.5942834829  S9        234             1.0000000000
       841        78  LYS       HZ3            -2.7084766515        3.6984304380       -5.4362803754  S9        234             1.0000000000
       842        78  LYS       QQH6           -2.6000858076        0.7730832801       -4.8355176484  S9        234             1.0000000000
       843        79  SER       CB              2.5142747497        3.5078947176       -6.1051244447  S9        235             1.0000000000
       844        79  SER       HB1             3.2144753933        2.8335927040       -6.6237558100  S9        235             1.0000000000
       845        79  SER       HB2             3.0727770019        4.4171042990       -5.8127723977  S9        235             1.0000000000
       846        79  SER       OG              1.4495411942        3.8235578503       -7.0112002401  S9        235             1.0000000000
       847        79  SER       HG1             0.9577603542        4.6354184660       -6.7099738662  S9        235             1.0000000000
       848        79  SER       QQH7            2.1309352205        3.0110754389       -5.1846031261  S9        235             1.0000000000
       849        80  PNM       S1             -3.0379545054        9.8171143430       -6.2353805840  S9        523             1.0000000000
       850        80  PNM       C2             -1.8178124514        8.5695231602       -6.9470546946  S9        523             1.0000000000
       851        80  PNM       C3             -1.3966013924        7.7014066857       -5.7267788826  S9        523             1.0000000000
       852        80  PNM       N4             -2.5650391205        7.6016928828       -4.8311995415  S9        523             1.0000000000
       853        80  PNM       C5             -3.6865169597        8.5893058873       -5.0728768897  S9        523             1.0000000000
       854        80  PNM       C6             -3.6131595616        8.9637805415       -3.5305960924  S9        523             1.0000000000
       855        80  PNM       C7             -2.4647960477        7.9313171936       -3.4663498502  S9        523             1.0000000000
       856        80  PNM       O8             -1.5550825086        7.6882326225       -2.6623517588  S9        523             1.0000000000
       857        80  PNM       C9             -2.4990173439        7.7142304175       -8.0020511861  S9        523             1.0000000000
       858        80  PNM       C10            -0.6283426613        9.2885883125       -7.5540708161  S9        523             1.0000000000
       859        80  PNM       C11            -0.8705384426        6.3411058532       -6.1548558102  S9        523             1.0000000000
       860        80  PNM       O12            -1.5436721746        5.3051922780       -5.9717212544  S9        523             1.0000000000
       861        80  PNM       O13             0.3472113230        6.3287453509       -6.6989089963  S9        523             1.0000000000
       862        80  PNM       N14            -3.0823204568       10.2846261224       -3.2748633543  S9        523             1.0000000000
       863        80  PNM       C15            -3.6371721362       11.3970749328       -3.8092489006  S9        523             1.0000000000
       864        80  PNM       O16            -4.7000602886       11.3425707996       -4.4966193125  S9        523             1.0000000000
       865        80  PNM       C17            -2.9167323734       12.7025608159       -3.5776417583  S9        523             1.0000000000
       866        80  PNM       C18            -1.8920605994       12.9206387159       -4.6606303866  S9        523             1.0000000000
       867        80  PNM       C19            -0.5589550550       13.2020050245       -4.3332026284  S9        523             1.0000000000
       868        80  PNM       C20             0.3907340388       13.3818782663       -5.3419363448  S9        523             1.0000000000
       869        80  PNM       C21             0.0193367480       13.2677993237       -6.6830090161  S9        523             1.0000000000
       870        80  PNM       C22            -1.3114679776       12.9991658409       -7.0138600003  S9        523             1.0000000000
       871        80  PNM       C23            -2.2676981948       12.8345161363       -6.0105986870  S9        523             1.0000000000
       872        80  PNM       H24            -0.5769288914        8.2289367919       -5.1843354084  S9        523             1.0000000000
       873        80  PNM       H25            -0.9277615633        9.8245172787       -8.4612380416  S9        523             1.0000000000
       874        80  PNM       H26             0.1516137013        8.5662954468       -7.8233113401  S9        523             1.0000000000
       875        80  PNM       H27            -0.1973625685       10.0174759793       -6.8598207680  S9        523             1.0000000000
       876        80  PNM       H28            -2.8752484165        8.3376164376       -8.8193795554  S9        523             1.0000000000
       877        80  PNM       H29            -3.3393395081        7.1486979699       -7.5815709635  S9        523             1.0000000000
       878        80  PNM       H30            -1.7802791147        7.0005397964       -8.4227519339  S9        523             1.0000000000
       879        80  PNM       H31            -4.6359259326        8.1064192036       -5.3858876427  S9        523             1.0000000000
       880        80  PNM       H32            -4.5488333827        8.7672443909       -2.9573752991  S9        523             1.0000000000
       881        80  PNM       H33            -2.4297158371       12.7059526271       -2.5880081546  S9        523             1.0000000000
       882        80  PNM       H34            -3.6531629937       13.5234416989       -3.5896256859  S9        523             1.0000000000
       883        80  PNM       H35            -0.2622574815       13.2802087497       -3.2796231217  S9        523             1.0000000000
       884        80  PNM       H36             1.4330329512       13.6004040792       -5.0780408315  S9        523             1.0000000000
       885        80  PNM       H37             0.7695385687       13.3947852172       -7.4730377822  S9        523             1.0000000000
       886        80  PNM       H38            -1.6079168861       12.9113100858       -8.0671497114  S9        523             1.0000000000
       887        80  PNM       H39            -3.3164084170       12.6486809057       -6.2736837572  S9        523             1.0000000000
       888        80  PNM       H40            -2.1835219673       10.3472633680       -2.7587200414  S9        523             1.0000000000
       889        81  TIP3      OH2            -4.5003462618        7.8036274367       -0.5458105728  S9        290             1.0000000000
       890        81  TIP3      H1             -5.9769415486        7.6945970351       -0.4465370221  S9        290             1.0000000000
       891        81  TIP3      H2             -3.9406764444        8.4551979950       -0.0249259902  S9        290             1.0000000000
       892        82  SER       CB             -2.9966989130        5.1334559557       -2.4528355429  S10       70              1.0000000000
       893        82  SER       HB1            -3.5409423566        4.3058271775       -2.9353347663  S10       70              1.0000000000
       894        82  SER       HB2            -2.0288085359        5.2815436678       -2.9563771104  S10       70              1.0000000000
       895        82  SER       OG             -3.7869304094        6.3294474666       -2.5927038378  S10       70              1.0000000000
       896        82  SER       HG1            -3.9776267483        7.3037894649       -1.2009963689  S10       70              1.0000000000
       897        82  SER       QQH1           -2.8263506732        4.9036494417       -1.3802141294  S10       70              1.0000000000
       898        83  LYS       CD             -6.3849266654        3.5141625336       -1.9566101819  S10       73              1.0000000000
       899        83  LYS       HD1            -7.1883347201        3.1647071466       -2.6143404895  S10       73              1.0000000000
       900        83  LYS       HD2            -5.4403102333        3.3753035366       -2.4978262842  S10       73              1.0000000000
       901        83  LYS       QQH2           -6.3735524782        2.8880129030       -1.0520270342  S10       73              1.0000000000
       902        83  LYS       CE             -6.5742722996        4.9790899771       -1.6162452900  S10       73              1.0000000000
       903        83  LYS       HE1            -5.8412080492        5.2793312594       -0.8336838719  S10       73              1.0000000000
       904        83  LYS       HE2            -7.5722748333        5.1417039427       -1.1576949673  S10       73              1.0000000000
       905        83  LYS       NZ             -6.3939889949        5.8149859112       -2.7786611494  S10       73              1.0000000000
       906        83  LYS       HZ1            -6.7944508274        5.4283773499       -3.6472791721  S10       73              1.0000000000
       907        83  LYS       HZ2            -4.7397915797        6.0835117607       -2.8788384345  S10       73              1.0000000000
       908        83  LYS       HZ3            -6.7650456883        6.7737260076       -2.6483936556  S10       73              1.0000000000
       909        84  SER       CB             -4.6522368020        4.5496992032       -6.6688786116  S10       130             1.0000000000
       910        84  SER       HB1            -4.7469900432        5.5032573234       -7.2052388325  S10       130             1.0000000000
       911        84  SER       HB2            -3.9630551772        3.8972346632       -7.2390996737  S10       130             1.0000000000
       912        84  SER       OG             -4.0932528408        4.7803480204       -5.3481910495  S10       130             1.0000000000
       913        84  SER       HG1            -3.4414215421        5.5290469387       -5.4177726626  S10       130             1.0000000000
       914        84  SER       QQH3           -5.6294684707        4.0556329791       -6.5722273963  S10       130             1.0000000000
       915        85  GLU       CB             -9.8560828006        9.6676351481        0.6220419031  S10       166             1.0000000000
       916        85  GLU       HB1            -9.5340273446       10.3036646712       -0.2133064513  S10       166             1.0000000000
       917        85  GLU       HB2           -10.9210495607        9.4596836032        0.4901789733  S10       166             1.0000000000
       918        85  GLU       QQH4           -9.6969783508       10.1723617461        1.5809701477  S10       166             1.0000000000
       919        85  GLU       CG             -9.0760475661        8.3704785053        0.5446477195  S10       166             1.0000000000
       920        85  GLU       HG1            -9.5445299655        7.6962587757       -0.1871653723  S10       166             1.0000000000
       921        85  GLU       HG2            -9.1015475702        7.8295294917        1.5059130301  S10       166             1.0000000000
       922        85  GLU       CD             -7.6473767308        8.5896746923        0.1375243689  S10       166             1.0000000000
       923        85  GLU       OE1            -7.0883721556        9.6900471120        0.1811877839  S10       166             1.0000000000
       924        85  GLU       OE2            -7.0018223634        7.4923331953       -0.2775330688  S10       166             1.0000000000
       925        86  ASN       CB             -2.6281935487       12.0046351442        1.2805680380  S10       170             1.0000000000
       926        86  ASN       HB1            -1.6492066994       11.9152614469        0.7980528563  S10       170             1.0000000000
       927        86  ASN       HB2            -3.0830824009       12.9563218585        0.9875938174  S10       170             1.0000000000
       928        86  ASN       QQH5           -2.5142371264       11.9680527469        2.3707757871  S10       170             1.0000000000
       929        86  ASN       CG             -3.5020797685       10.8577352377        0.8265922527  S10       170             1.0000000000
       930        86  ASN       OD1            -3.1162882156        9.6610934007        0.8882043955  S10       170             1.0000000000
       931        86  ASN       ND2            -4.7168283343       11.1761592896        0.3396212910  S10       170             1.0000000000
       932        86  ASN       HD21           -5.3808506818       10.4334027449        0.0542879068  S10       170             1.0000000000
       933        86  ASN       HD22           -4.9533683316       12.1597112064        0.1323159386  S10       170             1.0000000000
       934        87  LYS       CE             -3.1305217326        1.7322034705       -4.9144778103  S10       234             1.0000000000
       935        87  LYS       HE1            -3.5845659575        1.9851301809       -3.9480465482  S10       234             1.0000000000
       936        87  LYS       HE2            -3.9179155242        1.6825092017       -5.6758708868  S10       234             1.0000000000
       937        87  LYS       NZ             -2.1932944617        2.7803261438       -5.3027605865  S10       234             1.0000000000
       938        87  LYS       HZ1            -1.6984142193        2.5418243748       -6.1954253195  S10       234             1.0000000000
       939        87  LYS       HZ2            -1.4503363753        2.9544996303       -4.5910369159  S10       234             1.0000000000
       940        87  LYS       HZ3            -2.7130284632        3.6984463641       -5.4307641723  S10       234             1.0000000000
       941        87  LYS       QQH6           -2.6021307938        0.7728680929       -4.8325272088  S10       234             1.0000000000
       942        88  SER       CB              2.5133317099        3.5073958433       -6.1055039753  S10       235             1.0000000000
       943        88  SER       HB1             3.2136827900        2.8331320081       -6.6239682021  S10       235             1.0000000000
       944        88  SER       HB2             3.0716389171        4.4168255846       -5.8133928088  S10       235             1.0000000000
       945        88  SER       OG              1.4485348437        3.8225321700       -7.0116440527  S10       235             1.0000000000
       946        88  SER       HG1             0.9560664594        4.6336632553       -6.7098677001  S10       235             1.0000000000
       947        88  SER       QQH7            2.1301181854        3.0108030149       -5.1848170785  S10       235             1.0000000000
       948        89  PNM       S1             -3.0411329119        9.8114212761       -6.2358572450  S10       523             1.0000000000
       949        89  PNM       C2             -1.8194523520        8.5650449685       -6.9466155307  S10       523             1.0000000000
       950        89  PNM       C3             -1.3990087662        7.6967821013       -5.7265768858  S10       523             1.0000000000
       951        89  PNM       N4             -2.5683538139        7.5954503584       -4.8321594115  S10       523             1.0000000000
       952        89  PNM       C5             -3.6902443015        8.5839446067       -5.0736108748  S10       523             1.0000000000
       953        89  PNM       C6             -3.6145891715        8.9592950438       -3.5312495249  S10       523             1.0000000000
       954        89  PNM       C7             -2.4655567178        7.9284193976       -3.4682574979  S10       523             1.0000000000
       955        89  PNM       O8             -1.5544806489        7.6874343435       -2.6647772399  S10       523             1.0000000000
       956        89  PNM       C9             -2.4986537519        7.7100415739       -8.0030314754  S10       523             1.0000000000
       957        89  PNM       C10            -0.6293111214        9.2850522912       -7.5511524724  S10       523             1.0000000000
       958        89  PNM       C11            -0.8706839095        6.3373080425       -6.1542542901  S10       523             1.0000000000
       959        89  PNM       O12            -1.5422081493        5.3002821081       -5.9703112673  S10       523             1.0000000000
       960        89  PNM       O13             0.3467648756        6.3272347686       -6.6977085853  S10       523             1.0000000000
       961        89  PNM       N14            -3.0818260272       10.2791522852       -3.2756663958  S10       523             1.0000000000
       962        89  PNM       C15            -3.6369126039       11.3929578712       -3.8072451798  S10       523             1.0000000000
       963        89  PNM       O16            -4.7012226641       11.3400614906       -4.4919558898  S10       523             1.0000000000
       964        89  PNM       C17            -2.9144614289       12.6971307944       -3.5749270052  S10       523             1.0000000000
       965        89  PNM       C18            -1.8913203686       12.9162264273       -4.6591906806  S10       523             1.0000000000
       966        89  PNM       C19            -0.5582356568       13.1995724077       -4.3333139992  S10       523             1.0000000000
       967        89  PNM       C20             0.3898771609       13.3813959993       -5.3431794908  S10       523             1.0000000000
       968        89  PNM       C21             0.0169136270       13.2673430058       -6.6838257404  S10       523             1.0000000000
       969        89  PNM       C22            -1.3138839592       12.9967570842       -7.0131118422  S10       523             1.0000000000
       970        89  PNM       C23            -2.2685658871       12.8301161683       -6.0086998486  S10       523             1.0000000000
       971        89  PNM       H24            -0.5805993948        8.2250132629       -5.1827481012  S10       523             1.0000000000
       972        89  PNM       H25            -0.9269695219        9.8204629761       -8.4593015271  S10       523             1.0000000000
       973        89  PNM       H26             0.1518971504        8.5633356252       -7.8182988780  S10       523             1.0000000000
       974        89  PNM       H27            -0.2005437005       10.0145671686       -6.8561901051  S10       523             1.0000000000
       975        89  PNM       H28            -2.8741185264        8.3337812005       -8.8204780703  S10       523             1.0000000000
       976        89  PNM       H29            -3.3392163286        7.1438313318       -7.5840624614  S10       523             1.0000000000
       977        89  PNM       H30            -1.7787938103        6.9972031449       -8.4231111459  S10       523             1.0000000000
       978        89  PNM       H31            -4.6401085152        8.1015226535       -5.3855757310  S10       523             1.0000000000
       979        89  PNM       H32            -4.5492238132        8.7630830194       -2.9561327829  S10       523             1.0000000000
       980        89  PNM       H33            -2.4257237149       12.6982853656       -2.5861344282  S10       523             1.0000000000
       981        89  PNM       H34            -3.6499395211       13.5190365162       -3.5841159549  S10       523             1.0000000000
       982        89  PNM       H35            -0.2604090503       13.2780332078       -3.2800621093  S10       523             1.0000000000
       983        89  PNM       H36             1.4321632739       13.6015704351       -5.0804661516  S10       523             1.0000000000
       984        89  PNM       H37             0.7659902172       13.3959296343       -7.4746929396  S10       523             1.0000000000
       985        89  PNM       H38            -1.6115308331       12.9092296057       -8.0660884057  S10       523             1.0000000000
       986        89  PNM       H39            -3.3173742241       12.6432723744       -6.2706145344  S10       523             1.0000000000
       987        89  PNM       H40            -2.1820669909       10.3405038116       -2.7610337489  S10       523             1.0000000000
       988        90  TIP3      OH2            -4.4896654594        7.8211834964       -0.5301599260  S10       290             1.0000000000
       989        90  TIP3      H1             -6.0043488621        7.6941371279       -0.4420997462  S10       290             1.0000000000
       990        90  TIP3      H2             -3.9335876841        8.4702001169       -0.0031681153  S10       290             1.0000000000
       991        91  SER       CB             -2.9845777514        5.1257515015       -2.4563520375  S11       70              1.0000000000
       992        91  SER       HB1            -3.5347007747        4.3009228966       -2.9362955740  S11       70              1.0000000000
       993        91  SER       HB2            -2.0145253384        5.2653960891       -2.9585670623  S11       70              1.0000000000
       994        91  SER       OG             -3.7668359434        6.3248837656       -2.6004710033  S11       70              1.0000000000
       995        91  SER       HG1            -3.9617606798        7.3171168771       -1.1817868768  S11       70              1.0000000000
       996        91  SER       QQH1           -2.8171686088        4.9008995573       -1.3827140335  S11       70              1.0000000000
       997        92  LYS       CD             -6.3814878261        3.5055912619       -1.9659323614  S11       73              1.0000000000
       998        92  LYS       HD1            -7.1847180578        3.1522892519       -2.6218347228  S11       73              1.0000000000
       999        92  LYS       HD2            -5.4369356610        3.3648750079       -2.5068888941  S11       73              1.0000000000
      1000        92  LYS       QQH2           -6.3687508785        2.8831556182       -1.0585555429  S11       73              1.0000000000
      1001        92  LYS       CE             -6.5728907451        4.9719664429       -1.6341024471  S11       73              1.0000000000
      1002        92  LYS       HE1            -5.8328362441        5.2809926588       -0.8611298546  S11       73              1.0000000000
      1003        92  LYS       HE2            -7.5666817067        5.1326205638       -1.1635909232  S11       73              1.0000000000
      1004        92  LYS       NZ             -6.4086706501        5.7938413524       -2.8069815620  S11       73              1.0000000000
      1005        92  LYS       HZ1            -6.8214372356        5.3968022400       -3.6643491058  S11       73              1.0000000000
      1006        92  LYS       HZ2            -4.6914433549        6.0828812103       -2.9383793141  S11       73              1.0000000000
      1007        92  LYS       HZ3            -6.7709301181        6.7564401383       -2.6832860963  S11       73              1.0000000000
      1008        93  SER       CB             -4.6517991750        4.5504661762       -6.6656935102  S11       130             1.0000000000
      1009        93  SER       HB1            -4.7437453048        5.5021348593       -7.2058148363  S11       130             1.0000000000
      1010        93  SER       HB2            -3.9613209844        3.8953995031       -7.2312472147  S11       130             1.0000000000
      1011        93  SER       OG             -4.0955482333        4.7860119761       -5.3439516155  S11       130             1.0000000000
      1012        93  SER       HG1            -3.4408590199        5.5322810628       -5.4176638123  S11       130             1.0000000000
      1013        93  SER       QQH3           -5.6295675280        4.0575921809       -6.5694135755  S11       130             1.0000000000
      1014        94  GLU       CB             -9.8623986202        9.6725107657        0.6232286727  S11       166             1.0000000000
      1015        94  GLU       HB1            -9.5391689940       10.3072901729       -0.2125570059  S11       166             1.0000000000
      1016        94  GLU       HB2           -10.9275636625        9.4663702592        0.4912292083  S11       166             1.0000000000
      1017        94  GLU       QQH4           -9.7028339566       10.1781319450        1.5815803946  S11       166             1.0000000000
      1018        94  GLU       CG             -9.0846163083        8.3750232532        0.5476792059  S11       166             1.0000000000
      1019        94  GLU       HG1            -9.5491404865        7.7030151041       -0.1888362421  S11       166             1.0000000000
      1020        94  GLU       HG2            -9.1159432523        7.8312696891        1.5072387102  S11       166             1.0000000000
      1021        94  GLU       CD             -7.6543852334        8.5930828076        0.1483803427  S11       166             1.0000000000
      1022        94  GLU       OE1            -7.0922780568        9.6919890753        0.1846704533  S11       166             1.0000000000
      1023        94  GLU       OE2            -7.0103885940        7.4899292199       -0.2535637518  S11       166             1.0000000000
      1024        95  ASN       CB             -2.6265998764       12.0083894886        1.2816494303  S11       170             1.0000000000
      1025        95  ASN       HB1            -1.6475070821       11.9204919479        0.7991202763  S11       170             1.0000000000
      1026        95  ASN       HB2            -3.0827202829       12.9596964138        0.9896015876  S11       170             1.0000000000
      1027        95  ASN       QQH5           -2.5124874411       11.9708881853        2.3717881826  S11       170             1.0000000000
      1028        95  ASN       CG             -3.4976187433       10.8603804101        0.8271485298  S11       170             1.0000000000
      1029        95  ASN       OD1            -3.1080915815        9.6652890738        0.8939780271  S11       170             1.0000000000
      1030        95  ASN       ND2            -4.7116271902       11.1747892819        0.3358588870  S11       170             1.0000000000
      1031        95  ASN       HD21           -5.3732342644       10.4302366890        0.0498355848  S11       170             1.0000000000
      1032        95  ASN       HD22           -4.9497309051       12.1575935680        0.1259625615  S11       170             1.0000000000
      1033        96  LYS       CE             -3.1342167838        1.7313655315       -4.9093729132  S11       234             1.0000000000
      1034        96  LYS       HE1            -3.5876955419        1.9825887859       -3.9421563967  S11       234             1.0000000000
      1035        96  LYS       HE2            -3.9223655842        1.6815082942       -5.6700190545  S11       234             1.0000000000
      1036        96  LYS       NZ             -2.1984834504        2.7809625663       -5.2973624532  S11       234             1.0000000000
      1037        96  LYS       HZ1            -1.7044921630        2.5442508694       -6.1910907447  S11       234             1.0000000000
      1038        96  LYS       HZ2            -1.4542172240        2.9543604981       -4.5868060140  S11       234             1.0000000000
      1039        96  LYS       HZ3            -2.7188283410        3.6988536289       -5.4236762158  S11       234             1.0000000000
      1040        96  LYS       QQH6           -2.6046300957        0.7725592997       -4.8291375269  S11       234             1.0000000000
      1041        97  SER       CB              2.5120557121        3.5066724391       -6.1061358995  S11       235             1.0000000000
      1042        97  SER       HB1             3.2125825770        2.8324716288       -6.6244121108  S11       235             1.0000000000
      1043        97  SER       HB2             3.0700811297        4.4164055512       -5.8143569518  S11       235             1.0000000000
      1044        97  SER       OG              1.4471349639        3.8211186307       -7.0123328808  S11       235             1.0000000000
      1045        97  SER       HG1             0.9538787759        4.6315088332       -6.7099686476  S11       235             1.0000000000
      1046        97  SER       QQH7            2.1290162841        3.0102911310       -5.1852521151  S11       235             1.0000000000
      1047        98  PNM       S1             -3.0452747371        9.8042077012       -6.2364858868  S11       523             1.0000000000
      1048        98  PNM       C2             -1.8215853382        8.5593974078       -6.9462063126  S11       523             1.0000000000
      1049        98  PNM       C3             -1.4023514254        7.6909186210       -5.7263221471  S11       523             1.0000000000
      1050        98  PNM       N4             -2.5729301017        7.5871166581       -4.8335707442  S11       523             1.0000000000
      1051        98  PNM       C5             -3.6945848620        8.5771604649       -5.0743181001  S11       523             1.0000000000
      1052        98  PNM       C6             -3.6163384210        8.9534153884       -3.5320555555  S11       523             1.0000000000
      1053        98  PNM       C7             -2.4675146894        7.9229595243       -3.4698674515  S11       523             1.0000000000
      1054        98  PNM       O8             -1.5532025603        7.6864841928       -2.6684611694  S11       523             1.0000000000
      1055        98  PNM       C9             -2.4981799441        7.7047533891       -8.0045016641  S11       523             1.0000000000
      1056        98  PNM       C10            -0.6305734580        9.2805682377       -7.5476039508  S11       523             1.0000000000
      1057        98  PNM       C11            -0.8712201570        6.3325201725       -6.1535007061  S11       523             1.0000000000
      1058        98  PNM       O12            -1.5406880340        5.2940518663       -5.9689060257  S11       523             1.0000000000
      1059        98  PNM       O13             0.3460948710        6.3250519635       -6.6964498161  S11       523             1.0000000000
      1060        98  PNM       N14            -3.0811723777       10.2721459362       -3.2767822422  S11       523             1.0000000000
      1061        98  PNM       C15            -3.6364344781       11.3874894815       -3.8048712863  S11       523             1.0000000000
      1062        98  PNM       O16            -4.7025306081       11.3366695087       -4.4866844968  S11       523             1.0000000000
      1063        98  PNM       C17            -2.9116301453       12.6901160992       -3.5716228288  S11       523             1.0000000000
      1064        98  PNM       C18            -1.8904873220       12.9106061455       -4.6575083589  S11       523             1.0000000000
      1065        98  PNM       C19            -0.5574217917       13.1964097305       -4.3336204455  S11       523             1.0000000000
      1066        98  PNM       C20             0.3886614558       13.3806780733       -5.3449087809  S11       523             1.0000000000
      1067        98  PNM       C21             0.0137256790       13.2666566188       -6.6850047949  S11       523             1.0000000000
      1068        98  PNM       C22            -1.3170537741       12.9936174360       -7.0122927860  S11       523             1.0000000000
      1069        98  PNM       C23            -2.2697664784       12.8244865283       -6.0064287818  S11       523             1.0000000000
      1070        98  PNM       H24            -0.5856655142        8.2198623570       -5.1805128129  S11       523             1.0000000000
      1071        98  PNM       H25            -0.9260174346        9.8152215866       -8.4569385992  S11       523             1.0000000000
      1072        98  PNM       H26             0.1521980373        8.5594659319       -7.8119352111  S11       523             1.0000000000
      1073        98  PNM       H27            -0.2048177000       10.0108975985       -6.8516181267  S11       523             1.0000000000
      1074        98  PNM       H28            -2.8726515366        8.3288411948       -8.8221308173  S11       523             1.0000000000
      1075        98  PNM       H29            -3.3391030681        7.1375275537       -7.5875804718  S11       523             1.0000000000
      1076        98  PNM       H30            -1.7768318738        6.9930037766       -8.4238213741  S11       523             1.0000000000
      1077        98  PNM       H31            -4.6452353803        8.0955940239       -5.3851521928  S11       523             1.0000000000
      1078        98  PNM       H32            -4.5500271233        8.7580807770       -2.9550278538  S11       523             1.0000000000
      1079        98  PNM       H33            -2.4207292497       12.6883541366       -2.5838839203  S11       523             1.0000000000
      1080        98  PNM       H34            -3.6459751529       13.5130719035       -3.5771699795  S11       523             1.0000000000
      1081        98  PNM       H35            -0.2580901965       13.2750565113       -3.2808134446  S11       523             1.0000000000
      1082        98  PNM       H36             1.4308850398       13.6029122771       -5.0837911722  S11       523             1.0000000000
      1083        98  PNM       H37             0.7612470170       13.3972412484       -7.4769755992  S11       523             1.0000000000
      1084        98  PNM       H38            -1.6163284787       12.9063882552       -8.0648084734  S11       523             1.0000000000
      1085        98  PNM       H39            -3.3186905282       12.6360443636       -6.2667408843  S11       523             1.0000000000
      1086        98  PNM       H40            -2.1805713706       10.3316730814       -2.7633687153  S11       523             1.0000000000
      1087        99  TIP3      OH2            -4.4802687289        7.8346251147       -0.5180519476  S11       290             1.0000000000
      1088        99  TIP3      H1             -6.0200765413        7.6937528239       -0.4313547339  S11       290             1.0000000000
      1089        99  TIP3      H2             -3.9263637985        8.4814877636        0.0142671149  S11       290             1.0000000000
      1090       100  SER       CB             -2.9735746812        5.1196560756       -2.4593683832  S12       70              1.0000000000
      1091       100  SER       HB1            -3.5262088932        4.2957123870       -2.9375735922  S12       70              1.0000000000
      1092       100  SER       HB2            -2.0021944201        5.2538687650       -2.9608689741  S12       70              1.0000000000
      1093       100  SER       OG             -3.7526885450        6.3201418262       -2.6062735503  S12       70              1.0000000000
      1094       100  SER       HG1            -3.9528177479        7.3264951458       -1.1685683511  S12       70              1.0000000000
      1095       100  SER       QQH1           -2.8080466917        4.8985039774       -1.3852131078  S12       70              1.0000000000
      1096       101  LYS       CD             -6.3771337845        3.4972615276       -1.9772294104  S12       73              1.0000000000
      1097       101  LYS       HD1            -7.1798979635        3.1395205600       -2.6313282686  S12       73              1.0000000000
      1098       101  LYS       HD2            -5.4324301579        3.3543111692       -2.5175341679  S12       73              1.0000000000
      1099       101  LYS       QQH2           -6.3633277583        2.8796057617       -1.0665128481  S12       73              1.0000000000
      1100       101  LYS       CE             -6.5707399978        4.9653458347       -1.6549621376  S12       73              1.0000000000
      1101       101  LYS       HE1            -5.8262341360        5.2832740747       -0.8897206804  S12       73              1.0000000000
      1102       101  LYS       HE2            -7.5624167768        5.1257673347       -1.1783542070  S12       73              1.0000000000
      1103       101  LYS       NZ             -6.4168500955        5.7746228933       -2.8372088228  S12       73              1.0000000000
      1104       101  LYS       HZ1            -6.8390278694        5.3684054857       -3.6852726804  S12       73              1.0000000000
      1105       101  LYS       HZ2            -4.6566175859        6.0809981630       -2.9841543532  S12       73              1.0000000000
      1106       101  LYS       HZ3            -6.7734203843        6.7399138325       -2.7202450985  S12       73              1.0000000000
      1107       102  SER       CB             -4.6512182656        4.5518598350       -6.6620289052  S12       130             1.0000000000
      1108       102  SER       HB1            -4.7399075775        5.5014690052       -7.2061517816  S12       130             1.0000000000
      1109       102  SER       HB2            -3.9590867799        3.8941118802       -7.2222264923  S12       130             1.0000000000
      1110       102  SER       OG             -4.0988298558        4.7922654947       -5.3388512741  S12       130             1.0000000000
      1111       102  SER       HG1            -3.4419535192        5.5367914805       -5.4150285014  S12       130             1.0000000000
      1112       102  SER       QQH3           -5.6296448961        4.0603038104       -6.5668172569  S12       130             1.0000000000
      1113       103  GLU       CB             -9.8685263963        9.6775285382        0.6243510736  S12       166             1.0000000000
      1114       103  GLU       HB1            -9.5440763592       10.3113158772       -0.2118324100  S12       166             1.0000000000
      1115       103  GLU       HB2           -10.9340710844        9.4733720525        0.4921203935  S12       166             1.0000000000
      1116       103  GLU       QQH4           -9.7088656283       10.1839709307        1.5823964902  S12       166             1.0000000000
      1117       103  GLU       CG             -9.0928282848        8.3793632503        0.5505959709  S12       166             1.0000000000
      1118       103  GLU       HG1            -9.5540638845        7.7098183288       -0.1902841569  S12       166             1.0000000000
      1119       103  GLU       HG2            -9.1305378301        7.8331405762        1.5085718078  S12       166             1.0000000000
      1120       103  GLU       CD             -7.6605192985        8.5955764077        0.1588557629  S12       166             1.0000000000
      1121       103  GLU       OE1            -7.0964110503        9.6934588882        0.1883630819  S12       166             1.0000000000
      1122       103  GLU       OE2            -7.0160366501        7.4874927748       -0.2300741930  S12       166             1.0000000000
      1123       104  ASN       CB             -2.6251894299       12.0121197411        1.2826994104  S12       170             1.0000000000
      1124       104  ASN       HB1            -1.6458846907       11.9260751265        0.8001780093  S12       170             1.0000000000
      1125       104  ASN       HB2            -3.0827275763       12.9630327398        0.9915653654  S12       170             1.0000000000
      1126       104  ASN       QQH5           -2.5107499006       11.9738845061        2.3727953497  S12       170             1.0000000000
      1127       104  ASN       CG             -3.4932025298       10.8626617172        0.8277765220  S12       170             1.0000000000
      1128       104  ASN       OD1            -3.1003654930        9.6690077020        0.8999449152  S12       170             1.0000000000
      1129       104  ASN       ND2            -4.7063292124       11.1730343814        0.3318252989  S12       170             1.0000000000
      1130       104  ASN       HD21           -5.3657053186       10.4266609710        0.0459373043  S12       170             1.0000000000
      1131       104  ASN       HD22           -4.9460494078       12.1550294446        0.1194906706  S12       170             1.0000000000
      1132       105  LYS       CE             -3.1383963623        1.7305414958       -4.9035423284  S12       234             1.0000000000
      1133       105  LYS       HE1            -3.5912919590        1.9795834441       -3.9354541451  S12       234             1.0000000000
      1134       105  LYS       HE2            -3.9274125605        1.6806636735       -5.6633297114  S12       234             1.0000000000
      1135       105  LYS       NZ             -2.2044619116        2.7819427576       -5.2909569857  S12       234             1.0000000000
      1136       105  LYS       HZ1            -1.7115626739        2.5474533160       -6.1858991193  S12       234             1.0000000000
      1137       105  LYS       HZ2            -1.4588534894        2.9544933063       -4.5816346485  S12       234             1.0000000000
      1138       105  LYS       HZ3            -2.7254338757        3.6996148852       -5.4149533588  S12       234             1.0000000000
      1139       105  LYS       QQH6           -2.6073959894        0.7723899860       -4.8252730443  S12       234             1.0000000000
      1140       106  SER       CB              2.5104162685        3.5058056259       -6.1069227636  S12       235             1.0000000000
      1141       106  SER       HB1             3.2111683628        2.8317222803       -6.6249905726  S12       235             1.0000000000
      1142       106  SER       HB2             3.0680581661        4.4158857090       -5.8155956938  S12       235             1.0000000000
      1143       106  SER       OG              1.4453025641        3.8194150224       -7.0131390111  S12       235             1.0000000000
      1144       106  SER       HG1             0.9512276512        4.6290795588       -6.7101854909  S12       235             1.0000000000
      1145       106  SER       QQH7            2.1276563873        3.0096484021       -5.1858309168  S12       235             1.0000000000
      1146       107  PNM       S1             -3.0502853729        9.7957048985       -6.2374394558  S12       523             1.0000000000
      1147       107  PNM       C2             -1.8242241164        8.5527135224       -6.9456964435  S12       523             1.0000000000
      1148       107  PNM       C3             -1.4066233334        7.6838971376       -5.7259585390  S12       523             1.0000000000
      1149       107  PNM       N4             -2.5787323057        7.5770080115       -4.8352513918  S12       523             1.0000000000
      1150       107  PNM       C5             -3.6997230780        8.5691378371       -5.0750116686  S12       523             1.0000000000
      1151       107  PNM       C6             -3.6185582193        8.9463069694       -3.5329638213  S12       523             1.0000000000
      1152       107  PNM       C7             -2.4705261614        7.9156160169       -3.4715033992  S12       523             1.0000000000
      1153       107  PNM       O8             -1.5518323597        7.6850464456       -2.6731710706  S12       523             1.0000000000
      1154       107  PNM       C9             -2.4976424726        7.6985547396       -8.0063171113  S12       523             1.0000000000
      1155       107  PNM       C10            -0.6321523451        9.2752255747       -7.5433172254  S12       523             1.0000000000
      1156       107  PNM       C11            -0.8721576300        6.3268001233       -6.1525955439  S12       523             1.0000000000
      1157       107  PNM       O12            -1.5391325067        5.2866671110       -5.9674654593  S12       523             1.0000000000
      1158       107  PNM       O13             0.3451736509        6.3223579121       -6.6950331229  S12       523             1.0000000000
      1159       107  PNM       N14            -3.0804289710       10.2637176450       -3.2780966139  S12       523             1.0000000000
      1160       107  PNM       C15            -3.6357789043       11.3808350766       -3.8021330111  S12       523             1.0000000000
      1161       107  PNM       O16            -4.7039119065       11.3324792422       -4.4807861463  S12       523             1.0000000000
      1162       107  PNM       C17            -2.9083101208       12.6816899326       -3.5677253766  S12       523             1.0000000000
      1163       107  PNM       C18            -1.8896000712       12.9039390339       -4.6555591638  S12       523             1.0000000000
      1164       107  PNM       C19            -0.5565613733       13.1926514660       -4.3340526680  S12       523             1.0000000000
      1165       107  PNM       C20             0.3870893414       13.3798339197       -5.3470338822  S12       523             1.0000000000
      1166       107  PNM       C21             0.0098070981       13.2658419033       -6.6864712014  S12       523             1.0000000000
      1167       107  PNM       C22            -1.3209497689       12.9898838831       -7.0113726647  S12       523             1.0000000000
      1168       107  PNM       C23            -2.2713093076       12.8178025758       -6.0037751628  S12       523             1.0000000000
      1169       107  PNM       H24            -0.5920884392        8.2135698468       -5.1777043507  S12       523             1.0000000000
      1170       107  PNM       H25            -0.9249287444        9.8088302468       -8.4540357634  S12       523             1.0000000000
      1171       107  PNM       H26             0.1525200345        8.5549508975       -7.8041952913  S12       523             1.0000000000
      1172       107  PNM       H27            -0.2100533433       10.0065164751       -6.8462079216  S12       523             1.0000000000
      1173       107  PNM       H28            -2.8708295306        8.3230994602       -8.8241491168  S12       523             1.0000000000
      1174       107  PNM       H29            -3.3389760620        7.1300420663       -7.5919867748  S12       523             1.0000000000
      1175       107  PNM       H30            -1.7745536154        6.9880844459       -8.4247401495  S12       523             1.0000000000
      1176       107  PNM       H31            -4.6515282240        8.0887944483       -5.3845574125  S12       523             1.0000000000
      1177       107  PNM       H32            -4.5515072406        8.7524392911       -2.9541662382  S12       523             1.0000000000
      1178       107  PNM       H33            -2.4147504738       12.6764156003       -2.5812510033  S12       523             1.0000000000
      1179       107  PNM       H34            -3.6413423118       13.5058090058       -3.5689101136  S12       523             1.0000000000
      1180       107  PNM       H35            -0.2553856696       13.2714578701       -3.2817931214  S12       523             1.0000000000
      1181       107  PNM       H36             1.4292620502       13.6044580452       -5.0878366126  S12       523             1.0000000000
      1182       107  PNM       H37             0.7554757067       13.3987411022       -7.4797858558  S12       523             1.0000000000
      1183       107  PNM       H38            -1.6221797676       12.9028616436       -8.0633529248  S12       523             1.0000000000
      1184       107  PNM       H39            -3.3203615956       12.6272669768       -6.2621465564  S12       523             1.0000000000
      1185       107  PNM       H40            -2.1789500267       10.3209607957       -2.7659638861  S12       523             1.0000000000
      1186       108  TIP3      OH2            -4.4727878914        7.8447072298       -0.5082340427  S12       290             1.0000000000
      1187       108  TIP3      H1             -6.0302681451        7.6926078186       -0.4164037686  S12       290             1.0000000000
      1188       108  TIP3      H2             -3.9188364923        8.4892856041        0.0271740845  S12       290             1.0000000000
      1189       109  SER       CB             -2.9641299979        5.1150149845       -2.4618434468  S13       70              1.0000000000
      1190       109  SER       HB1            -3.5172672099        4.2908449833       -2.9390867561  S13       70              1.0000000000
      1191       109  SER       HB2            -1.9921277881        5.2474416388       -2.9626864036  S13       70              1.0000000000
      1192       109  SER       OG             -3.7434312569        6.3151372104       -2.6105322023  S13       70              1.0000000000
      1193       109  SER       HG1            -3.9467027622        7.3325903582       -1.1582887843  S13       70              1.0000000000
      1194       109  SER       QQH1           -2.7997748567        4.8966887458       -1.3872625516  S13       70              1.0000000000
      1195       110  LYS       CD             -6.3718409924        3.4896530467       -1.9901013690  S13       73              1.0000000000
      1196       110  LYS       HD1            -7.1741640491        3.1273629148       -2.6423201864  S13       73              1.0000000000
      1197       110  LYS       HD2            -5.4266596478        3.3447471933       -2.5292329616  S13       73              1.0000000000
      1198       110  LYS       QQH2           -6.3574571012        2.8774435982       -1.0755289907  S13       73              1.0000000000
      1199       110  LYS       CE             -6.5679638870        4.9595093157       -1.6779516770  S13       73              1.0000000000
      1200       110  LYS       HE1            -5.8219595231        5.2855677325       -0.9176745456  S13       73              1.0000000000
      1201       110  LYS       HE2            -7.5588498282        5.1206001422       -1.1991485685  S13       73              1.0000000000
      1202       110  LYS       NZ             -6.4188092816        5.7579150172       -2.8680528205  S13       73              1.0000000000
      1203       110  LYS       HZ1            -6.8488074280        5.3448064300       -3.7084303519  S13       73              1.0000000000
      1204       110  LYS       HZ2            -4.6329939477        6.0775054458       -3.0174884553  S13       73              1.0000000000
      1205       110  LYS       HZ3            -6.7720934321        6.7251561321       -2.7566134649  S13       73              1.0000000000
      1206       111  SER       CB             -4.6505816782        4.5539430641       -6.6579165363  S13       130             1.0000000000
      1207       111  SER       HB1            -4.7358459209        5.5015513740       -7.2059783496  S13       130             1.0000000000
      1208       111  SER       HB2            -3.9565482229        3.8936419447       -7.2125460781  S13       130             1.0000000000
      1209       111  SER       OG             -4.1029703037        4.7988815928       -5.3329301101  S13       130             1.0000000000
      1210       111  SER       HG1            -3.4449763014        5.5427631812       -5.4102152404  S13       130             1.0000000000
      1211       111  SER       QQH3           -5.6297074167        4.0635391733       -6.5645796043  S13       130             1.0000000000
      1212       112  GLU       CB             -9.8741234667        9.6823629039        0.6254217348  S13       166             1.0000000000
      1213       112  GLU       HB1            -9.5481773291       10.3150860694       -0.2109606696  S13       166             1.0000000000
      1214       112  GLU       HB2           -10.9399711272        9.4800404712        0.4927332086  S13       166             1.0000000000
      1215       112  GLU       QQH4           -9.7144612279       10.1893517372        1.5832166110  S13       166             1.0000000000
      1216       112  GLU       CG             -9.1003126621        8.3833847358        0.5533821926  S13       166             1.0000000000
      1217       112  GLU       HG1            -9.5584549171        7.7160433871       -0.1913820990  S13       166             1.0000000000
      1218       112  GLU       HG2            -9.1439222811        7.8349488546        1.5098872797  S13       166             1.0000000000
      1219       112  GLU       CD             -7.6657858745        8.5974602629        0.1688982795  S13       166             1.0000000000
      1220       112  GLU       OE1            -7.1004691420        9.6946536866        0.1922012557  S13       166             1.0000000000
      1221       112  GLU       OE2            -7.0195658379        7.4851584004       -0.2072882693  S13       166             1.0000000000
      1222       113  ASN       CB             -2.6239154499       12.0155202745        1.2837283434  S13       170             1.0000000000
      1223       113  ASN       HB1            -1.6444946670       11.9313360287        0.8011139629  S13       170             1.0000000000
      1224       113  ASN       HB2            -3.0829582058       12.9659473051        0.9934470249  S13       170             1.0000000000
      1225       113  ASN       QQH5           -2.5091660304       11.9766507304        2.3737776912  S13       170             1.0000000000
      1226       113  ASN       CG             -3.4889867874       10.8644827054        0.8284552560  S13       170             1.0000000000
      1227       113  ASN       OD1            -3.0934481487        9.6720827543        0.9057819116  S13       170             1.0000000000
      1228       113  ASN       ND2            -4.7011056866       11.1710772882        0.3276992504  S13       170             1.0000000000
      1229       113  ASN       HD21           -5.3590856606       10.4231071407        0.0431223879  S13       170             1.0000000000
      1230       113  ASN       HD22           -4.9425641656       12.1522654588        0.1135345583  S13       170             1.0000000000
      1231       114  LYS       CE             -3.1428888905        1.7298486866       -4.8971010550  S13       234             1.0000000000
      1232       114  LYS       HE1            -3.5952151850        1.9764211078       -3.9280599842  S13       234             1.0000000000
      1233       114  LYS       HE2            -3.9326979731        1.6799825551       -5.6560664476  S13       234             1.0000000000
      1234       114  LYS       NZ             -2.2110356753        2.7833775585       -5.2837124878  S13       234             1.0000000000
      1235       114  LYS       HZ1            -1.7192800697        2.5514935782       -6.1800594686  S13       234             1.0000000000
      1236       114  LYS       HZ2            -1.4639420684        2.9549954431       -4.5757489266  S13       234             1.0000000000
      1237       114  LYS       HZ3            -2.7331431427        3.7008733277       -5.4050125540  S13       234             1.0000000000
      1238       114  LYS       QQH6           -2.6102708915        0.7724488519       -4.8211206717  S13       234             1.0000000000
      1239       115  SER       CB              2.5084905828        3.5048960965       -6.1077731115  S13       235             1.0000000000
      1240       115  SER       HB1             3.2095055387        2.8309567590       -6.6256406247  S13       235             1.0000000000
      1241       115  SER       HB2             3.0657490074        4.4153889150       -5.8169230847  S13       235             1.0000000000
      1242       115  SER       OG              1.4431061472        3.8175337130       -7.0139691250  S13       235             1.0000000000
      1243       115  SER       HG1             0.9482203337        4.6264688785       -6.7104209710  S13       235             1.0000000000
      1244       115  SER       QQH7            2.1261049895        3.0089378646       -5.1864063529  S13       235             1.0000000000
      1245       116  PNM       S1             -3.0560480256        9.7860352959       -6.2383173220  S13       523             1.0000000000
      1246       116  PNM       C2             -1.8272668044        8.5451482498       -6.9449824811  S13       523             1.0000000000
      1247       116  PNM       C3             -1.4116971060        7.6758422437       -5.7253907970  S13       523             1.0000000000
      1248       116  PNM       N4             -2.5856648242        7.5653254454       -4.8371460406  S13       523             1.0000000000
      1249       116  PNM       C5             -3.7055959409        8.5600930265       -5.0757171529  S13       523             1.0000000000
      1250       116  PNM       C6             -3.6212068734        8.9381554298       -3.5339751831  S13       523             1.0000000000
      1251       116  PNM       C7             -2.4743987804        7.9068795901       -3.4733201812  S13       523             1.0000000000
      1252       116  PNM       O8             -1.5507451589        7.6828918695       -2.6786822160  S13       523             1.0000000000
      1253       116  PNM       C9             -2.4970276499        7.6916605410       -8.0083484594  S13       523             1.0000000000
      1254       116  PNM       C10            -0.6339573002        9.2692009105       -7.5382488233  S13       523             1.0000000000
      1255       116  PNM       C11            -0.8734175857        6.3202539219       -6.1515230193  S13       523             1.0000000000
      1256       116  PNM       O12            -1.5374718499        5.2782711547       -5.9660027562  S13       523             1.0000000000
      1257       116  PNM       O13             0.3440626363        6.3193431951       -6.6934019789  S13       523             1.0000000000
      1258       116  PNM       N14            -3.0795243023       10.2540261959       -3.2795488170  S13       523             1.0000000000
      1259       116  PNM       C15            -3.6349185321       11.3731367398       -3.7989942328  S13       523             1.0000000000
      1260       116  PNM       O16            -4.7052920629       11.3275734113       -4.4742138266  S13       523             1.0000000000
      1261       116  PNM       C17            -2.9045652989       12.6720642922       -3.5632836864  S13       523             1.0000000000
      1262       116  PNM       C18            -1.8886183193       12.8963560841       -4.6533122523  S13       523             1.0000000000
      1263       116  PNM       C19            -0.5556266302       13.1884180263       -4.3345345451  S13       523             1.0000000000
      1264       116  PNM       C20             0.3852440056       13.3789417710       -5.3494427528  S13       523             1.0000000000
      1265       116  PNM       C21             0.0052899719       13.2649874443       -6.6881238546  S13       523             1.0000000000
      1266       116  PNM       C22            -1.3254289546       12.9856979051       -7.0102943140  S13       523             1.0000000000
      1267       116  PNM       C23            -2.2730884645       12.8102329107       -6.0007288464  S13       523             1.0000000000
      1268       116  PNM       H24            -0.5996546680        8.2063725075       -5.1741835655  S13       523             1.0000000000
      1269       116  PNM       H25            -0.9236984970        9.8016452874       -8.4505736267  S13       523             1.0000000000
      1270       116  PNM       H26             0.1528672590        8.5499000269       -7.7952768830  S13       523             1.0000000000
      1271       116  PNM       H27            -0.2159215345       10.0017060928       -6.8399761579  S13       523             1.0000000000
      1272       116  PNM       H28            -2.8686904564        8.3168790455       -8.8263191354  S13       523             1.0000000000
      1273       116  PNM       H29            -3.3388996123        7.1217670905       -7.5969382238  S13       523             1.0000000000
      1274       116  PNM       H30            -1.7719459054        6.9827050125       -8.4257645565  S13       523             1.0000000000
      1275       116  PNM       H31            -4.6587821235        8.0814449366       -5.3837818438  S13       523             1.0000000000
      1276       116  PNM       H32            -4.5535037640        8.7462932114       -2.9533524996  S13       523             1.0000000000
      1277       116  PNM       H33            -2.4080668284       12.6630499403       -2.5782931686  S13       523             1.0000000000
      1278       116  PNM       H34            -3.6361965652       13.4975001853       -3.5596519702  S13       523             1.0000000000
      1279       116  PNM       H35            -0.2523896612       13.2674744274       -3.2828876432  S13       523             1.0000000000
      1280       116  PNM       H36             1.4273488595       13.6061992697       -5.0923815193  S13       523             1.0000000000
      1281       116  PNM       H37             0.7489083752       13.4004266894       -7.4828999980  S13       523             1.0000000000
      1282       116  PNM       H38            -1.6287966662       12.8989715451       -8.0616799166  S13       523             1.0000000000
      1283       116  PNM       H39            -3.3222829282       12.6175020329       -6.2569907184  S13       523             1.0000000000
      1284       116  PNM       H40            -2.1772713065       10.3089013014       -2.7684601648  S13       523             1.0000000000
      1285       117  TIP3      OH2            -4.4669080239        7.8518329235       -0.5001666562  S13       290             1.0000000000
      1286       117  TIP3      H1             -6.0360208595        7.6905232269       -0.4002028648  S13       290             1.0000000000
      1287       117  TIP3      H2             -3.9123871728        8.4940462789        0.0368867598  S13       290             1.0000000000
      1288       118  SER       CB             -2.9561173246        5.1116333803       -2.4637688700  S14       70              1.0000000000
      1289       118  SER       HB1            -3.5080498722        4.2866134792       -2.9409055786  S14       70              1.0000000000
      1290       118  SER       HB2            -1.9838691549        5.2444448936       -2.9638386455  S14       70              1.0000000000
      1291       118  SER       OG             -3.7374389614        6.3101216089       -2.6131814415  S14       70              1.0000000000
      1292       118  SER       HG1            -3.9427572560        7.3365266335       -1.1511345430  S14       70              1.0000000000
      1293       118  SER       QQH1           -2.7920863222        4.8951507825       -1.3890109182  S14       70              1.0000000000
      1294       119  LYS       CD             -6.3655779721        3.4831354761       -2.0040955466  S14       73              1.0000000000
      1295       119  LYS       HD1            -7.1669182056        3.1160687286       -2.6548502402  S14       73              1.0000000000
      1296       119  LYS       HD2            -5.4195810391        3.3365679864       -2.5413738659  S14       73              1.0000000000
      1297       119  LYS       QQH2           -6.3512195515        2.8766498745       -1.0855859993  S14       73              1.0000000000
      1298       119  LYS       CE             -6.5649300342        4.9547194280       -1.7022090379  S14       73              1.0000000000
      1299       119  LYS       HE1            -5.8208527495        5.2884294166       -0.9432475581  S14       73              1.0000000000
      1300       119  LYS       HE2            -7.5574959213        5.1170342844       -1.2262804788  S14       73              1.0000000000
      1301       119  LYS       NZ             -6.4152492622        5.7437094008       -2.8986855501  S14       73              1.0000000000
      1302       119  LYS       HZ1            -6.8463369763        5.3235640106       -3.7345940614  S14       73              1.0000000000
      1303       119  LYS       HZ2            -4.6166776050        6.0732605719       -3.0397037784  S14       73              1.0000000000
      1304       119  LYS       HZ3            -6.7686359161        6.7118783913       -2.7941781678  S14       73              1.0000000000
      1305       120  SER       CB             -4.6499759442        4.5566382655       -6.6533892411  S14       130             1.0000000000
      1306       120  SER       HB1            -4.7317922902        5.5023989530       -7.2050499881  S14       130             1.0000000000
      1307       120  SER       HB2            -3.9537659421        3.8940322176       -7.2024833581  S14       130             1.0000000000
      1308       120  SER       OG             -4.1079928198        4.8056461323       -5.3262432840  S14       130             1.0000000000
      1309       120  SER       HG1            -3.4511167270        5.5509750742       -5.4027549300  S14       130             1.0000000000
      1310       120  SER       QQH3           -5.6298253790        4.0672491639       -6.5626906164  S14       130             1.0000000000
      1311       121  GLU       CB             -9.8790325340        9.6868552398        0.6264160611  S14       166             1.0000000000
      1312       121  GLU       HB1            -9.5514706997       10.3185865904       -0.2100905401  S14       166             1.0000000000
      1313       121  GLU       HB2           -10.9451054043        9.4860584772        0.4930443665  S14       166             1.0000000000
      1314       121  GLU       QQH4           -9.7194148587       10.1941936571        1.5840455169  S14       166             1.0000000000
      1315       121  GLU       CG             -9.1069801134        8.3870579782        0.5559967210  S14       166             1.0000000000
      1316       121  GLU       HG1            -9.5621191354        7.7219347728       -0.1924936903  S14       166             1.0000000000
      1317       121  GLU       HG2            -9.1561887191        7.8364055445        1.5109269690  S14       166             1.0000000000
      1318       121  GLU       CD             -7.6703678174        8.5990088916        0.1785017809  S14       166             1.0000000000
      1319       121  GLU       OE1            -7.1042409565        9.6956413073        0.1960707430  S14       166             1.0000000000
      1320       121  GLU       OE2            -7.0222585058        7.4829612040       -0.1853834743  S14       166             1.0000000000
      1321       122  ASN       CB             -2.6226998690       12.0183695863        1.2847249657  S14       170             1.0000000000
      1322       122  ASN       HB1            -1.6431677252       11.9358398652        0.8020413242  S14       170             1.0000000000
      1323       122  ASN       HB2            -3.0831301907       12.9682619082        0.9950600396  S14       170             1.0000000000
      1324       122  ASN       QQH5           -2.5077444149       11.9790642433        2.3747272552  S14       170             1.0000000000
      1325       122  ASN       CG             -3.4851196351       10.8658416536        0.8291282781  S14       170             1.0000000000
      1326       122  ASN       OD1            -3.0875321636        9.6744624851        0.9112628182  S14       170             1.0000000000
      1327       122  ASN       ND2            -4.6961035784       11.1691927582        0.3236158454  S14       170             1.0000000000
      1328       122  ASN       HD21           -5.3528524149       10.4198689022        0.0402058365  S14       170             1.0000000000
      1329       122  ASN       HD22           -4.9390482558       12.1497301202        0.1075878638  S14       170             1.0000000000
      1330       123  LYS       CE             -3.1475497983        1.7293435331       -4.8902792572  S14       234             1.0000000000
      1331       123  LYS       HE1            -3.5992347162        1.9732342857       -3.9202855465  S14       234             1.0000000000
      1332       123  LYS       HE2            -3.9382267362        1.6795641592       -5.6484331492  S14       234             1.0000000000
      1333       123  LYS       NZ             -2.2178831373        2.7851763974       -5.2758099923  S14       234             1.0000000000
      1334       123  LYS       HZ1            -1.7272764281        2.5562698690       -6.1736801517  S14       234             1.0000000000
      1335       123  LYS       HZ2            -1.4692229690        2.9556605871       -4.5692418446  S14       234             1.0000000000
      1336       123  LYS       HZ3            -2.7407522584        3.7025107601       -5.3941999941  S14       234             1.0000000000
      1337       123  LYS       QQH6           -2.6131640175        0.7727375452       -4.8167479764  S14       234             1.0000000000
      1338       124  SER       CB              2.5063451908        3.5040037905       -6.1086647537  S14       235             1.0000000000
      1339       124  SER       HB1             3.2076740422        2.8302390578       -6.6263610008  S14       235             1.0000000000
      1340       124  SER       HB2             3.0631542133        4.4149441431       -5.8183082413  S14       235             1.0000000000
      1341       124  SER       OG              1.4406049678        3.8156047821       -7.0147706706  S14       235             1.0000000000
      1342       124  SER       HG1             0.9448911646        4.6238219764       -6.7105795171  S14       235             1.0000000000
      1343       124  SER       QQH7            2.1244146379        3.0082589524       -5.1870181942  S14       235             1.0000000000
      1344       125  PNM       S1             -3.0623731093        9.7755553021       -6.2393349147  S14       523             1.0000000000
      1345       125  PNM       C2             -1.8306230615        8.5368947306       -6.9439848704  S14       523             1.0000000000
      1346       125  PNM       C3             -1.4174802835        7.6669100937       -5.7245482918  S14       523             1.0000000000
      1347       125  PNM       N4             -2.5936468219        7.5522403438       -4.8391867050  S14       523             1.0000000000
      1348       125  PNM       C5             -3.7121018725        8.5502413950       -5.0764334027  S14       523             1.0000000000
      1349       125  PNM       C6             -3.6242234067        8.9291944352       -3.5351319779  S14       523             1.0000000000
      1350       125  PNM       C7             -2.4790462153        7.8970971501       -3.4753116425  S14       523             1.0000000000
      1351       125  PNM       O8             -1.5501832101        7.6799903606       -2.6847587931  S14       523             1.0000000000
      1352       125  PNM       C9             -2.4962963908        7.6843142600       -8.0105056821  S14       523             1.0000000000
      1353       125  PNM       C10            -0.6359120842        9.2626124003       -7.5323936111  S14       523             1.0000000000
      1354       125  PNM       C11            -0.8749512311        6.3130644836       -6.1502948408  S14       523             1.0000000000
      1355       125  PNM       O12            -1.5356595373        5.2690353695       -5.9646164207  S14       523             1.0000000000
      1356       125  PNM       O13             0.3428105569        6.3162352603       -6.6915596179  S14       523             1.0000000000
      1357       125  PNM       N14            -3.0784453433       10.2432864260       -3.2811348737  S14       523             1.0000000000
      1358       125  PNM       C15            -3.6338387577       11.3645878671       -3.7954843727  S14       523             1.0000000000
      1359       125  PNM       O16            -4.7066283337       11.3220812924       -4.4669972355  S14       523             1.0000000000
      1360       125  PNM       C17            -2.9003966683       12.6614290446       -3.5583456844  S14       523             1.0000000000
      1361       125  PNM       C18            -1.8875187812       12.8880718371       -4.6507862101  S14       523             1.0000000000
      1362       125  PNM       C19            -0.5545979737       13.1838422453       -4.3350109956  S14       523             1.0000000000
      1363       125  PNM       C20             0.3832312426       13.3780566327       -5.3520269809  S14       523             1.0000000000
      1364       125  PNM       C21             0.0003442633       13.2641596829       -6.6898786668  S14       523             1.0000000000
      1365       125  PNM       C22            -1.3303217504       12.9812077426       -7.0090396033  S14       523             1.0000000000
      1366       125  PNM       C23            -2.2749904543       12.8020073441       -5.9973205184  S14       523             1.0000000000
      1367       125  PNM       H24            -0.6082044590        8.1983761464       -5.1699429345  S14       523             1.0000000000
      1368       125  PNM       H25            -0.9221301072        9.7938808507       -8.4465310733  S14       523             1.0000000000
      1369       125  PNM       H26             0.1532757438        8.5443729428       -7.7850171171  S14       523             1.0000000000
      1370       125  PNM       H27            -0.2224059697        9.9963713881       -6.8328065374  S14       523             1.0000000000
      1371       125  PNM       H28            -2.8662385573        8.3103281995       -8.8286570682  S14       523             1.0000000000
      1372       125  PNM       H29            -3.3386804510        7.1128856801       -7.6024215690  S14       523             1.0000000000
      1373       125  PNM       H30            -1.7690122040        6.9770385906       -8.4266799963  S14       523             1.0000000000
      1374       125  PNM       H31            -4.6667409598        8.0737744923       -5.3828237250  S14       523             1.0000000000
      1375       125  PNM       H32            -4.5558077118        8.7397412026       -2.9526959073  S14       523             1.0000000000
      1376       125  PNM       H33            -2.4005213739       12.6481332549       -2.5751393021  S14       523             1.0000000000
      1377       125  PNM       H34            -3.6304659688       13.4883605964       -3.5491543171  S14       523             1.0000000000
      1378       125  PNM       H35            -0.2490753786       13.2630861960       -3.2840437849  S14       523             1.0000000000
      1379       125  PNM       H36             1.4252790519       13.6082339977       -5.0972853006  S14       523             1.0000000000
      1380       125  PNM       H37             0.7417282135       13.4024423954       -7.4862742118  S14       523             1.0000000000
      1381       125  PNM       H38            -1.6360047823       12.8947338788       -8.0597667076  S14       523             1.0000000000
      1382       125  PNM       H39            -3.3242483633       12.6066825573       -6.2512779712  S14       523             1.0000000000
      1383       125  PNM       H40            -2.1753237787       10.2955860015       -2.7712264868  S14       523             1.0000000000
      1384       126  TIP3      OH2            -4.4619853522        7.8567084883       -0.4932151814  S14       290             1.0000000000
      1385       126  TIP3      H1             -6.0415956387        7.6889191716       -0.3822892644  S14       290             1.0000000000
      1386       126  TIP3      H2             -3.9060364448        8.4975112027        0.0451949465  S14       290             1.0000000000
      1387       127  SER       CB             -2.9493071199        5.1092849110       -2.4652869412  S15       70              1.0000000000
      1388       127  SER       HB1            -3.4990884977        4.2830673666       -2.9427824079  S15       70              1.0000000000
      1389       127  SER       HB2            -1.9770492967        5.2438036296       -2.9646220849  S15       70              1.0000000000
      1390       127  SER       OG             -3.7340604789        6.3051921937       -2.6145808278  S15       70              1.0000000000
      1391       127  SER       HG1            -3.9400872926        7.3387254076       -1.1446890482  S15       70              1.0000000000
      1392       127  SER       QQH1           -2.7850608273        4.8932291989       -1.3906124255  S15       70              1.0000000000
      1393       128  LYS       CD             -6.3582856129        3.4778103649       -2.0190646076  S15       73              1.0000000000
      1394       128  LYS       HD1            -7.1580763548        3.1056995053       -2.6687418599  S15       73              1.0000000000
      1395       128  LYS       HD2            -5.4111300388        3.3297217543       -2.5539860090  S15       73              1.0000000000
      1396       128  LYS       QQH2           -6.3444563550        2.8771618129       -1.0967714619  S15       73              1.0000000000
      1397       128  LYS       CE             -6.5615435419        4.9509250679       -1.7273779127  S15       73              1.0000000000
      1398       128  LYS       HE1            -5.8221075266        5.2913246077       -0.9670458313  S15       73              1.0000000000
      1399       128  LYS       HE2            -7.5573278554        5.1145245389       -1.2584906178  S15       73              1.0000000000
      1400       128  LYS       NZ             -6.4068311613        5.7318821164       -2.9287737276  S15       73              1.0000000000
      1401       128  LYS       HZ1            -6.8349962542        5.3053715851       -3.7627028700  S15       73              1.0000000000
      1402       128  LYS       HZ2            -4.6066622834        6.0673228241       -3.0549476062  S15       73              1.0000000000
      1403       128  LYS       HZ3            -6.7621218754        6.7002673056       -2.8315248717  S15       73              1.0000000000
      1404       129  SER       CB             -4.6495243978        4.5598626038       -6.6484534213  S15       130             1.0000000000
      1405       129  SER       HB1            -4.7280391844        5.5040588799       -7.2031252280  S15       130             1.0000000000
      1406       129  SER       HB2            -3.9508517187        3.8954447562       -7.1921007871  S15       130             1.0000000000
      1407       129  SER       OG             -4.1137659611        4.8123061156       -5.3188651019  S15       130             1.0000000000
      1408       129  SER       HG1            -3.4597246499        5.5608030458       -5.3931379710  S15       130             1.0000000000
      1409       129  SER       QQH3           -5.6300153191        4.0711790472       -6.5610936224  S15       130             1.0000000000
      1410       130  GLU       CB             -9.8831813298        9.6908988029        0.6273182034  S15       166             1.0000000000
      1411       130  GLU       HB1            -9.5540380989       10.3218168690       -0.2091824455  S15       166             1.0000000000
      1412       130  GLU       HB2           -10.9494261507        9.4914802676        0.4931227328  S15       166             1.0000000000
      1413       130  GLU       QQH4           -9.7237700045       10.1984370775        1.5848830221  S15       166             1.0000000000
      1414       130  GLU       CG             -9.1127172122        8.3902797783        0.5583986690  S15       166             1.0000000000
      1415       130  GLU       HG1            -9.5651544793        7.7271535016       -0.1935218150  S15       166             1.0000000000
      1416       130  GLU       HG2            -9.1671136042        7.8377859077        1.5119862971  S15       166             1.0000000000
      1417       130  GLU       CD             -7.6741279662        8.6002851618        0.1875552807  S15       166             1.0000000000
      1418       130  GLU       OE1            -7.1075876693        9.6965635862        0.1998617136  S15       166             1.0000000000
      1419       130  GLU       OE2            -7.0237848302        7.4811031270       -0.1647731784  S15       166             1.0000000000
      1420       131  ASN       CB             -2.6214898450       12.0205635877        1.2856802258  S15       170             1.0000000000
      1421       131  ASN       HB1            -1.6418285619       11.9394173520        0.8030670186  S15       170             1.0000000000
      1422       131  ASN       HB2            -3.0830299409       12.9700230746        0.9963845995  S15       170             1.0000000000
      1423       131  ASN       QQH5           -2.5064310828       11.9809762860        2.3756759151  S15       170             1.0000000000
      1424       131  ASN       CG             -3.4816405665       10.8667231135        0.8297537415  S15       170             1.0000000000
      1425       131  ASN       OD1            -3.0827195382        9.6761049952        0.9162307736  S15       170             1.0000000000
      1426       131  ASN       ND2            -4.6913904427       11.1674139460        0.3196697033  S15       170             1.0000000000
      1427       131  ASN       HD21           -5.3474311261       10.4169807536        0.0378687728  S15       170             1.0000000000
      1428       131  ASN       HD22           -4.9355225761       12.1473919561        0.1022516562  S15       170             1.0000000000
      1429       132  LYS       CE             -3.1522815959        1.7290910816       -4.8831915547  S15       234             1.0000000000
      1430       132  LYS       HE1            -3.6034326136        1.9700818208       -3.9121742778  S15       234             1.0000000000
      1431       132  LYS       HE2            -3.9438107958        1.6793978765       -5.6405469776  S15       234             1.0000000000
      1432       132  LYS       NZ             -2.2249122418        2.7874046895       -5.2674197391  S15       234             1.0000000000
      1433       132  LYS       HZ1            -1.7354584107        2.5617690450       -6.1668157343  S15       234             1.0000000000
      1434       132  LYS       HZ2            -1.4747758925        2.9567243939       -4.5621496849  S15       234             1.0000000000
      1435       132  LYS       HZ3            -2.7486569144        3.7046578487       -5.3826805802  S15       234             1.0000000000
      1436       132  LYS       QQH6           -2.6160749065        0.7732826452       -4.8122050060  S15       234             1.0000000000
      1437       133  SER       CB              2.5040203660        3.5031743356       -6.1095911046  S15       235             1.0000000000
      1438       133  SER       HB1             3.2056589323        2.8296180123       -6.6271576399  S15       235             1.0000000000
      1439       133  SER       HB2             3.0603351704        4.4145722140       -5.8197383958  S15       235             1.0000000000
      1440       133  SER       OG              1.4378698539        3.8137094118       -7.0155491635  S15       235             1.0000000000
      1441       133  SER       HG1             0.9413446954        4.6212042461       -6.7107077906  S15       235             1.0000000000
      1442       133  SER       QQH7            2.1226108259        3.0076192609       -5.1876519526  S15       235             1.0000000000
      1443       134  PNM       S1             -3.0690923478        9.7642779901       -6.2401060311  S15       523             1.0000000000
      1444       134  PNM       C2             -1.8342057087        8.5280632072       -6.9426590221  S15       523             1.0000000000
      1445       134  PNM       C3             -1.4239607853        7.6571886755       -5.7233941978  S15       523             1.0000000000
      1446       134  PNM       N4             -2.6026658483        7.5378908369       -4.8413503953  S15       523             1.0000000000
      1447       134  PNM       C5             -3.7192796898        8.5396983347       -5.0772363169  S15       523             1.0000000000
      1448       134  PNM       C6             -3.6276569658        8.9195638136       -3.5364538464  S15       523             1.0000000000
      1449       134  PNM       C7             -2.4845186260        7.8863896346       -3.4774159308  S15       523             1.0000000000
      1450       134  PNM       O8             -1.5502542925        7.6764733631       -2.6912710659  S15       523             1.0000000000
      1451       134  PNM       C9             -2.4954351843        7.6766065035       -8.0127038198  S15       523             1.0000000000
      1452       134  PNM       C10            -0.6379204301        9.2555036293       -7.5257290882  S15       523             1.0000000000
      1453       134  PNM       C11            -0.8767199912        6.3053738598       -6.1489466888  S15       523             1.0000000000
      1454       134  PNM       O12            -1.5336412524        5.2590844739       -5.9634378507  S15       523             1.0000000000
      1455       134  PNM       O13             0.3414442728        6.3132362618       -6.6895440297  S15       523             1.0000000000
      1456       134  PNM       N14            -3.0772018127       10.2316217635       -3.2828902972  S15       523             1.0000000000
      1457       134  PNM       C15            -3.6324966578       11.3553194033       -3.7916608876  S15       523             1.0000000000
      1458       134  PNM       O16            -4.7078855146       11.3161184796       -4.4591783965  S15       523             1.0000000000
      1459       134  PNM       C17            -2.8957530599       12.6498930132       -3.5529666923  S15       523             1.0000000000
      1460       134  PNM       C18            -1.8862625504       12.8792405887       -4.6480255676  S15       523             1.0000000000
      1461       134  PNM       C19            -0.5534461890       13.1790221375       -4.3354686815  S15       523             1.0000000000
      1462       134  PNM       C20             0.3811171715       13.3771901755       -5.3547194624  S15       523             1.0000000000
      1463       134  PNM       C21            -0.0049141313       13.2633766961       -6.6916779177  S15       523             1.0000000000
      1464       134  PNM       C22            -1.3355095364       12.9765298935       -7.0076259433  S15       523             1.0000000000
      1465       134  PNM       C23            -2.2769555829       12.7933095858       -5.9936130090  S15       523             1.0000000000
      1466       134  PNM       H24            -0.6177725217        8.1895248715       -5.1649743119  S15       523             1.0000000000
      1467       134  PNM       H25            -0.9203269162        9.7855918795       -8.4416837695  S15       523             1.0000000000
      1468       134  PNM       H26             0.1537215831        8.5383484957       -7.7736559741  S15       523             1.0000000000
      1469       134  PNM       H27            -0.2293078229        9.9905107671       -6.8246918005  S15       523             1.0000000000
      1470       134  PNM       H28            -2.8634868426        8.3035618805       -8.8310174313  S15       523             1.0000000000
      1471       134  PNM       H29            -3.3384184044        7.1034872625       -7.6082963496  S15       523             1.0000000000
      1472       134  PNM       H30            -1.7657775774        6.9710710493       -8.4275701294  S15       523             1.0000000000
      1473       134  PNM       H31            -4.6757007183        8.0656721040       -5.3818211376  S15       523             1.0000000000
      1474       134  PNM       H32            -4.5585797574        8.7327869872       -2.9521193683  S15       523             1.0000000000
      1475       134  PNM       H33            -2.3922996566       12.6320587264       -2.5716126184  S15       523             1.0000000000
      1476       134  PNM       H34            -3.6241833793       13.4782023859       -3.5378887438  S15       523             1.0000000000
      1477       134  PNM       H35            -0.2454432405       13.2584395908       -3.2852484780  S15       523             1.0000000000
      1478       134  PNM       H36             1.4230928755       13.6105173598       -5.1025092679  S15       523             1.0000000000
      1479       134  PNM       H37             0.7339958202       13.4047024288       -7.4898366858  S15       523             1.0000000000
      1480       134  PNM       H38            -1.6437574487       12.8903708043       -8.0576235650  S15       523             1.0000000000
      1481       134  PNM       H39            -3.3262795916       12.5951646473       -6.2450538356  S15       523             1.0000000000
      1482       134  PNM       H40            -2.1732648746       10.2809903016       -2.7740557845  S15       523             1.0000000000
      1483       135  TIP3      OH2            -4.4585009397        7.8594957765       -0.4871501051  S15       290             1.0000000000
      1484       135  TIP3      H1             -6.0448437351        7.6876645370       -0.3649551392  S15       290             1.0000000000
      1485       135  TIP3      H2             -3.9015656788        8.4990340485        0.0518017762  S15       290             1.0000000000
      1486       136  SER       CB             -2.9434010842        5.1078857149       -2.4665444137  S16       70              1.0000000000
      1487       136  SER       HB1            -3.4904407724        4.2804511170       -2.9448695794  S16       70              1.0000000000
      1488       136  SER       HB2            -1.9711014143        5.2451238534       -2.9650997080  S16       70              1.0000000000
      1489       136  SER       OG             -3.7321243642        6.3006854516       -2.6147995586  S16       70              1.0000000000
      1490       136  SER       HG1            -3.9387326876        7.3398503303       -1.1395262466  S16       70              1.0000000000
      1491       136  SER       QQH1           -2.7788407070        4.8912711624       -1.3920762249  S16       70              1.0000000000
      1492       137  LYS       CD             -6.3500170823        3.4737557652       -2.0346714293  S16       73              1.0000000000
      1493       137  LYS       HD1            -7.1476856732        3.0965355226       -2.6836890373  S16       73              1.0000000000
      1494       137  LYS       HD2            -5.4014045456        3.3242875984       -2.5665591439  S16       73              1.0000000000
      1495       137  LYS       QQH2           -6.3374336543        2.8789281014       -1.1087110688  S16       73              1.0000000000
      1496       137  LYS       CE             -6.5577741860        4.9482115619       -1.7530471940  S16       73              1.0000000000
      1497       137  LYS       HE1            -5.8260488193        5.2946932024       -0.9880567767  S16       73              1.0000000000
      1498       137  LYS       HE2            -7.5585349234        5.1131258733       -1.2953432226  S16       73              1.0000000000
      1499       137  LYS       NZ             -6.3937821927        5.7224535923       -2.9579775123  S16       73              1.0000000000
      1500       137  LYS       HZ1            -6.8130885102        5.2890849727       -3.7926947704  S16       73              1.0000000000
      1501       137  LYS       HZ2            -4.6010317012        6.0614287783       -3.0636365384  S16       73              1.0000000000
      1502       137  LYS       HZ3            -6.7549145912        6.6896950065       -2.8689888824  S16       73              1.0000000000
      1503       138  SER       CB             -4.6493476611        4.5635081091       -6.6430920729  S16       130             1.0000000000
      1504       138  SER       HB1            -4.7246905726        5.5064059722       -7.2001769303  S16       130             1.0000000000
      1505       138  SER       HB2            -3.9479553834        3.8979052878       -7.1815625861  S16       130             1.0000000000
      1506       138  SER       OG             -4.1202886638        4.8186126820       -5.3108165617  S16       130             1.0000000000
      1507       138  SER       HG1            -3.4713486796        5.5723706495       -5.3811815433  S16       130             1.0000000000
      1508       138  SER       QQH3           -5.6303662404        4.0751517561       -6.5597171356  S16       130             1.0000000000
      1509       139  GLU       CB             -9.8865712199        9.6944494176        0.6281575712  S16       166             1.0000000000
      1510       139  GLU       HB1            -9.5558947052       10.3247022347       -0.2082658952  S16       166             1.0000000000
      1511       139  GLU       HB2           -10.9529434626        9.4962113028        0.4930604472  S16       166             1.0000000000
      1512       139  GLU       QQH4           -9.7274143465       10.2020875801        1.5857577439  S16       166             1.0000000000
      1513       139  GLU       CG             -9.1174792462        8.3930517121        0.5605805985  S16       166             1.0000000000
      1514       139  GLU       HG1            -9.5674155693        7.7317769461       -0.1945231245  S16       166             1.0000000000
      1515       139  GLU       HG2            -9.1765971635        7.8388890691        1.5128986784  S16       166             1.0000000000
      1516       139  GLU       CD             -7.6770401048        8.6013713783        0.1959818691  S16       166             1.0000000000
      1517       139  GLU       OE1            -7.1104277224        9.6974677723        0.2035036081  S16       166             1.0000000000
      1518       139  GLU       OE2            -7.0242956101        7.4795679709       -0.1456969689  S16       166             1.0000000000
      1519       140  ASN       CB             -2.6202391625       12.0220460032        1.2865904118  S16       170             1.0000000000
      1520       140  ASN       HB1            -1.6403920488       11.9419340525        0.8041921608  S16       170             1.0000000000
      1521       140  ASN       HB2            -3.0825283906       12.9711575530        0.9974331740  S16       170             1.0000000000
      1522       140  ASN       QQH5           -2.5052946807       11.9823626050        2.3766116224  S16       170             1.0000000000
      1523       140  ASN       CG             -3.4785973481       10.8671623184        0.8303302725  S16       170             1.0000000000
      1524       140  ASN       OD1            -3.0790713595        9.6770448077        0.9207004964  S16       170             1.0000000000
      1525       140  ASN       ND2            -4.6870109766       11.1658901720        0.3158683798  S16       170             1.0000000000
      1526       140  ASN       HD21           -5.3425137811       10.4146220676        0.0354672951  S16       170             1.0000000000
      1527       140  ASN       HD22           -4.9319860510       12.1454094700        0.0970473906  S16       170             1.0000000000
      1528       141  LYS       CE             -3.1569925108        1.7291483119       -4.8759908914  S16       234             1.0000000000
      1529       141  LYS       HE1            -3.6077138478        1.9670212049       -3.9039641378  S16       234             1.0000000000
      1530       141  LYS       HE2            -3.9492604390        1.6795374981       -5.6326230124  S16       234             1.0000000000
      1531       141  LYS       NZ             -2.2319735443        2.7900219573       -5.2587301621  S16       234             1.0000000000
      1532       141  LYS       HZ1            -1.7436432432        2.5677340996       -6.1597006790  S16       234             1.0000000000
      1533       141  LYS       HZ2            -1.4803173714        2.9579566869       -4.5547726323  S16       234             1.0000000000
      1534       141  LYS       HZ3            -2.7565402977        3.7072172317       -5.3708029473  S16       234             1.0000000000
      1535       141  LYS       QQH6           -2.6189315005        0.7741955535       -4.8077187957  S16       234             1.0000000000
      1536       142  SER       CB              2.5015347455        3.5024576566       -6.1105184163  S16       235             1.0000000000
      1537       142  SER       HB1             3.2034568010        2.8291663704       -6.6280160915  S16       235             1.0000000000
      1538       142  SER       HB2             3.0573697360        4.4143238078       -5.8211727213  S16       235             1.0000000000
      1539       142  SER       OG              1.4349279653        3.8119290600       -7.0162721652  S16       235             1.0000000000
      1540       142  SER       HG1             0.9376430122        4.6187054853       -6.7107479664  S16       235             1.0000000000
      1541       142  SER       QQH7            2.1207083595        3.0070205344       -5.1882953662  S16       235             1.0000000000
      1542       143  PNM       S1             -3.0761082770        9.7526127705       -6.2409009639  S16       523             1.0000000000
      1543       143  PNM       C2             -1.8379536569        8.5187812219       -6.9409413684  S16       523             1.0000000000
      1544       143  PNM       C3             -1.4310930036        7.6467967865       -5.7218836719  S16       523             1.0000000000
      1545       143  PNM       N4             -2.6126642816        7.5224453122       -4.8435910594  S16       523             1.0000000000
      1546       143  PNM       C5             -3.7270571346        8.5286213101       -5.0780737372  S16       523             1.0000000000
      1547       143  PNM       C6             -3.6314974906        8.9094221567       -3.5379190966  S16       523             1.0000000000
      1548       143  PNM       C7             -2.4907882192        7.8749215809       -3.4795865549  S16       523             1.0000000000
      1549       143  PNM       O8             -1.5509363746        7.6725479721       -2.6981257531  S16       523             1.0000000000
      1550       143  PNM       C9             -2.4944759722        7.6686870155       -8.0148172436  S16       523             1.0000000000
      1551       143  PNM       C10            -0.6399318497        9.2479941458       -7.5182709312  S16       523             1.0000000000
      1552       143  PNM       C11            -0.8787048125        6.2973056503       -6.1474592594  S16       523             1.0000000000
      1553       143  PNM       O12            -1.5313774714        5.2485318158       -5.9625152189  S16       523             1.0000000000
      1554       143  PNM       O13             0.3399601579        6.3104870321       -6.6873601979  S16       523             1.0000000000
      1555       143  PNM       N14            -3.0757946790       10.2191664665       -3.2848191018  S16       523             1.0000000000
      1556       143  PNM       C15            -3.6308795208       11.3454533721       -3.7875748323  S16       523             1.0000000000
      1557       143  PNM       O16            -4.7090582314       11.3097641607       -4.4507653093  S16       523             1.0000000000
      1558       143  PNM       C17            -2.8906911468       12.6376272235       -3.5472396777  S16       523             1.0000000000
      1559       143  PNM       C18            -1.8848517424       12.8699923131       -4.6450754582  S16       523             1.0000000000
      1560       143  PNM       C19            -0.5521831752       13.1740292443       -4.3358726800  S16       523             1.0000000000
      1561       143  PNM       C20             0.3789409993       13.3763698908       -5.3574400438  S16       523             1.0000000000
      1562       143  PNM       C21            -0.0103890631       13.2626826318       -6.6934571520  S16       523             1.0000000000
      1563       143  PNM       C22            -1.3408915214       12.9717716360       -7.0060653244  S16       523             1.0000000000
      1564       143  PNM       C23            -2.2789386827       12.7842837888       -5.9896661869  S16       523             1.0000000000
      1565       143  PNM       H24            -0.6283089008        8.1799959078       -5.1592809645  S16       523             1.0000000000
      1566       143  PNM       H25            -0.9183019656        9.7768989928       -8.4361253443  S16       523             1.0000000000
      1567       143  PNM       H26             0.1542119363        8.5319205817       -7.7612873715  S16       523             1.0000000000
      1568       143  PNM       H27            -0.2364891597        9.9843134104       -6.8156944134  S16       523             1.0000000000
      1569       143  PNM       H28            -2.8604677848        8.2967273021       -8.8332375262  S16       523             1.0000000000
      1570       143  PNM       H29            -3.3381436663        7.0938279423       -7.6144024095  S16       523             1.0000000000
      1571       143  PNM       H30            -1.7624075043        6.9650107624       -8.4283567977  S16       523             1.0000000000
      1572       143  PNM       H31            -4.6853877501        8.0574591302       -5.3808114344  S16       523             1.0000000000
      1573       143  PNM       H32            -4.5617397366        8.7256572872       -2.9516101049  S16       523             1.0000000000
      1574       143  PNM       H33            -2.3834260809       12.6149926324       -2.5678838604  S16       523             1.0000000000
      1575       143  PNM       H34            -3.6174802163       13.4673491213       -3.5259203427  S16       523             1.0000000000
      1576       143  PNM       H35            -0.2416099612       13.2535848510       -3.2864211944  S16       523             1.0000000000
      1577       143  PNM       H36             1.4208278239       13.6129968667       -5.1078388729  S16       523             1.0000000000
      1578       143  PNM       H37             0.7259302520       13.4072456091       -7.4934353534  S16       523             1.0000000000
      1579       143  PNM       H38            -1.6518102191       12.8859706046       -8.0553207588  S16       523             1.0000000000
      1580       143  PNM       H39            -3.3283173374       12.5831728287       -6.2385048694  S16       523             1.0000000000
      1581       143  PNM       H40            -2.1709892945       10.2652931215       -2.7771661415  S16       523             1.0000000000
      1582       144  TIP3      OH2            -4.4562875644        7.8604736742       -0.4818056869  S16       290             1.0000000000
      1583       144  TIP3      H1             -6.0460360208        7.6864272075       -0.3487004041  S16       290             1.0000000000
      1584       144  TIP3      H2             -3.8983956993        8.4988437644        0.0568472011  S16       290             1.0000000000
      1585       145  SER       CB             -2.9383643930        5.1073142403       -2.4677709065  S17       70              1.0000000000
      1586       145  SER       HB1            -3.4820615716        4.2782224269       -2.9473480862  S17       70              1.0000000000
      1587       145  SER       HB2            -1.9662355874        5.2483549675       -2.9655075388  S17       70              1.0000000000
      1588       145  SER       OG             -3.7310089558        6.2967786668       -2.6141567595  S17       70              1.0000000000
      1589       145  SER       HG1            -3.9378347857        7.3403067267       -1.1354377269  S17       70              1.0000000000
      1590       145  SER       QQH1           -2.7734240889        4.8893715566       -1.3936354304  S17       70              1.0000000000
      1591       146  LYS       CD             -6.3408759228        3.4710040450       -2.0507071838  S17       73              1.0000000000
      1592       146  LYS       HD1            -7.1360682102        3.0888401971       -2.6995458692  S17       73              1.0000000000
      1593       146  LYS       HD2            -5.3905124168        3.3203378728       -2.5790374997  S17       73              1.0000000000
      1594       146  LYS       QQH2           -6.3300205369        2.8819262380       -1.1212082963  S17       73              1.0000000000
      1595       146  LYS       CE             -6.5534266148        4.9466069536       -1.7789252234  S17       73              1.0000000000
      1596       146  LYS       HE1            -5.8322896118        5.2984373982       -1.0065084140  S17       73              1.0000000000
      1597       146  LYS       HE2            -7.5606512527        5.1125414389       -1.3367332576  S17       73              1.0000000000
      1598       146  LYS       NZ             -6.3759311426        5.7155653619       -2.9858620327  S17       73              1.0000000000
      1599       146  LYS       HZ1            -6.7809791344        5.2759243663       -3.8244418326  S17       73              1.0000000000
      1600       146  LYS       HZ2            -4.5993290015        6.0553737061       -3.0638249186  S17       73              1.0000000000
      1601       146  LYS       HZ3            -6.7446330043        6.6808872341       -2.9055917278  S17       73              1.0000000000
      1602       147  SER       CB             -4.6495138890        4.5674350200       -6.6373753760  S17       130             1.0000000000
      1603       147  SER       HB1            -4.7219152387        5.5094371144       -7.1962198602  S17       130             1.0000000000
      1604       147  SER       HB2            -3.9451550126        3.9012464028       -7.1710209264  S17       130             1.0000000000
      1605       147  SER       OG             -4.1275266866        4.8243092104       -5.3022146103  S17       130             1.0000000000
      1606       147  SER       HG1            -3.4854976730        5.5848764643       -5.3672420681  S17       130             1.0000000000
      1607       147  SER       QQH3           -5.6309880926        4.0790060016       -6.5585449733  S17       130             1.0000000000
      1608       148  GLU       CB             -9.8892443452        9.6974649201        0.6289037727  S17       166             1.0000000000
      1609       148  GLU       HB1            -9.5571943366       10.3272047590       -0.2073349007  S17       166             1.0000000000
      1610       148  GLU       HB2           -10.9556865157        9.5002208112        0.4929071780  S17       166             1.0000000000
      1611       148  GLU       QQH4           -9.7305109868       10.2051526455        1.5865486596  S17       166             1.0000000000
      1612       148  GLU       CG             -9.1213224708        8.3953730925        0.5625177226  S17       166             1.0000000000
      1613       148  GLU       HG1            -9.5690900564        7.7357803806       -0.1954432990  S17       166             1.0000000000
      1614       148  GLU       HG2            -9.1847228445        7.8397177151        1.5136864659  S17       166             1.0000000000
      1615       148  GLU       CD             -7.6792442265        8.6022747008        0.2036142471  S17       166             1.0000000000
      1616       148  GLU       OE1            -7.1127008521        9.6982406699        0.2068801616  S17       166             1.0000000000
      1617       148  GLU       OE2            -7.0244346901        7.4781784007       -0.1284504065  S17       166             1.0000000000
      1618       149  ASN       CB             -2.6189386823       12.0228324398        1.2874082791  S17       170             1.0000000000
      1619       149  ASN       HB1            -1.6388674895       11.9433487090        0.8053976121  S17       170             1.0000000000
      1620       149  ASN       HB2            -3.0815937980       12.9716942869        0.9982083053  S17       170             1.0000000000
      1621       149  ASN       QQH5           -2.5042954691       11.9832236688        2.3774407676  S17       170             1.0000000000
      1622       149  ASN       CG             -3.4760346824       10.8672198146        0.8308422232  S17       170             1.0000000000
      1623       149  ASN       OD1            -3.0765763754        9.6773503274        0.9247561942  S17       170             1.0000000000
      1624       149  ASN       ND2            -4.6829843017       11.1646949192        0.3121665531  S17       170             1.0000000000
      1625       149  ASN       HD21           -5.3381979476       10.4128500046        0.0330549180  S17       170             1.0000000000
      1626       149  ASN       HD22           -4.9283165416       12.1439690961        0.0920702087  S17       170             1.0000000000
      1627       150  LYS       CE             -3.1615647077        1.7295140604       -4.8688611021  S17       234             1.0000000000
      1628       150  LYS       HE1            -3.6119757557        1.9641434824       -3.8958591559  S17       234             1.0000000000
      1629       150  LYS       HE2            -3.9544878687        1.6800238107       -5.6248231254  S17       234             1.0000000000
      1630       150  LYS       NZ             -2.2389288290        2.7930234709       -5.2499032478  S17       234             1.0000000000
      1631       150  LYS       HZ1            -1.7516839696        2.5742279914       -6.1524009872  S17       234             1.0000000000
      1632       150  LYS       HZ2            -1.4858327732        2.9595730399       -4.5471652577  S17       234             1.0000000000
      1633       150  LYS       HZ3            -2.7643923717        3.7102004453       -5.3586838426  S17       234             1.0000000000
      1634       150  LYS       QQH6           -2.6216463225        0.7754797389       -4.8033511120  S17       234             1.0000000000
      1635       151  SER       CB              2.4989467403        3.5018578660       -6.1114409526  S17       235             1.0000000000
      1636       151  SER       HB1             3.2011250260        2.8288658558       -6.6289667144  S17       235             1.0000000000
      1637       151  SER       HB2             3.0542963472        4.4141925227       -5.8226085141  S17       235             1.0000000000
      1638       151  SER       OG              1.4318365913        3.8103324883       -7.0169181776  S17       235             1.0000000000
      1639       151  SER       HG1             0.9338436487        4.6164226880       -6.7106848493  S17       235             1.0000000000
      1640       151  SER       QQH7            2.1187360128        3.0064631098       -5.1889307796  S17       235             1.0000000000
      1641       152  PNM       S1             -3.0832201146        9.7405185725       -6.2413872774  S17       523             1.0000000000
      1642       152  PNM       C2             -1.8417706386        8.5092098744       -6.9388504595  S17       523             1.0000000000
      1643       152  PNM       C3             -1.4387379199        7.6359176419       -5.7200230633  S17       523             1.0000000000
      1644       152  PNM       N4             -2.6234640209        7.5061962190       -4.8459073572  S17       523             1.0000000000
      1645       152  PNM       C5             -3.7352853676        8.5172252886       -5.0789732608  S17       523             1.0000000000
      1646       152  PNM       C6             -3.6356982668        8.8989094851       -3.5395312927  S17       523             1.0000000000
      1647       152  PNM       C7             -2.4977565547        7.8628504218       -3.4817870852  S17       523             1.0000000000
      1648       152  PNM       O8             -1.5521616529        7.6683708501       -2.7052470630  S17       523             1.0000000000
      1649       152  PNM       C9             -2.4933862028        7.6606662540       -8.0167802424  S17       523             1.0000000000
      1650       152  PNM       C10            -0.6418654213        9.2401893222       -7.5101201917  S17       523             1.0000000000
      1651       152  PNM       C11            -0.8808492114        6.2889880185       -6.1458222286  S17       523             1.0000000000
      1652       152  PNM       O12            -1.5288269016        5.2375447809       -5.9618672884  S17       523             1.0000000000
      1653       152  PNM       O13             0.3384082988        6.3080521230       -6.6850424306  S17       523             1.0000000000
      1654       152  PNM       N14            -3.0741912202       10.2060627269       -3.2869406774  S17       523             1.0000000000
      1655       152  PNM       C15            -3.6289479637       11.3350741345       -3.7833351885  S17       523             1.0000000000
      1656       152  PNM       O16            -4.7101114499       11.3030700346       -4.4418493213  S17       523             1.0000000000
      1657       152  PNM       C17            -2.8852486063       12.6247586026       -3.5413437696  S17       523             1.0000000000
      1658       152  PNM       C18            -1.8832725435       12.8604496396       -4.6420360642  S17       523             1.0000000000
      1659       152  PNM       C19            -0.5508085274       13.1689276056       -4.3362491770  S17       523             1.0000000000
      1660       152  PNM       C20             0.3767483198       13.3756254022       -5.3601636863  S17       523             1.0000000000
      1661       152  PNM       C21            -0.0159603251       13.2621137376       -6.6952021761  S17       523             1.0000000000
      1662       152  PNM       C22            -1.3463345198       12.9670368271       -7.0044085251  S17       523             1.0000000000
      1663       152  PNM       C23            -2.2808645315       12.7750672236       -5.9855918523  S17       523             1.0000000000
      1664       152  PNM       H24            -0.6396463917        8.1699424247       -5.1529018757  S17       523             1.0000000000
      1665       152  PNM       H25            -0.9159581128        9.7679698882       -8.4299674461  S17       523             1.0000000000
      1666       152  PNM       H26             0.1547930159        8.5251294184       -7.7479854266  S17       523             1.0000000000
      1667       152  PNM       H27            -0.2437474012        9.9777622340       -6.8058291625  S17       523             1.0000000000
      1668       152  PNM       H28            -2.8571392695        8.2898925529       -8.8352443270  S17       523             1.0000000000
      1669       152  PNM       H29            -3.3378029880        7.0839763027       -7.6206698203  S17       523             1.0000000000
      1670       152  PNM       H30            -1.7588232398        6.9589381977       -8.4289677139  S17       523             1.0000000000
      1671       152  PNM       H31            -4.6956473892        8.0492414234       -5.3799157913  S17       523             1.0000000000
      1672       152  PNM       H32            -4.5653355882        8.7186303802       -2.9513105690  S17       523             1.0000000000
      1673       152  PNM       H33            -2.3740177745       12.5971061967       -2.5641504149  S17       523             1.0000000000
      1674       152  PNM       H34            -3.6103850809       13.4558125385       -3.5134473151  S17       523             1.0000000000
      1675       152  PNM       H35            -0.2375942322       13.2485331803       -3.2876018029  S17       523             1.0000000000
      1676       152  PNM       H36             1.4184805652       13.6156562412       -5.1132327579  S17       523             1.0000000000
      1677       152  PNM       H37             0.7176588321       13.4100436145       -7.4970143559  S17       523             1.0000000000
      1678       152  PNM       H38            -1.6599972493       12.8816238237       -8.0528876976  S17       523             1.0000000000
      1679       152  PNM       H39            -3.3302603391       12.5707546489       -6.2317649272  S17       523             1.0000000000
      1680       152  PNM       H40            -2.1684641788       10.2485323743       -2.7805903149  S17       523             1.0000000000
      1681       153  TIP3      OH2            -4.4547440016        7.8600354529       -0.4770420881  S17       290             1.0000000000
      1682       153  TIP3      H1             -6.0470639896        7.6849742622       -0.3330748370  S17       290             1.0000000000
      1683       153  TIP3      H2             -3.8954661045        8.4975544898        0.0607589019  S17       290             1.0000000000
      1684       154  SER       CB             -2.9342562593        5.1077056957       -2.4692362393  S18       70              1.0000000000
      1685       154  SER       HB1            -3.4739513451        4.2767419584       -2.9505009640  S18       70              1.0000000000
      1686       154  SER       HB2            -1.9624120377        5.2536700067       -2.9659144810  S18       70              1.0000000000
      1687       154  SER       OG             -3.7317535354        6.2932991319       -2.6137801299  S18       70              1.0000000000
      1688       154  SER       HG1            -3.9378649452        7.3398886641       -1.1332779943  S18       70              1.0000000000
      1689       154  SER       QQH1           -2.7688832424        4.8875599525       -1.3954082472  S18       70              1.0000000000
      1690       155  LYS       CD             -6.3310225237        3.4695947157       -2.0669232626  S18       73              1.0000000000
      1691       155  LYS       HD1            -7.1236872743        3.0829508300       -2.7159104525  S18       73              1.0000000000
      1692       155  LYS       HD2            -5.3787060206        3.3177945820       -2.5912732857  S18       73              1.0000000000
      1693       155  LYS       QQH2           -6.3224613895        2.8861947338       -1.1341036979  S18       73              1.0000000000
      1694       155  LYS       CE             -6.5481883004        4.9462447162       -1.8045276420  S18       73              1.0000000000
      1695       155  LYS       HE1            -5.8401828632        5.3023714710       -1.0220810089  S18       73              1.0000000000
      1696       155  LYS       HE2            -7.5629634457        5.1134137600       -1.3814976906  S18       73              1.0000000000
      1697       155  LYS       NZ             -6.3527686050        5.7115598797       -3.0118527245  S18       73              1.0000000000
      1698       155  LYS       HZ1            -6.7383965794        5.2656047446       -3.8564362627  S18       73              1.0000000000
      1699       155  LYS       HZ2            -4.6062285101        6.0480466702       -3.0566226099  S18       73              1.0000000000
      1700       155  LYS       HZ3            -6.7316539857        6.6741080254       -2.9413416443  S18       73              1.0000000000
      1701       156  SER       CB             -4.6499988010        4.5715197893       -6.6313543794  S18       130             1.0000000000
      1702       156  SER       HB1            -4.7197747160        5.5129845335       -7.1913481725  S18       130             1.0000000000
      1703       156  SER       HB2            -3.9424967661        3.9053249156       -7.1606061362  S18       130             1.0000000000
      1704       156  SER       OG             -4.1354453655        4.8292756077       -5.2931464991  S18       130             1.0000000000
      1705       156  SER       HG1            -3.5016108962        5.5978408059       -5.3513963274  S18       130             1.0000000000
      1706       156  SER       QQH3           -5.6317972519        4.0826482554       -6.5576408727  S18       130             1.0000000000
      1707       157  GLU       CB             -9.8912325860        9.6999599520        0.6295269872  S18       166             1.0000000000
      1708       157  GLU       HB1            -9.5579389734       10.3293187883       -0.2065244330  S18       166             1.0000000000
      1709       157  GLU       HB2           -10.9576735141        9.5035060974        0.4927170121  S18       166             1.0000000000
      1710       157  GLU       QQH4           -9.7330593258       10.2076247880        1.5872687153  S18       166             1.0000000000
      1711       157  GLU       CG             -9.1242992463        8.3972406649        0.5641911127  S18       166             1.0000000000
      1712       157  GLU       HG1            -9.5702805288        7.7391050635       -0.1961918172  S18       166             1.0000000000
      1713       157  GLU       HG2            -9.1915712255        7.8403857490        1.5143681508  S18       166             1.0000000000
      1714       157  GLU       CD             -7.6807949621        8.6029181786        0.2103018377  S18       166             1.0000000000
      1715       157  GLU       OE1            -7.1144188177        9.6987824206        0.2099247706  S18       166             1.0000000000
      1716       157  GLU       OE2            -7.0241157210        7.4768676538       -0.1134032539  S18       166             1.0000000000
      1717       158  ASN       CB             -2.6175764574       12.0230109484        1.2881099053  S18       170             1.0000000000
      1718       158  ASN       HB1            -1.6372524399       11.9436995842        0.8066219967  S18       170             1.0000000000
      1719       158  ASN       HB2            -3.0802902080       12.9717326750        0.9986410214  S18       170             1.0000000000
      1720       158  ASN       QQH5           -2.5033759686       11.9835653594        2.3781538717  S18       170             1.0000000000
      1721       158  ASN       CG             -3.4739172787       10.8669615582        0.8312929168  S18       170             1.0000000000
      1722       158  ASN       OD1            -3.0751702105        9.6771125880        0.9284976877  S18       170             1.0000000000
      1723       158  ASN       ND2            -4.6792883509       11.1637803357        0.3085242797  S18       170             1.0000000000
      1724       158  ASN       HD21           -5.3344844800       10.4116280501        0.0304189284  S18       170             1.0000000000
      1725       158  ASN       HD22           -4.9244613948       12.1429109556        0.0871857458  S18       170             1.0000000000
      1726       159  LYS       CE             -3.1658820017        1.7301461411       -4.8619841682  S18       234             1.0000000000
      1727       159  LYS       HE1            -3.6160636171        1.9615106098       -3.8880673159  S18       234             1.0000000000
      1728       159  LYS       HE2            -3.9593923082        1.6808706722       -5.6173844608  S18       234             1.0000000000
      1729       159  LYS       NZ             -2.2456304585        2.7963314639       -5.2411129381  S18       234             1.0000000000
      1730       159  LYS       HZ1            -1.7594355041        2.5811631981       -6.1450765705  S18       234             1.0000000000
      1731       159  LYS       HZ2            -1.4911827794        2.9615172256       -4.5394924276  S18       234             1.0000000000
      1732       159  LYS       HZ3            -2.7720206440        3.7134697772       -5.3465923506  S18       234             1.0000000000
      1733       159  LYS       QQH6           -2.6240811808        0.7770096168       -4.7991902306  S18       234             1.0000000000
      1734       160  SER       CB              2.4963145963        3.5013797794       -6.1123597870  S18       235             1.0000000000
      1735       160  SER       HB1             3.1987393252        2.8287248301       -6.6300054993  S18       235             1.0000000000
      1736       160  SER       HB2             3.0511923695        4.4141326829       -5.8239952235  S18       235             1.0000000000
      1737       160  SER       OG              1.4286496742        3.8089622210       -7.0174749127  S18       235             1.0000000000
      1738       160  SER       HG1             0.9300407010        4.6144598646       -6.7105346702  S18       235             1.0000000000
      1739       160  SER       QQH7            2.1167771355        3.0059777811       -5.1895709456  S18       235             1.0000000000
      1740       161  PNM       S1             -3.0903249563        9.7284221363       -6.2418444081  S18       523             1.0000000000
      1741       161  PNM       C2             -1.8455767573        8.4994675319       -6.9363793527  S18       523             1.0000000000
      1742       161  PNM       C3             -1.4467542288        7.6247224560       -5.7177781965  S18       523             1.0000000000
      1743       161  PNM       N4             -2.6349090626        7.4893482146       -4.8482988733  S18       523             1.0000000000
      1744       161  PNM       C5             -3.7438183227        8.5056338735       -5.0799128291  S18       523             1.0000000000
      1745       161  PNM       C6             -3.6402322121        8.8880988486       -3.5412646797  S18       523             1.0000000000
      1746       161  PNM       C7             -2.5054843777        7.8501002400       -3.4839030684  S18       523             1.0000000000
      1747       161  PNM       O8             -1.5539308618        7.6640030404       -2.7125380565  S18       523             1.0000000000
      1748       161  PNM       C9             -2.4921630724        7.6526767243       -8.0185684992  S18       523             1.0000000000
      1749       161  PNM       C10            -0.6436884596        9.2321457460       -7.5013588738  S18       523             1.0000000000
      1750       161  PNM       C11            -0.8830790254        6.2805974212       -6.1440048497  S18       523             1.0000000000
      1751       161  PNM       O12            -1.5260076677        5.2262520618       -5.9614818247  S18       523             1.0000000000
      1752       161  PNM       O13             0.3368344379        6.3059461068       -6.6826176815  S18       523             1.0000000000
      1753       161  PNM       N14            -3.0723289362       10.1923772835       -3.2892622318  S18       523             1.0000000000
      1754       161  PNM       C15            -3.6266442394       11.3242074193       -3.7790130115  S18       523             1.0000000000
      1755       161  PNM       O16            -4.7110125626       11.2960513531       -4.4324909872  S18       523             1.0000000000
      1756       161  PNM       C17            -2.8794656314       12.6113842212       -3.5354101743  S18       523             1.0000000000
      1757       161  PNM       C18            -1.8815128357       12.8507095866       -4.6389826499  S18       523             1.0000000000
      1758       161  PNM       C19            -0.5493132338       13.1637764525       -4.3366182518  S18       523             1.0000000000
      1759       161  PNM       C20             0.3746064611       13.3749824751       -5.3628689299  S18       523             1.0000000000
      1760       161  PNM       C21            -0.0214977863       13.2616949571       -6.6969127849  S18       523             1.0000000000
      1761       161  PNM       C22            -1.3517121985       12.9624161677       -7.0026999226  S18       523             1.0000000000
      1762       161  PNM       C23            -2.2826562570       12.7657818534       -5.9814828282  S18       523             1.0000000000
      1763       161  PNM       H24            -0.6516026365        8.1595245293       -5.1457597902  S18       523             1.0000000000
      1764       161  PNM       H25            -0.9133219814        9.7587925465       -8.4231940613  S18       523             1.0000000000
      1765       161  PNM       H26             0.1554451960        8.5181045745       -7.7339510745  S18       523             1.0000000000
      1766       161  PNM       H27            -0.2509656862        9.9709505853       -6.7954026727  S18       523             1.0000000000
      1767       161  PNM       H28            -2.8535639732        8.2832767932       -8.8370108744  S18       523             1.0000000000
      1768       161  PNM       H29            -3.3373964418        7.0741550806       -7.6269301146  S18       523             1.0000000000
      1769       161  PNM       H30            -1.7550575084        6.9529124181       -8.4294091415  S18       523             1.0000000000
      1770       161  PNM       H31            -4.7063730710        8.0411286833       -5.3792209253  S18       523             1.0000000000
      1771       161  PNM       H32            -4.5695355566        8.7118795460       -2.9514161675  S18       523             1.0000000000
      1772       161  PNM       H33            -2.3642459321       12.5787609900       -2.5604596275  S18       523             1.0000000000
      1773       161  PNM       H34            -3.6030198483       13.4436018046       -3.5007538593  S18       523             1.0000000000
      1774       161  PNM       H35            -0.2334299172       13.2434066680       -3.2887842817  S18       523             1.0000000000
      1775       161  PNM       H36             1.4161614987       13.6184170445       -5.1186238653  S18       523             1.0000000000
      1776       161  PNM       H37             0.7093859795       13.4129992570       -7.5005557658  S18       523             1.0000000000
      1777       161  PNM       H38            -1.6681382303       12.8774604379       -8.0503671335  S18       523             1.0000000000
      1778       161  PNM       H39            -3.3320364328       12.5582359480       -6.2249780783  S18       523             1.0000000000
      1779       161  PNM       H40            -2.1656005831       10.2309147881       -2.7843424214  S18       523             1.0000000000
      1780       162  TIP3      OH2            -4.4535418868        7.8583203346       -0.4729039091  S18       290             1.0000000000
      1781       162  TIP3      H1             -6.0472706123        7.6835597608       -0.3187061192  S18       290             1.0000000000
      1782       162  TIP3      H2             -3.8927038372        8.4957543677        0.0639714111  S18       290             1.0000000000
      1783       163  SER       CB             -2.9309972980        5.1092564162       -2.4711260348  S19       70              1.0000000000
      1784       163  SER       HB1            -3.4654594021        4.2758163587       -2.9543880343  S19       70              1.0000000000
      1785       163  SER       HB2            -1.9595731920        5.2612582696       -2.9666216865  S19       70              1.0000000000
      1786       163  SER       OG             -3.7343330162        6.2904106990       -2.6140994337  S19       70              1.0000000000
      1787       163  SER       HG1            -3.9389186204        7.3390237357       -1.1332293694  S19       70              1.0000000000
      1788       163  SER       QQH1           -2.7654222513        4.8865838096       -1.3974000749  S19       70              1.0000000000
      1789       164  LYS       CD             -6.3207080041        3.4694429731       -2.0829283535  S19       73              1.0000000000
      1790       164  LYS       HD1            -7.1109372579        3.0787989349       -2.7322398275  S19       73              1.0000000000
      1791       164  LYS       HD2            -5.3664295893        3.3161889054       -2.6031065511  S19       73              1.0000000000
      1792       164  LYS       QQH2           -6.3149959985        2.8915403705       -1.1468956512  S19       73              1.0000000000
      1793       164  LYS       CE             -6.5418119004        4.9471824925       -1.8294582527  S19       73              1.0000000000
      1794       164  LYS       HE1            -5.8492610234        5.3063410107       -1.0349911532  S19       73              1.0000000000
      1795       164  LYS       HE2            -7.5649933985        5.1163763379       -1.4290624020  S19       73              1.0000000000
      1796       164  LYS       NZ             -6.3237150417        5.7106767651       -3.0353237036  S19       73              1.0000000000
      1797       164  LYS       HZ1            -6.6857156906        5.2589870818       -3.8874468418  S19       73              1.0000000000
      1798       164  LYS       HZ2            -4.6222581492        6.0398727849       -3.0393245449  S19       73              1.0000000000
      1799       164  LYS       HZ3            -6.7152769114        6.6695090133       -2.9755701240  S19       73              1.0000000000
      1800       165  SER       CB             -4.6507886574        4.5756242226       -6.6251019150  S19       130             1.0000000000
      1801       165  SER       HB1            -4.7182725024        5.5168890948       -7.1856731881  S19       130             1.0000000000
      1802       165  SER       HB2            -3.9400914651        3.9099009318       -7.1504441348  S19       130             1.0000000000
      1803       165  SER       OG             -4.1440293666        4.8333731598       -5.2837388432  S19       130             1.0000000000
      1804       165  SER       HG1            -3.5185713377        5.6101428187       -5.3340722932  S19       130             1.0000000000
      1805       165  SER       QQH3           -5.6327031763        4.0860238760       -6.5570559413  S19       130             1.0000000000
      1806       166  GLU       CB             -9.8926557682        9.7019136034        0.6300546310  S19       166             1.0000000000
      1807       166  GLU       HB1            -9.5583100987       10.3310148197       -0.2057830353  S19       166             1.0000000000
      1808       166  GLU       HB2           -10.9590889547        9.5060981717        0.4924362887  S19       166             1.0000000000
      1809       166  GLU       QQH4           -9.7350341735       10.2094988475        1.5879237647  S19       166             1.0000000000
      1810       166  GLU       CG             -9.1264948968        8.3986304626        0.5656162265  S19       166             1.0000000000
      1811       166  GLU       HG1            -9.5709865354        7.7417697312       -0.1968072369  S19       166             1.0000000000
      1812       166  GLU       HG2            -9.1971366498        7.8408002291        1.5149367705  S19       166             1.0000000000
      1813       166  GLU       CD             -7.6817641504        8.6032502888        0.2159783363  S19       166             1.0000000000
      1814       166  GLU       OE1            -7.1156667601        9.6990208085        0.2126103781  S19       166             1.0000000000
      1815       166  GLU       OE2            -7.0231838933        7.4756275321       -0.1008377275  S19       166             1.0000000000
      1816       167  ASN       CB             -2.6161579266       12.0226923980        1.2887098851  S19       170             1.0000000000
      1817       167  ASN       HB1            -1.6355452703       11.9431761971        0.8078210257  S19       170             1.0000000000
      1818       167  ASN       HB2            -3.0786292701       12.9713794685        0.9987445217  S19       170             1.0000000000
      1819       167  ASN       QQH5           -2.5025428485       11.9834589484        2.3787958839  S19       170             1.0000000000
      1820       167  ASN       CG             -3.4721882039       10.8664616931        0.8316891264  S19       170             1.0000000000
      1821       167  ASN       OD1            -3.0747952147        9.6764471340        0.9319434942  S19       170             1.0000000000
      1822       167  ASN       ND2            -4.6759148507       11.1632086309        0.3049864178  S19       170             1.0000000000
      1823       167  ASN       HD21           -5.3311538077       10.4110226816        0.0274390612  S19       170             1.0000000000
      1824       167  ASN       HD22           -4.9204841716       12.1422275522        0.0822805771  S19       170             1.0000000000
      1825       168  LYS       CE             -3.1698504738        1.7310410278       -4.8555496864  S19       234             1.0000000000
      1826       168  LYS       HE1            -3.6198806032        1.9591927173       -3.8807763056  S19       234             1.0000000000
      1827       168  LYS       HE2            -3.9638422771        1.6820119115       -5.6105076654  S19       234             1.0000000000
      1828       168  LYS       NZ             -2.2519181546        2.7998536400       -5.2326447388  S19       234             1.0000000000
      1829       168  LYS       HZ1            -1.7666221475        2.5883519951       -6.1380123072  S19       234             1.0000000000
      1830       168  LYS       HZ2            -1.4962507269        2.9636983099       -4.5320496302  S19       234             1.0000000000
      1831       168  LYS       HZ3            -2.7792449996        3.7169097942       -5.3348314670  S19       234             1.0000000000
      1832       168  LYS       QQH6           -2.6262159617        0.7787636049       -4.7954156818  S19       234             1.0000000000
      1833       169  SER       CB              2.4936860455        3.5010639157       -6.1132588737  S19       235             1.0000000000
      1834       169  SER       HB1             3.1963082026        2.8287733047       -6.6311135996  S19       235             1.0000000000
      1835       169  SER       HB2             3.0481526996        4.4141807936       -5.8252931391  S19       235             1.0000000000
      1836       169  SER       OG              1.4254270471        3.8078629778       -7.0179364687  S19       235             1.0000000000
      1837       169  SER       HG1             0.9263276449        4.6128386259       -6.7102946393  S19       235             1.0000000000
      1838       169  SER       QQH7            2.1148619369        3.0055804925       -5.1902326408  S19       235             1.0000000000
      1839       170  PNM       S1             -3.0972206533        9.7163326566       -6.2419741877  S19       523             1.0000000000
      1840       170  PNM       C2             -1.8493102531        8.4897658772       -6.9335094836  S19       523             1.0000000000
      1841       170  PNM       C3             -1.4550127389        7.6134637220       -5.7150727159  S19       523             1.0000000000
      1842       170  PNM       N4             -2.6468431009        7.4721531885       -4.8507177455  S19       523             1.0000000000
      1843       170  PNM       C5             -3.7523797087        8.4940983303       -5.0808306684  S19       523             1.0000000000
      1844       170  PNM       C6             -3.6450832982        8.8771141436       -3.5430843220  S19       523             1.0000000000
      1845       170  PNM       C7             -2.5140797406        7.8365895545       -3.4857106699  S19       523             1.0000000000
      1846       170  PNM       O8             -1.5562782011        7.6595406384       -2.7197844673  S19       523             1.0000000000
      1847       170  PNM       C9             -2.4908509542        7.6449376197       -8.0201059895  S19       523             1.0000000000
      1848       170  PNM       C10            -0.6453812052        9.2240078518       -7.4921098608  S19       523             1.0000000000
      1849       170  PNM       C11            -0.8853120042        6.2723520766       -6.1419929420  S19       523             1.0000000000
      1850       170  PNM       O12            -1.5229975387        5.2149365081       -5.9613554531  S19       523             1.0000000000
      1851       170  PNM       O13             0.3351937359        6.3042215293       -6.6801002688  S19       523             1.0000000000
      1852       170  PNM       N14            -3.0701848844       10.1782458338       -3.2917721775  S19       523             1.0000000000
      1853       170  PNM       C15            -3.6239588241       11.3129440834       -3.7746710707  S19       523             1.0000000000
      1854       170  PNM       O16            -4.7117477642       11.2887935749       -4.4227754547  S19       523             1.0000000000
      1855       170  PNM       C17            -2.8734706723       12.5977127413       -3.5295597642  S19       523             1.0000000000
      1856       170  PNM       C18            -1.8796225439       12.8409571569       -4.6359772134  S19       523             1.0000000000
      1857       170  PNM       C19            -0.5477429980       13.1586833946       -4.3369711180  S19       523             1.0000000000
      1858       170  PNM       C20             0.3725660307       13.3744679730       -5.3654837463  S19       523             1.0000000000
      1859       170  PNM       C21            -0.0268697714       13.2614526835       -6.6985506904  S19       523             1.0000000000
      1860       170  PNM       C22            -1.3569039715       12.9580274492       -7.0009833560  S19       523             1.0000000000
      1861       170  PNM       C23            -2.2842760150       12.7566262088       -5.9774332059  S19       523             1.0000000000
      1862       170  PNM       H24            -0.6640659638        8.1490300671       -5.1377957545  S19       523             1.0000000000
      1863       170  PNM       H25            -0.9104579940        9.7495114934       -8.4158984974  S19       523             1.0000000000
      1864       170  PNM       H26             0.1561061714        8.5109610058       -7.7194035207  S19       523             1.0000000000
      1865       170  PNM       H27            -0.2580359949        9.9640491943       -6.7846150916  S19       523             1.0000000000
      1866       170  PNM       H28            -2.8498167529        8.2770783224       -8.8384957551  S19       523             1.0000000000
      1867       170  PNM       H29            -3.3369350942        7.0646076380       -7.6330417442  S19       523             1.0000000000
      1868       170  PNM       H30            -1.7512460583        6.9471377026       -8.4296044714  S19       523             1.0000000000
      1869       170  PNM       H31            -4.7171426655        8.0334122532       -5.3787070404  S19       523             1.0000000000
      1870       170  PNM       H32            -4.5743919991        8.7057336696       -2.9520158213  S19       523             1.0000000000
      1871       170  PNM       H33            -2.3542367686       12.5602589783       -2.5569468692  S19       523             1.0000000000
      1872       170  PNM       H34            -3.5956139092       13.4309416581       -3.4880540821  S19       523             1.0000000000
      1873       170  PNM       H35            -0.2292496115       13.2382861948       -3.2899371688  S19       523             1.0000000000
      1874       170  PNM       H36             1.4139375005       13.6212229840       -5.1238366591  S19       523             1.0000000000
      1875       170  PNM       H37             0.7013488898       13.4160782943       -7.5039668506  S19       523             1.0000000000
      1876       170  PNM       H38            -1.6760153179       12.8735727591       -8.0478612879  S19       523             1.0000000000
      1877       170  PNM       H39            -3.3336005088       12.5458537602       -6.2183408905  S19       523             1.0000000000
      1878       170  PNM       H40            -2.1623116906       10.2125709748       -2.7885016583  S19       523             1.0000000000
      1879       171  TIP3      OH2            -4.4529229834        7.8551472373       -0.4696399791  S19       290             1.0000000000
      1880       171  TIP3      H1             -6.0460515134        7.6823786473       -0.3058032222  S19       290             1.0000000000
      1881       171  TIP3      H2             -3.8909740516        8.4925487289        0.0656261668  S19       290             1.0000000000
      1882       172  SER       CB             -2.9285141583        5.1121320166       -2.4736971424  S20       70              1.0000000000
      1883       172  SER       HB1            -3.4562726960        4.2751276851       -2.9592083628  S20       70              1.0000000000
      1884       172  SER       HB2            -1.9576373644        5.2713678069       -2.9676658820  S20       70              1.0000000000
      1885       172  SER       OG             -3.7393184060        6.2881658152       -2.6159088200  S20       70              1.0000000000
      1886       172  SER       HG1            -3.9413763800        7.3378390928       -1.1358479075  S20       70              1.0000000000
      1887       172  SER       QQH1           -2.7630650311        4.8872575440       -1.3999417607  S20       70              1.0000000000
      1888       173  LYS       CD             -6.3101555458        3.4704537677       -2.0983998539  S20       73              1.0000000000
      1889       173  LYS       HD1            -7.0983466878        3.0766706588       -2.7479698867  S20       73              1.0000000000
      1890       173  LYS       HD2            -5.3541248516        3.3152289307       -2.6145553901  S20       73              1.0000000000
      1891       173  LYS       QQH2           -6.3077626085        2.8979792161       -1.1592606091  S20       73              1.0000000000
      1892       173  LYS       CE             -6.5338361147        4.9494066432       -1.8533379158  S20       73              1.0000000000
      1893       173  LYS       HE1            -5.8580418538        5.3104061764       -1.0460198512  S20       73              1.0000000000
      1894       173  LYS       HE2            -7.5654480245        5.1218501243       -1.4783725802  S20       73              1.0000000000
      1895       173  LYS       NZ             -6.2887633530        5.7128469603       -3.0559827967  S20       73              1.0000000000
      1896       173  LYS       HZ1            -6.6247448422        5.2567699266       -3.9166781483  S20       73              1.0000000000
      1897       173  LYS       HZ2            -4.6499138199        6.0309036558       -3.0142952646  S20       73              1.0000000000
      1898       173  LYS       HZ3            -6.6946547191        6.6669793077       -3.0075338213  S20       73              1.0000000000
      1899       174  SER       CB             -4.6519066215        4.5795707465       -6.6187174517  S20       130             1.0000000000
      1900       174  SER       HB1            -4.7173407750        5.5209758355       -7.1793156547  S20       130             1.0000000000
      1901       174  SER       HB2            -3.9378791140        3.9147627558       -7.1406057582  S20       130             1.0000000000
      1902       174  SER       OG             -4.1533021801        4.8364842059       -5.2741387459  S20       130             1.0000000000
      1903       174  SER       HG1            -3.5346236496        5.6202814253       -5.3159450249  S20       130             1.0000000000
      1904       174  SER       QQH3           -5.6338678917        4.0890299889       -6.5568229079  S20       130             1.0000000000
      1905       175  GLU       CB             -9.8936413358        9.7033347151        0.6305127072  S20       166             1.0000000000
      1906       175  GLU       HB1            -9.5583732412       10.3322759726       -0.2050698358  S20       166             1.0000000000
      1907       175  GLU       HB2           -10.9600893304        9.5080024162        0.4920969065  S20       166             1.0000000000
      1908       175  GLU       QQH4           -9.7365183915       10.2108251780        1.5885129653  S20       166             1.0000000000
      1909       175  GLU       CG             -9.1280564199        8.3995427381        0.5668434098  S20       166             1.0000000000
      1910       175  GLU       HG1            -9.5713075360        7.7437639012       -0.1972800151  S20       166             1.0000000000
      1911       175  GLU       HG2            -9.2015021882        7.8409198728        1.5154872259  S20       166             1.0000000000
      1912       175  GLU       CD             -7.6823201616        8.6033141759        0.2206815323  S20       166             1.0000000000
      1913       175  GLU       OE1            -7.1165484591        9.6989254338        0.2149156085  S20       166             1.0000000000
      1914       175  GLU       OE2            -7.0218645302        7.4743637601       -0.0908053425  S20       166             1.0000000000
      1915       176  ASN       CB             -2.6147244308       12.0219830670        1.2892215480  S20       170             1.0000000000
      1916       176  ASN       HB1            -1.6338291372       11.9419197235        0.8089684361  S20       170             1.0000000000
      1917       176  ASN       HB2            -3.0767176909       12.9707234744        0.9986038270  S20       170             1.0000000000
      1918       176  ASN       QQH5           -2.5017750605       11.9830135296        2.3793702350  S20       170             1.0000000000
      1919       176  ASN       CG             -3.4708293581       10.8658207683        0.8319997818  S20       170             1.0000000000
      1920       176  ASN       OD1            -3.0753430339        9.6754802029        0.9350702702  S20       170             1.0000000000
      1921       176  ASN       ND2            -4.6728946926       11.1630607428        0.3016104263  S20       170             1.0000000000
      1922       176  ASN       HD21           -5.3280681441       10.4110236258        0.0241126440  S20       170             1.0000000000
      1923       176  ASN       HD22           -4.9164194186       12.1420545350        0.0772832342  S20       170             1.0000000000
      1924       177  LYS       CE             -3.1733883295        1.7322097666       -4.8497118785  S20       234             1.0000000000
      1925       177  LYS       HE1            -3.6233302009        1.9572509888       -3.8741520840  S20       234             1.0000000000
      1926       177  LYS       HE2            -3.9677565602        1.6834728017       -5.6043399194  S20       234             1.0000000000
      1927       177  LYS       NZ             -2.2576460131        2.8035251013       -5.2246930623  S20       234             1.0000000000
      1928       177  LYS       HZ1            -1.7730888820        2.5956659216       -6.1313806789  S20       234             1.0000000000
      1929       177  LYS       HZ2            -1.5009291033        2.9661387497       -4.5249691525  S20       234             1.0000000000
      1930       177  LYS       HZ3            -2.7859117209        3.7204228728       -5.3235971881  S20       234             1.0000000000
      1931       177  LYS       QQH6           -2.6280226864        0.7807638305       -4.7921262682  S20       234             1.0000000000
      1932       178  SER       CB              2.4911122472        3.5009220622       -6.1141171494  S20       235             1.0000000000
      1933       178  SER       HB1             3.1938735141        2.8290085438       -6.6322742747  S20       235             1.0000000000
      1934       178  SER       HB2             3.0452384055        4.4143473267       -5.8264937533  S20       235             1.0000000000
      1935       178  SER       OG              1.4222303392        3.8070816420       -7.0182916683  S20       235             1.0000000000
      1936       178  SER       HG1             0.9227891248        4.6116446810       -6.7099666340  S20       235             1.0000000000
      1937       178  SER       QQH7            2.1130036808        3.0052715232       -5.1909050447  S20       235             1.0000000000
      1938       179  PNM       S1             -3.1037787038        9.7047901045       -6.2420161088  S20       523             1.0000000000
      1939       179  PNM       C2             -1.8528756734        8.4803219948       -6.9302183587  S20       523             1.0000000000
      1940       179  PNM       C3             -1.4633775923        7.6024259533       -5.7118057628  S20       523             1.0000000000
      1941       179  PNM       N4             -2.6590952504        7.4548546207       -4.8530557496  S20       523             1.0000000000
      1942       179  PNM       C5             -3.7606871494        8.4828079341       -5.0816199936  S20       523             1.0000000000
      1943       179  PNM       C6             -3.6502730129        8.8661025250       -3.5449238292  S20       523             1.0000000000
      1944       179  PNM       C7             -2.5237922834        7.8220754486       -3.4868430442  S20       523             1.0000000000
      1945       179  PNM       O8             -1.5591861397        7.6551781376       -2.7267436371  S20       523             1.0000000000
      1946       179  PNM       C9             -2.4894442370        7.6376267508       -8.0212939693  S20       523             1.0000000000
      1947       179  PNM       C10            -0.6468763835        9.2159474802       -7.4825457404  S20       523             1.0000000000
      1948       179  PNM       C11            -0.8875320540        6.2645431316       -6.1397538713  S20       523             1.0000000000
      1949       179  PNM       O12            -1.5198970053        5.2039089389       -5.9615030546  S20       523             1.0000000000
      1950       179  PNM       O13             0.3334890669        6.3029571147       -6.6775574951  S20       523             1.0000000000
      1951       179  PNM       N14            -3.0677690714       10.1638232277       -3.2944851701  S20       523             1.0000000000
      1952       179  PNM       C15            -3.6208746986       11.3014074524       -3.7703964104  S20       523             1.0000000000
      1953       179  PNM       O16            -4.7122964795       11.2814294841       -4.4128453675  S20       523             1.0000000000
      1954       179  PNM       C17            -2.8673605890       12.5839568801       -3.5239052866  S20       523             1.0000000000
      1955       179  PNM       C18            -1.8776611568       12.8314388081       -4.6330915055  S20       523             1.0000000000
      1956       179  PNM       C19            -0.5461504304       13.1537883591       -4.3372946859  S20       523             1.0000000000
      1957       179  PNM       C20             0.3706766468       13.3740921162       -5.3679327720  S20       523             1.0000000000
      1958       179  PNM       C21            -0.0319412744       13.2613879940       -6.7000678084  S20       523             1.0000000000
      1959       179  PNM       C22            -1.3617860582       12.9539866300       -6.9993039520  S20       523             1.0000000000
      1960       179  PNM       C23            -2.2856954090       12.7478472489       -5.9735450689  S20       523             1.0000000000
      1961       179  PNM       H24            -0.6768022934        8.1387706370       -5.1290075703  S20       523             1.0000000000
      1962       179  PNM       H25            -0.9074389893        9.7403071777       -8.4082763700  S20       523             1.0000000000
      1963       179  PNM       H26             0.1568476378        8.5038133773       -7.7046130354  S20       523             1.0000000000
      1964       179  PNM       H27            -0.2647528690        9.9572294853       -6.7736339609  S20       523             1.0000000000
      1965       179  PNM       H28            -2.8458918543        8.2714386155       -8.8395564559  S20       523             1.0000000000
      1966       179  PNM       H29            -3.3364124586        7.0555482592       -7.6389053145  S20       523             1.0000000000
      1967       179  PNM       H30            -1.7474701893        6.9417524027       -8.4295222567  S20       523             1.0000000000
      1968       179  PNM       H31            -4.7276681430        8.0262902064       -5.3783995681  S20       523             1.0000000000
      1969       179  PNM       H32            -4.5801471838        8.7006157161       -2.9532001225  S20       523             1.0000000000
      1970       179  PNM       H33            -2.3441258882       12.5419235630       -2.5536514378  S20       523             1.0000000000
      1971       179  PNM       H34            -3.5883942098       13.4179581193       -3.4756561029  S20       523             1.0000000000
      1972       179  PNM       H35            -0.2251627531       13.2332598562       -3.2910241181  S20       523             1.0000000000
      1973       179  PNM       H36             1.4118708553       13.6240152376       -5.1287327898  S20       523             1.0000000000
      1974       179  PNM       H37             0.6937431721       13.4192054282       -7.5071684549  S20       523             1.0000000000
      1975       179  PNM       H38            -1.6834501868       12.8700519278       -8.0454452300  S20       523             1.0000000000
      1976       179  PNM       H39            -3.3349131206       12.5338413696       -6.2120129430  S20       523             1.0000000000
      1977       179  PNM       H40            -2.1586338051       10.1936384320       -2.7931574662  S20       523             1.0000000000
      1978       180  TIP3      OH2            -4.4526225440        7.8507802448       -0.4671499357  S20       290             1.0000000000
      1979       180  TIP3      H1             -6.0438244264        7.6814760184       -0.2940421160  S20       290             1.0000000000
      1980       180  TIP3      H2             -3.8893154411        8.4884679339        0.0659191491  S20       290             1.0000000000
      1981       181  SER       CB             -2.9262436132        5.1165623375       -2.4769989151  S21       70              1.0000000000
      1982       181  SER       HB1            -3.4458739029        4.2749631614       -2.9648195433  S21       70              1.0000000000
      1983       181  SER       HB2            -1.9560089592        5.2836315184       -2.9689305172  S21       70              1.0000000000
      1984       181  SER       OG             -3.7466886096        6.2868453515       -2.6199033609  S21       70              1.0000000000
      1985       181  SER       HG1            -3.9451223573        7.3364168214       -1.1413507409  S21       70              1.0000000000
      1986       181  SER       QQH1           -2.7614861328        4.8901724610       -1.4029700560  S21       70              1.0000000000
      1987       182  LYS       CD             -6.2995933283        3.4724748557       -2.1131641595  S21       73              1.0000000000
      1988       182  LYS       HD1            -7.0865518289        3.0765715095       -2.7626496319  S21       73              1.0000000000
      1989       182  LYS       HD2            -5.3420883252        3.3145272856       -2.6257183260  S21       73              1.0000000000
      1990       182  LYS       QQH2           -6.3008664282        2.9055949388       -1.1709904464  S21       73              1.0000000000
      1991       182  LYS       CE             -6.5238915623        4.9528575435       -1.8758873377  S21       73              1.0000000000
      1992       182  LYS       HE1            -5.8646619973        5.3146804185       -1.0562712659  S21       73              1.0000000000
      1993       182  LYS       HE2            -7.5630758262        5.1302064577       -1.5272668293  S21       73              1.0000000000
      1994       182  LYS       NZ             -6.2493578779        5.7178523698       -3.0739942751  S21       73              1.0000000000
      1995       182  LYS       HZ1            -6.5593233016        5.2587871310       -3.9435667221  S21       73              1.0000000000
      1996       182  LYS       HZ2            -4.6897875827        6.0222810039       -2.9888144621  S21       73              1.0000000000
      1997       182  LYS       HZ3            -6.6703925898        6.6667076566       -3.0366027781  S21       73              1.0000000000
      1998       183  SER       CB             -4.6533987668        4.5832395252       -6.6122567072  S21       130             1.0000000000
      1999       183  SER       HB1            -4.7168546742        5.5250530358       -7.1724226080  S21       130             1.0000000000
      2000       183  SER       HB2            -3.9358786710        3.9198114042       -7.1310117883  S21       130             1.0000000000
      2001       183  SER       OG             -4.1633888518        4.8385822101       -5.2644479013  S21       130             1.0000000000
      2002       183  SER       HG1            -3.5473534086        5.6260815107       -5.2984078375  S21       130             1.0000000000
      2003       183  SER       QQH3           -5.6354483152        4.0915720606       -6.5570394841  S21       130             1.0000000000
      2004       184  GLU       CB             -9.8942832945        9.7042911691        0.6308978230  S21       166             1.0000000000
      2005       184  GLU       HB1            -9.5581672810       10.3331351278       -0.2044253199  S21       166             1.0000000000
      2006       184  GLU       HB2           -10.9607550855        9.5092680106        0.4917362084  S21       166             1.0000000000
      2007       184  GLU       QQH4           -9.7375868171       10.2116296650        1.5890540329  S21       166             1.0000000000
      2008       184  GLU       CG             -9.1291468352        8.4000282042        0.5678895710  S21       166             1.0000000000
      2009       184  GLU       HG1            -9.5713944219        7.7451103221       -0.1976293813  S21       166             1.0000000000
      2010       184  GLU       HG2            -9.2048319875        7.8407998633        1.5160425361  S21       166             1.0000000000
      2011       184  GLU       CD             -7.6826021535        8.6031434567        0.2245046257  S21       166             1.0000000000
      2012       184  GLU       OE1            -7.1171702536        9.6984964089        0.2168328810  S21       166             1.0000000000
      2013       184  GLU       OE2            -7.0204853137        7.4730141068       -0.0831544108  S21       166             1.0000000000
      2014       185  ASN       CB             -2.6133215732       12.0209865326        1.2896559235  S21       170             1.0000000000
      2015       185  ASN       HB1            -1.6321824196       11.9401164787        0.8100461697  S21       170             1.0000000000
      2016       185  ASN       HB2            -3.0746419441       12.9698536279        0.9982864504  S21       170             1.0000000000
      2017       185  ASN       QQH5           -2.5010317044       11.9823327789        2.3798849242  S21       170             1.0000000000
      2018       185  ASN       CG             -3.4698107600       10.8651008166        0.8322103160  S21       170             1.0000000000
      2019       185  ASN       OD1            -3.0766908307        9.6743333203        0.9379158854  S21       170             1.0000000000
      2020       185  ASN       ND2            -4.6702586898       11.1633036624        0.2984152301  S21       170             1.0000000000
      2021       185  ASN       HD21           -5.3251395935       10.4115086737        0.0202483629  S21       170             1.0000000000
      2022       185  ASN       HD22           -4.9122466697       12.1423342699        0.0720728973  S21       170             1.0000000000
      2023       186  LYS       CE             -3.1764646092        1.7336573157       -4.8445431407  S21       234             1.0000000000
      2024       186  LYS       HE1            -3.6263657602        1.9557279002       -3.8682306882  S21       234             1.0000000000
      2025       186  LYS       HE2            -3.9711116077        1.6852559275       -5.5989651257  S21       234             1.0000000000
      2026       186  LYS       NZ             -2.2627326354        2.8073020445       -5.2173604703  S21       234             1.0000000000
      2027       186  LYS       HZ1            -1.7788067022        2.6029864832       -6.1252387986  S21       234             1.0000000000
      2028       186  LYS       HZ2            -1.5050897817        2.9687943729       -4.5183464412  S21       234             1.0000000000
      2029       186  LYS       HZ3            -2.7918602164        3.7239120486       -5.3130719281  S21       234             1.0000000000
      2030       186  LYS       QQH6           -2.6295014200        0.7830219919       -4.7893826225  S21       234             1.0000000000
      2031       187  SER       CB              2.4886312443        3.5009465006       -6.1149198280  S21       235             1.0000000000
      2032       187  SER       HB1             3.1914741905        2.8294087565       -6.6334532104  S21       235             1.0000000000
      2033       187  SER       HB2             3.0424841317        4.4146023401       -5.8275739714  S21       235             1.0000000000
      2034       187  SER       OG              1.4191050178        3.8066444662       -7.0185360398  S21       235             1.0000000000
      2035       187  SER       HG1             0.9194730468        4.6109610174       -6.7095693812  S21       235             1.0000000000
      2036       187  SER       QQH7            2.1112317033        3.0050515472       -5.1915759893  S21       235             1.0000000000
      2037       188  PNM       S1             -3.1098207802        9.6936594467       -6.2417002923  S21       523             1.0000000000
      2038       188  PNM       C2             -1.8562131142        8.4712788580       -6.9265110564  S21       523             1.0000000000
      2039       188  PNM       C3             -1.4718215819        7.5918024550       -5.7078802001  S21       523             1.0000000000
      2040       188  PNM       N4             -2.6715527130        7.4376670349       -4.8552839268  S21       523             1.0000000000
      2041       188  PNM       C5             -3.7684252266        8.4719033900       -5.0821860334  S21       523             1.0000000000
      2042       188  PNM       C6             -3.6557704964        8.8551458394       -3.5467591999  S21       523             1.0000000000
      2043       188  PNM       C7             -2.5350356005        7.8060269634       -3.4867231812  S21       523             1.0000000000
      2044       188  PNM       O8             -1.5625018663        7.6511855076       -2.7332390431  S21       523             1.0000000000
      2045       188  PNM       C9             -2.4879287328        7.6308405081       -8.0220941355  S21       523             1.0000000000
      2046       188  PNM       C10            -0.6481434453        9.2080619629       -7.4728056486  S21       523             1.0000000000
      2047       188  PNM       C11            -0.8897105720        6.2574011532       -6.1372557811  S21       523             1.0000000000
      2048       188  PNM       O12            -1.5167541554        5.1933545598       -5.9619303489  S21       523             1.0000000000
      2049       188  PNM       O13             0.3317060961        6.3022191797       -6.6750608738  S21       523             1.0000000000
      2050       188  PNM       N14            -3.0650239799       10.1491913288       -3.2974355037  S21       523             1.0000000000
      2051       188  PNM       C15            -3.6173346158       11.2896097042       -3.7662549844  S21       523             1.0000000000
      2052       188  PNM       O16            -4.7126480302       11.2740487512       -4.4028195471  S21       523             1.0000000000
      2053       188  PNM       C17            -2.8611888635       12.5702178466       -3.5185438628  S21       523             1.0000000000
      2054       188  PNM       C18            -1.8756783042       12.8223332502       -4.6303804657  S21       523             1.0000000000
      2055       188  PNM       C19            -0.5445855477       13.1491971768       -4.3375833386  S21       523             1.0000000000
      2056       188  PNM       C20             0.3689545348       13.3738554659       -5.3701699884  S21       523             1.0000000000
      2057       188  PNM       C21            -0.0366362819       13.2614874182       -6.7014295461  S21       523             1.0000000000
      2058       188  PNM       C22            -1.3662841840       12.9503645914       -6.9976932258  S21       523             1.0000000000
      2059       188  PNM       C23            -2.2869117454       12.7396204873       -5.9698930729  S21       523             1.0000000000
      2060       188  PNM       H24            -0.6897702137        8.1289429477       -5.1194175370  S21       523             1.0000000000
      2061       188  PNM       H25            -0.9043369508        9.7312626612       -8.4004165589  S21       523             1.0000000000
      2062       188  PNM       H26             0.1576735885        8.4967709876       -7.6898244658  S21       523             1.0000000000
      2063       188  PNM       H27            -0.2710085257        9.9506127576       -6.7626673594  S21       523             1.0000000000
      2064       188  PNM       H28            -2.8417911464        8.2664438300       -8.8400823499  S21       523             1.0000000000
      2065       188  PNM       H29            -3.3358802116        7.0471531374       -7.6444692214  S21       523             1.0000000000
      2066       188  PNM       H30            -1.7437530533        6.9368037546       -8.4292325415  S21       523             1.0000000000
      2067       188  PNM       H31            -4.7376829929        8.0198966624       -5.3783083275  S21       523             1.0000000000
      2068       188  PNM       H32            -4.5869107108        8.6969589320       -2.9552214652  S21       523             1.0000000000
      2069       188  PNM       H33            -2.3340479733       12.5240344020       -2.5505995302  S21       523             1.0000000000
      2070       188  PNM       H34            -3.5814669701       13.4046000700       -3.4637822217  S21       523             1.0000000000
      2071       188  PNM       H35            -0.2212368653       13.2283969065       -3.2920312591  S21       523             1.0000000000
      2072       188  PNM       H36             1.4099686644       13.6267116735       -5.1332426023  S21       523             1.0000000000
      2073       188  PNM       H37             0.6866699382       13.4222895698       -7.5100798746  S21       523             1.0000000000
      2074       188  PNM       H38            -1.6903146275       12.8669268676       -8.0431537544  S21       523             1.0000000000
      2075       188  PNM       H39            -3.3359644289       12.5223556384       -6.2061079601  S21       523             1.0000000000
      2076       188  PNM       H40            -2.1544701136       10.1741494236       -2.7984202726  S21       523             1.0000000000
      2077       189  TIP3      OH2            -4.4524324193        7.8455207881       -0.4652505040  S21       290             1.0000000000
      2078       189  TIP3      H1             -6.0413310755        7.6807324668       -0.2830249861  S21       290             1.0000000000
      2079       189  TIP3      H2             -3.8874320976        8.4841387743        0.0653484971  S21       290             1.0000000000
      2080       190  SER       CB             -2.9229200712        5.1227963195       -2.4809957239  S22       70              1.0000000000
      2081       190  SER       HB1            -3.4339532450        4.2761284254       -2.9710406617  S22       70              1.0000000000
      2082       190  SER       HB2            -1.9527387644        5.2969435744       -2.9704289977  S22       70              1.0000000000
      2083       190  SER       OG             -3.7547831729        6.2873401527       -2.6265168848  S22       70              1.0000000000
      2084       190  SER       HG1            -3.9501914381        7.3356044263       -1.1490755238  S22       70              1.0000000000
      2085       190  SER       QQH1           -2.7599455755        4.8957435308       -1.4062597820  S22       70              1.0000000000
      2086       191  LYS       CD             -6.2891815350        3.4753093349       -2.1271895330  S22       73              1.0000000000
      2087       191  LYS       HD1            -7.0758721043        3.0782958096       -2.7760946605  S22       73              1.0000000000
      2088       191  LYS       HD2            -5.3306956152        3.3137225312       -2.6367195343  S22       73              1.0000000000
      2089       191  LYS       QQH2           -6.2941172112        2.9143571710       -1.1820051414  S22       73              1.0000000000
      2090       191  LYS       CE             -6.5118162944        4.9573796005       -1.8970304883  S22       73              1.0000000000
      2091       191  LYS       HE1            -5.8666940879        5.3198691519       -1.0680011907  S22       73              1.0000000000
      2092       191  LYS       HE2            -7.5567468096        5.1416285064       -1.5732292181  S22       73              1.0000000000
      2093       191  LYS       NZ             -6.2084973366        5.7252825869       -3.0902438835  S22       73              1.0000000000
      2094       191  LYS       HZ1            -6.4952133455        5.2649590163       -3.9682359464  S22       73              1.0000000000
      2095       191  LYS       HZ2            -4.7442934413        6.0139791216       -2.9759371024  S22       73              1.0000000000
      2096       191  LYS       HZ3            -6.6441833130        6.6689826249       -3.0624625881  S22       73              1.0000000000
      2097       192  SER       CB             -4.6552017825        4.5867007559       -6.6056692747  S22       130             1.0000000000
      2098       192  SER       HB1            -4.7166645200        5.5291503513       -7.1650476927  S22       130             1.0000000000
      2099       192  SER       HB2            -3.9340073623        3.9250130663       -7.1213461903  S22       130             1.0000000000
      2100       192  SER       OG             -4.1745473945        4.8398211800       -5.2545967838  S22       130             1.0000000000
      2101       192  SER       HG1            -3.5545817251        5.6248730165       -5.2831541603  S22       130             1.0000000000
      2102       192  SER       QQH3           -5.6373164220        4.0938264312       -6.5576937768  S22       130             1.0000000000
      2103       193  GLU       CB             -9.8946322031        9.7048827558        0.6312212482  S22       166             1.0000000000
      2104       193  GLU       HB1            -9.5578009202       10.3336780950       -0.2038764647  S22       166             1.0000000000
      2105       193  GLU       HB2           -10.9610902253        9.5100757931        0.4913884845  S22       166             1.0000000000
      2106       193  GLU       QQH4           -9.7383615707       10.2119631619        1.5895658998  S22       166             1.0000000000
      2107       193  GLU       CG             -9.1298544023        8.4001817744        0.5687736630  S22       166             1.0000000000
      2108       193  GLU       HG1            -9.5713342062        7.7459155919       -0.1978164141  S22       166             1.0000000000
      2109       193  GLU       HG2            -9.2073268003        7.8405293775        1.5165387173  S22       166             1.0000000000
      2110       193  GLU       CD             -7.6826561779        8.6028578416        0.2276084691  S22       166             1.0000000000
      2111       193  GLU       OE1            -7.1176203046        9.6977668198        0.2184095471  S22       166             1.0000000000
      2112       193  GLU       OE2            -7.0188865569        7.4715373394       -0.0776844226  S22       166             1.0000000000
      2113       194  ASN       CB             -2.6119321146       12.0197968480        1.2900363225  S22       170             1.0000000000
      2114       194  ASN       HB1            -1.6305691454       11.9379484452        0.8110305057  S22       170             1.0000000000
      2115       194  ASN       HB2            -3.0724312667       12.9688316637        0.9978480652  S22       170             1.0000000000
      2116       194  ASN       QQH5           -2.5002705280       11.9815095328        2.3803658741  S22       170             1.0000000000
      2117       194  ASN       CG             -3.4690392053       10.8643281457        0.8323626148  S22       170             1.0000000000
      2118       194  ASN       OD1            -3.0787325936        9.6731036968        0.9406325827  S22       170             1.0000000000
      2119       194  ASN       ND2            -4.6679479523       11.1638716754        0.2954043909  S22       170             1.0000000000
      2120       194  ASN       HD21           -5.3221622062       10.4123770091        0.0156292196  S22       170             1.0000000000
      2121       194  ASN       HD22           -4.9078529397       12.1429096116        0.0665096528  S22       170             1.0000000000
      2122       195  LYS       CE             -3.1790791192        1.7353915884       -4.8400231228  S22       234             1.0000000000
      2123       195  LYS       HE1            -3.6289759098        1.9546319684       -3.8630227814  S22       234             1.0000000000
      2124       195  LYS       HE2            -3.9739556464        1.6873749968       -5.5942819602  S22       234             1.0000000000
      2125       195  LYS       NZ             -2.2672186623        2.8112161472       -5.2106467346  S22       234             1.0000000000
      2126       195  LYS       HZ1            -1.7838441933        2.6103687145       -6.1196318063  S22       234             1.0000000000
      2127       195  LYS       HZ2            -1.5087311660        2.9716623488       -4.5122110978  S22       234             1.0000000000
      2128       195  LYS       HZ3            -2.7970106517        3.7273447290       -5.3032383327  S22       234             1.0000000000
      2129       195  LYS       QQH6           -2.6306391576        0.7855058770       -4.7871639210  S22       234             1.0000000000
      2130       196  SER       CB              2.4862596915        3.5011243378       -6.1156522653  S22       235             1.0000000000
      2131       196  SER       HB1             3.1891186398        2.8299344829       -6.6346574985  S22       235             1.0000000000
      2132       196  SER       HB2             3.0398752084        4.4149551908       -5.8285258811  S22       235             1.0000000000
      2133       196  SER       OG              1.4160745347        3.8065310249       -7.0186712994  S22       235             1.0000000000
      2134       196  SER       HG1             0.9164253894        4.6107901852       -6.7091525891  S22       235             1.0000000000
      2135       196  SER       QQH7            2.1095265530        3.0049221510       -5.1922277680  S22       235             1.0000000000
      2136       197  PNM       S1             -3.1153590135        9.6832843243       -6.2413328878  S22       523             1.0000000000
      2137       197  PNM       C2             -1.8593201766        8.4626242845       -6.9223646807  S22       523             1.0000000000
      2138       197  PNM       C3             -1.4804790468        7.5815929658       -5.7031775312  S22       523             1.0000000000
      2139       197  PNM       N4             -2.6843083249        7.4205983068       -4.8574824964  S22       523             1.0000000000
      2140       197  PNM       C5             -3.7753057870        8.4612909052       -5.0823797406  S22       523             1.0000000000
      2141       197  PNM       C6             -3.6615168227        8.8441794096       -3.5485402421  S22       523             1.0000000000
      2142       197  PNM       C7             -2.5486158869        7.7872632464       -3.4845377906  S22       523             1.0000000000
      2143       197  PNM       O8             -1.5659337579        7.6478327737       -2.7391860267  S22       523             1.0000000000
      2144       197  PNM       C9             -2.4862980885        7.6246205051       -8.0225681859  S22       523             1.0000000000
      2145       197  PNM       C10            -0.6491827196        9.2003409195       -7.4629098875  S22       523             1.0000000000
      2146       197  PNM       C11            -0.8918184323        6.2510492369       -6.1344124284  S22       523             1.0000000000
      2147       197  PNM       O12            -1.5134847119        5.1832123861       -5.9626088426  S22       523             1.0000000000
      2148       197  PNM       O13             0.3298433641        6.3020286273       -6.6726531254  S22       523             1.0000000000
      2149       197  PNM       N14            -3.0617945531       10.1342278859       -3.3006557321  S22       523             1.0000000000
      2150       197  PNM       C15            -3.6132178423       11.2773900566       -3.7622437687  S22       523             1.0000000000
      2151       197  PNM       O16            -4.7128052252       11.2666221200       -4.3926799085  S22       523             1.0000000000
      2152       197  PNM       C17            -2.8549580378       12.5564357206       -3.5134964345  S22       523             1.0000000000
      2153       197  PNM       C18            -1.8736995771       12.8136801642       -4.6278454656  S22       523             1.0000000000
      2154       197  PNM       C19            -0.5430690325       13.1449414322       -4.3378281211  S22       523             1.0000000000
      2155       197  PNM       C20             0.3673970686       13.3737641108       -5.3721836937  S22       523             1.0000000000
      2156       197  PNM       C21            -0.0409458175       13.2617462329       -6.7026294020  S22       523             1.0000000000
      2157       197  PNM       C22            -1.3703957325       12.9471684892       -6.9961481679  S22       523             1.0000000000
      2158       197  PNM       C23            -2.2879320005       12.7319797606       -5.9664805481  S22       523             1.0000000000
      2159       197  PNM       H24            -0.7032998199        8.1195513851       -5.1087601973  S22       523             1.0000000000
      2160       197  PNM       H25            -0.9011913914        9.7223732490       -8.3923226773  S22       523             1.0000000000
      2161       197  PNM       H26             0.1585842250        8.4898018253       -7.6750228070  S22       523             1.0000000000
      2162       197  PNM       H27            -0.2768399920        9.9441504195       -6.7517021495  S22       523             1.0000000000
      2163       197  PNM       H28            -2.8375076964        8.2621888058       -8.8401648832  S22       523             1.0000000000
      2164       197  PNM       H29            -3.3353447932        7.0394244156       -7.6498379745  S22       523             1.0000000000
      2165       197  PNM       H30            -1.7400950373        6.9322879801       -8.4287843686  S22       523             1.0000000000
      2166       197  PNM       H31            -4.7470507348        8.0144071770       -5.3783504129  S22       523             1.0000000000
      2167       197  PNM       H32            -4.5949076518        8.6952626106       -2.9584707230  S22       523             1.0000000000
      2168       197  PNM       H33            -2.3240031750       12.5065730589       -2.5478168246  S22       523             1.0000000000
      2169       197  PNM       H34            -3.5749480047       13.3907023040       -3.4524365820  S22       523             1.0000000000
      2170       197  PNM       H35            -0.2174762068       13.2236712171       -3.2929406135  S22       523             1.0000000000
      2171       197  PNM       H36             1.4082507047       13.6293024364       -5.1373673673  S22       523             1.0000000000
      2172       197  PNM       H37             0.6801252585       13.4253017730       -7.5127252762  S22       523             1.0000000000
      2173       197  PNM       H38            -1.6966306141       12.8641543138       -8.0409724942  S22       523             1.0000000000
      2174       197  PNM       H39            -3.3367418917       12.5113284629       -6.2005966350  S22       523             1.0000000000
      2175       197  PNM       H40            -2.1494966746       10.1536863349       -2.8044678227  S22       523             1.0000000000
      2176       198  TIP3      OH2            -4.4527049983        7.8395858986       -0.4636084239  S22       290             1.0000000000
      2177       198  TIP3      H1             -6.0380389066        7.6802485521       -0.2723728469  S22       290             1.0000000000
      2178       198  TIP3      H2             -3.8858153643        8.4793664555        0.0637304480  S22       290             1.0000000000
      2179       199  SER       CB             -2.9170060781        5.1308752294       -2.4854909010  S23       70              1.0000000000
      2180       199  SER       HB1            -3.4206853574        4.2788387881       -2.9771104530  S23       70              1.0000000000
      2181       199  SER       HB2            -1.9460518120        5.3083150442       -2.9718367600  S23       70              1.0000000000
      2182       199  SER       OG             -3.7592786979        6.2916413560       -2.6357471192  S23       70              1.0000000000
      2183       199  SER       HG1            -3.9552707034        7.3362300532       -1.1584238408  S23       70              1.0000000000
      2184       199  SER       QQH1           -2.7577666132        4.9032757120       -1.4096863133  S23       70              1.0000000000
      2185       200  LYS       CD             -6.2791186927        3.4786652106       -2.1403539254  S23       73              1.0000000000
      2186       200  LYS       HD1            -7.0668824752        3.0814190104       -2.7877393545  S23       73              1.0000000000
      2187       200  LYS       HD2            -5.3201286101        3.3128132755       -2.6474140574  S23       73              1.0000000000
      2188       200  LYS       QQH2           -6.2874755494        2.9241691837       -1.1921492347  S23       73              1.0000000000
      2189       200  LYS       CE             -6.4978041810        4.9626288542       -1.9166749055  S23       73              1.0000000000
      2190       200  LYS       HE1            -5.8611793098        5.3275946402       -1.0845458074  S23       73              1.0000000000
      2191       200  LYS       HE2            -7.5456206194        5.1561369068       -1.6130529458  S23       73              1.0000000000
      2192       200  LYS       NZ             -6.1715781014        5.7340830259       -3.1064064474  S23       73              1.0000000000
      2193       200  LYS       HZ1            -6.4416010697        5.2747269928       -3.9916533919  S23       73              1.0000000000
      2194       200  LYS       HZ2            -4.8233634818        6.0033301828       -2.9878332238  S23       73              1.0000000000
      2195       200  LYS       HZ3            -6.6188064183        6.6741356778       -3.0844218923  S23       73              1.0000000000
      2196       201  SER       CB             -4.6570960015        4.5902058360       -6.5988760368  S23       130             1.0000000000
      2197       201  SER       HB1            -4.7166013750        5.5332931886       -7.1575602401  S23       130             1.0000000000
      2198       201  SER       HB2            -3.9321964075        3.9303021618       -7.1113701963  S23       130             1.0000000000
      2199       201  SER       OG             -4.1865464043        4.8410238685       -5.2444709870  S23       130             1.0000000000
      2200       201  SER       HG1            -3.5551259718        5.6172059554       -5.2698729660  S23       130             1.0000000000
      2201       201  SER       QQH3           -5.6392269010        4.0960586340       -6.5583227754  S23       130             1.0000000000
      2202       202  GLU       CB             -9.8947536017        9.7051973710        0.6315112406  S23       166             1.0000000000
      2203       202  GLU       HB1            -9.5573239708       10.3339585081       -0.2033858938  S23       166             1.0000000000
      2204       202  GLU       HB2           -10.9611571454        9.5105704426        0.4911007224  S23       166             1.0000000000
      2205       202  GLU       QQH4           -9.7389052531       10.2118821496        1.5900839803  S23       166             1.0000000000
      2206       202  GLU       CG             -9.1302578917        8.4000823441        0.5695340159  S23       166             1.0000000000
      2207       202  GLU       HG1            -9.5712233114        7.7462853686       -0.1978354956  S23       166             1.0000000000
      2208       202  GLU       HG2            -9.2091835195        7.8401807698        1.5170098989  S23       166             1.0000000000
      2209       202  GLU       CD             -7.6824988093        8.6025873153        0.2301466399  S23       166             1.0000000000
      2210       202  GLU       OE1            -7.1179778304        9.6967760264        0.2197003309  S23       166             1.0000000000
      2211       202  GLU       OE2            -7.0167211888        7.4699299421       -0.0742371474  S23       166             1.0000000000
      2212       203  ASN       CB             -2.6105612302       12.0185205518        1.2903811089  S23       170             1.0000000000
      2213       203  ASN       HB1            -1.6290209637       11.9355906897        0.8119300972  S23       170             1.0000000000
      2214       203  ASN       HB2            -3.0701219846       12.9677650501        0.9973506554  S23       170             1.0000000000
      2215       203  ASN       QQH5           -2.4994482017       11.9806629836        2.3808078639  S23       170             1.0000000000
      2216       203  ASN       CG             -3.4684149437       10.8635527920        0.8325047265  S23       170             1.0000000000
      2217       203  ASN       OD1            -3.0813692885        9.6718948836        0.9433720258  S23       170             1.0000000000
      2218       203  ASN       ND2            -4.6658918915       11.1647710284        0.2925921387  S23       170             1.0000000000
      2219       203  ASN       HD21           -5.3187539106       10.4135763518        0.0100909512  S23       170             1.0000000000
      2220       203  ASN       HD22           -4.9031404465       12.1437645828        0.0604883713  S23       170             1.0000000000
      2221       204  LYS       CE             -3.1812677966        1.7374494007       -4.8361415678  S23       234             1.0000000000
      2222       204  LYS       HE1            -3.6310419703        1.9540456760       -3.8584698436  S23       234             1.0000000000
      2223       204  LYS       HE2            -3.9763091147        1.6897210049       -5.5902874063  S23       234             1.0000000000
      2224       204  LYS       NZ             -2.2712006987        2.8153470479       -5.2045950213  S23       234             1.0000000000
      2225       204  LYS       HZ1            -1.7882323773        2.6179544102       -6.1146002068  S23       234             1.0000000000
      2226       204  LYS       HZ2            -1.5118218272        2.9748701535       -4.5067316051  S23       234             1.0000000000
      2227       204  LYS       HZ3            -2.8009306166        3.7310445089       -5.2940016140  S23       234             1.0000000000
      2228       204  LYS       QQH6           -2.6314302702        0.7882591115       -4.7854815217  S23       234             1.0000000000
      2229       205  SER       CB              2.4840153572        3.5014546767       -6.1162978871  S23       235             1.0000000000
      2230       205  SER       HB1             3.1868917853        2.8305896296       -6.6357902958  S23       235             1.0000000000
      2231       205  SER       HB2             3.0374919229        4.4153675483       -5.8293339393  S23       235             1.0000000000
      2232       205  SER       OG              1.4131685756        3.8067213435       -7.0187013110  S23       235             1.0000000000
      2233       205  SER       HG1             0.9137373006        4.6112138897       -6.7087067770  S23       235             1.0000000000
      2234       205  SER       QQH7            2.1079522668        3.0048821328       -5.1928170623  S23       235             1.0000000000
      2235       206  PNM       S1             -3.1203342161        9.6732687045       -6.2406491241  S23       523             1.0000000000
      2236       206  PNM       C2             -1.8622094811        8.4543767596       -6.9178074592  S23       523             1.0000000000
      2237       206  PNM       C3             -1.4895844368        7.5717641607       -5.6976022438  S23       523             1.0000000000
      2238       206  PNM       N4             -2.6979231032        7.4028949286       -4.8600646008  S23       523             1.0000000000
      2239       206  PNM       C5             -3.7810087928        8.4509313133       -5.0820624148  S23       523             1.0000000000
      2240       206  PNM       C6             -3.6673394599        8.8330905292       -3.5503176742  S23       523             1.0000000000
      2241       206  PNM       C7             -2.5657822322        7.7639261041       -3.4790928561  S23       523             1.0000000000
      2242       206  PNM       O8             -1.5691756228        7.6453270913       -2.7445047564  S23       523             1.0000000000
      2243       206  PNM       C9             -2.4845851579        7.6190604087       -8.0228238426  S23       523             1.0000000000
      2244       206  PNM       C10            -0.6500073502        9.1928170292       -7.4529372625  S23       523             1.0000000000
      2245       206  PNM       C11            -0.8938351593        6.2455709246       -6.1311547251  S23       523             1.0000000000
      2246       206  PNM       O12            -1.5098839176        5.1733865164       -5.9634895774  S23       523             1.0000000000
      2247       206  PNM       O13             0.3279755353        6.3023839765       -6.6704034659  S23       523             1.0000000000
      2248       206  PNM       N14            -3.0579909271       10.1188704170       -3.3041882173  S23       523             1.0000000000
      2249       206  PNM       C15            -3.6084056619       11.2645722902       -3.7583418865  S23       523             1.0000000000
      2250       206  PNM       O16            -4.7128205899       11.2591487047       -4.3824638440  S23       523             1.0000000000
      2251       206  PNM       C17            -2.8487392998       12.5426384935       -3.5088011149  S23       523             1.0000000000
      2252       206  PNM       C18            -1.8717578432       12.8055035499       -4.6254823661  S23       523             1.0000000000
      2253       206  PNM       C19            -0.5416297165       13.1410369610       -4.3380315745  S23       523             1.0000000000
      2254       206  PNM       C20             0.3659910510       13.3738218178       -5.3739677161  S23       523             1.0000000000
      2255       206  PNM       C21            -0.0448635516       13.2621593603       -6.7036665358  S23       523             1.0000000000
      2256       206  PNM       C22            -1.3741177313       12.9443962187       -6.9946728114  S23       523             1.0000000000
      2257       206  PNM       C23            -2.2887663325       12.7249348734       -5.9633142882  S23       523             1.0000000000
      2258       206  PNM       H24            -0.7177198164        8.1106873184       -5.0968595581  S23       523             1.0000000000
      2259       206  PNM       H25            -0.8978853083        9.7137777805       -8.3840975225  S23       523             1.0000000000
      2260       206  PNM       H26             0.1596053504        8.4830395702       -7.6604261600  S23       523             1.0000000000
      2261       206  PNM       H27            -0.2821977554        9.9379662004       -6.7409279120  S23       523             1.0000000000
      2262       206  PNM       H28            -2.8330646430        8.2587947698       -8.8399536129  S23       523             1.0000000000
      2263       206  PNM       H29            -3.3348329623        7.0324982685       -7.6550330289  S23       523             1.0000000000
      2264       206  PNM       H30            -1.7365119960        6.9283405486       -8.4282597697  S23       523             1.0000000000
      2265       206  PNM       H31            -4.7557444757        8.0104382093       -5.3784630442  S23       523             1.0000000000
      2266       206  PNM       H32            -4.6042522682        8.6961233561       -2.9634039598  S23       523             1.0000000000
      2267       206  PNM       H33            -2.3140655846       12.4898081005       -2.5453413265  S23       523             1.0000000000
      2268       206  PNM       H34            -3.5689251087       13.3763838716       -3.4416575130  S23       523             1.0000000000
      2269       206  PNM       H35            -0.2139092798       13.2191068403       -3.2937641670  S23       523             1.0000000000
      2270       206  PNM       H36             1.4067117526       13.6317353721       -5.1410573902  S23       523             1.0000000000
      2271       206  PNM       H37             0.6742099978       13.4282026498       -7.5150428304  S23       523             1.0000000000
      2272       206  PNM       H38            -1.7022759962       12.8617160912       -8.0389462834  S23       523             1.0000000000
      2273       206  PNM       H39            -3.3372386423       12.5007706961       -6.1955362202  S23       523             1.0000000000
      2274       206  PNM       H40            -2.1434786601       10.1322159098       -2.8115712096  S23       523             1.0000000000
      2275       207  TIP3      OH2            -4.4534585848        7.8333538249       -0.4618547325  S23       290             1.0000000000
      2276       207  TIP3      H1             -6.0325966008        7.6804044551       -0.2618404448  S23       290             1.0000000000
      2277       207  TIP3      H2             -3.8849565315        8.4747067114        0.0617045028  S23       290             1.0000000000
      2278       208  SER       CB             -2.9071788759        5.1409445574       -2.4902546178  S24       70              1.0000000000
      2279       208  SER       HB1            -3.4090372864        4.2863154903       -2.9829354863  S24       70              1.0000000000
      2280       208  SER       HB2            -1.9342587703        5.3155626819       -2.9727973499  S24       70              1.0000000000
      2281       208  SER       OG             -3.7529620104        6.3027384467       -2.6470225875  S24       70              1.0000000000
      2282       208  SER       HG1            -3.9567840512        7.3406097732       -1.1670949082  S24       70              1.0000000000
      2283       208  SER       QQH1           -2.7542035691        4.9136430750       -1.4130614318  S24       70              1.0000000000
      2284       209  LYS       CD             -6.2695532552        3.4821599228       -2.1525106552  S24       73              1.0000000000
      2285       209  LYS       HD1            -7.0595536336        3.0856437597       -2.7976451243  S24       73              1.0000000000
      2286       209  LYS       HD2            -5.3107784054        3.3109939568       -2.6581884349  S24       73              1.0000000000
      2287       209  LYS       QQH2           -6.2806025358        2.9344827847       -1.2012703992  S24       73              1.0000000000
      2288       209  LYS       CE             -6.4822790158        4.9681722608       -1.9347568886  S24       73              1.0000000000
      2289       209  LYS       HE1            -5.8456930136        5.3380588923       -1.1073124188  S24       73              1.0000000000
      2290       209  LYS       HE2            -7.5297692075        5.1715289097       -1.6420469140  S24       73              1.0000000000
      2291       209  LYS       NZ             -6.1465249956        5.7417936845       -3.1249550240  S24       73              1.0000000000
      2292       209  LYS       HZ1            -6.4133635713        5.2866728253       -4.0146835052  S24       73              1.0000000000
      2293       209  LYS       HZ2            -4.9059366619        5.9889782532       -3.0305216183  S24       73              1.0000000000
      2294       209  LYS       HZ3            -6.5970485277        6.6819124493       -3.1024262840  S24       73              1.0000000000
      2295       210  SER       CB             -4.6588524457        4.5940969038       -6.5917331729  S24       130             1.0000000000
      2296       210  SER       HB1            -4.7165049579        5.5378071342       -7.1498310880  S24       130             1.0000000000
      2297       210  SER       HB2            -3.9300665804        3.9357850226       -7.1003439653  S24       130             1.0000000000
      2298       210  SER       OG             -4.1985120829        4.8434079084       -5.2339410511  S24       130             1.0000000000
      2299       210  SER       HG1            -3.5497979803        5.6056112311       -5.2597769168  S24       130             1.0000000000
      2300       210  SER       QQH3           -5.6409452418        4.0987083378       -6.5580140835  S24       130             1.0000000000
      2301       211  GLU       CB             -9.8947708394        9.7053573558        0.6317980693  S24       166             1.0000000000
      2302       211  GLU       HB1            -9.5568422367       10.3340771685       -0.2029053899  S24       166             1.0000000000
      2303       211  GLU       HB2           -10.9611168220        9.5109285695        0.4908861535  S24       166             1.0000000000
      2304       211  GLU       QQH4           -9.7393376409       10.2115954951        1.5906048940  S24       166             1.0000000000
      2305       211  GLU       CG             -9.1305052440        8.3998493951        0.5702259672  S24       166             1.0000000000
      2306       211  GLU       HG1            -9.5711434970        7.7464077030       -0.1976952873  S24       166             1.0000000000
      2307       211  GLU       HG2            -9.2106650447        7.8398350749        1.5174893730  S24       166             1.0000000000
      2308       211  GLU       CD             -7.6822907152        8.6023867546        0.2322461689  S24       166             1.0000000000
      2309       211  GLU       OE1            -7.1182749869        9.6955872649        0.2207709624  S24       166             1.0000000000
      2310       211  GLU       OE2            -7.0142584571        7.4682062322       -0.0723953786  S24       166             1.0000000000
      2311       212  ASN       CB             -2.6092361709       12.0172509368        1.2906986703  S24       170             1.0000000000
      2312       212  ASN       HB1            -1.6275743448       11.9331338211        0.8127657771  S24       170             1.0000000000
      2313       212  ASN       HB2            -3.0677947205       12.9667274330        0.9968213634  S24       170             1.0000000000
      2314       212  ASN       QQH5           -2.4985882647       11.9798068386        2.3812077027  S24       170             1.0000000000
      2315       212  ASN       CG             -3.4679239809       10.8629082598        0.8326502697  S24       170             1.0000000000
      2316       212  ASN       OD1            -3.0844439217        9.6707771257        0.9461743260  S24       170             1.0000000000
      2317       212  ASN       ND2            -4.6640563932       11.1659945463        0.2900138168  S24       170             1.0000000000
      2318       212  ASN       HD21           -5.3150502135       10.4151739713        0.0037843009  S24       170             1.0000000000
      2319       212  ASN       HD22           -4.8982202985       12.1449005303        0.0541022882  S24       170             1.0000000000
      2320       213  LYS       CE             -3.1831950941        1.7398555645       -4.8328422470  S24       234             1.0000000000
      2321       213  LYS       HE1            -3.6328976064        1.9537778727       -3.8544947961  S24       234             1.0000000000
      2322       213  LYS       HE2            -3.9784821845        1.6922675808       -5.5867823511  S24       234             1.0000000000
      2323       213  LYS       NZ             -2.2749592755        2.8198212324       -5.1992650690  S24       234             1.0000000000
      2324       213  LYS       HZ1            -1.7924796571        2.6259344128       -6.1103598176  S24       234             1.0000000000
      2325       213  LYS       HZ2            -1.5144878410        2.9784792386       -4.5021407590  S24       234             1.0000000000
      2326       213  LYS       HZ3            -2.8040036831        3.7351171584       -5.2854474720  S24       234             1.0000000000
      2327       213  LYS       QQH6           -2.6318984263        0.7914468328       -4.7842507410  S24       234             1.0000000000
      2328       214  SER       CB              2.4819082354        3.5019333505       -6.1168463714  S24       235             1.0000000000
      2329       214  SER       HB1             3.1847208032        2.8313325213       -6.6368626292  S24       235             1.0000000000
      2330       214  SER       HB2             3.0352914241        4.4158736803       -5.8300125606  S24       235             1.0000000000
      2331       214  SER       OG              1.4104208808        3.8071948501       -7.0186344658  S24       235             1.0000000000
      2332       214  SER       HG1             0.9113838428        4.6122300408       -6.7083413654  S24       235             1.0000000000
      2333       214  SER       QQH7            2.1064476979        3.0049568337       -5.1933351812  S24       235             1.0000000000
      2334       215  PNM       S1             -3.1247665590        9.6639703125       -6.2399414875  S24       523             1.0000000000
      2335       215  PNM       C2             -1.8649273655        8.4465585870       -6.9129390531  S24       523             1.0000000000
      2336       215  PNM       C3             -1.4993542666        7.5622265363       -5.6912072839  S24       523             1.0000000000
      2337       215  PNM       N4             -2.7130947166        7.3836302209       -4.8634866693  S24       523             1.0000000000
      2338       215  PNM       C5             -3.7854724945        8.4407469068       -5.0811787313  S24       523             1.0000000000
      2339       215  PNM       C6             -3.6730758567        8.8218371157       -3.5521911108  S24       523             1.0000000000
      2340       215  PNM       C7             -2.5880550773        7.7341988900       -3.4692648056  S24       523             1.0000000000
      2341       215  PNM       O8             -1.5722002622        7.6435025202       -2.7489070369  S24       523             1.0000000000
      2342       215  PNM       C9             -2.4828483989        7.6142311878       -8.0230286415  S24       523             1.0000000000
      2343       215  PNM       C10            -0.6506583190        9.1855493890       -7.4429945837  S24       523             1.0000000000
      2344       215  PNM       C11            -0.8956560056        6.2410333919       -6.1275764063  S24       523             1.0000000000
      2345       215  PNM       O12            -1.5057129234        5.1637844203       -5.9644361072  S24       523             1.0000000000
      2346       215  PNM       O13             0.3261904821        6.3032916628       -6.6683511017  S24       523             1.0000000000
      2347       215  PNM       N14            -3.0536107470       10.1030862440       -3.3079945813  S24       523             1.0000000000
      2348       215  PNM       C15            -3.6029019980       11.2511847180       -3.7545931987  S24       523             1.0000000000
      2349       215  PNM       O16            -4.7126854484       11.2516913999       -4.3723056364  S24       523             1.0000000000
      2350       215  PNM       C17            -2.8426349830       12.5289343483       -3.5044953849  S24       523             1.0000000000
      2351       215  PNM       C18            -1.8698946800       12.7978694584       -4.6232944849  S24       523             1.0000000000
      2352       215  PNM       C19            -0.5402931676       13.1375117408       -4.3381907921  S24       523             1.0000000000
      2353       215  PNM       C20             0.3647275975       13.3740220399       -5.3755245280  S24       523             1.0000000000
      2354       215  PNM       C21            -0.0483890787       13.2627037730       -6.7045489950  S24       523             1.0000000000
      2355       215  PNM       C22            -1.3774587577       12.9420391591       -6.9932703970  S24       523             1.0000000000
      2356       215  PNM       C23            -2.2894318321       12.7185181221       -5.9603984789  S24       523             1.0000000000
      2357       215  PNM       H24            -0.7339726779        8.1022051890       -5.0828402394  S24       523             1.0000000000
      2358       215  PNM       H25            -0.8946815081        9.7055057067       -8.3757939943  S24       523             1.0000000000
      2359       215  PNM       H26             0.1606566869        8.4764485796       -7.6460285434  S24       523             1.0000000000
      2360       215  PNM       H27            -0.2871506546        9.9318745899       -6.7301788990  S24       523             1.0000000000
      2361       215  PNM       H28            -2.8285119877        8.2563019897       -8.8396198166  S24       523             1.0000000000
      2362       215  PNM       H29            -3.3343697115        7.0263002759       -7.6603619228  S24       523             1.0000000000
      2363       215  PNM       H30            -1.7331298849        6.9249659216       -8.4278512364  S24       523             1.0000000000
      2364       215  PNM       H31            -4.7640912838        8.0084463469       -5.3782582602  S24       523             1.0000000000
      2365       215  PNM       H32            -4.6152938669        8.7000435499       -2.9707217366  S24       523             1.0000000000
      2366       215  PNM       H33            -2.3043360838       12.4736787487       -2.5431950625  S24       523             1.0000000000
      2367       215  PNM       H34            -3.5637054407       13.3615874222       -3.4315673093  S24       523             1.0000000000
      2368       215  PNM       H35            -0.2105371815       13.2147077472       -3.2944977560  S24       523             1.0000000000
      2369       215  PNM       H36             1.4053507394       13.6340354837       -5.1443761662  S24       523             1.0000000000
      2370       215  PNM       H37             0.6688231217       13.4309605079       -7.5171302186  S24       523             1.0000000000
      2371       215  PNM       H38            -1.7074062472       12.8595695624       -8.0370262314  S24       523             1.0000000000
      2372       215  PNM       H39            -3.3374806109       12.4906392146       -6.1908334211  S24       523             1.0000000000
      2373       215  PNM       H40            -2.1362508886       10.1089047114       -2.8200258930  S24       523             1.0000000000
      2374       216  TIP3      OH2            -4.4541841133        7.8275648826       -0.4594927265  S24       290             1.0000000000
      2375       216  TIP3      H1             -6.0259299544        7.6808850686       -0.2520872674  S24       290             1.0000000000
      2376       216  TIP3      H2             -3.8856779116        8.4716985345        0.0610595268  S24       290             1.0000000000
      2377       217  SER       CB             -2.8946421768        5.1520295366       -2.4948639722  S25       70              1.0000000000
      2378       217  SER       HB1            -3.4021624916        4.2991203494       -2.9873980590  S25       70              1.0000000000
      2379       217  SER       HB2            -1.9193182813        5.3175687338       -2.9736727092  S25       70              1.0000000000
      2380       217  SER       OG             -3.7334044987        6.3220988690       -2.6596458140  S25       70              1.0000000000
      2381       217  SER       HG1            -3.9528437070        7.3504433699       -1.1720085421  S25       70              1.0000000000
      2382       217  SER       QQH1           -2.7503021571        4.9268616247       -1.4162766198  S25       70              1.0000000000
      2383       218  LYS       CD             -6.2614255997        3.4851691496       -2.1626295729  S25       73              1.0000000000
      2384       218  LYS       HD1            -7.0546299738        3.0901309039       -2.8048157727  S25       73              1.0000000000
      2385       218  LYS       HD2            -5.3036562471        3.3078688534       -2.6682138897  S25       73              1.0000000000
      2386       218  LYS       QQH2           -6.2742586660        2.9438658463       -1.2085909507  S25       73              1.0000000000
      2387       218  LYS       CE             -6.4667924763        4.9732375634       -1.9500958289  S25       73              1.0000000000
      2388       218  LYS       HE1            -5.8225753626        5.3496014298       -1.1335162677  S25       73              1.0000000000
      2389       218  LYS       HE2            -7.5112856809        5.1857296524       -1.6576228006  S25       73              1.0000000000
      2390       218  LYS       NZ             -6.1367353894        5.7460796229       -3.1455872635  S25       73              1.0000000000
      2391       218  LYS       HZ1            -6.4216466738        5.2997250486       -4.0351343871  S25       73              1.0000000000
      2392       218  LYS       HZ2            -4.9744267743        5.9668354275       -3.0981559189  S25       73              1.0000000000
      2393       218  LYS       HZ3            -6.5783389526        6.6917073165       -3.1136366399  S25       73              1.0000000000
      2394       219  SER       CB             -4.6601119263        4.5984088595       -6.5846116581  S25       130             1.0000000000
      2395       219  SER       HB1            -4.7162471437        5.5423113848       -7.1427285021  S25       130             1.0000000000
      2396       219  SER       HB2            -3.9277653587        3.9411650538       -7.0888758002  S25       130             1.0000000000
      2397       219  SER       OG             -4.2084144039        4.8479983466       -5.2236728174  S25       130             1.0000000000
      2398       219  SER       HG1            -3.5420949927        5.5956445625       -5.2537997895  S25       130             1.0000000000
      2399       219  SER       QQH3           -5.6420788440        4.1018809757       -6.5558908372  S25       130             1.0000000000
      2400       220  GLU       CB             -9.8948241720        9.7054501637        0.6320429777  S25       166             1.0000000000
      2401       220  GLU       HB1            -9.5564720899       10.3341227601       -0.2024987552  S25       166             1.0000000000
      2402       220  GLU       HB2           -10.9611282390        9.5111893691        0.4907360839  S25       166             1.0000000000
      2403       220  GLU       QQH4           -9.7396864334       10.2112422811        1.5910623966  S25       166             1.0000000000
      2404       220  GLU       CG             -9.1307878606        8.3996036737        0.5708091427  S25       166             1.0000000000
      2405       220  GLU       HG1            -9.5711673100        7.7463853171       -0.1974945779  S25       166             1.0000000000
      2406       220  GLU       HG2            -9.2118018210        7.8395392165        1.5179263571  S25       166             1.0000000000
      2407       220  GLU       CD             -7.6823309165        8.6023203348        0.2338730175  S25       166             1.0000000000
      2408       220  GLU       OE1            -7.1185290169        9.6943160093        0.2215890774  S25       166             1.0000000000
      2409       220  GLU       OE2            -7.0123074829        7.4664636829       -0.0717030320  S25       166             1.0000000000
      2410       221  ASN       CB             -2.6081077644       12.0161217454        1.2909454913  S25       170             1.0000000000
      2411       221  ASN       HB1            -1.6263829599       11.9308686471        0.8134238113  S25       170             1.0000000000
      2412       221  ASN       HB2            -3.0657324004       12.9658036670        0.9963314754  S25       170             1.0000000000
      2413       221  ASN       QQH5           -2.4978395617       11.9790409729        2.3815130687  S25       170             1.0000000000
      2414       221  ASN       CG             -3.4676229539       10.8625207368        0.8327556921  S25       170             1.0000000000
      2415       221  ASN       OD1            -3.0875669248        9.6698392355        0.9487394045  S25       170             1.0000000000
      2416       221  ASN       ND2            -4.6626003263       11.1673425231        0.2878726550  S25       170             1.0000000000
      2417       221  ASN       HD21           -5.3115592995       10.4169203266       -0.0024650330  S25       170             1.0000000000
      2418       221  ASN       HD22           -4.8937076912       12.1461485116        0.0481163987  S25       170             1.0000000000
      2419       222  LYS       CE             -3.1849407159        1.7423920541       -4.8303242305  S25       234             1.0000000000
      2420       222  LYS       HE1            -3.6346161234        1.9536933109       -3.8513282368  S25       234             1.0000000000
      2421       222  LYS       HE2            -3.9805156945        1.6946193723       -5.5840054764  S25       234             1.0000000000
      2422       222  LYS       NZ             -2.2786377948        2.8244603361       -5.1950920080  S25       234             1.0000000000
      2423       222  LYS       HZ1            -1.7968435034        2.6338855041       -6.1073765328  S25       234             1.0000000000
      2424       222  LYS       HZ2            -1.5166081051        2.9821542644       -4.4991825081  S25       234             1.0000000000
      2425       222  LYS       HZ3            -2.8063866036        3.7396652767       -5.2783434460  S25       234             1.0000000000
      2426       222  LYS       QQH6           -2.6320216706        0.7949133764       -4.7836019348  S25       234             1.0000000000
      2427       223  SER       CB              2.4800985901        3.5024675668       -6.1172796170  S25       235             1.0000000000
      2428       223  SER       HB1             3.1828261873        2.8320366693       -6.6377509009  S25       235             1.0000000000
      2429       223  SER       HB2             3.0334763517        4.4163518725       -5.8305275470  S25       235             1.0000000000
      2430       223  SER       OG              1.4080687857        3.8078389155       -7.0185162032  S25       235             1.0000000000
      2431       223  SER       HG1             0.9095790603        4.6136699550       -6.7081282053  S25       235             1.0000000000
      2432       223  SER       QQH7            2.1051529268        3.0051244474       -5.1937287933  S25       235             1.0000000000
      2433       224  PNM       S1             -3.1283548147        9.6557584852       -6.2391108049  S25       523             1.0000000000
      2434       224  PNM       C2             -1.8673606477        8.4397647075       -6.9083996422  S25       523             1.0000000000
      2435       224  PNM       C3             -1.5093129718        7.5534624712       -5.6848743783  S25       523             1.0000000000
      2436       224  PNM       N4             -2.7294405917        7.3633066758       -4.8682032816  S25       523             1.0000000000
      2437       224  PNM       C5             -3.7884819428        8.4313438421       -5.0799130500  S25       523             1.0000000000
      2438       224  PNM       C6             -3.6780882942        8.8111605934       -3.5541893803  S25       523             1.0000000000
      2439       224  PNM       C7             -2.6155507761        7.6984904688       -3.4545506173  S25       523             1.0000000000
      2440       224  PNM       O8             -1.5750801138        7.6419945186       -2.7516485825  S25       523             1.0000000000
      2441       224  PNM       C9             -2.4813214009        7.6105066449       -8.0234181980  S25       523             1.0000000000
      2442       224  PNM       C10            -0.6511297047        9.1791473531       -7.4340259741  S25       523             1.0000000000
      2443       224  PNM       C11            -0.8970746191        6.2376637217       -6.1242260324  S25       523             1.0000000000
      2444       224  PNM       O12            -1.5010276474        5.1549661991       -5.9652897385  S25       523             1.0000000000
      2445       224  PNM       O13             0.3247537374        6.3046577095       -6.6667020632  S25       523             1.0000000000
      2446       224  PNM       N14            -3.0490902709       10.0881372015       -3.3117377526  S25       523             1.0000000000
      2447       224  PNM       C15            -3.5973304783       11.2383596164       -3.7513635712  S25       523             1.0000000000
      2448       224  PNM       O16            -4.7123845713       11.2448775306       -4.3631281592  S25       523             1.0000000000
      2449       224  PNM       C17            -2.8372264025       12.5164943952       -3.5009299491  S25       523             1.0000000000
      2450       224  PNM       C18            -1.8683050353       12.7913486411       -4.6214619513  S25       523             1.0000000000
      2451       224  PNM       C19            -0.5392085195       13.1346026948       -4.3383126445  S25       523             1.0000000000
      2452       224  PNM       C20             0.3636582954       13.3742976117       -5.3767596060  S25       523             1.0000000000
      2453       224  PNM       C21            -0.0512932041       13.2632757713       -6.7052326369  S25       523             1.0000000000
      2454       224  PNM       C22            -1.3802044294       12.9402121737       -6.9920734093  S25       523             1.0000000000
      2455       224  PNM       C23            -2.2899331973       12.7131825274       -5.9579753033  S25       523             1.0000000000
      2456       224  PNM       H24            -0.7515141384        8.0945625395       -5.0678959272  S25       523             1.0000000000
      2457       224  PNM       H25            -0.8918319963        9.6983553839       -8.3681978088  S25       523             1.0000000000
      2458       224  PNM       H26             0.1616720490        8.4707081323       -7.6334098458  S25       523             1.0000000000
      2459       224  PNM       H27            -0.2912725387        9.9264801506       -6.7205692820  S25       523             1.0000000000
      2460       224  PNM       H28            -2.8243888562        8.2548488550       -8.8394183280  S25       523             1.0000000000
      2461       224  PNM       H29            -3.3340876265        7.0214072609       -7.6655334896  S25       523             1.0000000000
      2462       224  PNM       H30            -1.7303106634        6.9224423534       -8.4278871316  S25       523             1.0000000000
      2463       224  PNM       H31            -4.7719262711        8.0089142788       -5.3775098691  S25       523             1.0000000000
      2464       224  PNM       H32            -4.6269528135        8.7066455512       -2.9800692367  S25       523             1.0000000000
      2465       224  PNM       H33            -2.2958045680       12.4598127506       -2.5414653102  S25       523             1.0000000000
      2466       224  PNM       H34            -3.5596505926       13.3476834509       -3.4232076634  S25       523             1.0000000000
      2467       224  PNM       H35            -0.2077383575       13.2108932514       -3.2950999726  S25       523             1.0000000000
      2468       224  PNM       H36             1.4042136388       13.6359481056       -5.1470291860  S25       523             1.0000000000
      2469       224  PNM       H37             0.6644307905       13.4332882785       -7.5187776405  S25       523             1.0000000000
      2470       224  PNM       H38            -1.7115544250       12.8578638240       -8.0354290046  S25       523             1.0000000000
      2471       224  PNM       H39            -3.3375311919       12.4818984098       -6.1869756010  S25       523             1.0000000000
      2472       224  PNM       H40            -2.1284650536       10.0857987051       -2.8291794250  S25       523             1.0000000000
      2473       225  TIP3      OH2            -4.4545049622        7.8233967690       -0.4561765920  S25       290             1.0000000000
      2474       225  TIP3      H1             -6.0206819234        7.6814641884       -0.2440434296  S25       290             1.0000000000
      2475       225  TIP3      H2             -3.8882532698        8.4717057039        0.0631933801  S25       290             1.0000000000
      2476       226  SER       CB             -2.8821127954        5.1629594738       -2.4989985576  S26       70              1.0000000000
      2477       226  SER       HB1            -3.4006269814        4.3151407168       -2.9901101248  S26       70              1.0000000000
      2478       226  SER       HB2            -1.9049650326        5.3162097861       -2.9750159090  S26       70              1.0000000000
      2479       226  SER       OG             -3.7061580512        6.3469895439       -2.6721048612  S26       70              1.0000000000
      2480       226  SER       HG1            -3.9438385216        7.3643321915       -1.1722233805  S26       70              1.0000000000
      2481       226  SER       QQH1           -2.7469429534        4.9421098278       -1.4191650631  S26       70              1.0000000000
      2482       227  LYS       CD             -6.2552269094        3.4873316965       -2.1702940537  S26       73              1.0000000000
      2483       227  LYS       HD1            -7.0521641059        3.0943492434       -2.8092155854  S26       73              1.0000000000
      2484       227  LYS       HD2            -5.2991118748        3.3035246528       -2.6768127536  S26       73              1.0000000000
      2485       227  LYS       QQH2           -6.2689775848        2.9514705564       -1.2138878508  S26       73              1.0000000000
      2486       227  LYS       CE             -6.4523488487        4.9774115834       -1.9622769498  S26       73              1.0000000000
      2487       227  LYS       HE1            -5.7966226839        5.3600883879       -1.1591724946  S26       73              1.0000000000
      2488       227  LYS       HE2            -7.4924357892        5.1984179370       -1.6632501161  S26       73              1.0000000000
      2489       227  LYS       NZ             -6.1372290012        5.7463973746       -3.1661200419  S26       73              1.0000000000
      2490       227  LYS       HZ1            -6.4622489861        5.3138138666       -4.0493822458  S26       73              1.0000000000
      2491       227  LYS       HZ2            -5.0286978110        5.9284321540       -3.1852674396  S26       73              1.0000000000
      2492       227  LYS       HZ3            -6.5556736109        6.7032533146       -3.1177363463  S26       73              1.0000000000
      2493       228  SER       CB             -4.6605460992        4.6031509651       -6.5777228298  S26       130             1.0000000000
      2494       228  SER       HB1            -4.7157225393        5.5464947876       -7.1367498238  S26       130             1.0000000000
      2495       228  SER       HB2            -3.9252935521        3.9463634482       -7.0776006544  S26       130             1.0000000000
      2496       228  SER       OG             -4.2145649537        4.8554822417       -5.2140879646  S26       130             1.0000000000
      2497       228  SER       HG1            -3.5366283512        5.5967759394       -5.2494946145  S26       130             1.0000000000
      2498       228  SER       QQH3           -5.6423807953        4.1056811803       -6.5513282840  S26       130             1.0000000000
      2499       229  GLU       CB             -9.8949316603        9.7055380136        0.6322313892  S26       166             1.0000000000
      2500       229  GLU       HB1            -9.5562362852       10.3341595510       -0.2021935059  S26       166             1.0000000000
      2501       229  GLU       HB2           -10.9611976463        9.5114026263        0.4906510635  S26       166             1.0000000000
      2502       229  GLU       QQH4           -9.7399616105       10.2109450604        1.5914217842  S26       166             1.0000000000
      2503       229  GLU       CG             -9.1311508003        8.3994236394        0.5712641765  S26       166             1.0000000000
      2504       229  GLU       HG1            -9.5713011815        7.7463173993       -0.1973021862  S26       166             1.0000000000
      2505       229  GLU       HG2            -9.2126595230        7.8393359057        1.5182892800  S26       166             1.0000000000
      2506       229  GLU       CD             -7.6826810146        8.6024085027        0.2350642883  S26       166             1.0000000000
      2507       229  GLU       OE1            -7.1186944179        9.6930837069        0.2221678439  S26       166             1.0000000000
      2508       229  GLU       OE2            -7.0112160474        7.4648252583       -0.0716259926  S26       166             1.0000000000
      2509       230  ASN       CB             -2.6072261772       12.0152114774        1.2911136697  S26       170             1.0000000000
      2510       230  ASN       HB1            -1.6254800487       11.9289414762        0.8138978903  S26       170             1.0000000000
      2511       230  ASN       HB2            -3.0640457609       12.9650721331        0.9959294243  S26       170             1.0000000000
      2512       230  ASN       QQH5           -2.4972695988       11.9783917381        2.3817271485  S26       170             1.0000000000
      2513       230  ASN       CG             -3.4674709422       10.8623835363        0.8328060968  S26       170             1.0000000000
      2514       230  ASN       OD1            -3.0903427597        9.6691188192        0.9508104519  S26       170             1.0000000000
      2515       230  ASN       ND2            -4.6615565415       11.1686147987        0.2862754001  S26       170             1.0000000000
      2516       230  ASN       HD21           -5.3087028158       10.4186075552       -0.0078327813  S26       170             1.0000000000
      2517       230  ASN       HD22           -4.8899935357       12.1473424668        0.0431756634  S26       170             1.0000000000
      2518       231  LYS       CE             -3.1865710183        1.7448310651       -4.8285776582  S26       234             1.0000000000
      2519       231  LYS       HE1            -3.6362185653        1.9536081322       -3.8489678561  S26       234             1.0000000000
      2520       231  LYS       HE2            -3.9824846704        1.6964791338       -5.5819040123  S26       234             1.0000000000
      2521       231  LYS       NZ             -2.2824998114        2.8291946314       -5.1921464290  S26       234             1.0000000000
      2522       231  LYS       HZ1            -1.8017536983        2.6419414057       -6.1058217835  S26       234             1.0000000000
      2523       231  LYS       HZ2            -1.5184565342        2.9858316314       -4.4979767532  S26       234             1.0000000000
      2524       231  LYS       HZ3            -2.8088847154        3.7446916986       -5.2724416109  S26       234             1.0000000000
      2525       231  LYS       QQH6           -2.6317091707        0.7984845036       -4.7835233720  S26       234             1.0000000000
      2526       232  SER       CB              2.4787170298        3.5029674377       -6.1175932690  S26       235             1.0000000000
      2527       232  SER       HB1             3.1813651879        2.8325973145       -6.6384014175  S26       235             1.0000000000
      2528       232  SER       HB2             3.0321689617        4.4167340617       -5.8308601436  S26       235             1.0000000000
      2529       232  SER       OG              1.4063077691        3.8085315259       -7.0183993920  S26       235             1.0000000000
      2530       232  SER       HG1             0.9083784008        4.6152167582       -6.7080285266  S26       235             1.0000000000
      2531       232  SER       QQH7            2.1041434972        3.0053409378       -5.1939854605  S26       235             1.0000000000
      2532       233  PNM       S1             -3.1310337016        9.6490357618       -6.2383090584  S26       523             1.0000000000
      2533       233  PNM       C2             -1.8693932278        8.4343514183       -6.9048344974  S26       523             1.0000000000
      2534       233  PNM       C3             -1.5189606398        7.5456328947       -5.6797898379  S26       523             1.0000000000
      2535       233  PNM       N4             -2.7464469035        7.3422078253       -4.8750090579  S26       523             1.0000000000
      2536       233  PNM       C5             -3.7902300398        8.4229929895       -5.0785906245  S26       523             1.0000000000
      2537       233  PNM       C6             -3.6817487011        8.8016218525       -3.5564085481  S26       523             1.0000000000
      2538       233  PNM       C7             -2.6458796770        7.6605643652       -3.4360382226  S26       523             1.0000000000
      2539       233  PNM       O8             -1.5778067157        7.6404658167       -2.7522396516  S26       523             1.0000000000
      2540       233  PNM       C9             -2.4801339302        7.6080153683       -8.0242301019  S26       523             1.0000000000
      2541       233  PNM       C10            -0.6513781839        9.1740176825       -7.4266896112  S26       523             1.0000000000
      2542       233  PNM       C11            -0.8979577052        6.2352287700       -6.1216662853  S26       523             1.0000000000
      2543       233  PNM       O12            -1.4958046366        5.1473239094       -5.9660084098  S26       523             1.0000000000
      2544       233  PNM       O13             0.3240028644        6.3063498159       -6.6655899441  S26       523             1.0000000000
      2545       233  PNM       N14            -3.0448505960       10.0751299225       -3.3151232681  S26       523             1.0000000000
      2546       233  PNM       C15            -3.5922260304       11.2271382392       -3.7488462554  S26       523             1.0000000000
      2547       233  PNM       O16            -4.7119562191       11.2391251375       -4.3556079778  S26       523             1.0000000000
      2548       233  PNM       C17            -2.8328624976       12.5061710033       -3.4982362880  S26       523             1.0000000000
      2549       233  PNM       C18            -1.8670700348       12.7862486388       -4.6200618381  S26       523             1.0000000000
      2550       233  PNM       C19            -0.5384064176       13.1324011216       -4.3383925514  S26       523             1.0000000000
      2551       233  PNM       C20             0.3628381343       13.3745777997       -5.3776453626  S26       523             1.0000000000
      2552       233  PNM       C21            -0.0534600856       13.2637877217       -6.7057128643  S26       523             1.0000000000
      2553       233  PNM       C22            -1.3822488783       12.9389114381       -6.9911435354  S26       523             1.0000000000
      2554       233  PNM       C23            -2.2902655039       12.7091172450       -5.9561434331  S26       523             1.0000000000
      2555       233  PNM       H24            -0.7698616658        8.0876537018       -5.0531185252  S26       523             1.0000000000
      2556       233  PNM       H25            -0.8893047861        9.6928571870       -8.3619008440  S26       523             1.0000000000
      2557       233  PNM       H26             0.1626121549        8.4661094543       -7.6232585974  S26       523             1.0000000000
      2558       233  PNM       H27            -0.2944540585        9.9220446672       -6.7125976765  S26       523             1.0000000000
      2559       233  PNM       H28            -2.8210311940        8.2543192519       -8.8396684738  S26       523             1.0000000000
      2560       233  PNM       H29            -3.3339614547        7.0179838123       -7.6703493914  S26       523             1.0000000000
      2561       233  PNM       H30            -1.7281546347        6.9208744150       -8.4285017684  S26       523             1.0000000000
      2562       233  PNM       H31            -4.7793343351        8.0117873801       -5.3760077673  S26       523             1.0000000000
      2563       233  PNM       H32            -4.6376106794        8.7142157907       -2.9905200912  S26       523             1.0000000000
      2564       233  PNM       H33            -2.2889798287       12.4488496420       -2.5401958995  S26       523             1.0000000000
      2565       233  PNM       H34            -3.5568692759       13.3357673781       -3.4168075454  S26       523             1.0000000000
      2566       233  PNM       H35            -0.2056051125       13.2078443870       -3.2955447137  S26       523             1.0000000000
      2567       233  PNM       H36             1.4033477586       13.6374271671       -5.1489543117  S26       523             1.0000000000
      2568       233  PNM       H37             0.6611710697       13.4351017696       -7.5199720808  S26       523             1.0000000000
      2569       233  PNM       H38            -1.7146149087       12.8566203419       -8.0342116660  S26       523             1.0000000000
      2570       233  PNM       H39            -3.3374324243       12.4749386417       -6.1840784022  S26       523             1.0000000000
      2571       233  PNM       H40            -2.1208888865       10.0647897906       -2.8381490172  S26       523             1.0000000000
      2572       234  TIP3      OH2            -4.4543612914        7.8211620085       -0.4521997380  S26       290             1.0000000000
      2573       234  TIP3      H1             -6.0176462820        7.6820304620       -0.2381530982  S26       290             1.0000000000
      2574       234  TIP3      H2             -3.8925644137        8.4742699211        0.0680611582  S26       290             1.0000000000
      2575       235  SER       CB             -2.8708165343        5.1738219659       -2.5028930034  S27       70              1.0000000000
      2576       235  SER       HB1            -3.4022410159        4.3328800291       -2.9915729606  S27       70              1.0000000000
      2577       235  SER       HB2            -1.8928917488        5.3148732350       -2.9775371444  S27       70              1.0000000000
      2578       235  SER       OG             -3.6800515495        6.3725624058       -2.6836937614  S27       70              1.0000000000
      2579       235  SER       HG1            -3.9314173791        7.3804247798       -1.1678641794  S27       70              1.0000000000
      2580       235  SER       QQH1           -2.7436770863        4.9593995776       -1.4221088600  S27       70              1.0000000000
      2581       236  LYS       CD             -6.2502890630        3.4887862519       -2.1765342237  S27       73              1.0000000000
      2582       236  LYS       HD1            -7.0513959651        3.0983764593       -2.8119090935  S27       73              1.0000000000
      2583       236  LYS       HD2            -5.2964805639        3.2977414947       -2.6847855067  S27       73              1.0000000000
      2584       236  LYS       QQH2           -6.2644606006        2.9577980149       -1.2178948700  S27       73              1.0000000000
      2585       236  LYS       CE             -6.4377719736        4.9810352669       -1.9732157305  S27       73              1.0000000000
      2586       236  LYS       HE1            -5.7694394340        5.3684121683       -1.1835907555  S27       73              1.0000000000
      2587       236  LYS       HE2            -7.4727431412        5.2108392990       -1.6644660488  S27       73              1.0000000000
      2588       236  LYS       NZ             -6.1394472248        5.7435996309       -3.1865870116  S27       73              1.0000000000
      2589       236  LYS       HZ1            -6.5229848903        5.3312696900       -4.0567266181  S27       73              1.0000000000
      2590       236  LYS       HZ2            -5.0595323703        5.8752947075       -3.2774980887  S27       73              1.0000000000
      2591       236  LYS       HZ3            -6.5205128611        6.7158122635       -3.1175701608  S27       73              1.0000000000
      2592       237  SER       CB             -4.6601582746        4.6088329828       -6.5701905799  S27       130             1.0000000000
      2593       237  SER       HB1            -4.7146924457        5.5507459749       -7.1312184914  S27       130             1.0000000000
      2594       237  SER       HB2            -3.9223430236        3.9520256133       -7.0653469420  S27       130             1.0000000000
      2595       237  SER       OG             -4.2173936436        4.8663096511       -5.2041615539  S27       130             1.0000000000
      2596       237  SER       HG1            -3.5360046337        5.6110820106       -5.2451068920  S27       130             1.0000000000
      2597       237  SER       QQH3           -5.6419299197        4.1105613021       -6.5436777490  S27       130             1.0000000000
      2598       238  GLU       CB             -9.8951101446        9.7056567450        0.6323818964  S27       166             1.0000000000
      2599       238  GLU       HB1            -9.5561231097       10.3342136499       -0.2019713756  S27       166             1.0000000000
      2600       238  GLU       HB2           -10.9613472907        9.5116363119        0.4905996606  S27       166             1.0000000000
      2601       238  GLU       QQH4           -9.7402220686       10.2107716552        1.5917058674  S27       166             1.0000000000
      2602       238  GLU       CG             -9.1316218499        8.3993219161        0.5716331530  S27       166             1.0000000000
      2603       238  GLU       HG1            -9.5715500142        7.7462807110       -0.1971363020  S27       166             1.0000000000
      2604       238  GLU       HG2            -9.2134154740        7.8392102026        1.5185939665  S27       166             1.0000000000
      2605       238  GLU       CD             -7.6832577472        8.6024899410        0.2359605399  S27       166             1.0000000000
      2606       238  GLU       OE1            -7.1187437164        9.6918584686        0.2226048357  S27       166             1.0000000000
      2607       238  GLU       OE2            -7.0109189028        7.4633225515       -0.0716951421  S27       166             1.0000000000
      2608       239  ASN       CB             -2.6065181192       12.0144323762        1.2912299426  S27       170             1.0000000000
      2609       239  ASN       HB1            -1.6247590824       11.9271967291        0.8142778651  S27       170             1.0000000000
      2610       239  ASN       HB2            -3.0625967632       12.9644794767        0.9955723494  S27       170             1.0000000000
      2611       239  ASN       QQH5           -2.4968747716       11.9777773457        2.3818840551  S27       170             1.0000000000
      2612       239  ASN       CG             -3.4674638993       10.8624343046        0.8328229137  S27       170             1.0000000000
      2613       239  ASN       OD1            -3.0928554395        9.6685037203        0.9524904038  S27       170             1.0000000000
      2614       239  ASN       ND2            -4.6607662711       11.1698136109        0.2850115506  S27       170             1.0000000000
      2615       239  ASN       HD21           -5.3065662294       10.4202733332       -0.0121902417  S27       170             1.0000000000
      2616       239  ASN       HD22           -4.8869846916       12.1485210641        0.0391864751  S27       170             1.0000000000
      2617       240  LYS       CE             -3.1884574973        1.7472951210       -4.8272410685  S27       234             1.0000000000
      2618       240  LYS       HE1            -3.6381016869        1.9533053920       -3.8469967441  S27       234             1.0000000000
      2619       240  LYS       HE2            -3.9848200474        1.6978805614       -5.5800322496  S27       234             1.0000000000
      2620       240  LYS       NZ             -2.2874683775        2.8346824790       -5.1898845184  S27       234             1.0000000000
      2621       240  LYS       HZ1            -1.8084645746        2.6513560496       -6.1053532944  S27       234             1.0000000000
      2622       240  LYS       HZ2            -1.5208450367        2.9900220372       -4.4981574205  S27       234             1.0000000000
      2623       240  LYS       HZ3            -2.8131338546        3.7506929854       -5.2663700891  S27       234             1.0000000000
      2624       240  LYS       QQH6           -2.6309683682        0.8024552822       -4.7839589677  S27       234             1.0000000000
      2625       241  SER       CB              2.4776021815        3.5034237629       -6.1178403224  S27       235             1.0000000000
      2626       241  SER       HB1             3.1801616270        2.8330429990       -6.6388919557  S27       235             1.0000000000
      2627       241  SER       HB2             3.0312153659        4.4170222441       -5.8310641174  S27       235             1.0000000000
      2628       241  SER       OG              1.4049730537        3.8092706141       -7.0183130666  S27       235             1.0000000000
      2629       241  SER       HG1             0.9075143115        4.6167002075       -6.7079624774  S27       235             1.0000000000
      2630       241  SER       QQH7            2.1032888973        3.0055832601       -5.1941684300  S27       235             1.0000000000
      2631       242  PNM       S1             -3.1331531988        9.6430994889       -6.2374843822  S27       523             1.0000000000
      2632       242  PNM       C2             -1.8712137231        8.4297884195       -6.9023613295  S27       523             1.0000000000
      2633       242  PNM       C3             -1.5291261985        7.5376726527       -5.6766077219  S27       523             1.0000000000
      2634       242  PNM       N4             -2.7650510068        7.3192140058       -4.8859118282  S27       523             1.0000000000
      2635       242  PNM       C5             -3.7914135648        8.4146514514       -5.0773951674  S27       523             1.0000000000
      2636       242  PNM       C6             -3.6841834057        8.7924307489       -3.5591971636  S27       523             1.0000000000
      2637       242  PNM       C7             -2.6769809346        7.6242555437       -3.4142866322  S27       523             1.0000000000
      2638       242  PNM       O8             -1.5809083914        7.6385623399       -2.7507334953  S27       523             1.0000000000
      2639       242  PNM       C9             -2.4792293981        7.6063920943       -8.0257385628  S27       523             1.0000000000
      2640       242  PNM       C10            -0.6514290979        9.1697057383       -7.4204065625  S27       523             1.0000000000
      2641       242  PNM       C11            -0.8983138761        6.2329909878       -6.1200910640  S27       523             1.0000000000
      2642       242  PNM       O12            -1.4894031268        5.1400638493       -5.9666888158  S27       523             1.0000000000
      2643       242  PNM       O13             0.3240767435        6.3084947923       -6.6648957215  S27       523             1.0000000000
      2644       242  PNM       N14            -3.0406878189       10.0632062326       -3.3183840598  S27       523             1.0000000000
      2645       242  PNM       C15            -3.5875138385       11.2169411295       -3.7468583307  S27       523             1.0000000000
      2646       242  PNM       O16            -4.7113370539       11.2338500946       -4.3490935403  S27       523             1.0000000000
      2647       242  PNM       C17            -2.8291726219       12.4970892775       -3.4960636110  S27       523             1.0000000000
      2648       242  PNM       C18            -1.8660659796       12.7819685908       -4.6189322740  S27       523             1.0000000000
      2649       242  PNM       C19            -0.5377925333       13.1306012719       -4.3384372597  S27       523             1.0000000000
      2650       242  PNM       C20             0.3621482756       13.3748462698       -5.3783156429  S27       523             1.0000000000
      2651       242  PNM       C21            -0.0552016034       13.2642482898       -6.7060654295  S27       523             1.0000000000
      2652       242  PNM       C22            -1.3838825864       12.9379048726       -6.9903803900  S27       523             1.0000000000
      2653       242  PNM       C23            -2.2905170505       12.7057855004       -5.9546774167  S27       523             1.0000000000
      2654       242  PNM       H24            -0.7906294915        8.0803256890       -5.0380737619  S27       523             1.0000000000
      2655       242  PNM       H25            -0.8866899239        9.6885404394       -8.3564103216  S27       523             1.0000000000
      2656       242  PNM       H26             0.1635409265        8.4622599076       -7.6145870811  S27       523             1.0000000000
      2657       242  PNM       H27            -0.2971103770        9.9180921461       -6.7055319403  S27       523             1.0000000000
      2658       242  PNM       H28            -2.8182838292        8.2544011780       -8.8406728851  S27       523             1.0000000000
      2659       242  PNM       H29            -3.3339153072        7.0155741208       -7.6752049056  S27       523             1.0000000000
      2660       242  PNM       H30            -1.7264290384        6.9200171825       -8.4298300102  S27       523             1.0000000000
      2661       242  PNM       H31            -4.7870392703        8.0167555337       -5.3734635139  S27       523             1.0000000000
      2662       242  PNM       H32            -4.6468661333        8.7213270231       -3.0017134934  S27       523             1.0000000000
      2663       242  PNM       H33            -2.2832456246       12.4395278279       -2.5392101262  S27       523             1.0000000000
      2664       242  PNM       H34            -3.5548482423       13.3250610514       -3.4115712608  S27       523             1.0000000000
      2665       242  PNM       H35            -0.2039072070       13.2052782759       -3.2958754085  S27       523             1.0000000000
      2666       242  PNM       H36             1.4026075582       13.6386845374       -5.1504330458  S27       523             1.0000000000
      2667       242  PNM       H37             0.6585615748       13.4366229060       -7.5208865769  S27       523             1.0000000000
      2668       242  PNM       H38            -1.7170434867       12.8556641422       -8.0332224744  S27       523             1.0000000000
      2669       242  PNM       H39            -3.3372783437       12.4690692875       -6.1818031882  S27       523             1.0000000000
      2670       242  PNM       H40            -2.1134327879       10.0454197237       -2.8470586533  S27       523             1.0000000000
      2671       243  TIP3      OH2            -4.4537797748        7.8204715409       -0.4475515672  S27       290             1.0000000000
      2672       243  TIP3      H1             -6.0168115888        7.6823092495       -0.2339767867  S27       290             1.0000000000
      2673       243  TIP3      H2             -3.8984008843        8.4784519864        0.0754501738  S27       290             1.0000000000
      2674       244  SER       CB             -2.8617818904        5.1840823297       -2.5063166913  S28       70              1.0000000000
      2675       244  SER       HB1            -3.4061272145        4.3505773952       -2.9920473573  S28       70              1.0000000000
      2676       244  SER       HB2            -1.8840102547        5.3143516968       -2.9813169834  S28       70              1.0000000000
      2677       244  SER       OG             -3.6584927061        6.3963274354       -2.6929047113  S28       70              1.0000000000
      2678       244  SER       HG1            -3.9180050545        7.3952193553       -1.1597942966  S28       70              1.0000000000
      2679       244  SER       QQH1           -2.7403407777        4.9765131800       -1.4248741080  S28       70              1.0000000000
      2680       245  LYS       CD             -6.2464194787        3.4895581801       -2.1816679842  S28       73              1.0000000000
      2681       245  LYS       HD1            -7.0518049157        3.1018855494       -2.8133979651  S28       73              1.0000000000
      2682       245  LYS       HD2            -5.2952627051        3.2908744201       -2.6921009557  S28       73              1.0000000000
      2683       245  LYS       QQH2           -6.2607757610        2.9630317194       -1.2209313840  S28       73              1.0000000000
      2684       245  LYS       CE             -6.4233273300        4.9840156348       -1.9834271448  S28       73              1.0000000000
      2685       245  LYS       HE1            -5.7429981338        5.3744154133       -1.2061673729  S28       73              1.0000000000
      2686       245  LYS       HE2            -7.4529509490        5.2232739109       -1.6650212143  S28       73              1.0000000000
      2687       245  LYS       NZ             -6.1396503277        5.7382842110       -3.2063950026  S28       73              1.0000000000
      2688       245  LYS       HZ1            -6.5904526022        5.3531882363       -4.0575404195  S28       73              1.0000000000
      2689       245  LYS       HZ2            -5.0793553475        5.8092265203       -3.3689459201  S28       73              1.0000000000
      2690       245  LYS       HZ3            -6.4718223510        6.7273227271       -3.1164769477  S28       73              1.0000000000
      2691       246  SER       CB             -4.6588731336        4.6155844543       -6.5617639896  S28       130             1.0000000000
      2692       246  SER       HB1            -4.7130229159        5.5551758514       -7.1259973254  S28       130             1.0000000000
      2693       246  SER       HB2            -3.9190289901        3.9580248482       -7.0517409514  S28       130             1.0000000000
      2694       246  SER       OG             -4.2166855480        4.8806138716       -5.1935027041  S28       130             1.0000000000
      2695       246  SER       HG1            -3.5409081658        5.6378963423       -5.2404364977  S28       130             1.0000000000
      2696       246  SER       QQH3           -5.6407828156        4.1168247218       -6.5327679825  S28       130             1.0000000000
      2697       247  GLU       CB             -9.8953477150        9.7058274468        0.6325066036  S28       166             1.0000000000
      2698       247  GLU       HB1            -9.5561267630       10.3343134876       -0.2018042855  S28       166             1.0000000000
      2699       247  GLU       HB2           -10.9615794360        9.5119216903        0.4905935949  S28       166             1.0000000000
      2700       247  GLU       QQH4           -9.7404894159       10.2107450690        1.5919238412  S28       166             1.0000000000
      2701       247  GLU       CG             -9.1321602575        8.3993182610        0.5719319035  S28       166             1.0000000000
      2702       247  GLU       HG1            -9.5719157454        7.7463233560       -0.1969949637  S28       166             1.0000000000
      2703       247  GLU       HG2            -9.2141365506        7.8391785043        1.5188572191  S28       166             1.0000000000
      2704       247  GLU       CD             -7.6839900504        8.6025408015        0.2366343847  S28       166             1.0000000000
      2705       247  GLU       OE1            -7.1186338334        9.6907421232        0.2229277230  S28       166             1.0000000000
      2706       247  GLU       OE2            -7.0112560021        7.4620100652       -0.0717096916  S28       166             1.0000000000
      2707       248  ASN       CB             -2.6059788190       12.0137895156        1.2913205812  S28       170             1.0000000000
      2708       248  ASN       HB1            -1.6241890537       11.9256588140        0.8146211239  S28       170             1.0000000000
      2709       248  ASN       HB2            -3.0613860443       12.9640396626        0.9952749761  S28       170             1.0000000000
      2710       248  ASN       QQH5           -2.4966709689       11.9772094618        2.3820210248  S28       170             1.0000000000
      2711       248  ASN       CG             -3.4675859776       10.8626251023        0.8328433801  S28       170             1.0000000000
      2712       248  ASN       OD1            -3.0949854354        9.6679742534        0.9537475954  S28       170             1.0000000000
      2713       248  ASN       ND2            -4.6601646102       11.1708600082        0.2840289673  S28       170             1.0000000000
      2714       248  ASN       HD21           -5.3052772504       10.4218226470       -0.0151754882  S28       170             1.0000000000
      2715       248  ASN       HD22           -4.8847887577       12.1496152846        0.0363888953  S28       170             1.0000000000
      2716       249  LYS       CE             -3.1907598606        1.7497482580       -4.8261575249  S28       234             1.0000000000
      2717       249  LYS       HE1            -3.6404449819        1.9525194770       -3.8451705297  S28       234             1.0000000000
      2718       249  LYS       HE2            -3.9877412651        1.6986618638       -5.5782067860  S28       234             1.0000000000
      2719       249  LYS       NZ             -2.2941387194        2.8412676029       -5.1880517449  S28       234             1.0000000000
      2720       249  LYS       HZ1            -1.8177648399        2.6628917308       -6.1058021865  S28       234             1.0000000000
      2721       249  LYS       HZ2            -1.5244222920        2.9952713766       -4.4994844446  S28       234             1.0000000000
      2722       249  LYS       HZ3            -2.8204732708        3.7578311379       -5.2591917401  S28       234             1.0000000000
      2723       249  LYS       QQH6           -2.6298063568        0.8069448559       -4.7848905947  S28       234             1.0000000000
      2724       250  SER       CB              2.4767230244        3.5038226041       -6.1180380376  S28       235             1.0000000000
      2725       250  SER       HB1             3.1791993833        2.8333709997       -6.6392275175  S28       235             1.0000000000
      2726       250  SER       HB2             3.0305908350        4.4172079272       -5.8311283696  S28       235             1.0000000000
      2727       250  SER       OG              1.4040744562        3.8100256774       -7.0182820116  S28       235             1.0000000000
      2728       250  SER       HG1             0.9068295003        4.6179491626       -6.7078568524  S28       235             1.0000000000
      2729       250  SER       QQH7            2.1025616284        3.0058296896       -5.1942949735  S28       235             1.0000000000
      2730       251  PNM       S1             -3.1348999355        9.6374704574       -6.2363893997  S28       523             1.0000000000
      2731       251  PNM       C2             -1.8727061959        8.4261019084       -6.9013127820  S28       523             1.0000000000
      2732       251  PNM       C3             -1.5399546967        7.5292164434       -5.6763391049  S28       523             1.0000000000
      2733       251  PNM       N4             -2.7852753415        7.2940606552       -4.9048851611  S28       523             1.0000000000
      2734       251  PNM       C5             -3.7920349100        8.4058174237       -5.0762190061  S28       523             1.0000000000
      2735       251  PNM       C6             -3.6852668420        8.7836203848       -3.5625587930  S28       523             1.0000000000
      2736       251  PNM       C7             -2.7076222592        7.5927378048       -3.3857924794  S28       523             1.0000000000
      2737       251  PNM       O8             -1.5844032920        7.6366191695       -2.7475350765  S28       523             1.0000000000
      2738       251  PNM       C9             -2.4786206917        7.6055316570       -8.0280136874  S28       523             1.0000000000
      2739       251  PNM       C10            -0.6512364105        9.1662483119       -7.4152275152  S28       523             1.0000000000
      2740       251  PNM       C11            -0.8981127541        6.2305867367       -6.1197608584  S28       523             1.0000000000
      2741       251  PNM       O12            -1.4816650420        5.1331824383       -5.9673847417  S28       523             1.0000000000
      2742       251  PNM       O13             0.3252823572        6.3110883318       -6.6646396085  S28       523             1.0000000000
      2743       251  PNM       N14            -3.0367298999       10.0526672219       -3.3214801772  S28       523             1.0000000000
      2744       251  PNM       C15            -3.5834334159       11.2080646803       -3.7453831138  S28       523             1.0000000000
      2745       251  PNM       O16            -4.7105633807       11.2290249106       -4.3435748191  S28       523             1.0000000000
      2746       251  PNM       C17            -2.8261542347       12.4893220760       -3.4943033224  S28       523             1.0000000000
      2747       251  PNM       C18            -1.8652694706       12.7784075878       -4.6180272915  S28       523             1.0000000000
      2748       251  PNM       C19            -0.5373409575       13.1291364500       -4.3384416273  S28       523             1.0000000000
      2749       251  PNM       C20             0.3615603073       13.3751025804       -5.3788039309  S28       523             1.0000000000
      2750       251  PNM       C21            -0.0566072122       13.2646611120       -6.7063061910  S28       523             1.0000000000
      2751       251  PNM       C22            -1.3851867228       12.9371317463       -6.9897558141  S28       523             1.0000000000
      2752       251  PNM       C23            -2.2907187432       12.7030708843       -5.9535123608  S28       523             1.0000000000
      2753       251  PNM       H24            -0.8147850680        8.0719582348       -5.0226597124  S28       523             1.0000000000
      2754       251  PNM       H25            -0.8838254303        9.6854311220       -8.3517956638  S28       523             1.0000000000
      2755       251  PNM       H26             0.1645141115        8.4591741852       -7.6072962639  S28       523             1.0000000000
      2756       251  PNM       H27            -0.2992751138        9.9146286296       -6.6993465173  S28       523             1.0000000000
      2757       251  PNM       H28            -2.8162918616        8.2548038355       -8.8426099523  S28       523             1.0000000000
      2758       251  PNM       H29            -3.3338044256        7.0140366167       -7.6799495316  S28       523             1.0000000000
      2759       251  PNM       H30            -1.7251228185        6.9197382792       -8.4318568884  S28       523             1.0000000000
      2760       251  PNM       H31            -4.7953925263        8.0237744933       -5.3693354165  S28       523             1.0000000000
      2761       251  PNM       H32            -4.6543124134        8.7274600332       -3.0132555852  S28       523             1.0000000000
      2762       251  PNM       H33            -2.2785744579       12.4316470472       -2.5383944670  S28       523             1.0000000000
      2763       251  PNM       H34            -3.5533871265       13.3157513639       -3.4072947525  S28       523             1.0000000000
      2764       251  PNM       H35            -0.2026016130       13.2032042428       -3.2960969035  S28       523             1.0000000000
      2765       251  PNM       H36             1.4019550375       13.6397956302       -5.1515380912  S28       523             1.0000000000
      2766       251  PNM       H37             0.6564594684       13.4379003846       -7.5215640279  S28       523             1.0000000000
      2767       251  PNM       H38            -1.7189958142       12.8549530128       -8.0324089982  S28       523             1.0000000000
      2768       251  PNM       H39            -3.3371232731       12.4642371987       -6.1800291060  S28       523             1.0000000000
      2769       251  PNM       H40            -2.1065067926       10.0288203010       -2.8554515057  S28       523             1.0000000000
      2770       252  TIP3      OH2            -4.4528887544        7.8210912329       -0.4425563569  S28       290             1.0000000000
      2771       252  TIP3      H1             -6.0175545534        7.6824114035       -0.2310438204  S28       290             1.0000000000
      2772       252  TIP3      H2             -3.9045218139        8.4835255273        0.0844859268  S28       290             1.0000000000
      2773       253  SER       CB             -2.8559631022        5.1922265046       -2.5087964037  S29       70              1.0000000000
      2774       253  SER       HB1            -3.4116890416        4.3660002014       -2.9919739190  S29       70              1.0000000000
      2775       253  SER       HB2            -1.8790560200        5.3135795289       -2.9856310761  S29       70              1.0000000000
      2776       253  SER       OG             -3.6427799914        6.4156833200       -2.6978373571  S29       70              1.0000000000
      2777       253  SER       HG1            -3.9067640676        7.4042055808       -1.1496921723  S29       70              1.0000000000
      2778       253  SER       QQH1           -2.7371963395        4.9898160732       -1.4270196994  S29       70              1.0000000000
      2779       254  LYS       CD             -6.2437839053        3.4897469697       -2.1853873368  S29       73              1.0000000000
      2780       254  LYS       HD1            -7.0529140535        3.1045953586       -2.8138951634  S29       73              1.0000000000
      2781       254  LYS       HD2            -5.2951953995        3.2842712595       -2.6980035885  S29       73              1.0000000000
      2782       254  LYS       QQH2           -6.2582938888        2.9669725609       -1.2228115883  S29       73              1.0000000000
      2783       254  LYS       CE             -6.4108182652        4.9861673178       -1.9920249401  S29       73              1.0000000000
      2784       254  LYS       HE1            -5.7207409947        5.3781526914       -1.2243477117  S29       73              1.0000000000
      2785       254  LYS       HE2            -7.4358968947        5.2346308976       -1.6661368715  S29       73              1.0000000000
      2786       254  LYS       NZ             -6.1379071875        5.7311420987       -3.2238390538  S29       73              1.0000000000
      2787       254  LYS       HZ1            -6.6536409988        5.3757457377       -4.0515144566  S29       73              1.0000000000
      2788       254  LYS       HZ2            -5.0965319668        5.7366890862       -3.4553567595  S29       73              1.0000000000
      2789       254  LYS       HZ3            -6.4166555363        6.7352840038       -3.1179355442  S29       73              1.0000000000
      2790       255  SER       CB             -4.6567135648        4.6227740636       -6.5532749999  S29       130             1.0000000000
      2791       255  SER       HB1            -4.7111741679        5.5589917942       -7.1225106292  S29       130             1.0000000000
      2792       255  SER       HB2            -3.9161918466        3.9630850601       -7.0384623833  S29       130             1.0000000000
      2793       255  SER       OG             -4.2107421170        4.8986749967       -5.1824734552  S29       130             1.0000000000
      2794       255  SER       HG1            -3.5508128518        5.6936040373       -5.2280983513  S29       130             1.0000000000
      2795       255  SER       QQH3           -5.6393765253        4.1241522522       -6.5197780070  S29       130             1.0000000000
      2796       256  GLU       CB             -9.8955653355        9.7060309603        0.6325962289  S29       166             1.0000000000
      2797       256  GLU       HB1            -9.5561935619       10.3344482651       -0.2016990064  S29       166             1.0000000000
      2798       256  GLU       HB2           -10.9618047040        9.5122178896        0.4906208196  S29       166             1.0000000000
      2799       256  GLU       QQH4           -9.7406946490       10.2108423439        1.5920504129  S29       166             1.0000000000
      2800       256  GLU       CG             -9.1326281347        8.3994143736        0.5721390132  S29       166             1.0000000000
      2801       256  GLU       HG1            -9.5722724847        7.7464511181       -0.1968918663  S29       166             1.0000000000
      2802       256  GLU       HG2            -9.2147118371        7.8392381403        1.5190467952  S29       166             1.0000000000
      2803       256  GLU       CD             -7.6846949762        8.6025830498        0.2370793010  S29       166             1.0000000000
      2804       256  GLU       OE1            -7.1183576492        9.6898850945        0.2231172982  S29       166             1.0000000000
      2805       256  GLU       OE2            -7.0119701979        7.4610772285       -0.0715756643  S29       166             1.0000000000
      2806       257  ASN       CB             -2.6056272415       12.0133352275        1.2913950657  S29       170             1.0000000000
      2807       257  ASN       HB1            -1.6237825605       11.9244965486        0.8149374346  S29       170             1.0000000000
      2808       257  ASN       HB2            -3.0604711317       12.9637906946        0.9950643830  S29       170             1.0000000000
      2809       257  ASN       QQH5           -2.4966662512       11.9767315029        2.3821327308  S29       170             1.0000000000
      2810       257  ASN       CG             -3.4677958484       10.8629198615        0.8329048482  S29       170             1.0000000000
      2811       257  ASN       OD1            -3.0964340724        9.6675350637        0.9544358880  S29       170             1.0000000000
      2812       257  ASN       ND2            -4.6597243551       11.1715880094        0.2833527767  S29       170             1.0000000000
      2813       257  ASN       HD21           -5.3050778352       10.4230540605       -0.0162278207  S29       170             1.0000000000
      2814       257  ASN       HD22           -4.8836489127       12.1504757713        0.0352153880  S29       170             1.0000000000
      2815       258  LYS       CE             -3.1931645656        1.7518491574       -4.8253666142  S29       234             1.0000000000
      2816       258  LYS       HE1            -3.6428959484        1.9512325508       -3.8435990983  S29       234             1.0000000000
      2817       258  LYS       HE2            -3.9908702539        1.6987810412       -5.5765449961  S29       234             1.0000000000
      2818       258  LYS       NZ             -2.3022634056        2.8485373896       -5.1866603937  S29       234             1.0000000000
      2819       258  LYS       HZ1            -1.8293757440        2.6761981729       -6.1071506640  S29       234             1.0000000000
      2820       258  LYS       HZ2            -1.5295405844        3.0017597945       -4.5014522681  S29       234             1.0000000000
      2821       258  LYS       HZ3            -2.8325231826        3.7654377067       -5.2508426140  S29       234             1.0000000000
      2822       258  LYS       QQH6           -2.6283071809        0.8112671190       -4.7861802324  S29       234             1.0000000000
      2823       259  SER       CB              2.4761466974        3.5041067817       -6.1181950533  S29       235             1.0000000000
      2824       259  SER       HB1             3.1786027415        2.8335631580       -6.6394245783  S29       235             1.0000000000
      2825       259  SER       HB2             3.0303533518        4.4172694180       -5.8310531684  S29       235             1.0000000000
      2826       259  SER       OG              1.4037210396        3.8106916538       -7.0183263985  S29       235             1.0000000000
      2827       259  SER       HG1             0.9061560549        4.6185967207       -6.7075895651  S29       235             1.0000000000
      2828       259  SER       QQH7            2.1020372800        3.0060183605       -5.1943618417  S29       235             1.0000000000
      2829       260  PNM       S1             -3.1361024679        9.6330949189       -6.2353457335  S29       523             1.0000000000
      2830       260  PNM       C2             -1.8735795986        8.4235916120       -6.9018107417  S29       523             1.0000000000
      2831       260  PNM       C3             -1.5505189090        7.5206183317       -5.6793764365  S29       523             1.0000000000
      2832       260  PNM       N4             -2.8063378250        7.2653696772       -4.9362964925  S29       523             1.0000000000
      2833       260  PNM       C5             -3.7919612962        8.3965729410       -5.0748396214  S29       523             1.0000000000
      2834       260  PNM       C6             -3.6848600441        8.7762108659       -3.5658235562  S29       523             1.0000000000
[truncated: 298,357 more chars]
