# Supplementary material for: Unraveling the energetic significance of chemical events in enzyme catalysis via machine-learning based regression approach
Source: Commun Chem. 2020 Oct 8;3:134. doi: 10.1038/s42004-020-00379-w (PMC9814854; doi:10.1038/s42004-020-00379-w)
Supplement: Supplementary file 3 — Supplementary Data 1 [file 42004_2020_379_MOESM3_ESM.zip › pathways/optimized.path/path.cor.sccdftb/path_17_p.cor]

* RETAIN ONLY THE QM ATOMS, WRITE PSF & COOR
* PREDEFINED VARS:
*     INCOR: DIRECTORY TO INPUT .COR FILE
*     INPSF: DIRECTORY TO INPUT .PSF FILE
*     OUTPSF: DIRECTORY TO OUTPUT .PSF FILE
*     OUTCOR: FILENAME OF OUTPUT .COR FILE
* ZILIN SONG, 17 DEC 2019
*  DATE:    12/17/19     21:13: 4      CREATED BY USER: zilins
*
      4950  EXT
         1         1  SER       CB             -3.0206869439        5.0187276440       -2.1620447141  S1        70              1.0000000000
         2         1  SER       HB1            -3.5218202397        4.1517041924       -2.6284764603  S1        70              1.0000000000
         3         1  SER       HB2            -2.0674922954        5.2076592824       -2.6820945994  S1        70              1.0000000000
         4         1  SER       OG             -3.8967809234        6.1566739912       -2.3133329157  S1        70              1.0000000000
         5         1  SER       HG1            -3.9434596623        6.7044623670       -1.4562854073  S1        70              1.0000000000
         6         1  SER       QQH1           -2.8332508635        4.8198585682       -1.0913077032  S1        70              1.0000000000
         7         2  LYS       CD             -6.4437440318        3.4128965146       -1.7134408762  S1        73              1.0000000000
         8         2  LYS       HD1            -7.2396753063        3.0344418339       -2.3650512957  S1        73              1.0000000000
         9         2  LYS       HD2            -5.4994552276        3.3322993656       -2.2679570349  S1        73              1.0000000000
        10         2  LYS       QQH2           -6.3870240898        2.7716633040       -0.8255910165  S1        73              1.0000000000
        11         2  LYS       CE             -6.6993736675        4.8508687615       -1.3214182066  S1        73              1.0000000000
        12         2  LYS       HE1            -5.9777469364        5.1925950488       -0.5592259668  S1        73              1.0000000000
        13         2  LYS       HE2            -7.6997989640        4.9901681538       -0.8872373895  S1        73              1.0000000000
        14         2  LYS       NZ             -6.5763871734        5.7759587527       -2.4384421254  S1        73              1.0000000000
        15         2  LYS       HZ1            -7.1621315590        5.5393231876       -3.2608589756  S1        73              1.0000000000
        16         2  LYS       HZ2            -5.5713422719        5.8470478820       -2.7502433101  S1        73              1.0000000000
        17         2  LYS       HZ3            -6.8555063712        6.7351985939       -2.0885083094  S1        73              1.0000000000
        18         3  SER       CB             -4.6954826712        4.3342956696       -6.2885781173  S1        130             1.0000000000
        19         3  SER       HB1            -4.7505082424        5.2528436930       -6.8898717647  S1        130             1.0000000000
        20         3  SER       HB2            -3.9853745109        3.6379361831       -6.7701465461  S1        130             1.0000000000
        21         3  SER       OG             -4.2088348151        4.6393912440       -4.9521020843  S1        130             1.0000000000
        22         3  SER       HG1            -3.5146428593        5.3507408641       -5.0394077020  S1        130             1.0000000000
        23         3  SER       QQH3           -5.6839477201        3.8581939952       -6.2169963437  S1        130             1.0000000000
        24         4  GLU       CB             -9.9200481466        9.2988199200        1.0290816175  S1        166             1.0000000000
        25         4  GLU       HB1            -9.6413842157        9.9222953957        0.1701727518  S1        166             1.0000000000
        26         4  GLU       HB2           -10.9768147942        9.0418902048        0.9218737213  S1        166             1.0000000000
        27         4  GLU       QQH4           -9.7679462236        9.8434650499        1.9667141090  S1        166             1.0000000000
        28         4  GLU       CG             -9.0786194714        8.0342159656        0.9762518052  S1        166             1.0000000000
        29         4  GLU       HG1            -9.5927897855        7.2795348330        0.3634271805  S1        166             1.0000000000
        30         4  GLU       HG2            -8.9819654454        7.5884664651        1.9800259607  S1        166             1.0000000000
        31         4  GLU       CD             -7.6987163284        8.2725429789        0.3956091107  S1        166             1.0000000000
        32         4  GLU       OE1            -7.1128225000        9.3695183991        0.5680125418  S1        166             1.0000000000
        33         4  GLU       OE2            -7.1592245842        7.2802584464       -0.2792533905  S1        166             1.0000000000
        34         5  ASN       CB             -2.8336674831       12.0355428350        1.4345519721  S1        170             1.0000000000
        35         5  ASN       HB1            -1.8756454009       12.0140946873        0.9016556774  S1        170             1.0000000000
        36         5  ASN       HB2            -3.3680671975       12.9508529849        1.1605082532  S1        170             1.0000000000
        37         5  ASN       QQH5           -2.6614546867       12.0218991128        2.5173491301  S1        170             1.0000000000
        38         5  ASN       CG             -3.6440003657       10.8189337903        1.0338717032  S1        170             1.0000000000
        39         5  ASN       OD1            -3.1676246320        9.6546624339        1.1263852379  S1        170             1.0000000000
        40         5  ASN       ND2            -4.8794522596       11.0278087016        0.5512508507  S1        170             1.0000000000
        41         5  ASN       HD21           -5.5340166106       10.2342930787        0.3777690438  S1        170             1.0000000000
        42         5  ASN       HD22           -5.2349831226       11.9857024958        0.4180090757  S1        170             1.0000000000
        43         6  LYS       CE             -3.2322681351        1.5791480346       -4.3345483708  S1        234             1.0000000000
        44         6  LYS       HE1            -3.6114177210        1.8146173319       -3.3331739272  S1        234             1.0000000000
        45         6  LYS       HE2            -4.0776505066        1.5530765769       -5.0315505583  S1        234             1.0000000000
        46         6  LYS       NZ             -2.3174316690        2.6266561835       -4.7745915644  S1        234             1.0000000000
        47         6  LYS       HZ1            -1.8610229513        2.3702087498       -5.6849128378  S1        234             1.0000000000
        48         6  LYS       HZ2            -1.5462516337        2.8169443347       -4.0978437070  S1        234             1.0000000000
        49         6  LYS       HZ3            -2.8461032783        3.5384137773       -4.9070907158  S1        234             1.0000000000
        50         6  LYS       QQH6           -2.7085033810        0.6144556140       -4.3102993421  S1        234             1.0000000000
        51         7  SER       CB              2.3191233939        3.3815338784       -5.8253650691  S1        235             1.0000000000
        52         7  SER       HB1             3.0156387815        2.7098974149       -6.3529934565  S1        235             1.0000000000
        53         7  SER       HB2             2.8671483544        4.3118123694       -5.5864146425  S1        235             1.0000000000
        54         7  SER       OG              1.2070049654        3.6401985132       -6.6903074495  S1        235             1.0000000000
        55         7  SER       HG1             0.7455967904        4.4787751450       -6.4110697782  S1        235             1.0000000000
        56         7  SER       QQH7            1.9927305607        2.9044803538       -4.8721290255  S1        235             1.0000000000
        57         8  PNM       S1             -3.2247126196        9.6444350724       -5.9136455258  S1        523             1.0000000000
        58         8  PNM       C2             -2.0253639900        8.3783919143       -6.6397655782  S1        523             1.0000000000
        59         8  PNM       C3             -1.5363741247        7.5698043598       -5.4048091544  S1        523             1.0000000000
        60         8  PNM       N4             -2.6646195428        7.4957107213       -4.4616212639  S1        523             1.0000000000
        61         8  PNM       C5             -3.8066861446        8.4644540150       -4.6752924980  S1        523             1.0000000000
        62         8  PNM       C6             -3.6613306128        8.8734321351       -3.1423229749  S1        523             1.0000000000
        63         8  PNM       C7             -2.5126774483        7.8460845390       -3.1152937575  S1        523             1.0000000000
        64         8  PNM       O8             -1.5905240184        7.5806843502       -2.3299692991  S1        523             1.0000000000
        65         8  PNM       C9             -2.7403386957        7.4717091913       -7.6293007335  S1        523             1.0000000000
        66         8  PNM       C10            -0.8750513899        9.1047035406       -7.3121242870  S1        523             1.0000000000
        67         8  PNM       C11            -0.9949525948        6.1961786632       -5.7650082006  S1        523             1.0000000000
        68         8  PNM       O12            -1.6627231293        5.1621420720       -5.5394306676  S1        523             1.0000000000
        69         8  PNM       O13             0.2298887059        6.1717605463       -6.2836133635  S1        523             1.0000000000
        70         8  PNM       N14            -3.1091998161       10.1931760489       -2.9308267781  S1        523             1.0000000000
        71         8  PNM       C15            -3.6364237440       11.2936506396       -3.5070182680  S1        523             1.0000000000
        72         8  PNM       O16            -4.6713569024       11.2157571947       -4.2381116096  S1        523             1.0000000000
        73         8  PNM       C17            -2.9212582639       12.6039126471       -3.2867970904  S1        523             1.0000000000
        74         8  PNM       C18            -1.9012289265       12.8281385604       -4.3728468262  S1        523             1.0000000000
        75         8  PNM       C19            -0.6007453972       13.2417646797       -4.0523840483  S1        523             1.0000000000
        76         8  PNM       C20             0.3471161423       13.4326007050       -5.0604036601  S1        523             1.0000000000
        77         8  PNM       C21             0.0169219587       13.1826263910       -6.3941561844  S1        523             1.0000000000
        78         8  PNM       C22            -1.2822419483       12.7834047225       -6.7193015772  S1        523             1.0000000000
        79         8  PNM       C23            -2.2455458084       12.6301372264       -5.7195924051  S1        523             1.0000000000
        80         8  PNM       H24            -0.7071545573        8.1372173923       -4.9197311706  S1        523             1.0000000000
        81         8  PNM       H25            -1.2113498773        9.5795567986       -8.2403792102  S1        523             1.0000000000
        82         8  PNM       H26            -0.0711258215        8.4023743339       -7.5560429404  S1        523             1.0000000000
        83         8  PNM       H27            -0.4596476146        9.8850188330       -6.6641448769  S1        523             1.0000000000
        84         8  PNM       H28            -3.1554828313        8.0540056384       -8.4590309991  S1        523             1.0000000000
        85         8  PNM       H29            -3.5627058558        6.9297993954       -7.1463963455  S1        523             1.0000000000
        86         8  PNM       H30            -2.0417396718        6.7330904822       -8.0441403677  S1        523             1.0000000000
        87         8  PNM       H31            -4.7650676421        7.9619753572       -4.9237444938  S1        523             1.0000000000
        88         8  PNM       H32            -4.5594082045        8.6861585262       -2.5064653643  S1        523             1.0000000000
        89         8  PNM       H33            -2.4284826509       12.6134258012       -2.2999803538  S1        523             1.0000000000
        90         8  PNM       H34            -3.6580146585       13.4246944522       -3.2941542988  S1        523             1.0000000000
        91         8  PNM       H35            -0.3302550364       13.4284398491       -3.0061714842  S1        523             1.0000000000
        92         8  PNM       H36             1.3561476449       13.7696570352       -4.8032183161  S1        523             1.0000000000
        93         8  PNM       H37             0.7680263690       13.3103228038       -7.1817951796  S1        523             1.0000000000
        94         8  PNM       H38            -1.5500179946       12.5922898027       -7.7641832033  S1        523             1.0000000000
        95         8  PNM       H39            -3.2750165631       12.3613837341       -5.9849267899  S1        523             1.0000000000
        96         8  PNM       H40            -2.2373852336       10.2623680555       -2.3712475311  S1        523             1.0000000000
        97         9  TIP3      OH2            -4.5094410101        7.7698096116       -0.3299603940  S1        290             1.0000000000
        98         9  TIP3      H1             -5.5058323408        7.7706734768       -0.2071387384  S1        290             1.0000000000
        99         9  TIP3      H2             -4.0601372460        8.4394920742        0.2664921000  S1        290             1.0000000000
       100        10  SER       CB             -3.0218228996        5.0208635407       -2.1615049021  S2        70              1.0000000000
       101        10  SER       HB1            -3.5249341488        4.1542197795       -2.6267164406  S2        70              1.0000000000
       102        10  SER       HB2            -2.0691552092        5.2079913447       -2.6833950139  S2        70              1.0000000000
       103        10  SER       OG             -3.8968356557        6.1598753280       -2.3122696557  S2        70              1.0000000000
       104        10  SER       HG1            -3.9466821637        6.7060075927       -1.4531169572  S2        70              1.0000000000
       105        10  SER       QQH1           -2.8329630345        4.8230952068       -1.0908861096  S2        70              1.0000000000
       106        11  LYS       CD             -6.4412661617        3.4105790786       -1.7164239695  S2        73              1.0000000000
       107        11  LYS       HD1            -7.2389292828        3.0308815446       -2.3651591908  S2        73              1.0000000000
       108        11  LYS       HD2            -5.4981969467        3.3270809917       -2.2724715597  S2        73              1.0000000000
       109        11  LYS       QQH2           -6.3836570373        2.7722911155       -0.8265566034  S2        73              1.0000000000
       110        11  LYS       CE             -6.6947258495        4.8501825895       -1.3290725401  S2        73              1.0000000000
       111        11  LYS       HE1            -5.9721923507        5.1944660942       -0.5686811110  S2        73              1.0000000000
       112        11  LYS       HE2            -7.6948748291        4.9924161535       -0.8943864733  S2        73              1.0000000000
       113        11  LYS       NZ             -6.5713005831        5.7692126817       -2.4511306539  S2        73              1.0000000000
       114        11  LYS       HZ1            -7.1559264524        5.5275399535       -3.2719437541  S2        73              1.0000000000
       115        11  LYS       HZ2            -5.5660495478        5.8401356272       -2.7611502135  S2        73              1.0000000000
       116        11  LYS       HZ3            -6.8513925572        6.7306294178       -2.1095928405  S2        73              1.0000000000
       117        12  SER       CB             -4.6952968516        4.3360453073       -6.2894315405  S2        130             1.0000000000
       118        12  SER       HB1            -4.7479772625        5.2536026726       -6.8923497202  S2        130             1.0000000000
       119        12  SER       HB2            -3.9845391541        3.6381896268       -6.7679163963  S2        130             1.0000000000
       120        12  SER       OG             -4.2120958797        4.6432644130       -4.9517403868  S2        130             1.0000000000
       121        12  SER       HG1            -3.5181353374        5.3551933540       -5.0383209932  S2        130             1.0000000000
       122        12  SER       QQH3           -5.6843235787        3.8609100512       -6.2195521287  S2        130             1.0000000000
       123        13  GLU       CB             -9.9196158996        9.3009605533        1.0299298369  S2        166             1.0000000000
       124        13  GLU       HB1            -9.6375128801        9.9236519643        0.1712848121  S2        166             1.0000000000
       125        13  GLU       HB2           -10.9766990864        9.0452483383        0.9203390383  S2        166             1.0000000000
       126        13  GLU       QQH4           -9.7683197951        9.8456769569        1.9677293375  S2        166             1.0000000000
       127        13  GLU       CG             -9.0803293721        8.0347648202        0.9800513355  S2        166             1.0000000000
       128        13  GLU       HG1            -9.5937295828        7.2812730318        0.3648900279  S2        166             1.0000000000
       129        13  GLU       HG2            -8.9880493263        7.5880276369        1.9838761216  S2        166             1.0000000000
       130        13  GLU       CD             -7.6971339125        8.2698226557        0.4055768317  S2        166             1.0000000000
       131        13  GLU       OE1            -7.1158559170        9.3708566890        0.5697757962  S2        166             1.0000000000
       132        13  GLU       OE2            -7.1519732752        7.2719920026       -0.2558546792  S2        166             1.0000000000
       133        14  ASN       CB             -2.8349547732       12.0349935211        1.4344217859  S2        170             1.0000000000
       134        14  ASN       HB1            -1.8771188411       12.0144469471        0.9012340181  S2        170             1.0000000000
       135        14  ASN       HB2            -3.3698647857       12.9500704535        1.1604776923  S2        170             1.0000000000
       136        14  ASN       QQH5           -2.6625052370       12.0216352537        2.5172012072  S2        170             1.0000000000
       137        14  ASN       CG             -3.6450418282       10.8178761047        1.0342090984  S2        170             1.0000000000
       138        14  ASN       OD1            -3.1682871120        9.6537075577        1.1269945297  S2        170             1.0000000000
       139        14  ASN       ND2            -4.8805979895       11.0261956845        0.5517488275  S2        170             1.0000000000
       140        14  ASN       HD21           -5.5353008944       10.2322484310        0.3792395245  S2        170             1.0000000000
       141        14  ASN       HD22           -5.2364269092       11.9839947134        0.4185657463  S2        170             1.0000000000
       142        15  LYS       CE             -3.2330718376        1.5809578884       -4.3361540766  S2        234             1.0000000000
       143        15  LYS       HE1            -3.6128423235        1.8155913037       -3.3348308111  S2        234             1.0000000000
       144        15  LYS       HE2            -4.0781370570        1.5548280201       -5.0335477771  S2        234             1.0000000000
       145        15  LYS       NZ             -2.3187238439        2.6293066892       -4.7751567963  S2        234             1.0000000000
       146        15  LYS       HZ1            -1.8619189114        2.3738550236       -5.6855648348  S2        234             1.0000000000
       147        15  LYS       HZ2            -1.5475348023        2.8191548596       -4.0983456324  S2        234             1.0000000000
       148        15  LYS       HZ3            -2.8474425278        3.5410786056       -4.9070331047  S2        234             1.0000000000
       149        15  LYS       QQH6           -2.7087531020        0.6165623814       -4.3122421675  S2        234             1.0000000000
       150        16  SER       CB              2.3206687542        3.3811267660       -5.8250548158  S2        235             1.0000000000
       151        16  SER       HB1             3.0176937244        2.7093936638       -6.3519846918  S2        235             1.0000000000
       152        16  SER       HB2             2.8683525809        4.3115528946       -5.5858553684  S2        235             1.0000000000
       153        16  SER       OG              1.2092197807        3.6394706870       -6.6909026418  S2        235             1.0000000000
       154        16  SER       HG1             0.7469205977        4.4774814804       -6.4116208595  S2        235             1.0000000000
       155        16  SER       QQH7            1.9935875784        2.9043065700       -4.8719194219  S2        235             1.0000000000
       156        17  PNM       S1             -3.2306745028        9.6345056905       -5.9186720828  S2        523             1.0000000000
       157        17  PNM       C2             -2.0271058813        8.3711781432       -6.6418723336  S2        523             1.0000000000
       158        17  PNM       C3             -1.5408216682        7.5625775063       -5.4060815749  S2        523             1.0000000000
       159        17  PNM       N4             -2.6716519620        7.4840183505       -4.4657883343  S2        523             1.0000000000
       160        17  PNM       C5             -3.8122456001        8.4556732373       -4.6792948815  S2        523             1.0000000000
       161        17  PNM       C6             -3.6640470739        8.8667126663       -3.1474013218  S2        523             1.0000000000
       162        17  PNM       C7             -2.5178112020        7.8375268084       -3.1194155879  S2        523             1.0000000000
       163        17  PNM       O8             -1.5917130619        7.5780414340       -2.3368803397  S2        523             1.0000000000
       164        17  PNM       C9             -2.7368330696        7.4645980857       -7.6351889564  S2        523             1.0000000000
       165        17  PNM       C10            -0.8753387187        9.0997861545       -7.3093242623  S2        523             1.0000000000
       166        17  PNM       C11            -0.9960574283        6.1906744924       -5.7670705578  S2        523             1.0000000000
       167        17  PNM       O12            -1.6628729826        5.1553080808       -5.5442062315  S2        523             1.0000000000
       168        17  PNM       O13             0.2296036053        6.1693439579       -6.2836554796  S2        523             1.0000000000
       169        17  PNM       N14            -3.1074284287       10.1847683330       -2.9377631869  S2        523             1.0000000000
       170        17  PNM       C15            -3.6347765378       11.2868375950       -3.5106248267  S2        523             1.0000000000
       171        17  PNM       O16            -4.6711756444       11.2107216627       -4.2398728552  S2        523             1.0000000000
       172        17  PNM       C17            -2.9182890045       12.5960242708       -3.2885850293  S2        523             1.0000000000
       173        17  PNM       C18            -1.8988580992       12.8217424956       -4.3749725303  S2        523             1.0000000000
       174        17  PNM       C19            -0.5994518300       13.2389675891       -4.0547302132  S2        523             1.0000000000
       175        17  PNM       C20             0.3477627506       13.4322875734       -5.0628809110  S2        523             1.0000000000
       176        17  PNM       C21             0.0180165495       13.1813110195       -6.3965682769  S2        523             1.0000000000
       177        17  PNM       C22            -1.2800515547       12.7783566144       -6.7214918927  S2        523             1.0000000000
       178        17  PNM       C23            -2.2427828405       12.6225181283       -5.7216372205  S2        523             1.0000000000
       179        17  PNM       H24            -0.7143348763        8.1311736712       -4.9174798436  S2        523             1.0000000000
       180        17  PNM       H25            -1.2088284331        9.5748260136       -8.2385455106  S2        523             1.0000000000
       181        17  PNM       H26            -0.0692495326        8.3989250708       -7.5506761361  S2        523             1.0000000000
       182        17  PNM       H27            -0.4636300280        9.8802646125       -6.6593149819  S2        523             1.0000000000
       183        17  PNM       H28            -3.1498063974        8.0474087288       -8.4656319647  S2        523             1.0000000000
       184        17  PNM       H29            -3.5600166932        6.9209426162       -7.1559916145  S2        523             1.0000000000
       185        17  PNM       H30            -2.0356142645        6.7274589856       -8.0484133376  S2        523             1.0000000000
       186        17  PNM       H31            -4.7721592856        7.9548866437       -4.9259716327  S2        523             1.0000000000
       187        17  PNM       H32            -4.5617233871        8.6828473721       -2.5103661525  S2        523             1.0000000000
       188        17  PNM       H33            -2.4246694744       12.6032967789       -2.3019032034  S2        523             1.0000000000
       189        17  PNM       H34            -3.6546342542       13.4172151624       -3.2939871505  S2        523             1.0000000000
       190        17  PNM       H35            -0.3295028366       13.4266604212       -3.0086012856  S2        523             1.0000000000
       191        17  PNM       H36             1.3557265531       13.7727626681       -4.8058248276  S2        523             1.0000000000
       192        17  PNM       H37             0.7685403062       13.3116498647       -7.1843485823  S2        523             1.0000000000
       193        17  PNM       H38            -1.5476787400       12.5870880005       -7.7665077923  S2        523             1.0000000000
       194        17  PNM       H39            -3.2715780147       12.3509658215       -5.9868514611  S2        523             1.0000000000
       195        17  PNM       H40            -2.2352261642       10.2517989227       -2.3785382828  S2        523             1.0000000000
       196        18  TIP3      OH2            -4.5073142128        7.7628065760       -0.3244556097  S2        290             1.0000000000
       197        18  TIP3      H1             -5.5039808919        7.7594834272       -0.1975807818  S2        290             1.0000000000
       198        18  TIP3      H2             -4.0585793058        8.4351487767        0.2695739039  S2        290             1.0000000000
       199        19  SER       CB             -3.0230266305        5.0230461073       -2.1608898742  S3        70              1.0000000000
       200        19  SER       HB1            -3.5280986375        4.1567094671       -2.6247165774  S3        70              1.0000000000
       201        19  SER       HB2            -2.0711917890        5.2086974294       -2.6846476203  S3        70              1.0000000000
       202        19  SER       OG             -3.8966807228        6.1633199616       -2.3112837106  S3        70              1.0000000000
       203        19  SER       HG1            -3.9502171780        6.7076014511       -1.4497255779  S3        70              1.0000000000
       204        19  SER       QQH1           -2.8327390398        4.8263101622       -1.0903861434  S3        70              1.0000000000
       205        20  LYS       CD             -6.4387141164        3.4083018969       -1.7195608634  S3        73              1.0000000000
       206        20  LYS       HD1            -7.2381110609        3.0272170422       -2.3653687082  S3        73              1.0000000000
       207        20  LYS       HD2            -5.4968675405        3.3214507380       -2.2772073812  S3        73              1.0000000000
       208        20  LYS       QQH2           -6.3803485611        2.7734068748       -0.8274096319  S3        73              1.0000000000
       209        20  LYS       CE             -6.6898227829        4.8497909342       -1.3376039209  S3        73              1.0000000000
       210        20  LYS       HE1            -5.9662210589        5.1972812741       -0.5797202485  S3        73              1.0000000000
       211        20  LYS       HE2            -7.6895926748        4.9956354399       -0.9031926478  S3        73              1.0000000000
       212        20  LYS       NZ             -6.5657579323        5.7618428894       -2.4653875048  S3        73              1.0000000000
       213        20  LYS       HZ1            -7.1485436242        5.5131417484       -3.2857755921  S3        73              1.0000000000
       214        20  LYS       HZ2            -5.5596995584        5.8317202750       -2.7741321975  S3        73              1.0000000000
       215        20  LYS       HZ3            -6.8468996642        6.7256285137       -2.1354758183  S3        73              1.0000000000
       216        21  SER       CB             -4.6951577950        4.3378677000       -6.2900260765  S3        130             1.0000000000
       217        21  SER       HB1            -4.7455231354        5.2544934690       -6.8943950989  S3        130             1.0000000000
       218        21  SER       HB2            -3.9836912244        3.6386047174       -6.7652559175  S3        130             1.0000000000
       219        21  SER       OG             -4.2154966697        4.6472716747       -4.9511115304  S3        130             1.0000000000
       220        21  SER       HG1            -3.5219595552        5.3599949134       -5.0368064647  S3        130             1.0000000000
       221        21  SER       QQH3           -5.6847081954        3.8636101123       -6.2217879046  S3        130             1.0000000000
       222        22  GLU       CB             -9.9190025680        9.3029633139        1.0308626458  S3        166             1.0000000000
       223        22  GLU       HB1            -9.6340458653        9.9247871125        0.1726777755  S3        166             1.0000000000
       224        22  GLU       HB2           -10.9761771096        9.0489898224        0.9190421190  S3        166             1.0000000000
       225        22  GLU       QQH4           -9.7690630880        9.8479734648        1.9685792477  S3        166             1.0000000000
       226        22  GLU       CG             -9.0816727476        8.0353082415        0.9838143364  S3        166             1.0000000000
       227        22  GLU       HG1            -9.5945116326        7.2832478814        0.3661586597  S3        166             1.0000000000
       228        22  GLU       HG2            -8.9946816932        7.5876158343        1.9877105325  S3        166             1.0000000000
       229        22  GLU       CD             -7.6950653097        8.2668324428        0.4153394964  S3        166             1.0000000000
       230        22  GLU       OE1            -7.1179719250        9.3716726880        0.5713473633  S3        166             1.0000000000
       231        22  GLU       OE2            -7.1447474272        7.2636686996       -0.2327191017  S3        166             1.0000000000
       232        23  ASN       CB             -2.8361351221       12.0344254538        1.4342712545  S3        170             1.0000000000
       233        23  ASN       HB1            -1.8784166421       12.0144970858        0.9008757808  S3        170             1.0000000000
       234        23  ASN       HB2            -3.3715325312       12.9492270103        1.1603695803  S3        170             1.0000000000
       235        23  ASN       QQH5           -2.6634874663       12.0211995219        2.5169942416  S3        170             1.0000000000
       236        23  ASN       CG             -3.6459178219       10.8168549314        1.0343521148  S3        170             1.0000000000
       237        23  ASN       OD1            -3.1686323728        9.6528239489        1.1271307295  S3        170             1.0000000000
       238        23  ASN       ND2            -4.8816316512       11.0246474216        0.5522070709  S3        170             1.0000000000
       239        23  ASN       HD21           -5.5366315366       10.2305176111        0.3807107876  S3        170             1.0000000000
       240        23  ASN       HD22           -5.2377948343       11.9823394900        0.4191851341  S3        170             1.0000000000
       241        24  LYS       CE             -3.2338646123        1.5828016082       -4.3377285608  S3        234             1.0000000000
       242        24  LYS       HE1            -3.6142453277        1.8166381666       -3.3364250840  S3        234             1.0000000000
       243        24  LYS       HE2            -4.0785975874        1.5566413676       -5.0355584875  S3        234             1.0000000000
       244        24  LYS       NZ             -2.3199543757        2.6319576617       -4.7756761527  S3        234             1.0000000000
       245        24  LYS       HZ1            -1.8628053307        2.3776218121       -5.6861873198  S3        234             1.0000000000
       246        24  LYS       HZ2            -1.5487822489        2.8214371222       -4.0988087962  S3        234             1.0000000000
       247        24  LYS       HZ3            -2.8489105267        3.5436442217       -4.9067940091  S3        234             1.0000000000
       248        24  LYS       QQH6           -2.7089493723        0.6187561285       -4.3141648143  S3        234             1.0000000000
       249        25  SER       CB              2.3221434237        3.3807773775       -5.8247362631  S3        235             1.0000000000
       250        25  SER       HB1             3.0195844910        2.7090103563       -6.3510369592  S3        235             1.0000000000
       251        25  SER       HB2             2.8695250286        4.3113430625       -5.5852988303  S3        235             1.0000000000
       252        25  SER       OG              1.2113521732        3.6387757447       -6.6914596197  S3        235             1.0000000000
       253        25  SER       HG1             0.7481813269        4.4762807647       -6.4121002452  S3        235             1.0000000000
       254        25  SER       QQH7            1.9944148751        2.9041597415       -4.8717247034  S3        235             1.0000000000
       255        26  PNM       S1             -3.2364819527        9.6245578603       -5.9236487598  S3        523             1.0000000000
       256        26  PNM       C2             -2.0287148070        8.3639521613       -6.6437864439  S3        523             1.0000000000
       257        26  PNM       C3             -1.5451764517        7.5551833313       -5.4072156211  S3        523             1.0000000000
       258        26  PNM       N4             -2.6787593821        7.4721522415       -4.4699689450  S3        523             1.0000000000
       259        26  PNM       C5             -3.8175509526        8.4469015994       -4.6831424376  S3        523             1.0000000000
       260        26  PNM       C6             -3.6666791544        8.8597148372       -3.1521764193  S3        523             1.0000000000
       261        26  PNM       C7             -2.5232101557        7.8280525545       -3.1232798816  S3        523             1.0000000000
       262        26  PNM       O8             -1.5929517637        7.5743535951       -2.3438830421  S3        523             1.0000000000
       263        26  PNM       C9             -2.7333614298        7.4575966205       -7.6408858377  S3        523             1.0000000000
       264        26  PNM       C10            -0.8755770746        9.0949031345       -7.3063800622  S3        523             1.0000000000
       265        26  PNM       C11            -0.9966549723        6.1850888512       -5.7689854784  S3        523             1.0000000000
       266        26  PNM       O12            -1.6622273943        5.1481680092       -5.5489720040  S3        523             1.0000000000
       267        26  PNM       O13             0.2297564378        6.1671452399       -6.2835576552  S3        523             1.0000000000
       268        26  PNM       N14            -3.1055161015       10.1761490213       -2.9446770368  S3        523             1.0000000000
       269        26  PNM       C15            -3.6334111146       11.2798200853       -3.5138297625  S3        523             1.0000000000
       270        26  PNM       O16            -4.6716243938       11.2055103885       -4.2406618506  S3        523             1.0000000000
       271        26  PNM       C17            -2.9155156222       12.5880570312       -3.2903945349  S3        523             1.0000000000
       272        26  PNM       C18            -1.8965634678       12.8153853530       -4.3769778858  S3        523             1.0000000000
       273        26  PNM       C19            -0.5982624882       13.2363658577       -4.0569793826  S3        523             1.0000000000
       274        26  PNM       C20             0.3482474093       13.4323445260       -5.0652855716  S3        523             1.0000000000
       275        26  PNM       C21             0.0189883796       13.1804282716       -6.3989169504  S3        523             1.0000000000
       276        26  PNM       C22            -1.2779398101       12.7736428705       -6.7235516613  S3        523             1.0000000000
       277        26  PNM       C23            -2.2400501382       12.6150317560       -5.7235596160  S3        523             1.0000000000
       278        26  PNM       H24            -0.7214359445        8.1250569348       -4.9150846363  S3        523             1.0000000000
       279        26  PNM       H25            -1.2062412382        9.5700489471       -8.2365354077  S3        523             1.0000000000
       280        26  PNM       H26            -0.0674999149        8.3954384581       -7.5450908808  S3        523             1.0000000000
       281        26  PNM       H27            -0.4674729134        9.8755222499       -6.6543220494  S3        523             1.0000000000
       282        26  PNM       H28            -3.1441099297        8.0410241520       -8.4720460456  S3        523             1.0000000000
       283        26  PNM       H29            -3.5574571308        6.9121655551       -7.1653365510  S3        523             1.0000000000
       284        26  PNM       H30            -2.0295769752        6.7220237217       -8.0524589391  S3        523             1.0000000000
       285        26  PNM       H31            -4.7788225807        7.9481343278       -4.9280374988  S3        523             1.0000000000
       286        26  PNM       H32            -4.5643543667        8.6798220720       -2.5140108826  S3        523             1.0000000000
       287        26  PNM       H33            -2.4210822207       12.5932780841       -2.3041027792  S3        523             1.0000000000
       288        26  PNM       H34            -3.6512682731       13.4099649756       -3.2934851805  S3        523             1.0000000000
       289        26  PNM       H35            -0.3286891717       13.4249975988       -3.0109036498  S3        523             1.0000000000
       290        26  PNM       H36             1.3552091567       13.7758546413       -4.8084216759  S3        523             1.0000000000
       291        26  PNM       H37             0.7689557577       13.3129739521       -7.1868175598  S3        523             1.0000000000
       292        26  PNM       H38            -1.5453674158       12.5819968722       -7.7684771488  S3        523             1.0000000000
       293        26  PNM       H39            -3.2681288744       12.3406751611       -5.9886066267  S3        523             1.0000000000
       294        26  PNM       H40            -2.2329249222       10.2414149226       -2.3858262526  S3        523             1.0000000000
       295        27  TIP3      OH2            -4.5051791618        7.7558159357       -0.3189772558  S3        290             1.0000000000
       296        27  TIP3      H1             -5.5022161269        7.7481234172       -0.1876687741  S3        290             1.0000000000
       297        27  TIP3      H2             -4.0568771326        8.4307568473        0.2727274798  S3        290             1.0000000000
       298        28  SER       CB             -3.0242780901        5.0252556778       -2.1602124570  S4        70              1.0000000000
       299        28  SER       HB1            -3.5314719879        4.1593272152       -2.6226327826  S4        70              1.0000000000
       300        28  SER       HB2            -2.0732482251        5.2095247629       -2.6857395965  S4        70              1.0000000000
       301        28  SER       OG             -3.8964087294        6.1669261989       -2.3103429565  S4        70              1.0000000000
       302        28  SER       HG1            -3.9538836695        6.7092613805       -1.4463469510  S4        70              1.0000000000
       303        28  SER       QQH1           -2.8325350898        4.8295557994       -1.0899014053  S4        70              1.0000000000
       304        29  LYS       CD             -6.4360734015        3.4060747755       -1.7228908408  S4        73              1.0000000000
       305        29  LYS       HD1            -7.2372330052        3.0235539237       -2.3656566414  S4        73              1.0000000000
       306        29  LYS       HD2            -5.4954861402        3.3156132823       -2.2820577366  S4        73              1.0000000000
       307        29  LYS       QQH2           -6.3770506505        2.7748043456       -0.8282443367  S4        73              1.0000000000
       308        29  LYS       CE             -6.6846497838        4.8496992249       -1.3470684384  S4        73              1.0000000000
       309        29  LYS       HE1            -5.9600736419        5.2005550108       -0.5915986251  S4        73              1.0000000000
       310        29  LYS       HE2            -7.6841050375        4.9993620025       -0.9128418191  S4        73              1.0000000000
       311        29  LYS       NZ             -6.5596719228        5.7537569792       -2.4814002726  S4        73              1.0000000000
       312        29  LYS       HZ1            -7.1404407725        5.4973756319       -3.3008238351  S4        73              1.0000000000
       313        29  LYS       HZ2            -5.5528407766        5.8226738980       -2.7880684805  S4        73              1.0000000000
       314        29  LYS       HZ3            -6.8421838319        6.7203512124       -2.1640575552  S4        73              1.0000000000
       315        30  SER       CB             -4.6950861432        4.3397773222       -6.2903461010  S4        130             1.0000000000
       316        30  SER       HB1            -4.7429812009        5.2554021912       -6.8963036153  S4        130             1.0000000000
       317        30  SER       HB2            -3.9826924545        3.6392540794       -6.7622943197  S4        130             1.0000000000
       318        30  SER       OG             -4.2191469577        4.6514542567       -4.9501505829  S4        130             1.0000000000
       319        30  SER       HG1            -3.5259662971        5.3649256417       -5.0349856036  S4        130             1.0000000000
       320        30  SER       QQH3           -5.6851109366        3.8663194457       -6.2239028730  S4        130             1.0000000000
       321        31  GLU       CB             -9.9183481775        9.3049181023        1.0318633791  S4        166             1.0000000000
       322        31  GLU       HB1            -9.6307532152        9.9258590287        0.1741007162  S4        166             1.0000000000
       323        31  GLU       HB2           -10.9755962763        9.0527890941        0.9178411552  S4        166             1.0000000000
       324        31  GLU       QQH4           -9.7699658024        9.8503642206        1.9694520861  S4        166             1.0000000000
       325        31  GLU       CG             -9.0828581731        8.0359104275        0.9876036009  S4        166             1.0000000000
       326        31  GLU       HG1            -9.5949548320        7.2854577219        0.3672913291  S4        166             1.0000000000
       327        31  GLU       HG2            -9.0016309553        7.5872313620        1.9915126456  S4        166             1.0000000000
       328        31  GLU       CD             -7.6928285363        8.2637328523        0.4251070659  S4        166             1.0000000000
       329        31  GLU       OE1            -7.1195961048        9.3721889766        0.5728563480  S4        166             1.0000000000
       330        31  GLU       OE2            -7.1374813909        7.2554394073       -0.2094729255  S4        166             1.0000000000
       331        32  ASN       CB             -2.8371988899       12.0338127709        1.4340890871  S4        170             1.0000000000
       332        32  ASN       HB1            -1.8795805798       12.0143459159        0.9005607094  S4        170             1.0000000000
       333        32  ASN       HB2            -3.3730911839       12.9483730071        1.1601998725  S4        170             1.0000000000
       334        32  ASN       QQH5           -2.6644017879       12.0206724587        2.5167872003  S4        170             1.0000000000
       335        32  ASN       CG             -3.6466439900       10.8158304608        1.0343032319  S4        170             1.0000000000
       336        32  ASN       OD1            -3.1687046963        9.6519675188        1.1268197560  S4        170             1.0000000000
       337        32  ASN       ND2            -4.8825486273       11.0231780923        0.5525903441  S4        170             1.0000000000
       338        32  ASN       HD21           -5.5379893334       10.2289826078        0.3821748859  S4        170             1.0000000000
       339        32  ASN       HD22           -5.2390578699       11.9807447353        0.4198224692  S4        170             1.0000000000
       340        33  LYS       CE             -3.2346221990        1.5846938069       -4.3392817472  S4        234             1.0000000000
       341        33  LYS       HE1            -3.6156050907        1.8177567374       -3.3380125878  S4        234             1.0000000000
       342        33  LYS       HE2            -4.0789798529        1.5585397124       -5.0375858813  S4        234             1.0000000000
       343        33  LYS       NZ             -2.3210533266        2.6345922088       -4.7761516551  S4        234             1.0000000000
       344        33  LYS       HZ1            -1.8635044784        2.3811956960       -5.6867634480  S4        234             1.0000000000
       345        33  LYS       HZ2            -1.5498090253        2.8234728112       -4.0991834531  S4        234             1.0000000000
       346        33  LYS       HZ3            -2.8497662700        3.5464260810       -4.9066623908  S4        234             1.0000000000
       347        33  LYS       QQH6           -2.7091864547        0.6209247461       -4.3160461723  S4        234             1.0000000000
       348        34  SER       CB              2.3235447825        3.3804829908       -5.8244226441  S4        235             1.0000000000
       349        34  SER       HB1             3.0213954611        2.7086855694       -6.3501374902  S4        235             1.0000000000
       350        34  SER       HB2             2.8706733903        4.3111679357       -5.5847512297  S4        235             1.0000000000
       351        34  SER       OG              1.2133795631        3.6381296911       -6.6919783245  S4        235             1.0000000000
       352        34  SER       HG1             0.7494100148        4.4751343137       -6.4125538443  S4        235             1.0000000000
       353        34  SER       QQH7            1.9952180925        2.9040247196       -4.8715364551  S4        235             1.0000000000
       354        35  PNM       S1             -3.2420432505        9.6146078405       -5.9285405487  S4        523             1.0000000000
       355        35  PNM       C2             -2.0302134838        8.3567245758       -6.6455264438  S4        523             1.0000000000
       356        35  PNM       C3             -1.5495070975        7.5476641526       -5.4082035880  S4        523             1.0000000000
       357        35  PNM       N4             -2.6859867136        7.4601062631       -4.4741425193  S4        523             1.0000000000
       358        35  PNM       C5             -3.8227361931        8.4382072601       -4.6868781705  S4        523             1.0000000000
       359        35  PNM       C6             -3.6692686237        8.8525726330       -3.1567598307  S4        523             1.0000000000
       360        35  PNM       C7             -2.5288299056        7.8180280770       -3.1269388171  S4        523             1.0000000000
       361        35  PNM       O8             -1.5942761037        7.5699420502       -2.3509532133  S4        523             1.0000000000
       362        35  PNM       C9             -2.7299184323        7.4507023946       -7.6463871841  S4        523             1.0000000000
       363        35  PNM       C10            -0.8757495983        9.0900408178       -7.3032868881  S4        523             1.0000000000
       364        35  PNM       C11            -0.9968678569        6.1794731222       -5.7707603602  S4        523             1.0000000000
       365        35  PNM       O12            -1.6607890448        5.1407514098       -5.5536765101  S4        523             1.0000000000
       366        35  PNM       O13             0.2302813572        6.1652308997       -6.2833793898  S4        523             1.0000000000
       367        35  PNM       N14            -3.1034697765       10.1673912964       -2.9515791360  S4        523             1.0000000000
       368        35  PNM       C15            -3.6322221524       11.2726940682       -3.5167066791  S4        523             1.0000000000
       369        35  PNM       O16            -4.6726456211       11.2002319307       -4.2405047032  S4        523             1.0000000000
       370        35  PNM       C17            -2.9128616385       12.5800542794       -3.2921927545  S4        523             1.0000000000
       371        35  PNM       C18            -1.8943231584       12.8090743063       -4.3788795512  S4        523             1.0000000000
       372        35  PNM       C19            -0.5971423920       13.2338855313       -4.0591425767  S4        523             1.0000000000
       373        35  PNM       C20             0.3486219254       13.4326192247       -5.0676249966  S4        523             1.0000000000
       374        35  PNM       C21             0.0198587559       13.1798201230       -6.4012078362  S4        523             1.0000000000
       375        35  PNM       C22            -1.2759079516       12.7691766270       -6.7255089604  S4        523             1.0000000000
       376        35  PNM       C23            -2.2373577891       12.6076828385       -5.7253768734  S4        523             1.0000000000
       377        35  PNM       H24            -0.7285852612        8.1189274694       -4.9126546996  S4        523             1.0000000000
       378        35  PNM       H25            -1.2035790167        9.5652924306       -8.2344481202  S4        523             1.0000000000
       379        35  PNM       H26            -0.0657997117        8.3919092088       -7.5393951708  S4        523             1.0000000000
       380        35  PNM       H27            -0.4712189254        9.8708439968       -6.6492669941  S4        523             1.0000000000
       381        35  PNM       H28            -3.1384284665        8.0347393593       -8.4783251268  S4        523             1.0000000000
       382        35  PNM       H29            -3.5549549550        6.9034972410       -7.1745067714  S4        523             1.0000000000
       383        35  PNM       H30            -2.0235921572        6.7167119070       -8.0563586166  S4        523             1.0000000000
       384        35  PNM       H31            -4.7854171127        7.9415258462       -4.9300569179  S4        523             1.0000000000
       385        35  PNM       H32            -4.5670878189        8.6769636958       -2.5175989304  S4        523             1.0000000000
       386        35  PNM       H33            -2.4175900902       12.5833636823       -2.3063824196  S4        523             1.0000000000
       387        35  PNM       H34            -3.6478353487       13.4028295146       -3.2928234912  S4        523             1.0000000000
       388        35  PNM       H35            -0.3278391903       13.4233958015       -3.0131389980  S4        523             1.0000000000
       389        35  PNM       H36             1.3546775302       13.7789335259       -4.8109995601  S4        523             1.0000000000
       390        35  PNM       H37             0.7693234217       13.3143074752       -7.1892534062  S4        523             1.0000000000
       391        35  PNM       H38            -1.5431047835       12.5769812804       -7.7703300660  S4        523             1.0000000000
       392        35  PNM       H39            -3.2647014510       12.3305575317       -5.9902655313  S4        523             1.0000000000
       393        35  PNM       H40            -2.2305639607       10.2311768221       -2.3930441221  S4        523             1.0000000000
       394        36  TIP3      OH2            -4.5030190292        7.7488487699       -0.3136848417  S4        290             1.0000000000
       395        36  TIP3      H1             -5.5002583903        7.7366893869       -0.1777543360  S4        290             1.0000000000
       396        36  TIP3      H2             -4.0553099505        8.4265197312        0.2756424509  S4        290             1.0000000000
       397        37  SER       CB             -3.0255726258        5.0274967536       -2.1594592700  S5        70              1.0000000000
       398        37  SER       HB1            -3.5349607787        4.1620540569       -2.6205327838  S5        70              1.0000000000
       399        37  SER       HB2            -2.0752395106        5.2102807457       -2.6866569106  S5        70              1.0000000000
       400        37  SER       OG             -3.8961379921        6.1706034398       -2.3093647376  S5        70              1.0000000000
       401        37  SER       HG1            -3.9577674284        6.7110820600       -1.4430284982  S5        70              1.0000000000
       402        37  SER       QQH1           -2.8323336126        4.8329196853       -1.0893901324  S5        70              1.0000000000
       403        38  LYS       CD             -6.4333147694        3.4038957859       -1.7264716066  S5        73              1.0000000000
       404        38  LYS       HD1            -7.2363396934        3.0199401685       -2.3660484844  S5        73              1.0000000000
       405        38  LYS       HD2            -5.4939954005        3.3095523548       -2.2870838473  S5        73              1.0000000000
       406        38  LYS       QQH2           -6.3737680537        2.7766223653       -0.8290678244  S5        73              1.0000000000
       407        38  LYS       CE             -6.6791572943        4.8499003376       -1.3575397418  S5        73              1.0000000000
       408        38  LYS       HE1            -5.9536423666        5.2044447496       -0.6046233485  S5        73              1.0000000000
       409        38  LYS       HE2            -7.6782909845        5.0037926502       -0.9235287823  S5        73              1.0000000000
       410        38  LYS       NZ             -6.5529721351        5.7449368251       -2.4991985802  S5        73              1.0000000000
       411        38  LYS       HZ1            -7.1314466863        5.4799334230       -3.3174762397  S5        73              1.0000000000
       412        38  LYS       HZ2            -5.5452785197        5.8127207010       -2.8033402552  S5        73              1.0000000000
       413        38  LYS       HZ3            -6.8370780021        6.7146348199       -2.1959246541  S5        73              1.0000000000
       414        39  SER       CB             -4.6951055402        4.3417843976       -6.2903720518  S5        130             1.0000000000
       415        39  SER       HB1            -4.7404797924        5.2563439102       -6.8980340273  S5        130             1.0000000000
       416        39  SER       HB2            -3.9816380603        3.6401043112       -6.7589095961  S5        130             1.0000000000
       417        39  SER       OG             -4.2230661886        4.6557592406       -4.9488213311  S5        130             1.0000000000
       418        39  SER       HG1            -3.5303891404        5.3700643233       -5.0327301316  S5        130             1.0000000000
       419        39  SER       QQH3           -5.6855917369        3.8689639738       -6.2258188597  S5        130             1.0000000000
       420        40  GLU       CB             -9.9178012230        9.3069197783        1.0329049234  S5        166             1.0000000000
       421        40  GLU       HB1            -9.6275786390        9.9269187019        0.1754521530  S5        166             1.0000000000
       422        40  GLU       HB2           -10.9751523067        9.0564909913        0.9167467114  S5        166             1.0000000000
       423        40  GLU       QQH4           -9.7710306800        9.8529047679        1.9704337653  S5        166             1.0000000000
       424        40  GLU       CG             -9.0840227651        8.0366586839        0.9914414102  S5        166             1.0000000000
       425        40  GLU       HG1            -9.5948185931        7.2879122572        0.3681100072  S5        166             1.0000000000
       426        40  GLU       HG2            -9.0088949868        7.5867880309        1.9952641848  S5        166             1.0000000000
       427        40  GLU       CD             -7.6905819911        8.2608767080        0.4351422308  S5        166             1.0000000000
       428        40  GLU       OE1            -7.1212769361        9.3729603527        0.5744533787  S5        166             1.0000000000
       429        40  GLU       OE2            -7.1299893795        7.2475906562       -0.1854381739  S5        166             1.0000000000
       430        41  ASN       CB             -2.8381114757       12.0331262091        1.4338780845  S5        170             1.0000000000
       431        41  ASN       HB1            -1.8805564006       12.0139123054        0.9002922764  S5        170             1.0000000000
       432        41  ASN       HB2            -3.3744374058       12.9474857622        1.1599741902  S5        170             1.0000000000
       433        41  ASN       QQH5           -2.6652295839       12.0200138586        2.5165756115  S5        170             1.0000000000
       434        41  ASN       CG             -3.6472570266       10.8148015858        1.0340857408  S5        170             1.0000000000
       435        41  ASN       OD1            -3.1686727141        9.6510747012        1.1262026357  S5        170             1.0000000000
       436        41  ASN       ND2            -4.8833583403       11.0218159043        0.5528611085  S5        170             1.0000000000
       437        41  ASN       HD21           -5.5393991754       10.2276835377        0.3835806729  S5        170             1.0000000000
       438        41  ASN       HD22           -5.2401657210       11.9792858960        0.4204575656  S5        170             1.0000000000
       439        42  LYS       CE             -3.2353330490        1.5866406417       -4.3408053043  S5        234             1.0000000000
       440        42  LYS       HE1            -3.6169285993        1.8189583176       -3.3395693184  S5        234             1.0000000000
       441        42  LYS       HE2            -4.0792921860        1.5605259469       -5.0396241165  S5        234             1.0000000000
       442        42  LYS       NZ             -2.3219883621        2.6371878512       -4.7765657323  S5        234             1.0000000000
       443        42  LYS       HZ1            -1.8640476112        2.3846687823       -5.6872944618  S5        234             1.0000000000
       444        42  LYS       HZ2            -1.5506485404        2.8253382756       -4.0994524509  S5        234             1.0000000000
       445        42  LYS       HZ3            -2.8500711423        3.5490628301       -4.9064878176  S5        234             1.0000000000
       446        42  LYS       QQH6           -2.7094256800        0.6231294992       -4.3178908868  S5        234             1.0000000000
       447        43  SER       CB              2.3248714690        3.3802429020       -5.8241222949  S5        235             1.0000000000
       448        43  SER       HB1             3.0231020673        2.7084336620       -6.3493033888  S5        235             1.0000000000
       449        43  SER       HB2             2.8717699869        4.3110356458       -5.5842363169  S5        235             1.0000000000
       450        43  SER       OG              1.2152935328        3.6375541863       -6.6924547064  S5        235             1.0000000000
       451        43  SER       HG1             0.7505749789        4.4740846379       -6.4129661864  S5        235             1.0000000000
       452        43  SER       QQH7            1.9959839067        2.9039040822       -4.8713678860  S5        235             1.0000000000
       453        44  PNM       S1             -3.2473801377        9.6047675218       -5.9333094837  S5        523             1.0000000000
       454        44  PNM       C2             -2.0315943850        8.3494692820       -6.6471030880  S5        523             1.0000000000
       455        44  PNM       C3             -1.5538847060        7.5400432400       -5.4090398281  S5        523             1.0000000000
       456        44  PNM       N4             -2.6933955851        7.4478829653       -4.4782752550  S5        523             1.0000000000
       457        44  PNM       C5             -3.8279206401        8.4296243538       -4.6905467599  S5        523             1.0000000000
       458        44  PNM       C6             -3.6718439365        8.8454564203       -3.1612764173  S5        523             1.0000000000
       459        44  PNM       C7             -2.5346258750        7.8078599066       -3.1304902331  S5        523             1.0000000000
       460        44  PNM       O8             -1.5956873786        7.5654786176       -2.3580634015  S5        523             1.0000000000
       461        44  PNM       C9             -2.7264740152        7.4438987496       -7.6516920982  S5        523             1.0000000000
       462        44  PNM       C10            -0.8758101760        9.0851634457       -7.3000222026  S5        523             1.0000000000
       463        44  PNM       C11            -0.9968650803        6.1738903412       -5.7723860954  S5        523             1.0000000000
       464        44  PNM       O12            -1.6587942776        5.1331691433       -5.5582367339  S5        523             1.0000000000
       465        44  PNM       O13             0.2309785299        6.1636122281       -6.2831791222  S5        523             1.0000000000
       466        44  PNM       N14            -3.1013121893       10.1586111731       -2.9584605162  S5        523             1.0000000000
       467        44  PNM       C15            -3.6311077661       11.2655936333       -3.5193352204  S5        523             1.0000000000
       468        44  PNM       O16            -4.6739923526       11.1950917976       -4.2396579704  S5        523             1.0000000000
       469        44  PNM       C17            -2.9102096089       12.5720628226       -3.2939005539  S5        523             1.0000000000
       470        44  PNM       C18            -1.8921030125       12.8028005479       -4.3806827971  S5        523             1.0000000000
       471        44  PNM       C19            -0.5960469139       13.2314534806       -4.0612268636  S5        523             1.0000000000
       472        44  PNM       C20             0.3489412325       13.4329721506       -5.0699032578  S5        523             1.0000000000
       473        44  PNM       C21             0.0206486299       13.1793399818       -6.4034428100  S5        523             1.0000000000
       474        44  PNM       C22            -1.2739615178       12.7648689047       -6.7273895197  S5        523             1.0000000000
       475        44  PNM       C23            -2.2347117899       12.6004577728       -5.7270947546  S5        523             1.0000000000
       476        44  PNM       H24            -0.7358595349        8.1127684871       -4.9101430253  S5        523             1.0000000000
       477        44  PNM       H25            -1.2007530554        9.5605323181       -8.2321985060  S5        523             1.0000000000
       478        44  PNM       H26            -0.0640865574        8.3883179340       -7.5335701275  S5        523             1.0000000000
       479        44  PNM       H27            -0.4748257293        9.8662011928       -6.6441232195  S5        523             1.0000000000
       480        44  PNM       H28            -3.1327249646        8.0285935895       -8.4843378684  S5        523             1.0000000000
       481        44  PNM       H29            -3.5524879186        6.8950116976       -7.1834507878  S5        523             1.0000000000
       482        44  PNM       H30            -2.0176600273        6.7115303076       -8.0600855971  S5        523             1.0000000000
       483        44  PNM       H31            -4.7920891501        7.9351796822       -4.9321074260  S5        523             1.0000000000
       484        44  PNM       H32            -4.5699137268        8.6743430189       -2.5211629660  S5        523             1.0000000000
       485        44  PNM       H33            -2.4141145873       12.5735464036       -2.3086337254  S5        523             1.0000000000
       486        44  PNM       H34            -3.6442932260       13.3958126351       -3.2919672654  S5        523             1.0000000000
       487        44  PNM       H35            -0.3269592949       13.4218519184       -3.0153039481  S5        523             1.0000000000
       488        44  PNM       H36             1.3541157724       13.7820146048       -4.8135249059  S5        523             1.0000000000
       489        44  PNM       H37             0.7696226084       13.3156917840       -7.1916268407  S5        523             1.0000000000
       490        44  PNM       H38            -1.5409272792       12.5720507146       -7.7720860192  S5        523             1.0000000000
       491        44  PNM       H39            -3.2613206172       12.3205221875       -5.9917660460  S5        523             1.0000000000
       492        44  PNM       H40            -2.2281118188       10.2210893320       -2.4002378016  S5        523             1.0000000000
       493        45  TIP3      OH2            -4.5008476915        7.7419235902       -0.3087502686  S5        290             1.0000000000
       494        45  TIP3      H1             -5.4981388483        7.7251085333       -0.1679120508  S5        290             1.0000000000
       495        45  TIP3      H2             -4.0536355647        8.4221947724        0.2783386573  S5        290             1.0000000000
       496        46  SER       CB             -3.0269468206        5.0298075793       -2.1585846992  S6        70              1.0000000000
       497        46  SER       HB1            -3.5385595503        4.1648788536       -2.6183553637  S6        70              1.0000000000
       498        46  SER       HB2            -2.0772960786        5.2110159937       -2.6874579240  S6        70              1.0000000000
       499        46  SER       OG             -3.8958635760        6.1744189042       -2.3082803847  S6        70              1.0000000000
       500        46  SER       HG1            -3.9619099128        6.7132473271       -1.4396288419  S6        70              1.0000000000
       501        46  SER       QQH1           -2.8322345098        4.8364188302       -1.0887558809  S6        70              1.0000000000
       502        47  LYS       CD             -6.4304015382        3.4017551070       -1.7303805151  S6        73              1.0000000000
       503        47  LYS       HD1            -7.2353619158        3.0163336699       -2.3666400480  S6        73              1.0000000000
       504        47  LYS       HD2            -5.4923375529        3.3031379376       -2.2923787969  S6        73              1.0000000000
       505        47  LYS       QQH2           -6.3704659551        2.7789064732       -0.8299649596  S6        73              1.0000000000
       506        47  LYS       CE             -6.6732445215        4.8503932158       -1.3691493531  S6        73              1.0000000000
       507        47  LYS       HE1            -5.9467780384        5.2089958120       -0.6190912042  S6        73              1.0000000000
       508        47  LYS       HE2            -7.6720073532        5.0090001050       -0.9355147741  S6        73              1.0000000000
       509        47  LYS       NZ             -6.5455439129        5.7353585370       -2.5188807122  S6        73              1.0000000000
       510        47  LYS       HZ1            -7.1214558748        5.4607731835       -3.3358825998  S6        73              1.0000000000
       511        47  LYS       HZ2            -5.5368576516        5.8017568631       -2.8202943693  S6        73              1.0000000000
       512        47  LYS       HZ3            -6.8313765965        6.7082623132       -2.2312339832  S6        73              1.0000000000
       513        48  SER       CB             -4.6952200579        4.3439000757       -6.2900558819  S6        130             1.0000000000
       514        48  SER       HB1            -4.7380759984        5.2574042150       -6.8994426892  S6        130             1.0000000000
       515        48  SER       HB2            -3.9805539649        3.6411877078       -6.7550484845  S6        130             1.0000000000
       516        48  SER       OG             -4.2272225642        4.6601063815       -4.9470704287  S6        130             1.0000000000
       517        48  SER       HG1            -3.5352897153        5.3755160215       -5.0299596640  S6        130             1.0000000000
       518        48  SER       QQH3           -5.6861188569        3.8715610865       -6.2274991899  S6        130             1.0000000000
       519        49  GLU       CB             -9.9174552565        9.3089984069        1.0339481293  S6        166             1.0000000000
       520        49  GLU       HB1            -9.6245243903        9.9280335340        0.1766791250  S6        166             1.0000000000
       521        49  GLU       HB2           -10.9749835409        9.0599949536        0.9157445724  S6        166             1.0000000000
       522        49  GLU       QQH4           -9.7722346668        9.8555819193        1.9715483150  S6        166             1.0000000000
       523        49  GLU       CG             -9.0851568044        8.0376513908        0.9952701660  S6        166             1.0000000000
       524        49  GLU       HG1            -9.5941041631        7.2905523048        0.3684835496  S6        166             1.0000000000
       525        49  GLU       HG2            -9.0164671276        7.5862740072        1.9989321180  S6        166             1.0000000000
       526        49  GLU       CD             -7.6882106428        8.2587701302        0.4457153422  S6        166             1.0000000000
       527        49  GLU       OE1            -7.1231260885        9.3745681156        0.5761471136  S6        166             1.0000000000
       528        49  GLU       OE2            -7.1220742975        7.2404431367       -0.1598843864  S6        166             1.0000000000
       529        50  ASN       CB             -2.8388335066       12.0322934835        1.4336324743  S6        170             1.0000000000
       530        50  ASN       HB1            -1.8812749838       12.0131618749        0.9000961434  S6        170             1.0000000000
       531        50  ASN       HB2            -3.3754534108       12.9465283309        1.1596954507  S6        170             1.0000000000
       532        50  ASN       QQH5           -2.6659703704       12.0192029038        2.5163571779  S6        170             1.0000000000
       533        50  ASN       CG             -3.6478200075       10.8137363025        1.0337037427  S6        170             1.0000000000
       534        50  ASN       OD1            -3.1687752020        9.6500340761        1.1252784030  S6        170             1.0000000000
       535        50  ASN       ND2            -4.8840801399       11.0206125367        0.5529698667  S6        170             1.0000000000
       536        50  ASN       HD21           -5.5409133468       10.2266572758        0.3848855398  S6        170             1.0000000000
       537        50  ASN       HD22           -5.2410381599       11.9780381917        0.4210795421  S6        170             1.0000000000
       538        51  LYS       CE             -3.2359953563        1.5886563383       -4.3422858587  S6        234             1.0000000000
       539        51  LYS       HE1            -3.6182163016        1.8202463688       -3.3410898398  S6        234             1.0000000000
       540        51  LYS       HE2            -4.0795267644        1.5626250205       -5.0416593758  S6        234             1.0000000000
       541        51  LYS       NZ             -2.3227885795        2.6397801792       -4.7769014957  S6        234             1.0000000000
       542        51  LYS       HZ1            -1.8644869813        2.3881666964       -5.6877382873  S6        234             1.0000000000
       543        51  LYS       HZ2            -1.5513541072        2.8271364867       -4.0996641457  S6        234             1.0000000000
       544        51  LYS       HZ3            -2.8501111129        3.5518138686       -4.9062296052  S6        234             1.0000000000
       545        51  LYS       QQH6           -2.7096579839        0.6253948996       -4.3196944670  S6        234             1.0000000000
       546        52  SER       CB              2.3261057694        3.3800618533       -5.8238449542  S6        235             1.0000000000
       547        52  SER       HB1             3.0247092636        2.7082714182       -6.3485510027  S6        235             1.0000000000
       548        52  SER       HB2             2.8728079088        4.3109480126       -5.5837417448  S6        235             1.0000000000
       549        52  SER       OG              1.2170661530        3.6370778848       -6.6928857301  S6        235             1.0000000000
       550        52  SER       HG1             0.7516632888        4.4731574853       -6.4133254186  S6        235             1.0000000000
       551        52  SER       QQH7            1.9967087645        2.9038118027       -4.8712193786  S6        235             1.0000000000
       552        53  PNM       S1             -3.2524654108        9.5950882759       -5.9378996442  S6        523             1.0000000000
       553        53  PNM       C2             -2.0329101089        8.3422852345       -6.6485022514  S6        523             1.0000000000
       554        53  PNM       C3             -1.5584117303        7.5324068874       -5.4097136925  S6        523             1.0000000000
       555        53  PNM       N4             -2.7010726845        7.4355452000       -4.4823873935  S6        523             1.0000000000
       556        53  PNM       C5             -3.8331902627        8.4212599976       -4.6941930082  S6        523             1.0000000000
       557        53  PNM       C6             -3.6744470129        8.8385197052       -3.1658137938  S6        523             1.0000000000
       558        53  PNM       C7             -2.5405741705        7.7978291912       -3.1339822820  S6        523             1.0000000000
       559        53  PNM       O8             -1.5971660878        7.5614362941       -2.3652657271  S6        523             1.0000000000
       560        53  PNM       C9             -2.7230180739        7.4372112457       -7.6567675265  S6        523             1.0000000000
       561        53  PNM       C10            -0.8757284970        9.0802386924       -7.2965383484  S6        523             1.0000000000
       562        53  PNM       C11            -0.9968095168        6.1683847196       -5.7738588393  S6        523             1.0000000000
       563        53  PNM       O12            -1.6564596414        5.1255291042       -5.5625827817  S6        523             1.0000000000
       564        53  PNM       O13             0.2316794070        6.1622815882       -6.2829436907  S6        523             1.0000000000
       565        53  PNM       N14            -3.0991089035       10.1499534887       -2.9652631721  S6        523             1.0000000000
       566        53  PNM       C15            -3.6299773175       11.2586508931       -3.5216889245  S6        523             1.0000000000
       567        53  PNM       O16            -4.6755113580       11.1902772643       -4.2382811976  S6        523             1.0000000000
       568        53  PNM       C17            -2.9074615404       12.5641407929       -3.2954283177  S6        523             1.0000000000
       569        53  PNM       C18            -1.8898732563       12.7965622047       -4.3823733413  S6        523             1.0000000000
       570        53  PNM       C19            -0.5949450008       13.2290298062       -4.0632340996  S6        523             1.0000000000
       571        53  PNM       C20             0.3492257011       13.4333433890       -5.0721275607  S6        523             1.0000000000
       572        53  PNM       C21             0.0213447372       13.1789297404       -6.4056242423  S6        523             1.0000000000
       573        53  PNM       C22            -1.2721260166       12.7606866108       -6.7292040767  S6        523             1.0000000000
       574        53  PNM       C23            -2.2321303625       12.5933500762       -5.7286985118  S6        523             1.0000000000
       575        53  PNM       H24            -0.7433764239        8.1065600431       -4.9074078370  S6        523             1.0000000000
       576        53  PNM       H25            -1.1977212256        9.5557628023       -8.2297138755  S6        523             1.0000000000
       577        53  PNM       H26            -0.0622957205        8.3845910998       -7.5275360665  S6        523             1.0000000000
       578        53  PNM       H27            -0.4782556643        9.8616002026       -6.6388462146  S6        523             1.0000000000
       579        53  PNM       H28            -3.1269948368        8.0225456072       -8.4900783105  S6        523             1.0000000000
       580        53  PNM       H29            -3.5500230546        6.8867346644       -7.1921693858  S6        523             1.0000000000
       581        53  PNM       H30            -2.0117336311        6.7064615556       -8.0635980099  S6        523             1.0000000000
       582        53  PNM       H31            -4.7988380984        7.9291020224       -4.9341911278  S6        523             1.0000000000
       583        53  PNM       H32            -4.5727849487        8.6720338810       -2.5247951259  S6        523             1.0000000000
       584        53  PNM       H33            -2.4105552081       12.5637914407       -2.3107112196  S6        523             1.0000000000
       585        53  PNM       H34            -3.6406090587       13.3888144583       -3.2909372608  S6        523             1.0000000000
       586        53  PNM       H35            -0.3260408362       13.4203619604       -3.0174204513  S6        523             1.0000000000
       587        53  PNM       H36             1.3535298304       13.7851132941       -4.8160018322  S6        523             1.0000000000
       588        53  PNM       H37             0.7698481981       13.3171541612       -7.1939519546  S6        523             1.0000000000
       589        53  PNM       H38            -1.5388717858       12.5672337759       -7.7738035564  S6        523             1.0000000000
       590        53  PNM       H39            -3.2580217812       12.3107280003       -5.9931144032  S6        523             1.0000000000
       591        53  PNM       H40            -2.2255321838       10.2110506260       -2.4073768610  S6        523             1.0000000000
       592        54  TIP3      OH2            -4.4988009884        7.7350504029       -0.3043648003  S6        290             1.0000000000
       593        54  TIP3      H1             -5.4960442691        7.7134992514       -0.1580762861  S6        290             1.0000000000
       594        54  TIP3      H2             -4.0519623325        8.4180691303        0.2805600599  S6        290             1.0000000000
       595        55  SER       CB             -3.0284255499        5.0322534321       -2.1575412649  S7        70              1.0000000000
       596        55  SER       HB1            -3.5422871219        4.1678509907       -2.6160216183  S7        70              1.0000000000
       597        55  SER       HB2            -2.0795385238        5.2117524107       -2.6881554038  S7        70              1.0000000000
       598        55  SER       OG             -3.8955086511        6.1785378988       -2.3070358550  S7        70              1.0000000000
       599        55  SER       HG1            -3.9663508148        6.7159172092       -1.4359176095  S7        70              1.0000000000
       600        55  SER       QQH1           -2.8322797500        4.8400501376       -1.0878962378  S7        70              1.0000000000
       601        56  LYS       CD             -6.4272977211        3.3996527946       -1.7346791259  S7        73              1.0000000000
       602        56  LYS       HD1            -7.2342917268        3.0127623407       -2.3674773308  S7        73              1.0000000000
       603        56  LYS       HD2            -5.4905089041        3.2963117312       -2.2979933246  S7        73              1.0000000000
       604        56  LYS       QQH2           -6.3671133848        2.7816683964       -0.8309918963  S7        73              1.0000000000
       605        56  LYS       CE             -6.6667849662        4.8511710825       -1.3819306682  S7        73              1.0000000000
       606        56  LYS       HE1            -5.9392863872        5.2141220000       -0.6350654495  S7        73              1.0000000000
       607        56  LYS       HE2            -7.6651461341        5.0149897541       -0.9488077730  S7        73              1.0000000000
       608        56  LYS       NZ             -6.5372677624        5.7250870346       -2.5403916906  S7        73              1.0000000000
       609        56  LYS       HZ1            -7.1105142041        5.4401866669       -3.3559041713  S7        73              1.0000000000
       610        56  LYS       HZ2            -5.5275506392        5.7897150155       -2.8390362127  S7        73              1.0000000000
       611        56  LYS       HZ3            -6.8248886334        6.7012451605       -2.2695036660  S7        73              1.0000000000
       612        57  SER       CB             -4.6954074971        4.3461396257       -6.2893567343  S7        130             1.0000000000
       613        57  SER       HB1            -4.7357529230        5.2586195351       -6.9004304879  S7        130             1.0000000000
       614        57  SER       HB2            -3.9793850739        3.6425443156       -6.7506827261  S7        130             1.0000000000
       615        57  SER       OG             -4.2316039440        4.6644876343       -4.9448509566  S7        130             1.0000000000
       616        57  SER       HG1            -3.5407057843        5.3813364417       -5.0264779049  S7        130             1.0000000000
       617        57  SER       QQH3           -5.6866645616        3.8741721144       -6.2289613541  S7        130             1.0000000000
       618        58  GLU       CB             -9.9173548704        9.3111551868        1.0349463151  S7        166             1.0000000000
       619        58  GLU       HB1            -9.6216111622        9.9292219447        0.1777805868  S7        166             1.0000000000
       620        58  GLU       HB2           -10.9750909187        9.0632130746        0.9148301502  S7        166             1.0000000000
       621        58  GLU       QQH4           -9.7735723718        9.8583216081        1.9726984643  S7        166             1.0000000000
       622        58  GLU       CG             -9.0862827126        8.0389877189        0.9990190325  S7        166             1.0000000000
       623        58  GLU       HG1            -9.5928614951        7.2933231741        0.3683153493  S7        166             1.0000000000
       624        58  GLU       HG2            -9.0242478178        7.5856178547        2.0023616991  S7        166             1.0000000000
       625        58  GLU       CD             -7.6856860078        8.2578193251        0.4570611154  S7        166             1.0000000000
       626        58  GLU       OE1            -7.1251393766        9.3773912231        0.5779330030  S7        166             1.0000000000
       627        58  GLU       OE2            -7.1137079032        7.2341841484       -0.1321962363  S7        166             1.0000000000
       628        59  ASN       CB             -2.8393159030       12.0312171843        1.4333505854  S7        170             1.0000000000
       629        59  ASN       HB1            -1.8816864413       12.0120504400        0.8999729848  S7        170             1.0000000000
       630        59  ASN       HB2            -3.3760305901       12.9454748891        1.1593412255  S7        170             1.0000000000
       631        59  ASN       QQH5           -2.6666139853       12.0181979204        2.5161133002  S7        170             1.0000000000
       632        59  ASN       CG             -3.6484049699       10.8125654880        1.0331607156  S7        170             1.0000000000
       633        59  ASN       OD1            -3.1692737119        9.6487018791        1.1239689283  S7        170             1.0000000000
       634        59  ASN       ND2            -4.8847164026       11.0196379437        0.5528773984  S7        170             1.0000000000
       635        59  ASN       HD21           -5.5425250785       10.2259046518        0.3860282917  S7        170             1.0000000000
       636        59  ASN       HD22           -5.2416380515       11.9771369270        0.4216371938  S7        170             1.0000000000
       637        60  LYS       CE             -3.2365906929        1.5907589709       -4.3437164361  S7        234             1.0000000000
       638        60  LYS       HE1            -3.6194713626        1.8216236059       -3.3425825480  S7        234             1.0000000000
       639        60  LYS       HE2            -4.0796725952        1.5648523364       -5.0436616792  S7        234             1.0000000000
       640        60  LYS       NZ             -2.3234635565        2.6424172503       -4.7771449167  S7        234             1.0000000000
       641        60  LYS       HZ1            -1.8648510382        2.3917460076       -5.6881176117  S7        234             1.0000000000
       642        60  LYS       HZ2            -1.5519330608        2.8289052634       -4.0997807448  S7        234             1.0000000000
       643        60  LYS       HZ3            -2.8499507872        3.5546768959       -4.9058188400  S7        234             1.0000000000
       644        60  LYS       QQH6           -2.7098648522        0.6277324834       -4.3214495664  S7        234             1.0000000000
       645        61  SER       CB              2.3272352099        3.3799477640       -5.8236021031  S7        235             1.0000000000
       646        61  SER       HB1             3.0261876547        2.7082087986       -6.3479043714  S7        235             1.0000000000
       647        61  SER       HB2             2.8737525048        4.3109053292       -5.5832826273  S7        235             1.0000000000
       648        61  SER       OG              1.2186779531        3.6367330500       -6.6932691961  S7        235             1.0000000000
       649        61  SER       HG1             0.7526351916        4.4723906449       -6.4136194435  S7        235             1.0000000000
       650        61  SER       QQH7            1.9973826929        2.9037515351       -4.8710977425  S7        235             1.0000000000
       651        62  PNM       S1             -3.2572660479        9.5856404410       -5.9422648874  S7        523             1.0000000000
       652        62  PNM       C2             -2.0341416031        8.3351946667       -6.6496817519  S7        523             1.0000000000
       653        62  PNM       C3             -1.5631129478        7.5248071460       -5.4101944643  S7        523             1.0000000000
       654        62  PNM       N4             -2.7090612009        7.4231356889       -4.4864519111  S7        523             1.0000000000
       655        62  PNM       C5             -3.8385508345        8.4131397154       -4.6978300689  S7        523             1.0000000000
       656        62  PNM       C6             -3.6771040077        8.8319169699       -3.1704299477  S7        523             1.0000000000
       657        62  PNM       C7             -2.5467035315        7.7881176578       -3.1374560891  S7        523             1.0000000000
       658        62  PNM       O8             -1.5986499378        7.5580955915       -2.3726063271  S7        523             1.0000000000
       659        62  PNM       C9             -2.7195208722        7.4306739397       -7.6615900938  S7        523             1.0000000000
       660        62  PNM       C10            -0.8754642778        9.0752429816       -7.2928044101  S7        523             1.0000000000
       661        62  PNM       C11            -0.9968499904        6.1630330156       -5.7751828590  S7        523             1.0000000000
       662        62  PNM       O12            -1.6539911347        5.1179443173       -5.5666949216  S7        523             1.0000000000
       663        62  PNM       O13             0.2322738215        6.1612206237       -6.2826406979  S7        523             1.0000000000
       664        62  PNM       N14            -3.0969282982       10.1415243344       -2.9718882708  S7        523             1.0000000000
       665        62  PNM       C15            -3.6287798460       11.2520151096       -3.5237683947  S7        523             1.0000000000
       666        62  PNM       O16            -4.6770518337       11.1859332735       -4.2364608656  S7        523             1.0000000000
       667        62  PNM       C17            -2.9045133904       12.5563716555       -3.2966845212  S7        523             1.0000000000
       668        62  PNM       C18            -1.8875972934       12.7904024616       -4.3839264414  S7        523             1.0000000000
       669        62  PNM       C19            -0.5937879451       13.2266077946       -4.0651525891  S7        523             1.0000000000
       670        62  PNM       C20             0.3495105589       13.4336939361       -5.0742940251  S7        523             1.0000000000
       671        62  PNM       C21             0.0219497171       13.1785433792       -6.4077372340  S7        523             1.0000000000
       672        62  PNM       C22            -1.2704120015       12.7565997013       -6.7309345801  S7        523             1.0000000000
       673        62  PNM       C23            -2.2296177232       12.5863598848       -5.7301560704  S7        523             1.0000000000
       674        62  PNM       H24            -0.7511644527        8.1003296768       -4.9043413292  S7        523             1.0000000000
       675        62  PNM       H25            -1.1944776215        9.5509288022       -8.2269282006  S7        523             1.0000000000
       676        62  PNM       H26            -0.0603685970        8.3807076588       -7.5212374033  S7        523             1.0000000000
       677        62  PNM       H27            -0.4815163593        9.8569527791       -6.6333875166  S7        523             1.0000000000
       678        62  PNM       H28            -3.1212378238        8.0166622397       -8.4954745462  S7        523             1.0000000000
       679        62  PNM       H29            -3.5475348777        6.8786988024       -7.2006465530  S7        523             1.0000000000
       680        62  PNM       H30            -2.0058364951        6.7014759722       -8.0668933998  S7        523             1.0000000000
       681        62  PNM       H31            -4.8057559011        7.9233207325       -4.9362914862  S7        523             1.0000000000
       682        62  PNM       H32            -4.5757115964        8.6700287321       -2.5285587495  S7        523             1.0000000000
       683        62  PNM       H33            -2.4068060664       12.5540799866       -2.3124783296  S7        523             1.0000000000
       684        62  PNM       H34            -3.6367874986       13.3818342558       -3.2897141226  S7        523             1.0000000000
       685        62  PNM       H35            -0.3250968265       13.4189177076       -3.0194784428  S7        523             1.0000000000
       686        62  PNM       H36             1.3529054191       13.7882353769       -4.8184276118  S7        523             1.0000000000
       687        62  PNM       H37             0.7699603956       13.3187080664       -7.1962187486  S7        523             1.0000000000
       688        62  PNM       H38            -1.5369724303       12.5625462806       -7.7754927551  S7        523             1.0000000000
       689        62  PNM       H39            -3.2548260791       12.3010260893       -5.9942924059  S7        523             1.0000000000
       690        62  PNM       H40            -2.2228331778       10.2009787131       -2.4145410089  S7        523             1.0000000000
       691        63  TIP3      OH2            -4.4971200073        7.7280974163       -0.3007108817  S7        290             1.0000000000
       692        63  TIP3      H1             -5.4942401450        7.7018865095       -0.1482015778  S7        290             1.0000000000
       693        63  TIP3      H2             -4.0504352530        8.4137567556        0.2820315798  S7        290             1.0000000000
       694        64  SER       CB             -3.0300296395        5.0349056461       -2.1563056622  S8        70              1.0000000000
       695        64  SER       HB1            -3.5461935020        4.1709807077       -2.6134928444  S8        70              1.0000000000
       696        64  SER       HB2            -2.0819300198        5.2125450798       -2.6887584749  S8        70              1.0000000000
       697        64  SER       OG             -3.8951266396        6.1830451695       -2.3055535653  S8        70              1.0000000000
       698        64  SER       HG1            -3.9712093901        6.7191490891       -1.4317363619  S8        70              1.0000000000
       699        64  SER       QQH1           -2.8324628760        4.8438041275       -1.0867766276  S8        70              1.0000000000
       700        65  LYS       CD             -6.4239799987        3.3975723276       -1.7394091599  S8        73              1.0000000000
       701        65  LYS       HD1            -7.2331362997        3.0092760717       -2.3686158465  S8        73              1.0000000000
       702        65  LYS       HD2            -5.4885118910        3.2890197148       -2.3040025862  S8        73              1.0000000000
       703        65  LYS       QQH2           -6.3636803874        2.7848434079       -0.8322179032  S8        73              1.0000000000
       704        65  LYS       CE             -6.6596424746        4.8521980807       -1.3958200067  S8        73              1.0000000000
       705        65  LYS       HE1            -5.9309364084        5.2196324812       -0.6524360263  S8        73              1.0000000000
       706        65  LYS       HE2            -7.6575754257        5.0216920506       -0.9632792441  S8        73              1.0000000000
       707        65  LYS       NZ             -6.5280412100        5.7142773389       -2.5634876201  S8        73              1.0000000000
       708        65  LYS       HZ1            -7.0987867579        5.4186367895       -3.3771964421  S8        73              1.0000000000
       709        65  LYS       HZ2            -5.5173432364        5.7765875843       -2.8596027635  S8        73              1.0000000000
       710        65  LYS       HZ3            -6.8173484752        6.6936932077       -2.3098816786  S8        73              1.0000000000
       711        66  SER       CB             -4.6956516970        4.3484879889       -6.2882393050  S8        130             1.0000000000
       712        66  SER       HB1            -4.7335721624        5.2599765646       -6.9008877848  S8        130             1.0000000000
       713        66  SER       HB2            -3.9781556379        3.6441177139       -6.7458239804  S8        130             1.0000000000
       714        66  SER       OG             -4.2362030427        4.6689399278       -4.9421336142  S8        130             1.0000000000
       715        66  SER       HG1            -3.5467683746        5.3876419103       -5.0222075057  S8        130             1.0000000000
       716        66  SER       QQH3           -5.6872143981        3.8767926142       -6.2301695667  S8        130             1.0000000000
       717        67  GLU       CB             -9.9175100111        9.3133654338        1.0358544272  S8        166             1.0000000000
       718        67  GLU       HB1            -9.6189411954        9.9304419581        0.1788062936  S8        166             1.0000000000
       719        67  GLU       HB2           -10.9753115259        9.0661149496        0.9139739042  S8        166             1.0000000000
       720        67  GLU       QQH4           -9.7750233413        9.8609628040        1.9737180727  S8        166             1.0000000000
       721        67  GLU       CG             -9.0875069509        8.0407004736        1.0026324072  S8        166             1.0000000000
       722        67  GLU       HG1            -9.5910596798        7.2963069774        0.3676221455  S8        166             1.0000000000
       723        67  GLU       HG2            -9.0321129652        7.5848147301        2.0053372659  S8        166             1.0000000000
       724        67  GLU       CD             -7.6832432283        8.2579787209        0.4691897841  S8        166             1.0000000000
       725        67  GLU       OE1            -7.1274712478        9.3813845909        0.5798722374  S8        166             1.0000000000
       726        67  GLU       OE2            -7.1050460957        7.2287867796       -0.1022749319  S8        166             1.0000000000
       727        68  ASN       CB             -2.8395157955       12.0298397878        1.4330316101  S8        170             1.0000000000
       728        68  ASN       HB1            -1.8817395533       12.0105652941        0.8999304220  S8        170             1.0000000000
       729        68  ASN       HB2            -3.3760478585       12.9442562581        1.1588845732  S8        170             1.0000000000
       730        68  ASN       QQH5           -2.6671547244       12.0169811927        2.5158435324  S8        170             1.0000000000
       731        68  ASN       CG             -3.6490247626       10.8112700183        1.0324655031  S8        170             1.0000000000
       732        68  ASN       OD1            -3.1703259663        9.6469932999        1.1222229109  S8        170             1.0000000000
       733        68  ASN       ND2            -4.8852638076       11.0189748236        0.5525296574  S8        170             1.0000000000
       734        68  ASN       HD21           -5.5441638718       10.2255336148        0.3869677198  S8        170             1.0000000000
       735        68  ASN       HD22           -5.2418900229       11.9766513836        0.4220727144  S8        170             1.0000000000
       736        69  LYS       CE             -3.2371086422        1.5929610477       -4.3450860902  S8        234             1.0000000000
       737        69  LYS       HE1            -3.6207025095        1.8230936892       -3.3440379123  S8        234             1.0000000000
       738        69  LYS       HE2            -4.0797299531        1.5672217315       -5.0456201425  S8        234             1.0000000000
       739        69  LYS       NZ             -2.3240086906        2.6451253869       -4.7772746013  S8        234             1.0000000000
       740        69  LYS       HZ1            -1.8651228994        2.3954294531       -5.6884307296  S8        234             1.0000000000
       741        69  LYS       HZ2            -1.5523621668        2.8306586112       -4.0997618734  S8        234             1.0000000000
       742        69  LYS       HZ3            -2.8495823508        3.5576506329       -4.9052172393  S8        234             1.0000000000
       743        69  LYS       QQH6           -2.7100244869        0.6301450927       -4.3231502885  S8        234             1.0000000000
       744        70  SER       CB              2.3282435130        3.3799107102       -5.8234021489  S8        235             1.0000000000
       745        70  SER       HB1             3.0275195786        2.7082526981       -6.3473862516  S8        235             1.0000000000
       746        70  SER       HB2             2.8745885864        4.3109114467       -5.5828630223  S8        235             1.0000000000
       747        70  SER       OG              1.2201031153        3.6365461219       -6.6936013356  S8        235             1.0000000000
       748        70  SER       HG1             0.7534904501        4.4718193916       -6.4138414700  S8        235             1.0000000000
       749        70  SER       QQH7            1.9980031218        2.9037262833       -4.8710080672  S8        235             1.0000000000
       750        71  PNM       S1             -3.2617356284        9.5764134141       -5.9463752034  S8        523             1.0000000000
       751        71  PNM       C2             -2.0353223031        8.3282713957       -6.6505905042  S8        523             1.0000000000
       752        71  PNM       C3             -1.5679842394        7.5172953538       -5.4104177979  S8        523             1.0000000000
       753        71  PNM       N4             -2.7173498461        7.4106457503       -4.4904463419  S8        523             1.0000000000
       754        71  PNM       C5             -3.8439572186        8.4052703111       -4.7014847043  S8        523             1.0000000000
       755        71  PNM       C6             -3.6798304304        8.8256498288       -3.1751624660  S8        523             1.0000000000
       756        71  PNM       C7             -2.5530418750        7.7786609188       -3.1408062166  S8        523             1.0000000000
       757        71  PNM       O8             -1.6001525123        7.5554895784       -2.3800960256  S8        523             1.0000000000
       758        71  PNM       C9             -2.7159927027        7.4243348216       -7.6661260777  S8        523             1.0000000000
       759        71  PNM       C10            -0.8750235599        9.0701654495       -7.2887918773  S8        523             1.0000000000
       760        71  PNM       C11            -0.9970481952        6.1578544160       -5.7763961096  S8        523             1.0000000000
       761        71  PNM       O12            -1.6515423600        5.1104995847       -5.5706326562  S8        523             1.0000000000
       762        71  PNM       O13             0.2327108279        6.1604101187       -6.2822696463  S8        523             1.0000000000
       763        71  PNM       N14            -3.0947964534       10.1333354809       -2.9783315510  S8        523             1.0000000000
       764        71  PNM       C15            -3.6274581563       11.2457113964       -3.5255546681  S8        523             1.0000000000
       765        71  PNM       O16            -4.6785590982       11.1820745621       -4.2342328112  S8        523             1.0000000000
       766        71  PNM       C17            -2.9013414519       12.5487979738       -3.2976082039  S8        523             1.0000000000
       767        71  PNM       C18            -1.8852713328       12.7843832634       -4.3853124056  S8        523             1.0000000000
       768        71  PNM       C19            -0.5925570929       13.2242138814       -4.0669672821  S8        523             1.0000000000
       769        71  PNM       C20             0.3498172511       13.4340004090       -5.0763938110  S8        523             1.0000000000
       770        71  PNM       C21             0.0224652292       13.1781251491       -6.4097581214  S8        523             1.0000000000
       771        71  PNM       C22            -1.2688225621       12.7525718343       -6.7325472977  S8        523             1.0000000000
       772        71  PNM       C23            -2.2271850782       12.5795032632       -5.7314328648  S8        523             1.0000000000
       773        71  PNM       H24            -0.7591838776        8.0940696680       -4.9008215201  S8        523             1.0000000000
       774        71  PNM       H25            -1.1910109122        9.5460367352       -8.2238436240  S8        523             1.0000000000
       775        71  PNM       H26            -0.0582781312        8.3766497803       -7.5145679281  S8        523             1.0000000000
       776        71  PNM       H27            -0.4845787310        9.8522207525       -6.6277064321  S8        523             1.0000000000
       777        71  PNM       H28            -3.1154492962        8.0109888777       -8.5005459495  S8        523             1.0000000000
       778        71  PNM       H29            -3.5449998449        6.8709139106       -7.2088657206  S8        523             1.0000000000
       779        71  PNM       H30            -1.9999685995        6.6966244569       -8.0698677400  S8        523             1.0000000000
       780        71  PNM       H31            -4.8126900825        7.9179267000       -4.9384203836  S8        523             1.0000000000
       781        71  PNM       H32            -4.5786663451        8.6683618130       -2.5324731359  S8        523             1.0000000000
       782        71  PNM       H33            -2.4027803334       12.5443892993       -2.3138437624  S8        523             1.0000000000
       783        71  PNM       H34            -3.6328700031       13.3749037942       -3.2882521940  S8        523             1.0000000000
       784        71  PNM       H35            -0.3241138150       13.4175188588       -3.0214393030  S8        523             1.0000000000
       785        71  PNM       H36             1.3522562704       13.7913998964       -4.8207949476  S8        523             1.0000000000
       786        71  PNM       H37             0.7699234403       13.3203639468       -7.1984008302  S8        523             1.0000000000
       787        71  PNM       H38            -1.5352386714       12.5580161833       -7.7771011281  S8        523             1.0000000000
       788        71  PNM       H39            -3.2517431351       12.2915493629       -5.9952983497  S8        523             1.0000000000
       789        71  PNM       H40            -2.2199822785       10.1908121658       -2.4217583346  S8        523             1.0000000000
       790        72  TIP3      OH2            -4.4960962491        7.7207147772       -0.2978402794  S8        290             1.0000000000
       791        72  TIP3      H1             -5.4929940405        7.6901981202       -0.1383416256  S8        290             1.0000000000
       792        72  TIP3      H2             -4.0493248985        8.4087211345        0.2825988365  S8        290             1.0000000000
       793        73  SER       CB             -3.0318055352        5.0378672740       -2.1548682404  S9        70              1.0000000000
       794        73  SER       HB1            -3.5503972557        4.1743972318       -2.6106471492  S9        70              1.0000000000
       795        73  SER       HB2            -2.0844541567        5.2135318260       -2.6893155888  S9        70              1.0000000000
       796        73  SER       OG             -3.8949696880        6.1878808064       -2.3036528832  S9        70              1.0000000000
       797        73  SER       HG1            -3.9765500947        6.7229143463       -1.4270873087  S9        70              1.0000000000
       798        73  SER       QQH1           -2.8328284912        4.8476521135       -1.0854443787  S9        70              1.0000000000
       799        74  LYS       CD             -6.4204308098        3.3954765690       -1.7446073470  S9        73              1.0000000000
       800        74  LYS       HD1            -7.2318847482        3.0058961487       -2.3700867279  S9        73              1.0000000000
       801        74  LYS       HD2            -5.4863880129        3.2811512630       -2.3104876886  S9        73              1.0000000000
       802        74  LYS       QQH2           -6.3601294260        2.7883220552       -0.8337259471  S9        73              1.0000000000
       803        74  LYS       CE             -6.6516705296        4.8534060478       -1.4107131891  S9        73              1.0000000000
       804        74  LYS       HE1            -5.9214422425        5.2252625603       -0.6710821021  S9        73              1.0000000000
       805        74  LYS       HE2            -7.6491412613        5.0290150902       -0.9788323391  S9        73              1.0000000000
       806        74  LYS       NZ             -6.5177371399        5.7031184439       -2.5878242216  S9        73              1.0000000000
       807        74  LYS       HZ1            -7.0864490129        5.3968040060       -3.3992559500  S9        73              1.0000000000
       808        74  LYS       HZ2            -5.5062308556        5.7624192949       -2.8819222255  S9        73              1.0000000000
       809        74  LYS       HZ3            -6.8083555170        6.6857602676       -2.3513207086  S9        73              1.0000000000
       810        75  SER       CB             -4.6959269130        4.3509478424       -6.2866830378  S9        130             1.0000000000
       811        75  SER       HB1            -4.7315760767        5.2615055831       -6.9007007331  S9        130             1.0000000000
       812        75  SER       HB2            -3.9769283259        3.6458447271       -6.7405461262  S9        130             1.0000000000
       813        75  SER       OG             -4.2409808166        4.6735392684       -4.9389067896  S9        130             1.0000000000
       814        75  SER       HG1            -3.5534540898        5.3946229861       -5.0171011150  S9        130             1.0000000000
       815        75  SER       QQH3           -5.6877870004        3.8794066793       -6.2311629819  S9        130             1.0000000000
       816        76  GLU       CB             -9.9178661949        9.3155463319        1.0366339328  S9        166             1.0000000000
       817        76  GLU       HB1            -9.6165981929        9.9316904401        0.1797774253  S9        166             1.0000000000
       818        76  GLU       HB2           -10.9755559147        9.0686502612        0.9131451570  S9        166             1.0000000000
       819        76  GLU       QQH4           -9.7765502038        9.8633715370        1.9745122087  S9        166             1.0000000000
       820        76  GLU       CG             -9.0888047002        8.0426960602        1.0060215828  S9        166             1.0000000000
       821        76  GLU       HG1            -9.5885496854        7.2996464292        0.3663763187  S9        166             1.0000000000
       822        76  GLU       HG2            -9.0399083105        7.5838604233        2.0076654969  S9        166             1.0000000000
       823        76  GLU       CD             -7.6809996898        8.2589731694        0.4818941324  S9        166             1.0000000000
       824        76  GLU       OE1            -7.1303564783        9.3863095664        0.5820323448  S9        166             1.0000000000
       825        76  GLU       OE2            -7.0959380145        7.2242628994       -0.0706232371  S9        166             1.0000000000
       826        77  ASN       CB             -2.8393796536       12.0281197004        1.4326953905  S9        170             1.0000000000
       827        77  ASN       HB1            -1.8813916356       12.0086940223        0.9000002937  S9        170             1.0000000000
       828        77  ASN       HB2            -3.3754089797       12.9428118290        1.1582894365  S9        170             1.0000000000
       829        77  ASN       QQH5           -2.6675730087       12.0155170314        2.5155592536  S9        170             1.0000000000
       830        77  ASN       CG             -3.6496558126       10.8098421216        1.0316058928  S9        170             1.0000000000
       831        77  ASN       OD1            -3.1719539142        9.6448830053        1.1200356057  S9        170             1.0000000000
       832        77  ASN       ND2            -4.8856606055       11.0186957827        0.5518656771  S9        170             1.0000000000
       833        77  ASN       HD21           -5.5457505999       10.2256699080        0.3876377128  S9        170             1.0000000000
       834        77  ASN       HD22           -5.2417539747       11.9767194010        0.4222913523  S9        170             1.0000000000
       835        78  LYS       CE             -3.2375487076        1.5952773443       -4.3463875769  S9        234             1.0000000000
       836        78  LYS       HE1            -3.6219183071        1.8246641287       -3.3454505087  S9        234             1.0000000000
       837        78  LYS       HE2            -4.0796905659        1.5697580803       -5.0475210744  S9        234             1.0000000000
       838        78  LYS       NZ             -2.3244255795        2.6479314860       -4.7772675035  S9        234             1.0000000000
       839        78  LYS       HZ1            -1.8653046934        2.3992518879       -5.6886421137  S9        234             1.0000000000
       840        78  LYS       HZ2            -1.5526339733        2.8324103960       -4.0995907900  S9        234             1.0000000000
       841        78  LYS       HZ3            -2.8489710608        3.5607769222       -4.9043956842  S9        234             1.0000000000
       842        78  LYS       QQH6           -2.7101426194        0.6326385761       -4.3247857820  S9        234             1.0000000000
       843        79  SER       CB              2.3291223328        3.3799635427       -5.8232515429  S9        235             1.0000000000
       844        79  SER       HB1             3.0286792831        2.7084103763       -6.3470020254  S9        235             1.0000000000
       845        79  SER       HB2             2.8753140019        4.3109834449       -5.5824770287  S9        235             1.0000000000
       846        79  SER       OG              1.2213261854        3.6365313982       -6.6938763842  S9        235             1.0000000000
       847        79  SER       HG1             0.7542177358        4.4714790477       -6.4139789999  S9        235             1.0000000000
       848        79  SER       QQH7            1.9985732232        2.9037360324       -4.8709573661  S9        235             1.0000000000
       849        80  PNM       S1             -3.2658755052        9.5673854303       -5.9502161552  S9        523             1.0000000000
       850        80  PNM       C2             -2.0363993703        8.3214513346       -6.6511934624  S9        523             1.0000000000
       851        80  PNM       C3             -1.5729373865        7.5098176354       -5.4103330731  S9        523             1.0000000000
       852        80  PNM       N4             -2.7258606901        7.3979673667       -4.4943162661  S9        523             1.0000000000
       853        80  PNM       C5             -3.8493160779        8.3974787990       -4.7051386818  S9        523             1.0000000000
       854        80  PNM       C6             -3.6826121310        8.8195846825       -3.1800196218  S9        523             1.0000000000
       855        80  PNM       C7             -2.5596817731        7.7692535108       -3.1439999056  S9        523             1.0000000000
       856        80  PNM       O8             -1.6016626112        7.5534535860       -2.3876686429  S9        523             1.0000000000
       857        80  PNM       C9             -2.7124432529        7.4181998332       -7.6703754526  S9        523             1.0000000000
       858        80  PNM       C10            -0.8744026463        9.0650065881       -7.2844899403  S9        523             1.0000000000
       859        80  PNM       C11            -0.9973517495        6.1528373826       -5.7774980032  S9        523             1.0000000000
       860        80  PNM       O12            -1.6491599366        5.1032233090       -5.5744983556  S9        523             1.0000000000
       861        80  PNM       O13             0.2330258460        6.1598259385       -6.2818629232  S9        523             1.0000000000
       862        80  PNM       N14            -3.0926515174       10.1252514651       -2.9846975411  S9        523             1.0000000000
       863        80  PNM       C15            -3.6260262105       11.2396319105       -3.5270525364  S9        523             1.0000000000
       864        80  PNM       O16            -4.6800428692       11.1785749133       -4.2315532218  S9        523             1.0000000000
       865        80  PNM       C17            -2.8979906506       12.5413752496       -3.2981748418  S9        523             1.0000000000
       866        80  PNM       C18            -1.8829181027       12.7785363519       -4.3864909686  S9        523             1.0000000000
       867        80  PNM       C19            -0.5912634356       13.2218980177       -4.0686505003  S9        523             1.0000000000
       868        80  PNM       C20             0.3501544243       13.4342870101       -5.0784009699  S9        523             1.0000000000
       869        80  PNM       C21             0.0229051738       13.1776670459       -6.4116571800  S9        523             1.0000000000
       870        80  PNM       C22            -1.2673478030       12.7486064639       -6.7339966298  S9        523             1.0000000000
       871        80  PNM       C23            -2.2248283653       12.5728062162       -5.7324917689  S9        523             1.0000000000
       872        80  PNM       H24            -0.7674018322        8.0877747345       -4.8967160967  S9        523             1.0000000000
       873        80  PNM       H25            -1.1873298247        9.5410515136       -8.2204937583  S9        523             1.0000000000
       874        80  PNM       H26            -0.0560430542        8.3724259507       -7.5074451444  S9        523             1.0000000000
       875        80  PNM       H27            -0.4874388415        9.8473662841       -6.6217481710  S9        523             1.0000000000
       876        80  PNM       H28            -3.1096296353        8.0055803586       -8.5053332804  S9        523             1.0000000000
       877        80  PNM       H29            -3.5424420601        6.8633354556       -7.2168076647  S9        523             1.0000000000
       878        80  PNM       H30            -1.9941733065        6.6918761957       -8.0725417409  S9        523             1.0000000000
       879        80  PNM       H31            -4.8196599477        7.9128780431       -4.9405140251  S9        523             1.0000000000
       880        80  PNM       H32            -4.5816555972        8.6670121612       -2.5365782024  S9        523             1.0000000000
       881        80  PNM       H33            -2.3984303698       12.5346711859       -2.3148344247  S9        523             1.0000000000
       882        80  PNM       H34            -3.6288974014       13.3680406863       -3.2865013902  S9        523             1.0000000000
       883        80  PNM       H35            -0.3230654864       13.4161675705       -3.0232559323  S9        523             1.0000000000
       884        80  PNM       H36             1.3516181280       13.7946309016       -4.8231157854  S9        523             1.0000000000
       885        80  PNM       H37             0.7697038929       13.3221256441       -7.2004995027  S9        523             1.0000000000
       886        80  PNM       H38            -1.5336764706       12.5536772906       -7.7785712110  S9        523             1.0000000000
       887        80  PNM       H39            -3.2487401154       12.2822224275       -5.9961099654  S9        523             1.0000000000
       888        80  PNM       H40            -2.2170235404       10.1804573312       -2.4291115822  S9        523             1.0000000000
       889        81  TIP3      OH2            -4.4959894996        7.7125159547       -0.2957390343  S9        290             1.0000000000
       890        81  TIP3      H1             -5.4927115886        7.6781963476       -0.1287232317  S9        290             1.0000000000
       891        81  TIP3      H2             -4.0489439634        8.4030425670        0.2821960831  S9        290             1.0000000000
       892        82  SER       CB             -3.0338244992        5.0412868150       -2.1531835302  S10       70              1.0000000000
       893        82  SER       HB1            -3.5549760707        4.1783230504       -2.6073861730  S10       70              1.0000000000
       894        82  SER       HB2            -2.0871213348        5.2148371043       -2.6898174676  S10       70              1.0000000000
       895        82  SER       OG             -3.8953258887        6.1929874583       -2.3010044843  S10       70              1.0000000000
       896        82  SER       HG1            -3.9826353489        6.7273991965       -1.4217273271  S10       70              1.0000000000
       897        82  SER       QQH1           -2.8333483589        4.8515729693       -1.0839671358  S10       70              1.0000000000
       898        83  LYS       CD             -6.4166512938        3.3933216796       -1.7503044281  S10       73              1.0000000000
       899        83  LYS       HD1            -7.2305980509        3.0026483685       -2.3718827622  S10       73              1.0000000000
       900        83  LYS       HD2            -5.4841783699        3.2726162337       -2.3175199672  S10       73              1.0000000000
       901        83  LYS       QQH2           -6.3564589850        2.7919796802       -0.8355990449  S10       73              1.0000000000
       902        83  LYS       CE             -6.6427335089        4.8546978283       -1.4264939260  S10       73              1.0000000000
       903        83  LYS       HE1            -5.9106334501        5.2306907639       -0.6908106410  S10       73              1.0000000000
       904        83  LYS       HE2            -7.6396830193        5.0369212401       -0.9952778385  S10       73              1.0000000000
       905        83  LYS       NZ             -6.5061759075        5.6917926680       -2.6130270979  S10       73              1.0000000000
       906        83  LYS       HZ1            -7.0736902786        5.3754202172       -3.4216595539  S10       73              1.0000000000
       907        83  LYS       HZ2            -5.4940862970        5.7472396429       -2.9057552373  S10       73              1.0000000000
       908        83  LYS       HZ3            -6.7973737602        6.6776395533       -2.3928850492  S10       73              1.0000000000
       909        84  SER       CB             -4.6961963745        4.3535584343       -6.2847014675  S10       130             1.0000000000
       910        84  SER       HB1            -4.7297561426        5.2632836801       -6.8998575777  S10       130             1.0000000000
       911        84  SER       HB2            -3.9756986237        3.6477392327       -6.7349173172  S10       130             1.0000000000
       912        84  SER       OG             -4.2458758560        4.6783211528       -4.9351759999  S10       130             1.0000000000
       913        84  SER       HG1            -3.5606977317        5.4024979753       -5.0111054197  S10       130             1.0000000000
       914        84  SER       QQH3           -5.6882800099        3.8820787387       -6.2319418186  S10       130             1.0000000000
       915        85  GLU       CB             -9.9182818099        9.3175067134        1.0372524467  S10       166             1.0000000000
       916        85  GLU       HB1            -9.6146426547        9.9329571344        0.1806606525  S10       166             1.0000000000
       917        85  GLU       HB2           -10.9758301108        9.0707304982        0.9123214113  S10       166             1.0000000000
       918        85  GLU       QQH4           -9.7780964245        9.8654654484        1.9751105738  S10       166             1.0000000000
       919        85  GLU       CG             -9.0898198427        8.0447353988        1.0090027175  S10       166             1.0000000000
       920        85  GLU       HG1            -9.5852113214        7.3033338586        0.3644096660  S10       166             1.0000000000
       921        85  GLU       HG2            -9.0474486085        7.5826839638        2.0092949353  S10       166             1.0000000000
       922        85  GLU       CD             -7.6785688136        8.2606693930        0.4948581487  S10       166             1.0000000000
       923        85  GLU       OE1            -7.1338378872        9.3921195889        0.5843845312  S10       166             1.0000000000
       924        85  GLU       OE2            -7.0856384820        7.2209456725       -0.0380493086  S10       166             1.0000000000
       925        86  ASN       CB             -2.8388617306       12.0260444001        1.4323609907  S10       170             1.0000000000
       926        86  ASN       HB1            -1.8805824436       12.0064217698        0.9002067099  S10       170             1.0000000000
       927        86  ASN       HB2            -3.3740596874       12.9411171582        1.1575186428  S10       170             1.0000000000
       928        86  ASN       QQH5           -2.6678489839       12.0138049192        2.5153352456  S10       170             1.0000000000
       929        86  ASN       CG             -3.6502142677       10.8082587619        1.0305403874  S10       170             1.0000000000
       930        86  ASN       OD1            -3.1741401347        9.6423737316        1.1173707183  S10       170             1.0000000000
       931        86  ASN       ND2            -4.8858330854       11.0188613420        0.5508074269  S10       170             1.0000000000
       932        86  ASN       HD21           -5.5471839638       10.2264572017        0.3879440193  S10       170             1.0000000000
       933        86  ASN       HD22           -5.2410915293       11.9773471419        0.4222112339  S10       170             1.0000000000
       934        87  LYS       CE             -3.2379252835        1.5977246254       -4.3476094382  S10       234             1.0000000000
       935        87  LYS       HE1            -3.6231113022        1.8263357615       -3.3468126302  S10       234             1.0000000000
       936        87  LYS       HE2            -4.0795474712        1.5724783402       -5.0493726255  S10       234             1.0000000000
       937        87  LYS       NZ             -2.3247403765        2.6508713123       -4.7770942248  S10       234             1.0000000000
       938        87  LYS       HZ1            -1.8653885796        2.4032545369       -5.6887171050  S10       234             1.0000000000
       939        87  LYS       HZ2            -1.5527491058        2.8341727103       -4.0992605734  S10       234             1.0000000000
       940        87  LYS       HZ3            -2.8481653951        3.5641074469       -4.9033161125  S10       234             1.0000000000
       941        87  LYS       QQH6           -2.7102265360        0.6352228306       -4.3263486785  S10       234             1.0000000000
       942        88  SER       CB              2.3298707506        3.3801205060       -5.8231529908  S10       235             1.0000000000
       943        88  SER       HB1             3.0296546410        2.7086791596       -6.3467648332  S10       235             1.0000000000
       944        88  SER       HB2             2.8759334263        4.3111344757       -5.5821119552  S10       235             1.0000000000
       945        88  SER       OG              1.2223389111        3.6366924664       -6.6940887355  S10       235             1.0000000000
       946        88  SER       HG1             0.7548306411        4.4713725269       -6.4140406948  S10       235             1.0000000000
       947        88  SER       QQH7            1.9990951633        2.9037889153       -4.8709656923  S10       235             1.0000000000
       948        89  PNM       S1             -3.2696987480        9.5585473407       -5.9537948779  S10       523             1.0000000000
       949        89  PNM       C2             -2.0373465529        8.3147045482       -6.6514920042  S10       523             1.0000000000
       950        89  PNM       C3             -1.5779245919        7.5023260068       -5.4099228373  S10       523             1.0000000000
       951        89  PNM       N4             -2.7345481992        7.3850433261       -4.4980545150  S10       523             1.0000000000
       952        89  PNM       C5             -3.8545888653        8.3896836351       -4.7088216325  S10       523             1.0000000000
       953        89  PNM       C6             -3.6854436048        8.8135621272       -3.1849939119  S10       523             1.0000000000
       954        89  PNM       C7             -2.5665432732        7.7597709170       -3.1469565987  S10       523             1.0000000000
       955        89  PNM       O8             -1.6032159197        7.5518737969       -2.3953195461  S10       523             1.0000000000
       956        89  PNM       C9             -2.7088871448        7.4122635373       -7.6743303789  S10       523             1.0000000000
       957        89  PNM       C10            -0.8736049288        9.0597544015       -7.2798835056  S10       523             1.0000000000
       958        89  PNM       C11            -0.9976595188        6.1479400882       -5.7784604640  S10       523             1.0000000000
       959        89  PNM       O12            -1.6468142958        5.0961122546       -5.5783858167  S10       523             1.0000000000
       960        89  PNM       O13             0.2332803407        6.1594564608       -6.2814589910  S10       523             1.0000000000
       961        89  PNM       N14            -3.0904193844       10.1171193401       -2.9910960436  S10       523             1.0000000000
       962        89  PNM       C15            -3.6245236995       11.2336240683       -3.5282606048  S10       523             1.0000000000
       963        89  PNM       O16            -4.6815669400       11.1752565321       -4.2283606450  S10       523             1.0000000000
       964        89  PNM       C17            -2.8945428215       12.5340149508       -3.2984174164  S10       523             1.0000000000
       965        89  PNM       C18            -1.8805757145       12.7728525250       -4.3874469578  S10       523             1.0000000000
       966        89  PNM       C19            -0.5899501845       13.2197084212       -4.0701932686  S10       523             1.0000000000
       967        89  PNM       C20             0.3504968794       13.4346241545       -5.0803021260  S10       523             1.0000000000
       968        89  PNM       C21             0.0232725296       13.1772347199       -6.4134305190  S10       523             1.0000000000
       969        89  PNM       C22            -1.2659829698       12.7447627577       -6.7352669422  S10       523             1.0000000000
       970        89  PNM       C23            -2.2225440731       12.5663025528       -5.7333249884  S10       523             1.0000000000
       971        89  PNM       H24            -0.7758727447        8.0813751189       -4.8919807938  S10       523             1.0000000000
       972        89  PNM       H25            -1.1834151303        9.5359376515       -8.2168739794  S10       523             1.0000000000
       973        89  PNM       H26            -0.0536521093        8.3680709153       -7.4998159188  S10       523             1.0000000000
       974        89  PNM       H27            -0.4900923622        9.8423446395       -6.6154970601  S10       523             1.0000000000
       975        89  PNM       H28            -3.1037667576        8.0004370186       -8.5098355489  S10       523             1.0000000000
       976        89  PNM       H29            -3.5398757186        6.8559791978       -7.2244655303  S10       523             1.0000000000
       977        89  PNM       H30            -1.9884612993        6.6872501224       -8.0749036569  S10       523             1.0000000000
       978        89  PNM       H31            -4.8266747781        7.9082918608       -4.9427117820  S10       523             1.0000000000
       979        89  PNM       H32            -4.5847223370        8.6659684913       -2.5409393247  S10       523             1.0000000000
       980        89  PNM       H33            -2.3937688122       12.5248853184       -2.3155543547  S10       523             1.0000000000
       981        89  PNM       H34            -3.6248667725       13.3612579190       -3.2843943488  S10       523             1.0000000000
       982        89  PNM       H35            -0.3219218281       13.4148561244       -3.0249151191  S10       523             1.0000000000
       983        89  PNM       H36             1.3510218997       13.7979379003       -4.8254021137  S10       523             1.0000000000
       984        89  PNM       H37             0.7693066462       13.3239933206       -7.2025314426  S10       523             1.0000000000
       985        89  PNM       H38            -1.5322847294       12.5495517539       -7.7798597097  S10       523             1.0000000000
       986        89  PNM       H39            -3.2457953990       12.2730744101       -5.9967056969  S10       523             1.0000000000
       987        89  PNM       H40            -2.2139087600       10.1698160378       -2.4366238254  S10       523             1.0000000000
       988        90  TIP3      OH2            -4.4970725335        7.7032557067       -0.2945479126  S10       290             1.0000000000
       989        90  TIP3      H1             -5.4938137500        7.6655898615       -0.1196413549  S10       290             1.0000000000
       990        90  TIP3      H2             -4.0497863619        8.3960754978        0.2804376989  S10       290             1.0000000000
       991        91  SER       CB             -3.0361874293        5.0453358627       -2.1511725238  S11       70              1.0000000000
       992        91  SER       HB1            -3.5599648006        4.1830036169       -2.6037151498  S11       70              1.0000000000
       993        91  SER       HB2            -2.0901538075        5.2166387831       -2.6902688223  S11       70              1.0000000000
       994        91  SER       OG             -3.8963053637        6.1985312153       -2.2971666564  S11       70              1.0000000000
       995        91  SER       HG1            -3.9898230673        6.7330584502       -1.4149808671  S11       70              1.0000000000
       996        91  SER       QQH1           -2.8338880223        4.8555304387       -1.0823561599  S11       70              1.0000000000
       997        92  LYS       CD             -6.4126679686        3.3910475040       -1.7565281740  S11       73              1.0000000000
       998        92  LYS       HD1            -7.2294376033        2.9996417656       -2.3739658564  S11       73              1.0000000000
       999        92  LYS       HD2            -5.4819152691        3.2634242927       -2.3251755368  S11       73              1.0000000000
      1000        92  LYS       QQH2           -6.3526817463        2.7957323083       -0.8379031378  S11       73              1.0000000000
      1001        92  LYS       CE             -6.6327253498        4.8559481589       -1.4430343807  S11       73              1.0000000000
      1002        92  LYS       HE1            -5.8984819922        5.2355244071       -0.7113341000  S11       73              1.0000000000
      1003        92  LYS       HE2            -7.6289134510        5.0453133295       -1.0125092071  S11       73              1.0000000000
      1004        92  LYS       NZ             -6.4930870223        5.6804762485       -2.6386789159  S11       73              1.0000000000
      1005        92  LYS       HZ1            -7.0606214339        5.3551972065       -3.4439389275  S11       73              1.0000000000
      1006        92  LYS       HZ2            -5.4806087897        5.7311077274       -2.9307162763  S11       73              1.0000000000
      1007        92  LYS       HZ3            -6.7837318079        6.6693746203       -2.4336024679  S11       73              1.0000000000
      1008        93  SER       CB             -4.6964447513        4.3563496807       -6.2823547816  S11       130             1.0000000000
      1009        93  SER       HB1            -4.7280842318        5.2654090035       -6.8984963410  S11       130             1.0000000000
      1010        93  SER       HB2            -3.9744146675        3.6498876592       -6.7290181046  S11       130             1.0000000000
      1011        93  SER       OG             -4.2508154448        4.6831314722       -4.9309654734  S11       130             1.0000000000
      1012        93  SER       HG1            -3.5686137372        5.4113619220       -5.0042385126  S11       130             1.0000000000
      1013        93  SER       QQH3           -5.6886154913        3.8848889340       -6.2324636875  S11       130             1.0000000000
      1014        94  GLU       CB             -9.9185610659        9.3189923671        1.0377042932  S11       166             1.0000000000
      1015        94  GLU       HB1            -9.6131179116        9.9341779562        0.1814366804  S11       166             1.0000000000
      1016        94  GLU       HB2           -10.9761311962        9.0722481159        0.9114912133  S11       166             1.0000000000
      1017        94  GLU       QQH4           -9.7795889603        9.8671625759        1.9756079793  S11       166             1.0000000000
      1018        94  GLU       CG             -9.0900378500        8.0465474476        1.0113627179  S11       166             1.0000000000
      1019        94  GLU       HG1            -9.5809799881        7.3072236601        0.3614166226  S11       166             1.0000000000
      1020        94  GLU       HG2            -9.0545023272        7.5811129365        2.0102142323  S11       166             1.0000000000
      1021        94  GLU       CD             -7.6753018380        8.2632238655        0.5077964178  S11       166             1.0000000000
      1022        94  GLU       OE1            -7.1375808706        9.3989377319        0.5868141801  S11       166             1.0000000000
      1023        94  GLU       OE2            -7.0732586595        7.2193764003       -0.0053760596  S11       166             1.0000000000
      1024        95  ASN       CB             -2.8378847575       12.0236507730        1.4320684884  S11       170             1.0000000000
      1025        95  ASN       HB1            -1.8792699209       12.0037190285        0.9005969244  S11       170             1.0000000000
      1026        95  ASN       HB2            -3.3719900283       12.9391350149        1.1565648520  S11       170             1.0000000000
      1027        95  ASN       QQH5           -2.6679636160       12.0118252284        2.5152184070  S11       170             1.0000000000
      1028        95  ASN       CG             -3.6505848085       10.8065592047        1.0292533953  S11       170             1.0000000000
      1029        95  ASN       OD1            -3.1768540675        9.6394353327        1.1141644244  S11       170             1.0000000000
      1030        95  ASN       ND2            -4.8856419613       11.0195054599        0.5493066430  S11       170             1.0000000000
      1031        95  ASN       HD21           -5.5485090285       10.2279149335        0.3877335841  S11       170             1.0000000000
      1032        95  ASN       HD22           -5.2397778137       11.9785786057        0.4217115373  S11       170             1.0000000000
      1033        96  LYS       CE             -3.2382718800        1.6003140597       -4.3487407650  S11       234             1.0000000000
      1034        96  LYS       HE1            -3.6242928100        1.8280989865       -3.3480826678  S11       234             1.0000000000
      1035        96  LYS       HE2            -4.0793285289        1.5753735786       -5.0511932846  S11       234             1.0000000000
      1036        96  LYS       NZ             -2.3249994148        2.6539726148       -4.7767260889  S11       234             1.0000000000
      1037        96  LYS       HZ1            -1.8654049969        2.4074795866       -5.6885860441  S11       234             1.0000000000
      1038        96  LYS       HZ2            -1.5527512355        2.8359365431       -4.0987579572  S11       234             1.0000000000
      1039        96  LYS       HZ3            -2.8472219246        3.5677081476       -4.9019490089  S11       234             1.0000000000
      1040        96  LYS       QQH6           -2.7102948106        0.6379514118       -4.3278329274  S11       234             1.0000000000
      1041        97  SER       CB              2.3304956657        3.3803867837       -5.8231128250  S11       235             1.0000000000
      1042        97  SER       HB1             3.0304413776        2.7090617608       -6.3466788845  S11       235             1.0000000000
      1043        97  SER       HB2             2.8764440460        4.3113955451       -5.5817717377  S11       235             1.0000000000
      1044        97  SER       OG              1.2231421749        3.6370279759       -6.6942457847  S11       235             1.0000000000
      1045        97  SER       HG1             0.7553363547        4.4715076944       -6.4140372490  S11       235             1.0000000000
      1046        97  SER       QQH7            1.9995648691        2.9038945775       -4.8710512884  S11       235             1.0000000000
      1047        98  PNM       S1             -3.2732211354        9.5499422907       -5.9571192086  S11       523             1.0000000000
      1048        98  PNM       C2             -2.0381421750        8.3079895806       -6.6514747470  S11       523             1.0000000000
      1049        98  PNM       C3             -1.5829591642        7.4947959084       -5.4091921235  S11       523             1.0000000000
      1050        98  PNM       N4             -2.7434139242        7.3718902880       -4.5016430485  S11       523             1.0000000000
      1051        98  PNM       C5             -3.8598565545        8.3818569550       -4.7124466989  S11       523             1.0000000000
      1052        98  PNM       C6             -3.6883378767        8.8075339380       -3.1899992276  S11       523             1.0000000000
      1053        98  PNM       C7             -2.5735890519        7.7503477622       -3.1497376044  S11       523             1.0000000000
      1054        98  PNM       O8             -1.6047752001        7.5507580839       -2.4029439821  S11       523             1.0000000000
      1055        98  PNM       C9             -2.7053324851        7.4065190441       -7.6779789672  S11       523             1.0000000000
      1056        98  PNM       C10            -0.8726301215        9.0544151137       -7.2749582205  S11       523             1.0000000000
      1057        98  PNM       C11            -0.9979414346        6.1431572761       -5.7792611485  S11       523             1.0000000000
      1058        98  PNM       O12            -1.6444389886        5.0891434682       -5.5823790981  S11       523             1.0000000000
      1059        98  PNM       O13             0.2335167830        6.1593442018       -6.2810805266  S11       523             1.0000000000
      1060        98  PNM       N14            -3.0880958843       10.1088625346       -2.9975079064  S11       523             1.0000000000
      1061        98  PNM       C15            -3.6229637930       11.2275780081       -3.5291675740  S11       523             1.0000000000
      1062        98  PNM       O16            -4.6831892599       11.1719830172       -4.2245697679  S11       523             1.0000000000
      1063        98  PNM       C17            -2.8910341534       12.5266375742       -3.2984191634  S11       523             1.0000000000
      1064        98  PNM       C18            -1.8782541083       12.7673099450       -4.3882062292  S11       523             1.0000000000
      1065        98  PNM       C19            -0.5886411086       13.2176615148       -4.0716052899  S11       523             1.0000000000
      1066        98  PNM       C20             0.3508229229       13.4350693851       -5.0821022443  S11       523             1.0000000000
      1067        98  PNM       C21             0.0235764870       13.1769176608       -6.4150992841  S11       523             1.0000000000
      1068        98  PNM       C22            -1.2647151222       12.7411202658       -6.7363717885  S11       523             1.0000000000
      1069        98  PNM       C23            -2.2203145186       12.5600255088       -5.7339582671  S11       523             1.0000000000
      1070        98  PNM       H24            -0.7846669020        8.0748261047       -4.8866524341  S11       523             1.0000000000
      1071        98  PNM       H25            -1.1792461919        9.5306481736       -8.2129774815  S11       523             1.0000000000
      1072        98  PNM       H26            -0.0511542361        8.3635729497       -7.4916440984  S11       523             1.0000000000
      1073        98  PNM       H27            -0.4925636865        9.8372006577       -6.6089572499  S11       523             1.0000000000
      1074        98  PNM       H28            -3.0978334498        7.9955749830       -8.5140227495  S11       523             1.0000000000
      1075        98  PNM       H29            -3.5373211461        6.8488484251       -7.2318097912  S11       523             1.0000000000
      1076        98  PNM       H30            -1.9828248402        6.6827481846       -8.0769128555  S11       523             1.0000000000
      1077        98  PNM       H31            -4.8338926263        7.9039991238       -4.9449317353  S11       523             1.0000000000
      1078        98  PNM       H32            -4.5879061453        8.6651140741       -2.5455016560  S11       523             1.0000000000
      1079        98  PNM       H33            -2.3888450654       12.5149933494       -2.3161827548  S11       523             1.0000000000
      1080        98  PNM       H34            -3.6207251856       13.3545210413       -3.2818662600  S11       523             1.0000000000
      1081        98  PNM       H35            -0.3206823758       13.4135621265       -3.0264212497  S11       523             1.0000000000
      1082        98  PNM       H36             1.3504685668       13.8013097501       -4.8276435108  S11       523             1.0000000000
      1083        98  PNM       H37             0.7687793397       13.3259625953       -7.2045336369  S11       523             1.0000000000
      1084        98  PNM       H38            -1.5310685663       12.5456547517       -7.7809518646  S11       523             1.0000000000
      1085        98  PNM       H39            -3.2428635204       12.2641200414       -5.9970578025  S11       523             1.0000000000
      1086        98  PNM       H40            -2.2105778658       10.1588601906       -2.4443748041  S11       523             1.0000000000
      1087        99  TIP3      OH2            -4.4996833023        7.6929067519       -0.2944358875  S11       290             1.0000000000
      1088        99  TIP3      H1             -5.4966763243        7.6519749595       -0.1114369438  S11       290             1.0000000000
      1089        99  TIP3      H2             -4.0517919584        8.3879282407        0.2772823843  S11       290             1.0000000000
      1090       100  SER       CB             -3.0390090851        5.0501863501       -2.1487996015  S12       70              1.0000000000
      1091       100  SER       HB1            -3.5655421396        4.1886658299       -2.5997738519  S12       70              1.0000000000
      1092       100  SER       HB2            -2.0939331157        5.2193797098       -2.6906617627  S12       70              1.0000000000
      1093       100  SER       OG             -3.8977916359        6.2050471364       -2.2917506581  S12       70              1.0000000000
      1094       100  SER       HG1            -3.9987671730        6.7405568266       -1.4058155516  S12       70              1.0000000000
      1095       100  SER       QQH1           -2.8342260258        4.8593798645       -1.0806378990  S12       70              1.0000000000
      1096       101  LYS       CD             -6.4085330078        3.3885904681       -1.7632853527  S12       73              1.0000000000
      1097       101  LYS       HD1            -7.2285067845        2.9968343464       -2.3763529286  S12       73              1.0000000000
      1098       101  LYS       HD2            -5.4796485248        3.2535238125       -2.3334784752  S12       73              1.0000000000
      1099       101  LYS       QQH2           -6.3488411058        2.7994172369       -0.8407081456  S12       73              1.0000000000
      1100       101  LYS       CE             -6.6216731496        4.8570177893       -1.4601467760  S12       73              1.0000000000
      1101       101  LYS       HE1            -5.8851062801        5.2393975142       -0.7322869416  S12       73              1.0000000000
      1102       101  LYS       HE2            -7.6169103285        5.0540698814       -1.0305816585  S12       73              1.0000000000
      1103       101  LYS       NZ             -6.4781499673        5.6693926531       -2.6642986022  S12       73              1.0000000000
      1104       101  LYS       HZ1            -7.0467257511        5.3367616735       -3.4660724818  S12       73              1.0000000000
      1105       101  LYS       HZ2            -5.4653149533        5.7143205474       -2.9559842347  S12       73              1.0000000000
      1106       101  LYS       HZ3            -6.7670012991        6.6611914192       -2.4726819905  S12       73              1.0000000000
      1107       102  SER       CB             -4.6967168108        4.3592767313       -6.2796982465  S12       130             1.0000000000
      1108       102  SER       HB1            -4.7265175040        5.2678688135       -6.8966737625  S12       130             1.0000000000
      1109       102  SER       HB2            -3.9730299673        3.6524485151       -6.7230266865  S12       130             1.0000000000
      1110       102  SER       OG             -4.2557590252        4.6876282124       -4.9263150022  S12       130             1.0000000000
      1111       102  SER       HG1            -3.5775477297        5.4209515597       -4.9966004384  S12       130             1.0000000000
      1112       102  SER       QQH3           -5.6889051216        3.8878016358       -6.2326830928  S12       130             1.0000000000
      1113       103  GLU       CB             -9.9185942394        9.3198600741        1.0380046154  S12       166             1.0000000000
      1114       103  GLU       HB1            -9.6121035237        9.9352484699        0.1821106090  S12       166             1.0000000000
      1115       103  GLU       HB2           -10.9762744206        9.0730678451        0.9106548707  S12       166             1.0000000000
      1116       103  GLU       QQH4           -9.7809303952        9.8683022147        1.9760315347  S12       166             1.0000000000
      1117       103  GLU       CG             -9.0892824664        8.0479952699        1.0129725347  S12       166             1.0000000000
      1118       103  GLU       HG1            -9.5758244564        7.3110399084        0.3570819889  S12       166             1.0000000000
      1119       103  GLU       HG2            -9.0608702886        7.5789481716        2.0103945073  S12       166             1.0000000000
      1120       103  GLU       CD             -7.6710048473        8.2668885884        0.5204801511  S12       166             1.0000000000
      1121       103  GLU       OE1            -7.1411215430        9.4067369298        0.5892268887  S12       166             1.0000000000
      1122       103  GLU       OE2            -7.0584191937        7.2200038341        0.0266369798  S12       166             1.0000000000
      1123       104  ASN       CB             -2.8364141168       12.0209464677        1.4318311851  S12       170             1.0000000000
      1124       104  ASN       HB1            -1.8773783757       12.0006038929        0.9012355634  S12       170             1.0000000000
      1125       104  ASN       HB2            -3.3692413135       12.9368771317        1.1554238634  S12       170             1.0000000000
      1126       104  ASN       QQH5           -2.6678849881       12.0095992663        2.5152504139  S12       170             1.0000000000
      1127       104  ASN       CG             -3.6506663796       10.8047076059        1.0276977061  S12       170             1.0000000000
      1128       104  ASN       OD1            -3.1801117874        9.6360122719        1.1102962228  S12       170             1.0000000000
      1129       104  ASN       ND2            -4.8849924283       11.0206993455        0.5473185036  S12       170             1.0000000000
      1130       104  ASN       HD21           -5.5496259123       10.2301395085        0.3868156559  S12       170             1.0000000000
      1131       104  ASN       HD22           -5.2376597611       11.9804542463        0.4206332784  S12       170             1.0000000000
      1132       105  LYS       CE             -3.2386170686        1.6030382560       -4.3497623461  S12       234             1.0000000000
      1133       105  LYS       HE1            -3.6254808401        1.8299361705       -3.3492208352  S12       234             1.0000000000
      1134       105  LYS       HE2            -4.0790659672        1.5784261145       -5.0529903330  S12       234             1.0000000000
      1135       105  LYS       NZ             -2.3252522080        2.6572514490       -4.7761304202  S12       234             1.0000000000
      1136       105  LYS       HZ1            -1.8654211786        2.4119688342       -5.6882203716  S12       234             1.0000000000
      1137       105  LYS       HZ2            -1.5527176776        2.8377289652       -4.0980518653  S12       234             1.0000000000
      1138       105  LYS       HZ3            -2.8462426373        3.5715836237       -4.9002400800  S12       234             1.0000000000
      1139       105  LYS       QQH6           -2.7103466454        0.6408574832       -4.3292518813  S12       234             1.0000000000
      1140       106  SER       CB              2.3310016701        3.3807647807       -5.8231410710  S12       235             1.0000000000
      1141       106  SER       HB1             3.0310396590        2.7095591907       -6.3467511785  S12       235             1.0000000000
      1142       106  SER       HB2             2.8768413131        4.3117526956       -5.5814610636  S12       235             1.0000000000
      1143       106  SER       OG              1.2237408493        3.6375419995       -6.6943663971  S12       235             1.0000000000
      1144       106  SER       HG1             0.7557470818        4.4718652636       -6.4139765147  S12       235             1.0000000000
      1145       106  SER       QQH7            1.9999891602        2.9040593633       -4.8712349532  S12       235             1.0000000000
      1146       107  PNM       S1             -3.2764755979        9.5416551392       -5.9601011482  S12       523             1.0000000000
      1147       107  PNM       C2             -2.0387906578        8.3013749837       -6.6511265336  S12       523             1.0000000000
      1148       107  PNM       C3             -1.5880921761        7.4872951301       -5.4080836266  S12       523             1.0000000000
      1149       107  PNM       N4             -2.7525447508        7.3585408309       -4.5050470509  S12       523             1.0000000000
      1150       107  PNM       C5             -3.8651296485        8.3742348027       -4.7159770103  S12       523             1.0000000000
      1151       107  PNM       C6             -3.6913389611        8.8015209980       -3.1949717099  S12       523             1.0000000000
      1152       107  PNM       C7             -2.5807630904        7.7409970060       -3.1521577672  S12       523             1.0000000000
      1153       107  PNM       O8             -1.6064402382        7.5502305884       -2.4103893084  S12       523             1.0000000000
      1154       107  PNM       C9             -2.7017895055        7.4009880269       -7.6812795799  S12       523             1.0000000000
      1155       107  PNM       C10            -0.8714579618        9.0489984321       -7.2697202947  S12       523             1.0000000000
      1156       107  PNM       C11            -0.9981978054        6.1385498955       -5.7798858990  S12       523             1.0000000000
      1157       107  PNM       O12            -1.6419341210        5.0823089226       -5.5865414755  S12       523             1.0000000000
      1158       107  PNM       O13             0.2337573122        6.1596017024       -6.2807183292  S12       523             1.0000000000
      1159       107  PNM       N14            -3.0857329737       10.1004697099       -3.0037762930  S12       523             1.0000000000
      1160       107  PNM       C15            -3.6213137043       11.2214403831       -3.5297612796  S12       523             1.0000000000
      1161       107  PNM       O16            -4.6849526324       11.1687072257       -4.2200560256  S12       523             1.0000000000
      1162       107  PNM       C17            -2.8874470921       12.5192061527       -3.2982747543  S12       523             1.0000000000
      1163       107  PNM       C18            -1.8759449805       12.7619344486       -4.3888276184  S12       523             1.0000000000
      1164       107  PNM       C19            -0.5873396404       13.2157672467       -4.0729230408  S12       523             1.0000000000
      1165       107  PNM       C20             0.3511213642       13.4356406708       -5.0838287972  S12       523             1.0000000000
      1166       107  PNM       C21             0.0238257012       13.1767791007       -6.4166993063  S12       523             1.0000000000
      1167       107  PNM       C22            -1.2635402662       12.7377603890       -6.7373517575  S12       523             1.0000000000
      1168       107  PNM       C23            -2.2181442899       12.5540451373       -5.7344438041  S12       523             1.0000000000
      1169       107  PNM       H24            -0.7937777882        8.0681228788       -4.8806834178  S12       523             1.0000000000
      1170       107  PNM       H25            -1.1748329887        9.5251217171       -8.2088282636  S12       523             1.0000000000
      1171       107  PNM       H26            -0.0485009010        8.3589235754       -7.4829901249  S12       523             1.0000000000
      1172       107  PNM       H27            -0.4948503071        9.8319892914       -6.6021565947  S12       523             1.0000000000
      1173       107  PNM       H28            -3.0918545859        7.9909639075       -8.5178694568  S12       523             1.0000000000
      1174       107  PNM       H29            -3.5348180221        6.8420023817       -7.2387950603  S12       523             1.0000000000
      1175       107  PNM       H30            -1.9773296320        6.6783395746       -8.0786162001  S12       523             1.0000000000
      1176       107  PNM       H31            -4.8412818624        7.9001257544       -4.9473617526  S12       523             1.0000000000
      1177       107  PNM       H32            -4.5913542502        8.6643972264       -2.5503873601  S12       523             1.0000000000
      1178       107  PNM       H33            -2.3837141414       12.5049706601       -2.3168586136  S12       523             1.0000000000
      1179       107  PNM       H34            -3.6165040854       13.3477422462       -3.2788880759  S12       523             1.0000000000
      1180       107  PNM       H35            -0.3193473221       13.4122511301       -3.0278531497  S12       523             1.0000000000
      1181       107  PNM       H36             1.3499202579       13.8046761254       -4.8298639841  S12       523             1.0000000000
      1182       107  PNM       H37             0.7681721923       13.3280068266       -7.2065301636  S12       523             1.0000000000
      1183       107  PNM       H38            -1.5300311170       12.5420099305       -7.7818850248  S12       523             1.0000000000
      1184       107  PNM       H39            -3.2399883539       12.2553942619       -5.9971636881  S12       523             1.0000000000
      1185       107  PNM       H40            -2.2069756516       10.1475261215       -2.4524076234  S12       523             1.0000000000
      1186       108  TIP3      OH2            -4.5044614809        7.6814766766       -0.2954835883  S12       290             1.0000000000
      1187       108  TIP3      H1             -5.5024171743        7.6367909077       -0.1044650848  S12       290             1.0000000000
      1188       108  TIP3      H2             -4.0549769733        8.3787707339        0.2727966313  S12       290             1.0000000000
      1189       109  SER       CB             -3.0423574432        5.0559507465       -2.1462105811  S13       70              1.0000000000
      1190       109  SER       HB1            -3.5719664910        4.1956021208       -2.5959219498  S13       70              1.0000000000
      1191       109  SER       HB2            -2.0986608135        5.2234178838       -2.6910495025  S13       70              1.0000000000
      1192       109  SER       OG             -3.8996033570        6.2131926082       -2.2845271449  S13       70              1.0000000000
      1193       109  SER       HG1            -4.0107856446        6.7512224382       -1.3932372967  S13       70              1.0000000000
      1194       109  SER       QQH1           -2.8340559075        4.8628510183       -1.0790550886  S13       70              1.0000000000
      1195       110  LYS       CD             -6.4043176000        3.3858689276       -1.7705412968  S13       73              1.0000000000
      1196       110  LYS       HD1            -7.2279031578        2.9942149860       -2.3789663816  S13       73              1.0000000000
      1197       110  LYS       HD2            -5.4774789895        3.2430692226       -2.3423197441  S13       73              1.0000000000
      1198       110  LYS       QQH2           -6.3450296557        2.8029528981       -0.8440211762  S13       73              1.0000000000
      1199       110  LYS       CE             -6.6097753080        4.8577183390       -1.4775617510  S13       73              1.0000000000
      1200       110  LYS       HE1            -5.8710198017        5.2418621044       -0.7528852474  S13       73              1.0000000000
      1201       110  LYS       HE2            -7.6040310368        5.0629877162       -1.0494068869  S13       73              1.0000000000
      1202       110  LYS       NZ             -6.4610264092        5.6588192016       -2.6892939909  S13       73              1.0000000000
      1203       110  LYS       HZ1            -7.0305667880        5.3201959625       -3.4882199972  S13       73              1.0000000000
      1204       110  LYS       HZ2            -5.4474150151        5.6978300484       -2.9797071399  S13       73              1.0000000000
      1205       110  LYS       HZ3            -6.7475960280        6.6533255797       -2.5096134957  S13       73              1.0000000000
      1206       111  SER       CB             -4.6970768835        4.3622459888       -6.2767583184  S13       130             1.0000000000
      1207       111  SER       HB1            -4.7249757777        5.2704688654       -6.8943253609  S13       130             1.0000000000
      1208       111  SER       HB2            -3.9715759770        3.6555809903       -6.7172089804  S13       130             1.0000000000
      1209       111  SER       OG             -4.2606924748        4.6914449420       -4.9213469023  S13       130             1.0000000000
      1210       111  SER       HG1            -3.5879335847        5.4309586814       -4.9881560207  S13       130             1.0000000000
      1211       111  SER       QQH3           -5.6894135533        3.8907058448       -6.2326648623  S13       130             1.0000000000
      1212       112  GLU       CB             -9.9184205700        9.3201286090        1.0381854059  S13       166             1.0000000000
      1213       112  GLU       HB1            -9.6116556192        9.9360011832        0.1827171379  S13       166             1.0000000000
      1214       112  GLU       HB2           -10.9759675992        9.0729908189        0.9098156134  S13       166             1.0000000000
      1215       112  GLU       QQH4           -9.7819881989        9.8686351365        1.9763439832  S13       166             1.0000000000
      1216       112  GLU       CG             -9.0878252247        8.0490349081        1.0137716604  S13       166             1.0000000000
      1217       112  GLU       HG1            -9.5696578345        7.3146466965        0.3512088165  S13       166             1.0000000000
      1218       112  GLU       HG2            -9.0663301274        7.5759929009        2.0096020804  S13       166             1.0000000000
      1219       112  GLU       CD             -7.6661134247        8.2717252303        0.5326647228  S13       166             1.0000000000
      1220       112  GLU       OE1            -7.1443854613        9.4151792590        0.5916650584  S13       166             1.0000000000
      1221       112  GLU       OE2            -7.0410412557        7.2230261790        0.0572506154  S13       166             1.0000000000
      1222       113  ASN       CB             -2.8344638640       12.0180198960        1.4316628643  S13       170             1.0000000000
      1223       113  ASN       HB1            -1.8748514553       11.9971632022        0.9021799177  S13       170             1.0000000000
      1224       113  ASN       HB2            -3.3659836757       12.9343413787        1.1541017084  S13       170             1.0000000000
      1225       113  ASN       QQH5           -2.6675904904       12.0071582010        2.5154112906  S13       170             1.0000000000
      1226       113  ASN       CG             -3.6503945369       10.8028055832        1.0258646161  S13       170             1.0000000000
      1227       113  ASN       OD1            -3.1838010637        9.6322261851        1.1058403307  S13       170             1.0000000000
      1228       113  ASN       ND2            -4.8837788730       11.0225457677        0.5448071463  S13       170             1.0000000000
      1229       113  ASN       HD21           -5.5501758912       10.2332918082        0.3848914061  S13       170             1.0000000000
      1230       113  ASN       HD22           -5.2345937411       11.9831109879        0.4186798502  S13       170             1.0000000000
      1231       114  LYS       CE             -3.2389654906        1.6058615266       -4.3506505637  S13       234             1.0000000000
      1232       114  LYS       HE1            -3.6267053796        1.8317642684       -3.3502123946  S13       234             1.0000000000
      1233       114  LYS       HE2            -4.0787719707        1.5815726669       -5.0547191575  S13       234             1.0000000000
      1234       114  LYS       NZ             -2.3255502713        2.6607111968       -4.7752727560  S13       234             1.0000000000
      1235       114  LYS       HZ1            -1.8655154325        2.4168232147       -5.6876402681  S13       234             1.0000000000
      1236       114  LYS       HZ2            -1.5527131073        2.8396220398       -4.0970901050  S13       234             1.0000000000
      1237       114  LYS       HZ3            -2.8453411219        3.5756581424       -4.8981103264  S13       234             1.0000000000
      1238       114  LYS       QQH6           -2.7103692827        0.6439137153       -4.3306166942  S13       234             1.0000000000
      1239       115  SER       CB              2.3313676565        3.3812501910       -5.8232526579  S13       235             1.0000000000
      1240       115  SER       HB1             3.0314732945        2.7101727323       -6.3469853340  S13       235             1.0000000000
      1241       115  SER       HB2             2.8771362918        4.3122079024       -5.5812021379  S13       235             1.0000000000
      1242       115  SER       OG              1.2241217205        3.6382296011       -6.6944675017  S13       235             1.0000000000
      1243       115  SER       HG1             0.7560734850        4.4724824117       -6.4138983421  S13       235             1.0000000000
      1244       115  SER       QQH7            2.0003563758        2.9042726718       -4.8715110288  S13       235             1.0000000000
      1245       116  PNM       S1             -3.2793266447        9.5339171119       -5.9628528819  S13       523             1.0000000000
      1246       116  PNM       C2             -2.0393403183        8.2949615828       -6.6503499434  S13       523             1.0000000000
      1247       116  PNM       C3             -1.5933164019        7.4799224899       -5.4064633006  S13       523             1.0000000000
      1248       116  PNM       N4             -2.7619605038        7.3448964772       -4.5082263702  S13       523             1.0000000000
      1249       116  PNM       C5             -3.8703243127        8.3668676517       -4.7192201577  S13       523             1.0000000000
      1250       116  PNM       C6             -3.6945092678        8.7954912696       -3.1998593883  S13       523             1.0000000000
      1251       116  PNM       C7             -2.5884198963        7.7313212041       -3.1539638612  S13       523             1.0000000000
      1252       116  PNM       O8             -1.6082347204        7.5504023934       -2.4173535055  S13       523             1.0000000000
      1253       116  PNM       C9             -2.6982978094        7.3957368461       -7.6841492713  S13       523             1.0000000000
      1254       116  PNM       C10            -0.8701199203        9.0435742446       -7.2641975239  S13       523             1.0000000000
      1255       116  PNM       C11            -0.9984190701        6.1342301829       -5.7802965750  S13       523             1.0000000000
      1256       116  PNM       O12            -1.6391439571        5.0756426719       -5.5908934381  S13       523             1.0000000000
      1257       116  PNM       O13             0.2340631204        6.1603240060       -6.2803639323  S13       523             1.0000000000
      1258       116  PNM       N14            -3.0834069273       10.0919283906       -3.0097372208  S13       523             1.0000000000
      1259       116  PNM       C15            -3.6195424938       11.2151664807       -3.5300330542  S13       523             1.0000000000
      1260       116  PNM       O16            -4.6869445213       11.1654697935       -4.2147074928  S13       523             1.0000000000
      1261       116  PNM       C17            -2.8837556222       12.5116915269       -3.2980277572  S13       523             1.0000000000
      1262       116  PNM       C18            -1.8736477227       12.7567605816       -4.3893419252  S13       523             1.0000000000
      1263       116  PNM       C19            -0.5860426829       13.2140251373       -4.0741522958  S13       523             1.0000000000
      1264       116  PNM       C20             0.3513969102       13.4363143293       -5.0854824157  S13       523             1.0000000000
      1265       116  PNM       C21             0.0240281685       13.1768216463       -6.4182349041  S13       523             1.0000000000
      1266       116  PNM       C22            -1.2624698324       12.7347444060       -6.7382221969  S13       523             1.0000000000
      1267       116  PNM       C23            -2.2160558122       12.5484414370       -5.7348097930  S13       523             1.0000000000
      1268       116  PNM       H24            -0.8030769037        8.0614576388       -4.8739711672  S13       523             1.0000000000
      1269       116  PNM       H25            -1.1701701035        9.5193868437       -8.2044814027  S13       523             1.0000000000
      1270       116  PNM       H26            -0.0457499729        8.3541427909       -7.4739473886  S13       523             1.0000000000
      1271       116  PNM       H27            -0.4969548750        9.8268858862       -6.5952218641  S13       523             1.0000000000
      1272       116  PNM       H28            -3.0858408027        7.9866526394       -8.5213190908  S13       523             1.0000000000
      1273       116  PNM       H29            -3.5324208257        6.8355302611       -7.2454025353  S13       523             1.0000000000
      1274       116  PNM       H30            -1.9719743718        6.6741136856       -8.0799547319  S13       523             1.0000000000
      1275       116  PNM       H31            -4.8486306718        7.8966534560       -4.9498267381  S13       523             1.0000000000
      1276       116  PNM       H32            -4.5953881303        8.6638681506       -2.5557410350  S13       523             1.0000000000
      1277       116  PNM       H33            -2.3783895268       12.4948809441       -2.3175900986  S13       523             1.0000000000
      1278       116  PNM       H34            -3.6121906872       13.3408546485       -3.2754453526  S13       523             1.0000000000
      1279       116  PNM       H35            -0.3179208457       13.4108993480       -3.0292053952  S13       523             1.0000000000
      1280       116  PNM       H36             1.3493904534       13.8079824547       -4.8320364080  S13       523             1.0000000000
      1281       116  PNM       H37             0.7675416553       13.3300958943       -7.2085193287  S13       523             1.0000000000
      1282       116  PNM       H38            -1.5291487100       12.5386317052       -7.7826715526  S13       523             1.0000000000
      1283       116  PNM       H39            -3.2371518068       12.2469207455       -5.9970392192  S13       523             1.0000000000
      1284       116  PNM       H40            -2.2029396248       10.1357713654       -2.4609128652  S13       523             1.0000000000
      1285       117  TIP3      OH2            -4.5124137629        7.6688637102       -0.2977152602  S13       290             1.0000000000
      1286       117  TIP3      H1             -5.5126953441        7.6194466906       -0.0987507651  S13       290             1.0000000000
      1287       117  TIP3      H2             -4.0599558918        8.3677130625        0.2659964738  S13       290             1.0000000000
      1288       118  SER       CB             -3.0460224631        5.0624372435       -2.1438800344  S14       70              1.0000000000
      1289       118  SER       HB1            -3.5794450108        4.2039685246       -2.5928480218  S14       70              1.0000000000
      1290       118  SER       HB2            -2.1041076056        5.2290348052       -2.6917016440  S14       70              1.0000000000
      1291       118  SER       OG             -3.9015299067        6.2232464621       -2.2757504286  S14       70              1.0000000000
      1292       118  SER       HG1            -4.0287488393        6.7679802838       -1.3761145136  S14       70              1.0000000000
      1293       118  SER       QQH1           -2.8330679737        4.8652024260       -1.0781419944  S14       70              1.0000000000
      1294       119  LYS       CD             -6.4000416952        3.3827904397       -1.7782441670  S14       73              1.0000000000
      1295       119  LYS       HD1            -7.2275157325        2.9916378643       -2.3818495170  S14       73              1.0000000000
      1296       119  LYS       HD2            -5.4753494045        3.2323395327       -2.3514888067  S14       73              1.0000000000
      1297       119  LYS       QQH2           -6.3413165389        2.8061837190       -0.8478428474  S14       73              1.0000000000
      1298       119  LYS       CE             -6.5973659686        4.8578400668       -1.4950629808  S14       73              1.0000000000
      1299       119  LYS       HE1            -5.8569380612        5.2424065025       -0.7722650335  S14       73              1.0000000000
      1300       119  LYS       HE2            -7.5909106046        5.0713324897       -1.0689705551  S14       73              1.0000000000
      1301       119  LYS       NZ             -6.4413596033        5.6490400420       -2.7130533726  S14       73              1.0000000000
      1302       119  LYS       HZ1            -7.0093047744        5.3049598808       -3.5110812345  S14       73              1.0000000000
      1303       119  LYS       HZ2            -5.4255944933        5.6843598348       -2.9982404892  S14       73              1.0000000000
      1304       119  LYS       HZ3            -6.7273494626        6.6455211055       -2.5439193640  S14       73              1.0000000000
      1305       120  SER       CB             -4.6975181929        4.3651897948       -6.2736957760  S14       130             1.0000000000
      1306       120  SER       HB1            -4.7234192044        5.2731057941       -6.8914331180  S14       130             1.0000000000
      1307       120  SER       HB2            -3.9701576245        3.6592860217       -6.7119327374  S14       130             1.0000000000
      1308       120  SER       OG             -4.2654766017        4.6943275407       -4.9163666420  S14       130             1.0000000000
      1309       120  SER       HG1            -3.5999779548        5.4415913595       -4.9787693990  S14       130             1.0000000000
      1310       120  SER       QQH3           -5.6902435274        3.8934783933       -6.2326339790  S14       130             1.0000000000
      1311       121  GLU       CB             -9.9181205094        9.3198495687        1.0382645659  S14       166             1.0000000000
      1312       121  GLU       HB1            -9.6118193258        9.9363554828        0.1832714936  S14       166             1.0000000000
      1313       121  GLU       HB2           -10.9751710859        9.0719062105        0.9090975967  S14       166             1.0000000000
      1314       121  GLU       QQH4           -9.7826913302        9.8680059073        1.9766026158  S14       166             1.0000000000
      1315       121  GLU       CG             -9.0859101431        8.0495646013        1.0136464883  S14       166             1.0000000000
      1316       121  GLU       HG1            -9.5625412943        7.3178966163        0.3438540791  S14       166             1.0000000000
      1317       121  GLU       HG2            -9.0707534368        7.5721062625        2.0076218015  S14       166             1.0000000000
      1318       121  GLU       CD             -7.6611149316        8.2776226593        0.5440308317  S14       166             1.0000000000
      1319       121  GLU       OE1            -7.1476946286        9.4237089240        0.5942222530  S14       166             1.0000000000
      1320       121  GLU       OE2            -7.0205674376        7.2284059045        0.0855376939  S14       166             1.0000000000
      1321       122  ASN       CB             -2.8320512206       12.0151661979        1.4316174636  S14       170             1.0000000000
      1322       122  ASN       HB1            -1.8717355699       11.9936321543        0.9034540351  S14       170             1.0000000000
      1323       122  ASN       HB2            -3.3624486198       12.9315669586        1.1527085901  S14       170             1.0000000000
      1324       122  ASN       QQH5           -2.6670811235       12.0046460309        2.5156912558  S14       170             1.0000000000
      1325       122  ASN       CG             -3.6495702577       10.8011714358        1.0239250300  S14       170             1.0000000000
      1326       122  ASN       OD1            -3.1876832456        9.6283894747        1.1011393616  S14       170             1.0000000000
      1327       122  ASN       ND2            -4.8818322874       11.0251378056        0.5417895261  S14       170             1.0000000000
      1328       122  ASN       HD21           -5.5495752554       10.2374070109        0.3813659751  S14       170             1.0000000000
      1329       122  ASN       HD22           -5.2304332207       11.9865959398        0.4153715189  S14       170             1.0000000000
      1330       123  LYS       CE             -3.2392890269        1.6087348841       -4.3513790694  S14       234             1.0000000000
      1331       123  LYS       HE1            -3.6279785703        1.8334949597       -3.3510585865  S14       234             1.0000000000
      1332       123  LYS       HE2            -4.0784582439        1.5847152732       -5.0562723436  S14       234             1.0000000000
      1333       123  LYS       NZ             -2.3259605894        2.6643832527       -4.7741229608  S14       234             1.0000000000
      1334       123  LYS       HZ1            -1.8658373153        2.4221328344       -5.6869103788  S14       234             1.0000000000
      1335       123  LYS       HZ2            -1.5528190287        2.8416713862       -4.0957939845  S14       234             1.0000000000
      1336       123  LYS       HZ3            -2.8448055438        3.5798468026       -4.8954478269  S14       234             1.0000000000
      1337       123  LYS       QQH6           -2.7102908124        0.6470364210       -4.3319673413  S14       234             1.0000000000
      1338       124  SER       CB              2.3315768973        3.3818350040       -5.8234447838  S14       235             1.0000000000
      1339       124  SER       HB1             3.0317589434        2.7109116029       -6.3473675757  S14       235             1.0000000000
      1340       124  SER       HB2             2.8773473891        4.3127364529       -5.5810286045  S14       235             1.0000000000
      1341       124  SER       OG              1.2242850296        3.6390692471       -6.6945425521  S14       235             1.0000000000
      1342       124  SER       HG1             0.7563150943        4.4733587938       -6.4138105687  S14       235             1.0000000000
      1343       124  SER       QQH7            2.0006593526        2.9044969259       -4.8718627344  S14       235             1.0000000000
      1344       125  PNM       S1             -3.2818945069        9.5267186401       -5.9650249638  S14       523             1.0000000000
      1345       125  PNM       C2             -2.0397756512        8.2889010576       -6.6491146807  S14       523             1.0000000000
      1346       125  PNM       C3             -1.5984869355        7.4728514549       -5.4042087264  S14       523             1.0000000000
      1347       125  PNM       N4             -2.7715272941        7.3310339627       -4.5111868341  S14       523             1.0000000000
      1348       125  PNM       C5             -3.8750491535        8.3598425893       -4.7221367970  S14       523             1.0000000000
      1349       125  PNM       C6             -3.6978944642        8.7893651519       -3.2046404132  S14       523             1.0000000000
      1350       125  PNM       C7             -2.5969517574        7.7205455540       -3.1546467549  S14       523             1.0000000000
      1351       125  PNM       O8             -1.6101460340        7.5514704483       -2.4236346430  S14       523             1.0000000000
      1352       125  PNM       C9             -2.6949226040        7.3908454945       -7.6864859069  S14       523             1.0000000000
      1353       125  PNM       C10            -0.8686389535        9.0382281450       -7.2585050725  S14       523             1.0000000000
      1354       125  PNM       C11            -0.9985389576        6.1303067477       -5.7804395185  S14       523             1.0000000000
      1355       125  PNM       O12            -1.6358936304        5.0692428829       -5.5953993191  S14       523             1.0000000000
      1356       125  PNM       O13             0.2345725490        6.1614945720       -6.2800703026  S14       523             1.0000000000
      1357       125  PNM       N14            -3.0811728599       10.0832490218       -3.0152769039  S14       523             1.0000000000
      1358       125  PNM       C15            -3.6176548050       11.2087377913       -3.5300329332  S14       523             1.0000000000
      1359       125  PNM       O16            -4.6892311310       11.1624175811       -4.2085327001  S14       523             1.0000000000
      1360       125  PNM       C17            -2.8799479125       12.5040955632       -3.2976757457  S14       523             1.0000000000
      1361       125  PNM       C18            -1.8713791894       12.7518281184       -4.3897531618  S14       523             1.0000000000
      1362       125  PNM       C19            -0.5847616211       13.2124241813       -4.0752704458  S14       523             1.0000000000
      1363       125  PNM       C20             0.3516485025       13.4370570179       -5.0870307506  S14       523             1.0000000000
      1364       125  PNM       C21             0.0241715378       13.1770201358       -6.4196687182  S14       523             1.0000000000
      1365       125  PNM       C22            -1.2615316361       12.7321161373       -6.7389759606  S14       523             1.0000000000
      1366       125  PNM       C23            -2.2140961792       12.5432795435       -5.7350630338  S14       523             1.0000000000
      1367       125  PNM       H24            -0.8123794076        8.0551197225       -4.8664771788  S14       523             1.0000000000
      1368       125  PNM       H25            -1.1653496789        9.5134805690       -8.2000867228  S14       523             1.0000000000
      1369       125  PNM       H26            -0.0429066855        8.3493450751       -7.4647723230  S14       523             1.0000000000
      1370       125  PNM       H27            -0.4988323312        9.8221067267       -6.5883894567  S14       523             1.0000000000
      1371       125  PNM       H28            -3.0798699505        7.9826794383       -8.5242774654  S14       523             1.0000000000
      1372       125  PNM       H29            -3.5302509945        6.8295933939       -7.2514716628  S14       523             1.0000000000
      1373       125  PNM       H30            -1.9669062552        6.6701345784       -8.0809050102  S14       523             1.0000000000
      1374       125  PNM       H31            -4.8556192442        7.8938843485       -4.9523558430  S14       523             1.0000000000
      1375       125  PNM       H32            -4.6005454560        8.6638245404       -2.5620035252  S14       523             1.0000000000
      1376       125  PNM       H33            -2.3728597379       12.4848852035       -2.3182729529  S14       523             1.0000000000
      1377       125  PNM       H34            -3.6078203206       13.3337509847       -3.2716620201  S14       523             1.0000000000
      1378       125  PNM       H35            -0.3164225462       13.4094876241       -3.0304461771  S14       523             1.0000000000
      1379       125  PNM       H36             1.3488996423       13.8111010376       -4.8341088761  S14       523             1.0000000000
      1380       125  PNM       H37             0.7669070391       13.3321497416       -7.2104074093  S14       523             1.0000000000
      1381       125  PNM       H38            -1.5283827121       12.5355333936       -7.7833164015  S14       523             1.0000000000
      1382       125  PNM       H39            -3.2344188817       12.2387762682       -5.9967289268  S14       523             1.0000000000
      1383       125  PNM       H40            -2.1981840381       10.1235810270       -2.4702572781  S14       523             1.0000000000
      1384       126  TIP3      OH2            -4.5245759036        7.6553531561       -0.3007806193  S14       290             1.0000000000
      1385       126  TIP3      H1             -5.5305253816        7.5993095955       -0.0938732185  S14       290             1.0000000000
      1386       126  TIP3      H2             -4.0649265887        8.3567986485        0.2558724755  S14       290             1.0000000000
      1387       127  SER       CB             -3.0490496670        5.0684956933       -2.1430290683  S15       70              1.0000000000
      1388       127  SER       HB1            -3.5871105651        4.2128915456       -2.5919038341  S15       70              1.0000000000
      1389       127  SER       HB2            -2.1091781835        5.2357476201       -2.6930592047  S15       70              1.0000000000
      1390       127  SER       OG             -3.9029209912        6.2344161149       -2.2675376865  S15       70              1.0000000000
      1391       127  SER       HG1            -4.0579708364        6.7987658510       -1.3502623805  S15       70              1.0000000000
      1392       127  SER       QQH1           -2.8312079581        4.8648472103       -1.0786707013  S15       70              1.0000000000
      1393       128  LYS       CD             -6.3956585717        3.3793482109       -1.7862459459  S15       73              1.0000000000
      1394       128  LYS       HD1            -7.2267190659        2.9887699818       -2.3853026639  S15       73              1.0000000000
      1395       128  LYS       HD2            -5.4729313802        3.2216626548       -2.3605832664  S15       73              1.0000000000
      1396       128  LYS       QQH2           -6.3377704230        2.8088796521       -0.8520795104  S15       73              1.0000000000
      1397       128  LYS       CE             -6.5849177103        4.8572902056       -1.5125029463  S15       73              1.0000000000
      1398       128  LYS       HE1            -5.8434122839        5.2405855614       -0.7897818380  S15       73              1.0000000000
      1399       128  LYS       HE2            -7.5785004861        5.0775859646       -1.0895359207  S15       73              1.0000000000
      1400       128  LYS       NZ             -6.4189383208        5.6402729148       -2.7350175205  S15       73              1.0000000000
      1401       128  LYS       HZ1            -6.9777964903        5.2892998419       -3.5366635845  S15       73              1.0000000000
      1402       128  LYS       HZ2            -5.3978407700        5.6797039946       -3.0059071309  S15       73              1.0000000000
      1403       128  LYS       HZ3            -6.7105646151        6.6368096239       -2.5755386234  S15       73              1.0000000000
      1404       129  SER       CB             -4.6978662320        4.3681352954       -6.2707952517  S15       130             1.0000000000
      1405       129  SER       HB1            -4.7219086057        5.2760534966       -6.8881349927  S15       130             1.0000000000
      1406       129  SER       HB2            -3.9689005640        3.6631898329       -6.7074914827  S15       130             1.0000000000
      1407       129  SER       OG             -4.2698230166        4.6960104733       -4.9118866630  S15       130             1.0000000000
      1408       129  SER       HG1            -3.6134821592        5.4530314767       -4.9679445878  S15       130             1.0000000000
      1409       129  SER       QQH3           -5.6909943368        3.8961292246       -6.2327298475  S15       130             1.0000000000
      1410       130  GLU       CB             -9.9178059232        9.3191111822        1.0382528848  S15       166             1.0000000000
      1411       130  GLU       HB1            -9.6126311421        9.9363428985        0.1836604962  S15       166             1.0000000000
      1412       130  GLU       HB2           -10.9741310824        9.0698690467        0.9086394853  S15       166             1.0000000000
      1413       130  GLU       QQH4           -9.7830606735        9.8665185016        1.9769277102  S15       166             1.0000000000
      1414       130  GLU       CG             -9.0836385737        8.0494781602        1.0125147736  S15       166             1.0000000000
      1415       130  GLU       HG1            -9.5549062620        7.3204989114        0.3355529948  S15       166             1.0000000000
      1416       130  GLU       HG2            -9.0739633245        7.5675318170        2.0045601023  S15       166             1.0000000000
      1417       130  GLU       CD             -7.6566847797        8.2846833005        0.5543043346  S15       166             1.0000000000
      1418       130  GLU       OE1            -7.1512643272        9.4312984739        0.5968364524  S15       166             1.0000000000
      1419       130  GLU       OE2            -6.9962068925        7.2357461557        0.1100888858  S15       166             1.0000000000
      1420       131  ASN       CB             -2.8293004793       12.0127873847        1.4317714464  S15       170             1.0000000000
      1421       131  ASN       HB1            -1.8682300748       11.9906277364        0.9050452549  S15       170             1.0000000000
      1422       131  ASN       HB2            -3.3589662891       12.9290590213        1.1514704404  S15       170             1.0000000000
      1423       131  ASN       QQH5           -2.6663377285       12.0024522819        2.5161408993  S15       170             1.0000000000
      1424       131  ASN       CG             -3.6478530826       10.8000168268        1.0221357749  S15       170             1.0000000000
      1425       131  ASN       OD1            -3.1913342950        9.6249783850        1.0968426688  S15       170             1.0000000000
      1426       131  ASN       ND2            -4.8789818866       11.0284065104        0.5384344718  S15       170             1.0000000000
      1427       131  ASN       HD21           -5.5468622284       10.2420866037        0.3755173143  S15       170             1.0000000000
      1428       131  ASN       HD22           -5.2250687048       11.9906238563        0.4101747418  S15       170             1.0000000000
      1429       132  LYS       CE             -3.2395525453        1.6116131337       -4.3519105618  S15       234             1.0000000000
      1430       132  LYS       HE1            -3.6292327316        1.8350984721       -3.3516834951  S15       234             1.0000000000
      1431       132  LYS       HE2            -4.0781506873        1.5878151107       -5.0575151185  S15       234             1.0000000000
      1432       132  LYS       NZ             -2.3265990712        2.6683322379       -4.7726518733  S15       234             1.0000000000
      1433       132  LYS       HZ1            -1.8665767253        2.4280869531       -5.6859984690  S15       234             1.0000000000
      1434       132  LYS       HZ2            -1.5531635412        2.8441059502       -4.0942237224  S15       234             1.0000000000
      1435       132  LYS       HZ3            -2.8451001831        3.5842220853       -4.8921073675  S15       234             1.0000000000
      1436       132  LYS       QQH6           -2.7100598955        0.6501481765       -4.3333293825  S15       234             1.0000000000
      1437       133  SER       CB              2.3316313204        3.3824970436       -5.8236995594  S15       235             1.0000000000
      1438       133  SER       HB1             3.0318771616        2.7117830555       -6.3478807565  S15       235             1.0000000000
      1439       133  SER       HB2             2.8774888317        4.3133021433       -5.5809642843  S15       235             1.0000000000
      1440       133  SER       OG              1.2242564625        3.6400108801       -6.6946014368  S15       235             1.0000000000
      1441       133  SER       HG1             0.7564485866        4.4744532536       -6.4137337137  S15       235             1.0000000000
      1442       133  SER       QQH7            2.0008857867        2.9046864755       -4.8722765818  S15       235             1.0000000000
      1443       134  PNM       S1             -3.2838643109        9.5205737166       -5.9671217112  S15       523             1.0000000000
      1444       134  PNM       C2             -2.0400113185        8.2833929811       -6.6474259527  S15       523             1.0000000000
      1445       134  PNM       C3             -1.6033758414        7.4664679142       -5.4012703636  S15       523             1.0000000000
      1446       134  PNM       N4             -2.7808890425        7.3173999274       -4.5140576425  S15       523             1.0000000000
      1447       134  PNM       C5             -3.8788282305        8.3531267119       -4.7245500676  S15       523             1.0000000000
      1448       134  PNM       C6             -3.7014595584        8.7830982397       -3.2091387210  S15       523             1.0000000000
      1449       134  PNM       C7             -2.6072033712        7.7072841847       -3.1533102166  S15       523             1.0000000000
      1450       134  PNM       O8             -1.6118073335        7.5537477439       -2.4289376401  S15       523             1.0000000000
      1451       134  PNM       C9             -2.6917370707        7.3864616427       -7.6881895121  S15       523             1.0000000000
      1452       134  PNM       C10            -0.8670784558        9.0331652300       -7.2528791373  S15       523             1.0000000000
      1453       134  PNM       C11            -0.9986117478        6.1269545210       -5.7801486609  S15       523             1.0000000000
      1454       134  PNM       O12            -1.6321624710        5.0633771152       -5.5999528576  S15       523             1.0000000000
      1455       134  PNM       O13             0.2354772736        6.1629760871       -6.2799896018  S15       523             1.0000000000
      1456       134  PNM       N14            -3.0791604346       10.0745222907       -3.0201677946  S15       523             1.0000000000
      1457       134  PNM       C15            -3.6155776475       11.2021847838       -3.5298253559  S15       523             1.0000000000
      1458       134  PNM       O16            -4.6918441828       11.1598279125       -4.2017329855  S15       523             1.0000000000
      1459       134  PNM       C17            -2.8760587441       12.4965413154       -3.2972164875  S15       523             1.0000000000
      1460       134  PNM       C18            -1.8691884207       12.7472827183       -4.3900616203  S15       523             1.0000000000
      1461       134  PNM       C19            -0.5835097506       13.2109789782       -4.0762300738  S15       523             1.0000000000
      1462       134  PNM       C20             0.3518872480       13.4378262678       -5.0884200979  S15       523             1.0000000000
      1463       134  PNM       C21             0.0242401758       13.1773563631       -6.4209391121  S15       523             1.0000000000
      1464       134  PNM       C22            -1.2607560253       12.7299358764       -6.7395872117  S15       523             1.0000000000
      1465       134  PNM       C23            -2.2123259684       12.5386787787       -5.7352048702  S15       523             1.0000000000
      1466       134  PNM       H24            -0.8215531865        8.0494825710       -4.8581199341  S15       523             1.0000000000
      1467       134  PNM       H25            -1.1608170858        9.5074954967       -8.1957726452  S15       523             1.0000000000
      1468       134  PNM       H26            -0.0401075820        8.3447874622       -7.4559661736  S15       523             1.0000000000
      1469       134  PNM       H27            -0.5003945114        9.8179029169       -6.5820679583  S15       523             1.0000000000
      1470       134  PNM       H28            -3.0741622220        7.9791826357       -8.5265370050  S15       523             1.0000000000
      1471       134  PNM       H29            -3.5284024619        6.8244473612       -7.2566868429  S15       523             1.0000000000
      1472       134  PNM       H30            -1.9624310515        6.6664442064       -8.0814806458  S15       523             1.0000000000
      1473       134  PNM       H31            -4.8619631096        7.8919928668       -4.9546717152  S15       523             1.0000000000
      1474       134  PNM       H32            -4.6073136474        8.6647005223       -2.5698471502  S15       523             1.0000000000
      1475       134  PNM       H33            -2.3672833989       12.4754219521       -2.3187290517  S15       523             1.0000000000
      1476       134  PNM       H34            -3.6036630621       13.3263450489       -3.2680359578  S15       523             1.0000000000
      1477       134  PNM       H35            -0.3148861458       13.4080249258       -3.0314815721  S15       523             1.0000000000
      1478       134  PNM       H36             1.3485354442       13.8137840707       -4.8359876395  S15       523             1.0000000000
      1479       134  PNM       H37             0.7662960559       13.3339676205       -7.2120553413  S15       523             1.0000000000
      1480       134  PNM       H38            -1.5277092909       12.5327977139       -7.7837691112  S15       523             1.0000000000
      1481       134  PNM       H39            -3.2318727418       12.2312262017       -5.9962878733  S15       523             1.0000000000
      1482       134  PNM       H40            -2.1925598792       10.1108492270       -2.4806237020  S15       523             1.0000000000
      1483       135  TIP3      OH2            -4.5419690262        7.6419097205       -0.3035499859  S15       290             1.0000000000
      1484       135  TIP3      H1             -5.5610849947        7.5747974104       -0.0898138704  S15       290             1.0000000000
      1485       135  TIP3      H2             -4.0694717606        8.3427777876        0.2399630090  S15       290             1.0000000000
      1486       136  SER       CB             -3.0495811606        5.0713455883       -2.1457462535  S16       70              1.0000000000
      1487       136  SER       HB1            -3.5914816260        4.2173432604       -2.5942787423  S16       70              1.0000000000
      1488       136  SER       HB2            -2.1109834360        5.2404532894       -2.6956498786  S16       70              1.0000000000
      1489       136  SER       OG             -3.9029581632        6.2435536383       -2.2649706432  S16       70              1.0000000000
      1490       136  SER       HG1            -4.1147722286        6.8783894969       -1.2791020579  S16       70              1.0000000000
      1491       136  SER       QQH1           -2.8291680475        4.8589935263       -1.0812059018  S16       70              1.0000000000
      1492       137  LYS       CD             -6.3914890155        3.3759373664       -1.7937106768  S16       73              1.0000000000
      1493       137  LYS       HD1            -7.2249137109        2.9853995621       -2.3894034064  S16       73              1.0000000000
      1494       137  LYS       HD2            -5.4702145820        3.2118076141       -2.3685501915  S16       73              1.0000000000
      1495       137  LYS       QQH2           -6.3348693008        2.8109009446       -0.8560676202  S16       73              1.0000000000
      1496       137  LYS       CE             -6.5738331150        4.8563315911       -1.5285554039  S16       73              1.0000000000
      1497       137  LYS       HE1            -5.8300919172        5.2363332990       -0.8060399993  S16       73              1.0000000000
      1498       137  LYS       HE2            -7.5687844063        5.0810571744       -1.1109791958  S16       73              1.0000000000
      1499       137  LYS       NZ             -6.3958627557        5.6329731215       -2.7535661064  S16       73              1.0000000000
      1500       137  LYS       HZ1            -6.9314703943        5.2700346246       -3.5659409423  S16       73              1.0000000000
      1501       137  LYS       HZ2            -5.3617556453        5.6891121716       -2.9960139021  S16       73              1.0000000000
      1502       137  LYS       HZ3            -6.7006412901        6.6268687986       -2.6077872863  S16       73              1.0000000000
      1503       138  SER       CB             -4.6978283119        4.3709234420       -6.2683933006  S16       130             1.0000000000
      1504       138  SER       HB1            -4.7204675162        5.2794656068       -6.8847942106  S16       130             1.0000000000
      1505       138  SER       HB2            -3.9678697568        3.6666440524       -6.7044839871  S16       130             1.0000000000
      1506       138  SER       OG             -4.2732219502        4.6962174318       -4.9086480412  S16       130             1.0000000000
      1507       138  SER       HG1            -3.6279797886        5.4647842459       -4.9535276776  S16       130             1.0000000000
      1508       138  SER       QQH3           -5.6913158041        3.8987156855       -6.2330615125  S16       130             1.0000000000
      1509       139  GLU       CB             -9.9177504531        9.3181771142        1.0381922856  S16       166             1.0000000000
      1510       139  GLU       HB1            -9.6141502245        9.9361025243        0.1836889349  S16       166             1.0000000000
      1511       139  GLU       HB2           -10.9732615259        9.0670686297        0.9086286646  S16       166             1.0000000000
      1512       139  GLU       QQH4           -9.7833017898        9.8644112012        1.9774806234  S16       166             1.0000000000
      1513       139  GLU       CG             -9.0816913640        8.0488786893        1.0107212959  S16       166             1.0000000000
      1514       139  GLU       HG1            -9.5472346326        7.3219381114        0.3273283748  S16       166             1.0000000000
      1515       139  GLU       HG2            -9.0756085372        7.5627780243        2.0008220038  S16       166             1.0000000000
      1516       139  GLU       CD             -7.6550184562        8.2932175964        0.5631830659  S16       166             1.0000000000
      1517       139  GLU       OE1            -7.1546213303        9.4361561378        0.5990481305  S16       166             1.0000000000
      1518       139  GLU       OE2            -6.9710496103        7.2429312490        0.1280468160  S16       166             1.0000000000
      1519       140  ASN       CB             -2.8266071142       12.0113839850        1.4321222226  S16       170             1.0000000000
      1520       140  ASN       HB1            -1.8648471773       11.9888604431        0.9067577507  S16       170             1.0000000000
      1521       140  ASN       HB2            -3.3559999870       12.9273658699        1.1506839198  S16       170             1.0000000000
      1522       140  ASN       QQH5           -2.6653768698       12.0009410857        2.5167267320  S16       170             1.0000000000
      1523       140  ASN       CG             -3.6451266659       10.7998247682        1.0208430099  S16       170             1.0000000000
      1524       140  ASN       OD1            -3.1938787971        9.6227501692        1.0940556521  S16       170             1.0000000000
      1525       140  ASN       ND2            -4.8754689349       11.0318666650        0.5352062983  S16       170             1.0000000000
      1526       140  ASN       HD21           -5.5402077957       10.2466948148        0.3653530362  S16       170             1.0000000000
      1527       140  ASN       HD22           -5.2187886732       11.9947818682        0.4025559181  S16       170             1.0000000000
      1528       141  LYS       CE             -3.2396633006        1.6142272877       -4.3522765078  S16       234             1.0000000000
      1529       141  LYS       HE1            -3.6301496784        1.8366421593       -3.3520978930  S16       234             1.0000000000
      1530       141  LYS       HE2            -4.0777404354        1.5909425217       -5.0585097953  S16       234             1.0000000000
      1531       141  LYS       NZ             -2.3274171554        2.6722222134       -4.7710472926  S16       234             1.0000000000
      1532       141  LYS       HZ1            -1.8676710961        2.4348546500       -5.6849135401  S16       234             1.0000000000
      1533       141  LYS       HZ2            -1.5540658975        2.8474192703       -4.0923542909  S16       234             1.0000000000
      1534       141  LYS       HZ3            -2.8466240524        3.5887709323       -4.8876142242  S16       234             1.0000000000
      1535       141  LYS       QQH6           -2.7096317159        0.6530065552       -4.3347723988  S16       234             1.0000000000
      1536       142  SER       CB              2.3315672434        3.3831359272       -5.8240575913  S16       235             1.0000000000
      1537       142  SER       HB1             3.0319468201        2.7126936713       -6.3485109342  S16       235             1.0000000000
      1538       142  SER       HB2             2.8775411047        4.3138443946       -5.5810504517  S16       235             1.0000000000
      1539       142  SER       OG              1.2241202920        3.6408851140       -6.6947475298  S16       235             1.0000000000
      1540       142  SER       HG1             0.7563851247        4.4756585500       -6.4136410863  S16       235             1.0000000000
      1541       142  SER       QQH7            2.0010511316        2.9048084833       -4.8727698870  S16       235             1.0000000000
      1542       143  PNM       S1             -3.2854662824        9.5155357118       -5.9684114075  S16       523             1.0000000000
      1543       143  PNM       C2             -2.0398928394        8.2789714776       -6.6456146503  S16       523             1.0000000000
      1544       143  PNM       C3             -1.6075570547        7.4615821933       -5.3979280403  S16       523             1.0000000000
      1545       143  PNM       N4             -2.7890543957        7.3055462296       -4.5169645372  S16       523             1.0000000000
      1546       143  PNM       C5             -3.8808106604        8.3472570692       -4.7262557256  S16       523             1.0000000000
      1547       143  PNM       C6             -3.7047351980        8.7770093594       -3.2129808565  S16       523             1.0000000000
      1548       143  PNM       C7             -2.6194871395        7.6904458399       -3.1490076941  S16       523             1.0000000000
      1549       143  PNM       O8             -1.6126492005        7.5570994391       -2.4327611366  S16       523             1.0000000000
      1550       143  PNM       C9             -2.6889443335        7.3829707085       -7.6892483765  S16       523             1.0000000000
      1551       143  PNM       C10            -0.8655613872        9.0288848353       -7.2480478324  S16       523             1.0000000000
      1552       143  PNM       C11            -0.9989190750        6.1244372635       -5.7792675221  S16       523             1.0000000000
      1553       143  PNM       O12            -1.6284135383        5.0587225434       -5.6041038710  S16       523             1.0000000000
      1554       143  PNM       O13             0.2368551672        6.1644212993       -6.2803155124  S16       523             1.0000000000
      1555       143  PNM       N14            -3.0776329763       10.0664946611       -3.0238590262  S16       523             1.0000000000
      1556       143  PNM       C15            -3.6133058914       11.1959221862       -3.5295379371  S16       523             1.0000000000
      1557       143  PNM       O16            -4.6945225675       11.1580365313       -4.1952122477  S16       523             1.0000000000
      1558       143  PNM       C17            -2.8724494169       12.4897242241       -3.2967620630  S16       523             1.0000000000
      1559       143  PNM       C18            -1.8672635838       12.7435631810       -4.3902938261  S16       523             1.0000000000
      1560       143  PNM       C19            -0.5823647257       13.2097757931       -4.0769819761  S16       523             1.0000000000
      1561       143  PNM       C20             0.3521396472       13.4384956664       -5.0895708227  S16       523             1.0000000000
      1562       143  PNM       C21             0.0242557501       13.1777607345       -6.4219769999  S16       523             1.0000000000
      1563       143  PNM       C22            -1.2601762968       12.7283300945       -6.7400582445  S16       523             1.0000000000
      1564       143  PNM       C23            -2.2108888063       12.5350038546       -5.7352811220  S16       523             1.0000000000
      1565       143  PNM       H24            -0.8300277566        8.0448968774       -4.8487467177  S16       523             1.0000000000
      1566       143  PNM       H25            -1.1570402246        9.5021262070       -8.1920564064  S16       523             1.0000000000
      1567       143  PNM       H26            -0.0376831235        8.3406782153       -7.4481044857  S16       523             1.0000000000
      1568       143  PNM       H27            -0.5015308259        9.8142572438       -6.5765282352  S16       523             1.0000000000
      1569       143  PNM       H28            -3.0689891742        7.9764491719       -8.5281843920  S16       523             1.0000000000
      1570       143  PNM       H29            -3.5267969368        6.8202256534       -7.2609700513  S16       523             1.0000000000
      1571       143  PNM       H30            -1.9586755582        6.6633939802       -8.0817237267  S16       523             1.0000000000
      1572       143  PNM       H31            -4.8669119221        7.8915307782       -4.9565748747  S16       523             1.0000000000
      1573       143  PNM       H32            -4.6163147759        8.6671378749       -2.5810604976  S16       523             1.0000000000
      1574       143  PNM       H33            -2.3620820522       12.4671101249       -2.3190379708  S16       523             1.0000000000
      1575       143  PNM       H34            -3.6005150449       13.3189511569       -3.2649470543  S16       523             1.0000000000
      1576       143  PNM       H35            -0.3132923961       13.4064739921       -3.0322690766  S16       523             1.0000000000
      1577       143  PNM       H36             1.3483704482       13.8158095730       -4.8376463061  S16       523             1.0000000000
      1578       143  PNM       H37             0.7657599892       13.3353073218       -7.2133873330  S16       523             1.0000000000
      1579       143  PNM       H38            -1.5271200428       12.5304197962       -7.7840420520  S16       523             1.0000000000
      1580       143  PNM       H39            -3.2295750376       12.2242487073       -5.9957226468  S16       523             1.0000000000
      1581       143  PNM       H40            -2.1859808921       10.0976315887       -2.4921613179  S16       523             1.0000000000
      1582       144  TIP3      OH2            -4.5621870188        7.6322589524       -0.3031009346  S16       290             1.0000000000
      1583       144  TIP3      H1             -5.6297184708        7.5394197747       -0.0851580287  S16       290             1.0000000000
      1584       144  TIP3      H2             -4.0614104036        8.3299068488        0.2179964523  S16       290             1.0000000000
      1585       145  SER       CB             -3.0476275359        5.0697561708       -2.1504548290  S17       70              1.0000000000
      1586       145  SER       HB1            -3.5859124405        4.2076090366       -2.5983824786  S17       70              1.0000000000
      1587       145  SER       HB2            -2.1045687093        5.2351324930       -2.6985343275  S17       70              1.0000000000
      1588       145  SER       OG             -3.9014629681        6.2416454274       -2.2754303303  S17       70              1.0000000000
      1589       145  SER       HG1            -4.1807266636        7.0338814521       -1.1081983692  S17       70              1.0000000000
      1590       145  SER       QQH1           -2.8279725811        4.8489629184       -1.0823238709  S17       70              1.0000000000
      1591       146  LYS       CD             -6.3898294522        3.3742897179       -1.7969205308  S17       73              1.0000000000
      1592       146  LYS       HD1            -7.2239811313        2.9835280782       -2.3919006254  S17       73              1.0000000000
      1593       146  LYS       HD2            -5.4682734751        3.2082303354       -2.3723269559  S17       73              1.0000000000
      1594       146  LYS       QQH2           -6.3337015488        2.8117539052       -0.8574702616  S17       73              1.0000000000
      1595       146  LYS       CE             -6.5695801403        4.8555886189       -1.5350792182  S17       73              1.0000000000
      1596       146  LYS       HE1            -5.8203022982        5.2308739847       -0.8157331921  S17       73              1.0000000000
      1597       146  LYS       HE2            -7.5658843287        5.0811709807       -1.1223145524  S17       73              1.0000000000
      1598       146  LYS       NZ             -6.3842521359        5.6292511418       -2.7609339818  S17       73              1.0000000000
      1599       146  LYS       HZ1            -6.8923931650        5.2536370730       -3.5855649070  S17       73              1.0000000000
      1600       146  LYS       HZ2            -5.3263001970        5.7065287042       -2.9697789683  S17       73              1.0000000000
      1601       146  LYS       HZ3            -6.6971963153        6.6214209788       -2.6326853235  S17       73              1.0000000000
      1602       147  SER       CB             -4.6975347646        4.3721323768       -6.2676288285  S17       130             1.0000000000
      1603       147  SER       HB1            -4.7196156401        5.2816135220       -6.8836212542  S17       130             1.0000000000
      1604       147  SER       HB2            -3.9674590936        3.6678219476       -6.7051463598  S17       130             1.0000000000
      1605       147  SER       OG             -4.2750999810        4.6949494991       -4.9073050436  S17       130             1.0000000000
      1606       147  SER       HG1            -3.6379222251        5.4728333020       -4.9390644763  S17       130             1.0000000000
      1607       147  SER       QQH3           -5.6919649159        3.9000165900       -6.2341605321  S17       130             1.0000000000
      1608       148  GLU       CB             -9.9176869571        9.3172997227        1.0380529918  S17       166             1.0000000000
      1609       148  GLU       HB1            -9.6161502044        9.9352886990        0.1842777471  S17       166             1.0000000000
      1610       148  GLU       HB2           -10.9720616729        9.0649033638        0.9092262908  S17       166             1.0000000000
      1611       148  GLU       QQH4           -9.7838069957        9.8620042649        1.9772713181  S17       166             1.0000000000
      1612       148  GLU       CG             -9.0803791724        8.0480262037        1.0093004874  S17       166             1.0000000000
      1613       148  GLU       HG1            -9.5423300743        7.3227161518        0.3225143181  S17       166             1.0000000000
      1614       148  GLU       HG2            -9.0758155699        7.5596232870        1.9973369633  S17       166             1.0000000000
      1615       148  GLU       CD             -7.6566668582        8.3004472835        0.5673626207  S17       166             1.0000000000
      1616       148  GLU       OE1            -7.1570566177        9.4328522585        0.5994497703  S17       166             1.0000000000
      1617       148  GLU       OE2            -6.9615620295        7.2462097339        0.1341169859  S17       166             1.0000000000
      1618       149  ASN       CB             -2.8255694381       12.0110847548        1.4322681438  S17       170             1.0000000000
      1619       149  ASN       HB1            -1.8634889126       11.9884356973        0.9075424037  S17       170             1.0000000000
      1620       149  ASN       HB2            -3.3545982727       12.9268156961        1.1505172408  S17       170             1.0000000000
      1621       149  ASN       QQH5           -2.6646347591       12.0003989919        2.5166938835  S17       170             1.0000000000
      1622       149  ASN       CG             -3.6435836079       10.8003193514        1.0202577738  S17       170             1.0000000000
      1623       149  ASN       OD1            -3.1942879537        9.6226802129        1.0938376871  S17       170             1.0000000000
      1624       149  ASN       ND2            -4.8732499154       11.0334855064        0.5337775799  S17       170             1.0000000000
      1625       149  ASN       HD21           -5.5297779000       10.2498270700        0.3509499047  S17       170             1.0000000000
      1626       149  ASN       HD22           -5.2136779287       11.9964228435        0.3937849134  S17       170             1.0000000000
      1627       150  LYS       CE             -3.2394541208        1.6150525934       -4.3526972232  S17       234             1.0000000000
      1628       150  LYS       HE1            -3.6302817922        1.8374918399       -3.3520700611  S17       234             1.0000000000
      1629       150  LYS       HE2            -4.0775085934        1.5926079888       -5.0594124701  S17       234             1.0000000000
      1630       150  LYS       NZ             -2.3278904400        2.6739728674       -4.7703259415  S17       234             1.0000000000
      1631       150  LYS       HZ1            -1.8682573034        2.4396572500       -5.6847355524  S17       234             1.0000000000
      1632       150  LYS       HZ2            -1.5551361632        2.8503803583       -4.0903319837  S17       234             1.0000000000
      1633       150  LYS       HZ3            -2.8491463826        3.5921673843       -4.8828688772  S17       234             1.0000000000
      1634       150  LYS       QQH6           -2.7090229832        0.6537189567       -4.3358788070  S17       234             1.0000000000
      1635       151  SER       CB              2.3316473983        3.3833480762       -5.8244716902  S17       235             1.0000000000
      1636       151  SER       HB1             3.0324401697        2.7130043558       -6.3491935469  S17       235             1.0000000000
      1637       151  SER       HB2             2.8777496709        4.3142664372       -5.5813068691  S17       235             1.0000000000
      1638       151  SER       OG              1.2240758872        3.6410911505       -6.6952630381  S17       235             1.0000000000
      1639       151  SER       HG1             0.7561458238        4.4767316117       -6.4135529360  S17       235             1.0000000000
      1640       151  SER       QQH7            2.0012723467        2.9045919299       -4.8731164390  S17       235             1.0000000000
      1641       152  PNM       S1             -3.2858277623        9.5140323537       -5.9697767538  S17       523             1.0000000000
      1642       152  PNM       C2             -2.0396613128        8.2773727637       -6.6450539599  S17       523             1.0000000000
      1643       152  PNM       C3             -1.6089298721        7.4599716023       -5.3967641723  S17       523             1.0000000000
      1644       152  PNM       N4             -2.7922589101        7.2999827498       -4.5195577350  S17       523             1.0000000000
      1645       152  PNM       C5             -3.8809935303        8.3450159824       -4.7271302635  S17       523             1.0000000000
      1646       152  PNM       C6             -3.7062227112        8.7746710772       -3.2146151653  S17       523             1.0000000000
      1647       152  PNM       C7             -2.6273237959        7.6801457810       -3.1455134883  S17       523             1.0000000000
      1648       152  PNM       O8             -1.6104610274        7.5588574227       -2.4329469157  S17       523             1.0000000000
      1649       152  PNM       C9             -2.6876033504        7.3816596462       -7.6898453886  S17       523             1.0000000000
      1650       152  PNM       C10            -0.8646643913        9.0272122353       -7.2463382475  S17       523             1.0000000000
      1651       152  PNM       C11            -0.9993289168        6.1235571854       -5.7785862349  S17       523             1.0000000000
      1652       152  PNM       O12            -1.6268786790        5.0562594264       -5.6059939149  S17       523             1.0000000000
      1653       152  PNM       O13             0.2384579991        6.1650290969       -6.2811604206  S17       523             1.0000000000
      1654       152  PNM       N14            -3.0768739735       10.0632550735       -3.0252806822  S17       523             1.0000000000
      1655       152  PNM       C15            -3.6119709893       11.1930525248       -3.5295555813  S17       523             1.0000000000
      1656       152  PNM       O16            -4.6957830982       11.1573963717       -4.1924724540  S17       523             1.0000000000
      1657       152  PNM       C17            -2.8707564975       12.4867380447       -3.2965630701  S17       523             1.0000000000
      1658       152  PNM       C18            -1.8664248940       12.7420400088       -4.3904576810  S17       523             1.0000000000
      1659       152  PNM       C19            -0.5817811194       13.2091939022       -4.0773124251  S17       523             1.0000000000
      1660       152  PNM       C20             0.3524049809       13.4386771459       -5.0901058371  S17       523             1.0000000000
      1661       152  PNM       C21             0.0243822451       13.1778959752       -6.4225367602  S17       523             1.0000000000
      1662       152  PNM       C22            -1.2599057705       12.7276766845       -6.7403951213  S17       523             1.0000000000
      1663       152  PNM       C23            -2.2103045516       12.5335189206       -5.7354000517  S17       523             1.0000000000
      1664       152  PNM       H24            -0.8328636902        8.0430496350       -4.8435540671  S17       523             1.0000000000
      1665       152  PNM       H25            -1.1543346579        9.4999912788       -8.1912816474  S17       523             1.0000000000
      1666       152  PNM       H26            -0.0362703817        8.3381699814       -7.4438297735  S17       523             1.0000000000
      1667       152  PNM       H27            -0.5018752137        9.8125835656       -6.5736189583  S17       523             1.0000000000
      1668       152  PNM       H28            -3.0661143081        7.9753837108       -8.5296008654  S17       523             1.0000000000
      1669       152  PNM       H29            -3.5262037206        6.8180108316       -7.2632590406  S17       523             1.0000000000
      1670       152  PNM       H30            -1.9562622835        6.6621734738       -8.0816881328  S17       523             1.0000000000
      1671       152  PNM       H31            -4.8687775263        7.8920199858       -4.9574717292  S17       523             1.0000000000
      1672       152  PNM       H32            -4.6239635139        8.6694383276       -2.5916901122  S17       523             1.0000000000
      1673       152  PNM       H33            -2.3589200622       12.4625853442       -2.3193211916  S17       523             1.0000000000
      1674       152  PNM       H34            -3.5992250819       13.3152182735       -3.2626554713  S17       523             1.0000000000
      1675       152  PNM       H35            -0.3120861611       13.4051779391       -3.0324838190  S17       523             1.0000000000
      1676       152  PNM       H36             1.3485504227       13.8167114683       -4.8385333439  S17       523             1.0000000000
      1677       152  PNM       H37             0.7656745864       13.3358743577       -7.2141993161  S17       523             1.0000000000
      1678       152  PNM       H38            -1.5266998805       12.5286856322       -7.7843283992  S17       523             1.0000000000
      1679       152  PNM       H39            -3.2281937087       12.2191947548       -5.9952938636  S17       523             1.0000000000
      1680       152  PNM       H40            -2.1797361195       10.0897926303       -2.5021397874  S17       523             1.0000000000
      1681       153  TIP3      OH2            -4.5723332029        7.6366984349       -0.2932811699  S17       290             1.0000000000
      1682       153  TIP3      H1             -5.7816154254        7.4965632674       -0.0711362847  S17       290             1.0000000000
      1683       153  TIP3      H2             -4.0274079103        8.3252352475        0.1957902738  S17       290             1.0000000000
      1684       154  SER       CB             -3.0418575795        5.0663620705       -2.1585562398  S18       70              1.0000000000
      1685       154  SER       HB1            -3.5730130047        4.1950578851       -2.6043206798  S18       70              1.0000000000
      1686       154  SER       HB2            -2.0928820533        5.2227316571       -2.7009657752  S18       70              1.0000000000
      1687       154  SER       OG             -3.8927988654        6.2347438326       -2.2950337835  S18       70              1.0000000000
      1688       154  SER       HG1            -4.1581548523        7.1264567605       -0.9997766122  S18       70              1.0000000000
      1689       154  SER       QQH1           -2.8287928965        4.8468388972       -1.0849182300  S18       70              1.0000000000
      1690       155  LYS       CD             -6.3866507514        3.3722035308       -1.8017964111  S18       73              1.0000000000
      1691       155  LYS       HD1            -7.2230189003        2.9827358257       -2.3944551738  S18       73              1.0000000000
      1692       155  LYS       HD2            -5.4653521999        3.2053748082       -2.3760947497  S18       73              1.0000000000
      1693       155  LYS       QQH2           -6.3322250100        2.8129572783       -0.8595796388  S18       73              1.0000000000
      1694       155  LYS       CE             -6.5617820734        4.8551533629       -1.5458634179  S18       73              1.0000000000
      1695       155  LYS       HE1            -5.8124095421        5.2265969999       -0.8231249284  S18       73              1.0000000000
      1696       155  LYS       HE2            -7.5601692334        5.0800843719       -1.1318076307  S18       73              1.0000000000
      1697       155  LYS       NZ             -6.3688451833        5.6255399561       -2.7715856931  S18       73              1.0000000000
      1698       155  LYS       HZ1            -6.8639809770        5.2425558839       -3.6006171598  S18       73              1.0000000000
      1699       155  LYS       HZ2            -5.2924160343        5.7217478913       -2.9506067514  S18       73              1.0000000000
      1700       155  LYS       HZ3            -6.6908234860        6.6148630653       -2.6506405758  S18       73              1.0000000000
      1701       156  SER       CB             -4.6978532708        4.3738133214       -6.2659856257  S18       130             1.0000000000
      1702       156  SER       HB1            -4.7195493943        5.2835234024       -6.8823331959  S18       130             1.0000000000
      1703       156  SER       HB2            -3.9679049934        3.6694157141       -6.7050139235  S18       130             1.0000000000
      1704       156  SER       OG             -4.2776544599        4.6943541157       -4.9057214697  S18       130             1.0000000000
      1705       156  SER       HG1            -3.6448678177        5.4761001788       -4.9289143512  S18       130             1.0000000000
      1706       156  SER       QQH3           -5.6925004171        3.9011329690       -6.2354347953  S18       130             1.0000000000
      1707       157  GLU       CB             -9.9200806349        9.3177552787        1.0385487731  S18       166             1.0000000000
      1708       157  GLU       HB1            -9.6188298288        9.9349899511        0.1847258601  S18       166             1.0000000000
      1709       157  GLU       HB2           -10.9733335666        9.0645920292        0.9100617147  S18       166             1.0000000000
      1710       157  GLU       QQH4           -9.7855059905        9.8611767528        1.9774901619  S18       166             1.0000000000
      1711       157  GLU       CG             -9.0842271765        8.0491648375        1.0094347305  S18       166             1.0000000000
      1712       157  GLU       HG1            -9.5410451812        7.3243381960        0.3196188193  S18       166             1.0000000000
      1713       157  GLU       HG2            -9.0787837715        7.5581252263        1.9954573018  S18       166             1.0000000000
      1714       157  GLU       CD             -7.6649269341        8.3087523768        0.5748034628  S18       166             1.0000000000
      1715       157  GLU       OE1            -7.1588312298        9.4337652392        0.6005841489  S18       166             1.0000000000
      1716       157  GLU       OE2            -6.9705107951        7.2404077497        0.1443162145  S18       166             1.0000000000
      1717       158  ASN       CB             -2.8241288353       12.0126859621        1.4328220596  S18       170             1.0000000000
      1718       158  ASN       HB1            -1.8622039783       11.9894185227        0.9079296240  S18       170             1.0000000000
      1719       158  ASN       HB2            -3.3538090678       12.9279535929        1.1508743803  S18       170             1.0000000000
      1720       158  ASN       QQH5           -2.6635311196       12.0012622453        2.5173620092  S18       170             1.0000000000
      1721       158  ASN       CG             -3.6398289802       10.8017490518        1.0206118326  S18       170             1.0000000000
      1722       158  ASN       OD1            -3.1921821056        9.6255574279        1.0972203020  S18       170             1.0000000000
      1723       158  ASN       ND2            -4.8701654812       11.0358567435        0.5309408028  S18       170             1.0000000000
      1724       158  ASN       HD21           -5.5162658502       10.2504946317        0.3351084791  S18       170             1.0000000000
      1725       158  ASN       HD22           -5.2087335161       11.9980477607        0.3836906836  S18       170             1.0000000000
      1726       159  LYS       CE             -3.2395412915        1.6166830402       -4.3528103036  S18       234             1.0000000000
      1727       159  LYS       HE1            -3.6305508742        1.8381923256       -3.3519942137  S18       234             1.0000000000
      1728       159  LYS       HE2            -4.0775799417        1.5939442905       -5.0597849378  S18       234             1.0000000000
      1729       159  LYS       NZ             -2.3283780917        2.6765953045       -4.7693329285  S18       234             1.0000000000
      1730       159  LYS       HZ1            -1.8691154988        2.4436082179       -5.6841429318  S18       234             1.0000000000
      1731       159  LYS       HZ2            -1.5559976267        2.8525737639       -4.0887885561  S18       234             1.0000000000
      1732       159  LYS       HZ3            -2.8512794424        3.5951130204       -4.8792863260  S18       234             1.0000000000
      1733       159  LYS       QQH6           -2.7089324449        0.6548990806       -4.3365890135  S18       234             1.0000000000
      1734       160  SER       CB              2.3313986076        3.3838161904       -5.8246634981  S18       235             1.0000000000
      1735       160  SER       HB1             3.0324634829        2.7134894418       -6.3496262537  S18       235             1.0000000000
      1736       160  SER       HB2             2.8778533271        4.3146548623       -5.5812830357  S18       235             1.0000000000
      1737       160  SER       OG              1.2237875543        3.6419826649       -6.6949701908  S18       235             1.0000000000
      1738       160  SER       HG1             0.7558257234        4.4777882432       -6.4132982431  S18       235             1.0000000000
      1739       160  SER       QQH7            2.0013791559        2.9044701958       -4.8732717258  S18       235             1.0000000000
      1740       161  PNM       S1             -3.2868008727        9.5105370824       -5.9703384005  S18       523             1.0000000000
      1741       161  PNM       C2             -2.0393787911        8.2747817940       -6.6437049550  S18       523             1.0000000000
      1742       161  PNM       C3             -1.6115906936        7.4573949030       -5.3940629473  S18       523             1.0000000000
      1743       161  PNM       N4             -2.7971544894        7.2935155195       -4.5219454514  S18       523             1.0000000000
      1744       161  PNM       C5             -3.8816659571        8.3408405861       -4.7279463973  S18       523             1.0000000000
      1745       161  PNM       C6             -3.7084090735        8.7695514748       -3.2166605287  S18       523             1.0000000000
      1746       161  PNM       C7             -2.6378162383        7.6653072338       -3.1406890600  S18       523             1.0000000000
      1747       161  PNM       O8             -1.6122540102        7.5606505957       -2.4356370619  S18       523             1.0000000000
      1748       161  PNM       C9             -2.6860857192        7.3797431109       -7.6902316276  S18       523             1.0000000000
      1749       161  PNM       C10            -0.8636851016        9.0248190172       -7.2435261113  S18       523             1.0000000000
      1750       161  PNM       C11            -0.9999744481        6.1220783331       -5.7773171238  S18       523             1.0000000000
      1751       161  PNM       O12            -1.6239286958        5.0541719612       -5.6081069846  S18       523             1.0000000000
      1752       161  PNM       O13             0.2387728533        6.1659825235       -6.2812531548  S18       523             1.0000000000
      1753       161  PNM       N14            -3.0756743829       10.0573650856       -3.0277869082  S18       523             1.0000000000
      1754       161  PNM       C15            -3.6097163410       11.1876312917       -3.5286735832  S18       523             1.0000000000
      1755       161  PNM       O16            -4.6976213279       11.1561596611       -4.1873743789  S18       523             1.0000000000
      1756       161  PNM       C17            -2.8683133982       12.4819003711       -3.2961177636  S18       523             1.0000000000
      1757       161  PNM       C18            -1.8651645940       12.7394279087       -4.3904764077  S18       523             1.0000000000
      1758       161  PNM       C19            -0.5810893218       13.2082603960       -4.0777050072  S18       523             1.0000000000
      1759       161  PNM       C20             0.3524787896       13.4390719693       -5.0907483996  S18       523             1.0000000000
      1760       161  PNM       C21             0.0242240254       13.1782594520       -6.4231088299  S18       523             1.0000000000
      1761       161  PNM       C22            -1.2597327380       12.7268145834       -6.7406007578  S18       523             1.0000000000
      1762       161  PNM       C23            -2.2095164539       12.5311582725       -5.7353349427  S18       523             1.0000000000
      1763       161  PNM       H24            -0.8354573105        8.0415514602       -4.8406308142  S18       523             1.0000000000
      1764       161  PNM       H25            -1.1515657623        9.4976442440       -8.1895310758  S18       523             1.0000000000
      1765       161  PNM       H26            -0.0347463787        8.3361797169       -7.4402159193  S18       523             1.0000000000
      1766       161  PNM       H27            -0.5020252859        9.8113483198       -6.5713907843  S18       523             1.0000000000
      1767       161  PNM       H28            -3.0639318205        7.9741184825       -8.5302126633  S18       523             1.0000000000
      1768       161  PNM       H29            -3.5256642895        6.8166780635       -7.2646873081  S18       523             1.0000000000
      1769       161  PNM       H30            -1.9543406058        6.6604591694       -8.0817717869  S18       523             1.0000000000
      1770       161  PNM       H31            -4.8711328066        7.8912050579       -4.9587278075  S18       523             1.0000000000
      1771       161  PNM       H32            -4.6288549084        8.6696931413       -2.5964153688  S18       523             1.0000000000
      1772       161  PNM       H33            -2.3559404532       12.4586035528       -2.3190251218  S18       523             1.0000000000
      1773       161  PNM       H34            -3.5968386548       13.3109259080       -3.2609155345  S18       523             1.0000000000
      1774       161  PNM       H35            -0.3112110673       13.4039890034       -3.0327067409  S18       523             1.0000000000
      1775       161  PNM       H36             1.3486545412       13.8173374669       -4.8391199145  S18       523             1.0000000000
      1776       161  PNM       H37             0.7655906609       13.3364400818       -7.2148380441  S18       523             1.0000000000
      1777       161  PNM       H38            -1.5264888352       12.5273854576       -7.7845980701  S18       523             1.0000000000
      1778       161  PNM       H39            -3.2271089408       12.2152384038       -5.9948757530  S18       523             1.0000000000
      1779       161  PNM       H40            -2.1749410619       10.0826564953       -2.5098531143  S18       523             1.0000000000
      1780       162  TIP3      OH2            -4.5764819053        7.6580401679       -0.2656402042  S18       290             1.0000000000
      1781       162  TIP3      H1             -5.9370267341        7.4808962859       -0.0404281206  S18       290             1.0000000000
      1782       162  TIP3      H2             -3.9957709324        8.3285287086        0.1903474560  S18       290             1.0000000000
      1783       163  SER       CB             -3.0307462388        5.0633388702       -2.1692827235  S19       70              1.0000000000
      1784       163  SER       HB1            -3.5585371206        4.1907063684       -2.6131802752  S19       70              1.0000000000
      1785       163  SER       HB2            -2.0793915300        5.2130023847       -2.7059868844  S19       70              1.0000000000
      1786       163  SER       OG             -3.8793826471        6.2310859266       -2.3188038502  S19       70              1.0000000000
      1787       163  SER       HG1            -4.1222402731        7.1514617908       -0.9778922365  S19       70              1.0000000000
      1788       163  SER       QQH1           -2.8270607817        4.8534537592       -1.0939047085  S19       70              1.0000000000
      1789       164  LYS       CD             -6.3814799391        3.3691709488       -1.8094705906  S19       73              1.0000000000
      1790       164  LYS       HD1            -7.2199781577        2.9806683867       -2.3990227427  S19       73              1.0000000000
      1791       164  LYS       HD2            -5.4624935997        3.1939862217       -2.3838475287  S19       73              1.0000000000
      1792       164  LYS       QQH2           -6.3287963115        2.8152314575       -0.8641535693  S19       73              1.0000000000
      1793       164  LYS       CE             -6.5491128733        4.8545250605       -1.5619013829  S19       73              1.0000000000
      1794       164  LYS       HE1            -5.7988019752        5.2248932665       -0.8396140132  S19       73              1.0000000000
      1795       164  LYS       HE2            -7.5487234215        5.0855885915       -1.1523587620  S19       73              1.0000000000
      1796       164  LYS       NZ             -6.3479283992        5.6187832844       -2.7900352279  S19       73              1.0000000000
      1797       164  LYS       HZ1            -6.8290989499        5.2284762414       -3.6227144511  S19       73              1.0000000000
      1798       164  LYS       HZ2            -5.2689449115        5.7213591886       -2.9555223149  S19       73              1.0000000000
      1799       164  LYS       HZ3            -6.6742825045        6.6076689872       -2.6800631169  S19       73              1.0000000000
      1800       165  SER       CB             -4.6993707841        4.3762468045       -6.2628033031  S19       130             1.0000000000
      1801       165  SER       HB1            -4.7196158528        5.2873770485       -6.8760828979  S19       130             1.0000000000
      1802       165  SER       HB2            -3.9679926257        3.6731485188       -6.7003725591  S19       130             1.0000000000
      1803       165  SER       OG             -4.2837996959        4.6932337715       -4.9008541512  S19       130             1.0000000000
      1804       165  SER       HG1            -3.6513349359        5.4750245609       -4.9211409691  S19       130             1.0000000000
      1805       165  SER       QQH3           -5.6935542475        3.9035369381       -6.2362451632  S19       130             1.0000000000
      1806       166  GLU       CB             -9.9264728074        9.3203448100        1.0397918464  S19       166             1.0000000000
      1807       166  GLU       HB1            -9.6234137647        9.9367454762        0.1842359958  S19       166             1.0000000000
      1808       166  GLU       HB2           -10.9812735256        9.0684870544        0.9115393187  S19       166             1.0000000000
      1809       166  GLU       QQH4           -9.7902687809        9.8638514015        1.9801482908  S19       166             1.0000000000
      1810       166  GLU       CG             -9.0933431919        8.0510559962        1.0116873501  S19       166             1.0000000000
      1811       166  GLU       HG1            -9.5444459085        7.3266765190        0.3151383526  S19       166             1.0000000000
      1812       166  GLU       HG2            -9.0901795069        7.5553707790        1.9974210867  S19       166             1.0000000000
      1813       166  GLU       CD             -7.6759192998        8.3141424467        0.5839003854  S19       166             1.0000000000
      1814       166  GLU       OE1            -7.1628346537        9.4327633115        0.6027099663  S19       166             1.0000000000
      1815       166  GLU       OE2            -6.9848130790        7.2358592710        0.1601203606  S19       166             1.0000000000
      1816       167  ASN       CB             -2.8223218335       12.0165896734        1.4341321263  S19       170             1.0000000000
      1817       167  ASN       HB1            -1.8601829727       11.9937385680        0.9094645680  S19       170             1.0000000000
      1818       167  ASN       HB2            -3.3521480374       12.9321452889        1.1526932140  S19       170             1.0000000000
      1819       167  ASN       QQH5           -2.6612300946       12.0045289954        2.5187266939  S19       170             1.0000000000
      1820       167  ASN       CG             -3.6360616017       10.8057714353        1.0213361493  S19       170             1.0000000000
      1821       167  ASN       OD1            -3.1878428687        9.6309141536        1.1048196205  S19       170             1.0000000000
      1822       167  ASN       ND2            -4.8647454896       11.0383799431        0.5263333245  S19       170             1.0000000000
      1823       167  ASN       HD21           -5.5005561962       10.2491572355        0.3161858524  S19       170             1.0000000000
      1824       167  ASN       HD22           -5.2009627035       12.0002607123        0.3689424982  S19       170             1.0000000000
      1825       168  LYS       CE             -3.2396936836        1.6193858425       -4.3532113361  S19       234             1.0000000000
      1826       168  LYS       HE1            -3.6310859075        1.8398746060       -3.3527501101  S19       234             1.0000000000
      1827       168  LYS       HE2            -4.0770208821        1.5972015455       -5.0604426215  S19       234             1.0000000000
      1828       168  LYS       NZ             -2.3289837136        2.6799404842       -4.7681801982  S19       234             1.0000000000
      1829       168  LYS       HZ1            -1.8698250661        2.4493789837       -5.6832513245  S19       234             1.0000000000
      1830       168  LYS       HZ2            -1.5565324887        2.8550684389       -4.0881264783  S19       234             1.0000000000
      1831       168  LYS       HZ3            -2.8510434812        3.5981547091       -4.8766928549  S19       234             1.0000000000
      1832       168  LYS       QQH6           -2.7088759987        0.6582618916       -4.3377556340  S19       234             1.0000000000
      1833       169  SER       CB              2.3307780083        3.3847060463       -5.8247960639  S19       235             1.0000000000
      1834       169  SER       HB1             3.0315799284        2.7148235989       -6.3500868984  S19       235             1.0000000000
      1835       169  SER       HB2             2.8771988096        4.3150592738       -5.5812304193  S19       235             1.0000000000
      1836       169  SER       OG              1.2229784317        3.6432696460       -6.6946266326  S19       235             1.0000000000
      1837       169  SER       HG1             0.7556886829        4.4794650358       -6.4132218468  S19       235             1.0000000000
      1838       169  SER       QQH7            2.0011987678        2.9050563278       -4.8738039261  S19       235             1.0000000000
      1839       170  PNM       S1             -3.2886913124        9.5052996992       -5.9720446908  S19       523             1.0000000000
      1840       170  PNM       C2             -2.0393803649        8.2706594793       -6.6414067825  S19       523             1.0000000000
      1841       170  PNM       C3             -1.6160677739        7.4528071227       -5.3903399042  S19       523             1.0000000000
      1842       170  PNM       N4             -2.8055649007        7.2822426866       -4.5257425809  S19       523             1.0000000000
      1843       170  PNM       C5             -3.8838309111        8.3349255848       -4.7298722975  S19       523             1.0000000000
      1844       170  PNM       C6             -3.7124498008        8.7622381604       -3.2198360550  S19       523             1.0000000000
      1845       170  PNM       C7             -2.6517730195        7.6473133517       -3.1366029083  S19       523             1.0000000000
      1846       170  PNM       O8             -1.6148996178        7.5608733554       -2.4387541409  S19       523             1.0000000000
      1847       170  PNM       C9             -2.6833662597        7.3768367656       -7.6907097503  S19       523             1.0000000000
      1848       170  PNM       C10            -0.8623857101        9.0206743145       -7.2381443574  S19       523             1.0000000000
      1849       170  PNM       C11            -1.0002003277        6.1203579215       -5.7754714108  S19       523             1.0000000000
      1850       170  PNM       O12            -1.6204373006        5.0493400971       -5.6100260363  S19       523             1.0000000000
      1851       170  PNM       O13             0.2386683652        6.1678658155       -6.2809357835  S19       523             1.0000000000
      1852       170  PNM       N14            -3.0728955160       10.0467551851       -3.0321918021  S19       523             1.0000000000
      1853       170  PNM       C15            -3.6064718347       11.1794419334       -3.5272484074  S19       523             1.0000000000
      1854       170  PNM       O16            -4.6995338142       11.1531512199       -4.1786270636  S19       523             1.0000000000
      1855       170  PNM       C17            -2.8641129463       12.4732634608       -3.2949524036  S19       523             1.0000000000
      1856       170  PNM       C18            -1.8632026411       12.7348280396       -4.3901841880  S19       523             1.0000000000
      1857       170  PNM       C19            -0.5800560751       13.2065898466       -4.0781787154  S19       523             1.0000000000
      1858       170  PNM       C20             0.3524005007       13.4397232814       -5.0916001840  S19       523             1.0000000000
      1859       170  PNM       C21             0.0237891773       13.1788978837       -6.4237877153  S19       523             1.0000000000
      1860       170  PNM       C22            -1.2595419568       12.7254421584       -6.7406323813  S19       523             1.0000000000
      1861       170  PNM       C23            -2.2081575056       12.5271697411       -5.7348865578  S19       523             1.0000000000
      1862       170  PNM       H24            -0.8454547033        8.0373458390       -4.8306498546  S19       523             1.0000000000
      1863       170  PNM       H25            -1.1476002437        9.4927914509       -8.1849419823  S19       523             1.0000000000
      1864       170  PNM       H26            -0.0331083216        8.3325099186       -7.4316348570  S19       523             1.0000000000
      1865       170  PNM       H27            -0.5030232115        9.8070294771       -6.5655842949  S19       523             1.0000000000
      1866       170  PNM       H28            -3.0587224545        7.9721309746       -8.5306463342  S19       523             1.0000000000
      1867       170  PNM       H29            -3.5238885113        6.8132516951       -7.2688031511  S19       523             1.0000000000
      1868       170  PNM       H30            -1.9511914166        6.6583544243       -8.0814612190  S19       523             1.0000000000
      1869       170  PNM       H31            -4.8747235060        7.8905865175       -4.9617352232  S19       523             1.0000000000
      1870       170  PNM       H32            -4.6357984916        8.6721144347       -2.6039603186  S19       523             1.0000000000
      1871       170  PNM       H33            -2.3500054430       12.4489157860       -2.3191984298  S19       523             1.0000000000
      1872       170  PNM       H34            -3.5938769511       13.3011371378       -3.2569463781  S19       523             1.0000000000
      1873       170  PNM       H35            -0.3096345464       13.4020205400       -3.0335029616  S19       523             1.0000000000
      1874       170  PNM       H36             1.3479509434       13.8194487314       -4.8406117273  S19       523             1.0000000000
      1875       170  PNM       H37             0.7644335102       13.3380970398       -7.2156445430  S19       523             1.0000000000
      1876       170  PNM       H38            -1.5262818532       12.5257137490       -7.7843181243  S19       523             1.0000000000
      1877       170  PNM       H39            -3.2246413008       12.2082006642       -5.9937836415  S19       523             1.0000000000
      1878       170  PNM       H40            -2.1686274366       10.0653212417       -2.5208739006  S19       523             1.0000000000
      1879       171  TIP3      OH2            -4.5681989204        7.6737290235       -0.2460195857  S19       290             1.0000000000
      1880       171  TIP3      H1             -5.9841913907        7.4863651720       -0.0180893336  S19       290             1.0000000000
      1881       171  TIP3      H2             -3.9838206823        8.3443141769        0.2134116875  S19       290             1.0000000000
      1882       172  SER       CB             -3.0184445656        5.0637696388       -2.1792901932  S20       70              1.0000000000
      1883       172  SER       HB1            -3.5487102640        4.1924930248       -2.6209433481  S20       70              1.0000000000
      1884       172  SER       HB2            -2.0650940757        5.2084173973       -2.7123274319  S20       70              1.0000000000
      1885       172  SER       OG             -3.8627664710        6.2341136583       -2.3385083919  S20       70              1.0000000000
      1886       172  SER       HG1            -4.1029162723        7.1728675726       -0.9614735984  S20       70              1.0000000000
      1887       172  SER       QQH1           -2.8222148527        4.8614881082       -1.1021523455  S20       70              1.0000000000
      1888       173  LYS       CD             -6.3754620604        3.3660962741       -1.8177747299  S20       73              1.0000000000
      1889       173  LYS       HD1            -7.2171810337        2.9794566780       -2.4038059829  S20       73              1.0000000000
      1890       173  LYS       HD2            -5.4585089931        3.1821869836       -2.3928472214  S20       73              1.0000000000
      1891       173  LYS       QQH2           -6.3245331529        2.8178231593       -0.8692698102  S20       73              1.0000000000
      1892       173  LYS       CE             -6.5343553053        4.8539354169       -1.5788077361  S20       73              1.0000000000
      1893       173  LYS       HE1            -5.7842098072        5.2247294117       -0.8568616754  S20       73              1.0000000000
      1894       173  LYS       HE2            -7.5327130846        5.0925356257       -1.1714638407  S20       73              1.0000000000
      1895       173  LYS       NZ             -6.3288968479        5.6114334823       -2.8106818601  S20       73              1.0000000000
      1896       173  LYS       HZ1            -6.8136751093        5.2197247137       -3.6401828123  S20       73              1.0000000000
      1897       173  LYS       HZ2            -5.2543057721        5.7058083527       -2.9842039372  S20       73              1.0000000000
      1898       173  LYS       HZ3            -6.6525458300        6.6015666174       -2.7045225038  S20       73              1.0000000000
      1899       174  SER       CB             -4.7015542656        4.3787684389       -6.2589620137  S20       130             1.0000000000
      1900       174  SER       HB1            -4.7204442019        5.2913094625       -6.8699687515  S20       130             1.0000000000
      1901       174  SER       HB2            -3.9683284289        3.6770712245       -6.6951996752  S20       130             1.0000000000
      1902       174  SER       OG             -4.2909575926        4.6931914697       -4.8949958855  S20       130             1.0000000000
      1903       174  SER       HG1            -3.6529516900        5.4699472079       -4.9176101805  S20       130             1.0000000000
      1904       174  SER       QQH3           -5.6955289967        3.9055721122       -6.2369541812  S20       130             1.0000000000
      1905       175  GLU       CB             -9.9336315173        9.3235833688        1.0411460955  S20       166             1.0000000000
      1906       175  GLU       HB1            -9.6287997431        9.9385422633        0.1849385244  S20       166             1.0000000000
      1907       175  GLU       HB2           -10.9893872667        9.0743508470        0.9130242706  S20       166             1.0000000000
      1908       175  GLU       QQH4           -9.7961525837        9.8675218109        1.9813958830  S20       166             1.0000000000
      1909       175  GLU       CG             -9.1036798992        8.0535414660        1.0144490338  S20       166             1.0000000000
      1910       175  GLU       HG1            -9.5514709898        7.3309778058        0.3139335566  S20       166             1.0000000000
      1911       175  GLU       HG2            -9.1044777799        7.5547808749        1.9987768687  S20       166             1.0000000000
      1912       175  GLU       CD             -7.6861362582        8.3166843597        0.5920858975  S20       166             1.0000000000
      1913       175  GLU       OE1            -7.1669987784        9.4317605423        0.6051262688  S20       166             1.0000000000
      1914       175  GLU       OE2            -6.9950580245        7.2315035359        0.1743389055  S20       166             1.0000000000
      1915       176  ASN       CB             -2.8208356648       12.0212758528        1.4353990657  S20       170             1.0000000000
      1916       176  ASN       HB1            -1.8588077399       11.9986602037        0.9104951504  S20       170             1.0000000000
      1917       176  ASN       HB2            -3.3509617001       12.9370733444        1.1548802861  S20       170             1.0000000000
      1918       176  ASN       QQH5           -2.6592213201       12.0081484778        2.5199041272  S20       170             1.0000000000
      1919       176  ASN       CG             -3.6326036596       10.8104887908        1.0223805144  S20       170             1.0000000000
      1920       176  ASN       OD1            -3.1833067779        9.6366402397        1.1137693718  S20       170             1.0000000000
      1921       176  ASN       ND2            -4.8593124570       11.0403218703        0.5211333675  S20       170             1.0000000000
      1922       176  ASN       HD21           -5.4905617977       10.2497698295        0.3032212110  S20       170             1.0000000000
      1923       176  ASN       HD22           -5.1944738310       12.0012748768        0.3544412289  S20       170             1.0000000000
      1924       177  LYS       CE             -3.2398661992        1.6221561115       -4.3537343534  S20       234             1.0000000000
      1925       177  LYS       HE1            -3.6317218387        1.8415809472       -3.3532182817  S20       234             1.0000000000
      1926       177  LYS       HE2            -4.0768938670        1.6002309336       -5.0613552803  S20       234             1.0000000000
      1927       177  LYS       NZ             -2.3291808562        2.6830311915       -4.7675028762  S20       234             1.0000000000
      1928       177  LYS       HZ1            -1.8701968513        2.4535835133       -5.6829120634  S20       234             1.0000000000
      1929       177  LYS       HZ2            -1.5560882556        2.8567318464       -4.0879144745  S20       234             1.0000000000
      1930       177  LYS       HZ3            -2.8500995050        3.6012537183       -4.8752825554  S20       234             1.0000000000
      1931       177  LYS       QQH6           -2.7088668734        0.6613170646       -4.3388043392  S20       234             1.0000000000
      1932       178  SER       CB              2.3301476701        3.3856668680       -5.8248706327  S20       235             1.0000000000
      1933       178  SER       HB1             3.0306851031        2.7160353718       -6.3507751985  S20       235             1.0000000000
      1934       178  SER       HB2             2.8767288073        4.3158182987       -5.5810515068  S20       235             1.0000000000
      1935       178  SER       OG              1.2220906198        3.6447419823       -6.6941647936  S20       235             1.0000000000
      1936       178  SER       HG1             0.7553737778        4.4813896078       -6.4129121077  S20       235             1.0000000000
      1937       178  SER       QQH7            2.0008553997        2.9055623887       -4.8739672725  S20       235             1.0000000000
      1938       179  PNM       S1             -3.2907897330        9.4995437749       -5.9736272570  S20       523             1.0000000000
      1939       179  PNM       C2             -2.0394864325        8.2660179272       -6.6388843196  S20       523             1.0000000000
      1940       179  PNM       C3             -1.6212404047        7.4475579657       -5.3863028906  S20       523             1.0000000000
      1941       179  PNM       N4             -2.8151130280        7.2700534619       -4.5299446155  S20       523             1.0000000000
      1942       179  PNM       C5             -3.8867472695        8.3283207646       -4.7322183827  S20       523             1.0000000000
      1943       179  PNM       C6             -3.7169196499        8.7542764624       -3.2233447993  S20       523             1.0000000000
      1944       179  PNM       C7             -2.6677219916        7.6274011727       -3.1321606310  S20       523             1.0000000000
      1945       179  PNM       O8             -1.6188700159        7.5593905986       -2.4421717102  S20       523             1.0000000000
      1946       179  PNM       C9             -2.6804884851        7.3736498441       -7.6913991481  S20       523             1.0000000000
      1947       179  PNM       C10            -0.8609024383        9.0160954213       -7.2321276872  S20       523             1.0000000000
      1948       179  PNM       C11            -1.0004245114        6.1184438137       -5.7734131213  S20       523             1.0000000000
      1949       179  PNM       O12            -1.6168390384        5.0440026235       -5.6111985342  S20       523             1.0000000000
      1950       179  PNM       O13             0.2379314427        6.1698302811       -6.2802740488  S20       523             1.0000000000
      1951       179  PNM       N14            -3.0691203676       10.0347416471       -3.0373295836  S20       523             1.0000000000
      1952       179  PNM       C15            -3.6025451524       11.1701109388       -3.5255531643  S20       523             1.0000000000
      1953       179  PNM       O16            -4.7008530736       11.1491345141       -4.1691977427  S20       523             1.0000000000
      1954       179  PNM       C17            -2.8592804629       12.4634963633       -3.2934147727  S20       523             1.0000000000
      1955       179  PNM       C18            -1.8609169409       12.7294663509       -4.3897508459  S20       523             1.0000000000
      1956       179  PNM       C19            -0.5788267510       13.2046025528       -4.0785918995  S20       523             1.0000000000
      1957       179  PNM       C20             0.3524115454       13.4404107479       -5.0924676754  S20       523             1.0000000000
      1958       179  PNM       C21             0.0233926935       13.1795886207       -6.4245395871  S20       523             1.0000000000
      1959       179  PNM       C22            -1.2593220629       12.7239249190       -6.7406887714  S20       523             1.0000000000
      1960       179  PNM       C23            -2.2066583374       12.5226516158       -5.7343470239  S20       523             1.0000000000
      1961       179  PNM       H24            -0.8554174484        8.0331497438       -4.8213829732  S20       523             1.0000000000
      1962       179  PNM       H25            -1.1432481553        9.4877232617       -8.1798719809  S20       523             1.0000000000
      1963       179  PNM       H26            -0.0307708148        8.3282091581       -7.4226987679  S20       523             1.0000000000
      1964       179  PNM       H27            -0.5039017120        9.8029598859       -6.5591095088  S20       523             1.0000000000
      1965       179  PNM       H28            -3.0534726454        7.9705289995       -8.5312282177  S20       523             1.0000000000
      1966       179  PNM       H29            -3.5224225457        6.8095812631       -7.2730301137  S20       523             1.0000000000
      1967       179  PNM       H30            -1.9474431802        6.6555334582       -8.0813931615  S20       523             1.0000000000
      1968       179  PNM       H31            -4.8798549602        7.8887540622       -4.9650447110  S20       523             1.0000000000
      1969       179  PNM       H32            -4.6438761545        8.6752291908       -2.6112540026  S20       523             1.0000000000
      1970       179  PNM       H33            -2.3434157308       12.4382441255       -2.3185580143  S20       523             1.0000000000
      1971       179  PNM       H34            -3.5898672903       13.2902656881       -3.2523957396  S20       523             1.0000000000
      1972       179  PNM       H35            -0.3079899536       13.3998528104       -3.0339999761  S20       523             1.0000000000
      1973       179  PNM       H36             1.3474433658       13.8218679947       -4.8419405519  S20       523             1.0000000000
      1974       179  PNM       H37             0.7634036055       13.3401070867       -7.2167394023  S20       523             1.0000000000
      1975       179  PNM       H38            -1.5263012416       12.5241301458       -7.7843498986  S20       523             1.0000000000
      1976       179  PNM       H39            -3.2224253848       12.2010223484       -5.9927895649  S20       523             1.0000000000
      1977       179  PNM       H40            -2.1612884274       10.0476008635       -2.5320879942  S20       523             1.0000000000
      1978       180  TIP3      OH2            -4.5587513643        7.6872667800       -0.2280209666  S20       290             1.0000000000
      1979       180  TIP3      H1             -5.9905080276        7.4894707444       -0.0032876604  S20       290             1.0000000000
      1980       180  TIP3      H2             -3.9777061729        8.3611244328        0.2374850662  S20       290             1.0000000000
      1981       181  SER       CB             -3.0066439272        5.0677526364       -2.1879909436  S21       70              1.0000000000
      1982       181  SER       HB1            -3.5430247795        4.2001833888       -2.6281926915  S21       70              1.0000000000
      1983       181  SER       HB2            -2.0515726812        5.2051821559       -2.7177705340  S21       70              1.0000000000
      1984       181  SER       OG             -3.8435134518        6.2443972398       -2.3550461060  S21       70              1.0000000000
      1985       181  SER       HG1            -4.0856253934        7.1973587339       -0.9472897329  S21       70              1.0000000000
      1986       181  SER       QQH1           -2.8168103285        4.8719547680       -1.1096118946  S21       70              1.0000000000
      1987       182  LYS       CD             -6.3695429066        3.3631391207       -1.8257695344  S21       73              1.0000000000
      1988       182  LYS       HD1            -7.2142892726        2.9782498630       -2.4083776826  S21       73              1.0000000000
      1989       182  LYS       HD2            -5.4549521166        3.1698249763       -2.4016434307  S21       73              1.0000000000
      1990       182  LYS       QQH2           -6.3203505455        2.8203228874       -0.8742125298  S21       73              1.0000000000
      1991       182  LYS       CE             -6.5192128729        4.8534783300       -1.5951867255  S21       73              1.0000000000
      1992       182  LYS       HE1            -5.7664744929        5.2250680807       -0.8764372021  S21       73              1.0000000000
      1993       182  LYS       HE2            -7.5162604746        5.1006174486       -1.1896811913  S21       73              1.0000000000
      1994       182  LYS       NZ             -6.3124560927        5.6040420381       -2.8318982559  S21       73              1.0000000000
      1995       182  LYS       HZ1            -6.8123728780        5.2171929477       -3.6551753331  S21       73              1.0000000000
      1996       182  LYS       HZ2            -5.2459510929        5.6791876847       -3.0261902396  S21       73              1.0000000000
      1997       182  LYS       HZ3            -6.6226779581        6.5992180263       -2.7261815976  S21       73              1.0000000000
      1998       183  SER       CB             -4.7038943959        4.3815647699       -6.2546471903  S21       130             1.0000000000
      1999       183  SER       HB1            -4.7215375740        5.2954928275       -6.8633671073  S21       130             1.0000000000
      2000       183  SER       HB2            -3.9681929950        3.6812957279       -6.6888077889  S21       130             1.0000000000
      2001       183  SER       OG             -4.2983148022        4.6946325216       -4.8884753300  S21       130             1.0000000000
      2002       183  SER       HG1            -3.6491846971        5.4621674166       -4.9158587180  S21       130             1.0000000000
      2003       183  SER       QQH3           -5.6976048963        3.9076109737       -6.2368581351  S21       130             1.0000000000
      2004       184  GLU       CB             -9.9401787939        9.3267469830        1.0423055850  S21       166             1.0000000000
      2005       184  GLU       HB1            -9.6339124658        9.9404926200        0.1856690541  S21       166             1.0000000000
      2006       184  GLU       HB2           -10.9965747627        9.0798384561        0.9141641007  S21       166             1.0000000000
      2007       184  GLU       QQH4           -9.8016885345        9.8711978770        1.9822575938  S21       166             1.0000000000
      2008       184  GLU       CG             -9.1130506157        8.0557268684        1.0169503897  S21       166             1.0000000000
      2009       184  GLU       HG1            -9.5587976658        7.3347271070        0.3135374643  S21       166             1.0000000000
      2010       184  GLU       HG2            -9.1176104740        7.5548777804        2.0004023438  S21       166             1.0000000000
      2011       184  GLU       CD             -7.6948933726        8.3179760941        0.5990144668  S21       166             1.0000000000
      2012       184  GLU       OE1            -7.1711505514        9.4301930892        0.6074974851  S21       166             1.0000000000
      2013       184  GLU       OE2            -7.0039886629        7.2275331807        0.1868386838  S21       166             1.0000000000
      2014       185  ASN       CB             -2.8197890749       12.0259291052        1.4365140502  S21       170             1.0000000000
      2015       185  ASN       HB1            -1.8578687161       12.0036646009        0.9113045368  S21       170             1.0000000000
      2016       185  ASN       HB2            -3.3502602838       12.9419993504        1.1570036334  S21       170             1.0000000000
      2017       185  ASN       QQH5           -2.6573949710       12.0116719133        2.5209195781  S21       170             1.0000000000
      2018       185  ASN       CG             -3.6296511021       10.8148637694        1.0234804572  S21       170             1.0000000000
      2019       185  ASN       OD1            -3.1794475864        9.6421509492        1.1228601946  S21       170             1.0000000000
      2020       185  ASN       ND2            -4.8544362412       11.0418773014        0.5160927853  S21       170             1.0000000000
      2021       185  ASN       HD21           -5.4824057066       10.2503645719        0.2941558181  S21       170             1.0000000000
      2022       185  ASN       HD22           -5.1879908980       12.0020200722        0.3416660810  S21       170             1.0000000000
      2023       186  LYS       CE             -3.2400160820        1.6247910317       -4.3543730405  S21       234             1.0000000000
      2024       186  LYS       HE1            -3.6321525830        1.8434357506       -3.3537876120  S21       234             1.0000000000
      2025       186  LYS       HE2            -4.0767891226        1.6032667411       -5.0623338501  S21       234             1.0000000000
      2026       186  LYS       NZ             -2.3291324645        2.6857505232       -4.7672266140  S21       234             1.0000000000
      2027       186  LYS       HZ1            -1.8702045030        2.4574798923       -5.6832186291  S21       234             1.0000000000
      2028       186  LYS       HZ2            -1.5551605762        2.8583643385       -4.0881428745  S21       234             1.0000000000
      2029       186  LYS       HZ3            -2.8479776206        3.6041762096       -4.8745006717  S21       234             1.0000000000
      2030       186  LYS       QQH6           -2.7088098845        0.6641462769       -4.3399220353  S21       234             1.0000000000
      2031       187  SER       CB              2.3295141112        3.3865887081       -5.8249426953  S21       235             1.0000000000
      2032       187  SER       HB1             3.0298092651        2.7171518386       -6.3514562710  S21       235             1.0000000000
      2033       187  SER       HB2             2.8762585580        4.3165091975       -5.5808527636  S21       235             1.0000000000
      2034       187  SER       OG              1.2211567180        3.6462100675       -6.6937354005  S21       235             1.0000000000
      2035       187  SER       HG1             0.7549566270        4.4833346245       -6.4124873893  S21       235             1.0000000000
      2036       187  SER       QQH7            2.0005145963        2.9060902085       -4.8741091519  S21       235             1.0000000000
      2037       188  PNM       S1             -3.2930212955        9.4937330705       -5.9752396275  S21       523             1.0000000000
      2038       188  PNM       C2             -2.0397808489        8.2613618757       -6.6363330746  S21       523             1.0000000000
      2039       188  PNM       C3             -1.6269780442        7.4421568495       -5.3820903493  S21       523             1.0000000000
      2040       188  PNM       N4             -2.8257096542        7.2571116689       -4.5346167716  S21       523             1.0000000000
      2041       188  PNM       C5             -3.8897691172        8.3217102383       -4.7345269113  S21       523             1.0000000000
      2042       188  PNM       C6             -3.7214989155        8.7462448029       -3.2270172263  S21       523             1.0000000000
      2043       188  PNM       C7             -2.6869856250        7.6040630272       -3.1256192060  S21       523             1.0000000000
      2044       188  PNM       O8             -1.6233340594        7.5566620920       -2.4450970115  S21       523             1.0000000000
      2045       188  PNM       C9             -2.6777999166        7.3706582998       -7.6922753452  S21       523             1.0000000000
      2046       188  PNM       C10            -0.8595419555        9.0115026812       -7.2260934018  S21       523             1.0000000000
      2047       188  PNM       C11            -1.0007655452        6.1165980891       -5.7712459219  S21       523             1.0000000000
      2048       188  PNM       O12            -1.6133036739        5.0384481700       -5.6117450874  S21       523             1.0000000000
      2049       188  PNM       O13             0.2368695424        6.1717443899       -6.2795243896  S21       523             1.0000000000
      2050       188  PNM       N14            -3.0648589024       10.0222743553       -3.0427374080  S21       523             1.0000000000
      2051       188  PNM       C15            -3.5981584279       11.1603353626       -3.5238022411  S21       523             1.0000000000
      2052       188  PNM       O16            -4.7017055557       11.1445664529       -4.1600150906  S21       523             1.0000000000
      2053       188  PNM       C17            -2.8544860534       12.4536273711       -3.2918068413  S21       523             1.0000000000
      2054       188  PNM       C18            -1.8586320961       12.7239814796       -4.3892314845  S21       523             1.0000000000
      2055       188  PNM       C19            -0.5775962100       13.2025331770       -4.0789335437  S21       523             1.0000000000
      2056       188  PNM       C20             0.3524294907       13.4410571209       -5.0932690301  S21       523             1.0000000000
      2057       188  PNM       C21             0.0229957880       13.1802664017       -6.4252490467  S21       523             1.0000000000
      2058       188  PNM       C22            -1.2591369717       12.7224608453       -6.7407106113  S21       523             1.0000000000
      2059       188  PNM       C23            -2.2051760425       12.5181466199       -5.7337600991  S21       523             1.0000000000
      2060       188  PNM       H24            -0.8671739454        8.0288032791       -4.8103062136  S21       523             1.0000000000
      2061       188  PNM       H25            -1.1392497661        9.4828706916       -8.1747900643  S21       523             1.0000000000
      2062       188  PNM       H26            -0.0285408042        8.3238586299       -7.4136812407  S21       523             1.0000000000
      2063       188  PNM       H27            -0.5047335434        9.7985737128       -6.5523600046  S21       523             1.0000000000
      2064       188  PNM       H28            -3.0483002230        7.9693302890       -8.5319972233  S21       523             1.0000000000
      2065       188  PNM       H29            -3.5209662657        6.8059223587       -7.2774623621  S21       523             1.0000000000
      2066       188  PNM       H30            -1.9440580466        6.6528426328       -8.0814745875  S21       523             1.0000000000
      2067       188  PNM       H31            -4.8853189929        7.8876378081       -4.9681098118  S21       523             1.0000000000
      2068       188  PNM       H32            -4.6530885720        8.6803505300       -2.6202027056  S21       523             1.0000000000
      2069       188  PNM       H33            -2.3366844645       12.4274456992       -2.3180172448  S21       523             1.0000000000
      2070       188  PNM       H34            -3.5865892979       13.2790430734       -3.2480205204  S21       523             1.0000000000
      2071       188  PNM       H35            -0.3062524602       13.3975615929       -3.0344293661  S21       523             1.0000000000
      2072       188  PNM       H36             1.3469982602       13.8242297845       -4.8432608896  S21       523             1.0000000000
      2073       188  PNM       H37             0.7623487717       13.3421272484       -7.2178188527  S21       523             1.0000000000
      2074       188  PNM       H38            -1.5263916213       12.5227939494       -7.7843573786  S21       523             1.0000000000
      2075       188  PNM       H39            -3.2202092172       12.1939548708       -5.9917257545  S21       523             1.0000000000
      2076       188  PNM       H40            -2.1538082599       10.0275834719       -2.5427836273  S21       523             1.0000000000
      2077       189  TIP3      OH2            -4.5498000966        7.6977203689       -0.2126811437  S21       290             1.0000000000
      2078       189  TIP3      H1             -6.0036686314        7.4889382687        0.0122469916  S21       290             1.0000000000
      2079       189  TIP3      H2             -3.9736375342        8.3749568126        0.2569949344  S21       290             1.0000000000
      2080       190  SER       CB             -2.9955682017        5.0746545202       -2.1955114617  S22       70              1.0000000000
      2081       190  SER       HB1            -3.5414730893        4.2127812825       -2.6338637813  S22       70              1.0000000000
      2082       190  SER       HB2            -2.0390773225        5.2033231875       -2.7227676625  S22       70              1.0000000000
      2083       190  SER       OG             -3.8221288479        6.2610470060       -2.3696729998  S22       70              1.0000000000
      2084       190  SER       HG1            -4.0668574951        7.2196638606       -0.9359127248  S22       70              1.0000000000
      2085       190  SER       QQH1           -2.8123366032        4.8853161580       -1.1163472743  S22       70              1.0000000000
      2086       191  LYS       CD             -6.3640489301        3.3603137101       -1.8332097434  S22       73              1.0000000000
      2087       191  LYS       HD1            -7.2121261347        2.9778243627       -2.4123875562  S22       73              1.0000000000
      2088       191  LYS       HD2            -5.4518957870        3.1581333167       -2.4098129643  S22       73              1.0000000000
      2089       191  LYS       QQH2           -6.3162735161        2.8229032925       -0.8787072875  S22       73              1.0000000000
      2090       191  LYS       CE             -6.5040508955        4.8529745880       -1.6107199889  S22       73              1.0000000000
      2091       191  LYS       HE1            -5.7479037676        5.2252328689       -0.8961982555  S22       73              1.0000000000
      2092       191  LYS       HE2            -7.4986986791        5.1087089881       -1.2045548857  S22       73              1.0000000000
      2093       191  LYS       NZ             -6.2988731479        5.5963521787       -2.8528104195  S22       73              1.0000000000
      2094       191  LYS       HZ1            -6.8262014288        5.2217005715       -3.6644004034  S22       73              1.0000000000
      2095       191  LYS       HZ2            -5.2432900786        5.6443763733       -3.0756199725  S22       73              1.0000000000
      2096       191  LYS       HZ3            -6.5858335221        6.5985849509       -2.7425298137  S22       73              1.0000000000
      2097       192  SER       CB             -4.7061510983        4.3850316404       -6.2499210034  S22       130             1.0000000000
      2098       192  SER       HB1            -4.7229085186        5.2997312455       -6.8574386676  S22       130             1.0000000000
      2099       192  SER       HB2            -3.9679208824        3.6859332231       -6.6814962051  S22       130             1.0000000000
      2100       192  SER       OG             -4.3053338887        4.6980596986       -4.8814342255  S22       130             1.0000000000
      2101       192  SER       HG1            -3.6417881535        5.4534566460       -4.9165106519  S22       130             1.0000000000
      2102       192  SER       QQH3           -5.6994066238        3.9099499790       -6.2356636775  S22       130             1.0000000000
      2103       193  GLU       CB             -9.9457509895        9.3295510569        1.0432258035  S22       166             1.0000000000
      2104       193  GLU       HB1            -9.6381318053        9.9422905716        0.1861958771  S22       166             1.0000000000
      2105       193  GLU       HB2           -11.0027042049        9.0846040626        0.9149916974  S22       166             1.0000000000
      2106       193  GLU       QQH4           -9.8064043330        9.8744029547        1.9829972769  S22       166             1.0000000000
      2107       193  GLU       CG             -9.1209112388        8.0575003292        1.0189901259  S22       166             1.0000000000
      2108       193  GLU       HG1            -9.5655360390        7.3377232543        0.3135605582  S22       166             1.0000000000
      2109       193  GLU       HG2            -9.1286714166        7.5551684277        2.0018369456  S22       166             1.0000000000
      2110       193  GLU       CD             -7.7020435921        8.3185609307        0.6046514040  S22       166             1.0000000000
      2111       193  GLU       OE1            -7.1749635940        9.4284100448        0.6097069596  S22       166             1.0000000000
      2112       193  GLU       OE2            -7.0110275430        7.2239792245        0.1972336986  S22       166             1.0000000000
      2113       194  ASN       CB             -2.8191172780       12.0302248502        1.4374515424  S22       170             1.0000000000
      2114       194  ASN       HB1            -1.8574706330       12.0082678569        0.9116689261  S22       170             1.0000000000
      2115       194  ASN       HB2            -3.3501174612       12.9463713831        1.1589727607  S22       170             1.0000000000
      2116       194  ASN       QQH5           -2.6558640007       12.0149113647        2.5217374192  S22       170             1.0000000000
      2117       194  ASN       CG             -3.6272425753       10.8187762696        1.0245618412  S22       170             1.0000000000
      2118       194  ASN       OD1            -3.1765445292        9.6470367712        1.1314772156  S22       170             1.0000000000
      2119       194  ASN       ND2            -4.8503000970       11.0432307563        0.5115071911  S22       170             1.0000000000
      2120       194  ASN       HD21           -5.4757064516       10.2508748471        0.2868305859  S22       170             1.0000000000
      2121       194  ASN       HD22           -5.1827461985       12.0026211205        0.3302246395  S22       170             1.0000000000
      2122       195  LYS       CE             -3.2402570161        1.6272729530       -4.3550339142  S22       234             1.0000000000
      2123       195  LYS       HE1            -3.6326223079        1.8451328331       -3.3543553496  S22       234             1.0000000000
      2124       195  LYS       HE2            -4.0769548009        1.6059661965       -5.0630979100  S22       234             1.0000000000
      2125       195  LYS       NZ             -2.3292358169        2.6882713100       -4.7672051500  S22       234             1.0000000000
      2126       195  LYS       HZ1            -1.8706227928        2.4607313564       -5.6837653435  S22       234             1.0000000000
      2127       195  LYS       HZ2            -1.5541844970        2.8594630818       -4.0888922164  S22       234             1.0000000000
      2128       195  LYS       HZ3            -2.8452659962        3.6069955643       -4.8741967827  S22       234             1.0000000000
      2129       195  LYS       QQH6           -2.7088102528        0.6668198785       -4.3410279133  S22       234             1.0000000000
      2130       196  SER       CB              2.3288910253        3.3874708378       -5.8249912494  S22       235             1.0000000000
      2131       196  SER       HB1             3.0288739267        2.7181752509       -6.3521079782  S22       235             1.0000000000
      2132       196  SER       HB2             2.8758432401        4.3171194511       -5.5806463746  S22       235             1.0000000000
      2133       196  SER       OG              1.2202483129        3.6476544827       -6.6933261030  S22       235             1.0000000000
      2134       196  SER       HG1             0.7545505089        4.4852467128       -6.4120686471  S22       235             1.0000000000
      2135       196  SER       QQH7            2.0001284547        2.9065812438       -4.8742176062  S22       235             1.0000000000
      2136       197  PNM       S1             -3.2952854101        9.4879561058       -5.9767642121  S22       523             1.0000000000
      2137       197  PNM       C2             -2.0402729813        8.2568407022       -6.6338777702  S22       523             1.0000000000
      2138       197  PNM       C3             -1.6332215604        7.4366987891       -5.3779160455  S22       523             1.0000000000
      2139       197  PNM       N4             -2.8372662673        7.2434231215       -4.5398524134  S22       523             1.0000000000
      2140       197  PNM       C5             -3.8926917203        8.3150709865       -4.7365661310  S22       523             1.0000000000
      2141       197  PNM       C6             -3.7258531405        8.7381978799       -3.2306361260  S22       523             1.0000000000
      2142       197  PNM       C7             -2.7098013949        7.5770196911       -3.1165190350  S22       523             1.0000000000
      2143       197  PNM       O8             -1.6279007122        7.5532005937       -2.4472210913  S22       523             1.0000000000
      2144       197  PNM       C9             -2.6754022711        7.3680107882       -7.6933871877  S22       523             1.0000000000
      2145       197  PNM       C10            -0.8583098992        9.0070557415       -7.2202221641  S22       523             1.0000000000
      2146       197  PNM       C11            -1.0011691318        6.1149754774       -5.7691439155  S22       523             1.0000000000
      2147       197  PNM       O12            -1.6096229734        5.0327187245       -5.6118919120  S22       523             1.0000000000
      2148       197  PNM       O13             0.2356610580        6.1736285289       -6.2788197240  S22       523             1.0000000000
      2149       197  PNM       N14            -3.0603753156       10.0097874283       -3.0482318758  S22       523             1.0000000000
      2150       197  PNM       C15            -3.5935369519       11.1504214309       -3.5221458570  S22       523             1.0000000000
      2151       197  PNM       O16            -4.7021759721       11.1397399580       -4.1514134944  S22       523             1.0000000000
      2152       197  PNM       C17            -2.8498437280       12.4439662921       -3.2902247751  S22       523             1.0000000000
      2153       197  PNM       C18            -1.8564599622       12.7186796653       -4.3886858826  S22       523             1.0000000000
      2154       197  PNM       C19            -0.5764571960       13.2005274878       -4.0792141454  S22       523             1.0000000000
      2155       197  PNM       C20             0.3524189390       13.4416523469       -5.0939746848  S22       523             1.0000000000
      2156       197  PNM       C21             0.0226013034       13.1809084493       -6.4258824603  S22       523             1.0000000000
      2157       197  PNM       C22            -1.2590082881       12.7211290903       -6.7407084128  S22       523             1.0000000000
      2158       197  PNM       C23            -2.2038088677       12.5138944805       -5.7331759836  S22       523             1.0000000000
      2159       197  PNM       H24            -0.8792806918        8.0245749957       -4.7996827139  S22       523             1.0000000000
      2160       197  PNM       H25            -1.1356125304        9.4783286277       -8.1698230988  S22       523             1.0000000000
      2161       197  PNM       H26            -0.0263849929        8.3197921544       -7.4054524598  S22       523             1.0000000000
      2162       197  PNM       H27            -0.5055874781        9.7945188768       -6.5459866063  S22       523             1.0000000000
      2163       197  PNM       H28            -3.0436722323        7.9685463864       -8.5328687271  S22       523             1.0000000000
      2164       197  PNM       H29            -3.5197980385        6.8027746143       -7.2818614797  S22       523             1.0000000000
      2165       197  PNM       H30            -1.9411999938        6.6503934942       -8.0819235195  S22       523             1.0000000000
      2166       197  PNM       H31            -4.8910101140        7.8870006389       -4.9706428187  S22       523             1.0000000000
      2167       197  PNM       H32            -4.6620684251        8.6864003861       -2.6291625125  S22       523             1.0000000000
      2168       197  PNM       H33            -2.3304156053       12.4175377369       -2.3173093678  S22       523             1.0000000000
      2169       197  PNM       H34            -3.5833748062       13.2681921896       -3.2441297718  S22       523             1.0000000000
      2170       197  PNM       H35            -0.3047125856       13.3952950763       -3.0347600232  S22       523             1.0000000000
      2171       197  PNM       H36             1.3465851370       13.8262593218       -4.8443532785  S22       523             1.0000000000
      2172       197  PNM       H37             0.7613703882       13.3439866824       -7.2187739457  S22       523             1.0000000000
      2173       197  PNM       H38            -1.5265466726       12.5216335290       -7.7843684600  S22       523             1.0000000000
      2174       197  PNM       H39            -3.2182315110       12.1874649451       -5.9907336668  S22       523             1.0000000000
      2175       197  PNM       H40            -2.1465439804       10.0081290294       -2.5530272049  S22       523             1.0000000000
      2176       198  TIP3      OH2            -4.5416714980        7.7054462216       -0.1997846940  S22       290             1.0000000000
      2177       198  TIP3      H1             -6.0156178175        7.4879666754        0.0250764827  S22       290             1.0000000000
      2178       198  TIP3      H2             -3.9707406961        8.3857474749        0.2728703753  S22       290             1.0000000000
      2179       199  SER       CB             -2.9855816608        5.0833238590       -2.2017094612  S23       70              1.0000000000
      2180       199  SER       HB1            -3.5430996650        4.2281344249       -2.6377584382  S23       70              1.0000000000
      2181       199  SER       HB2            -2.0280292997        5.2023947224       -2.7274318657  S23       70              1.0000000000
      2182       199  SER       OG             -3.7999839315        6.2812945964       -2.3815856106  S23       70              1.0000000000
      2183       199  SER       HG1            -4.0487384027        7.2425211684       -0.9227431968  S23       70              1.0000000000
      2184       199  SER       QQH1           -2.8083030715        4.8990887638       -1.1218891916  S23       70              1.0000000000
      2185       200  LYS       CD             -6.3592404694        3.3575116155       -1.8399287300  S23       73              1.0000000000
      2186       200  LYS       HD1            -7.2108923576        2.9775440951       -2.4155165575  S23       73              1.0000000000
      2187       200  LYS       HD2            -5.4494413209        3.1469537019       -2.4172110856  S23       73              1.0000000000
      2188       200  LYS       QQH2           -6.3126872893        2.8254731810       -0.8825646675  S23       73              1.0000000000
      2189       200  LYS       CE             -6.4892105818        4.8523521392       -1.6252571383  S23       73              1.0000000000
      2190       200  LYS       HE1            -5.7283266924        5.2257336891       -0.9169560295  S23       73              1.0000000000
      2191       200  LYS       HE2            -7.4802079806        5.1172802675       -1.2159899628  S23       73              1.0000000000
      2192       200  LYS       NZ             -6.2891036248        5.5874364380       -2.8737643391  S23       73              1.0000000000
      2193       200  LYS       HZ1            -6.8581409017        5.2327647395       -3.6661139828  S23       73              1.0000000000
      2194       200  LYS       HZ2            -5.2516219114        5.5902007629       -3.1422787209  S23       73              1.0000000000
      2195       200  LYS       HZ3            -6.5396076587        6.5989295355       -2.7574604163  S23       73              1.0000000000
      2196       201  SER       CB             -4.7079209019        4.3896101846       -6.2447652159  S23       130             1.0000000000
      2197       201  SER       HB1            -4.7240510607        5.3045515365       -6.8520777193  S23       130             1.0000000000
      2198       201  SER       HB2            -3.9672527462        3.6913311163       -6.6731173048  S23       130             1.0000000000
      2199       201  SER       OG             -4.3113904383        4.7039755982       -4.8739943451  S23       130             1.0000000000
      2200       201  SER       HG1            -3.6343883522        5.4479942829       -4.9167679356  S23       130             1.0000000000
      2201       201  SER       QQH3           -5.7003927568        3.9130222226       -6.2326645984  S23       130             1.0000000000
      2202       202  GLU       CB             -9.9502426022        9.3318372565        1.0439144079  S23       166             1.0000000000
      2203       202  GLU       HB1            -9.6414026912        9.9437050750        0.1867011631  S23       166             1.0000000000
      2204       202  GLU       HB2           -11.0075401115        9.0883989425        0.9156113963  S23       166             1.0000000000
      2205       202  GLU       QQH4           -9.8101941352        9.8769092548        1.9834859190  S23       166             1.0000000000
      2206       202  GLU       CG             -9.1272047946        8.0588513138        1.0205385820  S23       166             1.0000000000
      2207       202  GLU       HG1            -9.5709177350        7.3401755573        0.3134781261  S23       166             1.0000000000
      2208       202  GLU       HG2            -9.1375010055        7.5554022075        2.0029037784  S23       166             1.0000000000
      2209       202  GLU       CD             -7.7076340530        8.3186811244        0.6090542452  S23       166             1.0000000000
      2210       202  GLU       OE1            -7.1782214175        9.4266260345        0.6116633059  S23       166             1.0000000000
      2211       202  GLU       OE2            -7.0162276841        7.2207067521        0.2054328705  S23       166             1.0000000000
      2212       203  ASN       CB             -2.8187494310       12.0339812705        1.4382015912  S23       170             1.0000000000
      2213       203  ASN       HB1            -1.8574834853       12.0122934810        0.9117280642  S23       170             1.0000000000
      2214       203  ASN       HB2            -3.3503710653       12.9500733234        1.1606407292  S23       170             1.0000000000
      2215       203  ASN       QQH5           -2.6546344874       12.0177245967        2.5223146327  S23       170             1.0000000000
      2216       203  ASN       CG             -3.6253701095       10.8221919576        1.0255988755  S23       170             1.0000000000
      2217       203  ASN       OD1            -3.1745259870        9.6512645023        1.1393294259  S23       170             1.0000000000
      2218       203  ASN       ND2            -4.8468928345       11.0444260111        0.5075474530  S23       170             1.0000000000
      2219       203  ASN       HD21           -5.4698878194       10.2512982943        0.2804767699  S23       170             1.0000000000
      2220       203  ASN       HD22           -5.1783030871       12.0031839016        0.3202010820  S23       170             1.0000000000
      2221       204  LYS       CE             -3.2407017395        1.6295963287       -4.3556512182  S23       234             1.0000000000
      2222       204  LYS       HE1            -3.6331440694        1.8464623829       -3.3547777334  S23       234             1.0000000000
      2223       204  LYS       HE2            -4.0773882220        1.6081733908       -5.0637311237  S23       234             1.0000000000
      2224       204  LYS       NZ             -2.3298920211        2.6909491444       -4.7672958003  S23       234             1.0000000000
      2225       204  LYS       HZ1            -1.8717072400        2.4642953741       -5.6845896175  S23       234             1.0000000000
      2226       204  LYS       HZ2            -1.5534022526        2.8605736181       -4.0900152625  S23       234             1.0000000000
      2227       204  LYS       HZ3            -2.8427721414        3.6100954158       -4.8737153517  S23       234             1.0000000000
      2228       204  LYS       QQH6           -2.7087289843        0.6693864994       -4.3422064011  S23       234             1.0000000000
      2229       205  SER       CB              2.3283058722        3.3882789248       -5.8250294610  S23       235             1.0000000000
      2230       205  SER       HB1             3.0280467007        2.7190535356       -6.3526469987  S23       235             1.0000000000
      2231       205  SER       HB2             2.8755390792        4.3176419485       -5.5804707005  S23       235             1.0000000000
      2232       205  SER       OG              1.2194114912        3.6490738933       -6.6929460008  S23       235             1.0000000000
      2233       205  SER       HG1             0.7541798517        4.4872035156       -6.4116285922  S23       235             1.0000000000
      2234       205  SER       QQH7            1.9997301055        2.9070125594       -4.8743333676  S23       235             1.0000000000
      2235       206  PNM       S1             -3.2975645648        9.4822737297       -5.9780693090  S23       523             1.0000000000
      2236       206  PNM       C2             -2.0409754804        8.2525247669       -6.6317300077  S23       523             1.0000000000
      2237       206  PNM       C3             -1.6398930344        7.4310485847       -5.3742218999  S23       523             1.0000000000
      2238       206  PNM       N4             -2.8494566955        7.2292538138       -4.5457667059  S23       523             1.0000000000
      2239       206  PNM       C5             -3.8956124988        8.3083768145       -4.7384196939  S23       523             1.0000000000
      2240       206  PNM       C6             -3.7296433682        8.7303262336       -3.2343061511  S23       523             1.0000000000
      2241       206  PNM       C7             -2.7338633226        7.5490119000       -3.1061480152  S23       523             1.0000000000
      2242       206  PNM       O8             -1.6320391201        7.5495047789       -2.4485967215  S23       523             1.0000000000
      2243       206  PNM       C9             -2.6733542614        7.3657614159       -7.6948799010  S23       523             1.0000000000
      2244       206  PNM       C10            -0.8572179306        9.0028501460       -7.2146366998  S23       523             1.0000000000
      2245       206  PNM       C11            -1.0015037682        6.1133843005       -5.7673305635  S23       523             1.0000000000
      2246       206  PNM       O12            -1.6054619904        5.0268157901       -5.6119097921  S23       523             1.0000000000
      2247       206  PNM       O13             0.2345595027        6.1755671364       -6.2782726770  S23       523             1.0000000000
      2248       206  PNM       N14            -3.0558939297        9.9977483897       -3.0536822926  S23       523             1.0000000000
      2249       206  PNM       C15            -3.5889748002       11.1407556255       -3.5207067875  S23       523             1.0000000000
      2250       206  PNM       O16            -4.7023621517       11.1348781124       -4.1437056808  S23       523             1.0000000000
      2251       206  PNM       C17            -2.8455232442       12.4347628590       -3.2887398446  S23       523             1.0000000000
      2252       206  PNM       C18            -1.8545040241       12.7137355928       -4.3881542141  S23       523             1.0000000000
      2253       206  PNM       C19            -0.5754769648       13.1986524925       -4.0794424006  S23       523             1.0000000000
      2254       206  PNM       C20             0.3523455446       13.4421938687       -5.0945730833  S23       523             1.0000000000
      2255       206  PNM       C21             0.0222001631       13.1815071757       -6.4264251104  S23       523             1.0000000000
      2256       206  PNM       C22            -1.2589417056       12.7199555814       -6.7406855422  S23       523             1.0000000000
      2257       206  PNM       C23            -2.2025935245       12.5099941692       -5.7326249170  S23       523             1.0000000000
      2258       206  PNM       H24            -0.8922678352        8.0200508392       -4.7890306969  S23       523             1.0000000000
      2259       206  PNM       H25            -1.1320479175        9.4743149858       -8.1649834025  S23       523             1.0000000000
      2260       206  PNM       H26            -0.0244272697        8.3159264188       -7.3979553796  S23       523             1.0000000000
      2261       206  PNM       H27            -0.5065573785        9.7907582904       -6.5398958726  S23       523             1.0000000000
      2262       206  PNM       H28            -3.0394455981        7.9682077529       -8.5340067097  S23       523             1.0000000000
      2263       206  PNM       H29            -3.5190719105        6.8001183588       -7.2865649231  S23       523             1.0000000000
      2264       206  PNM       H30            -1.9385844298        6.6484725554       -8.0829441387  S23       523             1.0000000000
      2265       206  PNM       H31            -4.8973572177        7.8870919836       -4.9727428791  S23       523             1.0000000000
      2266       206  PNM       H32            -4.6705892524        8.6927164893       -2.6386391992  S23       523             1.0000000000
      2267       206  PNM       H33            -2.3246949068       12.4085616887       -2.3165401085  S23       523             1.0000000000
      2268       206  PNM       H34            -3.5804316603       13.2576804450       -3.2403879035  S23       523             1.0000000000
      2269       206  PNM       H35            -0.3033560850       13.3930882921       -3.0350438373  S23       523             1.0000000000
      2270       206  PNM       H36             1.3461484620       13.8280496087       -4.8452690167  S23       523             1.0000000000
      2271       206  PNM       H37             0.7604709093       13.3456982307       -7.2196002091  S23       523             1.0000000000
      2272       206  PNM       H38            -1.5267131760       12.5205838245       -7.7843635806  S23       523             1.0000000000
      2273       206  PNM       H39            -3.2163924359       12.1813704054       -5.9897716342  S23       523             1.0000000000
      2274       206  PNM       H40            -2.1393153258        9.9892370908       -2.5630706117  S23       523             1.0000000000
      2275       207  TIP3      OH2            -4.5351058916        7.7116742441       -0.1879875100  S23       290             1.0000000000
      2276       207  TIP3      H1             -6.0238353758        7.4859615478        0.0349666807  S23       290             1.0000000000
      2277       207  TIP3      H2             -3.9702668883        8.3952061834        0.2879248237  S23       290             1.0000000000
      2278       208  SER       CB             -2.9767930606        5.0927827207       -2.2066031370  S24       70              1.0000000000
      2279       208  SER       HB1            -3.5465158520        4.2453985549       -2.6403877760  S24       70              1.0000000000
      2280       208  SER       HB2            -2.0190418440        5.2026002305       -2.7316965499  S24       70              1.0000000000
      2281       208  SER       OG             -3.7782815496        6.3024614913       -2.3900008517  S24       70              1.0000000000
      2282       208  SER       HG1            -4.0325182972        7.2613316392       -0.9127590934  S24       70              1.0000000000
      2283       208  SER       QQH1           -2.8033030508        4.9120875476       -1.1266576893  S24       70              1.0000000000
      2284       209  LYS       CD             -6.3550392129        3.3545367757       -1.8460566286  S24       73              1.0000000000
      2285       209  LYS       HD1            -7.2103359919        2.9771153870       -2.4180417871  S24       73              1.0000000000
      2286       209  LYS       HD2            -5.4476835968        3.1357383149       -2.4240124971  S24       73              1.0000000000
      2287       209  LYS       QQH2           -6.3092522697        2.8276947161       -0.8859633524  S24       73              1.0000000000
      2288       209  LYS       CE             -6.4745949964        4.8514461795       -1.6391979357  S24       73              1.0000000000
      2289       209  LYS       HE1            -5.7073781733        5.2260496006       -0.9388949057  S24       73              1.0000000000
      2290       209  LYS       HE2            -7.4609192590        5.1257932544       -1.2250251453  S24       73              1.0000000000
      2291       209  LYS       NZ             -6.2831022988        5.5770187135       -2.8950069343  S24       73              1.0000000000
      2292       209  LYS       HZ1            -6.9030444912        5.2489809674       -3.6605863354  S24       73              1.0000000000
      2293       209  LYS       HZ2            -5.2736865432        5.5187302501       -3.2242009534  S24       73              1.0000000000
      2294       209  LYS       HZ3            -6.4856785215        6.5985016931       -2.7732626233  S24       73              1.0000000000
      2295       210  SER       CB             -4.7088972436        4.3956882788       -6.2389252225  S24       130             1.0000000000
      2296       210  SER       HB1            -4.7244630314        5.3101575826       -6.8470189653  S24       130             1.0000000000
      2297       210  SER       HB2            -3.9655724241        3.6982897110       -6.6633420190  S24       130             1.0000000000
      2298       210  SER       OG             -4.3158759648        4.7131150169       -4.8661077362  S24       130             1.0000000000
      2299       210  SER       HG1            -3.6308426897        5.4521617602       -4.9162298153  S24       130             1.0000000000
      2300       210  SER       QQH3           -5.7004531600        3.9175572774       -6.2276345305  S24       130             1.0000000000
      2301       211  GLU       CB             -9.9538993624        9.3337639998        1.0444193038  S24       166             1.0000000000
      2302       211  GLU       HB1            -9.6439498079        9.9449234478        0.1870631819  S24       166             1.0000000000
      2303       211  GLU       HB2           -11.0115104655        9.0915526146        0.9160793226  S24       166             1.0000000000
      2304       211  GLU       QQH4           -9.8133842869        9.8790444386        1.9838310616  S24       166             1.0000000000
      2305       211  GLU       CG             -9.1323713643        8.0599343233        1.0217080247  S24       166             1.0000000000
      2306       211  GLU       HG1            -9.5753257758        7.3422762585        0.3132587721  S24       166             1.0000000000
      2307       211  GLU       HG2            -9.1448146122        7.5556909300        2.0036494572  S24       166             1.0000000000
      2308       211  GLU       CD             -7.7121110044        8.3185147790        0.6125677189  S24       166             1.0000000000
      2309       211  GLU       OE1            -7.1809175042        9.4248241964        0.6133754479  S24       166             1.0000000000
      2310       211  GLU       OE2            -7.0202237365        7.2177358643        0.2120734802  S24       166             1.0000000000
      2311       212  ASN       CB             -2.8185392979       12.0372858005        1.4388282338  S24       170             1.0000000000
      2312       212  ASN       HB1            -1.8576706361       12.0159327851        0.9116165519  S24       170             1.0000000000
      2313       212  ASN       HB2            -3.3508316020       12.9532598458        1.1621122810  S24       170             1.0000000000
      2314       212  ASN       QQH5           -2.6535705552       12.0202458562        2.5227760551  S24       170             1.0000000000
      2315       212  ASN       CG             -3.6238948301       10.8251782252        1.0266019238  S24       170             1.0000000000
      2316       212  ASN       OD1            -3.1730709075        9.6549570371        1.1464470189  S24       170             1.0000000000
      2317       212  ASN       ND2            -4.8440241150       11.0454372344        0.5041482670  S24       170             1.0000000000
      2318       212  ASN       HD21           -5.4650626408       10.2516529417        0.2752774433  S24       170             1.0000000000
      2319       212  ASN       HD22           -5.1745074146       12.0035678729        0.3115678343  S24       170             1.0000000000
      2320       213  LYS       CE             -3.2415074259        1.6318932500       -4.3561413079  S24       234             1.0000000000
      2321       213  LYS       HE1            -3.6340079229        1.8474113068       -3.3549455797  S24       234             1.0000000000
      2322       213  LYS       HE2            -4.0783802705        1.6099275142       -5.0640197178  S24       234             1.0000000000
      2323       213  LYS       NZ             -2.3316422593        2.6942900827       -4.7673634289  S24       234             1.0000000000
      2324       213  LYS       HZ1            -1.8743800374        2.4693020790       -5.6857652239  S24       234             1.0000000000
      2325       213  LYS       HZ2            -1.5533807460        2.8625382168       -4.0915272798  S24       234             1.0000000000
      2326       213  LYS       HZ3            -2.8417751800        3.6141568564       -4.8722547282  S24       234             1.0000000000
      2327       213  LYS       QQH6           -2.7084779194        0.6722887955       -4.3435269255  S24       234             1.0000000000
      2328       214  SER       CB              2.3277880905        3.3890053882       -5.8250539153  S24       235             1.0000000000
      2329       214  SER       HB1             3.0272514603        2.7197835462       -6.3530975665  S24       235             1.0000000000
      2330       214  SER       HB2             2.8753319291        4.3180719157       -5.5802660817  S24       235             1.0000000000
      2331       214  SER       OG              1.2187220746        3.6504610332       -6.6926260280  S24       235             1.0000000000
      2332       214  SER       HG1             0.7539141207        4.4890402177       -6.4111546432  S24       235             1.0000000000
      2333       214  SER       QQH7            1.9993285596        2.9073971530       -4.8744543353  S24       235             1.0000000000
      2334       215  PNM       S1             -3.2996957554        9.4767340757       -5.9791495315  S24       523             1.0000000000
      2335       215  PNM       C2             -2.0419005690        8.2483014424       -6.6300790673  S24       523             1.0000000000
      2336       215  PNM       C3             -1.6471623910        7.4247943614       -5.3714600279  S24       523             1.0000000000
      2337       215  PNM       N4             -2.8625634658        7.2138604368       -4.5528846514  S24       523             1.0000000000
      2338       215  PNM       C5             -3.8986942957        8.3014097430       -4.7402894779  S24       523             1.0000000000
      2339       215  PNM       C6             -3.7326596391        8.7225404716       -3.2383347026  S24       523             1.0000000000
      2340       215  PNM       C7             -2.7571082413        7.5225329349       -3.0955942551  S24       523             1.0000000000
      2341       215  PNM       O8             -1.6355705477        7.5458323980       -2.4495466413  S24       523             1.0000000000
      2342       215  PNM       C9             -2.6716501862        7.3639016459       -7.6969683167  S24       523             1.0000000000
      2343       215  PNM       C10            -0.8562644090        8.9988466638       -7.2093139249  S24       523             1.0000000000
      2344       215  PNM       C11            -1.0015885451        6.1115028713       -5.7659922399  S24       523             1.0000000000
      2345       215  PNM       O12            -1.6002490487        5.0204871339       -5.6120115950  S24       523             1.0000000000
      2346       215  PNM       O13             0.2338803210        6.1777858361       -6.2779051555  S24       523             1.0000000000
      2347       215  PNM       N14            -3.0514508824        9.9861917620       -3.0592167208  S24       523             1.0000000000
      2348       215  PNM       C15            -3.5846416677       11.1314520531       -3.5195213765  S24       523             1.0000000000
      2349       215  PNM       O16            -4.7023349334       11.1299594706       -4.1368291195  S24       523             1.0000000000
      2350       215  PNM       C17            -2.8415903983       12.4260255649       -3.2873514413  S24       523             1.0000000000
      2351       215  PNM       C18            -1.8527585560       12.7091020041       -4.3876284933  S24       523             1.0000000000
      2352       215  PNM       C19            -0.5746485262       13.1969014363       -4.0796054298  S24       523             1.0000000000
      2353       215  PNM       C20             0.3522097263       13.4427146581       -5.0950605226  S24       523             1.0000000000
      2354       215  PNM       C21             0.0217973097       13.1820875087       -6.4268733767  S24       523             1.0000000000
      2355       215  PNM       C22            -1.2589123305       12.7189201087       -6.7406341758  S24       523             1.0000000000
      2356       215  PNM       C23            -2.2014983459       12.5063807607       -5.7320989905  S24       523             1.0000000000
      2357       215  PNM       H24            -0.9063526838        8.0147797832       -4.7787648783  S24       523             1.0000000000
      2358       215  PNM       H25            -1.1284854450        9.4706977384       -8.1602836662  S24       523             1.0000000000
      2359       215  PNM       H26            -0.0227430440        8.3121808304       -7.3908124573  S24       523             1.0000000000
      2360       215  PNM       H27            -0.5076994545        9.7869875446       -6.5337992912  S24       523             1.0000000000
      2361       215  PNM       H28            -3.0356143382        7.9682482164       -8.5356831520  S24       523             1.0000000000
      2362       215  PNM       H29            -3.5186564604        6.7979082896       -7.2918328869  S24       523             1.0000000000
      2363       215  PNM       H30            -1.9361747529        6.6471252236       -8.0846635542  S24       523             1.0000000000
      2364       215  PNM       H31            -4.9042604551        7.8877566199       -4.9745704808  S24       523             1.0000000000
      2365       215  PNM       H32            -4.6776810303        8.6980226003       -2.6479338995  S24       523             1.0000000000
      2366       215  PNM       H33            -2.3193557692       12.4000703906       -2.3158241073  S24       523             1.0000000000
      2367       215  PNM       H34            -3.5778384253       13.2476409516       -3.2367090527  S24       523             1.0000000000
      2368       215  PNM       H35            -0.3021425886       13.3909595769       -3.0352464930  S24       523             1.0000000000
      2369       215  PNM       H36             1.3456828023       13.8297009125       -4.8460300810  S24       523             1.0000000000
      2370       215  PNM       H37             0.7596020783       13.3473198489       -7.2203053639  S24       523             1.0000000000
      2371       215  PNM       H38            -1.5268878857       12.5196317715       -7.7843185000  S24       523             1.0000000000
      2372       215  PNM       H39            -3.2146882248       12.1756191757       -5.9888549152  S24       523             1.0000000000
      2373       215  PNM       H40            -2.1323366024        9.9708859104       -2.5728821008  S24       523             1.0000000000
      2374       216  TIP3      OH2            -4.5294020536        7.7165525387       -0.1774858684  S24       290             1.0000000000
      2375       216  TIP3      H1             -6.0299992467        7.4838882933        0.0431393265  S24       290             1.0000000000
      2376       216  TIP3      H2             -3.9714095251        8.4031182282        0.3022856333  S24       290             1.0000000000
      2377       217  SER       CB             -2.9691503177        5.1022921713       -2.2102582124  S25       70              1.0000000000
      2378       217  SER       HB1            -3.5508125516        4.2628766031       -2.6424364352  S25       70              1.0000000000
      2379       217  SER       HB2            -2.0117602366        5.2038398579       -2.7356816824  S25       70              1.0000000000
      2380       217  SER       OG             -3.7578870532        6.3230829550       -2.3945005600  S25       70              1.0000000000
      2381       217  SER       HG1            -4.0164864463        7.2792309770       -0.9000111293  S25       70              1.0000000000
      2382       217  SER       QQH1           -2.7972271442        4.9239183621       -1.1303925071  S25       70              1.0000000000
      2383       218  LYS       CD             -6.3512699584        3.3511875091       -1.8518240346  S25       73              1.0000000000
      2384       218  LYS       HD1            -7.2099903422        2.9758884799       -2.4202980468  S25       73              1.0000000000
      2385       218  LYS       HD2            -5.4464800838        3.1238890373       -2.4304488813  S25       73              1.0000000000
      2386       218  LYS       QQH2           -6.3059559576        2.8293288053       -0.8891502459  S25       73              1.0000000000
      2387       218  LYS       CE             -6.4602449770        4.8500398905       -1.6531471474  S25       73              1.0000000000
      2388       218  LYS       HE1            -5.6855830925        5.2255764705       -0.9619598020  S25       73              1.0000000000
      2389       218  LYS       HE2            -7.4414848729        5.1332763579       -1.2335033670  S25       73              1.0000000000
      2390       218  LYS       NZ             -6.2791815725        5.5652558581       -2.9166528455  S25       73              1.0000000000
      2391       218  LYS       HZ1            -6.9495217892        5.2676879516       -3.6519530600  S25       73              1.0000000000
      2392       218  LYS       HZ2            -5.3019021023        5.4445225925       -3.3081193604  S25       73              1.0000000000
      2393       218  LYS       HZ3            -6.4298191666        6.5947428067       -2.7913254592  S25       73              1.0000000000
      2394       219  SER       CB             -4.7088651294        4.4035325333       -6.2320672073  S25       130             1.0000000000
      2395       219  SER       HB1            -4.7238240983        5.3164815302       -6.8420334897  S25       130             1.0000000000
      2396       219  SER       HB2            -3.9623278579        3.7074841597       -6.6516852674  S25       130             1.0000000000
      2397       219  SER       OG             -4.3182023315        4.7260312196       -4.8576197882  S25       130             1.0000000000
      2398       219  SER       HG1            -3.6336807608        5.4724943923       -4.9126040526  S25       130             1.0000000000
      2399       219  SER       QQH3           -5.6997126276        3.9240713430       -6.2194110891  S25       130             1.0000000000
      2400       220  GLU       CB             -9.9569889293        9.3354684052        1.0447659642  S25       166             1.0000000000
      2401       220  GLU       HB1            -9.6460975471        9.9460622213        0.1872329286  S25       166             1.0000000000
      2402       220  GLU       HB2           -11.0149165401        9.0943699428        0.9164851589  S25       166             1.0000000000
      2403       220  GLU       QQH4           -9.8161902909        9.8808670838        1.9841360939  S25       166             1.0000000000
      2404       220  GLU       CG             -9.1368344005        8.0608515573        1.0225819822  S25       166             1.0000000000
      2405       220  GLU       HG1            -9.5791690564        7.3440190744        0.3130072109  S25       166             1.0000000000
      2406       220  GLU       HG2            -9.1511014301        7.5559771235        2.0041403671  S25       166             1.0000000000
      2407       220  GLU       CD             -7.7159743721        8.3181179259        0.6154746293  S25       166             1.0000000000
      2408       220  GLU       OE1            -7.1830577595        9.4230464338        0.6148402876  S25       166             1.0000000000
      2409       220  GLU       OE2            -7.0236387870        7.2151409525        0.2177820863  S25       166             1.0000000000
      2410       221  ASN       CB             -2.8184258713       12.0401813114        1.4393508048  S25       170             1.0000000000
      2411       221  ASN       HB1            -1.8578837490       12.0192586714        0.9114935009  S25       170             1.0000000000
      2412       221  ASN       HB2            -3.3513149853       12.9559953499        1.1634366706  S25       170             1.0000000000
      2413       221  ASN       QQH5           -2.6526505216       12.0224961210        2.5231323097  S25       170             1.0000000000
      2414       221  ASN       CG             -3.6227293765       10.8278361585        1.0275304347  S25       170             1.0000000000
      2415       221  ASN       OD1            -3.1718509180        9.6582305147        1.1528586474  S25       170             1.0000000000
      2416       221  ASN       ND2            -4.8415904987       11.0462708825        0.5011950683  S25       170             1.0000000000
      2417       221  ASN       HD21           -5.4612569642       10.2519494826        0.2713327265  S25       170             1.0000000000
      2418       221  ASN       HD22           -5.1713459770       12.0039027723        0.3043507446  S25       170             1.0000000000
      2419       222  LYS       CE             -3.2428449741        1.6342182786       -4.3564827552  S25       234             1.0000000000
      2420       222  LYS       HE1            -3.6355757629        1.8478774362       -3.3549214773  S25       234             1.0000000000
      2421       222  LYS       HE2            -4.0803125700        1.6111136804       -5.0636494506  S25       234             1.0000000000
      2422       222  LYS       NZ             -2.3351111048        2.6987306767       -4.7673495820  S25       234             1.0000000000
      2423       222  LYS       HZ1            -1.8796609052        2.4765743702       -5.6873567364  S25       234             1.0000000000
      2424       222  LYS       HZ2            -1.5549176103        2.8659158884       -4.0934161957  S25       234             1.0000000000
      2425       222  LYS       HZ3            -2.8433547497        3.6194273321       -4.8693201405  S25       234             1.0000000000
      2426       222  LYS       QQH6           -2.7078509192        0.6758359684       -4.3451644371  S25       234             1.0000000000
      2427       223  SER       CB              2.3273673437        3.3896242292       -5.8250925503  S25       235             1.0000000000
      2428       223  SER       HB1             3.0265346839        2.7203045518       -6.3534501377  S25       235             1.0000000000
      2429       223  SER       HB2             2.8752442689        4.3183682508       -5.5800308263  S25       235             1.0000000000
      2430       223  SER       OG              1.2182370875        3.6518215360       -6.6924137083  S25       235             1.0000000000
      2431       223  SER       HG1             0.7537241064        4.4906174148       -6.4105909471  S25       235             1.0000000000
      2432       223  SER       QQH7            1.9989260502        2.9077022764       -4.8746308381  S25       235             1.0000000000
      2433       224  PNM       S1             -3.3017051274        9.4711281551       -5.9798935836  S25       523             1.0000000000
      2434       224  PNM       C2             -2.0430363240        8.2441468073       -6.6292337130  S25       523             1.0000000000
      2435       224  PNM       C3             -1.6554080987        7.4175390549       -5.3702043308  S25       523             1.0000000000
      2436       224  PNM       N4             -2.8773218022        7.1961876441       -4.5624536242  S25       523             1.0000000000
      2437       224  PNM       C5             -3.9019689208        8.2939870882       -4.7422914292  S25       523             1.0000000000
      2438       224  PNM       C6             -3.7347662781        8.7146710832       -3.2430320858  S25       523             1.0000000000
      2439       224  PNM       C7             -2.7792538647        7.4984000980       -3.0840682535  S25       523             1.0000000000
      2440       224  PNM       O8             -1.6386849291        7.5423848481       -2.4502561694  S25       523             1.0000000000
      2441       224  PNM       C9             -2.6703318700        7.3624138466       -7.6999112763  S25       523             1.0000000000
      2442       224  PNM       C10            -0.8553821774        8.9950278048       -7.2043226037  S25       523             1.0000000000
      2443       224  PNM       C11            -1.0012705559        6.1090712950       -5.7654053439  S25       523             1.0000000000
      2444       224  PNM       O12            -1.5934347946        5.0135605484       -5.6123445284  S25       523             1.0000000000
      2445       224  PNM       O13             0.2339137099        6.1804821064       -6.2777306082  S25       523             1.0000000000
      2446       224  PNM       N14            -3.0470569408        9.9750970600       -3.0649219923  S25       523             1.0000000000
      2447       224  PNM       C15            -3.5806473302       11.1225564995       -3.5186352821  S25       523             1.0000000000
      2448       224  PNM       O16            -4.7021491591       11.1249120784       -4.1306748421  S25       523             1.0000000000
      2449       224  PNM       C17            -2.8380987834       12.4177374964       -3.2861080358  S25       523             1.0000000000
      2450       224  PNM       C18            -1.8512168568       12.7047428716       -4.3871306984  S25       523             1.0000000000
      2451       224  PNM       C19            -0.5739689396       13.1952535404       -4.0797202076  S25       523             1.0000000000
      2452       224  PNM       C20             0.3520113023       13.4432055883       -5.0954565709  S25       523             1.0000000000
      2453       224  PNM       C21             0.0213967748       13.1826384883       -6.4272439591  S25       523             1.0000000000
      2454       224  PNM       C22            -1.2589026305       12.7179837959       -6.7405721088  S25       523             1.0000000000
      2455       224  PNM       C23            -2.2005082252       12.5030019216       -5.7316154937  S25       523             1.0000000000
      2456       224  PNM       H24            -0.9228959702        8.0084070620       -4.7683750712  S25       523             1.0000000000
      2457       224  PNM       H25            -1.1247891144        9.4674518286       -8.1558687261  S25       523             1.0000000000
      2458       224  PNM       H26            -0.0211844268        8.3085953698       -7.3841141096  S25       523             1.0000000000
      2459       224  PNM       H27            -0.5089088337        9.7831238430       -6.5277085211  S25       523             1.0000000000
      2460       224  PNM       H28            -3.0323862661        7.9683428186       -8.5383755321  S25       523             1.0000000000
      2461       224  PNM       H29            -3.5185721121        6.7960960910       -7.2979178640  S25       523             1.0000000000
      2462       224  PNM       H30            -1.9341662067        6.6462931549       -8.0875161670  S25       523             1.0000000000
      2463       224  PNM       H31            -4.9120640045        7.8896438263       -4.9757417347  S25       523             1.0000000000
      2464       224  PNM       H32            -4.6831510505        8.7017829315       -2.6571422606  S25       523             1.0000000000
      2465       224  PNM       H33            -2.3144828147       12.3919577685       -2.3152804312  S25       523             1.0000000000
      2466       224  PNM       H34            -3.5756373203       13.2380915298       -3.2332132739  S25       523             1.0000000000
      2467       224  PNM       H35            -0.3010916537       13.3889058847       -3.0354030229  S25       523             1.0000000000
      2468       224  PNM       H36             1.3451784821       13.8311781266       -4.8466671051  S25       523             1.0000000000
      2469       224  PNM       H37             0.7587519728       13.3488066748       -7.2209128411  S25       523             1.0000000000
      2470       224  PNM       H38            -1.5271061185       12.5187973831       -7.7842583970  S25       523             1.0000000000
      2471       224  PNM       H39            -3.2131622449       12.1702900146       -5.9880180834  S25       523             1.0000000000
      2472       224  PNM       H40            -2.1258462319        9.9534274843       -2.5823534450  S25       523             1.0000000000
      2473       225  TIP3      OH2            -4.5244598726        7.7214509694       -0.1669183268  S25       290             1.0000000000
      2474       225  TIP3      H1             -6.0356122554        7.4823497269        0.0500290131  S25       290             1.0000000000
      2475       225  TIP3      H2             -3.9734285772        8.4112577200        0.3172611427  S25       290             1.0000000000
      2476       226  SER       CB             -2.9625781091        5.1111382790       -2.2127452074  S26       70              1.0000000000
      2477       226  SER       HB1            -3.5551426680        4.2793894418       -2.6434085537  S26       70              1.0000000000
      2478       226  SER       HB2            -2.0062012443        5.2057508475       -2.7397000552  S26       70              1.0000000000
      2479       226  SER       OG             -3.7396920273        6.3420755806       -2.3950493753  S26       70              1.0000000000
      2480       226  SER       HG1            -4.0015739298        7.2945914588       -0.8848421375  S26       70              1.0000000000
      2481       226  SER       QQH1           -2.7907273745        4.9337218707       -1.1333820698  S26       70              1.0000000000
      2482       227  LYS       CD             -6.3478919587        3.3476034651       -1.8571938127  S26       73              1.0000000000
      2483       227  LYS       HD1            -7.2097884501        2.9736981111       -2.4220790426  S26       73              1.0000000000
      2484       227  LYS       HD2            -5.4457520261        3.1116909053       -2.4365591906  S26       73              1.0000000000
      2485       227  LYS       QQH2           -6.3033262873        2.8307517154       -0.8918645947  S26       73              1.0000000000
      2486       227  LYS       CE             -6.4465941706        4.8483124993       -1.6671796189  S26       73              1.0000000000
      2487       227  LYS       HE1            -5.6645021689        5.2249411260       -0.9854160321  S26       73              1.0000000000
      2488       227  LYS       HE2            -7.4229195393        5.1402842310       -1.2427933787  S26       73              1.0000000000
      2489       227  LYS       NZ             -6.2760936534        5.5525320553       -2.9384827866  S26       73              1.0000000000
      2490       227  LYS       HZ1            -6.9905410059        5.2849548236       -3.6437295628  S26       73              1.0000000000
      2491       227  LYS       HZ2            -5.3307997726        5.3760898918       -3.3853892958  S26       73              1.0000000000
      2492       227  LYS       HZ3            -6.3772311191        6.5874892138       -2.8143159584  S26       73              1.0000000000
      2493       228  SER       CB             -4.7077179391        4.4131693330       -6.2240657642  S26       130             1.0000000000
      2494       228  SER       HB1            -4.7224728977        5.3235438077       -6.8375036436  S26       130             1.0000000000
      2495       228  SER       HB2            -3.9582752840        3.7182106040       -6.6387626966  S26       130             1.0000000000
      2496       228  SER       OG             -4.3179245788        4.7425649006       -4.8484060533  S26       130             1.0000000000
      2497       228  SER       HG1            -3.6395048407        5.4990832329       -4.9086437963  S26       130             1.0000000000
      2498       228  SER       QQH3           -5.6979273903        3.9327665622       -6.2071034969  S26       130             1.0000000000
      2499       229  GLU       CB             -9.9596493583        9.3370062955        1.0449865298  S26       166             1.0000000000
      2500       229  GLU       HB1            -9.6480239718        9.9471352428        0.1873741638  S26       166             1.0000000000
      2501       229  GLU       HB2           -11.0177578696        9.0968609369        0.9167917773  S26       166             1.0000000000
      2502       229  GLU       QQH4           -9.8186294319        9.8824928476        1.9842548681  S26       166             1.0000000000
      2503       229  GLU       CG             -9.1408264098        8.0617092537        1.0232508620  S26       166             1.0000000000
      2504       229  GLU       HG1            -9.5827700159        7.3455576160        0.3128473313  S26       166             1.0000000000
      2505       229  GLU       HG2            -9.1566989704        7.5564971871        2.0045179253  S26       166             1.0000000000
      2506       229  GLU       CD             -7.7194288670        8.3176695758        0.6179861536  S26       166             1.0000000000
      2507       229  GLU       OE1            -7.1846838876        9.4213425531        0.6160392484  S26       166             1.0000000000
      2508       229  GLU       OE2            -7.0269073426        7.2129472860        0.2229459592  S26       166             1.0000000000
      2509       230  ASN       CB             -2.8183889320       12.0426856352        1.4397850441  S26       170             1.0000000000
      2510       230  ASN       HB1            -1.8580374157       12.0222448076        0.9114730958  S26       170             1.0000000000
      2511       230  ASN       HB2            -3.3518306584       12.9583512698        1.1645058789  S26       170             1.0000000000
      2512       230  ASN       QQH5           -2.6519014793       12.0244305425        2.5234430353  S26       170             1.0000000000
      2513       230  ASN       CG             -3.6218342398       10.8301883229        1.0283583716  S26       170             1.0000000000
      2514       230  ASN       OD1            -3.1706851583        9.6610933855        1.1584263957  S26       170             1.0000000000
      2515       230  ASN       ND2            -4.8395214681       11.0469036540        0.4986970541  S26       170             1.0000000000
      2516       230  ASN       HD21           -5.4584033694       10.2521327235        0.2688826571  S26       170             1.0000000000
      2517       230  ASN       HD22           -5.1689144161       12.0041458263        0.2988209307  S26       170             1.0000000000
      2518       231  LYS       CE             -3.2447625231        1.6365165966       -4.3566742507  S26       234             1.0000000000
      2519       231  LYS       HE1            -3.6375981173        1.8474369180       -3.3544510756  S26       234             1.0000000000
      2520       231  LYS       HE2            -4.0831815368        1.6113318145       -5.0627542277  S26       234             1.0000000000
      2521       231  LYS       NZ             -2.3408891464        2.7047380696       -4.7672588843  S26       234             1.0000000000
      2522       231  LYS       HZ1            -1.8878874201        2.4874008996       -5.6894748425  S26       234             1.0000000000
      2523       231  LYS       HZ2            -1.5583327827        2.8715234139       -4.0960435883  S26       234             1.0000000000
      2524       231  LYS       HZ3            -2.8498907240        3.6256439426       -4.8639589327  S26       234             1.0000000000
      2525       231  LYS       QQH6           -2.7063045803        0.6801197048       -4.3472010561  S26       234             1.0000000000
      2526       232  SER       CB              2.3270435104        3.3901407575       -5.8251513698  S26       235             1.0000000000
      2527       232  SER       HB1             3.0259574554        2.7206309068       -6.3536942024  S26       235             1.0000000000
      2528       232  SER       HB2             2.8753503996        4.3185429849       -5.5797596333  S26       235             1.0000000000
      2529       232  SER       OG              1.2179864749        3.6531845997       -6.6923080921  S26       235             1.0000000000
      2530       232  SER       HG1             0.7535459313        4.4919810221       -6.4098344124  S26       235             1.0000000000
      2531       232  SER       QQH7            1.9984926858        2.9079492282       -4.8748521291  S26       235             1.0000000000
      2532       233  PNM       S1             -3.3035518903        9.4654795386       -5.9802899022  S26       523             1.0000000000
      2533       233  PNM       C2             -2.0443265277        8.2402058699       -6.6294594213  S26       523             1.0000000000
      2534       233  PNM       C3             -1.6650830664        7.4089107690       -5.3710934330  S26       523             1.0000000000
      2535       233  PNM       N4             -2.8943893979        7.1756460629       -4.5770530317  S26       523             1.0000000000
      2536       233  PNM       C5             -3.9052360832        8.2857888855       -4.7441573706  S26       523             1.0000000000
      2537       233  PNM       C6             -3.7357415038        8.7066959826       -3.2484574317  S26       523             1.0000000000
      2538       233  PNM       C7             -2.8003789114        7.4775457229       -3.0684785952  S26       523             1.0000000000
      2539       233  PNM       O8             -1.6418549348        7.5394364218       -2.4507924838  S26       523             1.0000000000
      2540       233  PNM       C9             -2.6694691228        7.3613330511       -7.7037709183  S26       523             1.0000000000
      2541       233  PNM       C10            -0.8545306483        8.9915310635       -7.1997921965  S26       523             1.0000000000
      2542       233  PNM       C11            -1.0004936768        6.1060495558       -5.7659046096  S26       523             1.0000000000
      2543       233  PNM       O12            -1.5847540277        5.0060782838       -5.6129411998  S26       523             1.0000000000
      2544       233  PNM       O13             0.2350047701        6.1837602631       -6.2777944955  S26       523             1.0000000000
      2545       233  PNM       N14            -3.0427071959        9.9647029546       -3.0706456872  S26       523             1.0000000000
      2546       233  PNM       C15            -3.5771212821       11.1142986729       -3.5180613063  S26       523             1.0000000000
      2547       233  PNM       O16            -4.7018291261       11.1197959710       -4.1252195541  S26       523             1.0000000000
      2548       233  PNM       C17            -2.8351274656       12.4100921516       -3.2850583595  S26       523             1.0000000000
      2549       233  PNM       C18            -1.8498926508       12.7007469452       -4.3866870653  S26       523             1.0000000000
      2550       233  PNM       C19            -0.5734330148       13.1937475860       -4.0797792751  S26       523             1.0000000000
      2551       233  PNM       C20             0.3517701755       13.4436584505       -5.0957648890  S26       523             1.0000000000
      2552       233  PNM       C21             0.0210104716       13.1831399113       -6.4275390477  S26       523             1.0000000000
      2553       233  PNM       C22            -1.2589025453       12.7171477782       -6.7405034248  S26       523             1.0000000000
      2554       233  PNM       C23            -2.1996308954       12.4999155944       -5.7311957386  S26       523             1.0000000000
      2555       233  PNM       H24            -0.9440557814        8.0002299520       -4.7560623984  S26       523             1.0000000000
      2556       233  PNM       H25            -1.1208829923        9.4648851630       -8.1518265572  S26       523             1.0000000000
      2557       233  PNM       H26            -0.0196305101        8.3054132697       -7.3778399755  S26       523             1.0000000000
      2558       233  PNM       H27            -0.5100806414        9.7790999853       -6.5215680911  S26       523             1.0000000000
      2559       233  PNM       H28            -3.0300587204        7.9685669842       -8.5420978175  S26       523             1.0000000000
      2560       233  PNM       H29            -3.5186792426        6.7945174194       -7.3046772344  S26       523             1.0000000000
      2561       233  PNM       H30            -1.9327587068        6.6457678615       -8.0914752700  S26       523             1.0000000000
      2562       233  PNM       H31            -4.9212131906        7.8940257064       -4.9750416533  S26       523             1.0000000000
      2563       233  PNM       H32            -4.6874488842        8.7044749258       -2.6673735819  S26       523             1.0000000000
      2564       233  PNM       H33            -2.3103244459       12.3843964654       -2.3149172326  S26       523             1.0000000000
      2565       233  PNM       H34            -3.5738741824       13.2292636996       -3.2299695185  S26       523             1.0000000000
      2566       233  PNM       H35            -0.3002038449       13.3870404241       -3.0354650816  S26       523             1.0000000000
      2567       233  PNM       H36             1.3446823479       13.8325259122       -4.8471686607  S26       523             1.0000000000
      2568       233  PNM       H37             0.7579659664       13.3501340073       -7.2214263342  S26       523             1.0000000000
      2569       233  PNM       H38            -1.5273627215       12.5181474250       -7.7841682267  S26       523             1.0000000000
      2570       233  PNM       H39            -3.2117979033       12.1654912193       -5.9872882624  S26       523             1.0000000000
      2571       233  PNM       H40            -2.1197346971        9.9376266243       -2.5912558442  S26       523             1.0000000000
      2572       234  TIP3      OH2            -4.5201626069        7.7268948035       -0.1561226241  S26       290             1.0000000000
      2573       234  TIP3      H1             -6.0414206515        7.4812426658        0.0554643658  S26       290             1.0000000000
      2574       234  TIP3      H2             -3.9755305029        8.4197889912        0.3327679612  S26       290             1.0000000000
      2575       235  SER       CB             -2.9575064930        5.1181004573       -2.2140801981  S27       70              1.0000000000
      2576       235  SER       HB1            -3.5593407519        4.2933255745       -2.6434627173  S27       70              1.0000000000
      2577       235  SER       HB2            -2.0026419425        5.2067620874       -2.7435961402  S27       70              1.0000000000
      2578       235  SER       OG             -3.7253038822        6.3574040957       -2.3919685474  S27       70              1.0000000000
      2579       235  SER       HG1            -3.9897038402        7.3040631499       -0.8683377494  S27       70              1.0000000000
      2580       235  SER       QQH1           -2.7846820709        4.9404101304       -1.1353687257  S27       70              1.0000000000
      2581       236  LYS       CD             -6.3450896779        3.3443391251       -1.8616201163  S27       73              1.0000000000
      2582       236  LYS       HD1            -7.2100681448        2.9721805860       -2.4230939761  S27       73              1.0000000000
      2583       236  LYS       HD2            -5.4451706622        3.1019028338       -2.4417372782  S27       73              1.0000000000
      2584       236  LYS       QQH2           -6.3013476954        2.8322591272       -0.8937223587  S27       73              1.0000000000
      2585       236  LYS       CE             -6.4350193984        4.8464620454       -1.6796913907  S27       73              1.0000000000
      2586       236  LYS       HE1            -5.6482292173        5.2241651223       -1.0041474710  S27       73              1.0000000000
      2587       236  LYS       HE2            -7.4070215268        5.1457759127       -1.2504167375  S27       73              1.0000000000
      2588       236  LYS       NZ             -6.2731085203        5.5402848050       -2.9580200351  S27       73              1.0000000000
      2589       236  LYS       HZ1            -7.0236372159        5.2992997682       -3.6351367670  S27       73              1.0000000000
      2590       236  LYS       HZ2            -5.3547472492        5.3200711548       -3.4481413443  S27       73              1.0000000000
      2591       236  LYS       HZ3            -6.3332300098        6.5781449784       -2.8358425269  S27       73              1.0000000000
      2592       237  SER       CB             -4.7052364884        4.4237603926       -6.2155856175  S27       130             1.0000000000
      2593       237  SER       HB1            -4.7206627741        5.3288948517       -6.8364078680  S27       130             1.0000000000
      2594       237  SER       HB2            -3.9547266754        3.7283273644       -6.6264157665  S27       130             1.0000000000
      2595       237  SER       OG             -4.3124355213        4.7636505355       -4.8385577729  S27       130             1.0000000000
      2596       237  SER       HG1            -3.6540067534        5.5557049180       -4.8953161688  S27       130             1.0000000000
      2597       237  SER       QQH3           -5.6953921931        3.9426512138       -6.1919031608  S27       130             1.0000000000
      2598       238  GLU       CB             -9.9617150621        9.3382024723        1.0450968219  S27       166             1.0000000000
      2599       238  GLU       HB1            -9.6493257563        9.9478057392        0.1874295743  S27       166             1.0000000000
      2600       238  GLU       HB2           -11.0198389362        9.0985744886        0.9169398791  S27       166             1.0000000000
      2601       238  GLU       QQH4           -9.8203546178        9.8837327562        1.9842113791  S27       166             1.0000000000
      2602       238  GLU       CG             -9.1440135713        8.0624123493        1.0237145173  S27       166             1.0000000000
      2603       238  GLU       HG1            -9.5853358874        7.3466419514        0.3125366252  S27       166             1.0000000000
      2604       238  GLU       HG2            -9.1607329801        7.5568751405        2.0047107765  S27       166             1.0000000000
      2605       238  GLU       CD             -7.7222623364        8.3172891321        0.6200211789  S27       166             1.0000000000
      2606       238  GLU       OE1            -7.1857231324        9.4199533855        0.6168652769  S27       166             1.0000000000
      2607       238  GLU       OE2            -7.0299440301        7.2112807688        0.2273834608  S27       166             1.0000000000
      2608       239  ASN       CB             -2.8184197565       12.0445950497        1.4401047577  S27       170             1.0000000000
      2609       239  ASN       HB1            -1.8582011504       12.0244131986        0.9114713229  S27       170             1.0000000000
      2610       239  ASN       HB2            -3.3522973038       12.9601110235        1.1652286524  S27       170             1.0000000000
      2611       239  ASN       QQH5           -2.6514424522       12.0257725554        2.5236754930  S27       170             1.0000000000
      2612       239  ASN       CG             -3.6212454883       10.8320589885        1.0290321431  S27       170             1.0000000000
      2613       239  ASN       OD1            -3.1695802778        9.6633159805        1.1625720653  S27       170             1.0000000000
      2614       239  ASN       ND2            -4.8379496730       11.0472347895        0.4967925635  S27       170             1.0000000000
      2615       239  ASN       HD21           -5.4570078564       10.2522593841        0.2682097169  S27       170             1.0000000000
      2616       239  ASN       HD22           -5.1675565032       12.0041879204        0.2956583457  S27       170             1.0000000000
      2617       240  LYS       CE             -3.2471055279        1.6386118847       -4.3567654343  S27       234             1.0000000000
      2618       240  LYS       HE1            -3.6394434506        1.8465652375       -3.3536361936  S27       234             1.0000000000
      2619       240  LYS       HE2            -4.0863373914        1.6109508306       -5.0618740648  S27       234             1.0000000000
      2620       240  LYS       NZ             -2.3489087618        2.7120659189       -4.7671892375  S27       234             1.0000000000
      2621       240  LYS       HZ1            -1.8987177076        2.5005191881       -5.6917789465  S27       234             1.0000000000
      2622       240  LYS       HZ2            -1.5633561654        2.8780394950       -4.0996183521  S27       234             1.0000000000
      2623       240  LYS       HZ3            -2.8618455242        3.6334241335       -4.8570513845  S27       234             1.0000000000
      2624       240  LYS       QQH6           -2.7043462458        0.6846290082       -4.3494352048  S27       234             1.0000000000
      2625       241  SER       CB              2.3268375178        3.3905006621       -5.8252404436  S27       235             1.0000000000
      2626       241  SER       HB1             3.0255694842        2.7208253011       -6.3539136377  S27       235             1.0000000000
      2627       241  SER       HB2             2.8756435838        4.3185423940       -5.5795112597  S27       235             1.0000000000
      2628       241  SER       OG              1.2180527446        3.6543831586       -6.6923343132  S27       235             1.0000000000
      2629       241  SER       HG1             0.7533245134        4.4928686444       -6.4090796169  S27       235             1.0000000000
      2630       241  SER       QQH7            1.9981651356        2.9081396504       -4.8750256926  S27       235             1.0000000000
      2631       242  PNM       S1             -3.3051008138        9.4601550612       -5.9802036630  S27       523             1.0000000000
      2632       242  PNM       C2             -2.0455019747        8.2368821903       -6.6307931994  S27       523             1.0000000000
      2633       242  PNM       C3             -1.6758763218        7.3990575054       -5.3746190692  S27       523             1.0000000000
      2634       242  PNM       N4             -2.9143146961        7.1500844051       -4.6012224021  S27       523             1.0000000000
      2635       242  PNM       C5             -3.9078929012        8.2765847640       -4.7454593789  S27       523             1.0000000000
      2636       242  PNM       C6             -3.7352143648        8.6991513446       -3.2540778072  S27       523             1.0000000000
      2637       242  PNM       C7             -2.8191373962        7.4628703644       -3.0436996782  S27       523             1.0000000000
      2638       242  PNM       O8             -1.6452379082        7.5374487699       -2.4515211421  S27       523             1.0000000000
      2639       242  PNM       C9             -2.6690894109        7.3607067665       -7.7079655277  S27       523             1.0000000000
      2640       242  PNM       C10            -0.8537595978        8.9887108974       -7.1961383301  S27       523             1.0000000000
      2641       242  PNM       C11            -0.9993553504        6.1022572367       -5.7676365596  S27       523             1.0000000000
      2642       242  PNM       O12            -1.5747334719        4.9991058386       -5.6137293248  S27       523             1.0000000000
      2643       242  PNM       O13             0.2373713307        6.1874464550       -6.2781428682  S27       523             1.0000000000
      2644       242  PNM       N14            -3.0387774665        9.9560767310       -3.0757960820  S27       523             1.0000000000
      2645       242  PNM       C15            -3.5744867963       11.1076863351       -3.5178237490  S27       523             1.0000000000
      2646       242  PNM       O16            -4.7013297897       11.1151027178       -4.1208729704  S27       523             1.0000000000
      2647       242  PNM       C17            -2.8328987724       12.4039340208       -3.2842680197  S27       523             1.0000000000
      2648       242  PNM       C18            -1.8488586133       12.6974748133       -4.3863712838  S27       523             1.0000000000
      2649       242  PNM       C19            -0.5730457813       13.1925038740       -4.0798015285  S27       523             1.0000000000
      2650       242  PNM       C20             0.3515234206       13.4439994986       -5.0959856358  S27       523             1.0000000000
      2651       242  PNM       C21             0.0206836560       13.1835061524       -6.4277375023  S27       523             1.0000000000
      2652       242  PNM       C22            -1.2588909052       12.7164652437       -6.7404613265  S27       523             1.0000000000
      2653       242  PNM       C23            -2.1989451730       12.4973950404       -5.7309057714  S27       523             1.0000000000
      2654       242  PNM       H24            -0.9697506045        7.9900688206       -4.7424355287  S27       523             1.0000000000
      2655       242  PNM       H25            -1.1175646796        9.4631583093       -8.1485116611  S27       523             1.0000000000
      2656       242  PNM       H26            -0.0184778605        8.3026863282       -7.3724848400  S27       523             1.0000000000
      2657       242  PNM       H27            -0.5111690197        9.7754748749       -6.5161457024  S27       523             1.0000000000
      2658       242  PNM       H28            -3.0288004294        7.9691541612       -8.5459879827  S27       523             1.0000000000
      2659       242  PNM       H29            -3.5185030192        6.7931579997       -7.3104276217  S27       523             1.0000000000
      2660       242  PNM       H30            -1.9315786572        6.6456733605       -8.0951512996  S27       523             1.0000000000
      2661       242  PNM       H31            -4.9309303054        7.9009044775       -4.9724111062  S27       523             1.0000000000
      2662       242  PNM       H32            -4.6897155162        8.7057124973       -2.6772620314  S27       523             1.0000000000
      2663       242  PNM       H33            -2.3072373083       12.3783369987       -2.3147340967  S27       523             1.0000000000
      2664       242  PNM       H34            -3.5722878867       13.2225039159       -3.2272490952  S27       523             1.0000000000
      2665       242  PNM       H35            -0.2995646966       13.3856752982       -3.0355146492  S27       523             1.0000000000
      2666       242  PNM       H36             1.3441630378       13.8336473880       -4.8475666398  S27       523             1.0000000000
      2667       242  PNM       H37             0.7572933253       13.3511804960       -7.2217542972  S27       523             1.0000000000
      2668       242  PNM       H38            -1.5275287661       12.5176934780       -7.7840895610  S27       523             1.0000000000
      2669       242  PNM       H39            -3.2107719875       12.1618207219       -5.9868709665  S27       523             1.0000000000
      2670       242  PNM       H40            -2.1146766149        9.9264246805       -2.5986228060  S27       523             1.0000000000
      2671       243  TIP3      OH2            -4.5168294455        7.7323709498       -0.1464070073  S27       290             1.0000000000
      2672       243  TIP3      H1             -6.0470292920        7.4799965204        0.0587124039  S27       290             1.0000000000
      2673       243  TIP3      H2             -3.9773080782        8.4272285307        0.3468318813  S27       290             1.0000000000
      2674       244  SER       CB             -2.9543271548        5.1220105597       -2.2146988430  S28       70              1.0000000000
      2675       244  SER       HB1            -3.5635329082        4.3047356974       -2.6443879514  S28       70              1.0000000000
      2676       244  SER       HB2            -2.0006860256        5.2061848933       -2.7462225959  S28       70              1.0000000000
      2677       244  SER       OG             -3.7160330167        6.3675130012       -2.3872532423  S28       70              1.0000000000
      2678       244  SER       HG1            -3.9827261903        7.3067358694       -0.8551533635  S28       70              1.0000000000
      2679       244  SER       QQH1           -2.7800700842        4.9443320792       -1.1364838991  S28       70              1.0000000000
      2680       245  LYS       CD             -6.3430590810        3.3419176437       -1.8646159982  S28       73              1.0000000000
      2681       245  LYS       HD1            -7.2099501599        2.9714140796       -2.4240208369  S28       73              1.0000000000
      2682       245  LYS       HD2            -5.4449024043        3.0952925666       -2.4452434466  S28       73              1.0000000000
      2683       245  LYS       QQH2           -6.2998358446        2.8330705318       -0.8948202751  S28       73              1.0000000000
      2684       245  LYS       CE             -6.4270473471        4.8449007909       -1.6891873727  S28       73              1.0000000000
      2685       245  LYS       HE1            -5.6382231909        5.2227165213       -1.0158828257  S28       73              1.0000000000
      2686       245  LYS       HE2            -7.3971132905        5.1488138875       -1.2571319451  S28       73              1.0000000000
      2687       245  LYS       NZ             -6.2696332039        5.5304146814       -2.9727514845  S28       73              1.0000000000
      2688       245  LYS       HZ1            -7.0411962243        5.3067785259       -3.6312407843  S28       73              1.0000000000
      2689       245  LYS       HZ2            -5.3705034886        5.2829864328       -3.4975267481  S28       73              1.0000000000
      2690       245  LYS       HZ3            -6.3038919362        6.5691394455       -2.8509993531  S28       73              1.0000000000
      2691       246  SER       CB             -4.7022841249        4.4329729116       -6.2078389566  S28       130             1.0000000000
      2692       246  SER       HB1            -4.7193512269        5.3317600746       -6.8384244988  S28       130             1.0000000000
      2693       246  SER       HB2            -3.9518271073        3.7350084447       -6.6149122830  S28       130             1.0000000000
      2694       246  SER       OG             -4.3022174599        4.7857757778       -4.8287154684  S28       130             1.0000000000
      2695       246  SER       HG1            -3.6563572803        5.6620068959       -4.8647395646  S28       130             1.0000000000
      2696       246  SER       QQH3           -5.6934740039        3.9517705940       -6.1775137785  S28       130             1.0000000000
      2697       247  GLU       CB             -9.9629276046        9.3389756197        1.0451479168  S28       166             1.0000000000
      2698       247  GLU       HB1            -9.6500949576        9.9481979237        0.1874422901  S28       166             1.0000000000
      2699       247  GLU       HB2           -11.0210046202        9.0997224936        0.9170864107  S28       166             1.0000000000
      2700       247  GLU       QQH4           -9.8213663054        9.8845070199        1.9841612272  S28       166             1.0000000000
      2701       247  GLU       CG             -9.1459500122        8.0629227881        1.0239554107  S28       166             1.0000000000
      2702       247  GLU       HG1            -9.5867231855        7.3473283761        0.3122740044  S28       166             1.0000000000
      2703       247  GLU       HG2            -9.1628627656        7.5570655305        2.0047406698  S28       166             1.0000000000
      2704       247  GLU       CD             -7.7241036850        8.3169802742        0.6213068849  S28       166             1.0000000000
      2705       247  GLU       OE1            -7.1860931182        9.4191945459        0.6172731180  S28       166             1.0000000000
      2706       247  GLU       OE2            -7.0322873759        7.2104138286        0.2305751625  S28       166             1.0000000000
      2707       248  ASN       CB             -2.8184283408       12.0457919219        1.4403120616  S28       170             1.0000000000
      2708       248  ASN       HB1            -1.8582498499       12.0256417578        0.9115124268  S28       170             1.0000000000
      2709       248  ASN       HB2            -3.3524474594       12.9612164094        1.1657004989  S28       170             1.0000000000
      2710       248  ASN       QQH5           -2.6513160070       12.0265198317        2.5238185428  S28       170             1.0000000000
      2711       248  ASN       CG             -3.6209968949       10.8334451165        1.0294987137  S28       170             1.0000000000
      2712       248  ASN       OD1            -3.1685512585        9.6646030976        1.1648490673  S28       170             1.0000000000
      2713       248  ASN       ND2            -4.8369367310       11.0473580907        0.4955945177  S28       170             1.0000000000
      2714       248  ASN       HD21           -5.4571162073       10.2524261834        0.2691836378  S28       170             1.0000000000
      2715       248  ASN       HD22           -5.1670934465       12.0042387694        0.2948231616  S28       170             1.0000000000
      2716       249  LYS       CE             -3.2493015338        1.6401855971       -4.3568151746  S28       234             1.0000000000
      2717       249  LYS       HE1            -3.6415802916        1.8455933858       -3.3532158242  S28       234             1.0000000000
      2718       249  LYS       HE2            -4.0893094776        1.6105697948       -5.0606573671  S28       234             1.0000000000
      2719       249  LYS       NZ             -2.3578159883        2.7194047265       -4.7672021592  S28       234             1.0000000000
      2720       249  LYS       HZ1            -1.9114142454        2.5124024102       -5.6941402660  S28       234             1.0000000000
      2721       249  LYS       HZ2            -1.5707225253        2.8852827769       -4.1020082375  S28       234             1.0000000000
      2722       249  LYS       HZ3            -2.8808527554        3.6402710831       -4.8504511978  S28       234             1.0000000000
      2723       249  LYS       QQH6           -2.7027245681        0.6882243502       -4.3513924741  S28       234             1.0000000000
      2724       250  SER       CB              2.3268064532        3.3907119315       -5.8253475470  S28       235             1.0000000000
      2725       250  SER       HB1             3.0254713374        2.7209495056       -6.3540783029  S28       235             1.0000000000
      2726       250  SER       HB2             2.8760866366        4.3185045419       -5.5792120492  S28       235             1.0000000000
      2727       250  SER       OG              1.2184972857        3.6552486383       -6.6925031305  S28       235             1.0000000000
      2728       250  SER       HG1             0.7528907292        4.4927565468       -6.4083351137  S28       235             1.0000000000
      2729       250  SER       QQH7            1.9979943996        2.9082609055       -4.8751741075  S28       235             1.0000000000
      2730       251  PNM       S1             -3.3061345280        9.4562400212       -5.9797633728  S28       523             1.0000000000
      2731       251  PNM       C2             -2.0461416424        8.2347968758       -6.6328790776  S28       523             1.0000000000
      2732       251  PNM       C3             -1.6856953583        7.3896322402       -5.3798800956  S28       523             1.0000000000
      2733       251  PNM       N4             -2.9352572524        7.1191934223       -4.6344431263  S28       523             1.0000000000
      2734       251  PNM       C5             -3.9096245832        8.2674345722       -4.7458781152  S28       523             1.0000000000
      2735       251  PNM       C6             -3.7336015896        8.6935882296       -3.2584615047  S28       523             1.0000000000
      2736       251  PNM       C7             -2.8332069237        7.4569842676       -3.0088060997  S28       523             1.0000000000
      2737       251  PNM       O8             -1.6481624762        7.5367665797       -2.4530471312  S28       523             1.0000000000
      2738       251  PNM       C9             -2.6691015018        7.3604273984       -7.7113241487  S28       523             1.0000000000
      2739       251  PNM       C10            -0.8530454288        8.9870706560       -7.1938160230  S28       523             1.0000000000
      2740       251  PNM       C11            -0.9979953912        6.0974199884       -5.7700322474  S28       523             1.0000000000
      2741       251  PNM       O12            -1.5653234408        4.9949066435       -5.6143946170  S28       523             1.0000000000
      2742       251  PNM       O13             0.2405395339        6.1911571640       -6.2786471210  S28       523             1.0000000000
      2743       251  PNM       N14            -3.0357021631        9.9504590215       -3.0794527517  S28       523             1.0000000000
      2744       251  PNM       C15            -3.5732410841       11.1041241381       -3.5179646929  S28       523             1.0000000000
      2745       251  PNM       O16            -4.7005165883       11.1115334414       -4.1181600622  S28       523             1.0000000000
      2746       251  PNM       C17            -2.8316067651       12.4001946072       -3.2837530722  S28       523             1.0000000000
      2747       251  PNM       C18            -1.8481516707       12.6953789074       -4.3862290471  S28       523             1.0000000000
      2748       251  PNM       C19            -0.5727553288       13.1917217134       -4.0797666052  S28       523             1.0000000000
      2749       251  PNM       C20             0.3514257385       13.4442435209       -5.0961059443  S28       523             1.0000000000
      2750       251  PNM       C21             0.0205483667       13.1837357504       -6.4278621823  S28       523             1.0000000000
      2751       251  PNM       C22            -1.2588159699       12.7160657015       -6.7404837662  S28       523             1.0000000000
      2752       251  PNM       C23            -2.1984789413       12.4958072280       -5.7307788415  S28       523             1.0000000000
      2753       251  PNM       H24            -0.9975704113        7.9801487670       -4.7268177288  S28       523             1.0000000000
      2754       251  PNM       H25            -1.1153276067        9.4622535318       -8.1463668142  S28       523             1.0000000000
      2755       251  PNM       H26            -0.0180153723        8.3005652192       -7.3690740616  S28       523             1.0000000000
      2756       251  PNM       H27            -0.5117386283        9.7733290727       -6.5125910604  S28       523             1.0000000000
      2757       251  PNM       H28            -3.0281060470        7.9694730111       -8.5491413949  S28       523             1.0000000000
      2758       251  PNM       H29            -3.5180392418        6.7922912318       -7.3140475379  S28       523             1.0000000000
      2759       251  PNM       H30            -1.9303793978        6.6464187782       -8.0977442389  S28       523             1.0000000000
      2760       251  PNM       H31            -4.9386089138        7.9072312111       -4.9680521337  S28       523             1.0000000000
      2761       251  PNM       H32            -4.6902847533        8.7052268999       -2.6850401975  S28       523             1.0000000000
      2762       251  PNM       H33            -2.3055287124       12.3744423241       -2.3145635852  S28       523             1.0000000000
      2763       251  PNM       H34            -3.5712110528       13.2187399369       -3.2254889493  S28       523             1.0000000000
      2764       251  PNM       H35            -0.2992703564       13.3850349541       -3.0354886266  S28       523             1.0000000000
      2765       251  PNM       H36             1.3438337753       13.8344854813       -4.8477376084  S28       523             1.0000000000
      2766       251  PNM       H37             0.7569012088       13.3519218298       -7.2219724084  S28       523             1.0000000000
      2767       251  PNM       H38            -1.5276735848       12.5176645664       -7.7840683042  S28       523             1.0000000000
      2768       251  PNM       H39            -3.2102765219       12.1602948356       -5.9868711019  S28       523             1.0000000000
      2769       251  PNM       H40            -2.1116307346        9.9216250754       -2.6025294350  S28       523             1.0000000000
      2770       252  TIP3      OH2            -4.5145162099        7.7367466645       -0.1397954257  S28       290             1.0000000000
      2771       252  TIP3      H1             -6.0517066743        7.4784966281        0.0601585204  S28       290             1.0000000000
      2772       252  TIP3      H2             -3.9783796307        8.4320155673        0.3571537634  S28       290             1.0000000000
      2773       253  SER       CB             -2.9535066973        5.1220217243       -2.2150178620  S29       70              1.0000000000
      2774       253  SER       HB1            -3.5652517670        4.3118203885       -2.6463795169  S29       70              1.0000000000
      2775       253  SER       HB2            -2.0001864880        5.2041946957       -2.7466538144  S29       70              1.0000000000
      2776       253  SER       OG             -3.7119186155        6.3722946373       -2.3864071242  S29       70              1.0000000000
      2777       253  SER       HG1            -3.9821672649        7.3037183141       -0.8487924387  S29       70              1.0000000000
      2778       253  SER       QQH1           -2.7789868502        4.9466465306       -1.1365748175  S29       70              1.0000000000
      2779       254  LYS       CD             -6.3424175405        3.3410681649       -1.8654209192  S29       73              1.0000000000
      2780       254  LYS       HD1            -7.2096219202        2.9714174749       -2.4242174171  S29       73              1.0000000000
      2781       254  LYS       HD2            -5.4455389768        3.0937223628       -2.4466932912  S29       73              1.0000000000
      2782       254  LYS       QQH2           -6.2997572743        2.8332917562       -0.8945807425  S29       73              1.0000000000
      2783       254  LYS       CE             -6.4246731867        4.8443852619       -1.6929630404  S29       73              1.0000000000
      2784       254  LYS       HE1            -5.6364270789        5.2215736025       -1.0182955681  S29       73              1.0000000000
      2785       254  LYS       HE2            -7.3948773958        5.1492750953       -1.2596370558  S29       73              1.0000000000
      2786       254  LYS       NZ             -6.2669861551        5.5257427528       -2.9784490025  S29       73              1.0000000000
      2787       254  LYS       HZ1            -7.0435555261        5.3056897931       -3.6314147634  S29       73              1.0000000000
      2788       254  LYS       HZ2            -5.3700477673        5.2653234283       -3.5305036366  S29       73              1.0000000000
      2789       254  LYS       HZ3            -6.2954583034        6.5629589615       -2.8582177935  S29       73              1.0000000000
      2790       255  SER       CB             -4.7023376181        4.4350429580       -6.2039471435  S29       130             1.0000000000
      2791       255  SER       HB1            -4.7199931608        5.3319504648       -6.8401930810  S29       130             1.0000000000
      2792       255  SER       HB2            -3.9526774556        3.7353562173       -6.6128331721  S29       130             1.0000000000
      2793       255  SER       OG             -4.2985936544        4.7914758664       -4.8220024365  S29       130             1.0000000000
      2794       255  SER       HG1            -3.5249981489        5.9196252555       -4.8344539092  S29       130             1.0000000000
      2795       255  SER       QQH3           -5.6972626361        3.9534400511       -6.1794027734  S29       130             1.0000000000
      2796       256  GLU       CB             -9.9631431785        9.3391539599        1.0451183840  S29       166             1.0000000000
      2797       256  GLU       HB1            -9.6502190509        9.9482773568        0.1873595705  S29       166             1.0000000000
      2798       256  GLU       HB2           -11.0211677808        9.0998911314        0.9171023843  S29       166             1.0000000000
      2799       256  GLU       QQH4           -9.8215078831        9.8847693219        1.9840862916  S29       166             1.0000000000
      2800       256  GLU       CG             -9.1463408148        8.0630605198        1.0239353429  S29       166             1.0000000000
      2801       256  GLU       HG1            -9.5869290004        7.3474604206        0.3122466143  S29       166             1.0000000000
      2802       256  GLU       HG2            -9.1631771956        7.5571453962        2.0046516822  S29       166             1.0000000000
      2803       256  GLU       CD             -7.7245664835        8.3164961274        0.6214940250  S29       166             1.0000000000
      2804       256  GLU       OE1            -7.1859272459        9.4191129879        0.6172745809  S29       166             1.0000000000
      2805       256  GLU       OE2            -7.0332832473        7.2104641899        0.2316213712  S29       166             1.0000000000
      2806       257  ASN       CB             -2.8184020672       12.0460616470        1.4403252470  S29       170             1.0000000000
      2807       257  ASN       HB1            -1.8580464880       12.0258521397        0.9115638664  S29       170             1.0000000000
      2808       257  ASN       HB2            -3.3524342983       12.9615227035        1.1657376743  S29       170             1.0000000000
      2809       257  ASN       QQH5           -2.6514415276       12.0265076601        2.5238443062  S29       170             1.0000000000
      2810       257  ASN       CG             -3.6210199893       10.8338335544        1.0296892737  S29       170             1.0000000000
      2811       257  ASN       OD1            -3.1680648446        9.6648913120        1.1651215213  S29       170             1.0000000000
      2812       257  ASN       ND2            -4.8366313714       11.0472841011        0.4952014232  S29       170             1.0000000000
      2813       257  ASN       HD21           -5.4582869986       10.2523316111        0.2709846144  S29       170             1.0000000000
      2814       257  ASN       HD22           -5.1675042349       12.0043234322        0.2957045082  S29       170             1.0000000000
      2815       258  LYS       CE             -3.2500646826        1.6406076124       -4.3569290976  S29       234             1.0000000000
      2816       258  LYS       HE1            -3.6422267419        1.8450939082       -3.3534733624  S29       234             1.0000000000
      2817       258  LYS       HE2            -4.0900552264        1.6111877541       -5.0599897769  S29       234             1.0000000000
      2818       258  LYS       NZ             -2.3627823071        2.7230319984       -4.7672471696  S29       234             1.0000000000
      2819       258  LYS       HZ1            -1.9195180054        2.5176259929       -5.6945002923  S29       234             1.0000000000
      2820       258  LYS       HZ2            -1.5766217043        2.8884089807       -4.1030095313  S29       234             1.0000000000
      2821       258  LYS       HZ3            -2.9041018337        3.6465584434       -4.8464729615  S29       234             1.0000000000
      2822       258  LYS       QQH6           -2.7026258450        0.6884821026       -4.3518233827  S29       234             1.0000000000
      2823       259  SER       CB              2.3268649543        3.3906351889       -5.8254061770  S29       235             1.0000000000
      2824       259  SER       HB1             3.0254515762        2.7209812434       -6.3541932122  S29       235             1.0000000000
      2825       259  SER       HB2             2.8764495956        4.3185145080       -5.5790163839  S29       235             1.0000000000
      2826       259  SER       OG              1.2189353564        3.6554691268       -6.6926884876  S29       235             1.0000000000
      2827       259  SER       HG1             0.7524483454        4.4907133907       -6.4076567542  S29       235             1.0000000000
      2828       259  SER       QQH7            1.9979613353        2.9082320579       -4.8754766475  S29       235             1.0000000000
      2829       260  PNM       S1             -3.3063249175        9.4545752025       -5.9792195715  S29       523             1.0000000000
      2830       260  PNM       C2             -2.0462523294        8.2343690667       -6.6347090751  S29       523             1.0000000000
      2831       260  PNM       C3             -1.6893583450        7.3854654206       -5.3830545517  S29       523             1.0000000000
      2832       260  PNM       N4             -2.9458338450        7.1000930516       -4.6528680698  S29       523             1.0000000000
      2833       260  PNM       C5             -3.9108612267        8.2631126631       -4.7456005165  S29       523             1.0000000000
      2834       260  PNM       C6             -3.7324550040        8.6919826445       -3.2597555523  S29       523             1.0000000000
[truncated: 298,357 more chars]
