# Supplementary material for: Unraveling the energetic significance of chemical events in enzyme catalysis via machine-learning based regression approach
Source: Commun Chem. 2020 Oct 8;3:134. doi: 10.1038/s42004-020-00379-w (PMC9814854; doi:10.1038/s42004-020-00379-w)
Supplement: Supplementary file 3 — Supplementary Data 1 [file 42004_2020_379_MOESM3_ESM.zip › pathways/optimized.path/path.cor.sccdftb/path_2_r.cor]

* RETAIN ONLY THE QM ATOMS, WRITE PSF & COOR
* PREDEFINED VARS:
*     INCOR: DIRECTORY TO INPUT .COR FILE
*     INPSF: DIRECTORY TO INPUT .PSF FILE
*     OUTPSF: DIRECTORY TO OUTPUT .PSF FILE
*     OUTCOR: FILENAME OF OUTPUT .COR FILE
* ZILIN SONG, 17 DEC 2019
*  DATE:    12/17/19     21:12:28      CREATED BY USER: zilins
*
      4950  EXT
         1         1  SER       CB             -2.9492313810        4.9915291324       -2.1210851375  S1        70              1.0000000000
         2         1  SER       HB1            -3.4369727668        4.1408716516       -2.6293260741  S1        70              1.0000000000
         3         1  SER       HB2            -1.9776846762        5.1908435027       -2.6023878149  S1        70              1.0000000000
         4         1  SER       OG             -3.8178537863        6.1321026277       -2.2709614644  S1        70              1.0000000000
         5         1  SER       HG1            -3.8166043997        6.7075407833       -1.4263542427  S1        70              1.0000000000
         6         1  SER       QQH1           -2.7992351313        4.7599506559       -1.0503102371  S1        70              1.0000000000
         7         2  LYS       CD             -6.5706000629        3.4619825686       -1.9615708128  S1        73              1.0000000000
         8         2  LYS       HD1            -7.1649246955        2.9273805800       -2.7046031859  S1        73              1.0000000000
         9         2  LYS       HD2            -5.5481961606        3.5429709297       -2.3517617798  S1        73              1.0000000000
        10         2  LYS       QQH2           -6.5543626491        2.8670610421       -1.0401432800  S1        73              1.0000000000
        11         2  LYS       CE             -7.1706697639        4.8364617700       -1.7278306070  S1        73              1.0000000000
        12         2  LYS       HE1            -7.0855366464        5.1645243391       -0.6748078864  S1        73              1.0000000000
        13         2  LYS       HE2            -8.2394055964        4.8463966428       -1.9943876187  S1        73              1.0000000000
        14         2  LYS       NZ             -6.5193842812        5.8762942740       -2.5158422944  S1        73              1.0000000000
        15         2  LYS       HZ1            -6.7911046628        5.8773992056       -3.5204402853  S1        73              1.0000000000
        16         2  LYS       HZ2            -5.4626230881        5.8145358506       -2.4656510297  S1        73              1.0000000000
        17         2  LYS       HZ3            -6.7743235928        6.8140970658       -2.1012502102  S1        73              1.0000000000
        18         3  SER       CB             -4.5398340437        4.7200958799       -6.3206382166  S1        130             1.0000000000
        19         3  SER       HB1            -4.6268256406        5.6967723536       -6.8163166560  S1        130             1.0000000000
        20         3  SER       HB2            -3.8176057614        4.1043440322       -6.8882867474  S1        130             1.0000000000
        21         3  SER       OG             -4.0501615326        4.8865667629       -4.9621723667  S1        130             1.0000000000
        22         3  SER       HG1            -3.3789479419        5.6275421408       -4.9634020459  S1        130             1.0000000000
        23         3  SER       QQH3           -5.5141500177        4.2089597046       -6.2954925647  S1        130             1.0000000000
        24         4  GLU       CB             -9.7316420861        9.2250384907        0.9231910107  S1        166             1.0000000000
        25         4  GLU       HB1            -9.3874094154        9.8322395868        0.0777269195  S1        166             1.0000000000
        26         4  GLU       HB2           -10.7807716104        8.9790371357        0.7485790604  S1        166             1.0000000000
        27         4  GLU       QQH4           -9.6341206496        9.7778372808        1.8634089473  S1        166             1.0000000000
        28         4  GLU       CG             -8.9078914343        7.9511973900        0.9358615879  S1        166             1.0000000000
        29         4  GLU       HG1            -9.3868072739        7.2113896898        0.2800183422  S1        166             1.0000000000
        30         4  GLU       HG2            -8.8984395346        7.5012610669        1.9418533654  S1        166             1.0000000000
        31         4  GLU       CD             -7.4836813579        8.1610808339        0.4522649617  S1        166             1.0000000000
        32         4  GLU       OE1            -6.8773418901        9.2369284361        0.6843130851  S1        166             1.0000000000
        33         4  GLU       OE2            -6.9388351483        7.1649979867       -0.1991458256  S1        166             1.0000000000
        34         5  ASN       CB             -2.5755455176       11.8584001358        1.5685345771  S1        170             1.0000000000
        35         5  ASN       HB1            -1.5899908449       11.8021142341        1.0952930904  S1        170             1.0000000000
        36         5  ASN       HB2            -3.0653918493       12.7853674808        1.2574894260  S1        170             1.0000000000
        37         5  ASN       QQH5           -2.4655132224       11.8481222125        2.6597956009  S1        170             1.0000000000
        38         5  ASN       CG             -3.3983145734       10.6644050493        1.1380306777  S1        170             1.0000000000
        39         5  ASN       OD1            -2.9592792599        9.4939191302        1.2525173712  S1        170             1.0000000000
        40         5  ASN       ND2            -4.6211979434       10.9053302245        0.6230607977  S1        170             1.0000000000
        41         5  ASN       HD21           -5.2887378766       10.1247478936        0.4431241813  S1        170             1.0000000000
        42         5  ASN       HD22           -4.9520045880       11.8715756119        0.5045867954  S1        170             1.0000000000
        43         6  LYS       CE             -3.1041002123        1.7523708634       -4.4897806763  S1        234             1.0000000000
        44         6  LYS       HE1            -3.4499531735        1.9901257208       -3.4767581972  S1        234             1.0000000000
        45         6  LYS       HE2            -3.9721864694        1.7195237306       -5.1587931452  S1        234             1.0000000000
        46         6  LYS       NZ             -2.2076165706        2.8012786218       -4.9637621044  S1        234             1.0000000000
        47         6  LYS       HZ1            -1.7957871284        2.5605829446       -5.8970484166  S1        234             1.0000000000
        48         6  LYS       HZ2            -1.4035683945        2.9749918210       -4.3201024020  S1        234             1.0000000000
        49         6  LYS       HZ3            -2.7330241131        3.7225647472       -5.0477782239  S1        234             1.0000000000
        50         6  LYS       QQH6           -2.5787625261        0.7885247672       -4.4791452253  S1        234             1.0000000000
        51         7  SER       CB              2.4164762178        3.5013107461       -5.9418026590  S1        235             1.0000000000
        52         7  SER       HB1             3.1082790195        2.8514644236       -6.5017542864  S1        235             1.0000000000
        53         7  SER       HB2             2.9565766224        4.4281310332       -5.6819348258  S1        235             1.0000000000
        54         7  SER       OG              1.2844080195        3.7760763206       -6.7779146576  S1        235             1.0000000000
        55         7  SER       HG1             0.8343767650        4.6066700144       -6.4632450145  S1        235             1.0000000000
        56         7  SER       QQH7            2.1088408551        2.9905078835       -4.9999750678  S1        235             1.0000000000
        57         8  PNM       S1             -3.0578174882        9.7858784364       -5.8053187674  S1        523             1.0000000000
        58         8  PNM       C2             -1.8381459411        8.5603304820       -6.5531168982  S1        523             1.0000000000
        59         8  PNM       C3             -1.4079293558        7.6714387178       -5.3519829031  S1        523             1.0000000000
        60         8  PNM       N4             -2.5737230802        7.5414653818       -4.4540162116  S1        523             1.0000000000
        61         8  PNM       C5             -3.6932288253        8.5454648940       -4.6547963353  S1        523             1.0000000000
        62         8  PNM       C6             -3.5795459431        8.8919289356       -3.1052741510  S1        523             1.0000000000
        63         8  PNM       C7             -2.4443538502        7.8519383133       -3.0863069932  S1        523             1.0000000000
        64         8  PNM       O8             -1.5504749325        7.5423247496       -2.2918420431  S1        523             1.0000000000
        65         8  PNM       C9             -2.5250804113        7.7367295655       -7.6290222851  S1        523             1.0000000000
        66         8  PNM       C10            -0.6481209266        9.2938382821       -7.1424586186  S1        523             1.0000000000
        67         8  PNM       C11            -0.8548149317        6.3219877045       -5.7764981389  S1        523             1.0000000000
        68         8  PNM       O12            -1.5182564831        5.2746535628       -5.6123552896  S1        523             1.0000000000
        69         8  PNM       O13             0.3750535749        6.3212173083       -6.2771538697  S1        523             1.0000000000
        70         8  PNM       N14            -3.0282429920       10.2027310563       -2.8407739254  S1        523             1.0000000000
        71         8  PNM       C15            -3.6008997935       11.3275715029       -3.3250246712  S1        523             1.0000000000
        72         8  PNM       O16            -4.6877856383       11.2760627901       -3.9788431689  S1        523             1.0000000000
        73         8  PNM       C17            -2.8857084032       12.6314908591       -3.0850133906  S1        523             1.0000000000
        74         8  PNM       C18            -1.8288940036       12.8523025868       -4.1353187702  S1        523             1.0000000000
        75         8  PNM       C19            -0.5252128152       13.2039054195       -3.7622401836  S1        523             1.0000000000
        76         8  PNM       C20             0.4572185344       13.3879123373       -4.7363175877  S1        523             1.0000000000
        77         8  PNM       C21             0.1511933899       13.2012271863       -6.0848187192  S1        523             1.0000000000
        78         8  PNM       C22            -1.1520170350       12.8726072746       -6.4644243167  S1        523             1.0000000000
        79         8  PNM       C23            -2.1450614330       12.7132642428       -5.4960166792  S1        523             1.0000000000
        80         8  PNM       H24            -0.5973236796        8.2022064490       -4.7998151595  S1        523             1.0000000000
        81         8  PNM       H25            -0.9425580572        9.8368420517       -8.0469352445  S1        523             1.0000000000
        82         8  PNM       H26             0.1354136282        8.5753129062       -7.4129391980  S1        523             1.0000000000
        83         8  PNM       H27            -0.2251126097       10.0159738404       -6.4359135415  S1        523             1.0000000000
        84         8  PNM       H28            -2.9152422844        8.3833120419       -8.4221540898  S1        523             1.0000000000
        85         8  PNM       H29            -3.3592529975        7.1562439915       -7.2178318528  S1        523             1.0000000000
        86         8  PNM       H30            -1.8061106534        7.0418564308       -8.0785163003  S1        523             1.0000000000
        87         8  PNM       H31            -4.6522739707        8.0734486006       -4.9549971539  S1        523             1.0000000000
        88         8  PNM       H32            -4.4945971441        8.6914454370       -2.4995963351  S1        523             1.0000000000
        89         8  PNM       H33            -2.4255774913       12.6356058475       -2.0826891633  S1        523             1.0000000000
        90         8  PNM       H34            -3.6193936172       13.4549522256       -3.1159811301  S1        523             1.0000000000
        91         8  PNM       H35            -0.2796749333       13.3475579074       -2.7035897382  S1        523             1.0000000000
        92         8  PNM       H36             1.4744195308       13.6645377433       -4.4387135020  S1        523             1.0000000000
        93         8  PNM       H37             0.9311985294       13.3266098401       -6.8417735328  S1        523             1.0000000000
        94         8  PNM       H38            -1.3988385690       12.7437922325       -7.5251065759  S1        523             1.0000000000
        95         8  PNM       H39            -3.1785018252       12.5014898071       -5.7954516098  S1        523             1.0000000000
        96         8  PNM       H40            -2.1361690908       10.2532105796       -2.3122030430  S1        523             1.0000000000
        97         9  TIP3      OH2            -4.3214819932        7.7736172532       -0.3231620300  S1        290             1.0000000000
        98         9  TIP3      H1             -5.3044459459        7.7193455041       -0.1406098372  S1        290             1.0000000000
        99         9  TIP3      H2             -3.8466539559        8.3638105488        0.3332872091  S1        290             1.0000000000
       100        10  SER       CB             -2.9493479026        4.9962271844       -2.1214798955  S2        70              1.0000000000
       101        10  SER       HB1            -3.4394456210        4.1463252655       -2.6289661998  S2        70              1.0000000000
       102        10  SER       HB2            -1.9781024729        5.1934511052       -2.6038696144  S2        70              1.0000000000
       103        10  SER       OG             -3.8150386890        6.1394303750       -2.2713155707  S2        70              1.0000000000
       104        10  SER       HG1            -3.8203235517        6.7107053009       -1.4220599042  S2        70              1.0000000000
       105        10  SER       QQH1           -2.7989690246        4.7653729554       -1.0507141216  S2        70              1.0000000000
       106        11  LYS       CD             -6.5636545485        3.4630985685       -1.9619708618  S2        73              1.0000000000
       107        11  LYS       HD1            -7.1643722525        2.9318290568       -2.7023524315  S2        73              1.0000000000
       108        11  LYS       HD2            -5.5423978512        3.5379629031       -2.3563059690  S2        73              1.0000000000
       109        11  LYS       QQH2           -6.5475246696        2.8684938989       -1.0404125072  S2        73              1.0000000000
       110        11  LYS       CE             -7.1544776753        4.8409816440       -1.7261734662  S2        73              1.0000000000
       111        11  LYS       HE1            -7.0525158578        5.1753339338       -0.6765593169  S2        73              1.0000000000
       112        11  LYS       HE2            -8.2271646125        4.8538897491       -1.9766347648  S2        73              1.0000000000
       113        11  LYS       NZ             -6.5118769535        5.8731305126       -2.5312162114  S2        73              1.0000000000
       114        11  LYS       HZ1            -6.7868544112        5.8583077799       -3.5347183220  S2        73              1.0000000000
       115        11  LYS       HZ2            -5.4543557438        5.8177487151       -2.4822752129  S2        73              1.0000000000
       116        11  LYS       HZ3            -6.7708806583        6.8156188684       -2.1324316922  S2        73              1.0000000000
       117        12  SER       CB             -4.5400834655        4.7174674862       -6.3240079409  S2        130             1.0000000000
       118        12  SER       HB1            -4.6235459359        5.6931537812       -6.8220707943  S2        130             1.0000000000
       119        12  SER       HB2            -3.8171518804        4.0992570863       -6.8878596764  S2        130             1.0000000000
       120        12  SER       OG             -4.0543465188        4.8860252798       -4.9639296770  S2        130             1.0000000000
       121        12  SER       HG1            -3.3852364792        5.6292565732       -4.9636955495  S2        130             1.0000000000
       122        12  SER       QQH3           -5.5155505490        4.2083406574       -6.3010398293  S2        130             1.0000000000
       123        13  GLU       CB             -9.7321420329        9.2293036626        0.9234243923  S2        166             1.0000000000
       124        13  GLU       HB1            -9.3864123274        9.8365225394        0.0786014598  S2        166             1.0000000000
       125        13  GLU       HB2           -10.7813312460        8.9840952314        0.7473655805  S2        166             1.0000000000
       126        13  GLU       QQH4           -9.6357247076        9.7820670447        1.8638250350  S2        166             1.0000000000
       127        13  GLU       CG             -8.9090668268        7.9549161177        0.9371487497  S2        166             1.0000000000
       128        13  GLU       HG1            -9.3865368944        7.2164241625        0.2785306719  S2        166             1.0000000000
       129        13  GLU       HG2            -8.9040920480        7.5034435602        1.9426249674  S2        166             1.0000000000
       130        13  GLU       CD             -7.4823832729        8.1630525797        0.4589093033  S2        166             1.0000000000
       131        13  GLU       OE1            -6.8795293558        9.2424017270        0.6851157674  S2        166             1.0000000000
       132        13  GLU       OE2            -6.9332534483        7.1627521384       -0.1818401774  S2        166             1.0000000000
       133        14  ASN       CB             -2.5765009018       11.8569404440        1.5680132936  S2        170             1.0000000000
       134        14  ASN       HB1            -1.5908497947       11.8003629710        1.0950624087  S2        170             1.0000000000
       135        14  ASN       HB2            -3.0657997775       12.7842008989        1.2569285051  S2        170             1.0000000000
       136        14  ASN       QQH5           -2.4669474420       11.8463891234        2.6593168840  S2        170             1.0000000000
       137        14  ASN       CG             -3.3999484300       10.6634586487        1.1368120239  S2        170             1.0000000000
       138        14  ASN       OD1            -2.9623483550        9.4924050198        1.2526621175  S2        170             1.0000000000
       139        14  ASN       ND2            -4.6214484401       10.9055117634        0.6194285971  S2        170             1.0000000000
       140        14  ASN       HD21           -5.2906441872       10.1258196919        0.4408622606  S2        170             1.0000000000
       141        14  ASN       HD22           -4.9503276057       11.8721506177        0.4985797126  S2        170             1.0000000000
       142        15  LYS       CE             -3.1044931402        1.7532599211       -4.4911175574  S2        234             1.0000000000
       143        15  LYS       HE1            -3.4508332021        1.9909913817       -3.4782480327  S2        234             1.0000000000
       144        15  LYS       HE2            -3.9722169207        1.7206589950       -5.1606178885  S2        234             1.0000000000
       145        15  LYS       NZ             -2.2076503470        2.8020297101       -4.9645458766  S2        234             1.0000000000
       146        15  LYS       HZ1            -1.7952890684        2.5614985638       -5.8976468895  S2        234             1.0000000000
       147        15  LYS       HZ2            -1.4038278615        2.9756130537       -4.3205849032  S2        234             1.0000000000
       148        15  LYS       HZ3            -2.7325780785        3.7233296825       -5.0490058112  S2        234             1.0000000000
       149        15  LYS       QQH6           -2.5792627397        0.7893765211       -4.4802974602  S2        234             1.0000000000
       150        16  SER       CB              2.4172964804        3.5012255849       -5.9414188072  S2        235             1.0000000000
       151        16  SER       HB1             3.1095298847        2.8514360205       -6.5009343867  S2        235             1.0000000000
       152        16  SER       HB2             2.9571179241        4.4281567006       -5.6812901908  S2        235             1.0000000000
       153        16  SER       OG              1.2856738885        3.7757156638       -6.7781960401  S2        235             1.0000000000
       154        16  SER       HG1             0.8349635257        4.6059345477       -6.4635346585  S2        235             1.0000000000
       155        16  SER       QQH7            2.1092231928        2.9904662027       -4.9997163850  S2        235             1.0000000000
       156        17  PNM       S1             -3.0637151989        9.7777449446       -5.8071077106  S2        523             1.0000000000
       157        17  PNM       C2             -1.8407105759        8.5548738704       -6.5531466720  S2        523             1.0000000000
       158        17  PNM       C3             -1.4121611963        7.6651917056       -5.3521234985  S2        523             1.0000000000
       159        17  PNM       N4             -2.5797807224        7.5312335223       -4.4563585261  S2        523             1.0000000000
       160        17  PNM       C5             -3.6980359262        8.5377103066       -4.6557573689  S2        523             1.0000000000
       161        17  PNM       C6             -3.5814564786        8.8851107433       -3.1067430026  S2        523             1.0000000000
       162        17  PNM       C7             -2.4485378442        7.8430113717       -3.0880543587  S2        523             1.0000000000
       163        17  PNM       O8             -1.5493900878        7.5400077731       -2.2969614129  S2        523             1.0000000000
       164        17  PNM       C9             -2.5231702744        7.7321221639       -7.6324891485  S2        523             1.0000000000
       165        17  PNM       C10            -0.6502376150        9.2910122841       -7.1384018418  S2        523             1.0000000000
       166        17  PNM       C11            -0.8556027315        6.3175688928       -5.7778308034  S2        523             1.0000000000
       167        17  PNM       O12            -1.5175662004        5.2687651756       -5.6167407911  S2        523             1.0000000000
       168        17  PNM       O13             0.3749899179        6.3200037460       -6.2766370793  S2        523             1.0000000000
       169        17  PNM       N14            -3.0259698303       10.1944088219       -2.8437962765  S2        523             1.0000000000
       170        17  PNM       C15            -3.5993980694       11.3208206110       -3.3233129196  S2        523             1.0000000000
       171        17  PNM       O16            -4.6887739631       11.2713130333       -3.9730659000  S2        523             1.0000000000
       172        17  PNM       C17            -2.8823701125       12.6236447239       -3.0829386730  S2        523             1.0000000000
       173        17  PNM       C18            -1.8269240127       12.8459191325       -4.1343582619  S2        523             1.0000000000
       174        17  PNM       C19            -0.5236265561       13.2006618270       -3.7627597809  S2        523             1.0000000000
       175        17  PNM       C20             0.4571999257       13.3874139065       -4.7379447459  S2        523             1.0000000000
       176        17  PNM       C21             0.1500572903       13.2004110303       -6.0861460653  S2        523             1.0000000000
       177        17  PNM       C22            -1.1527943128       12.8687019164       -6.4642585423  S2        523             1.0000000000
       178        17  PNM       C23            -2.1443185697       12.7067222247       -5.4947385401  S2        523             1.0000000000
       179        17  PNM       H24            -0.6037352431        8.1968490477       -4.7975023759  S2        523             1.0000000000
       180        17  PNM       H25            -0.9430777034        9.8346142172       -8.0430478286  S2        523             1.0000000000
       181        17  PNM       H26             0.1350768918        8.5740514018       -7.4077485168  S2        523             1.0000000000
       182        17  PNM       H27            -0.2302875439       10.0130935430       -6.4300504557  S2        523             1.0000000000
       183        17  PNM       H28            -2.9126944055        8.3795530010       -8.4252448322  S2        523             1.0000000000
       184        17  PNM       H29            -3.3571115731        7.1488463551       -7.2248992888  S2        523             1.0000000000
       185        17  PNM       H30            -1.8013912698        7.0400900269       -8.0817390708  S2        523             1.0000000000
       186        17  PNM       H31            -4.6583710564        8.0672666395       -4.9543282272  S2        523             1.0000000000
       187        17  PNM       H32            -4.4964912140        8.6883394290       -2.4997990693  S2        523             1.0000000000
       188        17  PNM       H33            -2.4207728283       12.6260125459       -2.0812938519  S2        523             1.0000000000
       189        17  PNM       H34            -3.6153499154       13.4478719696       -3.1113937547  S2        523             1.0000000000
       190        17  PNM       H35            -0.2770659927       13.3445654041       -2.7043822356  S2        523             1.0000000000
       191        17  PNM       H36             1.4741688016       13.6661860441       -4.4414828797  S2        523             1.0000000000
       192        17  PNM       H37             0.9289528226       13.3276420978       -6.8439463761  S2        523             1.0000000000
       193        17  PNM       H38            -1.4005197183       12.7395875614       -7.5246809660  S2        523             1.0000000000
       194        17  PNM       H39            -3.1776413657       12.4930084637       -5.7931260403  S2        523             1.0000000000
       195        17  PNM       H40            -2.1329570476       10.2431048831       -2.3166476339  S2        523             1.0000000000
       196        18  TIP3      OH2            -4.3201780854        7.7645096991       -0.3169182909  S2        290             1.0000000000
       197        18  TIP3      H1             -5.3033929276        7.7077289839       -0.1323394000  S2        290             1.0000000000
       198        18  TIP3      H2             -3.8459508728        8.3583587049        0.3371462272  S2        290             1.0000000000
       199        19  SER       CB             -2.9495026660        5.0010080731       -2.1217774179  S3        70              1.0000000000
       200        19  SER       HB1            -3.4420235820        4.1519713663       -2.6285195665  S3        70              1.0000000000
       201        19  SER       HB2            -1.9784936770        5.1961867233       -2.6052995299  S3        70              1.0000000000
       202        19  SER       OG             -3.8126229710        6.1465660638       -2.2712859101  S3        70              1.0000000000
       203        19  SER       HG1            -3.8242906075        6.7141363587       -1.4175503139  S3        70              1.0000000000
       204        19  SER       QQH1           -2.7986750089        4.7708894435       -1.0510663261  S3        70              1.0000000000
       205        20  LYS       CD             -6.5565805482        3.4642679146       -1.9624085471  S3        73              1.0000000000
       206        20  LYS       HD1            -7.1638100681        2.9364226711       -2.7000575535  S3        73              1.0000000000
       207        20  LYS       HD2            -5.5364768241        3.5325421537       -2.3609080733  S3        73              1.0000000000
       208        20  LYS       QQH2           -6.5406379633        2.8701347210       -1.0405941753  S3        73              1.0000000000
       209        20  LYS       CE             -7.1376755670        4.8457991693       -1.7248417177  S3        73              1.0000000000
       210        20  LYS       HE1            -7.0178674213        5.1869138062       -0.6792552824  S3        73              1.0000000000
       211        20  LYS       HE2            -8.2142539152        4.8619116834       -1.9585196863  S3        73              1.0000000000
       212        20  LYS       NZ             -6.5041197144        5.8694776512       -2.5477262183  S3        73              1.0000000000
       213        20  LYS       HZ1            -6.7819387699        5.8372624648       -3.5498478477  S3        73              1.0000000000
       214        20  LYS       HZ2            -5.4458195823        5.8207905611       -2.5002901214  S3        73              1.0000000000
       215        20  LYS       HZ3            -6.7675941682        6.8169709221       -2.1664707045  S3        73              1.0000000000
       216        21  SER       CB             -4.5403264595        4.7148610661       -6.3271844955  S3        130             1.0000000000
       217        21  SER       HB1            -4.6203379490        5.6895833345       -6.8275691566  S3        130             1.0000000000
       218        21  SER       HB2            -3.8167476376        4.0941338562       -6.8872804837  S3        130             1.0000000000
       219        21  SER       OG             -4.0585925997        4.8855801902       -4.9654785109  S3        130             1.0000000000
       220        21  SER       HG1            -3.3916007900        5.6311634150       -4.9637811044  S3        130             1.0000000000
       221        21  SER       QQH3           -5.5168909244        4.2077496042       -6.3063753014  S3        130             1.0000000000
       222        22  GLU       CB             -9.7326464142        9.2336087948        0.9236146567  S3        166             1.0000000000
       223        22  GLU       HB1            -9.3854501607        9.8408333563        0.0794410875  S3        166             1.0000000000
       224        22  GLU       HB2           -10.7817599188        8.9890753777        0.7461503076  S3        166             1.0000000000
       225        22  GLU       QQH4           -9.6373328036        9.7862831791        1.8641578011  S3        166             1.0000000000
       226        22  GLU       CG             -8.9103679514        7.9587639415        0.9384129906  S3        166             1.0000000000
       227        22  GLU       HG1            -9.3860071396        7.2215741260        0.2768418588  S3        166             1.0000000000
       228        22  GLU       HG2            -8.9097596249        7.5056185266        1.9431844489  S3        166             1.0000000000
       229        22  GLU       CD             -7.4812659103        8.1652414278        0.4660469984  S3        166             1.0000000000
       230        22  GLU       OE1            -6.8819787546        9.2481759393        0.6859841153  S3        166             1.0000000000
       231        22  GLU       OE2            -6.9276518633        7.1604729983       -0.1630405445  S3        166             1.0000000000
       232        23  ASN       CB             -2.5773536099       11.8554093226        1.5674809707  S3        170             1.0000000000
       233        23  ASN       HB1            -1.5915739556       11.7985075113        1.0948798844  S3        170             1.0000000000
       234        23  ASN       HB2            -3.0660611131       12.7829782256        1.2563347026  S3        170             1.0000000000
       235        23  ASN       QQH5           -2.4683617620       11.8445655971        2.6588315723  S3        170             1.0000000000
       236        23  ASN       CG             -3.4015649368       10.6625134113        1.1355290754  S3        170             1.0000000000
       237        23  ASN       OD1            -2.9654741953        9.4908428977        1.2525596167  S3        170             1.0000000000
       238        23  ASN       ND2            -4.6217040534       10.9057934967        0.6158580300  S3        170             1.0000000000
       239        23  ASN       HD21           -5.2925488735       10.1269891613        0.4386179047  S3        170             1.0000000000
       240        23  ASN       HD22           -4.9485961930       11.8728599942        0.4927389338  S3        170             1.0000000000
       241        24  LYS       CE             -3.1048707735        1.7541440696       -4.4924256605  S3        234             1.0000000000
       242        24  LYS       HE1            -3.4517044017        1.9918667524       -3.4797195523  S3        234             1.0000000000
       243        24  LYS       HE2            -3.9722295793        1.7218076185       -5.1624154277  S3        234             1.0000000000
       244        24  LYS       NZ             -2.2076447081        2.8027612731       -4.9652975146  S3        234             1.0000000000
       245        24  LYS       HZ1            -1.7947329655        2.5623466379       -5.8981917050  S3        234             1.0000000000
       246        24  LYS       HZ2            -1.4040444993        2.9762017500       -4.3210336439  S3        234             1.0000000000
       247        24  LYS       HZ3            -2.7320449621        3.7241022196       -5.0502384668  S3        234             1.0000000000
       248        24  LYS       QQH6           -2.5797797393        0.7901927426       -4.4814217529  S3        234             1.0000000000
       249        25  SER       CB              2.4180824922        3.5011678486       -5.9410240983  S3        235             1.0000000000
       250        25  SER       HB1             3.1107303035        2.8514498128       -6.5001196780  S3        235             1.0000000000
       251        25  SER       HB2             2.9576289120        4.4282004932       -5.6806369903  S3        235             1.0000000000
       252        25  SER       OG              1.2869027887        3.7754018835       -6.7784517781  S3        235             1.0000000000
       253        25  SER       HG1             0.8355444864        4.6052518424       -6.4637883908  S3        235             1.0000000000
       254        25  SER       QQH7            2.1095829142        2.9904415737       -4.9994432091  S3        235             1.0000000000
       255        26  PNM       S1             -3.0694359815        9.7697487404       -5.8089080794  S3        523             1.0000000000
       256        26  PNM       C2             -1.8432298839        8.5494829210       -6.5531145746  S3        523             1.0000000000
       257        26  PNM       C3             -1.4164472799        7.6591010031       -5.3521258006  S3        523             1.0000000000
       258        26  PNM       N4             -2.5859081006        7.5211402201       -4.4586584649  S3        523             1.0000000000
       259        26  PNM       C5             -3.7028242822        8.5301416578       -4.6567837205  S3        523             1.0000000000
       260        26  PNM       C6             -3.5834301961        8.8785227854       -3.1083018796  S3        523             1.0000000000
       261        26  PNM       C7             -2.4528183372        7.8343980122       -3.0897763407  S3        523             1.0000000000
       262        26  PNM       O8             -1.5483919615        7.5382156877       -2.3020892947  S3        523             1.0000000000
       263        26  PNM       C9             -2.5212333599        7.7275447179       -7.6358400050  S3        523             1.0000000000
       264        26  PNM       C10            -0.6522693746        9.2881586591       -7.1342937755  S3        523             1.0000000000
       265        26  PNM       C11            -0.8566092255        6.3133047240       -5.7790002313  S3        523             1.0000000000
       266        26  PNM       O12            -1.5172512971        5.2631488716       -5.6209160210  S3        523             1.0000000000
       267        26  PNM       O13             0.3746606051        6.3188031020       -6.2760639986  S3        523             1.0000000000
       268        26  PNM       N14            -3.0237605041       10.1862361897       -2.8466875584  S3        523             1.0000000000
       269        26  PNM       C15            -3.5977938603       11.3142151965       -3.3216028897  S3        523             1.0000000000
       270        26  PNM       O16            -4.6895614517       11.2667535172       -3.9674345065  S3        523             1.0000000000
       271        26  PNM       C17            -2.8789553670       12.6158916313       -3.0808305621  S3        523             1.0000000000
       272        26  PNM       C18            -1.8249343120       12.8396027926       -4.1333995265  S3        523             1.0000000000
       273        26  PNM       C19            -0.5220201857       13.1974044007       -3.7632671912  S3        523             1.0000000000
       274        26  PNM       C20             0.4571817980       13.3868684317       -4.7395588408  S3        523             1.0000000000
       275        26  PNM       C21             0.1488963834       13.1995699968       -6.0874502500  S3        523             1.0000000000
       276        26  PNM       C22            -1.1535878291       12.8647928834       -6.4640783311  S3        523             1.0000000000
       277        26  PNM       C23            -2.1435906511       12.7002064847       -5.4934518796  S3        523             1.0000000000
       278        26  PNM       H24            -0.6101751662        8.1915232953       -4.7950098900  S3        523             1.0000000000
       279        26  PNM       H25            -0.9435784946        9.8323708487       -8.0391034691  S3        523             1.0000000000
       280        26  PNM       H26             0.1348002452        8.5726803606       -7.4024576617  S3        523             1.0000000000
       281        26  PNM       H27            -0.2354267856       10.0101760594       -6.4240808683  S3        523             1.0000000000
       282        26  PNM       H28            -2.9101046604        8.3757990766       -8.4282319801  S3        523             1.0000000000
       283        26  PNM       H29            -3.3549137386        7.1414538895       -7.2318866676  S3        523             1.0000000000
       284        26  PNM       H30            -1.7966839833        7.0383508052       -8.0848450300  S3        523             1.0000000000
       285        26  PNM       H31            -4.6643526166        8.0610987697       -4.9535986520  S3        523             1.0000000000
       286        26  PNM       H32            -4.4984027103        8.6853272037       -2.5001718687  S3        523             1.0000000000
       287        26  PNM       H33            -2.4159191067       12.6163712742       -2.0798926286  S3        523             1.0000000000
       288        26  PNM       H34            -3.6113048283       13.4407956935       -3.1067142028  S3        523             1.0000000000
       289        26  PNM       H35            -0.2744618815       13.3415980071       -2.7051670349  S3        523             1.0000000000
       290        26  PNM       H36             1.4738579871       13.6679075271       -4.4442452776  S3        523             1.0000000000
       291        26  PNM       H37             0.9266402091       13.3287666940       -6.8460835565  S3        523             1.0000000000
       292        26  PNM       H38            -1.4022316636       12.7354557758       -7.5242385021  S3        523             1.0000000000
       293        26  PNM       H39            -3.1767950084       12.4844904467       -5.7907852943  S3        523             1.0000000000
       294        26  PNM       H40            -2.1296559005       10.2329634159       -2.3211605919  S3        523             1.0000000000
       295        27  TIP3      OH2            -4.3189920376        7.7553508867       -0.3109392973  S3        290             1.0000000000
       296        27  TIP3      H1             -5.3023721555        7.6961100281       -0.1239734382  S3        290             1.0000000000
       297        27  TIP3      H2             -3.8452639728        8.3529240689        0.3406300583  S3        290             1.0000000000
       298        28  SER       CB             -2.9497037998        5.0058655454       -2.1220007553  S4        70              1.0000000000
       299        28  SER       HB1            -3.4446839417        4.1577703823       -2.6279653000  S4        70              1.0000000000
       300        28  SER       HB2            -1.9789072631        5.1990041169       -2.6067294305  S4        70              1.0000000000
       301        28  SER       OG             -3.8104649727        6.1536250338       -2.2709904051  S4        70              1.0000000000
       302        28  SER       HG1            -3.8285083748        6.7178422372       -1.4127558575  S4        70              1.0000000000
       303        28  SER       QQH1           -2.7983901530        4.7764231706       -1.0513858301  S4        70              1.0000000000
       304        29  LYS       CD             -6.5493552939        3.4654767847       -1.9629088666  S4        73              1.0000000000
       305        29  LYS       HD1            -7.1632924126        2.9412248529       -2.6977073376  S4        73              1.0000000000
       306        29  LYS       HD2            -5.5304264961        3.5268149739       -2.3656344185  S4        73              1.0000000000
       307        29  LYS       QQH2           -6.5337460153        2.8719723084       -1.0407259367  S4        73              1.0000000000
       308        29  LYS       CE             -7.1202046914        4.8508656718       -1.7238509599  S4        73              1.0000000000
       309        29  LYS       HE1            -6.9819361466        5.1990145329       -0.6828494039  S4        73              1.0000000000
       310        29  LYS       HE2            -8.2004777016        4.8704657032       -1.9400018896  S4        73              1.0000000000
       311        29  LYS       NZ             -6.4960962114        5.8653053905       -2.5653226654  S4        73              1.0000000000
       312        29  LYS       HZ1            -6.7765969054        5.8146958198       -3.5657610563  S4        73              1.0000000000
       313        29  LYS       HZ2            -5.4370292222        5.8236997844       -2.5193663271  S4        73              1.0000000000
       314        29  LYS       HZ3            -6.7644262426        6.8177183503       -2.2026953100  S4        73              1.0000000000
       315        30  SER       CB             -4.5405900357        4.7122441388       -6.3301577320  S4        130             1.0000000000
       316        30  SER       HB1            -4.6171900873        5.6860238787       -6.8328084461  S4        130             1.0000000000
       317        30  SER       HB2            -3.8163881825        4.0889858535       -6.8865404002  S4        130             1.0000000000
       318        30  SER       OG             -4.0628973722        4.8851334524       -4.9668138195  S4        130             1.0000000000
       319        30  SER       HG1            -3.3980017976        5.6331115004       -4.9636513355  S4        130             1.0000000000
       320        30  SER       QQH3           -5.5182276057        4.2071538333       -6.3115112826  S4        130             1.0000000000
       321        31  GLU       CB             -9.7331589600        9.2379209210        0.9237591816  S4        166             1.0000000000
       322        31  GLU       HB1            -9.3844915379        9.8451370091        0.0802100507  S4        166             1.0000000000
       323        31  GLU       HB2           -10.7821266999        8.9939570852        0.7449305712  S4        166             1.0000000000
       324        31  GLU       QQH4           -9.6389273332        9.7904620837        1.8644618365  S4        166             1.0000000000
       325        31  GLU       CG             -8.9117331520        7.9626785874        0.9396455067  S4        166             1.0000000000
       326        31  GLU       HG1            -9.3852403952        7.2268072495        0.2750095921  S4        166             1.0000000000
       327        31  GLU       HG2            -8.9154387255        7.5077243258        1.9435561916  S4        166             1.0000000000
       328        31  GLU       CD             -7.4802521828        8.1675407318        0.4735424530  S4        166             1.0000000000
       329        31  GLU       OE1            -6.8845869311        9.2540980209        0.6868593933  S4        166             1.0000000000
       330        31  GLU       OE2            -6.9219685443        7.1581509637       -0.1430512689  S4        166             1.0000000000
       331        32  ASN       CB             -2.5780871845       11.8537935245        1.5669331536  S4        170             1.0000000000
       332        32  ASN       HB1            -1.5921527275       11.7965253279        1.0947329184  S4        170             1.0000000000
       333        32  ASN       HB2            -3.0661476177       12.7816906257        1.2556975162  S4        170             1.0000000000
       334        32  ASN       QQH5           -2.4697363373       11.8426605156        2.6583347841  S4        170             1.0000000000
       335        32  ASN       CG             -3.4031464849       10.6615545188        1.1341730772  S4        170             1.0000000000
       336        32  ASN       OD1            -2.9686568185        9.4892186801        1.2521782879  S4        170             1.0000000000
       337        32  ASN       ND2            -4.6219609644       10.9061810260        0.6123427294  S4        170             1.0000000000
       338        32  ASN       HD21           -5.2944480535       10.1282838193        0.4363774835  S4        170             1.0000000000
       339        32  ASN       HD22           -4.9468149502       11.8736952448        0.4870478548  S4        170             1.0000000000
       340        33  LYS       CE             -3.1052340229        1.7550232047       -4.4937128916  S4        234             1.0000000000
       341        33  LYS       HE1            -3.4525611334        1.9927460682       -3.4811776633  S4        234             1.0000000000
       342        33  LYS       HE2            -3.9722342761        1.7229696762       -5.1641936152  S4        234             1.0000000000
       343        33  LYS       NZ             -2.2075957743        2.8034656647       -4.9660226279  S4        234             1.0000000000
       344        33  LYS       HZ1            -1.7941213539        2.5631383633       -5.8987052920  S4        234             1.0000000000
       345        33  LYS       HZ2            -1.4042238782        2.9767448348       -4.3214427768  S4        234             1.0000000000
       346        33  LYS       HZ3            -2.7314337434        3.7248691817       -5.0514539609  S4        234             1.0000000000
       347        33  LYS       QQH6           -2.5803103552        0.7909902361       -4.4825225559  S4        234             1.0000000000
       348        34  SER       CB              2.4188321707        3.5011389409       -5.9406311579  S4        235             1.0000000000
       349        34  SER       HB1             3.1118792006        2.8515057499       -6.4993300677  S4        235             1.0000000000
       350        34  SER       HB2             2.9581181533        4.4282640720       -5.6799874119  S4        235             1.0000000000
       351        34  SER       OG              1.2880860120        3.7751385750       -6.7786868364  S4        235             1.0000000000
       352        34  SER       HG1             0.8361104138        4.6046310472       -6.4640113869  S4        235             1.0000000000
       353        34  SER       QQH7            2.1099214439        2.9904282107       -4.9991671538  S4        235             1.0000000000
       354        35  PNM       S1             -3.0751780814        9.7619758959       -5.8107056939  S4        523             1.0000000000
       355        35  PNM       C2             -1.8456834209        8.5441501347       -6.5530243607  S4        523             1.0000000000
       356        35  PNM       C3             -1.4207480808        7.6531424592       -5.3520170861  S4        523             1.0000000000
       357        35  PNM       N4             -2.5920538135        7.5112155435       -4.4608949117  S4        523             1.0000000000
       358        35  PNM       C5             -3.7075974751        8.5227355943       -4.6578628934  S4        523             1.0000000000
       359        35  PNM       C6             -3.5854613100        8.8721499260       -3.1099198718  S4        523             1.0000000000
       360        35  PNM       C7             -2.4571472053        7.8260829007       -3.0914480646  S4        523             1.0000000000
       361        35  PNM       O8             -1.5474576671        7.5368537490       -2.3071855413  S4        523             1.0000000000
       362        35  PNM       C9             -2.5192592804        7.7229916421       -7.6390784158  S4        523             1.0000000000
       363        35  PNM       C10            -0.6542027225        9.2852701623       -7.1301367485  S4        523             1.0000000000
       364        35  PNM       C11            -0.8577720372        6.3091625314       -5.7800503313  S4        523             1.0000000000
       365        35  PNM       O12            -1.5172147992        5.2577465022       -5.6249136469  S4        523             1.0000000000
       366        35  PNM       O13             0.3741350830        6.3175961645       -6.2754533699  S4        523             1.0000000000
       367        35  PNM       N14            -3.0216058923       10.1782113402       -2.8495048207  S4        523             1.0000000000
       368        35  PNM       C15            -3.5961239934       11.3077574150       -3.3199053349  S4        523             1.0000000000
       369        35  PNM       O16            -4.6902099219       11.2623515139       -3.9619146382  S4        523             1.0000000000
       370        35  PNM       C17            -2.8754556177       12.6082172193       -3.0786712678  S4        523             1.0000000000
       371        35  PNM       C18            -1.8229290875       12.8333635860       -4.1324400291  S4        523             1.0000000000
       372        35  PNM       C19            -0.5204016335       13.1941726321       -3.7637687155  S4        523             1.0000000000
       373        35  PNM       C20             0.4571666704       13.3863154702       -4.7411639962  S4        523             1.0000000000
       374        35  PNM       C21             0.1477200146       13.1987285193       -6.0887393938  S4        523             1.0000000000
       375        35  PNM       C22            -1.1543960435       12.8609147024       -6.4638944402  S4        523             1.0000000000
       376        35  PNM       C23            -2.1428767653       12.6937518002       -5.4921603170  S4        523             1.0000000000
       377        35  PNM       H24            -0.6166317560        8.1862168468       -4.7923650762  S4        523             1.0000000000
       378        35  PNM       H25            -0.9440132209        9.8300821389       -8.0350930632  S4        523             1.0000000000
       379        35  PNM       H26             0.1345910810        8.5712157495       -7.3970997055  S4        523             1.0000000000
       380        35  PNM       H27            -0.2404643195       10.0072319341       -6.4180651656  S4        523             1.0000000000
       381        35  PNM       H28            -2.9075025606        8.3720727944       -8.4310816238  S4        523             1.0000000000
       382        35  PNM       H29            -3.3526757702        7.1341202420       -7.2387316205  S4        523             1.0000000000
       383        35  PNM       H30            -1.7919547450        7.0366027536       -8.0878473269  S4        523             1.0000000000
       384        35  PNM       H31            -4.6703244114        8.0550049356       -4.9529042572  S4        523             1.0000000000
       385        35  PNM       H32            -4.5003653794        8.6824292400       -2.5006700524  S4        523             1.0000000000
       386        35  PNM       H33            -2.4109911410       12.6067298824       -2.0784244239  S4        523             1.0000000000
       387        35  PNM       H34            -3.6071919284       13.4336955505       -3.1019824841  S4        523             1.0000000000
       388        35  PNM       H35            -0.2718677131       13.3386662570       -2.7059451527  S4        523             1.0000000000
       389        35  PNM       H36             1.4735184618       13.6696873696       -4.4469978999  S4        523             1.0000000000
       390        35  PNM       H37             0.9242786677       13.3299714295       -6.8482102376  S4        523             1.0000000000
       391        35  PNM       H38            -1.4039814603       12.7314009310       -7.5238017185  S4        523             1.0000000000
       392        35  PNM       H39            -3.1759671368       12.4760253692       -5.7884361820  S4        523             1.0000000000
       393        35  PNM       H40            -2.1263172677       10.2228166944       -2.3257308248  S4        523             1.0000000000
       394        36  TIP3      OH2            -4.3180478274        7.7460891289       -0.3052536966  S4        290             1.0000000000
       395        36  TIP3      H1             -5.3015919656        7.6844889413       -0.1155469162  S4        290             1.0000000000
       396        36  TIP3      H2             -3.8446574843        8.3473952249        0.3436592312  S4        290             1.0000000000
       397        37  SER       CB             -2.9499872880        5.0108191744       -2.1221398707  S5        70              1.0000000000
       398        37  SER       HB1            -3.4474987783        4.1637118637       -2.6273172038  S5        70              1.0000000000
       399        37  SER       HB2            -1.9793770237        5.2019411142       -2.6080891303  S5        70              1.0000000000
       400        37  SER       OG             -3.8085084614        6.1606913890       -2.2704669336  S5        70              1.0000000000
       401        37  SER       HG1            -3.8331061084        6.7217471826       -1.4077929741  S5        70              1.0000000000
       402        37  SER       QQH1           -2.7980873857        4.7819923146       -1.0516492289  S5        70              1.0000000000
       403        38  LYS       CD             -6.5419263079        3.4667249880       -1.9635060283  S5        73              1.0000000000
       404        38  LYS       HD1            -7.1628178318        2.9462768781       -2.6953315310  S5        73              1.0000000000
       405        38  LYS       HD2            -5.5242166285        3.5206978005       -2.3704945617  S5        73              1.0000000000
       406        38  LYS       QQH2           -6.5268598570        2.8740658443       -1.0408039550  S5        73              1.0000000000
       407        38  LYS       CE             -7.1018424316        4.8562456861       -1.7232869927  S5        73              1.0000000000
       408        38  LYS       HE1            -6.9443608804        5.2117442511       -0.6874708724  S5        73              1.0000000000
       409        38  LYS       HE2            -8.1856594951        4.8797133050       -1.9209822957  S5        73              1.0000000000
       410        38  LYS       NZ             -6.4876968285        5.8605240577       -2.5842416614  S5        73              1.0000000000
       411        38  LYS       HZ1            -6.7708060715        5.7903109689       -3.5825964985  S5        73              1.0000000000
       412        38  LYS       HZ2            -5.4278929048        5.8263885380       -2.5398083701  S5        73              1.0000000000
       413        38  LYS       HZ3            -6.7612901596        6.8178001186       -2.2413874605  S5        73              1.0000000000
       414        39  SER       CB             -4.5409173608        4.7095816044       -6.3328426502  S5        130             1.0000000000
       415        39  SER       HB1            -4.6140778416        5.6824400517       -6.8376811596  S5        130             1.0000000000
       416        39  SER       HB2            -3.8160572255        4.0838987039       -6.8855610461  S5        130             1.0000000000
       417        39  SER       OG             -4.0672901413        4.8845750679       -4.9678511552  S5        130             1.0000000000
       418        39  SER       HG1            -3.4044656266        5.6349281096       -4.9631883799  S5        130             1.0000000000
       419        39  SER       QQH3           -5.5196382811        4.2064947176       -6.3163547591  S5        130             1.0000000000
       420        40  GLU       CB             -9.7336956678        9.2421997656        0.9238391055  S5        166             1.0000000000
       421        40  GLU       HB1            -9.3835324878        9.8493980714        0.0808642145  S5        166             1.0000000000
       422        40  GLU       HB2           -10.7825119607        8.9986745286        0.7436710693  S5        166             1.0000000000
       423        40  GLU       QQH4           -9.6404850779        9.7945756816        1.8647519856  S5        166             1.0000000000
       424        40  GLU       CG             -8.9131132279        7.9666127776        0.9408221063  S5        166             1.0000000000
       425        40  GLU       HG1            -9.3841632021        7.2321133982        0.2729394945  S5        166             1.0000000000
       426        40  GLU       HG2            -8.9211541128        7.5096691958        1.9437505187  S5        166             1.0000000000
       427        40  GLU       CD             -7.4792628343        8.1699260852        0.4813862131  S5        166             1.0000000000
       428        40  GLU       OE1            -6.8873059548        9.2601463013        0.6877223257  S5        166             1.0000000000
       429        40  GLU       OE2            -6.9160464580        7.1557983070       -0.1218249156  S5        166             1.0000000000
       430        41  ASN       CB             -2.5786388157       11.8520483261        1.5663722992  S5        170             1.0000000000
       431        41  ASN       HB1            -1.5925180346       11.7943303238        1.0946434791  S5        170             1.0000000000
       432        41  ASN       HB2            -3.0659584051       12.7803030841        1.2550011733  S5        170             1.0000000000
       433        41  ASN       QQH5           -2.4710524525       11.8406327755        2.6578337897  S5        170             1.0000000000
       434        41  ASN       CG             -3.4046785741       10.6605686823        1.1327175043  S5        170             1.0000000000
       435        41  ASN       OD1            -2.9719251997        9.4874960160        1.2514247275  S5        170             1.0000000000
       436        41  ASN       ND2            -4.6221980822       10.9067324989        0.6088864580  S5        170             1.0000000000
       437        41  ASN       HD21           -5.2963525897       10.1297843751        0.4341443077  S5        170             1.0000000000
       438        41  ASN       HD22           -4.9449670668       11.8747362267        0.4815973417  S5        170             1.0000000000
       439        42  LYS       CE             -3.1055719311        1.7558988356       -4.4949642758  S5        234             1.0000000000
       440        42  LYS       HE1            -3.4533949035        1.9936327210       -3.4826069842  S5        234             1.0000000000
       441        42  LYS       HE2            -3.9722106392        1.7241525033       -5.1659351427  S5        234             1.0000000000
       442        42  LYS       NZ             -2.2074788347        2.8041307659       -4.9667011237  S5        234             1.0000000000
       443        42  LYS       HZ1            -1.7934352780        2.5638602432       -5.8991633376  S5        234             1.0000000000
       444        42  LYS       HZ2            -1.4043447002        2.9772280771       -4.3217847839  S5        234             1.0000000000
       445        42  LYS       HZ3            -2.7307080100        3.7256047079       -5.0526375947  S5        234             1.0000000000
       446        42  LYS       QQH6           -2.5808597560        0.7917635958       -4.4835920946  S5        234             1.0000000000
       447        43  SER       CB              2.4195332352        3.5011521957       -5.9402476267  S5        235             1.0000000000
       448        43  SER       HB1             3.1129587840        2.8516182436       -6.4985817976  S5        235             1.0000000000
       449        43  SER       HB2             2.9585776305        4.4283570450       -5.6793437956  S5        235             1.0000000000
       450        43  SER       OG              1.2892000995        3.7749516751       -6.7788933698  S5        235             1.0000000000
       451        43  SER       HG1             0.8366437770        4.6041024128       -6.4641866795  S5        235             1.0000000000
       452        43  SER       QQH7            2.1102343486        2.9904364186       -4.9989006608  S5        235             1.0000000000
       453        44  PNM       S1             -3.0805703507        9.7542890479       -5.8124819023  S5        523             1.0000000000
       454        44  PNM       C2             -1.8480566106        8.5389152298       -6.5528425636  S5        523             1.0000000000
       455        44  PNM       C3             -1.4250381886        7.6473522638       -5.3517593137  S5        523             1.0000000000
       456        44  PNM       N4             -2.5981804772        7.5015398022       -4.4630287420  S5        523             1.0000000000
       457        44  PNM       C5             -3.7123450465        8.5155463977       -4.6589711898  S5        523             1.0000000000
       458        44  PNM       C6             -3.5875655442        8.8660462073       -3.1115741808  S5        523             1.0000000000
       459        44  PNM       C7             -2.4615006743        7.8181236016       -3.0930025406  S5        523             1.0000000000
       460        44  PNM       O8             -1.5466139333        7.5359425095       -2.3122024729  S5        523             1.0000000000
       461        44  PNM       C9             -2.5172380935        7.7184900308       -7.6421545583  S5        523             1.0000000000
       462        44  PNM       C10            -0.6560111320        9.2823355683       -7.1259112501  S5        523             1.0000000000
       463        44  PNM       C11            -0.8590944296        6.3051490785       -5.7809700705  S5        523             1.0000000000
       464        44  PNM       O12            -1.5174576791        5.2525699405       -5.6287176259  S5        523             1.0000000000
       465        44  PNM       O13             0.3734096677        6.3163780028       -6.2747908358  S5        523             1.0000000000
       466        44  PNM       N14            -3.0195237558       10.1703884109       -2.8522675759  S5        523             1.0000000000
       467        44  PNM       C15            -3.5944028411       11.3014854316       -3.3182106876  S5        523             1.0000000000
       468        44  PNM       O16            -4.6907572051       11.2581239264       -3.9564777784  S5        523             1.0000000000
       469        44  PNM       C17            -2.8718682828       12.6006606689       -3.0764335922  S5        523             1.0000000000
       470        44  PNM       C18            -1.8209087175       12.8272381674       -4.1314679668  S5        523             1.0000000000
       471        44  PNM       C19            -0.5187705490       13.1910101944       -3.7642645600  S5        523             1.0000000000
       472        44  PNM       C20             0.4571582334       13.3857946735       -4.7427592502  S5        523             1.0000000000
       473        44  PNM       C21             0.1465288262       13.1979175420       -6.0900139303  S5        523             1.0000000000
       474        44  PNM       C22            -1.1552223279       12.8571060405       -6.4637025180  S5        523             1.0000000000
       475        44  PNM       C23            -2.1421746082       12.6874014529       -5.4908539384  S5        523             1.0000000000
       476        44  PNM       H24            -0.6230726671        8.1809513152       -4.7894902740  S5        523             1.0000000000
       477        44  PNM       H25            -0.9443222877        9.8277415896       -8.0309945187  S5        523             1.0000000000
       478        44  PNM       H26             0.1344667417        8.5696562952       -7.3916419137  S5        523             1.0000000000
       479        44  PNM       H27            -0.2453423523       10.0042195605       -6.4120135583  S5        523             1.0000000000
       480        44  PNM       H28            -2.9048905832        8.3683860669       -8.4337574825  S5        523             1.0000000000
       481        44  PNM       H29            -3.3503723246        7.1268893610       -7.2453593699  S5        523             1.0000000000
       482        44  PNM       H30            -1.7872121814        7.0348637945       -8.0906707852  S5        523             1.0000000000
       483        44  PNM       H31            -4.6762313219        8.0491106007       -4.9523359544  S5        523             1.0000000000
       484        44  PNM       H32            -4.5024112628        8.6797073218       -2.5013215331  S5        523             1.0000000000
       485        44  PNM       H33            -2.4059508807       12.5970970038       -2.0768580063  S5        523             1.0000000000
       486        44  PNM       H34            -3.6030230858       13.4266340760       -3.0971934542  S5        523             1.0000000000
       487        44  PNM       H35            -0.2692816365       13.3357835260       -2.7067172574  S5        523             1.0000000000
       488        44  PNM       H36             1.4731589682       13.6715503920       -4.4497375449  S5        523             1.0000000000
       489        44  PNM       H37             0.9218615049       13.3312903926       -6.8503300661  S5        523             1.0000000000
       490        44  PNM       H38            -1.4057796308       12.7274605407       -7.5233641717  S5        523             1.0000000000
       491        44  PNM       H39            -3.1751499535       12.4676383799       -5.7860675806  S5        523             1.0000000000
       492        44  PNM       H40            -2.1229763563       10.2126621581       -2.3303722119  S5        523             1.0000000000
       493        45  TIP3      OH2            -4.3175080626        7.7366505543       -0.2999947575  S5        290             1.0000000000
       494        45  TIP3      H1             -5.3012034167        7.6728303977       -0.1070663489  S5        290             1.0000000000
       495        45  TIP3      H2             -3.8442144069        8.3417163822        0.3459972211  S5        290             1.0000000000
       496        46  SER       CB             -2.9503975441        5.0158970580       -2.1221881088  S6        70              1.0000000000
       497        46  SER       HB1            -3.4504414090        4.1697548706       -2.6265697370  S6        70              1.0000000000
       498        46  SER       HB2            -1.9800012312        5.2050175665       -2.6093774238  S6        70              1.0000000000
       499        46  SER       OG             -3.8066760704        6.1678827349       -2.2697596357  S6        70              1.0000000000
       500        46  SER       HG1            -3.8382214036        6.7259327917       -1.4025876572  S6        70              1.0000000000
       501        46  SER       QQH1           -2.7977851942        4.7875732161       -1.0518572442  S6        70              1.0000000000
       502        47  LYS       CD             -6.5342424023        3.4680074323       -1.9642387610  S6        73              1.0000000000
       503        47  LYS       HD1            -7.1623296041        2.9516063966       -2.6929512629  S6        73              1.0000000000
       504        47  LYS       HD2            -5.5178387054        3.5140712259       -2.3755205596  S6        73              1.0000000000
       505        47  LYS       QQH2           -6.5199371635        2.8764598565       -1.0408685299  S6        73              1.0000000000
       506        47  LYS       CE             -7.0824017533        4.8619663737       -1.7232132073  S6        73              1.0000000000
       507        47  LYS       HE1            -6.9048829073        5.2251139315       -0.6932463364  S6        73              1.0000000000
       508        47  LYS       HE2            -8.1695735414        4.8897703226       -1.9015111635  S6        73              1.0000000000
       509        47  LYS       NZ             -6.4788034748        5.8551310460       -2.6045134597  S6        73              1.0000000000
       510        47  LYS       HZ1            -6.7645759358        5.7642603695       -3.6002554064  S6        73              1.0000000000
       511        47  LYS       HZ2            -5.4183432436        5.8287528004       -2.5618941474  S6        73              1.0000000000
       512        47  LYS       HZ3            -6.7579300918        6.8171144617       -2.2823224925  S6        73              1.0000000000
       513        48  SER       CB             -4.5413458072        4.7068443906       -6.3351765907  S6        130             1.0000000000
       514        48  SER       HB1            -4.6110455830        5.6788275227       -6.8420538855  S6        130             1.0000000000
       515        48  SER       HB2            -3.8158265454        4.0788477431       -6.8842962363  S6        130             1.0000000000
       516        48  SER       OG             -4.0717836188        4.8838044596       -4.9685244284  S6        130             1.0000000000
       517        48  SER       HG1            -3.4109232444        5.6365425586       -4.9622513656  S6        130             1.0000000000
       518        48  SER       QQH3           -5.5211604816        4.2057183101       -6.3208774392  S6        130             1.0000000000
       519        49  GLU       CB             -9.7342534872        9.2463701739        0.9238358835  S6        166             1.0000000000
       520        49  GLU       HB1            -9.3825767667        9.8535749653        0.0813917399  S6        166             1.0000000000
       521        49  GLU       HB2           -10.7829710538        9.0031772845        0.7423523195  S6        166             1.0000000000
       522        49  GLU       QQH4           -9.6419890800        9.7985687433        1.8650132205  S6        166             1.0000000000
       523        49  GLU       CG             -8.9144081436        7.9704971059        0.9418894340  S6        166             1.0000000000
       524        49  GLU       HG1            -9.3827226321        7.2374588800        0.2705296054  S6        166             1.0000000000
       525        49  GLU       HG2            -8.9269036647        7.5113730527        1.9437471127  S6        166             1.0000000000
       526        49  GLU       CD             -7.4781447704        8.1724415406        0.4895366977  S6        166             1.0000000000
       527        49  GLU       OE1            -6.8900536849        9.2663676742        0.6885967013  S6        166             1.0000000000
       528        49  GLU       OE2            -6.9096415303        7.1535583561       -0.0994682149  S6        166             1.0000000000
       529        50  ASN       CB             -2.5789452168       11.8501362456        1.5658052808  S6        170             1.0000000000
       530        50  ASN       HB1            -1.5925980982       11.7918423536        1.0946385963  S6        170             1.0000000000
       531        50  ASN       HB2            -3.0653944425       12.7787883266        1.2542127144  S6        170             1.0000000000
       532        50  ASN       QQH5           -2.4722775970       11.8384382719        2.6573429970  S6        170             1.0000000000
       533        50  ASN       CG             -3.4061426328       10.6595437921        1.1311450225  S6        170             1.0000000000
       534        50  ASN       OD1            -2.9753119266        9.4856341812        1.2502568981  S6        170             1.0000000000
       535        50  ASN       ND2            -4.6223722186       10.9075015924        0.6054680491  S6        170             1.0000000000
       536        50  ASN       HD21           -5.2982584752       10.1315830719        0.4318962430  S6        170             1.0000000000
       537        50  ASN       HD22           -4.9430088519       11.8760469751        0.4764389883  S6        170             1.0000000000
       538        51  LYS       CE             -3.1058790651        1.7567749181       -4.4961659716  S6        234             1.0000000000
       539        51  LYS       HE1            -3.4542018254        1.9945268295       -3.4839929630  S6        234             1.0000000000
       540        51  LYS       HE2            -3.9721494994        1.7253720717       -5.1676296271  S6        234             1.0000000000
       541        51  LYS       NZ             -2.2072770280        2.8047505665       -4.9673123333  S6        234             1.0000000000
       542        51  LYS       HZ1            -1.7926561719        2.5644966995       -5.8995474646  S6        234             1.0000000000
       543        51  LYS       HZ2            -1.4043870137        2.9776344197       -4.3220323648  S6        234             1.0000000000
       544        51  LYS       HZ3            -2.7298558853        3.7263032216       -5.0537748466  S6        234             1.0000000000
       545        51  LYS       QQH6           -2.5814346195        0.7925051337       -4.4846175517  S6        234             1.0000000000
       546        52  SER       CB              2.4201755868        3.5012202020       -5.9398842054  S6        235             1.0000000000
       547        52  SER       HB1             3.1139553240        2.8517969904       -6.4979019703  S6        235             1.0000000000
       548        52  SER       HB2             2.9589967836        4.4284906380       -5.6787093600  S6        235             1.0000000000
       549        52  SER       OG              1.2902262805        3.7748674073       -6.7790683790  S6        235             1.0000000000
       550        52  SER       HG1             0.8371229979        4.6036924578       -6.4642999173  S6        235             1.0000000000
       551        52  SER       QQH7            2.1105133143        2.9904776342       -4.9986561584  S6        235             1.0000000000
       552        53  PNM       S1             -3.0859995522        9.7469247003       -5.8143052778  S6        523             1.0000000000
       553        53  PNM       C2             -1.8503137689        8.5337922710       -6.5525324461  S6        523             1.0000000000
       554        53  PNM       C3             -1.4292791317        7.6417438960       -5.3513151365  S6        523             1.0000000000
       555        53  PNM       N4             -2.6042638548        7.4921503509       -4.4650220766  S6        523             1.0000000000
       556        53  PNM       C5             -3.7170412921        8.5086048710       -4.6600676577  S6        523             1.0000000000
       557        53  PNM       C6             -3.5897703787        8.8602313596       -3.1132271841  S6        523             1.0000000000
       558        53  PNM       C7             -2.4659537958        7.8105191358       -3.0944253843  S6        523             1.0000000000
       559        53  PNM       O8             -1.5458406572        7.5353962986       -2.3170366873  S6        523             1.0000000000
       560        53  PNM       C9             -2.5151667253        7.7140635281       -7.6450272034  S6        523             1.0000000000
       561        53  PNM       C10            -0.6576611325        9.2793478205       -7.1216057237  S6        523             1.0000000000
       562        53  PNM       C11            -0.8605427551        6.3012787860       -5.7817455358  S6        523             1.0000000000
       563        53  PNM       O12            -1.5178875436        5.2475770546       -5.6323458315  S6        523             1.0000000000
       564        53  PNM       O13             0.3725294037        6.3151849223       -6.2740604517  S6        523             1.0000000000
       565        53  PNM       N14            -3.0175147148       10.1627727542       -2.8549898980  S6        523             1.0000000000
       566        53  PNM       C15            -3.5926733352       11.2954281192       -3.3164931592  S6        523             1.0000000000
       567        53  PNM       O16            -4.6912828696       11.2540675562       -3.9510150649  S6        523             1.0000000000
       568        53  PNM       C17            -2.8682088726       12.5932552465       -3.0740981259  S6        523             1.0000000000
       569        53  PNM       C18            -1.8188784856       12.8212577883       -4.1304678346  S6        523             1.0000000000
       570        53  PNM       C19            -0.5171251683       13.1879570122       -3.7647513487  S6        523             1.0000000000
       571        53  PNM       C20             0.4571590146       13.3853547464       -4.7443469395  S6        523             1.0000000000
       572        53  PNM       C21             0.1453214163       13.1971839330       -6.0912776407  S6        523             1.0000000000
       573        53  PNM       C22            -1.1560728740       12.8534108797       -6.4634965654  S6        523             1.0000000000
       574        53  PNM       C23            -2.1414828713       12.6811893662       -5.4895186155  S6        523             1.0000000000
       575        53  PNM       H24            -0.6294427175        8.1757671017       -4.7863527019  S6        523             1.0000000000
       576        53  PNM       H25            -0.9444517421        9.8253401055       -8.0268101270  S6        523             1.0000000000
       577        53  PNM       H26             0.1344463762        8.5679638508       -7.3860487322  S6        523             1.0000000000
       578        53  PNM       H27            -0.2500021745       10.0011163389       -6.4059208978  S6        523             1.0000000000
       579        53  PNM       H28            -2.9022757151        8.3647613956       -8.4362328612  S6        523             1.0000000000
       580        53  PNM       H29            -3.3479932647        7.1197800426       -7.2516913088  S6        523             1.0000000000
       581        53  PNM       H30            -1.7824770894        7.0331284420       -8.0932706130  S6        523             1.0000000000
       582        53  PNM       H31            -4.6820585961        8.0433597052       -4.9518125137  S6        523             1.0000000000
       583        53  PNM       H32            -4.5046301368        8.6772228258       -2.5021321825  S6        523             1.0000000000
       584        53  PNM       H33            -2.4007503758       12.5874898787       -2.0751790583  S6        523             1.0000000000
       585        53  PNM       H34            -3.5988100491       13.4196926153       -3.0923180437  S6        523             1.0000000000
       586        53  PNM       H35            -0.2666949408       13.3329647159       -2.7074702520  S6        523             1.0000000000
       587        53  PNM       H36             1.4728075869       13.6735153348       -4.4524622477  S6        523             1.0000000000
       588        53  PNM       H37             0.9193984336       13.3327437973       -6.8524561686  S6        523             1.0000000000
       589        53  PNM       H38            -1.4076328923       12.7236752356       -7.5229230828  S6        523             1.0000000000
       590        53  PNM       H39            -3.1743298274       12.4593555227       -5.7836647104  S6        523             1.0000000000
       591        53  PNM       H40            -2.1196533153       10.2025245042       -2.3350661841  S6        523             1.0000000000
       592        54  TIP3      OH2            -4.3175036753        7.7269958552       -0.2952773065  S6        290             1.0000000000
       593        54  TIP3      H1             -5.3014025042        7.6610764423       -0.0986212989  S6        290             1.0000000000
       594        54  TIP3      H2             -3.8440245829        8.3358226014        0.3474423513  S6        290             1.0000000000
       595        55  SER       CB             -2.9509696744        5.0211569121       -2.1221234148  S7        70              1.0000000000
       596        55  SER       HB1            -3.4535170017        4.1759404954       -2.6257216295  S7        70              1.0000000000
       597        55  SER       HB2            -1.9808617251        5.2083254894       -2.6106224647  S7        70              1.0000000000
       598        55  SER       OG             -3.8049271493        6.1753389272       -2.2688166052  S7        70              1.0000000000
       599        55  SER       HG1            -3.8440396100        6.7305274463       -1.3969819074  S7        70              1.0000000000
       600        55  SER       QQH1           -2.7974847780        4.7931595622       -1.0519734957  S7        70              1.0000000000
       601        56  LYS       CD             -6.5262642993        3.4693052281       -1.9651646221  S7        73              1.0000000000
       602        56  LYS       HD1            -7.1618401448        2.9572359173       -2.6906092667  S7        73              1.0000000000
       603        56  LYS       HD2            -5.5112753355        3.5068122821       -2.3808100048  S7        73              1.0000000000
       604        56  LYS       QQH2           -6.5129194167        2.8791446505       -1.0409590949  S7        73              1.0000000000
       605        56  LYS       CE             -7.0617083746        4.8680371249       -1.7236657539  S7        73              1.0000000000
       606        56  LYS       HE1            -6.8632263127        5.2389941420       -0.7002546787  S7        73              1.0000000000
       607        56  LYS       HE2            -8.1520502638        4.9007382540       -1.8815919599  S7        73              1.0000000000
       608        56  LYS       NZ             -6.4692738402        5.8491788817       -2.6260473816  S7        73              1.0000000000
       609        56  LYS       HZ1            -6.7579463242        5.7369214424       -3.6185331697  S7        73              1.0000000000
       610        56  LYS       HZ2            -5.4082253340        5.8306953902       -2.5857870943  S7        73              1.0000000000
       611        56  LYS       HZ3            -6.7540884355        6.8156125822       -2.3248944515  S7        73              1.0000000000
       612        57  SER       CB             -4.5419037916        4.7040135868       -6.3371195075  S7        130             1.0000000000
       613        57  SER       HB1            -4.6081156273        5.6752130523       -6.8458234700  S7        130             1.0000000000
       614        57  SER       HB2            -3.8157593618        4.0737710535       -6.8826976170  S7        130             1.0000000000
       615        57  SER       OG             -4.0764400819        4.8827063738       -4.9687918642  S7        130             1.0000000000
       616        57  SER       HG1            -3.4170964042        5.6374142300       -4.9609855501  S7        130             1.0000000000
       617        57  SER       QQH3           -5.5228009645        4.2048023120       -6.3250938410  S7        130             1.0000000000
       618        58  GLU       CB             -9.7347968810        9.2503294631        0.9237362771  S7        166             1.0000000000
       619        58  GLU       HB1            -9.3816583393        9.8576278677        0.0818096696  S7        166             1.0000000000
       620        58  GLU       HB2           -10.7835046833        9.0074386142        0.7409755267  S7        166             1.0000000000
       621        58  GLU       QQH4           -9.6434356841        9.8023604843        1.8652076859  S7        166             1.0000000000
       622        58  GLU       CG             -8.9154765704        7.9742493618        0.9427640391  S7        166             1.0000000000
       623        58  GLU       HG1            -9.3809107248        7.2427969517        0.2676573530  S7        166             1.0000000000
       624        58  GLU       HG2            -8.9326658200        7.5127525219        1.9434875942  S7        166             1.0000000000
       625        58  GLU       CD             -7.4767164076        8.1752230683        0.4979600776  S7        166             1.0000000000
       626        58  GLU       OE1            -6.8927639859        9.2729233509        0.6895855096  S7        166             1.0000000000
       627        58  GLU       OE2            -6.9024881819        7.1516940148       -0.0761658715  S7        166             1.0000000000
       628        59  ASN       CB             -2.5789556228       11.8480160967        1.5652355653  S7        170             1.0000000000
       629        59  ASN       HB1            -1.5923334211       11.7889785910        1.0947568128  S7        170             1.0000000000
       630        59  ASN       HB2            -3.0643555906       12.7771158000        1.2533055331  S7        170             1.0000000000
       631        59  ASN       QQH5           -2.4733801157       11.8360428844        2.6568712960  S7        170             1.0000000000
       632        59  ASN       CG             -3.4074781008       10.6584775987        1.1294640601  S7        170             1.0000000000
       633        59  ASN       OD1            -2.9788534369        9.4836342914        1.2486975029  S7        170             1.0000000000
       634        59  ASN       ND2            -4.6224351401       10.9085574868        0.6020334899  S7        170             1.0000000000
       635        59  ASN       HD21           -5.3001469241       10.1337890860        0.4295913350  S7        170             1.0000000000
       636        59  ASN       HD22           -4.9408816388       11.8776940307        0.4715756625  S7        170             1.0000000000
       637        60  LYS       CE             -3.1061586255        1.7576641214       -4.4973053036  S7        234             1.0000000000
       638        60  LYS       HE1            -3.4549817704        1.9954412090       -3.4853207880  S7        234             1.0000000000
       639        60  LYS       HE2            -3.9720438440        1.7266573352       -5.1692779236  S7        234             1.0000000000
       640        60  LYS       NZ             -2.2069862132        2.8053326890       -4.9678346824  S7        234             1.0000000000
       641        60  LYS       HZ1            -1.7917689393        2.5650504917       -5.8998223976  S7        234             1.0000000000
       642        60  LYS       HZ2            -1.4043470561        2.9779597693       -4.3221727716  S7        234             1.0000000000
       643        60  LYS       HZ3            -2.7288667757        3.7269588042       -5.0548543615  S7        234             1.0000000000
       644        60  LYS       QQH6           -2.5820432129        0.7932220246       -4.4855871917  S7        234             1.0000000000
       645        61  SER       CB              2.4207498295        3.5013560015       -5.9395500842  S7        235             1.0000000000
       646        61  SER       HB1             3.1148493382        2.8520558001       -6.4973102691  S7        235             1.0000000000
       647        61  SER       HB2             2.9593665221        4.4286722853       -5.6780840222  S7        235             1.0000000000
       648        61  SER       OG              1.2911489482        3.7749101874       -6.7792137213  S7        235             1.0000000000
       649        61  SER       HG1             0.8375303162        4.6034185329       -6.4643406395  S7        235             1.0000000000
       650        61  SER       QQH7            2.1107528042        2.9905608180       -4.9984447235  S7        235             1.0000000000
       651        62  PNM       S1             -3.0910458473        9.7397447257       -5.8159394465  S7        523             1.0000000000
       652        62  PNM       C2             -1.8524438960        8.5288045129       -6.5520591543  S7        523             1.0000000000
       653        62  PNM       C3             -1.4334354903        7.6363133838       -5.3506453750  S7        523             1.0000000000
       654        62  PNM       N4             -2.6102713604        7.4831070169       -4.4668472433  S7        523             1.0000000000
       655        62  PNM       C5             -3.7216778148        8.5019317022       -4.6611540417  S7        523             1.0000000000
       656        62  PNM       C6             -3.5921219692        8.8546697291       -3.1148678016  S7        523             1.0000000000
       657        62  PNM       C7             -2.4704938309        7.8031075181       -3.0955570598  S7        523             1.0000000000
       658        62  PNM       O8             -1.5453015348        7.5351210412       -2.3217053043  S7        523             1.0000000000
       659        62  PNM       C9             -2.5130339370        7.7097283515       -7.6476558163  S7        523             1.0000000000
       660        62  PNM       C10            -0.6591319781        9.2763112289       -7.1171960935  S7        523             1.0000000000
       661        62  PNM       C11            -0.8620080529        6.2975516730       -5.7823691223  S7        523             1.0000000000
       662        62  PNM       O12            -1.5182976700        5.2426995367       -5.6358265102  S7        523             1.0000000000
       663        62  PNM       O13             0.3715849916        6.3141139873       -6.2732603094  S7        523             1.0000000000
       664        62  PNM       N14            -3.0155784648       10.1553352037       -2.8577259104  S7        523             1.0000000000
       665        62  PNM       C15            -3.5909692164       11.2895616463       -3.3147176995  S7        523             1.0000000000
       666        62  PNM       O16            -4.6918983904       11.2501690782       -3.9453554008  S7        523             1.0000000000
       667        62  PNM       C17            -2.8645016358       12.5860100924       -3.0716717753  S7        523             1.0000000000
       668        62  PNM       C18            -1.8168434544       12.8154444647       -4.1294335135  S7        523             1.0000000000
       669        62  PNM       C19            -0.5154647075       13.1850368879       -3.7652301082  S7        523             1.0000000000
       670        62  PNM       C20             0.4571666366       13.3850338387       -4.7459323360  S7        523             1.0000000000
       671        62  PNM       C21             0.1440937175       13.1965735850       -6.0925375168  S7        523             1.0000000000
       672        62  PNM       C22            -1.1569538248       12.8498747690       -6.4632720134  S7        523             1.0000000000
       673        62  PNM       C23            -2.1408031693       12.6751478220       -5.4881468248  S7        523             1.0000000000
       674        62  PNM       H24            -0.6356723202        8.1706990377       -4.7829513282  S7        523             1.0000000000
       675        62  PNM       H25            -0.9443454660        9.8228706165       -8.0225502026  S7        523             1.0000000000
       676        62  PNM       H26             0.1345452703        8.5661376340       -7.3802781095  S7        523             1.0000000000
       677        62  PNM       H27            -0.2543909319        9.9979073806       -6.3997665555  S7        523             1.0000000000
       678        62  PNM       H28            -2.8996501577        8.3612067924       -8.4384861042  S7        523             1.0000000000
       679        62  PNM       H29            -3.3455195497        7.1127969137       -7.2576714585  S7        523             1.0000000000
       680        62  PNM       H30            -1.7777520375        7.0314082574       -8.0956022115  S7        523             1.0000000000
       681        62  PNM       H31            -4.6877199129        8.0378162851       -4.9514444515  S7        523             1.0000000000
       682        62  PNM       H32            -4.5071036535        8.6750478862       -2.5031257667  S7        523             1.0000000000
       683        62  PNM       H33            -2.3953606206       12.5778920433       -2.0734235674  S7        523             1.0000000000
       684        62  PNM       H34            -3.5945612764       13.4129481908       -3.0872939773  S7        523             1.0000000000
       685        62  PNM       H35            -0.2640866823       13.3302207157       -2.7082062362  S7        523             1.0000000000
       686        62  PNM       H36             1.4724699458       13.6755913722       -4.4551867824  S7        523             1.0000000000
       687        62  PNM       H37             0.9168884658       13.3343428965       -6.8545952956  S7        523             1.0000000000
       688        62  PNM       H38            -1.4095493018       12.7200695821       -7.5224675137  S7        523             1.0000000000
       689        62  PNM       H39            -3.1735253007       12.4512285970       -5.7812141223  S7        523             1.0000000000
       690        62  PNM       H40            -2.1164032476       10.1923972684       -2.3398179462  S7        523             1.0000000000
       691        63  TIP3      OH2            -4.3181647200        7.7171006789       -0.2911839599  S7        290             1.0000000000
       692        63  TIP3      H1             -5.3022901405        7.6491755784       -0.0903047413  S7        290             1.0000000000
       693        63  TIP3      H2             -3.8442442310        8.3297014591        0.3479368673  S7        290             1.0000000000
       694        64  SER       CB             -2.9517635408        5.0266630273       -2.1219212000  S8        70              1.0000000000
       695        64  SER       HB1            -3.4567435652        4.1823459684       -2.6248119436  S8        70              1.0000000000
       696        64  SER       HB2            -1.9820571645        5.2119912459       -2.6118627238  S8        70              1.0000000000
       697        64  SER       OG             -3.8033475294        6.1831175967       -2.2674590160  S8        70              1.0000000000
       698        64  SER       HG1            -3.8507986054        6.7357797193       -1.3906547418  S8        70              1.0000000000
       699        64  SER       QQH1           -2.7971837485        4.7987426694       -1.0520039889  S8        70              1.0000000000
       700        65  LYS       CD             -6.5179973303        3.4705801991       -1.9663502118  S8        73              1.0000000000
       701        65  LYS       HD1            -7.1614221289        2.9632023976       -2.6883183719  S8        73              1.0000000000
       702        65  LYS       HD2            -5.5045642370        3.4988005246       -2.3865023239  S8        73              1.0000000000
       703        65  LYS       QQH2           -6.5057833746        2.8820768209       -1.0411590334  S8        73              1.0000000000
       704        65  LYS       CE             -7.0396043154        4.8744280772       -1.7246505564  S8        73              1.0000000000
       705        65  LYS       HE1            -6.8191312485        5.2531714278       -0.7085482230  S8        73              1.0000000000
       706        65  LYS       HE2            -8.1328133385        4.9127562350       -1.8611481593  S8        73              1.0000000000
       707        65  LYS       NZ             -6.4589583004        5.8427340759       -2.6486254090  S8        73              1.0000000000
       708        65  LYS       HZ1            -6.7509875992        5.7086997019       -3.6371867923  S8        73              1.0000000000
       709        65  LYS       HZ2            -5.3973960578        5.8321161033       -2.6115420541  S8        73              1.0000000000
       710        65  LYS       HZ3            -6.7493951403        6.8132249202       -2.3684693570  S8        73              1.0000000000
       711        66  SER       CB             -4.5426111129        4.7010869674       -6.3386392269  S8        130             1.0000000000
       712        66  SER       HB1            -4.6052831332        5.6716274383       -6.8489145943  S8        130             1.0000000000
       713        66  SER       HB2            -3.8158669770        4.0686561622       -6.8807347617  S8        130             1.0000000000
       714        66  SER       OG             -4.0813370082        4.8812021994       -4.9686197261  S8        130             1.0000000000
       715        66  SER       HG1            -3.4227149128        5.6370397511       -4.9595555503  S8        130             1.0000000000
       716        66  SER       QQH3           -5.5245217689        4.2037520187       -6.3290361809  S8        130             1.0000000000
       717        67  GLU       CB             -9.7352654851        9.2539511675        0.9235432820  S8        166             1.0000000000
       718        67  GLU       HB1            -9.3808303135        9.8614874174        0.0821633121  S8        166             1.0000000000
       719        67  GLU       HB2           -10.7840295259        9.0114131237        0.7395479953  S8        166             1.0000000000
       720        67  GLU       QQH4           -9.6448197787        9.8058506301        1.8652896645  S8        166             1.0000000000
       721        67  GLU       CG             -8.9161978549        7.9777811445        0.9433680688  S8        166             1.0000000000
       722        67  GLU       HG1            -9.3786871582        7.2480943250        0.2641788406  S8        166             1.0000000000
       723        67  GLU       HG2            -8.9384060756        7.5137109173        1.9428994507  S8        166             1.0000000000
       724        67  GLU       CD             -7.4748538346        8.1784477934        0.5066056794  S8        166             1.0000000000
       725        67  GLU       OE1            -6.8954401802        9.2799638255        0.6908436710  S8        166             1.0000000000
       726        67  GLU       OE2            -6.8944535180        7.1505212958       -0.0522417109  S8        166             1.0000000000
       727        68  ASN       CB             -2.5785976238       11.8456813026        1.5646883079  S8        170             1.0000000000
       728        68  ASN       HB1            -1.5916498471       11.7856605752        1.0950448539  S8        170             1.0000000000
       729        68  ASN       HB2            -3.0627474558       12.7752654557        1.2522445526  S8        170             1.0000000000
       730        68  ASN       QQH5           -2.4743177723       11.8334239440        2.6564417979  S8        170             1.0000000000
       731        68  ASN       CG             -3.4086796287       10.6574044037        1.1276827002  S8        170             1.0000000000
       732        68  ASN       OD1            -2.9825736805        9.4814609223        1.2468316986  S8        170             1.0000000000
       733        68  ASN       ND2            -4.6222680524       10.9099442502        0.5985301638  S8        170             1.0000000000
       734        68  ASN       HD21           -5.3020067835       10.1365079673        0.4271950361  S8        170             1.0000000000
       735        68  ASN       HD22           -4.9384649427       11.8797617421        0.4670071195  S8        170             1.0000000000
       736        69  LYS       CE             -3.1064209396        1.7585852193       -4.4983684457  S8        234             1.0000000000
       737        69  LYS       HE1            -3.4557421867        1.9963892306       -3.4865750442  S8        234             1.0000000000
       738        69  LYS       HE2            -3.9718944631        1.7280410543       -5.1708826440  S8        234             1.0000000000
       739        69  LYS       NZ             -2.2066049749        2.8058892147       -4.9682394344  S8        234             1.0000000000
       740        69  LYS       HZ1            -1.7907539057        2.5655399833       -5.8999595404  S8        234             1.0000000000
       741        69  LYS       HZ2            -1.4042213958        2.9782086719       -4.3221718719  S8        234             1.0000000000
       742        69  LYS       HZ3            -2.7277332381        3.7275717959       -5.0558483380  S8        234             1.0000000000
       743        69  LYS       QQH6           -2.5826976018        0.7939372401       -4.4864883727  S8        234             1.0000000000
       744        70  SER       CB              2.4212490573        3.5015720812       -5.9392563967  S8        235             1.0000000000
       745        70  SER       HB1             3.1156327371        2.8524015383       -6.4968249056  S8        235             1.0000000000
       746        70  SER       HB2             2.9596820428        4.4289143276       -5.6774691032  S8        235             1.0000000000
       747        70  SER       OG              1.2919547928        3.7750983419       -6.7793312983  S8        235             1.0000000000
       748        70  SER       HG1             0.8378621067        4.6032934858       -6.4643002998  S8        235             1.0000000000
       749        70  SER       QQH7            2.1109494288        2.9906945824       -4.9982800766  S8        235             1.0000000000
       750        71  PNM       S1             -3.0959690555        9.7326414123       -5.8175920407  S8        523             1.0000000000
       751        71  PNM       C2             -1.8544115713        8.5239441833       -6.5513816169  S8        523             1.0000000000
       752        71  PNM       C3             -1.4374679267        7.6310092926       -5.3497236566  S8        523             1.0000000000
       753        71  PNM       N4             -2.6161619898        7.4743431964       -4.4684907508  S8        523             1.0000000000
       754        71  PNM       C5             -3.7261910176        8.4954590531       -4.6622054073  S8        523             1.0000000000
       755        71  PNM       C6             -3.5946640453        8.8492619581       -3.1164804313  S8        523             1.0000000000
       756        71  PNM       C7             -2.4753690447        7.7957322679       -3.0964520055  S8        523             1.0000000000
       757        71  PNM       O8             -1.5449338919        7.5349437755       -2.3260233064  S8        523             1.0000000000
       758        71  PNM       C9             -2.5108343709        7.7054967496       -7.6500054106  S8        523             1.0000000000
       759        71  PNM       C10            -0.6604008112        9.2732254102       -7.1126555906  S8        523             1.0000000000
       760        71  PNM       C11            -0.8633324899        6.2939832233       -5.7828288622  S8        523             1.0000000000
       761        71  PNM       O12            -1.5184383954        5.2378695760       -5.6391731258  S8        523             1.0000000000
       762        71  PNM       O13             0.3707164829        6.3132813879       -6.2724169985  S8        523             1.0000000000
       763        71  PNM       N14            -3.0136864015       10.1479880329       -2.8605572663  S8        523             1.0000000000
       764        71  PNM       C15            -3.5893079908       11.2838249338       -3.3128544349  S8        523             1.0000000000
       765        71  PNM       O16            -4.6927061591       11.2464161945       -3.9393238748  S8        523             1.0000000000
       766        71  PNM       C17            -2.8607721437       12.5788897780       -3.0691942039  S8        523             1.0000000000
       767        71  PNM       C18            -1.8148131760       12.8098119865       -4.1283688422  S8        523             1.0000000000
       768        71  PNM       C19            -0.5137948533       13.1822602920       -3.7656990105  S8        523             1.0000000000
       769        71  PNM       C20             0.4571778718       13.3848504701       -4.7475118595  S8        523             1.0000000000
       770        71  PNM       C21             0.1428488689       13.1961216362       -6.0937932473  S8        523             1.0000000000
       771        71  PNM       C22            -1.1578620811       12.8465492929       -6.4630236834  S8        523             1.0000000000
       772        71  PNM       C23            -2.1401301134       12.6693199627       -5.4867422768  S8        523             1.0000000000
       773        71  PNM       H24            -0.6417509439        8.1657457697       -4.7792880655  S8        523             1.0000000000
       774        71  PNM       H25            -0.9439316879        9.8203182430       -8.0182041906  S8        523             1.0000000000
       775        71  PNM       H26             0.1347567890        8.5641661451       -7.3742689168  S8        523             1.0000000000
       776        71  PNM       H27            -0.2584760370        9.9945823814       -6.3935216849  S8        523             1.0000000000
       777        71  PNM       H28            -2.8969930241        8.3577163550       -8.4404927287  S8        523             1.0000000000
       778        71  PNM       H29            -3.3429392760        7.1059395998       -7.2632778317  S8        523             1.0000000000
       779        71  PNM       H30            -1.7730185068        7.0297100945       -8.0976449112  S8        523             1.0000000000
       780        71  PNM       H31            -4.6932120095        8.0324328770       -4.9512333387  S8        523             1.0000000000
       781        71  PNM       H32            -4.5099568308        8.6731894573       -2.5042831521  S8        523             1.0000000000
       782        71  PNM       H33            -2.3897851174       12.5682762439       -2.0716948160  S8        523             1.0000000000
       783        71  PNM       H34            -3.5902345392       13.4064291728       -3.0820332413  S8        523             1.0000000000
       784        71  PNM       H35            -0.2614365061       13.3275577846       -2.7089297409  S8        523             1.0000000000
       785        71  PNM       H36             1.4721547298       13.6777855693       -4.4579225116  S8        523             1.0000000000
       786        71  PNM       H37             0.9143375720       13.3360917840       -6.8567580033  S8        523             1.0000000000
       787        71  PNM       H38            -1.4115276709       12.7166631598       -7.5219717963  S8        523             1.0000000000
       788        71  PNM       H39            -3.1727026087       12.4432661655       -5.7786915321  S8        523             1.0000000000
       789        71  PNM       H40            -2.1132570286       10.1822884681       -2.3446365471  S8        523             1.0000000000
       790        72  TIP3      OH2            -4.3195505797        7.7069618565       -0.2877514265  S8        290             1.0000000000
       791        72  TIP3      H1             -5.3040184786        7.6370037181       -0.0822445775  S8        290             1.0000000000
       792        72  TIP3      H2             -3.8449994373        8.3233913077        0.3475284969  S8        290             1.0000000000
       793        73  SER       CB             -2.9528627835        5.0324857366       -2.1215468347  S9        70              1.0000000000
       794        73  SER       HB1            -3.4601713517        4.1890954932       -2.6238960892  S9        70              1.0000000000
       795        73  SER       HB2            -1.9836894769        5.2161692257       -2.6131050215  S9        70              1.0000000000
       796        73  SER       OG             -3.8021604495        6.1911997717       -2.2654139278  S9        70              1.0000000000
       797        73  SER       HG1            -3.8588325146        6.7418028509       -1.3835328604  S9        70              1.0000000000
       798        73  SER       QQH1           -2.7968465787        4.8043022837       -1.0519780133  S9        70              1.0000000000
       799        74  LYS       CD             -6.5095040653        3.4717700132       -1.9678898363  S9        73              1.0000000000
       800        74  LYS       HD1            -7.1612878473        2.9695256313       -2.6860987444  S9        73              1.0000000000
       801        74  LYS       HD2            -5.4978095682        3.4899289241       -2.3928252496  S9        73              1.0000000000
       802        74  LYS       QQH2           -6.4985600912        2.8851699875       -1.0415513029  S9        73              1.0000000000
       803        74  LYS       CE             -7.0159445385        4.8810898399       -1.7261465418  S9        73              1.0000000000
       804        74  LYS       HE1            -6.7723879748        5.2672757248       -0.7181204424  S9        73              1.0000000000
       805        74  LYS       HE2            -8.1116167054        4.9260300019       -1.8400420907  S9        73              1.0000000000
       806        74  LYS       NZ             -6.4476711413        5.8358657491       -2.6719987771  S9        73              1.0000000000
       807        74  LYS       HZ1            -6.7437813041        5.6801012639       -3.6559414024  S9        73              1.0000000000
       808        74  LYS       HZ2            -5.3856318924        5.8329046812       -2.6390131611  S9        73              1.0000000000
       809        74  LYS       HZ3            -6.7434431789        6.8099522567       -2.4122659977  S9        73              1.0000000000
       810        75  SER       CB             -4.5434724958        4.6980958517       -6.3397119831  S9        130             1.0000000000
       811        75  SER       HB1            -4.6025254267        5.6681258267       -6.8512805017  S9        130             1.0000000000
       812        75  SER       HB2            -3.8161157849        4.0635489144       -6.8783911248  S9        130             1.0000000000
       813        75  SER       OG             -4.0865097660        4.8792642537       -4.9679789261  S9        130             1.0000000000
       814        75  SER       HG1            -3.4277164127        5.6353112964       -4.9579495354  S9        130             1.0000000000
       815        75  SER       QQH3           -5.5263552725        4.2025964945       -6.3326869947  S9        130             1.0000000000
       816        76  GLU       CB             -9.7356029215        9.2571179020        0.9232683462  S9        166             1.0000000000
       817        76  GLU       HB1            -9.3801663740        9.8650428651        0.0824989560  S9        166             1.0000000000
       818        76  GLU       HB2           -10.7843939606        9.0149977940        0.7380917385  S9        166             1.0000000000
       819        76  GLU       QQH4           -9.6461264021        9.8088954658        1.8652272119  S9        166             1.0000000000
       820        76  GLU       CG             -8.9165068656        7.9810325199        0.9436300209  S9        166             1.0000000000
       821        76  GLU       HG1            -9.3758946429        7.2533228846        0.2599742029  S9        166             1.0000000000
       822        76  GLU       HG2            -8.9440407253        7.5141179889        1.9418270905  S9        166             1.0000000000
       823        76  GLU       CD             -7.4725847082        8.1822419779        0.5154045697  S9        166             1.0000000000
       824        76  GLU       OE1            -6.8981176651        9.2876179104        0.6925100209  S9        166             1.0000000000
       825        76  GLU       OE2            -6.8855537908        7.1502808299       -0.0280598578  S9        166             1.0000000000
       826        77  ASN       CB             -2.5778172073       11.8431350130        1.5641785652  S9        170             1.0000000000
       827        77  ASN       HB1            -1.5904794461       11.7818308015        1.0955593152  S9        170             1.0000000000
       828        77  ASN       HB2            -3.0604728740       12.7732503300        1.2510203084  S9        170             1.0000000000
       829        77  ASN       QQH5           -2.4750520673       11.8305824143        2.6560618859  S9        170             1.0000000000
       830        77  ASN       CG             -3.4096821706       10.6563041455        1.1258499955  S9        170             1.0000000000
       831        77  ASN       OD1            -2.9865855549        9.4791090743        1.2447017460  S9        170             1.0000000000
       832        77  ASN       ND2            -4.6218099100       10.9117439266        0.5948597583  S9        170             1.0000000000
       833        77  ASN       HD21           -5.3037801896       10.1398671591        0.4246405811  S9        170             1.0000000000
       834        77  ASN       HD22           -4.9356454949       11.8823131185        0.4626738543  S9        170             1.0000000000
       835        78  LYS       CE             -3.1066833388        1.7595622526       -4.4993389059  S9        234             1.0000000000
       836        78  LYS       HE1            -3.4565008010        1.9973859171       -3.4877311919  S9        234             1.0000000000
       837        78  LYS       HE2            -3.9717120804        1.7295544877       -5.1724448591  S9        234             1.0000000000
       838        78  LYS       NZ             -2.2061493637        2.8064491050       -4.9684896138  S9        234             1.0000000000
       839        78  LYS       HZ1            -1.7896270390        2.5660141311       -5.8999165412  S9        234             1.0000000000
       840        78  LYS       HZ2            -1.4040329267        2.9784001844       -4.3219939542  S9        234             1.0000000000
       841        78  LYS       HZ3            -2.7264558538        3.7281640845       -5.0567081568  S9        234             1.0000000000
       842        78  LYS       QQH6           -2.5834041536        0.7946855367       -4.4873125429  S9        234             1.0000000000
       843        79  SER       CB              2.4216651106        3.5018792098       -5.9390116130  S9        235             1.0000000000
       844        79  SER       HB1             3.1162850792        2.8528492161       -6.4964567989  S9        235             1.0000000000
       845        79  SER       HB2             2.9599367014        4.4292267690       -5.6768809355  S9        235             1.0000000000
       846        79  SER       OG              1.2926306490        3.7754397168       -6.7794214592  S9        235             1.0000000000
       847        79  SER       HG1             0.8381114912        4.6033269525       -6.4641858072  S9        235             1.0000000000
       848        79  SER       QQH7            2.1110974115        2.9908789930       -4.9981771362  S9        235             1.0000000000
       849        80  PNM       S1             -3.1005425409        9.7259806957       -5.8190628735  S9        523             1.0000000000
       850        80  PNM       C2             -1.8561914904        8.5191595768       -6.5504825304  S9        523             1.0000000000
       851        80  PNM       C3             -1.4413481460        7.6257645628       -5.3485376768  S9        523             1.0000000000
       852        80  PNM       N4             -2.6219459988        7.4657142208       -4.4699599628  S9        523             1.0000000000
       853        80  PNM       C5             -3.7305794731        8.4890456398       -4.6632635944  S9        523             1.0000000000
       854        80  PNM       C6             -3.5974027643        8.8438958541       -3.1181047096  S9        523             1.0000000000
       855        80  PNM       C7             -2.4805123051        7.7881581011       -3.0969697365  S9        523             1.0000000000
       856        80  PNM       O8             -1.5449174639        7.5348466931       -2.3300943416  S9        523             1.0000000000
       857        80  PNM       C9             -2.5085464861        7.7013535907       -7.6520592953  S9        523             1.0000000000
       858        80  PNM       C10            -0.6614402128        9.2700837881       -7.1079465207  S9        523             1.0000000000
       859        80  PNM       C11            -0.8643961898        6.2905665367       -5.7831155062  S9        523             1.0000000000
       860        80  PNM       O12            -1.5181898211        5.2330816041       -5.6423883481  S9        523             1.0000000000
       861        80  PNM       O13             0.3700072347        6.3127423445       -6.2715511545  S9        523             1.0000000000
       862        80  PNM       N14            -3.0117785654       10.1406169783       -2.8635379483  S9        523             1.0000000000
       863        80  PNM       C15            -3.5877053248       11.2781320042       -3.3108878810  S9        523             1.0000000000
       864        80  PNM       O16            -4.6937416047       11.2427987705       -3.9328030377  S9        523             1.0000000000
       865        80  PNM       C17            -2.8570264769       12.5718171358       -3.0666957734  S9        523             1.0000000000
       866        80  PNM       C18            -1.8128024221       12.8043381348       -4.1272943726  S9        523             1.0000000000
       867        80  PNM       C19            -0.5121339776       13.1796178679       -3.7661591954  S9        523             1.0000000000
       868        80  PNM       C20             0.4571757551       13.3848068316       -4.7490799449  S9        523             1.0000000000
       869        80  PNM       C21             0.1415876406       13.1958526299       -6.0950419177  S9        523             1.0000000000
       870        80  PNM       C22            -1.1587994356       12.8434734376       -6.4627576596  S9        523             1.0000000000
       871        80  PNM       C23            -2.1394732190       12.6637277749       -5.4853232304  S9        523             1.0000000000
       872        80  PNM       H24            -0.6477140143        8.1608929178       -4.7753805832  S9        523             1.0000000000
       873        80  PNM       H25            -0.9431471368        9.8176679277       -8.0137510335  S9        523             1.0000000000
       874        80  PNM       H26             0.1350938308        8.5620287247       -7.3679882920  S9        523             1.0000000000
       875        80  PNM       H27            -0.2622334179        9.9911713842       -6.3871661842  S9        523             1.0000000000
       876        80  PNM       H28            -2.8942834685        8.3543002218       -8.4422116776  S9        523             1.0000000000
       877        80  PNM       H29            -3.3402596883        7.0992303051       -7.2684774451  S9        523             1.0000000000
       878        80  PNM       H30            -1.7682445432        7.0280579026       -8.0993801592  S9        523             1.0000000000
       879        80  PNM       H31            -4.6985532196        8.0272539354       -4.9512486872  S9        523             1.0000000000
       880        80  PNM       H32            -4.5132321351        8.6716758316       -2.5056486814  S9        523             1.0000000000
       881        80  PNM       H33            -2.3840260264       12.5586154754       -2.0700613994  S9        523             1.0000000000
       882        80  PNM       H34            -3.5857701061       13.4001271626       -3.0764464233  S9        523             1.0000000000
       883        80  PNM       H35            -0.2587384598       13.3249849194       -2.7096439258  S9        523             1.0000000000
       884        80  PNM       H36             1.4718416332       13.6800845363       -4.4606718943  S9        523             1.0000000000
       885        80  PNM       H37             0.9117543210       13.3379835588       -6.8589295174  S9        523             1.0000000000
       886        80  PNM       H38            -1.4135544390       12.7134724522       -7.5214337517  S9        523             1.0000000000
       887        80  PNM       H39            -3.1718843784       12.4354998293       -5.7761163949  S9        523             1.0000000000
       888        80  PNM       H40            -2.1101679033       10.1722262885       -2.3495100222  S9        523             1.0000000000
       889        81  TIP3      OH2            -4.3218131380        7.6965129948       -0.2849943685  S9        290             1.0000000000
       890        81  TIP3      H1             -5.3067698573        7.6244203682       -0.0746582723  S9        290             1.0000000000
       891        81  TIP3      H2             -3.8465170397        8.3169172136        0.3462778483  S9        290             1.0000000000
       892        82  SER       CB             -2.9543931507        5.0386839012       -2.1209775379  S10       70              1.0000000000
       893        82  SER       HB1            -3.4639081696        4.1962557200       -2.6230675373  S10       70              1.0000000000
       894        82  SER       HB2            -1.9858839329        5.2210052733       -2.6144000422  S10       70              1.0000000000
       895        82  SER       OG             -3.8016732418        6.1995620834       -2.2622865647  S10       70              1.0000000000
       896        82  SER       HG1            -3.8684399284        6.7490589698       -1.3749679307  S10       70              1.0000000000
       897        82  SER       QQH1           -2.7964057034        4.8097180772       -1.0519348130  S10       70              1.0000000000
       898        83  LYS       CD             -6.5009620896        3.4727961358       -1.9698762089  S10       73              1.0000000000
       899        83  LYS       HD1            -7.1617456102        2.9762023504       -2.6839285626  S10       73              1.0000000000
       900        83  LYS       HD2            -5.4912868326        3.4800354359       -2.4000305645  S10       73              1.0000000000
       901        83  LYS       QQH2           -6.4913260047        2.8882992886       -1.0422690493  S10       73              1.0000000000
       902        83  LYS       CE             -6.9907200501        4.8879427289       -1.7281188549  S10       73              1.0000000000
       903        83  LYS       HE1            -6.7228813005        5.2807942811       -0.7288851288  S10       73              1.0000000000
       904        83  LYS       HE2            -8.0883405822        4.9407197639       -1.8182251644  S10       73              1.0000000000
       905        83  LYS       NZ             -6.4352237400        5.8287303134       -2.6956940613  S10       73              1.0000000000
       906        83  LYS       HZ1            -6.7362206705        5.6517403084       -3.6743575794  S10       73              1.0000000000
       907        83  LYS       HZ2            -5.3727348110        5.8329586241       -2.6678145836  S10       73              1.0000000000
       908        83  LYS       HZ3            -6.7358349696        6.8058721296       -2.4553927016  S10       73              1.0000000000
       909        84  SER       CB             -4.5444799014        4.6951168041       -6.3403171516  S10       130             1.0000000000
       910        84  SER       HB1            -4.5998442340        5.6648014250       -6.8528930881  S10       130             1.0000000000
       911        84  SER       HB2            -3.8164665049        4.0585762052       -6.8756651023  S10       130             1.0000000000
       912        84  SER       OG             -4.0919385868        4.8768706497       -4.9668450773  S10       130             1.0000000000
       913        84  SER       HG1            -3.4322306807        5.6323738434       -4.9560025883  S10       130             1.0000000000
       914        84  SER       QQH3           -5.5282842195        4.2014115932       -6.3359928248  S10       130             1.0000000000
       915        85  GLU       CB             -9.7357809561        9.2597306629        0.9229279099  S10       166             1.0000000000
       916        85  GLU       HB1            -9.3797293566        9.8681861940        0.0828470433  S10       166             1.0000000000
       917        85  GLU       HB2           -10.7844792701        9.0180229355        0.7366626380  S10       166             1.0000000000
       918        85  GLU       QQH4           -9.6473266116        9.8113298990        1.8650267256  S10       166             1.0000000000
       919        85  GLU       CG             -8.9163796049        7.9839417990        0.9434769122  S10       166             1.0000000000
       920        85  GLU       HG1            -9.3723400626        7.2584225543        0.2548941376  S10       166             1.0000000000
       921        85  GLU       HG2            -8.9494339457        7.5138309161        1.9401259131  S10       166             1.0000000000
       922        85  GLU       CD             -7.4699587561        8.1866593831        0.5242614171  S10       166             1.0000000000
       923        85  GLU       OE1            -6.9008358104        9.2958290397        0.6946230426  S10       166             1.0000000000
       924        85  GLU       OE2            -6.8758389691        7.1511335357       -0.0039353815  S10       166             1.0000000000
       925        86  ASN       CB             -2.5765782060       11.8403827284        1.5637333756  S10       170             1.0000000000
       926        86  ASN       HB1            -1.5887540052       11.7774872194        1.0963567850  S10       170             1.0000000000
       927        86  ASN       HB2            -3.0574550239       12.7711292985        1.2496362187  S10       170             1.0000000000
       928        86  ASN       QQH5           -2.4755391678       11.8275656897        2.6557592771  S10       170             1.0000000000
       929        86  ASN       CG             -3.4105078555       10.6551913931        1.1239706600  S10       170             1.0000000000
       930        86  ASN       OD1            -2.9910171901        9.4764737839        1.2422460570  S10       170             1.0000000000
       931        86  ASN       ND2            -4.6209553283       10.9140062648        0.5909937534  S10       170             1.0000000000
       932        86  ASN       HD21           -5.3053909119       10.1439650810        0.4218653522  S10       170             1.0000000000
       933        86  ASN       HD22           -4.9322514864       11.8854132237        0.4585041104  S10       170             1.0000000000
       934        87  LYS       CE             -3.1069647639        1.7606177649       -4.5001994244  S10       234             1.0000000000
       935        87  LYS       HE1            -3.4572860029        1.9984338229       -3.4887631773  S10       234             1.0000000000
       936        87  LYS       HE2            -3.9715215596        1.7312156104       -5.1739515763  S10       234             1.0000000000
       937        87  LYS       NZ             -2.2056491943        2.8070596575       -4.9685457771  S10       234             1.0000000000
       938        87  LYS       HZ1            -1.7884237931        2.5665603181       -5.8996743949  S10       234             1.0000000000
       939        87  LYS       HZ2            -1.4038097730        2.9785758597       -4.3215814862  S10       234             1.0000000000
       940        87  LYS       HZ3            -2.7250751651        3.7287872849       -5.0573590418  S10       234             1.0000000000
       941        87  LYS       QQH6           -2.5841561382        0.7954996206       -4.4880515707  S10       234             1.0000000000
       942        88  SER       CB              2.4219923780        3.5022838106       -5.9388262644  S10       235             1.0000000000
       943        88  SER       HB1             3.1168013495        2.8534029681       -6.4962222313  S10       235             1.0000000000
       944        88  SER       HB2             2.9601316334        4.4296198605       -5.6763389739  S10       235             1.0000000000
       945        88  SER       OG              1.2931618001        3.7759359207       -6.7794808144  S10       235             1.0000000000
       946        88  SER       HG1             0.8382781730        4.6035282955       -6.4640007109  S10       235             1.0000000000
       947        88  SER       QQH7            2.1111948311        2.9911146717       -4.9981550350  S10       235             1.0000000000
       948        89  PNM       S1             -3.1049408067        9.7190752755       -5.8203989693  S10       523             1.0000000000
       949        89  PNM       C2             -1.8577668608        8.5144588626       -6.5493638266  S10       523             1.0000000000
       950        89  PNM       C3             -1.4450930352        7.6205789582       -5.3471022473  S10       523             1.0000000000
       951        89  PNM       N4             -2.6276226808        7.4571593326       -4.4712801150  S10       523             1.0000000000
       952        89  PNM       C5             -3.7347947419        8.4826595512       -4.6643538041  S10       523             1.0000000000
       953        89  PNM       C6             -3.6003263566        8.8385360486       -3.1197609302  S10       523             1.0000000000
       954        89  PNM       C7             -2.4859364515        7.7805290425       -3.0972460564  S10       523             1.0000000000
       955        89  PNM       O8             -1.5450991714        7.5349209409       -2.3338727485  S10       523             1.0000000000
       956        89  PNM       C9             -2.5061889481        7.6973095419       -7.6538000079  S10       523             1.0000000000
       957        89  PNM       C10            -0.6622174602        9.2668707333       -7.1030571138  S10       523             1.0000000000
       958        89  PNM       C11            -0.8652305059        6.2873044644       -5.7832198469  S10       523             1.0000000000
       959        89  PNM       O12            -1.5176426080        5.2283952735       -5.6454651965  S10       523             1.0000000000
       960        89  PNM       O13             0.3694492354        6.3124626340       -6.2706587261  S10       523             1.0000000000
       961        89  PNM       N14            -3.0098869963       10.1332082795       -2.8666206620  S10       523             1.0000000000
       962        89  PNM       C15            -3.5861387254       11.2724312374       -3.3087890025  S10       523             1.0000000000
       963        89  PNM       O16            -4.6949812432       11.2393443555       -3.9258103496  S10       523             1.0000000000
       964        89  PNM       C17            -2.8532476825       12.5647254742       -3.0642029247  S10       523             1.0000000000
       965        89  PNM       C18            -1.8108132202       12.7989760652       -4.1262248075  S10       523             1.0000000000
       966        89  PNM       C19            -0.5105006693       13.1770818246       -3.7666118320  S10       523             1.0000000000
       967        89  PNM       C20             0.4571488779       13.3848900741       -4.7506221916  S10       523             1.0000000000
       968        89  PNM       C21             0.1403130547       13.1957731704       -6.0962751002  S10       523             1.0000000000
       969        89  PNM       C22            -1.1597557846       12.8406606812       -6.4624831649  S10       523             1.0000000000
       970        89  PNM       C23            -2.1388397431       12.6583662787       -5.4839128169  S10       523             1.0000000000
       971        89  PNM       H24            -0.6535852519        8.1561229499       -4.7712439733  S10       523             1.0000000000
       972        89  PNM       H25            -0.9419378602        9.8149064607       -8.0091857784  S10       523             1.0000000000
       973        89  PNM       H26             0.1355919553        8.5596936725       -7.3614289551  S10       523             1.0000000000
       974        89  PNM       H27            -0.2656385818        9.9877182264       -6.3806995124  S10       523             1.0000000000
       975        89  PNM       H28            -2.8915136051        8.3509703651       -8.4436188010  S10       523             1.0000000000
       976        89  PNM       H29            -3.3374977066        7.0926997082       -7.2732466655  S10       523             1.0000000000
       977        89  PNM       H30            -1.7634368756        7.0264760583       -8.1008085628  S10       523             1.0000000000
       978        89  PNM       H31            -4.7037587655        8.0222603764       -4.9515234517  S10       523             1.0000000000
       979        89  PNM       H32            -4.5169507306        8.6705498680       -2.5072756592  S10       523             1.0000000000
       980        89  PNM       H33            -2.3780941442       12.5488888330       -2.0685947855  S10       523             1.0000000000
       981        89  PNM       H34            -3.5811007042       13.3939511057       -3.0704866868  S10       523             1.0000000000
       982        89  PNM       H35            -0.2560189037       13.3225090158       -2.7103664085  S10       523             1.0000000000
       983        89  PNM       H36             1.4715111673       13.6824619337       -4.4634146731  S10       523             1.0000000000
       984        89  PNM       H37             0.9091744520       13.3400033976       -6.8610850107  S10       523             1.0000000000
       985        89  PNM       H38            -1.4155979814       12.7105276285       -7.5208807539  S10       523             1.0000000000
       986        89  PNM       H39            -3.1710913479       12.4279760669       -5.7735280369  S10       523             1.0000000000
       987        89  PNM       H40            -2.1070946019       10.1621976202       -2.3544785018  S10       523             1.0000000000
       988        90  TIP3      OH2            -4.3252672789        7.6856200134       -0.2829569353  S10       290             1.0000000000
       989        90  TIP3      H1             -5.3109577097        7.6112490351       -0.0678048753  S10       290             1.0000000000
       990        90  TIP3      H2             -3.8491492033        8.3101805222        0.3441268396  S10       290             1.0000000000
       991        91  SER       CB             -2.9564472702        5.0453037059       -2.1202378284  S11       70              1.0000000000
       992        91  SER       HB1            -3.4680854725        4.2038762157       -2.6224085107  S11       70              1.0000000000
       993        91  SER       HB2            -1.9887738198        5.2266632205       -2.6158123593  S11       70              1.0000000000
       994        91  SER       OG             -3.8021280941        6.2082757187       -2.2577093721  S11       70              1.0000000000
       995        91  SER       HG1            -3.8801649516        6.7581600325       -1.3642924723  S11       70              1.0000000000
       996        91  SER       QQH1           -2.7957538907        4.8147595170       -1.0519518939  S11       70              1.0000000000
       997        92  LYS       CD             -6.4926283635        3.4735560247       -1.9724090886  S11       73              1.0000000000
       998        92  LYS       HD1            -7.1632198913        2.9831730182       -2.6817785740  S11       73              1.0000000000
       999        92  LYS       HD2            -5.4853959192        3.4689285187       -2.4084121825  S11       73              1.0000000000
      1000        92  LYS       QQH2           -6.4841855778        2.8912862881       -1.0434336812  S11       73              1.0000000000
      1001        92  LYS       CE             -6.9640408794        4.8948817472       -1.7305429819  S11       73              1.0000000000
      1002        92  LYS       HE1            -6.6706505431        5.2930900014       -0.7407002903  S11       73              1.0000000000
      1003        92  LYS       HE2            -8.0630752662        4.9569673644       -1.7957975812  S11       73              1.0000000000
      1004        92  LYS       NZ             -6.4213500043        5.8215401131       -2.7191750739  S11       73              1.0000000000
      1005        92  LYS       HZ1            -6.7278847166        5.6243172083       -3.6919760144  S11       73              1.0000000000
      1006        92  LYS       HZ2            -5.3584005733        5.8322526786       -2.6972243758  S11       73              1.0000000000
      1007        92  LYS       HZ3            -6.7262121693        6.8012743067       -2.4969017880  S11       73              1.0000000000
      1008        93  SER       CB             -4.5456271123        4.6922340958       -6.3404355869  S11       130             1.0000000000
      1009        93  SER       HB1            -4.5972454961        5.6617685528       -6.8537091334  S11       130             1.0000000000
      1010        93  SER       HB2            -3.8168662282        4.0539374637       -6.8725868443  S11       130             1.0000000000
      1011        93  SER       OG             -4.0975896631        4.8739617204       -4.9651990899  S11       130             1.0000000000
      1012        93  SER       HG1            -3.4365951932        5.6285242049       -4.9534968813  S11       130             1.0000000000
      1013        93  SER       QQH3           -5.5303187016        4.2003043514       -6.3389605675  S11       130             1.0000000000
      1014        94  GLU       CB             -9.7358134181        9.2617322783        0.9225315570  S11       166             1.0000000000
      1015        94  GLU       HB1            -9.3795489475        9.8708503481        0.0831798037  S11       166             1.0000000000
      1016        94  GLU       HB2           -10.7842843529        9.0202706971        0.7353431493  S11       166             1.0000000000
      1017        94  GLU       QQH4           -9.6483877643        9.8130059756        1.8647724541  S11       166             1.0000000000
      1018        94  GLU       CG             -8.9157859851        7.9864669955        0.9428243820  S11       166             1.0000000000
      1019        94  GLU       HG1            -9.3678264522        7.2633099920        0.2488055316  S11       166             1.0000000000
      1020        94  GLU       HG2            -8.9544391244        7.5126921130        1.9376328115  S11       166             1.0000000000
      1021        94  GLU       CD             -7.4670189101        8.1916595718        0.5331027165  S11       166             1.0000000000
      1022        94  GLU       OE1            -6.9035128862        9.3045057891        0.6971309534  S11       166             1.0000000000
      1023        94  GLU       OE2            -6.8651173057        7.1531327282        0.0199110652  S11       166             1.0000000000
      1024        95  ASN       CB             -2.5748885857       11.8374417291        1.5633649030  S11       170             1.0000000000
      1025        95  ASN       HB1            -1.5864586088       11.7726835958        1.0974934007  S11       170             1.0000000000
      1026        95  ASN       HB2            -3.0536675076       12.7689788464        1.2481138549  S11       170             1.0000000000
      1027        95  ASN       QQH5           -2.4757451375       11.8244648624        2.6555585649  S11       170             1.0000000000
      1028        95  ASN       CG             -3.4111215824       10.6540375527        1.1220293538  S11       170             1.0000000000
      1029        95  ASN       OD1            -2.9959794594        9.4735142633        1.2393074328  S11       170             1.0000000000
      1030        95  ASN       ND2            -4.6197028169       10.9168168064        0.5869457452  S11       170             1.0000000000
      1031        95  ASN       HD21           -5.3067149697       10.1488706872        0.4187279011  S11       170             1.0000000000
      1032        95  ASN       HD22           -4.9281587810       11.8891252679        0.4543171889  S11       170             1.0000000000
      1033        96  LYS       CE             -3.1072784701        1.7617698105       -4.5009294025  S11       234             1.0000000000
      1034        96  LYS       HE1            -3.4581312967        1.9995188665       -3.4896544886  S11       234             1.0000000000
      1035        96  LYS       HE2            -3.9713418064        1.7330306882       -5.1753750079  S11       234             1.0000000000
      1036        96  LYS       NZ             -2.2051566350        2.8077820943       -4.9683569185  S11       234             1.0000000000
      1037        96  LYS       HZ1            -1.7872135594        2.5673164383       -5.8992037891  S11       234             1.0000000000
      1038        96  LYS       HZ2            -1.4036154100        2.9788099495       -4.3208935723  S11       234             1.0000000000
      1039        96  LYS       HZ3            -2.7236648519        3.7295038156       -5.0576997200  S11       234             1.0000000000
      1040        96  LYS       QQH6           -2.5849339443        0.7964134932       -4.4887055886  S11       234             1.0000000000
      1041        97  SER       CB              2.4222247279        3.5027845227       -5.9387026297  S11       235             1.0000000000
      1042        97  SER       HB1             3.1171779223        2.8540667956       -6.4961253715  S11       235             1.0000000000
      1043        97  SER       HB2             2.9602699064        4.4300860927       -5.6758626631  S11       235             1.0000000000
      1044        97  SER       OG              1.2935407449        3.7765885909       -6.7795025250  S11       235             1.0000000000
      1045        97  SER       HG1             0.8383704064        4.6039121323       -6.4637742433  S11       235             1.0000000000
      1046        97  SER       QQH7            2.1112437040        2.9913938632       -4.9982206329  S11       235             1.0000000000
      1047        98  PNM       S1             -3.1090046082        9.7126643970       -5.8217732953  S11       523             1.0000000000
      1048        98  PNM       C2             -1.8591415091        8.5098317548       -6.5480531857  S11       523             1.0000000000
      1049        98  PNM       C3             -1.4487485405        7.6154857598       -5.3454505586  S11       523             1.0000000000
      1050        98  PNM       N4             -2.6332074967        7.4487519533       -4.4724146692  S11       523             1.0000000000
      1051        98  PNM       C5             -3.7388938481        8.4763126985       -4.6654745833  S11       523             1.0000000000
      1052        98  PNM       C6             -3.6034192317        8.8333160686       -3.1214821652  S11       523             1.0000000000
      1053        98  PNM       C7             -2.4914049598        7.7731886561       -3.0973850078  S11       523             1.0000000000
      1054        98  PNM       O8             -1.5454430680        7.5354678840       -2.3374570386  S11       523             1.0000000000
      1055        98  PNM       C9             -2.5037734361        7.6933667723       -7.6552347300  S11       523             1.0000000000
      1056        98  PNM       C10            -0.6627114907        9.2635865513       -7.0979971452  S11       523             1.0000000000
      1057        98  PNM       C11            -0.8659607330        6.2842099603       -5.7831586168  S11       523             1.0000000000
      1058        98  PNM       O12            -1.5169427656        5.2238563877       -5.6484275075  S11       523             1.0000000000
      1059        98  PNM       O13             0.3689631474        6.3124001562       -6.2697265320  S11       523             1.0000000000
      1060        98  PNM       N14            -3.0080719053       10.1258150179       -2.8696350362  S11       523             1.0000000000
      1061        98  PNM       C15            -3.5845787268       11.2667819872       -3.3065753627  S11       523             1.0000000000
      1062        98  PNM       O16            -4.6963353960       11.2360970050       -3.9184124480  S11       523             1.0000000000
      1063        98  PNM       C17            -2.8493667946       12.5575854349       -3.0617208433  S11       523             1.0000000000
      1064        98  PNM       C18            -1.8088203080       12.7936895921       -4.1251815454  S11       523             1.0000000000
      1065        98  PNM       C19            -0.5088835071       13.1746211252       -3.7670530376  S11       523             1.0000000000
      1066        98  PNM       C20             0.4571088551       13.3850608732       -4.7521239240  S11       523             1.0000000000
      1067        98  PNM       C21             0.1390454778       13.1958469178       -6.0974759341  S11       523             1.0000000000
      1068        98  PNM       C22            -1.1607117364       12.8380761017       -6.4622029913  S11       523             1.0000000000
      1069        98  PNM       C23            -2.1382174685       12.6532062838       -5.4825247884  S11       523             1.0000000000
      1070        98  PNM       H24            -0.6594559992        8.1514278704       -4.7668249520  S11       523             1.0000000000
      1071        98  PNM       H25            -0.9402926254        9.8120159834       -8.0045227909  S11       523             1.0000000000
      1072        98  PNM       H26             0.1362727630        8.5571384133       -7.3546026294  S11       523             1.0000000000
      1073        98  PNM       H27            -0.2686806524        9.9842609977       -6.3741563135  S11       523             1.0000000000
      1074        98  PNM       H28            -2.8886843615        8.3477545065       -8.4446820103  S11       523             1.0000000000
      1075        98  PNM       H29            -3.3346790503        7.0863862784       -7.2775776737  S11       523             1.0000000000
      1076        98  PNM       H30            -1.7586367403        7.0250009212       -8.1019327812  S11       523             1.0000000000
      1077        98  PNM       H31            -4.7088136331        8.0174891384       -4.9520802616  S11       523             1.0000000000
      1078        98  PNM       H32            -4.5211222717        8.6698426508       -2.5093282558  S11       523             1.0000000000
      1079        98  PNM       H33            -2.3719910833       12.5390758186       -2.0672920945  S11       523             1.0000000000
      1080        98  PNM       H34            -3.5761962771       13.3877713740       -3.0641781230  S11       523             1.0000000000
      1081        98  PNM       H35            -0.2533174587       13.3201346280       -2.7110913839  S11       523             1.0000000000
      1082        98  PNM       H36             1.4711568083       13.6848807111       -4.4661108448  S11       523             1.0000000000
      1083        98  PNM       H37             0.9066329724       13.3421223101       -6.8631862438  S11       523             1.0000000000
      1084        98  PNM       H38            -1.4176168066       12.7078582462       -7.5203348748  S11       523             1.0000000000
      1085        98  PNM       H39            -3.1703253731       12.4207402326       -5.7709875631  S11       523             1.0000000000
      1086        98  PNM       H40            -2.1039565328       10.1521161644       -2.3596324454  S11       523             1.0000000000
      1087        99  TIP3      OH2            -4.3305344321        7.6740822414       -0.2817126649  S11       290             1.0000000000
      1088        99  TIP3      H1             -5.3175266817        7.5971823454       -0.0619755849  S11       290             1.0000000000
      1089        99  TIP3      H2             -3.8533033593        8.3030217339        0.3409775494  S11       290             1.0000000000
      1090       100  SER       CB             -2.9589949294        5.0523056562       -2.1194922419  S12       70              1.0000000000
      1091       100  SER       HB1            -3.4728072163        4.2119667267       -2.6220563957  S12       70              1.0000000000
      1092       100  SER       HB2            -1.9924095374        5.2331749047       -2.6174710020  S12       70              1.0000000000
      1093       100  SER       OG             -3.8034741051        6.2176761101       -2.2515153740  S12       70              1.0000000000
      1094       100  SER       HG1            -3.8949849648        6.7704597889       -1.3504134490  S12       70              1.0000000000
      1095       100  SER       QQH1           -2.7947499379        4.8190165602       -1.0522551971  S12       70              1.0000000000
      1096       101  LYS       CD             -6.4848239195        3.4739298534       -1.9755764641  S12       73              1.0000000000
      1097       101  LYS       HD1            -7.1661537033        2.9902901906       -2.6795452975  S12       73              1.0000000000
      1098       101  LYS       HD2            -5.4806691481        3.4565163176       -2.4182558943  S12       73              1.0000000000
      1099       101  LYS       QQH2           -6.4772745808        2.8939783724       -1.0451552008  S12       73              1.0000000000
      1100       101  LYS       CE             -6.9362644048        4.9016923379       -1.7334475636  S12       73              1.0000000000
      1101       101  LYS       HE1            -6.6161579496        5.3032453842       -0.7533604533  S12       73              1.0000000000
      1102       101  LYS       HE2            -8.0361318605        4.9748175808       -1.7730378790  S12       73              1.0000000000
      1103       101  LYS       NZ             -6.4057320149        5.8145113190       -2.7417687910  S12       73              1.0000000000
      1104       101  LYS       HZ1            -6.7178478454        5.5984333814       -3.7084814134  S12       73              1.0000000000
      1105       101  LYS       HZ2            -5.3422698908        5.8309832805       -2.7257546375  S12       73              1.0000000000
      1106       101  LYS       HZ3            -6.7143702193        6.7964477120       -2.5359420313  S12       73              1.0000000000
      1107       102  SER       CB             -4.5469140421        4.6895521265       -6.3400631039  S12       130             1.0000000000
      1108       102  SER       HB1            -4.5947772573        5.6591478941       -6.8536379067  S12       130             1.0000000000
      1109       102  SER       HB2            -3.8172726232        4.0498832227       -6.8692604709  S12       130             1.0000000000
      1110       102  SER       OG             -4.1034351075        4.8704781284       -4.9630655778  S12       130             1.0000000000
      1111       102  SER       HG1            -3.4412397311        5.6240369494       -4.9501969529  S12       130             1.0000000000
      1112       102  SER       QQH3           -5.5324605381        4.1994021005       -6.3416686506  S12       130             1.0000000000
      1113       103  GLU       CB             -9.7357483284        9.2631096471        0.9220847647  S12       166             1.0000000000
      1114       103  GLU       HB1            -9.3796571775        9.8730041332        0.0833964951  S12       166             1.0000000000
      1115       103  GLU       HB2           -10.7839054483        9.0215092150        0.7342199944  S12       166             1.0000000000
      1116       103  GLU       QQH4           -9.6492723220        9.8138035821        1.8646259521  S12       166             1.0000000000
      1117       103  GLU       CG             -8.9147072867        7.9885682741        0.9415974356  S12       166             1.0000000000
      1118       103  GLU       HG1            -9.3622616698        7.2679265415        0.2416331510  S12       166             1.0000000000
      1119       103  GLU       HG2            -8.9589445186        7.5105376402        1.9342192864  S12       166             1.0000000000
      1120       103  GLU       CD             -7.4637774268        8.1971918725        0.5418068448  S12       166             1.0000000000
      1121       103  GLU       OE1            -6.9060578295        9.3133338841        0.6999144154  S12       166             1.0000000000
      1122       103  GLU       OE2            -6.8529861225        7.1563777658        0.0431230372  S12       166             1.0000000000
      1123       104  ASN       CB             -2.5727791769       11.8343975007        1.5630978393  S12       170             1.0000000000
      1124       104  ASN       HB1            -1.5836545084       11.7675534892        1.0990050941  S12       170             1.0000000000
      1125       104  ASN       HB2            -3.0491433966       12.7668712945        1.2465107378  S12       170             1.0000000000
      1126       104  ASN       QQH5           -2.4756657730       11.8214161399        2.6554714495  S12       170             1.0000000000
      1127       104  ASN       CG             -3.4114747967       10.6529263258        1.1200125658  S12       170             1.0000000000
      1128       104  ASN       OD1            -3.0014058794        9.4702909447        1.2358290576  S12       170             1.0000000000
      1129       104  ASN       ND2            -4.6180282926       10.9202582984        0.5827902319  S12       170             1.0000000000
      1130       104  ASN       HD21           -5.3075291287       10.1545645598        0.4149256466  S12       170             1.0000000000
      1131       104  ASN       HD22           -4.9232394859       11.8935386790        0.4497889614  S12       170             1.0000000000
      1132       105  LYS       CE             -3.1076380677        1.7630324350       -4.5015149267  S12       234             1.0000000000
      1133       105  LYS       HE1            -3.4590541985        2.0005983425       -3.4904008899  S12       234             1.0000000000
      1134       105  LYS       HE2            -3.9711799660        1.7349748785       -5.1766846374  S12       234             1.0000000000
      1135       105  LYS       NZ             -2.2047583671        2.8087114168       -4.9678715274  S12       234             1.0000000000
      1136       105  LYS       HZ1            -1.7860958985        2.5684749584       -5.8984868477  S12       234             1.0000000000
      1137       105  LYS       HZ2            -1.4035284878        2.9791898618       -4.3198831237  S12       234             1.0000000000
      1138       105  LYS       HZ3            -2.7223903911        3.7303908724       -5.0575696615  S12       234             1.0000000000
      1139       105  LYS       QQH6           -2.5857032192        0.7974695588       -4.4892922016  S12       234             1.0000000000
      1140       106  SER       CB              2.4223495813        3.5033832861       -5.9386445246  S12       235             1.0000000000
      1141       106  SER       HB1             3.1174092164        2.8548422090       -6.4961641737  S12       235             1.0000000000
      1142       106  SER       HB2             2.9603572909        4.4306124291       -5.6754687031  S12       235             1.0000000000
      1143       106  SER       OG              1.2937568574        3.7774232315       -6.7794868915  S12       235             1.0000000000
      1144       106  SER       HG1             0.8383946528        4.6045265431       -6.4635094507  S12       235             1.0000000000
      1145       106  SER       QQH7            2.1112489499        2.9917040466       -4.9983807673  S12       235             1.0000000000
      1146       107  PNM       S1             -3.1129371748        9.7062502756       -5.8229612386  S12       523             1.0000000000
      1147       107  PNM       C2             -1.8603270774        8.5053310217       -6.5465774220  S12       523             1.0000000000
      1148       107  PNM       C3             -1.4523935699        7.6105230885       -5.3435863436  S12       523             1.0000000000
      1149       107  PNM       N4             -2.6387839043        7.4405406494       -4.4734092303  S12       523             1.0000000000
      1150       107  PNM       C5             -3.7428295862        8.4701728809       -4.6666425143  S12       523             1.0000000000
      1151       107  PNM       C6             -3.6066806772        8.8283328686       -3.1233354918  S12       523             1.0000000000
      1152       107  PNM       C7             -2.4970231768        7.7660918579       -3.0973015383  S12       523             1.0000000000
      1153       107  PNM       O8             -1.5459355682        7.5367677150       -2.3408472114  S12       523             1.0000000000
      1154       107  PNM       C9             -2.5013534610        7.6895622862       -7.6563597967  S12       523             1.0000000000
      1155       107  PNM       C10            -0.6629199949        9.2602203896       -7.0928249115  S12       523             1.0000000000
      1156       107  PNM       C11            -0.8666714669        6.2812918441       -5.7829635732  S12       523             1.0000000000
      1157       107  PNM       O12            -1.5160535787        5.2194406296       -5.6513403481  S12       523             1.0000000000
      1158       107  PNM       O13             0.3685240403        6.3126019316       -6.2687930930  S12       523             1.0000000000
      1159       107  PNM       N14            -3.0063973404       10.1185248911       -2.8724785104  S12       523             1.0000000000
      1160       107  PNM       C15            -3.5829321620       11.2612227023       -3.3042985687  S12       523             1.0000000000
      1161       107  PNM       O16            -4.6977403712       11.2331063338       -3.9106825734  S12       523             1.0000000000
      1162       107  PNM       C17            -2.8453162274       12.5504240648       -3.0592564847  S12       523             1.0000000000
      1163       107  PNM       C18            -1.8067909241       12.7885234031       -4.1241807367  S12       523             1.0000000000
      1164       107  PNM       C19            -0.5072625672       13.1722501149       -3.7674739979  S12       523             1.0000000000
      1165       107  PNM       C20             0.4570949759       13.3852825130       -4.7535598701  S12       523             1.0000000000
      1166       107  PNM       C21             0.1378260520       13.1960174955       -6.0986144179  S12       523             1.0000000000
      1167       107  PNM       C22            -1.1616228505       12.8357009832       -6.4619192410  S12       523             1.0000000000
      1168       107  PNM       C23            -2.1375857102       12.6482737791       -5.4811776356  S12       523             1.0000000000
      1169       107  PNM       H24            -0.6653917584        8.1467912396       -4.7621165067  S12       523             1.0000000000
      1170       107  PNM       H25            -0.9382286837        9.8089779347       -7.9998205412  S12       523             1.0000000000
      1171       107  PNM       H26             0.1371428033        8.5543709938       -7.3475434751  S12       523             1.0000000000
      1172       107  PNM       H27            -0.2713737718        9.9808247048       -6.3676367673  S12       523             1.0000000000
      1173       107  PNM       H28            -2.8858482560        8.3447011876       -8.4453814695  S12       523             1.0000000000
      1174       107  PNM       H29            -3.3318480722        7.0803346143       -7.2814485825  S12       523             1.0000000000
      1175       107  PNM       H30            -1.7539170563        7.0236518340       -8.1027722585  S12       523             1.0000000000
      1176       107  PNM       H31            -4.7136115299        8.0129867629       -4.9529140128  S12       523             1.0000000000
      1177       107  PNM       H32            -4.5257683459        8.6696632721       -2.5120882089  S12       523             1.0000000000
      1178       107  PNM       H33            -2.3657109847       12.5291857465       -2.0661130859  S12       523             1.0000000000
      1179       107  PNM       H34            -3.5710929989       13.3814668601       -3.0575960190  S12       523             1.0000000000
      1180       107  PNM       H35            -0.2506918859       13.3178502913       -2.7117912791  S12       523             1.0000000000
      1181       107  PNM       H36             1.4707940214       13.6872930302       -4.4686899664  S12       523             1.0000000000
      1182       107  PNM       H37             0.9041756203       13.3443002646       -6.8651721639  S12       523             1.0000000000
      1183       107  PNM       H38            -1.4195452657       12.7054876346       -7.5198014280  S12       523             1.0000000000
      1184       107  PNM       H39            -3.1695464975       12.4138309130       -5.7685550560  S12       523             1.0000000000
      1185       107  PNM       H40            -2.1005990346       10.1419096673       -2.3652128437  S12       523             1.0000000000
      1186       108  TIP3      OH2            -4.3384989815        7.6617318617       -0.2813440956  S12       290             1.0000000000
      1187       108  TIP3      H1             -5.3279902985        7.5816819377       -0.0574533358  S12       290             1.0000000000
      1188       108  TIP3      H2             -3.8593132423        8.2950056985        0.3363649207  S12       290             1.0000000000
      1189       109  SER       CB             -2.9617430513        5.0593458446       -2.1191622017  S13       70              1.0000000000
      1190       109  SER       HB1            -3.4778882055        4.2202907257       -2.6223036030  S13       70              1.0000000000
      1191       109  SER       HB2            -1.9964340813        5.2402190534       -2.6195573938  S13       70              1.0000000000
      1192       109  SER       OG             -3.8055282579        6.2280223960       -2.2439941938  S13       70              1.0000000000
      1193       109  SER       HG1            -3.9149820130        6.7899718398       -1.3305538656  S13       70              1.0000000000
      1194       109  SER       QQH1           -2.7933608981        4.8217182476       -1.0532070426  S13       70              1.0000000000
      1195       110  LYS       CD             -6.4777407732        3.4737867882       -1.9794169645  S13       73              1.0000000000
      1196       110  LYS       HD1            -7.1707256029        2.9972301732       -2.6770923522  S13       73              1.0000000000
      1197       110  LYS       HD2            -5.4773526846        3.4430106080       -2.4296538538  S13       73              1.0000000000
      1198       110  LYS       QQH2           -6.4707556037        2.8963003893       -1.0474926832  S13       73              1.0000000000
      1199       110  LYS       CE             -6.9080322312        4.9079855217       -1.7369674543  S13       73              1.0000000000
      1200       110  LYS       HE1            -6.5607991399        5.3100764500       -0.7666005262  S13       73              1.0000000000
      1201       110  LYS       HE2            -8.0078819704        4.9938923399       -1.7506994955  S13       73              1.0000000000
      1202       110  LYS       NZ             -6.3879361432        5.8077817277       -2.7626735314  S13       73              1.0000000000
      1203       110  LYS       HZ1            -6.7039639808        5.5742345107       -3.7238471544  S13       73              1.0000000000
      1204       110  LYS       HZ2            -5.3235058177        5.8303301335       -2.7502721530  S13       73              1.0000000000
      1205       110  LYS       HZ3            -6.7007074755        6.7913626017       -2.5722112489  S13       73              1.0000000000
      1206       111  SER       CB             -4.5483194505        4.6872143368       -6.3392169896  S13       130             1.0000000000
      1207       111  SER       HB1            -4.5925291297        5.6570942037       -6.8525817060  S13       130             1.0000000000
      1208       111  SER       HB2            -3.8177015620        4.0466709703       -6.8659009391  S13       130             1.0000000000
      1209       111  SER       OG             -4.1094028957        4.8664380917       -4.9605560196  S13       130             1.0000000000
      1210       111  SER       HG1            -3.4466878193        5.6193501380       -4.9455497156  S13       130             1.0000000000
      1211       111  SER       QQH3           -5.5347986321        4.1987488073       -6.3442770887  S13       130             1.0000000000
      1212       112  GLU       CB             -9.7356806314        9.2639064078        0.9216003895  S13       166             1.0000000000
      1213       112  GLU       HB1            -9.3801280028        9.8746212569        0.0834185501  S13       166             1.0000000000
      1214       112  GLU       HB2           -10.7834471174        9.0215555057        0.7334089098  S13       166             1.0000000000
      1215       112  GLU       QQH4           -9.6499583286        9.8136334894        1.8647045233  S13       166             1.0000000000
      1216       112  GLU       CG             -8.9132216241        7.9902347603        0.9397838034  S13       166             1.0000000000
      1217       112  GLU       HG1            -9.3556273482        7.2722694953        0.2335335639  S13       166             1.0000000000
      1218       112  GLU       HG2            -8.9628243580        7.5072717943        1.9297699845  S13       166             1.0000000000
      1219       112  GLU       CD             -7.4605046055        8.2031874473        0.5501645700  S13       166             1.0000000000
      1220       112  GLU       OE1            -6.9084285199        9.3218562955        0.7028502965  S13       166             1.0000000000
      1221       112  GLU       OE2            -6.8388360302        7.1609873491        0.0649848506  S13       166             1.0000000000
      1222       113  ASN       CB             -2.5703028002       11.8314475125        1.5629814840  S13       170             1.0000000000
      1223       113  ASN       HB1            -1.5804648580       11.7623215074        1.1008329325  S13       170             1.0000000000
      1224       113  ASN       HB2            -3.0440334528       12.7648789101        1.2449191118  S13       170             1.0000000000
      1225       113  ASN       QQH5           -2.4753738779       11.8186034160        2.6555254973  S13       170             1.0000000000
      1226       113  ASN       CG             -3.4114542416       10.6520701961        1.1180024925  S13       170             1.0000000000
      1227       113  ASN       OD1            -3.0070187240        9.4670400373        1.2320290260  S13       170             1.0000000000
      1228       113  ASN       ND2            -4.6158590963       10.9243769279        0.5786078249  S13       170             1.0000000000
      1229       113  ASN       HD21           -5.3073606488       10.1610065487        0.4099002141  S13       170             1.0000000000
      1230       113  ASN       HD22           -4.9174022175       11.8987081696        0.4443918279  S13       170             1.0000000000
      1231       114  LYS       CE             -3.1080617231        1.7644143672       -4.5019304949  S13       234             1.0000000000
      1232       114  LYS       HE1            -3.4600621677        2.0016269221       -3.4909435944  S13       234             1.0000000000
      1233       114  LYS       HE2            -3.9710600108        1.7369813801       -5.1778670058  S13       234             1.0000000000
      1234       114  LYS       NZ             -2.2045853419        2.8099768229       -4.9670278413  S13       234             1.0000000000
      1235       114  LYS       HZ1            -1.7852493212        2.5703214040       -5.8975057228  S13       234             1.0000000000
      1236       114  LYS       HZ2            -1.4036458410        2.9798424562       -4.3185077119  S13       234             1.0000000000
      1237       114  LYS       HZ3            -2.7215787657        3.7315726194       -5.0567407781  S13       234             1.0000000000
      1238       114  LYS       QQH6           -2.5864165856        0.7986940016       -4.4898651661  S13       234             1.0000000000
      1239       115  SER       CB              2.4223557134        3.5040844242       -5.9386482467  S13       235             1.0000000000
      1240       115  SER       HB1             3.1174814004        2.8557246804       -6.4963314506  S13       235             1.0000000000
      1241       115  SER       HB2             2.9604229486        4.4312008658       -5.6751618162  S13       235             1.0000000000
      1242       115  SER       OG              1.2938094820        3.7784707777       -6.7794394827  S13       235             1.0000000000
      1243       115  SER       HG1             0.8383271240        4.6054493628       -6.4631973249  S13       235             1.0000000000
      1244       115  SER       QQH7            2.1112097316        2.9920076873       -4.9986211556  S13       235             1.0000000000
      1245       116  PNM       S1             -3.1164292721        9.7001880102       -5.8242142395  S13       523             1.0000000000
      1246       116  PNM       C2             -1.8613209259        8.5009765427       -6.5449261695  S13       523             1.0000000000
      1247       116  PNM       C3             -1.4560471225        7.6056913852       -5.3414603081  S13       523             1.0000000000
      1248       116  PNM       N4             -2.6444210241        7.4324185745       -4.4743737650  S13       523             1.0000000000
      1249       116  PNM       C5             -3.7465321158        8.4642306310       -4.6678072873  S13       523             1.0000000000
      1250       116  PNM       C6             -3.6101240170        8.8234889362       -3.1253936538  S13       523             1.0000000000
      1251       116  PNM       C7             -2.5033544246        7.7584704955       -3.0968054332  S13       523             1.0000000000
      1252       116  PNM       O8             -1.5465381549        7.5388901499       -2.3439000608  S13       523             1.0000000000
      1253       116  PNM       C9             -2.4990029399        7.6859464629       -7.6571731688  S13       523             1.0000000000
      1254       116  PNM       C10            -0.6628605319        9.2567879755       -7.0876371325  S13       523             1.0000000000
      1255       116  PNM       C11            -0.8673462905        6.2785492899       -5.7826206116  S13       523             1.0000000000
      1256       116  PNM       O12            -1.5147560735        5.2150745336       -5.6542737947  S13       523             1.0000000000
      1257       116  PNM       O13             0.3682129284        6.3131674718       -6.2679546447  S13       523             1.0000000000
      1258       116  PNM       N14            -3.0048616389       10.1112743693       -2.8751956038  S13       523             1.0000000000
      1259       116  PNM       C15            -3.5811200387       11.2557189320       -3.3020748638  S13       523             1.0000000000
      1260       116  PNM       O16            -4.6991704509       11.2303932886       -3.9026845085  S13       523             1.0000000000
      1261       116  PNM       C17            -2.8411017102       12.5432892117       -3.0568132763  S13       523             1.0000000000
      1262       116  PNM       C18            -1.8047355447       12.7835876660       -4.1232396077  S13       523             1.0000000000
      1263       116  PNM       C19            -0.5056462995       13.1700333830       -3.7678556442  S13       523             1.0000000000
      1264       116  PNM       C20             0.4571487522       13.3855485319       -4.7548842205  S13       523             1.0000000000
      1265       116  PNM       C21             0.1367131065       13.1962565380       -6.0996507850  S13       523             1.0000000000
      1266       116  PNM       C22            -1.1624445954       12.8335797833       -6.4616359759  S13       523             1.0000000000
      1267       116  PNM       C23            -2.1369367970       12.6436737637       -5.4799014426  S13       523             1.0000000000
      1268       116  PNM       H24            -0.6713928372        8.1422503184       -4.7570949196  S13       523             1.0000000000
      1269       116  PNM       H25            -0.9358151998        9.8057601291       -7.9951809760  S13       523             1.0000000000
      1270       116  PNM       H26             0.1381981293        8.5513789229       -7.3403622386  S13       523             1.0000000000
      1271       116  PNM       H27            -0.2737438612        9.9774835532       -6.3612800263  S13       523             1.0000000000
      1272       116  PNM       H28            -2.8831183569        8.3418494350       -8.4457322089  S13       523             1.0000000000
      1273       116  PNM       H29            -3.3291042625        7.0746066576       -7.2848151679  S13       523             1.0000000000
      1274       116  PNM       H30            -1.7493827303        7.0224101739       -8.1033725880  S13       523             1.0000000000
      1275       116  PNM       H31            -4.7182475541        8.0087975783       -4.9539776213  S13       523             1.0000000000
      1276       116  PNM       H32            -4.5311355105        8.6702080047       -2.5160170590  S13       523             1.0000000000
      1277       116  PNM       H33            -2.3592604261       12.5193039004       -2.0649272181  S13       523             1.0000000000
      1278       116  PNM       H34            -3.5659143418       13.3749615003       -3.0509542452  S13       523             1.0000000000
      1279       116  PNM       H35            -0.2481948856       13.3156391889       -2.7124078707  S13       523             1.0000000000
      1280       116  PNM       H36             1.4704962204       13.6896290643       -4.4710591957  S13       523             1.0000000000
      1281       116  PNM       H37             0.9018836984       13.3464627317       -6.8669927530  S13       523             1.0000000000
      1282       116  PNM       H38            -1.4213131281       12.7034192652       -7.5192981022  S13       523             1.0000000000
      1283       116  PNM       H39            -3.1687335799       12.4072834904       -5.7662979336  S13       523             1.0000000000
      1284       116  PNM       H40            -2.0967984809       10.1315015501       -2.3717518283  S13       523             1.0000000000
      1285       117  TIP3      OH2            -4.3501924882        7.6487253328       -0.2816377254  S13       290             1.0000000000
      1286       117  TIP3      H1             -5.3449068421        7.5637156626       -0.0545714067  S13       290             1.0000000000
      1287       117  TIP3      H2             -3.8662571745        8.2858865923        0.3295163325  S13       290             1.0000000000
      1288       118  SER       CB             -2.9640852699        5.0654801417       -2.1201512664  S14       70              1.0000000000
      1289       118  SER       HB1            -3.4821271549        4.2275120244       -2.6238099561  S14       70              1.0000000000
      1290       118  SER       HB2            -1.9997758812        5.2465875571       -2.6220315335  S14       70              1.0000000000
      1291       118  SER       OG             -3.8081219790        6.2386922838       -2.2368411276  S14       70              1.0000000000
      1292       118  SER       HG1            -3.9434769879        6.8270634063       -1.2955809624  S14       70              1.0000000000
      1293       118  SER       QQH1           -2.7919359727        4.8217781534       -1.0554311668  S14       70              1.0000000000
      1294       119  LYS       CD             -6.4712964700        3.4730704434       -1.9838350713  S14       73              1.0000000000
      1295       119  LYS       HD1            -7.1760778207        3.0034762930       -2.6746152225  S14       73              1.0000000000
      1296       119  LYS       HD2            -5.4748786865        3.4293550833       -2.4418309875  S14       73              1.0000000000
      1297       119  LYS       QQH2           -6.4648887949        2.8982977477       -1.0503200189  S14       73              1.0000000000
      1298       119  LYS       CE             -6.8804139826        4.9132856638       -1.7413331505  S14       73              1.0000000000
      1299       119  LYS       HE1            -6.5082008815        5.3124127596       -0.7794474297  S14       73              1.0000000000
      1300       119  LYS       HE2            -7.9791224098        5.0123930954       -1.7309850970  S14       73              1.0000000000
      1301       119  LYS       NZ             -6.3675140077        5.8013901006       -2.7809981826  S14       73              1.0000000000
      1302       119  LYS       HZ1            -6.6828866853        5.5512951818       -3.7381269683  S14       73              1.0000000000
      1303       119  LYS       HZ2            -5.3002034726        5.8330632692       -2.7654122958  S14       73              1.0000000000
      1304       119  LYS       HZ3            -6.6868883952        6.7852442851       -2.6059601587  S14       73              1.0000000000
      1305       120  SER       CB             -4.5497533526        4.6854006605       -6.3379432950  S14       130             1.0000000000
      1306       120  SER       HB1            -4.5907148082        5.6557293484       -6.8506079093  S14       130             1.0000000000
      1307       120  SER       HB2            -3.8182220259        4.0445091713       -6.8628391648  S14       130             1.0000000000
      1308       120  SER       OG             -4.1153102429        4.8620131891       -4.9579111446  S14       130             1.0000000000
      1309       120  SER       HG1            -3.4538041774        5.6154772249       -4.9385955037  S14       130             1.0000000000
      1310       120  SER       QQH3           -5.5372284326        4.1983657947       -6.3469206152  S14       130             1.0000000000
      1311       121  GLU       CB             -9.7357099381        9.2642246383        0.9210901790  S14       166             1.0000000000
      1312       121  GLU       HB1            -9.3810139617        9.8757099239        0.0831773541  S14       166             1.0000000000
      1313       121  GLU       HB2           -10.7830146994        9.0203884168        0.7330097368  S14       166             1.0000000000
      1314       121  GLU       QQH4           -9.6504434901        9.8125724627        1.8650305559  S14       166             1.0000000000
      1315       121  GLU       CG             -8.9115347981        7.9914127484        0.9374767089  S14       166             1.0000000000
      1316       121  GLU       HG1            -9.3483094756        7.2760493903        0.2250249363  S14       166             1.0000000000
      1317       121  GLU       HG2            -8.9657604599        7.5031502222        1.9245858967  S14       166             1.0000000000
      1318       121  GLU       CD             -7.4578184946        8.2097493434        0.5579987181  S14       166             1.0000000000
      1319       121  GLU       OE1            -6.9107166452        9.3293946054        0.7057901460  S14       166             1.0000000000
      1320       121  GLU       OE2            -6.8218572742        7.1670024972        0.0845499561  S14       166             1.0000000000
      1321       122  ASN       CB             -2.5675886874       11.8288683611        1.5630672283  S14       170             1.0000000000
      1322       122  ASN       HB1            -1.5770893088       11.7574418837        1.1027528165  S14       170             1.0000000000
      1323       122  ASN       HB2            -3.0387697405       12.7630667594        1.2435503825  S14       170             1.0000000000
      1324       122  ASN       QQH5           -2.4749978326       11.8162376881        2.6557822302  S14       170             1.0000000000
      1325       122  ASN       CG             -3.4109054602       10.6517703325        1.1161883973  S14       170             1.0000000000
      1326       122  ASN       OD1            -3.0123576690        9.4640892048        1.2284418559  S14       170             1.0000000000
      1327       122  ASN       ND2            -4.6131145186       10.9290593359        0.5744681434  S14       170             1.0000000000
      1328       122  ASN       HD21           -5.3054429220       10.1679599845        0.4029385644  S14       170             1.0000000000
      1329       122  ASN       HD22           -4.9108573623       11.9044797925        0.4376629081  S14       170             1.0000000000
      1330       123  LYS       CE             -3.1085540252        1.7659227802       -4.5021574917  S14       234             1.0000000000
      1331       123  LYS       HE1            -3.4611091856        2.0025734152       -3.4912012515  S14       234             1.0000000000
      1332       123  LYS       HE2            -3.9709972061        1.7389728824       -5.1788687570  S14       234             1.0000000000
      1333       123  LYS       NZ             -2.2047794184        2.8116913272       -4.9658064651  S14       234             1.0000000000
      1334       123  LYS       HZ1            -1.7849630549        2.5731246030       -5.8962378611  S14       234             1.0000000000
      1335       123  LYS       HZ2            -1.4040848162        2.9809525967       -4.3167922187  S14       234             1.0000000000
      1336       123  LYS       HZ3            -2.7216570942        3.7332108995       -5.0549152462  S14       234             1.0000000000
      1337       123  LYS       QQH6           -2.5870481135        0.8001629001       -4.4905160707  S14       234             1.0000000000
      1338       124  SER       CB              2.4222433628        3.5048734687       -5.9387199550  S14       235             1.0000000000
      1339       124  SER       HB1             3.1173575110        2.8567158091       -6.4966170340  S14       235             1.0000000000
      1340       124  SER       HB2             2.9605057631        4.4318257507       -5.6749151810  S14       235             1.0000000000
      1341       124  SER       OG              1.2937399455        3.7796936985       -6.7793962429  S14       235             1.0000000000
      1342       124  SER       HG1             0.8381705901        4.6066578603       -6.4628202512  S14       235             1.0000000000
      1343       124  SER       QQH7            2.1111456444        2.9922842924       -4.9989459776  S14       235             1.0000000000
      1344       125  PNM       S1             -3.1196421232        9.6946779203       -5.8253112350  S14       523             1.0000000000
      1345       125  PNM       C2             -1.8620766608        8.4968022275       -6.5431283087  S14       523             1.0000000000
      1346       125  PNM       C3             -1.4596515253        7.6010407779       -5.3390614865  S14       523             1.0000000000
      1347       125  PNM       N4             -2.6500803546        7.4243842746       -4.4755112034  S14       523             1.0000000000
      1348       125  PNM       C5             -3.7497838160        8.4585011156       -4.6689416905  S14       523             1.0000000000
      1349       125  PNM       C6             -3.6137063355        8.8185852453       -3.1277107708  S14       523             1.0000000000
      1350       125  PNM       C7             -2.5109351287        7.7490825855       -3.0955047778  S14       523             1.0000000000
      1351       125  PNM       O8             -1.5472725330        7.5417592749       -2.3465579718  S14       523             1.0000000000
      1352       125  PNM       C9             -2.4968069508        7.6826118476       -7.6576920735  S14       523             1.0000000000
      1353       125  PNM       C10            -0.6625693055        9.2533418567       -7.0826114295  S14       523             1.0000000000
      1354       125  PNM       C11            -0.8679834773        6.2759624781       -5.7820590102  S14       523             1.0000000000
      1355       125  PNM       O12            -1.5128570891        5.2107622676       -5.6572668592  S14       523             1.0000000000
      1356       125  PNM       O13             0.3681606531        6.3141271074       -6.2673335747  S14       523             1.0000000000
      1357       125  PNM       N14            -3.0034600503       10.1039986230       -2.8778858831  S14       523             1.0000000000
      1358       125  PNM       C15            -3.5791103890       11.2501967715       -3.3000429233  S14       523             1.0000000000
      1359       125  PNM       O16            -4.7006659012       11.2279489972       -3.8945549252  S14       523             1.0000000000
      1360       125  PNM       C17            -2.8368895807       12.5363068502       -3.0544599453  S14       523             1.0000000000
      1361       125  PNM       C18            -1.8027276217       12.7790115955       -4.1223821885  S14       523             1.0000000000
      1362       125  PNM       C19            -0.5040934074       13.1680311578       -3.7681829495  S14       523             1.0000000000
      1363       125  PNM       C20             0.4572811259       13.3858561837       -4.7560485276  S14       523             1.0000000000
      1364       125  PNM       C21             0.1357585272       13.1965616255       -6.1005484328  S14       523             1.0000000000
      1365       125  PNM       C22            -1.1631351305       12.8317854519       -6.4613647165  S14       523             1.0000000000
      1366       125  PNM       C23            -2.1362754275       12.6395314182       -5.4787403795  S14       523             1.0000000000
      1367       125  PNM       H24            -0.6773203313        8.1378898597       -4.7519982846  S14       523             1.0000000000
      1368       125  PNM       H25            -0.9332719314        9.8023372004       -7.9906936029  S14       523             1.0000000000
      1369       125  PNM       H26             0.1394166091        8.5482482360       -7.3334572738  S14       523             1.0000000000
      1370       125  PNM       H27            -0.2757352944        9.9744276666       -6.3553786954  S14       523             1.0000000000
      1371       125  PNM       H28            -2.8806224519        8.3392571321       -8.4457249434  S14       523             1.0000000000
      1372       125  PNM       H29            -3.3266267413        7.0694503654       -7.2876300267  S14       523             1.0000000000
      1373       125  PNM       H30            -1.7452812478        7.0212028156       -8.1038289589  S14       523             1.0000000000
      1374       125  PNM       H31            -4.7226849695        8.0050886846       -4.9550817602  S14       523             1.0000000000
      1375       125  PNM       H32            -4.5375262312        8.6716096083       -2.5215861375  S14       523             1.0000000000
      1376       125  PNM       H33            -2.3528548878       12.5099066493       -2.0635713692  S14       523             1.0000000000
      1377       125  PNM       H34            -3.5609363614       13.3682727374       -3.0448210294  S14       523             1.0000000000
      1378       125  PNM       H35            -0.2459022656       13.3135343531       -2.7128969443  S14       523             1.0000000000
      1379       125  PNM       H36             1.4703449113       13.6917189529       -4.4731010656  S14       523             1.0000000000
      1380       125  PNM       H37             0.8998991879       13.3484291763       -6.8685598010  S14       523             1.0000000000
      1381       125  PNM       H38            -1.4228047135       12.7016674188       -7.5188332048  S14       523             1.0000000000
      1382       125  PNM       H39            -3.1678567601       12.4012297552       -5.7642977688  S14       523             1.0000000000
      1383       125  PNM       H40            -2.0924120553       10.1210427949       -2.3797480421  S14       523             1.0000000000
      1384       126  TIP3      OH2            -4.3665164702        7.6361646209       -0.2813759474  S14       290             1.0000000000
      1385       126  TIP3      H1             -5.3744438551        7.5410227178       -0.0537697963  S14       290             1.0000000000
      1386       126  TIP3      H2             -3.8702633768        8.2759540478        0.3193090770  S14       290             1.0000000000
      1387       127  SER       CB             -2.9651509833        5.0690826380       -2.1238047519  S15       70              1.0000000000
      1388       127  SER       HB1            -3.4829245527        4.2303568065       -2.6276976330  S15       70              1.0000000000
      1389       127  SER       HB2            -2.0007093119        5.2499610466       -2.6249841721  S15       70              1.0000000000
      1390       127  SER       OG             -3.8104389783        6.2460121238       -2.2358304009  S15       70              1.0000000000
      1391       127  SER       HG1            -3.9806926656        6.8972901824       -1.2228212756  S15       70              1.0000000000
      1392       127  SER       QQH1           -2.7912546693        4.8193949505       -1.0590180540  S15       70              1.0000000000
      1393       128  LYS       CD             -6.4656655989        3.4718680020       -1.9884225020  S15       73              1.0000000000
      1394       128  LYS       HD1            -7.1804462340        3.0088106476       -2.6731591318  S15       73              1.0000000000
      1395       128  LYS       HD2            -5.4725009832        3.4166132945       -2.4528804828  S15       73              1.0000000000
      1396       128  LYS       QQH2           -6.4600405532        2.8999167305       -1.0532197421  S15       73              1.0000000000
      1397       128  LYS       CE             -6.8557321103        4.9172401372       -1.7466764175  S15       73              1.0000000000
      1398       128  LYS       HE1            -6.4626689284        5.3098080704       -0.7909439935  S15       73              1.0000000000
      1399       128  LYS       HE2            -7.9524719167        5.0279780969       -1.7173461423  S15       73              1.0000000000
      1400       128  LYS       NZ             -6.3453096415        5.7957026311       -2.7956580391  S15       73              1.0000000000
      1401       128  LYS       HZ1            -6.6531860550        5.5295307983       -3.7508281068  S15       73              1.0000000000
      1402       128  LYS       HZ2            -5.2695308185        5.8414933698       -2.7681195086  S15       73              1.0000000000
      1403       128  LYS       HZ3            -6.6735488211        6.7782431568       -2.6370487263  S15       73              1.0000000000
      1404       129  SER       CB             -4.5509000714        4.6843547593       -6.3363509499  S15       130             1.0000000000
      1405       129  SER       HB1            -4.5895663458        5.6552722729       -6.8480206832  S15       130             1.0000000000
      1406       129  SER       HB2            -3.8187092646        4.0432734055       -6.8603001887  S15       130             1.0000000000
      1407       129  SER       OG             -4.1207018536        4.8576792987       -4.9555119611  S15       130             1.0000000000
      1408       129  SER       HG1            -3.4623548711        5.6132994904       -4.9287582970  S15       130             1.0000000000
      1409       129  SER       QQH3           -5.5392889261        4.1983983874       -6.3495646482  S15       130             1.0000000000
      1410       130  GLU       CB             -9.7359125121        9.2642192077        0.9205896132  S15       166             1.0000000000
      1411       130  GLU       HB1            -9.3823568411        9.8763636487        0.0826574901  S15       166             1.0000000000
      1412       130  GLU       HB2           -10.7827086966        9.0184013984        0.7329996864  S15       166             1.0000000000
      1413       130  GLU       QQH4           -9.6508405859        9.8109380019        1.8654845117  S15       166             1.0000000000
      1414       130  GLU       CG             -8.9100107791        7.9920483294        0.9349942071  S15       166             1.0000000000
      1415       130  GLU       HG1            -9.3411852286        7.2787057210        0.2171819865  S15       166             1.0000000000
      1416       130  GLU       HG2            -8.9674646841        7.4989919207        1.9194800225  S15       166             1.0000000000
      1417       130  GLU       CD             -7.4567864571        8.2171832652        0.5652128227  S15       166             1.0000000000
      1418       130  GLU       OE1            -6.9129368315        9.3348488238        0.7084203616  S15       166             1.0000000000
      1419       130  GLU       OE2            -6.8023744662        7.1736428458        0.1003645804  S15       166             1.0000000000
      1420       131  ASN       CB             -2.5649594708       11.8270556062        1.5633535589  S15       170             1.0000000000
      1421       131  ASN       HB1            -1.5738457126       11.7537967103        1.1045688827  S15       170             1.0000000000
      1422       131  ASN       HB2            -3.0340433162       12.7617225367        1.2427323577  S15       170             1.0000000000
      1423       131  ASN       QQH5           -2.4743983732       11.8145711092        2.6562384427  S15       170             1.0000000000
      1424       131  ASN       CG             -3.4097459988       10.6522934292        1.1148082605  S15       170             1.0000000000
      1425       131  ASN       OD1            -3.0166433156        9.4619080411        1.2259941789  S15       170             1.0000000000
      1426       131  ASN       ND2            -4.6098902781       10.9335645401        0.5705877865  S15       170             1.0000000000
      1427       131  ASN       HD21           -5.3009512260       10.1744748259        0.3932836109  S15       170             1.0000000000
      1428       131  ASN       HD22           -4.9040188031       11.9099318321        0.4299273270  S15       170             1.0000000000
      1429       132  LYS       CE             -3.1090366629        1.7674559970       -4.5022599229  S15       234             1.0000000000
      1430       132  LYS       HE1            -3.4621698304        2.0034527689       -3.4912791001  S15       234             1.0000000000
      1431       132  LYS       HE2            -3.9710509420        1.7410382758       -5.1795511973  S15       234             1.0000000000
      1432       132  LYS       NZ             -2.2053507622        2.8137622946       -4.9643963807  S15       234             1.0000000000
      1433       132  LYS       HZ1            -1.7854286772        2.5768239993       -5.8949482537  S15       234             1.0000000000
      1434       132  LYS       HZ2            -1.4050377584        2.9827468994       -4.3147799760  S15       234             1.0000000000
      1435       132  LYS       HZ3            -2.7227628100        3.7354016650       -5.0519441130  S15       234             1.0000000000
      1436       132  LYS       QQH6           -2.5874603776        0.8018037174       -4.4912864441  S15       234             1.0000000000
      1437       133  SER       CB              2.4220538866        3.5056505868       -5.9388990144  S15       235             1.0000000000
      1438       133  SER       HB1             3.1170928917        2.8577374910       -6.4971302542  S15       235             1.0000000000
      1439       133  SER       HB2             2.9605825118        4.4324058814       -5.6746913828  S15       235             1.0000000000
      1440       133  SER       OG              1.2936461492        3.7809071939       -6.7794390356  S15       235             1.0000000000
      1441       133  SER       HG1             0.8380140848        4.6078815139       -6.4624230570  S15       235             1.0000000000
      1442       133  SER       QQH7            2.1110525036        2.9925898950       -4.9993330209  S15       235             1.0000000000
      1443       134  PNM       S1             -3.1222083143        9.6897310109       -5.8263053192  S15       523             1.0000000000
      1444       134  PNM       C2             -1.8625721249        8.4930244791       -6.5413362738  S15       523             1.0000000000
      1445       134  PNM       C3             -1.4629850780        7.5968977835       -5.3365170511  S15       523             1.0000000000
      1446       134  PNM       N4             -2.6553760986        7.4169095767       -4.4770597788  S15       523             1.0000000000
      1447       134  PNM       C5             -3.7522144460        8.4532397754       -4.6699099434  S15       523             1.0000000000
      1448       134  PNM       C6             -3.6171308994        8.8136930497       -3.1301416941  S15       523             1.0000000000
      1449       134  PNM       C7             -2.5199983993        7.7373969364       -3.0932853371  S15       523             1.0000000000
      1450       134  PNM       O8             -1.5477752063        7.5450206494       -2.3485825592  S15       523             1.0000000000
      1451       134  PNM       C9             -2.4949231951        7.6797961703       -7.6580090938  S15       523             1.0000000000
      1452       134  PNM       C10            -0.6622023082        9.2501141670       -7.0781966354  S15       523             1.0000000000
      1453       134  PNM       C11            -0.8686755147        6.2736016282       -5.7812265814  S15       523             1.0000000000
      1454       134  PNM       O12            -1.5104091164        5.2067364057       -5.6602034138  S15       523             1.0000000000
      1455       134  PNM       O13             0.3684928992        6.3153420660       -6.2670604819  S15       523             1.0000000000
      1456       134  PNM       N14            -3.0022397939       10.0970524511       -2.8804795727  S15       523             1.0000000000
      1457       134  PNM       C15            -3.5769453191       11.2447678313       -3.2983574292  S15       523             1.0000000000
      1458       134  PNM       O16            -4.7022129587       11.2257780910       -3.8867883684  S15       523             1.0000000000
      1459       134  PNM       C17            -2.8331641579       12.5299647454       -3.0524828017  S15       523             1.0000000000
      1460       134  PNM       C18            -1.8009324438       12.7750251063       -4.1216892863  S15       523             1.0000000000
      1461       134  PNM       C19            -0.5027282401       13.1662948449       -3.7684677628  S15       523             1.0000000000
      1462       134  PNM       C20             0.4574615366       13.3861474149       -4.7570125292  S15       523             1.0000000000
      1463       134  PNM       C21             0.1350147207       13.1968931276       -6.1012934910  S15       523             1.0000000000
      1464       134  PNM       C22            -1.1636539123       12.8303691437       -6.4611504413  S15       523             1.0000000000
      1465       134  PNM       C23            -2.1356366897       12.6360124466       -5.4777914764  S15       523             1.0000000000
      1466       134  PNM       H24            -0.6827739010        8.1339912915       -4.7468728642  S15       523             1.0000000000
      1467       134  PNM       H25            -0.9311481621        9.7990027683       -7.9866762785  S15       523             1.0000000000
      1468       134  PNM       H26             0.1406788146        8.5452264456       -7.3273355802  S15       523             1.0000000000
      1469       134  PNM       H27            -0.2772100191        9.9716147634       -6.3502758257  S15       523             1.0000000000
      1470       134  PNM       H28            -2.8783694394        8.3372170636       -8.4454743603  S15       523             1.0000000000
      1471       134  PNM       H29            -3.3245774784        7.0652126661       -7.2899816010  S15       523             1.0000000000
      1472       134  PNM       H30            -1.7419439901        7.0199839002       -8.1041756936  S15       523             1.0000000000
      1473       134  PNM       H31            -4.7265645084        8.0021638857       -4.9560358506  S15       523             1.0000000000
      1474       134  PNM       H32            -4.5445848094        8.6735047270       -2.5285497976  S15       523             1.0000000000
      1475       134  PNM       H33            -2.3470470111       12.5016841937       -2.0622450503  S15       523             1.0000000000
      1476       134  PNM       H34            -3.5569196002       13.3618819508       -3.0399756709  S15       523             1.0000000000
      1477       134  PNM       H35            -0.2439029142       13.3116356550       -2.7132905213  S15       523             1.0000000000
      1478       134  PNM       H36             1.4703404450       13.6933678854       -4.4747559799  S15       523             1.0000000000
      1479       134  PNM       H37             0.8983688213       13.3499687844       -6.8698216226  S15       523             1.0000000000
      1480       134  PNM       H38            -1.4239551184       12.7002650224       -7.5184710132  S15       523             1.0000000000
      1481       134  PNM       H39            -3.1669882280       12.3959002226       -5.7626382000  S15       523             1.0000000000
      1482       134  PNM       H40            -2.0877681923       10.1106395075       -2.3886929685  S15       523             1.0000000000
      1483       135  TIP3      OH2            -4.3868155541        7.6282468599       -0.2764148460  S15       290             1.0000000000
      1484       135  TIP3      H1             -5.4323618162        7.5103866646       -0.0537426868  S15       290             1.0000000000
      1485       135  TIP3      H2             -3.8659670568        8.2679101592        0.3076545726  S15       290             1.0000000000
      1486       136  SER       CB             -2.9643263849        5.0693666308       -2.1297735073  S16       70              1.0000000000
      1487       136  SER       HB1            -3.4780450808        4.2261821329       -2.6335079394  S16       70              1.0000000000
      1488       136  SER       HB2            -1.9983669160        5.2486334763       -2.6282791921  S16       70              1.0000000000
      1489       136  SER       OG             -3.8106827871        6.2447600421       -2.2470962991  S16       70              1.0000000000
      1490       136  SER       HG1            -4.0155293418        7.0027234410       -1.0998728811  S16       70              1.0000000000
      1491       136  SER       QQH1           -2.7911125402        4.8161064233       -1.0618407879  S16       70              1.0000000000
      1492       137  LYS       CD             -6.4619581687        3.4704113835       -1.9923821265  S16       73              1.0000000000
      1493       137  LYS       HD1            -7.1840176939        3.0128314044       -2.6729377821  S16       73              1.0000000000
      1494       137  LYS       HD2            -5.4720255496        3.4055462298       -2.4617608127  S16       73              1.0000000000
      1495       137  LYS       QQH2           -6.4564141131        2.9005168344       -1.0554441837  S16       73              1.0000000000
      1496       137  LYS       CE             -6.8380830507        4.9196706755       -1.7522725167  S16       73              1.0000000000
      1497       137  LYS       HE1            -6.4252942280        5.3020170027       -0.8017701212  S16       73              1.0000000000
      1498       137  LYS       HE2            -7.9348036364        5.0409339121       -1.7084503749  S16       73              1.0000000000
      1499       137  LYS       NZ             -6.3259261507        5.7916859041       -2.8054338688  S16       73              1.0000000000
      1500       137  LYS       HZ1            -6.6180907660        5.5110878794       -3.7610198514  S16       73              1.0000000000
      1501       137  LYS       HZ2            -5.2335555894        5.8547461481       -2.7587846433  S16       73              1.0000000000
      1502       137  LYS       HZ3            -6.6612214003        6.7733722222       -2.6637240861  S16       73              1.0000000000
      1503       138  SER       CB             -4.5514861398        4.6841780044       -6.3347688275  S16       130             1.0000000000
      1504       138  SER       HB1            -4.5889730831        5.6560374671       -6.8452329807  S16       130             1.0000000000
      1505       138  SER       HB2            -3.8187587705        4.0427368927       -6.8586138759  S16       130             1.0000000000
      1506       138  SER       OG             -4.1249775737        4.8542370183       -4.9536572015  S16       130             1.0000000000
      1507       138  SER       HG1            -3.4704991330        5.6127463388       -4.9172471999  S16       130             1.0000000000
      1508       138  SER       QQH3           -5.5404368704        4.1992152564       -6.3517870778  S16       130             1.0000000000
      1509       139  GLU       CB             -9.7363991893        9.2641364351        0.9202300127  S16       166             1.0000000000
      1510       139  GLU       HB1            -9.3843031137        9.8767457968        0.0820470699  S16       166             1.0000000000
      1511       139  GLU       HB2           -10.7825214491        9.0162376801        0.7333314047  S16       166             1.0000000000
      1512       139  GLU       QQH4           -9.6515028600        9.8091676293        1.8660443720  S16       166             1.0000000000
      1513       139  GLU       CG             -8.9093410407        7.9922687038        0.9330408073  S16       166             1.0000000000
      1514       139  GLU       HG1            -9.3353339103        7.2805984110        0.2106043194  S16       166             1.0000000000
      1515       139  GLU       HG2            -8.9688373735        7.4950681341        1.9154350875  S16       166             1.0000000000
      1516       139  GLU       CD             -7.4581870097        8.2248430620        0.5712840902  S16       166             1.0000000000
      1517       139  GLU       OE1            -6.9148651488        9.3371762994        0.7102147399  S16       166             1.0000000000
      1518       139  GLU       OE2            -6.7866272376        7.1782393121        0.1107613877  S16       166             1.0000000000
      1519       140  ASN       CB             -2.5629847107       11.8264627423        1.5636791533  S16       170             1.0000000000
      1520       140  ASN       HB1            -1.5714380025       11.7517639569        1.1062381960  S16       170             1.0000000000
      1521       140  ASN       HB2            -3.0302257585       12.7616845327        1.2423222655  S16       170             1.0000000000
      1522       140  ASN       QQH5           -2.4734205241       11.8138823464        2.6566047049  S16       170             1.0000000000
      1523       140  ASN       CG             -3.4081093568       10.6533538686        1.1140787559  S16       170             1.0000000000
      1524       140  ASN       OD1            -3.0188044615        9.4614271662        1.2257922459  S16       170             1.0000000000
      1525       140  ASN       ND2            -4.6068781948       10.9367818925        0.5673494823  S16       170             1.0000000000
      1526       140  ASN       HD21           -5.2937910668       10.1789462579        0.3798833825  S16       170             1.0000000000
      1527       140  ASN       HD22           -4.8968633549       11.9135717728        0.4211388175  S16       170             1.0000000000
      1528       141  LYS       CE             -3.1093430863        1.7686471859       -4.5024246842  S16       234             1.0000000000
      1529       141  LYS       HE1            -3.4630964380        2.0041398340       -3.4915966780  S16       234             1.0000000000
      1530       141  LYS       HE2            -3.9712258536        1.7429425658       -5.1798850669  S16       234             1.0000000000
      1531       141  LYS       NZ             -2.2060786997        2.8157058357       -4.9632655502  S16       234             1.0000000000
      1532       141  LYS       HZ1            -1.7862937591        2.5810160968       -5.8943489784  S16       234             1.0000000000
      1533       141  LYS       HZ2            -1.4065573022        2.9850513330       -4.3126747664  S16       234             1.0000000000
      1534       141  LYS       HZ3            -2.7246974529        3.7376029145       -5.0480291851  S16       234             1.0000000000
      1535       141  LYS       QQH6           -2.5874245037        0.8028878205       -4.4920992112  S16       234             1.0000000000
      1536       142  SER       CB              2.4218819131        3.5062284934       -5.9392182814  S16       235             1.0000000000
      1537       142  SER       HB1             3.1169554832        2.8584680027       -6.4979235634  S16       235             1.0000000000
      1538       142  SER       HB2             2.9605488930        4.4328109031       -5.6745882634  S16       235             1.0000000000
      1539       142  SER       OG              1.2935865920        3.7819104953       -6.7796050090  S16       235             1.0000000000
      1540       142  SER       HG1             0.8379670234        4.6089506313       -6.4621215585  S16       235             1.0000000000
      1541       142  SER       QQH7            2.1109178694        2.9928610424       -4.9997691707  S16       235             1.0000000000
      1542       143  PNM       S1             -3.1240586003        9.6860938290       -5.8271116166  S16       523             1.0000000000
      1543       143  PNM       C2             -1.8628592500        8.4900794113       -6.5399267996  S16       523             1.0000000000
      1544       143  PNM       C3             -1.4655815078        7.5937737619       -5.3343259293  S16       523             1.0000000000
      1545       143  PNM       N4             -2.6595829797        7.4109663799       -4.4789483015  S16       523             1.0000000000
      1546       143  PNM       C5             -3.7536112309        8.4491175158       -4.6706510253  S16       523             1.0000000000
      1547       143  PNM       C6             -3.6197797657        8.8094967356       -3.1322739657  S16       523             1.0000000000
      1548       143  PNM       C7             -2.5287159035        7.7257467836       -3.0907218819  S16       523             1.0000000000
      1549       143  PNM       O8             -1.5480643433        7.5477103431       -2.3500433089  S16       523             1.0000000000
      1550       143  PNM       C9             -2.4936256690        7.6778598623       -7.6583020331  S16       523             1.0000000000
      1551       143  PNM       C10            -0.6620104540        9.2475837528       -7.0751035040  S16       523             1.0000000000
      1552       143  PNM       C11            -0.8693697479        6.2717319436       -5.7803344668  S16       523             1.0000000000
      1553       143  PNM       O12            -1.5079138442        5.2034731181       -5.6626187209  S16       523             1.0000000000
      1554       143  PNM       O13             0.3690777463        6.3165323216       -6.2671381291  S16       523             1.0000000000
      1555       143  PNM       N14            -3.0011472066       10.0913296835       -2.8826793351  S16       523             1.0000000000
      1556       143  PNM       C15            -3.5748692659       11.2400477150       -3.2971662048  S16       523             1.0000000000
      1557       143  PNM       O16            -4.7035668417       11.2239230839       -3.8805391739  S16       523             1.0000000000
      1558       143  PNM       C17            -2.8305888599       12.5251100778       -3.0513341838  S16       523             1.0000000000
      1559       143  PNM       C18            -1.7995844519       12.7720006785       -4.1212868272  S16       523             1.0000000000
      1560       143  PNM       C19            -0.5017089035       13.1649377677       -3.7687199114  S16       523             1.0000000000
      1561       143  PNM       C20             0.4576455170       13.3863378247       -4.7577286977  S16       523             1.0000000000
      1562       143  PNM       C21             0.1345578971       13.1971704776       -6.1018676962  S16       523             1.0000000000
      1563       143  PNM       C22            -1.1639447225       12.8293932383       -6.4610632685  S16       523             1.0000000000
      1564       143  PNM       C23            -2.1350737839       12.6333943911       -5.4771938114  S16       523             1.0000000000
      1565       143  PNM       H24            -0.6869674393        8.1310306664       -4.7415656469  S16       523             1.0000000000
      1566       143  PNM       H25            -0.9295779945        9.7966348721       -7.9843251511  S16       523             1.0000000000
      1567       143  PNM       H26             0.1415148560        8.5426166143       -7.3219438344  S16       523             1.0000000000
      1568       143  PNM       H27            -0.2782852542        9.9686684236       -6.3461876689  S16       523             1.0000000000
      1569       143  PNM       H28            -2.8766707694        8.3360908833       -8.4455385867  S16       523             1.0000000000
      1570       143  PNM       H29            -3.3229109626        7.0619887617       -7.2918544009  S16       523             1.0000000000
      1571       143  PNM       H30            -1.7397074232        7.0190493556       -8.1042052127  S16       523             1.0000000000
      1572       143  PNM       H31            -4.7287020356        8.0002882111       -4.9566780966  S16       523             1.0000000000
      1573       143  PNM       H32            -4.5507154347        8.6752612306       -2.5357312702  S16       523             1.0000000000
      1574       143  PNM       H33            -2.3424603561       12.4947103927       -2.0621579217  S16       523             1.0000000000
      1575       143  PNM       H34            -3.5548917400       13.3572587283       -3.0361931512  S16       523             1.0000000000
      1576       143  PNM       H35            -0.2422722771       13.3099035935       -2.7136193334  S16       523             1.0000000000
      1577       143  PNM       H36             1.4703903271       13.6945910143       -4.4760034245  S16       523             1.0000000000
      1578       143  PNM       H37             0.8973473109       13.3511236305       -6.8708135344  S16       523             1.0000000000
      1579       143  PNM       H38            -1.4247580278       12.6992107474       -7.5182872491  S16       523             1.0000000000
      1580       143  PNM       H39            -3.1661254910       12.3912563020       -5.7613634301  S16       523             1.0000000000
      1581       143  PNM       H40            -2.0830110108       10.1006671636       -2.3976554459  S16       523             1.0000000000
      1582       144  TIP3      OH2            -4.4040176312        7.6309874119       -0.2627073356  S16       290             1.0000000000
      1583       144  TIP3      H1             -5.5346707226        7.4760604390       -0.0468021633  S16       290             1.0000000000
      1584       144  TIP3      H2             -3.8517406915        8.2661137049        0.3002498320  S16       290             1.0000000000
      1585       145  SER       CB             -2.9609203770        5.0682647616       -2.1377927234  S17       70              1.0000000000
      1586       145  SER       HB1            -3.4690710284        4.2192458074       -2.6391241415  S17       70              1.0000000000
      1587       145  SER       HB2            -1.9921297007        5.2457066411       -2.6312374433  S17       70              1.0000000000
      1588       145  SER       OG             -3.8083333347        6.2389240310       -2.2664757176  S17       70              1.0000000000
      1589       145  SER       HG1            -4.0076289979        7.0730736242       -1.0124760691  S17       70              1.0000000000
      1590       145  SER       QQH1           -2.7919263765        4.8158378675       -1.0666716258  S17       70              1.0000000000
      1591       146  LYS       CD             -6.4576455121        3.4685620676       -1.9971178519  S17       73              1.0000000000
      1592       146  LYS       HD1            -7.1867453141        3.0154300918       -2.6733313341  S17       73              1.0000000000
      1593       146  LYS       HD2            -5.4703265307        3.3960081012       -2.4699391930  S17       73              1.0000000000
      1594       146  LYS       QQH2           -6.4534812253        2.9012687538       -1.0583251407  S17       73              1.0000000000
      1595       146  LYS       CE             -6.8190510687        4.9216517559       -1.7593914630  S17       73              1.0000000000
      1596       146  LYS       HE1            -6.3959119742        5.2952677615       -0.8107723338  S17       73              1.0000000000
      1597       146  LYS       HE2            -7.9155355080        5.0502140468       -1.7035118097  S17       73              1.0000000000
      1598       146  LYS       NZ             -6.3040663777        5.7875858289       -2.8157143075  S17       73              1.0000000000
      1599       146  LYS       HZ1            -6.5815232945        5.4942073334       -3.7714319835  S17       73              1.0000000000
      1600       146  LYS       HZ2            -5.1945225906        5.8705783728       -2.7439187627  S17       73              1.0000000000
      1601       146  LYS       HZ3            -6.6518700643        6.7659985762       -2.6889187957  S17       73              1.0000000000
      1602       147  SER       CB             -4.5525996081        4.6844687494       -6.3324622259  S17       130             1.0000000000
      1603       147  SER       HB1            -4.5886449478        5.6568832745       -6.8419825013  S17       130             1.0000000000
      1604       147  SER       HB2            -3.8192573430        4.0437051775       -6.8566000152  S17       130             1.0000000000
      1605       147  SER       OG             -4.1306168223        4.8507506753       -4.9506075385  S17       130             1.0000000000
      1606       147  SER       HG1            -3.4794087926        5.6106608257       -4.9073931756  S17       130             1.0000000000
      1607       147  SER       QQH3           -5.5415003189        4.2000155004       -6.3535184338  S17       130             1.0000000000
      1608       148  GLU       CB             -9.7380839859        9.2644980048        0.9200537768  S17       166             1.0000000000
      1609       148  GLU       HB1            -9.3867264263        9.8772789817        0.0815198558  S17       166             1.0000000000
      1610       148  GLU       HB2           -10.7837555534        9.0147798065        0.7336709515  S17       166             1.0000000000
      1611       148  GLU       QQH4           -9.6526993390        9.8084027379        1.8665828867  S17       166             1.0000000000
      1612       148  GLU       CG             -8.9105278792        7.9929891856        0.9317626106  S17       166             1.0000000000
      1613       148  GLU       HG1            -9.3317439928        7.2824210526        0.2052126628  S17       166             1.0000000000
      1614       148  GLU       HG2            -8.9713229950        7.4922835186        1.9125607450  S17       166             1.0000000000
      1615       148  GLU       CD             -7.4615393055        8.2327546385        0.5780325650  S17       166             1.0000000000
      1616       148  GLU       OE1            -6.9173373431        9.3391578400        0.7123149052  S17       166             1.0000000000
      1617       148  GLU       OE2            -6.7807555764        7.1799783656        0.1223723073  S17       166             1.0000000000
      1618       149  ASN       CB             -2.5609348289       11.8272213066        1.5642744941  S17       170             1.0000000000
      1619       149  ASN       HB1            -1.5692341100       11.7510792754        1.1072074410  S17       170             1.0000000000
      1620       149  ASN       HB2            -3.0272867904       12.7626364292        1.2422432232  S17       170             1.0000000000
      1621       149  ASN       QQH5           -2.4723633651       11.8141823563        2.6573616812  S17       170             1.0000000000
      1622       149  ASN       CG             -3.4059451107       10.6552644300        1.1137696675  S17       170             1.0000000000
      1623       149  ASN       OD1            -3.0193778331        9.4633588774        1.2287051843  S17       170             1.0000000000
      1624       149  ASN       ND2            -4.6030869861       10.9405192547        0.5632713527  S17       170             1.0000000000
      1625       149  ASN       HD21           -5.2840480073       10.1827690644        0.3651397606  S17       170             1.0000000000
      1626       149  ASN       HD22           -4.8902756074       11.9172725983        0.4105945611  S17       170             1.0000000000
      1627       150  LYS       CE             -3.1099667341        1.7701658128       -4.5024175977  S17       234             1.0000000000
      1628       150  LYS       HE1            -3.4639765599        2.0046884222       -3.4915443142  S17       234             1.0000000000
      1629       150  LYS       HE2            -3.9715558615        1.7444475489       -5.1801661967  S17       234             1.0000000000
      1630       150  LYS       NZ             -2.2074026915        2.8183175963       -4.9617961609  S17       234             1.0000000000
      1631       150  LYS       HZ1            -1.7878359712        2.5856628697       -5.8932847387  S17       234             1.0000000000
      1632       150  LYS       HZ2            -1.4078850500        2.9873247017       -4.3110742072  S17       234             1.0000000000
      1633       150  LYS       HZ3            -2.7273625492        3.7400292821       -5.0442904761  S17       234             1.0000000000
      1634       150  LYS       QQH6           -2.5876905784        0.8044939831       -4.4929475414  S17       234             1.0000000000
      1635       151  SER       CB              2.4215073447        3.5069809268       -5.9394564445  S17       235             1.0000000000
      1636       151  SER       HB1             3.1165298960        2.8592478155       -6.4984207346  S17       235             1.0000000000
      1637       151  SER       HB2             2.9605258261        4.4332429760       -5.6745383970  S17       235             1.0000000000
      1638       151  SER       OG              1.2932518981        3.7833695956       -6.7795768653  S17       235             1.0000000000
      1639       151  SER       HG1             0.8375646451        4.6105148385       -6.4616464266  S17       235             1.0000000000
      1640       151  SER       QQH7            2.1107311744        2.9930937336       -5.0002743015  S17       235             1.0000000000
      1641       152  PNM       S1             -3.1262332809        9.6815732236       -5.8277561212  S17       523             1.0000000000
      1642       152  PNM       C2             -1.8634352779        8.4865321883       -6.5381179480  S17       523             1.0000000000
      1643       152  PNM       C3             -1.4689704808        7.5898091531       -5.3318038772  S17       523             1.0000000000
      1644       152  PNM       N4             -2.6650614273        7.4036180699       -4.4811181642  S17       523             1.0000000000
      1645       152  PNM       C5             -3.7558658338        8.4442894412       -4.6716499786  S17       523             1.0000000000
      1646       152  PNM       C6             -3.6232050403        8.8042227796       -3.1345434119  S17       523             1.0000000000
      1647       152  PNM       C7             -2.5383363670        7.7136436342       -3.0886749587  S17       523             1.0000000000
      1648       152  PNM       O8             -1.5494844539        7.5497584996       -2.3520382260  S17       523             1.0000000000
      1649       152  PNM       C9             -2.4924263691        7.6757256829       -7.6585277052  S17       523             1.0000000000
      1650       152  PNM       C10            -0.6619678177        9.2444297124       -7.0712827624  S17       523             1.0000000000
      1651       152  PNM       C11            -0.8699635195        6.2696424881       -5.7792485790  S17       523             1.0000000000
      1652       152  PNM       O12            -1.5047650313        5.1993359778       -5.6649107725  S17       523             1.0000000000
      1653       152  PNM       O13             0.3693480042        6.3183093422       -6.2669439399  S17       523             1.0000000000
      1654       152  PNM       N14            -2.9995079200       10.0840314334       -2.8855456003  S17       523             1.0000000000
      1655       152  PNM       C15            -3.5724055055       11.2340112086       -3.2955290054  S17       523             1.0000000000
      1656       152  PNM       O16            -4.7049460125       11.2211969383       -3.8728844460  S17       523             1.0000000000
      1657       152  PNM       C17            -2.8276306144       12.5190406969       -3.0500686762  S17       523             1.0000000000
      1658       152  PNM       C18            -1.7980469435       12.7682789083       -4.1207432835  S17       523             1.0000000000
      1659       152  PNM       C19            -0.5006297474       13.1633319345       -3.7688996021  S17       523             1.0000000000
      1660       152  PNM       C20             0.4577861606       13.3865773324       -4.7583857175  S17       523             1.0000000000
      1661       152  PNM       C21             0.1340414741       13.1975271076       -6.1023740354  S17       523             1.0000000000
      1662       152  PNM       C22            -1.1642637104       12.8283994118       -6.4608745050  S17       523             1.0000000000
      1663       152  PNM       C23            -2.1344164082       12.6303712699       -5.4764757333  S17       523             1.0000000000
      1664       152  PNM       H24            -0.6918209441        8.1277260132       -4.7369625327  S17       523             1.0000000000
      1665       152  PNM       H25            -0.9278495923        9.7936222988       -7.9810807720  S17       523             1.0000000000
      1666       152  PNM       H26             0.1420525499        8.5399244713       -7.3170931823  S17       523             1.0000000000
      1667       152  PNM       H27            -0.2793387950        9.9658815979       -6.3423794901  S17       523             1.0000000000
      1668       152  PNM       H28            -2.8749815030        8.3348716981       -8.4452911197  S17       523             1.0000000000
      1669       152  PNM       H29            -3.3218912332        7.0593708039       -7.2936921459  S17       523             1.0000000000
      1670       152  PNM       H30            -1.7378902145        7.0178354501       -8.1044482514  S17       523             1.0000000000
      1671       152  PNM       H31            -4.7317129695        7.9982438620       -4.9577506881  S17       523             1.0000000000
      1672       152  PNM       H32            -4.5563856818        8.6761490514       -2.5408653428  S17       523             1.0000000000
      1673       152  PNM       H33            -2.3383909796       12.4884606434       -2.0616483039  S17       523             1.0000000000
      1674       152  PNM       H34            -3.5523155741       13.3512294795       -3.0331085093  S17       523             1.0000000000
      1675       152  PNM       H35            -0.2408405323       13.3082100351       -2.7138687928  S17       523             1.0000000000
      1676       152  PNM       H36             1.4704096562       13.6956213098       -4.4770248808  S17       523             1.0000000000
      1677       152  PNM       H37             0.8964419534       13.3521194676       -6.8715591732  S17       523             1.0000000000
      1678       152  PNM       H38            -1.4254099551       12.6984680052       -7.5180226738  S17       523             1.0000000000
      1679       152  PNM       H39            -3.1652255981       12.3870074438       -5.7602505082  S17       523             1.0000000000
      1680       152  PNM       H40            -2.0783589574       10.0908356526       -2.4060302874  S17       523             1.0000000000
      1681       153  TIP3      OH2            -4.4161075390        7.6433732039       -0.2391426934  S17       290             1.0000000000
      1682       153  TIP3      H1             -5.6319234180        7.4557811610       -0.0298633223  S17       290             1.0000000000
      1683       153  TIP3      H2             -3.8384727327        8.2706912397        0.3028946592  S17       290             1.0000000000
      1684       154  SER       CB             -2.9544767529        5.0679990794       -2.1468607521  S18       70              1.0000000000
      1685       154  SER       HB1            -3.4591837898        4.2155936041       -2.6462987861  S18       70              1.0000000000
      1686       154  SER       HB2            -1.9828288611        5.2444999300       -2.6359769252  S18       70              1.0000000000
      1687       154  SER       OG             -3.8030022773        6.2352818930       -2.2851144928  S18       70              1.0000000000
      1688       154  SER       HG1            -3.9904350058        7.1146844862       -0.9625876584  S18       70              1.0000000000
      1689       154  SER       QQH1           -2.7913102194        4.8196413115       -1.0739871307  S18       70              1.0000000000
      1690       155  LYS       CD             -6.4523014327        3.4665017957       -2.0027044816  S18       73              1.0000000000
      1691       155  LYS       HD1            -7.1892569316        3.0188773966       -2.6741333281  S18       73              1.0000000000
      1692       155  LYS       HD2            -5.4677381268        3.3832336164       -2.4798143060  S18       73              1.0000000000
      1693       155  LYS       QQH2           -6.4499755330        2.9023073604       -1.0620446739  S18       73              1.0000000000
      1694       155  LYS       CE             -6.7971925957        4.9237741183       -1.7675880265  S18       73              1.0000000000
      1695       155  LYS       HE1            -6.3627958969        5.2915215588       -0.8219834229  S18       73              1.0000000000
      1696       155  LYS       HE2            -7.8917860458        5.0611969597       -1.7012885180  S18       73              1.0000000000
      1697       155  LYS       NZ             -6.2812434708        5.7831420416       -2.8285439208  S18       73              1.0000000000
      1698       155  LYS       HZ1            -6.5446733289        5.4766980435       -3.7839747005  S18       73              1.0000000000
      1699       155  LYS       HZ2            -5.1587202201        5.8833189757       -2.7377609566  S18       73              1.0000000000
      1700       155  LYS       HZ3            -6.6391200124        6.7590813118       -2.7156743197  S18       73              1.0000000000
      1701       156  SER       CB             -4.5543705688        4.6852983011       -6.3291635914  S18       130             1.0000000000
      1702       156  SER       HB1            -4.5885033717        5.6586182013       -6.8369475972  S18       130             1.0000000000
      1703       156  SER       HB2            -3.8196107020        4.0456870691       -6.8523650597  S18       130             1.0000000000
      1704       156  SER       OG             -4.1377303162        4.8480384361       -4.9459158167  S18       130             1.0000000000
      1705       156  SER       HG1            -3.4867958687        5.6070167337       -4.8990812926  S18       130             1.0000000000
      1706       156  SER       QQH3           -5.5431731238        4.2010557458       -6.3549820170  S18       130             1.0000000000
      1707       157  GLU       CB             -9.7411947092        9.2654086550        0.9201415020  S18       166             1.0000000000
      1708       157  GLU       HB1            -9.3901554085        9.8781118295        0.0814060642  S18       166             1.0000000000
      1709       157  GLU       HB2           -10.7868700026        9.0148517278        0.7342412935  S18       166             1.0000000000
      1710       157  GLU       QQH4           -9.6550083767        9.8086220835        1.8670345290  S18       166             1.0000000000
      1711       157  GLU       CG             -8.9137173837        7.9943842890        0.9313441741  S18       166             1.0000000000
      1712       157  GLU       HG1            -9.3297764617        7.2851618005        0.2004073425  S18       166             1.0000000000
      1713       157  GLU       HG2            -8.9762452156        7.4902151661        1.9104360797  S18       166             1.0000000000
      1714       157  GLU       CD             -7.4661725122        8.2388049913        0.5847223370  S18       166             1.0000000000
      1715       157  GLU       OE1            -6.9199932050        9.3409838344        0.7146881931  S18       166             1.0000000000
      1716       157  GLU       OE2            -6.7834366441        7.1794805082        0.1349555358  S18       166             1.0000000000
      1717       158  ASN       CB             -2.5589061853       11.8293386470        1.5651581623  S18       170             1.0000000000
      1718       158  ASN       HB1            -1.5670168227       11.7519998069        1.1085952218  S18       170             1.0000000000
      1719       158  ASN       HB2            -3.0243260554       12.7652481843        1.2429065667  S18       170             1.0000000000
      1720       158  ASN       QQH5           -2.4707205694       11.8156046954        2.6583487305  S18       170             1.0000000000
      1721       158  ASN       CG             -3.4036148638       10.6583141555        1.1139168079  S18       170             1.0000000000
      1722       158  ASN       OD1            -3.0189048465        9.4670326317        1.2345122322  S18       170             1.0000000000
      1723       158  ASN       ND2            -4.5985180600       10.9442477158        0.5583158526  S18       170             1.0000000000
      1724       158  ASN       HD21           -5.2733826829       10.1856102622        0.3492235841  S18       170             1.0000000000
      1725       158  ASN       HD22           -4.8823381396       11.9208277470        0.3979384554  S18       170             1.0000000000
      1726       159  LYS       CE             -3.1110072185        1.7721743327       -4.5022140027  S18       234             1.0000000000
      1727       159  LYS       HE1            -3.4654614723        2.0053075029       -3.4911001752  S18       234             1.0000000000
      1728       159  LYS       HE2            -3.9723870456        1.7465172691       -5.1802958012  S18       234             1.0000000000
      1729       159  LYS       NZ             -2.2093568218        2.8216722205       -4.9600339527  S18       234             1.0000000000
      1730       159  LYS       HZ1            -1.7901705949        2.5915442457       -5.8920992823  S18       234             1.0000000000
      1731       159  LYS       HZ2            -1.4095079488        2.9901505342       -4.3096203515  S18       234             1.0000000000
      1732       159  LYS       HZ3            -2.7302395975        3.7430156948       -5.0403228519  S18       234             1.0000000000
      1733       159  LYS       QQH6           -2.5879306635        0.8070644689       -4.4937539515  S18       234             1.0000000000
      1734       160  SER       CB              2.4209214480        3.5079361465       -5.9395422830  S18       235             1.0000000000
      1735       160  SER       HB1             3.1156287998        2.8602943454       -6.4989683539  S18       235             1.0000000000
      1736       160  SER       HB2             2.9603689268        4.4338573310       -5.6742263200  S18       235             1.0000000000
      1737       160  SER       OG              1.2926726042        3.7852299771       -6.7793502693  S18       235             1.0000000000
      1738       160  SER       HG1             0.8371790369        4.6124190043       -6.4609845003  S18       235             1.0000000000
      1739       160  SER       QQH7            2.1101801395        2.9935610465       -5.0005829192  S18       235             1.0000000000
      1740       161  PNM       S1             -3.1288496334        9.6761489878       -5.8282919764  S18       523             1.0000000000
      1741       161  PNM       C2             -1.8644103517        8.4821389382       -6.5357976674  S18       523             1.0000000000
      1742       161  PNM       C3             -1.4736334457        7.5846248225       -5.3288817234  S18       523             1.0000000000
      1743       161  PNM       N4             -2.6723888534        7.3943307647       -4.4835700416  S18       523             1.0000000000
      1744       161  PNM       C5             -3.7595582500        8.4383516822       -4.6731095484  S18       523             1.0000000000
      1745       161  PNM       C6             -3.6276280851        8.7978192371       -3.1371098154  S18       523             1.0000000000
      1746       161  PNM       C7             -2.5488155647        7.7010853911       -3.0872606813  S18       523             1.0000000000
      1747       161  PNM       O8             -1.5522358277        7.5509141166       -2.3547095973  S18       523             1.0000000000
      1748       161  PNM       C9             -2.4912474354        7.6732477767       -7.6588100745  S18       523             1.0000000000
      1749       161  PNM       C10            -0.6619523422        9.2403071419       -7.0662652200  S18       523             1.0000000000
      1750       161  PNM       C11            -0.8703993804        6.2672372871       -5.7779571669  S18       523             1.0000000000
      1751       161  PNM       O12            -1.5009106396        5.1941367977       -5.6668931124  S18       523             1.0000000000
      1752       161  PNM       O13             0.3691749128        6.3207587760       -6.2663637510  S18       523             1.0000000000
      1753       161  PNM       N14            -2.9971369192       10.0745740701       -2.8891568643  S18       523             1.0000000000
      1754       161  PNM       C15            -3.5693623782       11.2264307064       -3.2934278675  S18       523             1.0000000000
      1755       161  PNM       O16            -4.7060108903       11.2172420453       -3.8637036499  S18       523             1.0000000000
      1756       161  PNM       C17            -2.8239023798       12.5111760941       -3.0483640506  S18       523             1.0000000000
      1757       161  PNM       C18            -1.7962434338       12.7636721229       -4.1200030525  S18       523             1.0000000000
      1758       161  PNM       C19            -0.4994236625       13.1613958124       -3.7689753715  S18       523             1.0000000000
      1759       161  PNM       C20             0.4578957606       13.3868572073       -4.7590007325  S18       523             1.0000000000
      1760       161  PNM       C21             0.1334403756       13.1979473442       -6.1028292173  S18       523             1.0000000000
      1761       161  PNM       C22            -1.1646503151       12.8273208555       -6.4605713282  S18       523             1.0000000000
      1762       161  PNM       C23            -2.1336774915       12.6267879914       -5.4755719451  S18       523             1.0000000000
      1763       161  PNM       H24            -0.6999713496        8.1229431183       -4.7303410292  S18       523             1.0000000000
      1764       161  PNM       H25            -0.9262790387        9.7895122003       -7.9763387026  S18       523             1.0000000000
      1765       161  PNM       H26             0.1426890377        8.5360665144       -7.3108649933  S18       523             1.0000000000
      1766       161  PNM       H27            -0.2807374774        9.9620562198       -6.3370077665  S18       523             1.0000000000
      1767       161  PNM       H28            -2.8727368047        8.3339995277       -8.4447505001  S18       523             1.0000000000
      1768       161  PNM       H29            -3.3212451851        7.0562079368       -7.2963269711  S18       523             1.0000000000
      1769       161  PNM       H30            -1.7359245284        7.0162734287       -8.1048011322  S18       523             1.0000000000
      1770       161  PNM       H31            -4.7369591661        7.9954382934       -4.9596785457  S18       523             1.0000000000
      1771       161  PNM       H32            -4.5631406554        8.6772378777       -2.5455268231  S18       523             1.0000000000
      1772       161  PNM       H33            -2.3333634304       12.4804787169       -2.0604961704  S18       523             1.0000000000
      1773       161  PNM       H34            -3.5492998465       13.3424544320       -3.0295208098  S18       523             1.0000000000
      1774       161  PNM       H35            -0.2391884923       13.3061888084       -2.7140107846  S18       523             1.0000000000
      1775       161  PNM       H36             1.4703281552       13.6970351688       -4.4781160117  S18       523             1.0000000000
      1776       161  PNM       H37             0.8952938319       13.3534264819       -6.8723639773  S18       523             1.0000000000
      1777       161  PNM       H38            -1.4263313538       12.6978911256       -7.5176509923  S18       523             1.0000000000
      1778       161  PNM       H39            -3.1643020657       12.3819626874       -5.7588427273  S18       523             1.0000000000
      1779       161  PNM       H40            -2.0732397257       10.0770257922       -2.4147898151  S18       523             1.0000000000
      1780       162  TIP3      OH2            -4.4220873336        7.6575981047       -0.2142828495  S18       290             1.0000000000
      1781       162  TIP3      H1             -5.6906129041        7.4461862752       -0.0129821232  S18       290             1.0000000000
      1782       162  TIP3      H2             -3.8350032716        8.2806933586        0.3186555283  S18       290             1.0000000000
      1783       163  SER       CB             -2.9455764486        5.0698453257       -2.1554301952  S19       70              1.0000000000
      1784       163  SER       HB1            -3.4495208977        4.2161183313       -2.6537815208  S19       70              1.0000000000
      1785       163  SER       HB2            -1.9722371351        5.2435479668       -2.6410920091  S19       70              1.0000000000
      1786       163  SER       OG             -3.7930126085        6.2366830293       -2.3010650688  S19       70              1.0000000000
      1787       163  SER       HG1            -3.9727163728        7.1453005196       -0.9290288932  S19       70              1.0000000000
      1788       163  SER       QQH1           -2.7878406945        4.8264813005       -1.0802289326  S19       70              1.0000000000
      1789       164  LYS       CD             -6.4467715394        3.4645307799       -2.0084352078  S19       73              1.0000000000
      1790       164  LYS       HD1            -7.1922410196        3.0228454168       -2.6744952487  S19       73              1.0000000000
      1791       164  LYS       HD2            -5.4658561186        3.3690075501       -2.4903976918  S19       73              1.0000000000
      1792       164  LYS       QQH2           -6.4458233263        2.9036468649       -1.0656242120  S19       73              1.0000000000
      1793       164  LYS       CE             -6.7744155883        4.9262067646       -1.7760911509  S19       73              1.0000000000
      1794       164  LYS       HE1            -6.3270031000        5.2910066894       -0.8354643357  S19       73              1.0000000000
      1795       164  LYS       HE2            -7.8677916652        5.0734576969       -1.6978714589  S19       73              1.0000000000
      1796       164  LYS       NZ             -6.2609312435        5.7785922965       -2.8440452995  S19       73              1.0000000000
      1797       164  LYS       HZ1            -6.5194450659        5.4625378118       -3.7972100976  S19       73              1.0000000000
      1798       164  LYS       HZ2            -5.1343588139        5.8877958399       -2.7477685980  S19       73              1.0000000000
      1799       164  LYS       HZ3            -6.6243929994        6.7534447230       -2.7395439213  S19       73              1.0000000000
      1800       165  SER       CB             -4.5563286870        4.6867649167       -6.3250431565  S19       130             1.0000000000
      1801       165  SER       HB1            -4.5884691258        5.6609753539       -6.8313529726  S19       130             1.0000000000
      1802       165  SER       HB2            -3.8194555671        4.0479914304       -6.8465333126  S19       130             1.0000000000
      1803       165  SER       OG             -4.1457305322        4.8470382199       -4.9399940696  S19       130             1.0000000000
      1804       165  SER       HG1            -3.4908521826        5.6018581296       -4.8929455780  S19       130             1.0000000000
      1805       165  SER       QQH3           -5.5449043160        4.2026653310       -6.3555944738  S19       130             1.0000000000
      1806       166  GLU       CB             -9.7450381279        9.2668729248        0.9203654799  S19       166             1.0000000000
      1807       166  GLU       HB1            -9.3939139307        9.8793096456        0.0813748276  S19       166             1.0000000000
      1808       166  GLU       HB2           -10.7907314855        9.0162063793        0.7347611230  S19       166             1.0000000000
      1809       166  GLU       QQH4           -9.6579813523        9.8097593177        1.8674243931  S19       166             1.0000000000
      1810       166  GLU       CG             -8.9182308062        7.9961269083        0.9315061458  S19       166             1.0000000000
      1811       166  GLU       HG1            -9.3300196155        7.2884668087        0.1966028876  S19       166             1.0000000000
      1812       166  GLU       HG2            -8.9829414591        7.4888735268        1.9089903243  S19       166             1.0000000000
      1813       166  GLU       CD             -7.4713544294        8.2427533677        0.5907214435  S19       166             1.0000000000
      1814       166  GLU       OE1            -6.9226363809        9.3422300940        0.7170708843  S19       166             1.0000000000
      1815       166  GLU       OE2            -6.7889973690        7.1780057005        0.1466975569  S19       166             1.0000000000
      1816       167  ASN       CB             -2.5570773245       11.8323302470        1.5661487094  S19       170             1.0000000000
      1817       167  ASN       HB1            -1.5651439021       11.7541033460        1.1097937030  S19       170             1.0000000000
      1818       167  ASN       HB2            -3.0218725956       12.7686180739        1.2440537352  S19       170             1.0000000000
      1819       167  ASN       QQH5           -2.4689566320       11.8177144396        2.6593042776  S19       170             1.0000000000
      1820       167  ASN       CG             -3.4014011836       10.6621978613        1.1144210784  S19       170             1.0000000000
      1821       167  ASN       OD1            -3.0180889964        9.4714220826        1.2421635127  S19       170             1.0000000000
      1822       167  ASN       ND2            -4.5936484889       10.9476137023        0.5529556118  S19       170             1.0000000000
      1823       167  ASN       HD21           -5.2637258270       10.1882465386        0.3341830384  S19       170             1.0000000000
      1824       167  ASN       HD22           -4.8743348710       11.9236759864        0.3838775214  S19       170             1.0000000000
      1825       168  LYS       CE             -3.1122344930        1.7744824911       -4.5019650845  S19       234             1.0000000000
      1826       168  LYS       HE1            -3.4672294840        2.0059758816       -3.4906657226  S19       234             1.0000000000
      1827       168  LYS       HE2            -3.9734413194        1.7487508872       -5.1802779409  S19       234             1.0000000000
      1828       168  LYS       NZ             -2.2117437870        2.8255565982       -4.9582463915  S19       234             1.0000000000
      1829       168  LYS       HZ1            -1.7932389148        2.5981800388       -5.8913230562  S19       234             1.0000000000
      1830       168  LYS       HZ2            -1.4111349257        2.9932315738       -4.3085387201  S19       234             1.0000000000
      1831       168  LYS       HZ3            -2.7331296056        3.7463087662       -5.0361442570  S19       234             1.0000000000
      1832       168  LYS       QQH6           -2.5879040813        0.8099704502       -4.4946473598  S19       234             1.0000000000
      1833       169  SER       CB              2.4202197500        3.5089882022       -5.9395456060  S19       235             1.0000000000
      1834       169  SER       HB1             3.1145481695        2.8613474137       -6.4995603926  S19       235             1.0000000000
      1835       169  SER       HB2             2.9601362016        4.4344769654       -5.6737963443  S19       235             1.0000000000
      1836       169  SER       OG              1.2919530826        3.7873463625       -6.7789926924  S19       235             1.0000000000
      1837       169  SER       HG1             0.8368450387        4.6146383738       -6.4602776813  S19       235             1.0000000000
      1838       169  SER       QQH7            2.1094204965        2.9941740789       -5.0008326227  S19       235             1.0000000000
      1839       170  PNM       S1             -3.1316890146        9.6699809312       -5.8286000765  S19       523             1.0000000000
      1840       170  PNM       C2             -1.8657141991        8.4771677193       -6.5330578284  S19       523             1.0000000000
      1841       170  PNM       C3             -1.4794055122        7.5786373498       -5.3253382169  S19       523             1.0000000000
      1842       170  PNM       N4             -2.6815818136        7.3830412244       -4.4865392658  S19       523             1.0000000000
      1843       170  PNM       C5             -3.7638421744        8.4316738222       -4.6747158906  S19       523             1.0000000000
      1844       170  PNM       C6             -3.6325238983        8.7905572015       -3.1400650557  S19       523             1.0000000000
      1845       170  PNM       C7             -2.5614035401        7.6861934627       -3.0852891540  S19       523             1.0000000000
      1846       170  PNM       O8             -1.5557697814        7.5512919712       -2.3576890214  S19       523             1.0000000000
      1847       170  PNM       C9             -2.4901528181        7.6708000817       -7.6592861190  S19       523             1.0000000000
      1848       170  PNM       C10            -0.6620682475        9.2355718221       -7.0605363918  S19       523             1.0000000000
      1849       170  PNM       C11            -0.8707738726        6.2647718661       -5.7763513009  S19       523             1.0000000000
      1850       170  PNM       O12            -1.4964059980        5.1882026334       -5.6685265012  S19       523             1.0000000000
      1851       170  PNM       O13             0.3686886898        6.3237428080       -6.2655442911  S19       523             1.0000000000
      1852       170  PNM       N14            -2.9941165037       10.0634837206       -2.8933275241  S19       523             1.0000000000
      1853       170  PNM       C15            -3.5656952324       11.2175337738       -3.2910793079  S19       523             1.0000000000
      1854       170  PNM       O16            -4.7066383613       11.2122880167       -3.8536819973  S19       523             1.0000000000
      1855       170  PNM       C17            -2.8198487240       12.5021673241       -3.0464651266  S19       523             1.0000000000
      1856       170  PNM       C18            -1.7943192115       12.7585168976       -4.1191463578  S19       523             1.0000000000
      1857       170  PNM       C19            -0.4981899441       13.1592612551       -3.7689850672  S19       523             1.0000000000
      1858       170  PNM       C20             0.4579662256       13.3871670099       -4.7595495575  S19       523             1.0000000000
      1859       170  PNM       C21             0.1328139992       13.1984219863       -6.1032240392  S19       523             1.0000000000
      1860       170  PNM       C22            -1.1650514355       12.8262422093       -6.4601862967  S19       523             1.0000000000
      1861       170  PNM       C23            -2.1328674049       12.6229082392       -5.4745674347  S19       523             1.0000000000
      1862       170  PNM       H24            -0.7099399983        8.1176755445       -4.7218233339  S19       523             1.0000000000
      1863       170  PNM       H25            -0.9249109593        9.7850128448       -7.9711828682  S19       523             1.0000000000
      1864       170  PNM       H26             0.1432164053        8.5316392971       -7.3037742518  S19       523             1.0000000000
      1865       170  PNM       H27            -0.2824443748        9.9574816288       -6.3307887758  S19       523             1.0000000000
      1866       170  PNM       H28            -2.8702360262        8.3337828940       -8.4441800386  S19       523             1.0000000000
      1867       170  PNM       H29            -3.3208306002        7.0529101618       -7.2999366100  S19       523             1.0000000000
      1868       170  PNM       H30            -1.7341006219        7.0150419664       -8.1055760870  S19       523             1.0000000000
      1869       170  PNM       H31            -4.7429381783        7.9931417110       -4.9617023452  S19       523             1.0000000000
      1870       170  PNM       H32            -4.5705923676        8.6793977793       -2.5509836189  S19       523             1.0000000000
      1871       170  PNM       H33            -2.3278645733       12.4712652606       -2.0594419947  S19       523             1.0000000000
      1872       170  PNM       H34            -3.5467128051       13.3326176257       -3.0254476612  S19       523             1.0000000000
      1873       170  PNM       H35            -0.2375212690       13.3039230420       -2.7141025713  S19       523             1.0000000000
      1874       170  PNM       H36             1.4701413113       13.6986418041       -4.4791372850  S19       523             1.0000000000
      1875       170  PNM       H37             0.8940836518       13.3549053112       -6.8731301074  S19       523             1.0000000000
      1876       170  PNM       H38            -1.4273106497       12.6974310566       -7.5172007066  S19       523             1.0000000000
      1877       170  PNM       H39            -3.1632438663       12.3764660632       -5.7573470694  S19       523             1.0000000000
      1878       170  PNM       H40            -2.0674512577       10.0607849263       -2.4242889615  S19       523             1.0000000000
      1879       171  TIP3      OH2            -4.4230395438        7.6703317828       -0.1916882623  S19       290             1.0000000000
      1880       171  TIP3      H1             -5.7184488704        7.4438873781        0.0033080383  S19       290             1.0000000000
      1881       171  TIP3      H2             -3.8366532362        8.2938508957        0.3418060309  S19       290             1.0000000000
      1882       172  SER       CB             -2.9347719240        5.0743404939       -2.1634079496  S20       70              1.0000000000
      1883       172  SER       HB1            -3.4421767589        4.2219789646       -2.6602208436  S20       70              1.0000000000
      1884       172  SER       HB2            -1.9597928293        5.2427117001       -2.6466259099  S20       70              1.0000000000
      1885       172  SER       OG             -3.7775723705        6.2442785600       -2.3153099303  S20       70              1.0000000000
      1886       172  SER       HG1            -3.9565291900        7.1708840530       -0.9066320002  S20       70              1.0000000000
      1887       172  SER       QQH1           -2.7826864273        4.8362985237       -1.0868908580  S20       70              1.0000000000
      1888       173  LYS       CD             -6.4415507296        3.4627801615       -2.0139726553  S20       73              1.0000000000
      1889       173  LYS       HD1            -7.1957390923        3.0270821706       -2.6743261905  S20       73              1.0000000000
      1890       173  LYS       HD2            -5.4644849657        3.3545232886       -2.5011958886  S20       73              1.0000000000
      1891       173  LYS       QQH2           -6.4416556937        2.9055413280       -1.0690686525  S20       73              1.0000000000
      1892       173  LYS       CE             -6.7518826024        4.9287229088       -1.7843514845  S20       73              1.0000000000
      1893       173  LYS       HE1            -6.2893227942        5.2929614865       -0.8507832628  S20       73              1.0000000000
      1894       173  LYS       HE2            -7.8426416503        5.0863934958       -1.6934451063  S20       73              1.0000000000
      1895       173  LYS       NZ             -6.2449760705        5.7738829724       -2.8616832241  S20       73              1.0000000000
      1896       173  LYS       HZ1            -6.5104108134        5.4533460383       -3.8114113663  S20       73              1.0000000000
      1897       173  LYS       HZ2            -5.1229901764        5.8824191739       -2.7759762366  S20       73              1.0000000000
      1898       173  LYS       HZ3            -6.6062907237        6.7498262789       -2.7596126645  S20       73              1.0000000000
      1899       174  SER       CB             -4.5581376388        4.6889179919       -6.3204183319  S20       130             1.0000000000
      1900       174  SER       HB1            -4.5882131503        5.6636356092       -6.8257756844  S20       130             1.0000000000
      1901       174  SER       HB2            -3.8188205091        4.0507910967       -6.8390128421  S20       130             1.0000000000
      1902       174  SER       OG             -4.1535857573        4.8483350810       -4.9334907221  S20       130             1.0000000000
      1903       174  SER       HG1            -3.4917629607        5.5965703394       -4.8890777462  S20       130             1.0000000000
      1904       174  SER       QQH3           -5.5465569649        4.2046874989       -6.3549494264  S20       130             1.0000000000
      1905       175  GLU       CB             -9.7488810830        9.2685242712        0.9205702714  S20       166             1.0000000000
      1906       175  GLU       HB1            -9.3974948680        9.8806022571        0.0813235277  S20       166             1.0000000000
      1907       175  GLU       HB2           -10.7947024478        9.0182630568        0.7352016425  S20       166             1.0000000000
      1908       175  GLU       QQH4           -9.6611339537        9.8112709357        1.8677004505  S20       166             1.0000000000
      1909       175  GLU       CG             -8.9230797875        7.9977307425        0.9318544664  S20       166             1.0000000000
      1910       175  GLU       HG1            -9.3316237948        7.2915243070        0.1936014922  S20       166             1.0000000000
      1911       175  GLU       HG2            -8.9899494580        7.4881603380        1.9080880338  S20       166             1.0000000000
      1912       175  GLU       CD             -7.4764509611        8.2452575797        0.5956298336  S20       166             1.0000000000
      1913       175  GLU       OE1            -6.9251086579        9.3424041621        0.7190892260  S20       166             1.0000000000
      1914       175  GLU       OE2            -6.7948539739        7.1759187108        0.1560111379  S20       166             1.0000000000
      1915       176  ASN       CB             -2.5555073574       11.8355540822        1.5670653518  S20       170             1.0000000000
      1916       176  ASN       HB1            -1.5635606189       11.7568625169        1.1107242870  S20       170             1.0000000000
      1917       176  ASN       HB2            -3.0199118465       12.7721902999        1.2454308812  S20       170             1.0000000000
      1918       176  ASN       QQH5           -2.4671624123       11.8200806971        2.6601802973  S20       170             1.0000000000
      1919       176  ASN       CG             -3.3993143491       10.6660405630        1.1151026244  S20       170             1.0000000000
      1920       176  ASN       OD1            -3.0173529175        9.4758194448        1.2502822447  S20       170             1.0000000000
      1921       176  ASN       ND2            -4.5890703611       10.9505736000        0.5478784191  S20       170             1.0000000000
      1922       176  ASN       HD21           -5.2549646909       10.1904976382        0.3214056637  S20       170             1.0000000000
      1923       176  ASN       HD22           -4.8663788365       11.9261890355        0.3700755756  S20       170             1.0000000000
      1924       177  LYS       CE             -3.1135335169        1.7769831328       -4.5018040921  S20       234             1.0000000000
      1925       177  LYS       HE1            -3.4690628041        2.0066202195       -3.4902076917  S20       234             1.0000000000
      1926       177  LYS       HE2            -3.9746480550        1.7510093597       -5.1802868621  S20       234             1.0000000000
      1927       177  LYS       NZ             -2.2144710788        2.8298458503       -4.9566043533  S20       234             1.0000000000
      1928       177  LYS       HZ1            -1.7970116154        2.6057037137       -5.8909022115  S20       234             1.0000000000
      1929       177  LYS       HZ2            -1.4126538761        2.9965807442       -4.3080792533  S20       234             1.0000000000
      1930       177  LYS       HZ3            -2.7357910160        3.7502441932       -5.0317198340  S20       234             1.0000000000
      1931       177  LYS       QQH6           -2.5876568815        0.8133913767       -4.4957458201  S20       234             1.0000000000
      1932       178  SER       CB              2.4195130894        3.5100544646       -5.9395615780  S20       235             1.0000000000
      1933       178  SER       HB1             3.1133931750        2.8624058930       -6.5001127245  S20       235             1.0000000000
      1934       178  SER       HB2             2.9599788927        4.4350738021       -5.6733621355  S20       235             1.0000000000
      1935       178  SER       OG              1.2912239676        3.7895146214       -6.7786524261  S20       235             1.0000000000
      1936       178  SER       HG1             0.8366019986        4.6170485167       -6.4596033524  S20       235             1.0000000000
      1937       178  SER       QQH7            2.1086290790        2.9948301107       -5.0010819332  S20       235             1.0000000000
      1938       179  PNM       S1             -3.1343689022        9.6638788633       -5.8288810980  S20       523             1.0000000000
      1939       179  PNM       C2             -1.8671872561        8.4720518418       -6.5301789691  S20       523             1.0000000000
      1940       179  PNM       C3             -1.4860603020        7.5722952441       -5.3214043939  S20       523             1.0000000000
      1941       179  PNM       N4             -2.6924358796        7.3699028574       -4.4902892639  S20       523             1.0000000000
      1942       179  PNM       C5             -3.7679743775        8.4247372418       -4.6761953067  S20       523             1.0000000000
      1943       179  PNM       C6             -3.6373833061        8.7828699871       -3.1432464546  S20       523             1.0000000000
      1944       179  PNM       C7             -2.5772376780        7.6671794281       -3.0812752838  S20       523             1.0000000000
      1945       179  PNM       O8             -1.5595159765        7.5509185432       -2.3605385086  S20       523             1.0000000000
      1946       179  PNM       C9             -2.4891211422        7.6686134769       -7.6600620041  S20       523             1.0000000000
      1947       179  PNM       C10            -0.6621940329        9.2305780742       -7.0545347167  S20       523             1.0000000000
      1948       179  PNM       C11            -0.8710610675        6.2625336574       -5.7745868010  S20       523             1.0000000000
      1949       179  PNM       O12            -1.4914207539        5.1819918993       -5.6699230459  S20       523             1.0000000000
      1950       179  PNM       O13             0.3680746310        6.3269478175       -6.2647513149  S20       523             1.0000000000
      1951       179  PNM       N14            -2.9906824398       10.0516385261       -2.8977302245  S20       523             1.0000000000
      1952       179  PNM       C15            -3.5614933105       11.2078852682       -3.2887772526  S20       523             1.0000000000
      1953       179  PNM       O16            -4.7068215976       11.2068772707       -3.8439330067  S20       523             1.0000000000
      1954       179  PNM       C17            -2.8155935159       12.4925986720       -3.0445593725  S20       523             1.0000000000
      1955       179  PNM       C18            -1.7924289445       12.7533311694       -4.1183344125  S20       523             1.0000000000
      1956       179  PNM       C19            -0.4970288004       13.1571368719       -3.7690076851  S20       523             1.0000000000
      1957       179  PNM       C20             0.4580145906       13.3874563456       -4.7600510928  S20       523             1.0000000000
      1958       179  PNM       C21             0.1322477820       13.1988875872       -6.1035844067  S20       523             1.0000000000
      1959       179  PNM       C22            -1.1654009950       12.8252548412       -6.4598208894  S20       523             1.0000000000
      1960       179  PNM       C23            -2.1320472757       12.6191238864       -5.4736306008  S20       523             1.0000000000
      1961       179  PNM       H24            -0.7222443538        8.1119584594       -4.7115229939  S20       523             1.0000000000
      1962       179  PNM       H25            -0.9235649751        9.7801745085       -7.9655304108  S20       523             1.0000000000
      1963       179  PNM       H26             0.1437362244        8.5268851526       -7.2964354148  S20       523             1.0000000000
      1964       179  PNM       H27            -0.2842549144        9.9525749862       -6.3241169671  S20       523             1.0000000000
      1965       179  PNM       H28            -2.8675458991        8.3341517017       -8.4436914376  S20       523             1.0000000000
      1966       179  PNM       H29            -3.3206620283        7.0497749680       -7.3044812669  S20       523             1.0000000000
      1967       179  PNM       H30            -1.7323254539        7.0142097651       -8.1069849719  S20       523             1.0000000000
      1968       179  PNM       H31            -4.7496785920        7.9920314786       -4.9636264112  S20       523             1.0000000000
      1969       179  PNM       H32            -4.5790558754        8.6832369985       -2.5578764118  S20       523             1.0000000000
      1970       179  PNM       H33            -2.3220503650       12.4615830898       -2.0582801492  S20       523             1.0000000000
      1971       179  PNM       H34            -3.5441489917       13.3214941577       -3.0213225551  S20       523             1.0000000000
      1972       179  PNM       H35            -0.2358540675       13.3015367363       -2.7142188084  S20       523             1.0000000000
      1973       179  PNM       H36             1.4699051777       13.7002559882       -4.4801133759  S20       523             1.0000000000
      1974       179  PNM       H37             0.8929247449       13.3564089264       -6.8738407339  S20       523             1.0000000000
      1975       179  PNM       H38            -1.4282232373       12.6970549003       -7.5167659989  S20       523             1.0000000000
      1976       179  PNM       H39            -3.1621142175       12.3707863502       -5.7558968474  S20       523             1.0000000000
      1977       179  PNM       H40            -2.0611719663       10.0424654630       -2.4342780692  S20       523             1.0000000000
      1978       180  TIP3      OH2            -4.4207883248        7.6801852435       -0.1731284179  S20       290             1.0000000000
      1979       180  TIP3      H1             -5.7381781630        7.4422914814        0.0178994633  S20       290             1.0000000000
      1980       180  TIP3      H2             -3.8399893628        8.3056564709        0.3639568392  S20       290             1.0000000000
      1981       181  SER       CB             -2.9233728366        5.0808371782       -2.1703454007  S21       70              1.0000000000
      1982       181  SER       HB1            -3.4383208492        4.2317529372       -2.6647416863  S21       70              1.0000000000
      1983       181  SER       HB2            -1.9472510598        5.2411050209       -2.6516788856  S21       70              1.0000000000
      1984       181  SER       OG             -3.7571603787        6.2582068584       -2.3290411812  S21       70              1.0000000000
      1985       181  SER       HG1            -3.9404034698        7.1940946247       -0.8911957704  S21       70              1.0000000000
      1986       181  SER       QQH1           -2.7773126481        4.8485078847       -1.0926079783  S21       70              1.0000000000
      1987       182  LYS       CD             -6.4372020708        3.4613191547       -2.0188285377  S21       73              1.0000000000
      1988       182  LYS       HD1            -7.1995637801        3.0311095351       -2.6736536682  S21       73              1.0000000000
      1989       182  LYS       HD2            -5.4639500498        3.3414754133       -2.5109510097  S21       73              1.0000000000
      1990       182  LYS       QQH2           -6.4379441594        2.9078201332       -1.0718909119  S21       73              1.0000000000
      1991       182  LYS       CE             -6.7313151468        4.9311019074       -1.7918510007  S21       73              1.0000000000
      1992       182  LYS       HE1            -6.2536000139        5.2961638024       -0.8663061763  S21       73              1.0000000000
      1993       182  LYS       HE2            -7.8192777337        5.0989103313       -1.6879712234  S21       73              1.0000000000
      1994       182  LYS       NZ             -6.2337893678        5.7693282557       -2.8798172903  S21       73              1.0000000000
      1995       182  LYS       HZ1            -6.5186131222        5.4505384418       -3.8246934169  S21       73              1.0000000000
      1996       182  LYS       HZ2            -5.1225224079        5.8673558491       -2.8184814101  S21       73              1.0000000000
      1997       182  LYS       HZ3            -6.5855120761        6.7486221133       -2.7731008097  S21       73              1.0000000000
      1998       183  SER       CB             -4.5594525296        4.6918130093       -6.3155714516  S21       130             1.0000000000
      1999       183  SER       HB1            -4.5878843695        5.6663806532       -6.8211973982  S21       130             1.0000000000
      2000       183  SER       HB2            -3.8178770767        4.0537575201       -6.8307088890  S21       130             1.0000000000
      2001       183  SER       OG             -4.1600944652        4.8525046575       -4.9267736941  S21       130             1.0000000000
      2002       183  SER       HG1            -3.4916074973        5.5953683991       -4.8866424396  S21       130             1.0000000000
      2003       183  SER       QQH3           -5.5476965042        4.2071453234       -6.3527319627  S21       130             1.0000000000
      2004       184  GLU       CB             -9.7522782537        9.2701321843        0.9207664779  S21       166             1.0000000000
      2005       184  GLU       HB1            -9.4005859154        9.8818074923        0.0813334892  S21       166             1.0000000000
      2006       184  GLU       HB2           -10.7981623101        9.0204734147        0.7355112449  S21       166             1.0000000000
      2007       184  GLU       QQH4           -9.6640197530        9.8128157042        1.8678982851  S21       166             1.0000000000
      2008       184  GLU       CG             -8.9276298392        7.9990660474        0.9323209504  S21       166             1.0000000000
      2009       184  GLU       HG1            -9.3340768874        7.2940665569        0.1917099225  S21       166             1.0000000000
      2010       184  GLU       HG2            -8.9963517152        7.4879111511        1.9077179823  S21       166             1.0000000000
      2011       184  GLU       CD             -7.4810393148        8.2467487644        0.5993996834  S21       166             1.0000000000
      2012       184  GLU       OE1            -6.9272722355        9.3417310266        0.7206635879  S21       166             1.0000000000
      2013       184  GLU       OE2            -6.7998131134        7.1736386911        0.1625237691  S21       166             1.0000000000
      2014       185  ASN       CB             -2.5542968172       11.8385597866        1.5678347867  S21       170             1.0000000000
      2015       185  ASN       HB1            -1.5624456314       11.7596693274        1.1112975748  S21       170             1.0000000000
      2016       185  ASN       HB2            -3.0185807629       12.7753846597        1.2467406773  S21       170             1.0000000000
      2017       185  ASN       QQH5           -2.4655939344       11.8223771071        2.6608697660  S21       170             1.0000000000
      2018       185  ASN       CG             -3.3975534060       10.6694776358        1.1158118782  S21       170             1.0000000000
      2019       185  ASN       OD1            -3.0168963913        9.4797346381        1.2578345314  S21       170             1.0000000000
      2020       185  ASN       ND2            -4.5851837746       10.9530483659        0.5435790320  S21       170             1.0000000000
      2021       185  ASN       HD21           -5.2476757969       10.1923645742        0.3112823376  S21       170             1.0000000000
      2022       185  ASN       HD22           -4.8596510866       11.9281941725        0.3578573478  S21       170             1.0000000000
      2023       186  LYS       CE             -3.1148459789        1.7794624073       -4.5016860635  S21       234             1.0000000000
      2024       186  LYS       HE1            -3.4708407486        2.0070435728       -3.4897673987  S21       234             1.0000000000
      2025       186  LYS       HE2            -3.9759479351        1.7529449348       -5.1801673037  S21       234             1.0000000000
      2026       186  LYS       NZ             -2.2175491605        2.8343776971       -4.9551150738  S21       234             1.0000000000
      2027       186  LYS       HZ1            -1.8015615590        2.6136282307       -5.8908543733  S21       234             1.0000000000
      2028       186  LYS       HZ2            -1.4140633715        2.9998571144       -4.3082262176  S21       234             1.0000000000
      2029       186  LYS       HZ3            -2.7384161300        3.7547120299       -5.0270098722  S21       234             1.0000000000
      2030       186  LYS       QQH6           -2.5871952911        0.8168752583       -4.4969665384  S21       234             1.0000000000
      2031       187  SER       CB              2.4188586045        3.5110363236       -5.9395649517  S21       235             1.0000000000
      2032       187  SER       HB1             3.1123188490        2.8633073986       -6.5005801990  S21       235             1.0000000000
      2033       187  SER       HB2             2.9599045855        4.4355605931       -5.6729713070  S21       235             1.0000000000
      2034       187  SER       OG              1.2905484359        3.7915735729       -6.7783189064  S21       235             1.0000000000
      2035       187  SER       HG1             0.8363844245        4.6194689535       -6.4589692569  S21       235             1.0000000000
      2036       187  SER       QQH7            2.1078911826        2.9954372416       -5.0013162043  S21       235             1.0000000000
      2037       188  PNM       S1             -3.1367570977        9.6579734253       -5.8290359168  S21       523             1.0000000000
      2038       188  PNM       C2             -1.8687376529        8.4671980034       -6.5273945557  S21       523             1.0000000000
      2039       188  PNM       C3             -1.4932150571        7.5660076379       -5.3173010257  S21       523             1.0000000000
      2040       188  PNM       N4             -2.7047598704        7.3549693104       -4.4949824841  S21       523             1.0000000000
      2041       188  PNM       C5             -3.7713966188        8.4180104664       -4.6773029100  S21       523             1.0000000000
      2042       188  PNM       C6             -3.6417082132        8.7751311878       -3.1464544987  S21       523             1.0000000000
      2043       188  PNM       C7             -2.5971520618        7.6429999930       -3.0740832606  S21       523             1.0000000000
      2044       188  PNM       O8             -1.5632680017        7.5498059380       -2.3626758161  S21       523             1.0000000000
      2045       188  PNM       C9             -2.4882838817        7.6668885246       -7.6610878529  S21       523             1.0000000000
      2046       188  PNM       C10            -0.6623802308        9.2257967303       -7.0488235377  S21       523             1.0000000000
      2047       188  PNM       C11            -0.8712560086        6.2606575856       -5.7727710836  S21       523             1.0000000000
      2048       188  PNM       O12            -1.4860895172        5.1758218075       -5.6711113974  S21       523             1.0000000000
      2049       188  PNM       O13             0.3675424519        6.3301639125       -6.2640860560  S21       523             1.0000000000
      2050       188  PNM       N14            -2.9870666040       10.0399289731       -2.9020414559  S21       523             1.0000000000
      2051       188  PNM       C15            -3.5571251390       11.1981676991       -3.2866779876  S21       523             1.0000000000
      2052       188  PNM       O16            -4.7066907328       11.2015109647       -3.8351223263  S21       523             1.0000000000
      2053       188  PNM       C17            -2.8116341739       12.4833537770       -3.0428493655  S21       523             1.0000000000
      2054       188  PNM       C18            -1.7907597039       12.7485397153       -4.1176072963  S21       523             1.0000000000
      2055       188  PNM       C19            -0.4960646536       13.1552074590       -3.7690241692  S21       523             1.0000000000
      2056       188  PNM       C20             0.4580126952       13.3877212999       -4.7604478285  S21       523             1.0000000000
      2057       188  PNM       C21             0.1317645699       13.1993224076       -6.1038696761  S21       523             1.0000000000
      2058       188  PNM       C22            -1.1656918135       12.8244263623       -6.4594868006  S21       523             1.0000000000
      2059       188  PNM       C23            -2.1313002271       12.6157281053       -5.4728152395  S21       523             1.0000000000
      2060       188  PNM       H24            -0.7355827315        8.1065114427       -4.7004667190  S21       523             1.0000000000
      2061       188  PNM       H25            -0.9222766428        9.7756519030       -7.9601661555  S21       523             1.0000000000
      2062       188  PNM       H26             0.1441374577        8.5224064902       -7.2896612989  S21       523             1.0000000000
      2063       188  PNM       H27            -0.2859803873        9.9478644626       -6.3178279950  S21       523             1.0000000000
      2064       188  PNM       H28            -2.8650754618        8.3349835804       -8.4433879377  S21       523             1.0000000000
      2065       188  PNM       H29            -3.3207816781        7.0471895990       -7.3093834488  S21       523             1.0000000000
      2066       188  PNM       H30            -1.7308760932        7.0138867534       -8.1088803227  S21       523             1.0000000000
      2067       188  PNM       H31            -4.7564644020        7.9925083492       -4.9649809701  S21       523             1.0000000000
      2068       188  PNM       H32            -4.5876435916        8.6884013527       -2.5658015150  S21       523             1.0000000000
      2069       188  PNM       H33            -2.3167174096       12.4526883682       -2.0572682263  S21       523             1.0000000000
      2070       188  PNM       H34            -3.5419956031       13.3106572598       -3.0176638552  S21       523             1.0000000000
      2071       188  PNM       H35            -0.2344250682       13.2992716283       -2.7143199394  S21       523             1.0000000000
      2072       188  PNM       H36             1.4696479531       13.7016450983       -4.4808931842  S21       523             1.0000000000
      2073       188  PNM       H37             0.8919608389       13.3577424802       -6.8744036797  S21       523             1.0000000000
      2074       188  PNM       H38            -1.4289474541       12.6967465432       -7.5163874634  S21       523             1.0000000000
      2075       188  PNM       H39            -3.1610135813       12.3655126784       -5.7546710027  S21       523             1.0000000000
      2076       188  PNM       H40            -2.0548318217       10.0242638392       -2.4439459228  S21       523             1.0000000000
      2077       189  TIP3      OH2            -4.4169957491        7.6875700608       -0.1582692139  S21       290             1.0000000000
      2078       189  TIP3      H1             -5.7507086575        7.4412501007        0.0287819725  S21       290             1.0000000000
      2079       189  TIP3      H2             -3.8414315587        8.3161289610        0.3825948198  S21       290             1.0000000000
      2080       190  SER       CB             -2.9125547609        5.0885544425       -2.1762286277  S22       70              1.0000000000
      2081       190  SER       HB1            -3.4378923233        4.2444785787       -2.6676675950  S22       70              1.0000000000
      2082       190  SER       HB2            -1.9355606712        5.2386732572       -2.6563320446  S22       70              1.0000000000
      2083       190  SER       OG             -3.7341450265        6.2768333499       -2.3423980743  S22       70              1.0000000000
      2084       190  SER       HG1            -3.9252190519        7.2159718956       -0.8785440990  S22       70              1.0000000000
      2085       190  SER       QQH1           -2.7727590745        4.8630394732       -1.0974302103  S22       70              1.0000000000
      2086       191  LYS       CD             -6.4338587388        3.4600696580       -2.0228445507  S22       73              1.0000000000
      2087       191  LYS       HD1            -7.2035530975        3.0347212387       -2.6725007731  S22       73              1.0000000000
      2088       191  LYS       HD2            -5.4641963712        3.3298695469       -2.5194612259  S22       73              1.0000000000
      2089       191  LYS       QQH2           -6.4350033112        2.9101956171       -1.0740023384  S22       73              1.0000000000
      2090       191  LYS       CE             -6.7132589605        4.9332244419       -1.7984112655  S22       73              1.0000000000
      2091       191  LYS       HE1            -6.2205627280        5.2996829864       -0.8812935215  S22       73              1.0000000000
      2092       191  LYS       HE2            -7.7980732332        5.1109467515       -1.6818145161  S22       73              1.0000000000
      2093       191  LYS       NZ             -6.2263841927        5.7648083841       -2.8972475880  S22       73              1.0000000000
      2094       191  LYS       HZ1            -6.5407032337        5.4533709507       -3.8356146333  S22       73              1.0000000000
      2095       191  LYS       HZ2            -5.1280000087        5.8425927763       -2.8710643705  S22       73              1.0000000000
      2096       191  LYS       HZ3            -6.5605404837        6.7497265796       -2.7809916217  S22       73              1.0000000000
      2097       192  SER       CB             -4.5600399652        4.6954087263       -6.3106881126  S22       130             1.0000000000
      2098       192  SER       HB1            -4.5873830154        5.6692416174       -6.8177308229  S22       130             1.0000000000
      2099       192  SER       HB2            -3.8165289589        4.0566845678       -6.8218177843  S22       130             1.0000000000
      2100       192  SER       OG             -4.1642319851        4.8598037456       -4.9200501200  S22       130             1.0000000000
      2101       192  SER       HG1            -3.4915517314        5.6049916733       -4.8838562473  S22       130             1.0000000000
      2102       192  SER       QQH3           -5.5481431713        4.2100615795       -6.3489061090  S22       130             1.0000000000
      2103       193  GLU       CB             -9.7550508659        9.2715108266        0.9209238924  S22       166             1.0000000000
      2104       193  GLU       HB1            -9.4030662479        9.8828240010        0.0814006438  S22       166             1.0000000000
      2105       193  GLU       HB2           -10.8009529632        9.0225247895        0.7357167140  S22       166             1.0000000000
      2106       193  GLU       QQH4           -9.6663905318        9.8140795385        1.8680091401  S22       166             1.0000000000
      2107       193  GLU       CG             -8.9315147427        8.0001181073        0.9327744327  S22       166             1.0000000000
      2108       193  GLU       HG1            -9.3365909871        7.2960582192        0.1906146845  S22       166             1.0000000000
      2109       193  GLU       HG2            -9.0016051859        7.4878893050        1.9075085119  S22       166             1.0000000000
      2110       193  GLU       CD             -7.4849741312        8.2477052631        0.6022342040  S22       166             1.0000000000
      2111       193  GLU       OE1            -6.9290312144        9.3405722707        0.7218105455  S22       166             1.0000000000
      2112       193  GLU       OE2            -6.8038892862        7.1713492065        0.1667535723  S22       166             1.0000000000
      2113       194  ASN       CB             -2.5534378631       11.8410648381        1.5684297899  S22       170             1.0000000000
      2114       194  ASN       HB1            -1.5617328288       11.7621424894        1.1116476738  S22       170             1.0000000000
      2115       194  ASN       HB2            -3.0177248224       12.7780055780        1.2478752898  S22       170             1.0000000000
      2116       194  ASN       QQH5           -2.4643084715       11.8243381145        2.6613769085  S22       170             1.0000000000
      2117       194  ASN       CG             -3.3961412278       10.6722638257        1.1164250469  S22       170             1.0000000000
      2118       194  ASN       OD1            -3.0167106173        9.4828788364        1.2641916629  S22       170             1.0000000000
      2119       194  ASN       ND2            -4.5821193263       10.9549492410        0.5402116653  S22       170             1.0000000000
      2120       194  ASN       HD21           -5.2417947901       10.1937630111        0.3034114187  S22       170             1.0000000000
      2121       194  ASN       HD22           -4.8541132303       11.9296389664        0.3478525504  S22       170             1.0000000000
      2122       195  LYS       CE             -3.1161944698        1.7818031134       -4.5015981112  S22       234             1.0000000000
      2123       195  LYS       HE1            -3.4726015110        2.0071895991       -3.4893208821  S22       234             1.0000000000
      2124       195  LYS       HE2            -3.9773912838        1.7544834049       -5.1799075633  S22       234             1.0000000000
      2125       195  LYS       NZ             -2.2210520665        2.8390932798       -4.9537941833  S22       234             1.0000000000
      2126       195  LYS       HZ1            -1.8069531147        2.6220308032       -5.8912288806  S22       234             1.0000000000
      2127       195  LYS       HZ2            -1.4154822199        3.0031008845       -4.3090042935  S22       234             1.0000000000
      2128       195  LYS       HZ3            -2.7413204970        3.7598259696       -5.0219992193  S22       234             1.0000000000
      2129       195  LYS       QQH6           -2.5865250712        0.8203303572       -4.4983093122  S22       234             1.0000000000
      2130       196  SER       CB              2.4183175918        3.5118594658       -5.9395629000  S22       235             1.0000000000
      2131       196  SER       HB1             3.1114357335        2.8639906177       -6.5009267487  S22       235             1.0000000000
      2132       196  SER       HB2             2.9599154679        4.4359296524       -5.6726289512  S22       235             1.0000000000
      2133       196  SER       OG              1.2900229350        3.7933811985       -6.7780508586  S22       235             1.0000000000
      2134       196  SER       HG1             0.8362391905        4.6216520651       -6.4584326481  S22       235             1.0000000000
      2135       196  SER       QQH7            2.1072417284        2.9959533961       -5.0014873062  S22       235             1.0000000000
      2136       197  PNM       S1             -3.1386811618        9.6530670748       -5.8291112018  S22       523             1.0000000000
      2137       197  PNM       C2             -1.8702540338        8.4628616976       -6.5250414050  S22       523             1.0000000000
      2138       197  PNM       C3             -1.5005463977        7.5599423693       -5.3135894176  S22       523             1.0000000000
      2139       197  PNM       N4             -2.7182730242        7.3382272864       -4.5009063175  S22       523             1.0000000000
      2140       197  PNM       C5             -3.7739889838        8.4116703404       -4.6780468836  S22       523             1.0000000000
      2141       197  PNM       C6             -3.6451795352        8.7676919082       -3.1496484932  S22       523             1.0000000000
      2142       197  PNM       C7             -2.6204259983        7.6149408144       -3.0638009674  S22       523             1.0000000000
      2143       197  PNM       O8             -1.5668321273        7.5480653954       -2.3636263327  S22       523             1.0000000000
      2144       197  PNM       C9             -2.4876735480        7.6656809332       -7.6624305557  S22       523             1.0000000000
      2145       197  PNM       C10            -0.6625756852        9.2215482031       -7.0437899560  S22       523             1.0000000000
      2146       197  PNM       C11            -0.8712607022        6.2590711476       -5.7711977426  S22       523             1.0000000000
      2147       197  PNM       O12            -1.4804438334        5.1699264981       -5.6721935812  S22       523             1.0000000000
      2148       197  PNM       O13             0.3673098575        6.3332517161       -6.2636394187  S22       523             1.0000000000
      2149       197  PNM       N14            -2.9834776972       10.0290049840       -2.9060998107  S22       523             1.0000000000
      2150       197  PNM       C15            -3.5529061914       11.1889836522       -3.2848935641  S22       523             1.0000000000
      2151       197  PNM       O16            -4.7063885690       11.1965008605       -3.8276125246  S22       523             1.0000000000
      2152       197  PNM       C17            -2.8082225071       12.4749800704       -3.0414203847  S22       523             1.0000000000
      2153       197  PNM       C18            -1.7893994883       12.7443824890       -4.1169999014  S22       523             1.0000000000
      2154       197  PNM       C19            -0.4953286965       13.1535555024       -3.7690390133  S22       523             1.0000000000
      2155       197  PNM       C20             0.4579709397       13.3879464814       -4.7607453743  S22       523             1.0000000000
      2156       197  PNM       C21             0.1313737626       13.1996997713       -6.1040927597  S22       523             1.0000000000
      2157       197  PNM       C22            -1.1659248021       12.8237564877       -6.4592144366  S22       523             1.0000000000
      2158       197  PNM       C23            -2.1306698803       12.6128420889       -5.4721581260  S22       523             1.0000000000
      2159       197  PNM       H24            -0.7499007452        8.1013362552       -4.6890665781  S22       523             1.0000000000
      2160       197  PNM       H25            -0.9210411823        9.7717790794       -7.9553975825  S22       523             1.0000000000
      2161       197  PNM       H26             0.1444523416        8.5184561580       -7.2837881501  S22       523             1.0000000000
      2162       197  PNM       H27            -0.2875754442        9.9436032124       -6.3122004367  S22       523             1.0000000000
      2163       197  PNM       H28            -2.8629685364        8.3361773298       -8.4434404844  S22       523             1.0000000000
      2164       197  PNM       H29            -3.3211334180        7.0452163962       -7.3144621379  S22       523             1.0000000000
      2165       197  PNM       H30            -1.7297160028        7.0140831904       -8.1112476813  S22       523             1.0000000000
      2166       197  PNM       H31            -4.7632306500        7.9945741218       -4.9656324254  S22       523             1.0000000000
      2167       197  PNM       H32            -4.5959153884        8.6944249775       -2.5746155418  S22       523             1.0000000000
      2168       197  PNM       H33            -2.3120770396       12.4449259587       -2.0564224522  S22       523             1.0000000000
      2169       197  PNM       H34            -3.5404443633       13.3006236854       -3.0145992027  S22       523             1.0000000000
      2170       197  PNM       H35            -0.2332534608       13.2972434278       -2.7144028818  S22       523             1.0000000000
      2171       197  PNM       H36             1.4694166954       13.7027831819       -4.4814984435  S22       523             1.0000000000
      2172       197  PNM       H37             0.8911989435       13.3588492626       -6.8748631523  S22       523             1.0000000000
      2173       197  PNM       H38            -1.4295115837       12.6964523735       -7.5161016003  S22       523             1.0000000000
      2174       197  PNM       H39            -3.1600292139       12.3608075208       -5.7536783527  S22       523             1.0000000000
      2175       197  PNM       H40            -2.0486759841       10.0068063996       -2.4530184480  S22       523             1.0000000000
      2176       198  TIP3      OH2            -4.4130333470        7.6931476517       -0.1463615945  S22       290             1.0000000000
      2177       198  TIP3      H1             -5.7606371408        7.4401935633        0.0371618152  S22       290             1.0000000000
      2178       198  TIP3      H2             -3.8426485774        8.3249362148        0.3974975419  S22       290             1.0000000000
      2179       199  SER       CB             -2.9026973994        5.0970755824       -2.1813360667  S23       70              1.0000000000
      2180       199  SER       HB1            -3.4400572192        4.2592525890       -2.6696680394  S23       70              1.0000000000
      2181       199  SER       HB2            -1.9251976557        5.2363392838       -2.6609304937  S23       70              1.0000000000
      2182       199  SER       OG             -3.7111909023        6.2978329922       -2.3545414265  S23       70              1.0000000000
      2183       199  SER       HG1            -3.9098183444        7.2357576109       -0.8684880361  S23       70              1.0000000000
      2184       199  SER       QQH1           -2.7688133023        4.8791130979       -1.1016160298  S23       70              1.0000000000
      2185       200  LYS       CD             -6.4312125775        3.4588447835       -2.0262863846  S23       73              1.0000000000
      2186       200  LYS       HD1            -7.2074475627        3.0378303438       -2.6711719092  S23       73              1.0000000000
      2187       200  LYS       HD2            -5.4649375657        3.3190172107       -2.5269526526  S23       73              1.0000000000
      2188       200  LYS       QQH2           -6.4326945904        2.9125162666       -1.0756271811  S23       73              1.0000000000
      2189       200  LYS       CE             -6.6967829457        4.9350847191       -1.8046142360  S23       73              1.0000000000
      2190       200  LYS       HE1            -6.1896503977        5.3030416149       -0.8959676256  S23       73              1.0000000000
      2191       200  LYS       HE2            -7.7782700311        5.1225301280       -1.6760006844  S23       73              1.0000000000
      2192       200  LYS       NZ             -6.2206207668        5.7598452614       -2.9143129693  S23       73              1.0000000000
      2193       200  LYS       HZ1            -6.5725179117        5.4615532746       -3.8440816062  S23       73              1.0000000000
      2194       200  LYS       HZ2            -5.1345187307        5.8083311199       -2.9306899414  S23       73              1.0000000000
      2195       200  LYS       HZ3            -6.5293717464        6.7519614435       -2.7848568103  S23       73              1.0000000000
      2196       201  SER       CB             -4.5600458247        4.6996800148       -6.3054678623  S23       130             1.0000000000
      2197       201  SER       HB1            -4.5866488164        5.6724317051       -6.8145998554  S23       130             1.0000000000
      2198       201  SER       HB2            -3.8147100530        4.0597756143       -6.8120613358  S23       130             1.0000000000
      2199       201  SER       OG             -4.1672101084        4.8689929426       -4.9131479379  S23       130             1.0000000000
      2200       201  SER       HG1            -3.4894731121        5.6127560667       -4.8852038224  S23       130             1.0000000000
      2201       201  SER       QQH3           -5.5479545494        4.2135382132       -6.3438081343  S23       130             1.0000000000
      2202       202  GLU       CB             -9.7573840819        9.2726818768        0.9210446807  S23       166             1.0000000000
      2203       202  GLU       HB1            -9.4051220783        9.8836608924        0.0814807621  S23       166             1.0000000000
      2204       202  GLU       HB2           -10.8033143609        9.0244115807        0.7358649911  S23       166             1.0000000000
      2205       202  GLU       QQH4           -9.6683858868        9.8151185087        1.8680551916  S23       166             1.0000000000
      2206       202  GLU       CG             -8.9348790886        8.0009573904        0.9331901712  S23       166             1.0000000000
      2207       202  GLU       HG1            -9.3390749256        7.2975444063        0.1900144418  S23       166             1.0000000000
      2208       202  GLU       HG2            -9.0059569332        7.4880315575        1.9074369052  S23       166             1.0000000000
      2209       202  GLU       CD             -7.4884135120        8.2483784084        0.6044932528  S23       166             1.0000000000
      2210       202  GLU       OE1            -6.9305042255        9.3392526345        0.7226869279  S23       166             1.0000000000
      2211       202  GLU       OE2            -6.8074578566        7.1691410596        0.1697063658  S23       166             1.0000000000
      2212       203  ASN       CB             -2.5528213801       11.8431503273        1.5689068335  S23       170             1.0000000000
      2213       203  ASN       HB1            -1.5612627951       11.7642564182        1.1118531256  S23       170             1.0000000000
      2214       203  ASN       HB2            -3.0171822205       12.7801904377        1.2488394573  S23       170             1.0000000000
      2215       203  ASN       QQH5           -2.4632344060       11.8259945753        2.6618036782  S23       170             1.0000000000
      2216       203  ASN       CG             -3.3949959662       10.6745245107        1.1169407649  S23       170             1.0000000000
      2217       203  ASN       OD1            -3.0167136707        9.4854307519        1.2695176393  S23       170             1.0000000000
      2218       203  ASN       ND2            -4.5796658164       10.9564350155        0.5375284348  S23       170             1.0000000000
      2219       203  ASN       HD21           -5.2368623221       10.1947787251        0.2969864097  S23       170             1.0000000000
      2220       203  ASN       HD22           -4.8495692739       11.9307318765        0.3396584549  S23       170             1.0000000000
      2221       204  LYS       CE             -3.1177735772        1.7840964949       -4.5014804015  S23       234             1.0000000000
      2222       204  LYS       HE1            -3.4745343270        2.0070270029       -3.4887663330  S23       234             1.0000000000
      2223       204  LYS       HE2            -3.9791929633        1.7556573248       -5.1794485067  S23       234             1.0000000000
      2224       204  LYS       NZ             -2.2253410557        2.8442775833       -4.9524988175  S23       234             1.0000000000
      2225       204  LYS       HZ1            -1.8136229642        2.6314392313       -5.8919284085  S23       234             1.0000000000
      2226       204  LYS       HZ2            -1.4172172110        3.0065675941       -4.3103433726  S23       234             1.0000000000
      2227       204  LYS       HZ3            -2.7448847805        3.7654822872       -5.0163374901  S23       234             1.0000000000
      2228       204  LYS       QQH6           -2.5856164431        0.8240367716       -4.4998674318  S23       234             1.0000000000
      2229       205  SER       CB              2.4178762933        3.5125520937       -5.9395609084  S23       235             1.0000000000
      2230       205  SER       HB1             3.1106943954        2.8644980105       -6.5011789308  S23       235             1.0000000000
      2231       205  SER       HB2             2.9600025828        4.4361888581       -5.6723216994  S23       235             1.0000000000
      2232       205  SER       OG              1.2896543505        3.7950105190       -6.7778651040  S23       235             1.0000000000
      2233       205  SER       HG1             0.8361382100        4.6235945032       -6.4579375020  S23       235             1.0000000000
      2234       205  SER       QQH7            2.1066504965        2.9963900458       -5.0016234124  S23       235             1.0000000000
      2235       206  PNM       S1             -3.1403155482        9.6481264624       -5.8290978263  S23       523             1.0000000000
      2236       206  PNM       C2             -1.8717620361        8.4590036522       -6.5233123690  S23       523             1.0000000000
      2237       206  PNM       C3             -1.5081888362        7.5538328740       -5.3107785856  S23       523             1.0000000000
      2238       206  PNM       N4             -2.7321069997        7.3217892492       -4.5081440319  S23       523             1.0000000000
      2239       206  PNM       C5             -3.7759683717        8.4054815818       -4.6786348263  S23       523             1.0000000000
      2240       206  PNM       C6             -3.6479281792        8.7604285578       -3.1529538529  S23       523             1.0000000000
      2241       206  PNM       C7             -2.6455146064        7.5855341959       -3.0512542701  S23       523             1.0000000000
      2242       206  PNM       O8             -1.5703440834        7.5458770127       -2.3631580554  S23       523             1.0000000000
      2243       206  PNM       C9             -2.4873035673        7.6649179956       -7.6642291619  S23       523             1.0000000000
      2244       206  PNM       C10            -0.6627260977        9.2177551927       -7.0393509651  S23       523             1.0000000000
      2245       206  PNM       C11            -0.8709484634        6.2576304457       -5.7701081210  S23       523             1.0000000000
      2246       206  PNM       O12            -1.4741936392        5.1640295742       -5.6733015489  S23       523             1.0000000000
      2247       206  PNM       O13             0.3675072843        6.3363620422       -6.2634053780  S23       523             1.0000000000
      2248       206  PNM       N14            -2.9798686538       10.0186834311       -2.9100753628  S23       523             1.0000000000
      2249       206  PNM       C15            -3.5488549147       11.1802192071       -3.2833841955  S23       523             1.0000000000
      2250       206  PNM       O16            -4.7059821007       11.1917082228       -3.8210385205  S23       523             1.0000000000
      2251       206  PNM       C17            -2.8052794259       12.4672968101       -3.0402230864  S23       523             1.0000000000
      2252       206  PNM       C18            -1.7882811132       12.7406979598       -4.1164767394  S23       523             1.0000000000
      2253       206  PNM       C19            -0.4947727769       13.1521104481       -3.7690442409  S23       523             1.0000000000
      2254       206  PNM       C20             0.4578869338       13.3881481366       -4.7609672432  S23       523             1.0000000000
      2255       206  PNM       C21             0.1310345976       13.2000399072       -6.1042669173  S23       523             1.0000000000
      2256       206  PNM       C22            -1.1661260653       12.8232017593       -6.4589831125  S23       523             1.0000000000
      2257       206  PNM       C23            -2.1301348663       12.6103220549       -5.4716157792  S23       523             1.0000000000
      2258       206  PNM       H24            -0.7652460305        8.0959252267       -4.6778603333  S23       523             1.0000000000
      2259       206  PNM       H25            -0.9197270650        9.7684920106       -7.9511295701  S23       523             1.0000000000
      2260       206  PNM       H26             0.1447227565        8.5149540572       -7.2786677659  S23       523             1.0000000000
      2261       206  PNM       H27            -0.2890544000        9.9396703769       -6.3070791229  S23       523             1.0000000000
      2262       206  PNM       H28            -2.8612897442        8.3376189913       -8.4440030195  S23       523             1.0000000000
      2263       206  PNM       H29            -3.3216695009        7.0437547902       -7.3197154292  S23       523             1.0000000000
      2264       206  PNM       H30            -1.7288595621        7.0146449789       -8.1141491436  S23       523             1.0000000000
      2265       206  PNM       H31            -4.7698815638        7.9977228455       -4.9655983079  S23       523             1.0000000000
      2266       206  PNM       H32            -4.6035795154        8.7006029856       -2.5839766133  S23       523             1.0000000000
      2267       206  PNM       H33            -2.3080705094       12.4380974018       -2.0556885527  S23       523             1.0000000000
      2268       206  PNM       H34            -3.5394466530       13.2912003743       -3.0121311765  S23       523             1.0000000000
      2269       206  PNM       H35            -0.2322820230       13.2954147750       -2.7144549044  S23       523             1.0000000000
      2270       206  PNM       H36             1.4692052394       13.7037122314       -4.4819720578  S23       523             1.0000000000
      2271       206  PNM       H37             0.8905758418       13.3597524127       -6.8752352314  S23       523             1.0000000000
      2272       206  PNM       H38            -1.4299664060       12.6961832047       -7.5158673285  S23       523             1.0000000000
      2273       206  PNM       H39            -3.1591436666       12.3565698533       -5.7528637208  S23       523             1.0000000000
      2274       206  PNM       H40            -2.0427142029        9.9899493010       -2.4615652568  S23       523             1.0000000000
      2275       207  TIP3      OH2            -4.4087168396        7.6975797082       -0.1365457730  S23       290             1.0000000000
      2276       207  TIP3      H1             -5.7691447971        7.4391499039        0.0439187953  S23       290             1.0000000000
      2277       207  TIP3      H2             -3.8433714093        8.3329638311        0.4102618775  S23       290             1.0000000000
      2278       208  SER       CB             -2.8942007851        5.1057881440       -2.1857305026  S24       70              1.0000000000
      2279       208  SER       HB1            -3.4440602423        4.2748376307       -2.6709715700  S24       70              1.0000000000
      2280       208  SER       HB2            -1.9167109960        5.2344808634       -2.6656191066  S24       70              1.0000000000
      2281       208  SER       OG             -3.6904029830        6.3187205345       -2.3648396712  S24       70              1.0000000000
      2282       208  SER       HG1            -3.8938042832        7.2539956329       -0.8579109611  S24       70              1.0000000000
      2283       208  SER       QQH1           -2.7652528623        4.8951978282       -1.1052367587  S24       70              1.0000000000
      2284       209  LYS       CD             -6.4290624803        3.4575154949       -2.0293168285  S24       73              1.0000000000
      2285       209  LYS       HD1            -7.2110418446        3.0403433904       -2.6698831049  S24       73              1.0000000000
      2286       209  LYS       HD2            -5.4659350414        3.3085860670       -2.5334621570  S24       73              1.0000000000
      2287       209  LYS       QQH2           -6.4309684635        2.9146557489       -1.0768830403  S24       73              1.0000000000
      2288       209  LYS       CE             -6.6814109439        4.9366538666       -1.8108238838  S24       73              1.0000000000
      2289       209  LYS       HE1            -6.1607164013        5.3060366753       -0.9104279175  S24       73              1.0000000000
      2290       209  LYS       HE2            -7.7596486084        5.1335841776       -1.6712695383  S24       73              1.0000000000
      2291       209  LYS       NZ             -6.2152294330        5.7539710711       -2.9313371421  S24       73              1.0000000000
      2292       209  LYS       HZ1            -6.6110052513        5.4742082920       -3.8495934555  S24       73              1.0000000000
      2293       209  LYS       HZ2            -5.1407352444        5.7653016852       -2.9953766055  S24       73              1.0000000000
      2294       209  LYS       HZ3            -6.4909299614        6.7542018064       -2.7867433188  S24       73              1.0000000000
      2295       210  SER       CB             -4.5592639623        4.7048971574       -6.2995906936  S24       130             1.0000000000
      2296       210  SER       HB1            -4.5856963919        5.6759361186       -6.8120073909  S24       130             1.0000000000
      2297       210  SER       HB2            -3.8123894182        4.0630874430       -6.8011250683  S24       130             1.0000000000
      2298       210  SER       OG             -4.1682349441        4.8810143210       -4.9056274216  S24       130             1.0000000000
      2299       210  SER       HG1            -3.4891697784        5.6284351911       -4.8863462643  S24       130             1.0000000000
      2300       210  SER       QQH3           -5.5469081376        4.2178320795       -6.3362957045  S24       130             1.0000000000
      2301       211  GLU       CB             -9.7594102643        9.2736897721        0.9211370023  S24       166             1.0000000000
      2302       211  GLU       HB1            -9.4068758178        9.8843641582        0.0815275215  S24       166             1.0000000000
      2303       211  GLU       HB2           -10.8054136259        9.0261306297        0.7359764760  S24       166             1.0000000000
      2304       211  GLU       QQH4           -9.6701127227        9.8160360904        1.8680802082  S24       166             1.0000000000
      2305       211  GLU       CG             -8.9378468189        8.0016321941        0.9335770642  S24       166             1.0000000000
      2306       211  GLU       HG1            -9.3415187658        7.2986245862        0.1897390495  S24       166             1.0000000000
      2307       211  GLU       HG2            -9.0096558457        7.4883105404        1.9075300006  S24       166             1.0000000000
      2308       211  GLU       CD             -7.4915062063        8.2489071983        0.6063711066  S24       166             1.0000000000
      2309       211  GLU       OE1            -6.9317783853        9.3379379039        0.7233758252  S24       166             1.0000000000
      2310       211  GLU       OE2            -6.8107585195        7.1670225013        0.1719691803  S24       166             1.0000000000
      2311       212  ASN       CB             -2.5523694629       11.8448883726        1.5693002524  S24       170             1.0000000000
      2312       212  ASN       HB1            -1.5609440909       11.7660222133        1.1119716645  S24       170             1.0000000000
      2313       212  ASN       HB2            -3.0168308211       12.7820173690        1.2496333294  S24       170             1.0000000000
      2314       212  ASN       QQH5           -2.4623641156       11.8273861787        2.6621726326  S24       170             1.0000000000
      2315       212  ASN       CG             -3.3940713426       10.6764060263        1.1173925947  S24       170             1.0000000000
      2316       212  ASN       OD1            -3.0167697343        9.4874986103        1.2739578413  S24       170             1.0000000000
      2317       212  ASN       ND2            -4.5776623610       10.9575786752        0.5353900202  S24       170             1.0000000000
      2318       212  ASN       HD21           -5.2326942538       10.1954589236        0.2918101145  S24       170             1.0000000000
      2319       212  ASN       HD22           -4.8459826630       11.9315296773        0.3332152781  S24       170             1.0000000000
      2320       213  LYS       CE             -3.1197178919        1.7863616327       -4.5012802031  S24       234             1.0000000000
      2321       213  LYS       HE1            -3.4767743443        2.0064115883       -3.4880042356  S24       234             1.0000000000
      2322       213  LYS       HE2            -3.9814970941        1.7563518790       -5.1787267877  S24       234             1.0000000000
      2323       213  LYS       NZ             -2.2308982200        2.8502694595       -4.9511018913  S24       234             1.0000000000
      2324       213  LYS       HZ1            -1.8221233733        2.6424317904       -5.8928520325  S24       234             1.0000000000
      2325       213  LYS       HZ2            -1.4198047542        3.0106935689       -4.3121377488  S24       234             1.0000000000
      2326       213  LYS       HZ3            -2.7502577627        3.7719833025       -5.0094514518  S24       234             1.0000000000
      2327       213  LYS       QQH6           -2.5843596910        0.8281548060       -4.5017078658  S24       234             1.0000000000
      2328       214  SER       CB              2.4175310894        3.5131196733       -5.9395678264  S24       235             1.0000000000
      2329       214  SER       HB1             3.1100909271        2.8648454722       -6.5013523418  S24       235             1.0000000000
      2330       214  SER       HB2             2.9601817852        4.4363338450       -5.6720363907  S24       235             1.0000000000
      2331       214  SER       OG              1.2894743645        3.7964905663       -6.7777729656  S24       235             1.0000000000
      2332       214  SER       HG1             0.8360689862        4.6252338945       -6.4574365925  S24       235             1.0000000000
      2333       214  SER       QQH7            2.1061130435        2.9967472773       -5.0017434550  S24       235             1.0000000000
      2334       215  PNM       S1             -3.1417270316        9.6439408365       -5.8289859182  S24       523             1.0000000000
      2335       215  PNM       C2             -1.8732180677        8.4555629007       -6.5224186079  S24       523             1.0000000000
      2336       215  PNM       C3             -1.5164569842        7.5473205430       -5.3094975926  S24       523             1.0000000000
      2337       215  PNM       N4             -2.7471116490        7.3040506691       -4.5183686226  S24       523             1.0000000000
      2338       215  PNM       C5             -3.7775331681        8.3989557482       -4.6791383386  S24       523             1.0000000000
      2339       215  PNM       C6             -3.6497323333        8.7532043562       -3.1566548120  S24       523             1.0000000000
      2340       215  PNM       C7             -2.6710055269        7.5572190774       -3.0362142619  S24       523             1.0000000000
      2341       215  PNM       O8             -1.5738662612        7.5435775736       -2.3612420414  S24       523             1.0000000000
      2342       215  PNM       C9             -2.4871725579        7.6645399062       -7.6665928488  S24       523             1.0000000000
      2343       215  PNM       C10            -0.6627606563        9.2144158024       -7.0355033401  S24       523             1.0000000000
      2344       215  PNM       C11            -0.8702744473        6.2561102270       -5.7697688751  S24       523             1.0000000000
      2345       215  PNM       O12            -1.4670155488        5.1580380304       -5.6745382362  S24       523             1.0000000000
      2346       215  PNM       O13             0.3683966736        6.3396287437       -6.2634178409  S24       523             1.0000000000
      2347       215  PNM       N14            -2.9762695301       10.0089820633       -2.9140195538  S24       523             1.0000000000
      2348       215  PNM       C15            -3.5450659906       11.1719804210       -3.2821810283  S24       523             1.0000000000
      2349       215  PNM       O16            -4.7054865033       11.1870594198       -3.8152527966  S24       523             1.0000000000
      2350       215  PNM       C17            -2.8027817493       12.4602876821       -3.0392539173  S24       523             1.0000000000
      2351       215  PNM       C18            -1.7873613550       12.7374161696       -4.1160375697  S24       523             1.0000000000
      2352       215  PNM       C19            -0.4943604551       13.1508352216       -3.7690429235  S24       523             1.0000000000
      2353       215  PNM       C20             0.4577617084       13.3883250625       -4.7611335588  S24       523             1.0000000000
      2354       215  PNM       C21             0.1307294466       13.2003428520       -6.1044002668  S24       523             1.0000000000
      2355       215  PNM       C22            -1.1663047314       12.8227324447       -6.4587875071  S24       523             1.0000000000
      2356       215  PNM       C23            -2.1296791381       12.6080934965       -5.4711747745  S24       523             1.0000000000
      2357       215  PNM       H24            -0.7828135808        8.0898203360       -4.6663337038  S24       523             1.0000000000
      2358       215  PNM       H25            -0.9182139166        9.7658271322       -7.9473458941  S24       523             1.0000000000
      2359       215  PNM       H26             0.1450491241        8.5118843572       -7.2742555929  S24       523             1.0000000000
      2360       215  PNM       H27            -0.2903995089        9.9360564635       -6.3024265477  S24       523             1.0000000000
      2361       215  PNM       H28            -2.8601284328        8.3391886847       -8.4452234188  S24       523             1.0000000000
      2362       215  PNM       H29            -3.3223032333        7.0427032506       -7.3249961548  S24       523             1.0000000000
      2363       215  PNM       H30            -1.7283169665        7.0154464178       -8.1175553180  S24       523             1.0000000000
      2364       215  PNM       H31            -4.7769474807        8.0023043150       -4.9644456490  S24       523             1.0000000000
      2365       215  PNM       H32            -4.6101382624        8.7061552123       -2.5938662204  S24       523             1.0000000000
      2366       215  PNM       H33            -2.3047411796       12.4321279309       -2.0550819993  S24       523             1.0000000000
      2367       215  PNM       H34            -3.5389214978       13.2824607925       -3.0102158165  S24       523             1.0000000000
      2368       215  PNM       H35            -0.2315072446       13.2937874049       -2.7144947758  S24       523             1.0000000000
      2369       215  PNM       H36             1.4689784673       13.7044643579       -4.4823452737  S24       523             1.0000000000
      2370       215  PNM       H37             0.8900496278       13.3604719864       -6.8755204376  S24       523             1.0000000000
      2371       215  PNM       H38            -1.4303373831       12.6959499030       -7.5156636184  S24       523             1.0000000000
      2372       215  PNM       H39            -3.1583454037       12.3527510182       -5.7522117996  S24       523             1.0000000000
      2373       215  PNM       H40            -2.0371179893        9.9742151018       -2.4694942053  S24       523             1.0000000000
      2374       216  TIP3      OH2            -4.4042200190        7.7015846057       -0.1278978005  S24       290             1.0000000000
      2375       216  TIP3      H1             -5.7770193753        7.4379830486        0.0493377386  S24       290             1.0000000000
      2376       216  TIP3      H2             -3.8436533302        8.3404011131        0.4218025350  S24       290             1.0000000000
      2377       217  SER       CB             -2.8875989573        5.1139032161       -2.1892012643  S25       70              1.0000000000
      2378       217  SER       HB1            -3.4495475967        4.2899219443       -2.6713754849  S25       70              1.0000000000
      2379       217  SER       HB2            -1.9106704246        5.2327937892       -2.6703529193  S25       70              1.0000000000
      2380       217  SER       OG             -3.6727144385        6.3380527943       -2.3722575973  S25       70              1.0000000000
      2381       217  SER       HG1            -3.8783959492        7.2686222414       -0.8462503690  S25       70              1.0000000000
      2382       217  SER       QQH1           -2.7621284367        4.9092389538       -1.1082121900  S25       70              1.0000000000
      2383       218  LYS       CD             -6.4273906025        3.4560715115       -2.0318971532  S25       73              1.0000000000
      2384       218  LYS       HD1            -7.2142931139        3.0422419609       -2.6687041870  S25       73              1.0000000000
      2385       218  LYS       HD2            -5.4670543679        3.2989543179       -2.5388990304  S25       73              1.0000000000
      2386       218  LYS       QQH2           -6.4297952051        2.9165041589       -1.0777693144  S25       73              1.0000000000
      2387       218  LYS       CE             -6.6675790755        4.9378148552       -1.8169111316  S25       73              1.0000000000
      2388       218  LYS       HE1            -6.1347629012        5.3083866247       -0.9240938378  S25       73              1.0000000000
      2389       218  LYS       HE2            -7.7427464264        5.1438182650       -1.6676426390  S25       73              1.0000000000
      2390       218  LYS       NZ             -6.2100920997        5.7470297399       -2.9479333430  S25       73              1.0000000000
      2391       218  LYS       HZ1            -6.6530967964        5.4895436309       -3.8514919748  S25       73              1.0000000000
      2392       218  LYS       HZ2            -5.1481523661        5.7146665743       -3.0635904320  S25       73              1.0000000000
      2393       218  LYS       HZ3            -6.4467508848        6.7553263052       -2.7884557577  S25       73              1.0000000000
      2394       219  SER       CB             -4.5575606012        4.7109921183       -6.2930598936  S25       130             1.0000000000
      2395       219  SER       HB1            -4.5842746597        5.6793421714       -6.8105314854  S25       130             1.0000000000
      2396       219  SER       HB2            -3.8097754304        4.0664808468       -6.7893253096  S25       130             1.0000000000
      2397       219  SER       OG             -4.1664605723        4.8960866945       -4.8973410591  S25       130             1.0000000000
      2398       219  SER       HG1            -3.4959862739        5.6589278591       -4.8843333105  S25       130             1.0000000000
      2399       219  SER       QQH3           -5.5450091551        4.2231915680       -6.3259296046  S25       130             1.0000000000
      2400       220  GLU       CB             -9.7611109064        9.2745365463        0.9212117985  S25       166             1.0000000000
      2401       220  GLU       HB1            -9.4082938416        9.8849392024        0.0815378017  S25       166             1.0000000000
      2402       220  GLU       HB2           -10.8072131447        9.0275828649        0.7360583451  S25       166             1.0000000000
      2403       220  GLU       QQH4           -9.6715366967        9.8168627581        1.8681047515  S25       166             1.0000000000
      2404       220  GLU       CG             -8.9403778350        8.0021723421        0.9339367241  S25       166             1.0000000000
      2405       220  GLU       HG1            -9.3437216287        7.2994160646        0.1896482062  S25       166             1.0000000000
      2406       220  GLU       HG2            -9.0126791727        7.4886568608        1.9077509212  S25       166             1.0000000000
      2407       220  GLU       CD             -7.4942530133        8.2493433385        0.6078886396  S25       166             1.0000000000
      2408       220  GLU       OE1            -6.9328175503        9.3367130035        0.7238733431  S25       166             1.0000000000
      2409       220  GLU       OE2            -6.8139912281        7.1650392819        0.1737624808  S25       166             1.0000000000
      2410       221  ASN       CB             -2.5520442851       11.8462644579        1.5696125152  S25       170             1.0000000000
      2411       221  ASN       HB1            -1.5607315967       11.7673598055        1.1120466747  S25       170             1.0000000000
      2412       221  ASN       HB2            -3.0165964842       12.7834557444        1.2502324715  S25       170             1.0000000000
      2413       221  ASN       QQH5           -2.4617393412       11.8284514779        2.6624676576  S25       170             1.0000000000
      2414       221  ASN       CG             -3.3933552325       10.6779111504        1.1178061541  S25       170             1.0000000000
      2415       221  ASN       OD1            -3.0167461491        9.4891283652        1.2774326837  S25       170             1.0000000000
      2416       221  ASN       ND2            -4.5760965085       10.9583840598        0.5338025672  S25       170             1.0000000000
      2417       221  ASN       HD21           -5.2294713539       10.1958708676        0.2881869552  S25       170             1.0000000000
      2418       221  ASN       HD22           -4.8435064841       11.9320502963        0.3287463190  S25       170             1.0000000000
      2419       222  LYS       CE             -3.1219824190        1.7884506463       -4.5009790770  S25       234             1.0000000000
      2420       222  LYS       HE1            -3.4792130421        2.0052146614       -3.4870159183  S25       234             1.0000000000
      2421       222  LYS       HE2            -3.9842166151        1.7563977323       -5.1777501948  S25       234             1.0000000000
      2422       222  LYS       NZ             -2.2379008582        2.8570666408       -4.9496046707  S25       234             1.0000000000
      2423       222  LYS       HZ1            -1.8326226099        2.6551937912       -5.8940258205  S25       234             1.0000000000
      2424       222  LYS       HZ2            -1.4235658028        3.0158700433       -4.3143231712  S25       234             1.0000000000
      2425       222  LYS       HZ3            -2.7584554071        3.7791784686       -5.0010384074  S25       234             1.0000000000
      2426       222  LYS       QQH6           -2.5827398735        0.8324494403       -4.5037428517  S25       234             1.0000000000
      2427       223  SER       CB              2.4172983352        3.5135458527       -5.9395907347  S25       235             1.0000000000
      2428       223  SER       HB1             3.1096646182        2.8650313158       -6.5014446912  S25       235             1.0000000000
      2429       223  SER       HB2             2.9604706112        4.4363528112       -5.6717643649  S25       235             1.0000000000
      2430       223  SER       OG              1.2895252151        3.7977654016       -6.7777829085  S25       235             1.0000000000
      2431       223  SER       HG1             0.8360011322        4.6264736329       -6.4569233816  S25       235             1.0000000000
      2432       223  SER       QQH7            2.1056756943        2.9970108402       -5.0018418368  S25       235             1.0000000000
      2433       224  PNM       S1             -3.1428572071        9.6394928339       -5.8286220568  S25       523             1.0000000000
      2434       224  PNM       C2             -1.8744718830        8.4527799984       -6.5225965331  S25       523             1.0000000000
      2435       224  PNM       C3             -1.5252360579        7.5404105561       -5.3104413983  S25       523             1.0000000000
      2436       224  PNM       N4             -2.7634696484        7.2842261975       -4.5342315479  S25       523             1.0000000000
      2437       224  PNM       C5             -3.7785031491        8.3919405331       -4.6794779361  S25       523             1.0000000000
      2438       224  PNM       C6             -3.6503247168        8.7462217263       -3.1607140746  S25       523             1.0000000000
      2439       224  PNM       C7             -2.6958752801        7.5320606996       -3.0161115588  S25       523             1.0000000000
      2440       224  PNM       O8             -1.5772605078        7.5416465679       -2.3581943473  S25       523             1.0000000000
      2441       224  PNM       C9             -2.4872634090        7.6645304943       -7.6694104772  S25       523             1.0000000000
      2442       224  PNM       C10            -0.6626197790        9.2117169470       -7.0324619568  S25       523             1.0000000000
      2443       224  PNM       C11            -0.8692927180        6.2542640468       -5.7703990190  S25       523             1.0000000000
      2444       224  PNM       O12            -1.4589898482        5.1523901045       -5.6758866923  S25       523             1.0000000000
      2445       224  PNM       O13             0.3701628529        6.3429733418       -6.2636904975  S25       523             1.0000000000
      2446       224  PNM       N14            -2.9728417657       10.0004898275       -2.9176775138  S25       523             1.0000000000
      2447       224  PNM       C15            -3.5418179241       11.1648153913       -3.2813565455  S25       523             1.0000000000
      2448       224  PNM       O16            -4.7049131474       11.1827679267       -3.8104872206  S25       523             1.0000000000
      2449       224  PNM       C17            -2.8008216097       12.4543423522       -3.0385393084  S25       523             1.0000000000
      2450       224  PNM       C18            -1.7866386292       12.7346606712       -4.1157097257  S25       523             1.0000000000
      2451       224  PNM       C19            -0.4940755707       13.1497676722       -3.7690377993  S25       523             1.0000000000
      2452       224  PNM       C20             0.4576213872       13.3884684574       -4.7612524939  S25       523             1.0000000000
      2453       224  PNM       C21             0.1304714736       13.2005889176       -6.1044992419  S25       523             1.0000000000
      2454       224  PNM       C22            -1.1664472833       12.8223499205       -6.4586467507  S25       523             1.0000000000
      2455       224  PNM       C23            -2.1293162121       12.6062244364       -5.4708556431  S25       523             1.0000000000
      2456       224  PNM       H24            -0.8028579625        8.0828790725       -4.6545486831  S25       523             1.0000000000
      2457       224  PNM       H25            -0.9164397618        9.7639842913       -7.9442521347  S25       523             1.0000000000
      2458       224  PNM       H26             0.1454638461        8.5093873814       -7.2706663277  S25       523             1.0000000000
      2459       224  PNM       H27            -0.2915365621        9.9329365020       -6.2984533255  S25       523             1.0000000000
      2460       224  PNM       H28            -2.8595488613        8.3406864748       -8.4470484027  S25       523             1.0000000000
      2461       224  PNM       H29            -3.3227852143        7.0420095874       -7.3298480162  S25       523             1.0000000000
      2462       224  PNM       H30            -1.7279864393        7.0164151737       -8.1211388658  S25       523             1.0000000000
      2463       224  PNM       H31            -4.7844287900        8.0083369585       -4.9618695483  S25       523             1.0000000000
      2464       224  PNM       H32            -4.6152239226        8.7107914727       -2.6039863630  S25       523             1.0000000000
      2465       224  PNM       H33            -2.3021978508       12.4271903126       -2.0546350558  S25       523             1.0000000000
      2466       224  PNM       H34            -3.5386938869       13.2750264658       -3.0087550206  S25       523             1.0000000000
      2467       224  PNM       H35            -0.2309364141       13.2924475197       -2.7145178523  S25       523             1.0000000000
      2468       224  PNM       H36             1.4687500842       13.7050703020       -4.4826093844  S25       523             1.0000000000
      2469       224  PNM       H37             0.8896394826       13.3610287790       -6.8757278605  S25       523             1.0000000000
      2470       224  PNM       H38            -1.4306198384       12.6957576186       -7.5155203802  S25       523             1.0000000000
      2471       224  PNM       H39            -3.1576819968       12.3495309529       -5.7517575896  S25       523             1.0000000000
      2472       224  PNM       H40            -2.0320511712        9.9610817367       -2.4764515005  S25       523             1.0000000000
      2473       225  TIP3      OH2            -4.3999607032        7.7052472864       -0.1204754385  S25       290             1.0000000000
      2474       225  TIP3      H1             -5.7850815660        7.4365586345        0.0535254505  S25       290             1.0000000000
      2475       225  TIP3      H2             -3.8437952596        8.3467822131        0.4320542645  S25       290             1.0000000000
      2476       226  SER       CB             -2.8831084845        5.1204767353       -2.1915720874  S26       70              1.0000000000
      2477       226  SER       HB1            -3.4557089229        4.3035007437       -2.6712953273  S26       70              1.0000000000
      2478       226  SER       HB2            -1.9070688463        5.2309486613       -2.6747892343  S26       70              1.0000000000
      2479       226  SER       OG             -3.6584935401        6.3544615413       -2.3757795569  S26       70              1.0000000000
      2480       226  SER       HG1            -3.8660697203        7.2769559622       -0.8345330147  S26       70              1.0000000000
      2481       226  SER       QQH1           -2.7595851945        4.9193547741       -1.1104815466  S26       70              1.0000000000
      2482       227  LYS       CD             -6.4261741408        3.4546294080       -2.0339159102  S26       73              1.0000000000
      2483       227  LYS       HD1            -7.2168623742        3.0434829689       -2.6678043299  S26       73              1.0000000000
      2484       227  LYS       HD2            -5.4680453293        3.2910195181       -2.5430543075  S26       73              1.0000000000
      2485       227  LYS       QQH2           -6.4290933137        2.9179113581       -1.0783065998  S26       73              1.0000000000
      2486       227  LYS       CE             -6.6562277121        4.9384442008       -1.8224637227  S26       73              1.0000000000
      2487       227  LYS       HE1            -6.1142079713        5.3097955177       -0.9355412878  S26       73              1.0000000000
      2488       227  LYS       HE2            -7.7288055388        5.1522258232       -1.6655951736  S26       73              1.0000000000
      2489       227  LYS       NZ             -6.2056412533        5.7394231935       -2.9630463894  S26       73              1.0000000000
      2490       227  LYS       HZ1            -6.6927764137        5.5052449696       -3.8505408630  S26       73              1.0000000000
      2491       227  LYS       HZ2            -5.1578679779        5.6623330718       -3.1300009635  S26       73              1.0000000000
      2492       227  LYS       HZ3            -6.4022357397        6.7541962863       -2.7905919331  S26       73              1.0000000000
      2493       228  SER       CB             -4.5552327816        4.7173031682       -6.2862532247  S26       130             1.0000000000
      2494       228  SER       HB1            -4.5824827874        5.6819394944       -6.8105892681  S26       130             1.0000000000
      2495       228  SER       HB2            -3.8072401017        4.0698372234       -6.7777604608  S26       130             1.0000000000
      2496       228  SER       OG             -4.1608401071        4.9138474911       -4.8883792221  S26       130             1.0000000000
      2497       228  SER       HG1            -3.5083421624        5.7101488783       -4.8766384193  S26       130             1.0000000000
      2498       228  SER       QQH3           -5.5430399411        4.2293333700       -6.3137424523  S26       130             1.0000000000
      2499       229  GLU       CB             -9.7623846636        9.2751787240        0.9212657780  S26       166             1.0000000000
      2500       229  GLU       HB1            -9.4093114523        9.8853470529        0.0815154279  S26       166             1.0000000000
      2501       229  GLU       HB2           -10.8085751173        9.0286310829        0.7361265438  S26       166             1.0000000000
      2502       229  GLU       QQH4           -9.6725617612        9.8175213463        1.8681345227  S26       166             1.0000000000
      2503       229  GLU       CG             -8.9423105451        8.0025828313        0.9342311376  S26       166             1.0000000000
      2504       229  GLU       HG1            -9.3453771489        7.2999452763        0.1896533840  S26       166             1.0000000000
      2505       229  GLU       HG2            -9.0148016363        7.4889684387        1.9079990648  S26       166             1.0000000000
      2506       229  GLU       CD             -7.4964911268        8.2496859465        0.6089819610  S26       166             1.0000000000
      2507       229  GLU       OE1            -6.9335133805        9.3356609688        0.7241458209  S26       166             1.0000000000
      2508       229  GLU       OE2            -6.8169870111        7.1633787829        0.1751305873  S26       166             1.0000000000
      2509       230  ASN       CB             -2.5518276488       11.8472240230        1.5698319643  S26       170             1.0000000000
      2510       230  ASN       HB1            -1.5605803997       11.7682045225        1.1121150885  S26       170             1.0000000000
      2511       230  ASN       HB2            -3.0164463706       12.7844543600        1.2506114675  S26       170             1.0000000000
      2512       230  ASN       QQH5           -2.4614186636       11.8291159976        2.6626822669  S26       170             1.0000000000
      2513       230  ASN       CG             -3.3928853809       10.6790514794        1.1181594052  S26       170             1.0000000000
      2514       230  ASN       OD1            -3.0165431508        9.4902413666        1.2797631091  S26       170             1.0000000000
      2515       230  ASN       ND2            -4.5750006096       10.9588442097        0.5327654565  S26       170             1.0000000000
      2516       230  ASN       HD21           -5.2276376826       10.1961227574        0.2865793784  S26       170             1.0000000000
      2517       230  ASN       HD22           -4.8422866526       11.9323614569        0.3265317428  S26       170             1.0000000000
      2518       231  LYS       CE             -3.1243584403        1.7901416174       -4.5006119320  S26       234             1.0000000000
      2519       231  LYS       HE1            -3.4816777023        2.0035747336       -3.4859556964  S26       234             1.0000000000
      2520       231  LYS       HE2            -3.9871178652        1.7558593046       -5.1765586625  S26       234             1.0000000000
      2521       231  LYS       NZ             -2.2460718880        2.8642645405       -4.9481331892  S26       234             1.0000000000
      2522       231  LYS       HZ1            -1.8446396863        2.6685577345       -5.8952416443  S26       234             1.0000000000
      2523       231  LYS       HZ2            -1.4287185555        3.0219354862       -4.3165606739  S26       234             1.0000000000
      2524       231  LYS       HZ3            -2.7701785424        3.7865424621       -4.9918546309  S26       234             1.0000000000
      2525       231  LYS       QQH6           -2.5810651999        0.8364080883       -4.5057401726  S26       234             1.0000000000
      2526       232  SER       CB              2.4171971843        3.5138134838       -5.9396403437  S26       235             1.0000000000
      2527       232  SER       HB1             3.1094555458        2.8650709607       -6.5014702171  S26       235             1.0000000000
      2528       232  SER       HB2             2.9608638547        4.4362736660       -5.6714979680  S26       235             1.0000000000
      2529       232  SER       OG              1.2898259011        3.7987364244       -6.7778976696  S26       235             1.0000000000
      2530       232  SER       HG1             0.8357813554        4.6271042302       -6.4563661276  S26       235             1.0000000000
      2531       232  SER       QQH7            2.1053815641        2.9971617678       -5.0019221217  S26       235             1.0000000000
      2532       233  PNM       S1             -3.1437244968        9.6361297754       -5.8281441019  S26       523             1.0000000000
      2533       233  PNM       C2             -1.8752589853        8.4508696202       -6.5238839136  S26       523             1.0000000000
      2534       233  PNM       C3             -1.5338623860        7.5333823970       -5.3139234493  S26       523             1.0000000000
      2535       233  PNM       N4             -2.7807144346        7.2614511988       -4.5588979313  S26       523             1.0000000000
      2536       233  PNM       C5             -3.7786116862        8.3844220299       -4.6793574689  S26       523             1.0000000000
      2537       233  PNM       C6             -3.6496249532        8.7401284327       -3.1645730812  S26       523             1.0000000000
      2538       233  PNM       C7             -2.7182675275        7.5130628647       -2.9873743161  S26       523             1.0000000000
      2539       233  PNM       O8             -1.5802299451        7.5405477741       -2.3550087160  S26       523             1.0000000000
      2540       233  PNM       C9             -2.4874930154        7.6648040494       -7.6723252326  S26       523             1.0000000000
      2541       233  PNM       C10            -0.6622671987        9.2099172270       -7.0304673709  S26       523             1.0000000000
      2542       233  PNM       C11            -0.8680682659        6.2521242427       -5.7719708800  S26       523             1.0000000000
      2543       233  PNM       O12            -1.4509649041        5.1476746518       -5.6771404081  S26       523             1.0000000000
      2544       233  PNM       O13             0.3728109544        6.3461409890       -6.2641895903  S26       523             1.0000000000
      2545       233  PNM       N14            -2.9698978415        9.9940403475       -2.9206480426  S26       523             1.0000000000
      2546       233  PNM       C15            -3.5394719161       11.1594941384       -3.2809440579  S26       523             1.0000000000
      2547       233  PNM       O16            -4.7042465688       11.1791861729       -3.8070687823  S26       523             1.0000000000
      2548       233  PNM       C17            -2.7994846362       12.4499710692       -3.0380828498  S26       523             1.0000000000
      2549       233  PNM       C18            -1.7861155770       12.7326034369       -4.1155233761  S26       523             1.0000000000
      2550       233  PNM       C19            -0.4938875121       13.1489669270       -3.7690303562  S26       523             1.0000000000
      2551       233  PNM       C20             0.4575067136       13.3885624543       -4.7613297957  S26       523             1.0000000000
      2552       233  PNM       C21             0.1302969104       13.2007509082       -6.1045666447  S26       523             1.0000000000
      2553       233  PNM       C22            -1.1665289032       12.8220653734       -6.4585739535  S26       523             1.0000000000
      2554       233  PNM       C23            -2.1290453352       12.6048272262       -5.4706790828  S26       523             1.0000000000
      2555       233  PNM       H24            -0.8246917645        8.0754232247       -4.6431317068  S26       523             1.0000000000
      2556       233  PNM       H25            -0.9145798206        9.7630293944       -7.9421382018  S26       523             1.0000000000
      2557       233  PNM       H26             0.1459400632        8.5075821134       -7.2681781434  S26       523             1.0000000000
      2558       233  PNM       H27            -0.2922746602        9.9306943197       -6.2955310760  S26       523             1.0000000000
      2559       233  PNM       H28            -2.8595948442        8.3418379383       -8.4492681933  S26       523             1.0000000000
      2560       233  PNM       H29            -3.3228693367        7.0416468046       -7.3335557310  S26       523             1.0000000000
      2561       233  PNM       H30            -1.7277357583        7.0174375023       -8.1243649296  S26       523             1.0000000000
      2562       233  PNM       H31            -4.7914332864        8.0148869564       -4.9578123129  S26       523             1.0000000000
      2563       233  PNM       H32            -4.6185251660        8.7142755964       -2.6133915903  S26       523             1.0000000000
      2564       233  PNM       H33            -2.3005578253       12.4236159442       -2.0543037626  S26       523             1.0000000000
      2565       233  PNM       H34            -3.5385133269       13.2696112677       -3.0077716025  S26       523             1.0000000000
      2566       233  PNM       H35            -0.2306081882       13.2915391183       -2.7145182289  S26       523             1.0000000000
      2567       233  PNM       H36             1.4685489330       13.7055338659       -4.4827473887  S26       523             1.0000000000
      2568       233  PNM       H37             0.8893691900       13.3614297112       -6.8758598204  S26       523             1.0000000000
      2569       233  PNM       H38            -1.4308077239       12.6956617889       -7.5154458980  S26       523             1.0000000000
      2570       233  PNM       H39            -3.1572155319       12.3472877992       -5.7515438434  S26       523             1.0000000000
      2571       233  PNM       H40            -2.0279649629        9.9524303966       -2.4816342064  S26       523             1.0000000000
      2572       234  TIP3      OH2            -4.3963277381        7.7084777125       -0.1146954464  S26       290             1.0000000000
      2573       234  TIP3      H1             -5.7930142086        7.4349109642        0.0564710416  S26       290             1.0000000000
      2574       234  TIP3      H2             -3.8438178091        8.3518127783        0.4407238339  S26       290             1.0000000000
      2575       235  SER       CB             -2.8806118794        5.1246485539       -2.1929091023  S27       70              1.0000000000
      2576       235  SER       HB1            -3.4615889865        4.3147346998       -2.6714534696  S27       70              1.0000000000
      2577       235  SER       HB2            -1.9055081653        5.2285838778       -2.6784794257  S27       70              1.0000000000
      2578       235  SER       OG             -3.6481855247        6.3665735276       -2.3757596618  S27       70              1.0000000000
      2579       235  SER       HG1            -3.8579100412        7.2786144920       -0.8237545707  S27       70              1.0000000000
      2580       235  SER       QQH1           -2.7578074207        4.9251659226       -1.1117599597  S27       70              1.0000000000
      2581       236  LYS       CD             -6.4253583411        3.4534267488       -2.0352963584  S27       73              1.0000000000
      2582       236  LYS       HD1            -7.2186392703        3.0442304589       -2.6672652223  S27       73              1.0000000000
      2583       236  LYS       HD2            -5.4688542718        3.2853918986       -2.5460777671  S27       73              1.0000000000
      2584       236  LYS       QQH2           -6.4288631293        2.9188821254       -1.0784285352  S27       73              1.0000000000
      2585       236  LYS       CE             -6.6480142569        4.9386875157       -1.8269616418  S27       73              1.0000000000
      2586       236  LYS       HE1            -6.1000793931        5.3104915486       -0.9438070608  S27       73              1.0000000000
      2587       236  LYS       HE2            -7.7187062593        5.1583762655       -1.6651609214  S27       73              1.0000000000
      2588       236  LYS       NZ             -6.2023673187        5.7320385866       -2.9755124714  S27       73              1.0000000000
      2589       236  LYS       HZ1            -6.7272525340        5.5188478242       -3.8472700830  S27       73              1.0000000000
      2590       236  LYS       HZ2            -5.1720028115        5.6097164693       -3.1963749801  S27       73              1.0000000000
      2591       236  LYS       HZ3            -6.3616296924        6.7512433550       -2.7940801590  S27       73              1.0000000000
      2592       237  SER       CB             -4.5532521741        4.7224295678       -6.2800526542  S27       130             1.0000000000
      2593       237  SER       HB1            -4.5811828241        5.6829262052       -6.8120644161  S27       130             1.0000000000
      2594       237  SER       HB2            -3.8057354269        4.0721922436       -6.7685218721  S27       130             1.0000000000
      2595       237  SER       OG             -4.1517507445        4.9321378541       -4.8790318230  S27       130             1.0000000000
      2596       237  SER       HG1            -3.5022816343        5.8035202611       -4.8593453347  S27       130             1.0000000000
      2597       237  SER       QQH3           -5.5430846526        4.2349086348       -6.3029947418  S27       130             1.0000000000
      2598       238  GLU       CB             -9.7631456787        9.2756244793        0.9212853899  S27       166             1.0000000000
      2599       238  GLU       HB1            -9.4099279946        9.8856372689        0.0814579636  S27       166             1.0000000000
      2600       238  GLU       HB2           -10.8093933846        9.0292480992        0.7361681844  S27       166             1.0000000000
      2601       238  GLU       QQH4           -9.6731301824        9.8180202251        1.8681276273  S27       166             1.0000000000
      2602       238  GLU       CG             -8.9435074561        8.0028987554        0.9344157851  S27       166             1.0000000000
      2603       238  GLU       HG1            -9.3464066835        7.3002514510        0.1897274332  S27       166             1.0000000000
      2604       238  GLU       HG2            -9.0159899713        7.4892846192        1.9082134041  S27       166             1.0000000000
      2605       238  GLU       CD             -7.4980496819        8.2498491129        0.6096107575  S27       166             1.0000000000
      2606       238  GLU       OE1            -6.9337419719        9.3350173559        0.7242124141  S27       166             1.0000000000
      2607       238  GLU       OE2            -6.8193596363        7.1623379217        0.1761127364  S27       166             1.0000000000
      2608       239  ASN       CB             -2.5516790846       11.8478067700        1.5699597280  S27       170             1.0000000000
      2609       239  ASN       HB1            -1.5604155844       11.7686905282        1.1122384717  S27       170             1.0000000000
      2610       239  ASN       HB2            -3.0162887624       12.7850761617        1.2508117860  S27       170             1.0000000000
      2611       239  ASN       QQH5           -2.4613418258       11.8294461591        2.6628033158  S27       170             1.0000000000
      2612       239  ASN       CG             -3.3926346466       10.6798391777        1.1184472051  S27       170             1.0000000000
      2613       239  ASN       OD1            -3.0161549053        9.4909026070        1.2809146542  S27       170             1.0000000000
      2614       239  ASN       ND2            -4.5743166183       10.9590209987        0.5321937250  S27       170             1.0000000000
      2615       239  ASN       HD21           -5.2272808240       10.1962619101        0.2871204632  S27       170             1.0000000000
      2616       239  ASN       HD22           -4.8421991774       11.9325282406        0.3265063372  S27       170             1.0000000000
      2617       240  LYS       CE             -3.1264010846        1.7912952391       -4.5002880766  S27       234             1.0000000000
      2618       240  LYS       HE1            -3.4837334684        2.0018156855       -3.4849947669  S27       234             1.0000000000
      2619       240  LYS       HE2            -3.9897082523        1.7551421543       -5.1753722126  S27       234             1.0000000000
      2620       240  LYS       NZ             -2.2545198157        2.8711435882       -4.9468970616  S27       234             1.0000000000
      2621       240  LYS       HZ1            -1.8572582078        2.6813493706       -5.8964274635  S27       234             1.0000000000
      2622       240  LYS       HZ2            -1.4351381306        3.0285604438       -4.3185240911  S27       234             1.0000000000
      2623       240  LYS       HZ3            -2.7877061929        3.7936061928       -4.9823817033  S27       234             1.0000000000
      2624       240  LYS       QQH6           -2.5795969771        0.8393034039       -4.5074339595  S27       234             1.0000000000
      2625       241  SER       CB              2.4172337593        3.5139433926       -5.9397086548  S27       235             1.0000000000
      2626       241  SER       HB1             3.1094700556        2.8650581565       -6.5014755506  S27       235             1.0000000000
      2627       241  SER       HB2             2.9613450779        4.4361568537       -5.6712311521  S27       235             1.0000000000
      2628       241  SER       OG              1.2903685366        3.7993793702       -6.7780961367  S27       235             1.0000000000
      2629       241  SER       HG1             0.8352816449        4.6267255724       -6.4556060651  S27       235             1.0000000000
      2630       241  SER       QQH7            2.1052461561        2.9972398907       -5.0020141424  S27       235             1.0000000000
      2631       242  PNM       S1             -3.1441389063        9.6333331029       -5.8274153352  S27       523             1.0000000000
      2632       242  PNM       C2             -1.8754866681        8.4499790959       -6.5258800520  S27       523             1.0000000000
      2633       242  PNM       C3             -1.5411391096        7.5270287408       -5.3188638538  S27       523             1.0000000000
      2634       242  PNM       N4             -2.7970524887        7.2364677360       -4.5897741145  S27       523             1.0000000000
      2635       242  PNM       C5             -3.7781319117        8.3772145215       -4.6787762226  S27       523             1.0000000000
      2636       242  PNM       C6             -3.6481455621        8.7359318802       -3.1673075161  S27       523             1.0000000000
      2637       242  PNM       C7             -2.7354593916        7.5024975906       -2.9519673913  S27       523             1.0000000000
      2638       242  PNM       O8             -1.5826462104        7.5404742420       -2.3534735305  S27       523             1.0000000000
      2639       242  PNM       C9             -2.4877798599        7.6651773014       -7.6747308513  S27       523             1.0000000000
      2640       242  PNM       C10            -0.6617671929        9.2091221155       -7.0295096735  S27       523             1.0000000000
      2641       242  PNM       C11            -0.8667260830        6.2490268145       -5.7741202077  S27       523             1.0000000000
      2642       242  PNM       O12            -1.4439445472        5.1453684530       -5.6780241419  S27       523             1.0000000000
      2643       242  PNM       O13             0.3757329738        6.3490188776       -6.2646882277  S27       523             1.0000000000
      2644       242  PNM       N14            -2.9676498974        9.9900786035       -2.9226200252  S27       523             1.0000000000
      2645       242  PNM       C15            -3.5383251399       11.1567023121       -3.2808942197  S27       523             1.0000000000
      2646       242  PNM       O16            -4.7033955468       11.1765887573       -3.8051073983  S27       523             1.0000000000
      2647       242  PNM       C17            -2.7987785517       12.4474723346       -3.0378414009  S27       523             1.0000000000
      2648       242  PNM       C18            -1.7857467918       12.7313520065       -4.1154682114  S27       523             1.0000000000
      2649       242  PNM       C19            -0.4937413282       13.1484873540       -3.7690138073  S27       523             1.0000000000
      2650       242  PNM       C20             0.4574723044       13.3886339682       -4.7613688397  S27       523             1.0000000000
      2651       242  PNM       C21             0.1302465165       13.2008515503       -6.1045982292  S27       523             1.0000000000
      2652       242  PNM       C22            -1.1665032676       12.8219158461       -6.4585670466  S27       523             1.0000000000
      2653       242  PNM       C23            -2.1288358745       12.6039754589       -5.4706275283  S27       523             1.0000000000
      2654       242  PNM       H24            -0.8468875134        8.0682894928       -4.6314407566  S27       523             1.0000000000
      2655       242  PNM       H25            -0.9130942636        9.7628045880       -7.9410770711  S27       523             1.0000000000
      2656       242  PNM       H26             0.1462280382        8.5064393924       -7.2666013155  S27       523             1.0000000000
      2657       242  PNM       H27            -0.2925204630        9.9293399478       -6.2937140711  S27       523             1.0000000000
      2658       242  PNM       H28            -2.8599251260        8.3426064718       -8.4512453185  S27       523             1.0000000000
      2659       242  PNM       H29            -3.3225119653        7.0413950449       -7.3358842920  S27       523             1.0000000000
      2660       242  PNM       H30            -1.7274344162        7.0185002244       -8.1266685025  S27       523             1.0000000000
      2661       242  PNM       H31            -4.7963309370        8.0201881160       -4.9526736466  S27       523             1.0000000000
      2662       242  PNM       H32            -4.6204363403        8.7164452968       -2.6211560766  S27       523             1.0000000000
      2663       242  PNM       H33            -2.2997856080       12.4214019016       -2.0541179694  S27       523             1.0000000000
      2664       242  PNM       H34            -3.5383968676       13.2665673181       -3.0072048460  S27       523             1.0000000000
      2665       242  PNM       H35            -0.2304809621       13.2911492425       -2.7145160360  S27       523             1.0000000000
      2666       242  PNM       H36             1.4683862744       13.7059249406       -4.4827705659  S27       523             1.0000000000
      2667       242  PNM       H37             0.8892346275       13.3617513255       -6.8759062292  S27       523             1.0000000000
      2668       242  PNM       H38            -1.4309081645       12.6958103920       -7.5154153235  S27       523             1.0000000000
      2669       242  PNM       H39            -3.1569707430       12.3463586782       -5.7515568824  S27       523             1.0000000000
      2670       242  PNM       H40            -2.0253561318        9.9485940513       -2.4843876238  S27       523             1.0000000000
      2671       243  TIP3      OH2            -4.3935807837        7.7111014928       -0.1109750807  S27       290             1.0000000000
      2672       243  TIP3      H1             -5.7997797938        7.4332516945        0.0581585981  S27       290             1.0000000000
      2673       243  TIP3      H2             -3.8435583852        8.3549437732        0.4473652644  S27       290             1.0000000000
      2674       244  SER       CB             -2.8796383910        5.1260904562       -2.1936105889  S28       70              1.0000000000
      2675       244  SER       HB1            -3.4651495791        4.3233228231       -2.6730538669  S28       70              1.0000000000
      2676       244  SER       HB2            -1.9050582575        5.2257511533       -2.6802982051  S28       70              1.0000000000
      2677       244  SER       OG             -3.6421568895        6.3737701203       -2.3748936381  S28       70              1.0000000000
      2678       244  SER       HG1            -3.8548097528        7.2753837705       -0.8155605713  S28       70              1.0000000000
      2679       244  SER       QQH1           -2.7569879188        4.9283309381       -1.1121828962  S28       70              1.0000000000
      2680       245  LYS       CD             -6.4248609954        3.4525952315       -2.0360504439  S28       73              1.0000000000
      2681       245  LYS       HD1            -7.2195059497        3.0447328732       -2.6670951264  S28       73              1.0000000000
      2682       245  LYS       HD2            -5.4695561481        3.2827173667       -2.5483615728  S28       73              1.0000000000
      2683       245  LYS       QQH2           -6.4289502416        2.9193831748       -1.0781010694  S28       73              1.0000000000
      2684       245  LYS       CE             -6.6431396225        4.9386469610       -1.8300762332  S28       73              1.0000000000
      2685       245  LYS       HE1            -6.0930892404        5.3099823064       -0.9479100338  S28       73              1.0000000000
      2686       245  LYS       HE2            -7.7129064086        5.1614795911       -1.6653096968  S28       73              1.0000000000
      2687       245  LYS       NZ             -6.1996684876        5.7263259363       -2.9837534513  S28       73              1.0000000000
      2688       245  LYS       HZ1            -6.7472645907        5.5263145004       -3.8453368578  S28       73              1.0000000000
      2689       245  LYS       HZ2            -5.1819231629        5.5707635314       -3.2502132775  S28       73              1.0000000000
      2690       245  LYS       HZ3            -6.3354513038        6.7465173057       -2.7973917892  S28       73              1.0000000000
      2691       246  SER       CB             -4.5529827481        4.7245694583       -6.2753799999  S28       130             1.0000000000
      2692       246  SER       HB1            -4.5813230614        5.6834597186       -6.8142747894  S28       130             1.0000000000
      2693       246  SER       HB2            -3.8062563362        4.0724978811       -6.7653935019  S28       130             1.0000000000
      2694       246  SER       OG             -4.1474707934        4.9391236640       -4.8707151367  S28       130             1.0000000000
      2695       246  SER       HG1            -3.4071221089        6.0027079755       -4.8340702806  S28       130             1.0000000000
      2696       246  SER       QQH3           -5.5470047717        4.2379003308       -6.3025076640  S28       130             1.0000000000
      2697       247  GLU       CB             -9.7634531376        9.2758524122        0.9212799508  S28       166             1.0000000000
      2698       247  GLU       HB1            -9.4101853339        9.8857545726        0.0813735965  S28       166             1.0000000000
      2699       247  GLU       HB2           -10.8096906000        9.0294292161        0.7361643895  S28       166             1.0000000000
      2700       247  GLU       QQH4           -9.6733144106        9.8183372760        1.8680948581  S28       166             1.0000000000
      2701       247  GLU       CG             -8.9440325267        8.0030874993        0.9344840881  S28       166             1.0000000000
      2702       247  GLU       HG1            -9.3467505234        7.3003958852        0.1897961412  S28       166             1.0000000000
      2703       247  GLU       HG2            -9.0163565681        7.4894531036        1.9083067404  S28       166             1.0000000000
      2704       247  GLU       CD             -7.4988917544        8.2497288647        0.6098373965  S28       166             1.0000000000
      2705       247  GLU       OE1            -6.9336389764        9.3347357922        0.7241410739  S28       166             1.0000000000
      2706       247  GLU       OE2            -6.8209737864        7.1619880632        0.1767993099  S28       166             1.0000000000
      2707       248  ASN       CB             -2.5515980541       11.8480573230        1.5700051215  S28       170             1.0000000000
      2708       248  ASN       HB1            -1.5602765993       11.7688852188        1.1123810224  S28       170             1.0000000000
      2709       248  ASN       HB2            -3.0161905417       12.7853472663        1.2508751636  S28       170             1.0000000000
      2710       248  ASN       QQH5           -2.4614665144       11.8294707157        2.6628146882  S28       170             1.0000000000
      2711       248  ASN       CG             -3.3925662105       10.6802736596        1.1186698215  S28       170             1.0000000000
      2712       248  ASN       OD1            -3.0157132912        9.4911775594        1.2811816229  S28       170             1.0000000000
      2713       248  ASN       ND2            -4.5739678272       10.9589931252        0.5319105801  S28       170             1.0000000000
      2714       248  ASN       HD21           -5.2280899237       10.1963136837        0.2889947865  S28       170             1.0000000000
      2715       248  ASN       HD22           -4.8427922426       11.9326003856        0.3277164945  S28       170             1.0000000000
      2716       249  LYS       CE             -3.1277169567        1.7918925185       -4.5001090225  S28       234             1.0000000000
      2717       249  LYS       HE1            -3.4849845757        2.0008286582       -3.4843867125  S28       234             1.0000000000
      2718       249  LYS       HE2            -3.9913594185        1.7553465138       -5.1746770247  S28       234             1.0000000000
      2719       249  LYS       NZ             -2.2613195327        2.8762096851       -4.9460789271  S28       234             1.0000000000
      2720       249  LYS       HZ1            -1.8681576247        2.6894634132       -5.8967670692  S28       234             1.0000000000
      2721       249  LYS       HZ2            -1.4417958547        3.0326203904       -4.3196151845  S28       234             1.0000000000
      2722       249  LYS       HZ3            -2.8123547583        3.8015428431       -4.9746939685  S28       234             1.0000000000
      2723       249  LYS       QQH6           -2.5791715875        0.8403317369       -4.5083337988  S28       234             1.0000000000
      2724       250  SER       CB              2.4173373490        3.5139142156       -5.9397565287  S28       235             1.0000000000
      2725       250  SER       HB1             3.1095374020        2.8650534338       -6.5015365845  S28       235             1.0000000000
      2726       250  SER       HB2             2.9617961132        4.4361101990       -5.6710121651  S28       235             1.0000000000
      2727       250  SER       OG              1.2909661402        3.7996885265       -6.7783053069  S28       235             1.0000000000
      2728       250  SER       HG1             0.8345594349        4.6249434746       -6.4547790151  S28       235             1.0000000000
      2729       250  SER       QQH7            2.1051971867        2.9972488598       -5.0022352348  S28       235             1.0000000000
      2730       251  PNM       S1             -3.1442831131        9.6319656160       -5.8268376919  S28       523             1.0000000000
      2731       251  PNM       C2             -1.8754001640        8.4498100146       -6.5279504922  S28       523             1.0000000000
      2732       251  PNM       C3             -1.5455048976        7.5226369471       -5.3231610227  S28       523             1.0000000000
      2733       251  PNM       N4             -2.8083806073        7.2163615594       -4.6133154240  S28       523             1.0000000000
      2734       251  PNM       C5             -3.7780666524        8.3717808282       -4.6781319998  S28       523             1.0000000000
      2735       251  PNM       C6             -3.6466575101        8.7338509505       -3.1686414496  S28       523             1.0000000000
      2736       251  PNM       C7             -2.7457730903        7.4985757601       -2.9224935498  S28       523             1.0000000000
      2737       251  PNM       O8             -1.5847069727        7.5409616583       -2.3546037223  S28       523             1.0000000000
      2738       251  PNM       C9             -2.4880963247        7.6653270587       -7.6761911927  S28       523             1.0000000000
      2739       251  PNM       C10            -0.6612554639        9.2090913984       -7.0292984055  S28       523             1.0000000000
      2740       251  PNM       C11            -0.8654269788        6.2444937015       -5.7762646497  S28       523             1.0000000000
      2741       251  PNM       O12            -1.4391483342        5.1458402457       -5.6783488398  S28       523             1.0000000000
      2742       251  PNM       O13             0.3779046249        6.3514216180       -6.2649312791  S28       523             1.0000000000
      2743       251  PNM       N14            -2.9662022395        9.9881953014       -2.9236673991  S28       523             1.0000000000
      2744       251  PNM       C15            -3.5384207557       11.1562800279       -3.2810735186  S28       523             1.0000000000
      2745       251  PNM       O16            -4.7023455880       11.1749267198       -3.8043407598  S28       523             1.0000000000
      2746       251  PNM       C17            -2.7985761612       12.4465036619       -3.0377296475  S28       523             1.0000000000
      2747       251  PNM       C18            -1.7855044244       12.7307386218       -4.1155176029  S28       523             1.0000000000
      2748       251  PNM       C19            -0.4936145077       13.1482423319       -3.7689957191  S28       523             1.0000000000
      2749       251  PNM       C20             0.4575001806       13.3886419307       -4.7613965716  S28       523             1.0000000000
      2750       251  PNM       C21             0.1302885144       13.2008559840       -6.1046199014  S28       523             1.0000000000
      2751       251  PNM       C22            -1.1664109685       12.8218191657       -6.4586236514  S28       523             1.0000000000
      2752       251  PNM       C23            -2.1286889734       12.6035230928       -5.4706659212  S28       523             1.0000000000
      2753       251  PNM       H24            -0.8635698557        8.0631056189       -4.6232253502  S28       523             1.0000000000
      2754       251  PNM       H25            -0.9126201186        9.7627400061       -7.9407604473  S28       523             1.0000000000
      2755       251  PNM       H26             0.1460398130        8.5056027848       -7.2658734686  S28       523             1.0000000000
      2756       251  PNM       H27            -0.2923937012        9.9289760167       -6.2929661439  S28       523             1.0000000000
      2757       251  PNM       H28            -2.8600092082        8.3433034924       -8.4522690692  S28       523             1.0000000000
      2758       251  PNM       H29            -3.3219917483        7.0408344167       -7.3369586740  S28       523             1.0000000000
      2759       251  PNM       H30            -1.7268233041        7.0195142124       -8.1275052583  S28       523             1.0000000000
      2760       251  PNM       H31            -4.7962746744        8.0195545425       -4.9491105608  S28       523             1.0000000000
      2761       251  PNM       H32            -4.6207037226        8.7167707641       -2.6261133593  S28       523             1.0000000000
      2762       251  PNM       H33            -2.2996512112       12.4202514374       -2.0540687066  S28       523             1.0000000000
      2763       251  PNM       H34            -3.5382442593       13.2655107136       -3.0069497789  S28       523             1.0000000000
      2764       251  PNM       H35            -0.2305195652       13.2911428314       -2.7145280871  S28       523             1.0000000000
      2765       251  PNM       H36             1.4682648946       13.7062206102       -4.4827568269  S28       523             1.0000000000
      2766       251  PNM       H37             0.8891318029       13.3619846954       -6.8759712024  S28       523             1.0000000000
      2767       251  PNM       H38            -1.4310205302       12.6961121857       -7.5154180310  S28       523             1.0000000000
      2768       251  PNM       H39            -3.1570226641       12.3466986670       -5.7517598463  S28       523             1.0000000000
      2769       251  PNM       H40            -2.0244167132        9.9484815442       -2.4842329499  S28       523             1.0000000000
      2770       252  TIP3      OH2            -4.3917948407        7.7128664691       -0.1092937031  S28       290             1.0000000000
      2771       252  TIP3      H1             -5.8064000645        7.4309902374        0.0589162933  S28       290             1.0000000000
      2772       252  TIP3      H2             -3.8434603420        8.3558690011        0.4517973703  S28       290             1.0000000000
      2773       253  SER       CB             -2.8791778134        5.1271544394       -2.1942389241  S29       70              1.0000000000
      2774       253  SER       HB1            -3.4699879708        4.3318507524       -2.6751099046  S29       70              1.0000000000
      2775       253  SER       HB2            -1.9053012997        5.2226058334       -2.6825276882  S29       70              1.0000000000
      2776       253  SER       OG             -3.6366456128        6.3801840543       -2.3738988574  S29       70              1.0000000000
      2777       253  SER       HG1            -3.8502481929        7.2693024352       -0.8046152989  S29       70              1.0000000000
      2778       253  SER       QQH1           -2.7559698001        4.9307903073       -1.1125786640  S29       70              1.0000000000
      2779       254  LYS       CD             -6.4246079585        3.4513601243       -2.0368788076  S29       73              1.0000000000
      2780       254  LYS       HD1            -7.2211295103        3.0449841205       -2.6664017795  S29       73              1.0000000000
      2781       254  LYS       HD2            -5.4711825959        3.2782404923       -2.5513881464  S29       73              1.0000000000
      2782       254  LYS       QQH2           -6.4291338816        2.9196848138       -1.0776623203  S29       73              1.0000000000
      2783       254  LYS       CE             -6.6374737539        4.9384615963       -1.8338191402  S29       73              1.0000000000
      2784       254  LYS       HE1            -6.0825742327        5.3090867323       -0.9541659124  S29       73              1.0000000000
      2785       254  LYS       HE2            -7.7060330264        5.1659146438       -1.6651464173  S29       73              1.0000000000
      2786       254  LYS       NZ             -6.1960830225        5.7192300658       -2.9934727375  S29       73              1.0000000000
      2787       254  LYS       HZ1            -6.7746252683        5.5387230354       -3.8393269246  S29       73              1.0000000000
      2788       254  LYS       HZ2            -5.1960728689        5.5202841010       -3.3225118252  S29       73              1.0000000000
      2789       254  LYS       HZ3            -6.2971292923        6.7408945038       -2.8023075392  S29       73              1.0000000000
      2790       255  SER       CB             -4.5547168553        4.7245624961       -6.2692158854  S29       130             1.0000000000
      2791       255  SER       HB1            -4.5801633686        5.6867982526       -6.8083859421  S29       130             1.0000000000
      2792       255  SER       HB2            -3.8076343083        4.0722710828       -6.7620415155  S29       130             1.0000000000
      2793       255  SER       OG             -4.1549203030        4.9285192726       -4.8611142079  S29       130             1.0000000000
      2794       255  SER       HG1            -3.2858674335        6.1885928378       -4.8417629483  S29       130             1.0000000000
      2795       255  SER       QQH3           -5.5532690012        4.2408999524       -6.3090707081  S29       130             1.0000000000
      2796       256  GLU       CB             -9.7638145698        9.2759853406        0.9212494085  S29       166             1.0000000000
      2797       256  GLU       HB1            -9.4105995132        9.8858186453        0.0812230175  S29       166             1.0000000000
      2798       256  GLU       HB2           -10.8100661869        9.0295990323        0.7362010113  S29       166             1.0000000000
      2799       256  GLU       QQH4           -9.6736348416        9.8186336328        1.8680132628  S29       166             1.0000000000
      2800       256  GLU       CG             -8.9446204017        8.0031924980        0.9345266794  S29       166             1.0000000000
      2801       256  GLU       HG1            -9.3473391538        7.3004710807        0.1899308709  S29       166             1.0000000000
      2802       256  GLU       HG2            -9.0169366330        7.4896041521        1.9083725841  S29       166             1.0000000000
      2803       256  GLU       CD             -7.4998054768        8.2493665003        0.6099516699  S29       166             1.0000000000
      2804       256  GLU       OE1            -6.9334966086        9.3344001595        0.7240127488  S29       166             1.0000000000
      2805       256  GLU       OE2            -6.8228108440        7.1615755704        0.1775446560  S29       166             1.0000000000
      2806       257  ASN       CB             -2.5516082501       11.8481568006        1.5700045881  S29       170             1.0000000000
      2807       257  ASN       HB1            -1.5601820570       11.7689842857        1.1125033425  S29       170             1.0000000000
      2808       257  ASN       HB2            -3.0161741966       12.7855025053        1.2509384111  S29       170             1.0000000000
      2809       257  ASN       QQH5           -2.4617067053       11.8293681134        2.6628010678  S29       170             1.0000000000
      2810       257  ASN       CG             -3.3926129064       10.6805523191        1.1188539069  S29       170             1.0000000000
      2811       257  ASN       OD1            -3.0151818218        9.4912982778        1.2812053065  S29       170             1.0000000000
      2812       257  ASN       ND2            -4.5737782082       10.9587197138        0.5316968549  S29       170             1.0000000000
      2813       257  ASN       HD21           -5.2293081840       10.1960457843        0.2915819642  S29       170             1.0000000000
      2814       257  ASN       HD22           -4.8438556293       11.9324627458        0.3296295560  S29       170             1.0000000000
      2815       258  LYS       CE             -3.1291666615        1.7920598075       -4.4998605387  S29       234             1.0000000000
      2816       258  LYS       HE1            -3.4866234182        1.9987317152       -3.4838005065  S29       234             1.0000000000
      2817       258  LYS       HE2            -3.9934808375        1.7547994334       -5.1732472779  S29       234             1.0000000000
      2818       258  LYS       NZ             -2.2687355661        2.8811054878       -4.9450772584  S29       234             1.0000000000
      2819       258  LYS       HZ1            -1.8815778738        2.7002355912       -5.8982565018  S29       234             1.0000000000
      2820       258  LYS       HZ2            -1.4492293728        3.0384914967       -4.3205583418  S29       234             1.0000000000
      2821       258  LYS       HZ3            -2.8404898131        3.8071274062       -4.9644599179  S29       234             1.0000000000
      2822       258  LYS       QQH6           -2.5782847859        0.8411612510       -4.5095916263  S29       234             1.0000000000
      2823       259  SER       CB              2.4174194055        3.5137014552       -5.9398548649  S29       235             1.0000000000
      2824       259  SER       HB1             3.1095925457        2.8648491798       -6.5015692724  S29       235             1.0000000000
      2825       259  SER       HB2             2.9622948923        4.4358317051       -5.6707787135  S29       235             1.0000000000
      2826       259  SER       OG              1.2916038333        3.7998232193       -6.7786234264  S29       235             1.0000000000
      2827       259  SER       HG1             0.8336044084        4.6225939518       -6.4537086794  S29       235             1.0000000000
      2828       259  SER       QQH7            2.1050768881        2.9971152808       -5.0025267737  S29       235             1.0000000000
      2829       260  PNM       S1             -3.1444698248        9.6304163415       -5.8263018193  S29       523             1.0000000000
      2830       260  PNM       C2             -1.8749717842        8.4502792572       -6.5308243601  S29       523             1.0000000000
      2831       260  PNM       C3             -1.5474345310        7.5206079872       -5.3278934148  S29       523             1.0000000000
      2832       260  PNM       N4             -2.8104634913        7.2121455727       -4.6344564495  S29       523             1.0000000000
      2833       260  PNM       C5             -3.7768195145        8.3666589107       -4.6770831105  S29       523             1.0000000000
      2834       260  PNM       C6             -3.6457023005        8.7323797274       -3.1690541031  S29       523             1.0000000000
[truncated: 298,357 more chars]
