# Supplementary material for: Unraveling the energetic significance of chemical events in enzyme catalysis via machine-learning based regression approach
Source: Commun Chem. 2020 Oct 8;3:134. doi: 10.1038/s42004-020-00379-w (PMC9814854; doi:10.1038/s42004-020-00379-w)
Supplement: Supplementary file 3 — Supplementary Data 1 [file 42004_2020_379_MOESM3_ESM.zip › pathways/optimized.path/path.cor.sccdftb/path_3_r.cor]

* RETAIN ONLY THE QM ATOMS, WRITE PSF & COOR
* PREDEFINED VARS:
*     INCOR: DIRECTORY TO INPUT .COR FILE
*     INPSF: DIRECTORY TO INPUT .PSF FILE
*     OUTPSF: DIRECTORY TO OUTPUT .PSF FILE
*     OUTCOR: FILENAME OF OUTPUT .COR FILE
* ZILIN SONG, 17 DEC 2019
*  DATE:    12/17/19     21:12:31      CREATED BY USER: zilins
*
      4950  EXT
         1         1  SER       CB             -2.9773150806        4.8434953574       -2.2966085405  S1        70              1.0000000000
         2         1  SER       HB1            -3.4669523763        3.9688957017       -2.7595937520  S1        70              1.0000000000
         3         1  SER       HB2            -2.0043934887        5.0172866543       -2.7875146982  S1        70              1.0000000000
         4         1  SER       OG             -3.8425253632        5.9805374056       -2.5021877113  S1        70              1.0000000000
         5         1  SER       HG1            -3.8778135046        6.5707447750       -1.6667787238  S1        70              1.0000000000
         6         1  SER       QQH1           -2.8246598263        4.6709254673       -1.2159858687  S1        70              1.0000000000
         7         2  LYS       CD             -6.5150065990        3.2498317287       -1.8560278124  S1        73              1.0000000000
         8         2  LYS       HD1            -7.0317336109        2.6790512714       -2.6324979318  S1        73              1.0000000000
         9         2  LYS       HD2            -5.4781192632        3.3862747998       -2.1896125440  S1        73              1.0000000000
        10         2  LYS       QQH2           -6.5174828065        2.6554016594       -0.9344957052  S1        73              1.0000000000
        11         2  LYS       CE             -7.1947601125        4.5935193302       -1.6533363816  S1        73              1.0000000000
        12         2  LYS       HE1            -7.1542609418        4.9307247671       -0.6002745452  S1        73              1.0000000000
        13         2  LYS       HE2            -8.2554881236        4.5451154005       -1.9479321466  S1        73              1.0000000000
        14         2  LYS       NZ             -6.5832062871        5.6650959200       -2.4313806199  S1        73              1.0000000000
        15         2  LYS       HZ1            -6.8990858682        5.6953499333       -3.4238478852  S1        73              1.0000000000
        16         2  LYS       HZ2            -5.5294731684        5.6145953022       -2.4407540559  S1        73              1.0000000000
        17         2  LYS       HZ3            -6.8374631622        6.5844514936       -1.9613964288  S1        73              1.0000000000
        18         3  SER       CB             -4.4989798103        4.4016558111       -6.3402208625  S1        130             1.0000000000
        19         3  SER       HB1            -4.6133462360        5.3746353453       -6.8296938332  S1        130             1.0000000000
        20         3  SER       HB2            -3.7937386580        3.7907062803       -6.9332391491  S1        130             1.0000000000
        21         3  SER       OG             -3.9501691597        4.5845354798       -5.0108582966  S1        130             1.0000000000
        22         3  SER       HG1            -3.4006057461        5.4172796158       -5.0004654117  S1        130             1.0000000000
        23         3  SER       QQH3           -5.4667962116        3.8815693722       -6.2717340351  S1        130             1.0000000000
        24         4  GLU       CB             -9.9621371816        9.1156607762        0.7566387252  S1        166             1.0000000000
        25         4  GLU       HB1            -9.6476120467        9.7626535201       -0.0727987173  S1        166             1.0000000000
        26         4  GLU       HB2           -11.0178212286        8.8698563655        0.6050423363  S1        166             1.0000000000
        27         4  GLU       QQH4           -9.8412996164        9.6309747418        1.7152256818  S1        166             1.0000000000
        28         4  GLU       CG             -9.1343896880        7.8423315296        0.7054447858  S1        166             1.0000000000
        29         4  GLU       HG1            -9.5841611710        7.1448013262       -0.0170844504  S1        166             1.0000000000
        30         4  GLU       HG2            -9.1613391066        7.3200495929        1.6770519530  S1        166             1.0000000000
        31         4  GLU       CD             -7.6875809564        8.0713640211        0.3117872905  S1        166             1.0000000000
        32         4  GLU       OE1            -7.1333598818        9.1772730038        0.5039452887  S1        166             1.0000000000
        33         4  GLU       OE2            -7.0637858207        7.0430691847       -0.2280533903  S1        166             1.0000000000
        34         5  ASN       CB             -2.7355115016       11.7824073502        1.3504806751  S1        170             1.0000000000
        35         5  ASN       HB1            -1.7718319504       11.7425030359        0.8325243605  S1        170             1.0000000000
        36         5  ASN       HB2            -3.2607660092       12.6977012856        1.0657096937  S1        170             1.0000000000
        37         5  ASN       QQH5           -2.5815139985       11.7709036068        2.4370371005  S1        170             1.0000000000
        38         5  ASN       CG             -3.5609360907       10.5808983647        0.9486082707  S1        170             1.0000000000
        39         5  ASN       OD1            -3.0422335540        9.4381429253        0.8230962385  S1        170             1.0000000000
        40         5  ASN       ND2            -4.8668406033       10.7827476275        0.7037971959  S1        170             1.0000000000
        41         5  ASN       HD21           -5.5155517665        9.9921765849        0.5004342730  S1        170             1.0000000000
        42         5  ASN       HD22           -5.2778946379       11.7191157033        0.8247886590  S1        170             1.0000000000
        43         6  LYS       CE             -2.9971023915        1.5104785603       -4.5429431390  S1        234             1.0000000000
        44         6  LYS       HE1            -3.4527071872        1.7807025945       -3.5821157139  S1        234             1.0000000000
        45         6  LYS       HE2            -3.7860537408        1.4301704493       -5.3021087916  S1        234             1.0000000000
        46         6  LYS       NZ             -2.0701915653        2.5596512266       -4.9571478598  S1        234             1.0000000000
        47         6  LYS       HZ1            -1.5847859192        2.3080618755       -5.8517434045  S1        234             1.0000000000
        48         6  LYS       HZ2            -1.3187103235        2.7436455601       -4.2568860076  S1        234             1.0000000000
        49         6  LYS       HZ3            -2.5886152071        3.4792213530       -5.0942447640  S1        234             1.0000000000
        50         6  LYS       QQH6           -2.4588416059        0.5596817939       -4.4375523493  S1        234             1.0000000000
        51         7  SER       CB              2.5586039825        3.3135990468       -5.8957964510  S1        235             1.0000000000
        52         7  SER       HB1             3.2478113903        2.6361038063       -6.4268977660  S1        235             1.0000000000
        53         7  SER       HB2             3.1158874557        4.2372891212       -5.6484706265  S1        235             1.0000000000
        54         7  SER       OG              1.4537570194        3.5947550943       -6.7635992802  S1        235             1.0000000000
        55         7  SER       HG1             0.9928989529        4.4334145122       -6.4877981250  S1        235             1.0000000000
        56         7  SER       QQH7            2.2211302292        2.8321604123       -4.9503115447  S1        235             1.0000000000
        57         8  PNM       S1             -3.0711277328        9.4451237362       -6.1731942723  S1        523             1.0000000000
        58         8  PNM       C2             -1.7958040123        8.2256064524       -6.8388783182  S1        523             1.0000000000
        59         8  PNM       C3             -1.3722722425        7.4066185958       -5.5909758798  S1        523             1.0000000000
        60         8  PNM       N4             -2.5647292978        7.2544305627       -4.7296922901  S1        523             1.0000000000
        61         8  PNM       C5             -3.7004563531        8.2300593607       -4.9885937750  S1        523             1.0000000000
        62         8  PNM       C6             -3.6381992584        8.6245567201       -3.4502616029  S1        523             1.0000000000
        63         8  PNM       C7             -2.4727734256        7.6223419816       -3.3667371867  S1        523             1.0000000000
        64         8  PNM       O8             -1.5646977902        7.3957641384       -2.5632384846  S1        523             1.0000000000
        65         8  PNM       C9             -2.4071032735        7.3140979157       -7.8904959552  S1        523             1.0000000000
        66         8  PNM       C10            -0.6199499092        8.9795962882       -7.4317691082  S1        523             1.0000000000
        67         8  PNM       C11            -0.7471241617        6.0746565416       -5.9646603221  S1        523             1.0000000000
        68         8  PNM       O12            -1.3282624669        4.9961525006       -5.7477452647  S1        523             1.0000000000
        69         8  PNM       O13             0.4780192472        6.1464213408       -6.5034305501  S1        523             1.0000000000
        70         8  PNM       N14            -3.1415965774        9.9590249321       -3.2041489601  S1        523             1.0000000000
        71         8  PNM       C15            -3.7158546552       11.0371361334       -3.7766388524  S1        523             1.0000000000
        72         8  PNM       O16            -4.7413505509       10.9156529277       -4.5162382368  S1        523             1.0000000000
        73         8  PNM       C17            -3.0626405170       12.3773957901       -3.5554556957  S1        523             1.0000000000
        74         8  PNM       C18            -2.1046035695       12.6609717203       -4.6843490002  S1        523             1.0000000000
        75         8  PNM       C19            -0.7849576940       13.0478368669       -4.4147859732  S1        523             1.0000000000
        76         8  PNM       C20             0.1026795573       13.2890744992       -5.4656849912  S1        523             1.0000000000
        77         8  PNM       C21            -0.3138190923       13.1345919026       -6.7889909064  S1        523             1.0000000000
        78         8  PNM       C22            -1.6316407719       12.7585882961       -7.0617998329  S1        523             1.0000000000
        79         8  PNM       C23            -2.5278029013       12.5290841060       -6.0165808632  S1        523             1.0000000000
        80         8  PNM       H24            -0.6053585004        7.9927133987       -5.0315422546  S1        523             1.0000000000
        81         8  PNM       H25            -0.9114426490        9.4630807791       -8.3708945253  S1        523             1.0000000000
        82         8  PNM       H26             0.2033688545        8.2866112858       -7.6414150051  S1        523             1.0000000000
        83         8  PNM       H27            -0.2529679266        9.7563938265       -6.7529668414  S1        523             1.0000000000
        84         8  PNM       H28            -2.7699325292        7.8983314722       -8.7423738368  S1        523             1.0000000000
        85         8  PNM       H29            -3.2463550902        6.7395220503       -7.4816170884  S1        523             1.0000000000
        86         8  PNM       H30            -1.6560049279        6.6031159040       -8.2590772922  S1        523             1.0000000000
        87         8  PNM       H31            -4.6414682083        7.7268499118       -5.2948070861  S1        523             1.0000000000
        88         8  PNM       H32            -4.5644491112        8.4105461749       -2.8661558569  S1        523             1.0000000000
        89         8  PNM       H33            -2.5295107969       12.3963965229       -2.5904172968  S1        523             1.0000000000
        90         8  PNM       H34            -3.8430350935       13.1577732961       -3.5212926043  S1        523             1.0000000000
        91         8  PNM       H35            -0.4495797813       13.1633019038       -3.3770538142  S1        523             1.0000000000
        92         8  PNM       H36             1.1338085347       13.5888802303       -5.2516504103  S1        523             1.0000000000
        93         8  PNM       H37             0.3928901495       13.3106461992       -7.6086307565  S1        523             1.0000000000
        94         8  PNM       H38            -1.9638839499       12.6359237960       -8.1001161005  S1        523             1.0000000000
        95         8  PNM       H39            -3.5674589259       12.2533754510       -6.2330504339  S1        523             1.0000000000
        96         8  PNM       H40            -2.2904538753       10.0577672469       -2.6177766564  S1        523             1.0000000000
        97         9  TIP3      OH2            -4.4712779123        7.6396913709       -0.6024673825  S1        290             1.0000000000
        98         9  TIP3      H1             -5.4385914501        7.5773879951       -0.3367435086  S1        290             1.0000000000
        99         9  TIP3      H2             -3.9700880782        8.2877210155       -0.0203181992  S1        290             1.0000000000
       100        10  SER       CB             -2.9776172934        4.8511982363       -2.2956123016  S2        70              1.0000000000
       101        10  SER       HB1            -3.4709514419        3.9785285767       -2.7583564856  S2        70              1.0000000000
       102        10  SER       HB2            -2.0044785729        5.0214344877       -2.7872875476  S2        70              1.0000000000
       103        10  SER       OG             -3.8380218556        5.9921918832       -2.5007672178  S2        70              1.0000000000
       104        10  SER       HG1            -3.8831174404        6.5784548842       -1.6597326639  S2        70              1.0000000000
       105        10  SER       QQH1           -2.8249871945        4.6788273161       -1.2151601369  S2        70              1.0000000000
       106        11  LYS       CD             -6.5014072841        3.2537555981       -1.8588837624  S2        73              1.0000000000
       107        11  LYS       HD1            -7.0260919939        2.6879180172       -2.6336644699  S2        73              1.0000000000
       108        11  LYS       HD2            -5.4646278295        3.3819967233       -2.1959352147  S2        73              1.0000000000
       109        11  LYS       QQH2           -6.5057368864        2.6589830103       -0.9376711541  S2        73              1.0000000000
       110        11  LYS       CE             -7.1686630734        4.6025185565       -1.6517080782  S2        73              1.0000000000
       111        11  LYS       HE1            -7.1018320615        4.9493857138       -0.6030762261  S2        73              1.0000000000
       112        11  LYS       HE2            -8.2365176953        4.5577392742       -1.9201307426  S2        73              1.0000000000
       113        11  LYS       NZ             -6.5710754530        5.6638352169       -2.4536216531  S2        73              1.0000000000
       114        11  LYS       HZ1            -6.8903703993        5.6710271055       -3.4452829471  S2        73              1.0000000000
       115        11  LYS       HZ2            -5.5163261395        5.6233401344       -2.4643829106  S2        73              1.0000000000
       116        11  LYS       HZ3            -6.8326813119        6.5896828596       -2.0046297248  S2        73              1.0000000000
       117        12  SER       CB             -4.4995703675        4.3946051801       -6.3405593230  S2        130             1.0000000000
       118        12  SER       HB1            -4.6083571941        5.3662553201       -6.8339611090  S2        130             1.0000000000
       119        12  SER       HB2            -3.7930331531        3.7797188566       -6.9279141470  S2        130             1.0000000000
       120        12  SER       OG             -3.9570956501        4.5800372713       -5.0085169239  S2        130             1.0000000000
       121        12  SER       HG1            -3.4065676444        5.4122871108       -4.9984624833  S2        130             1.0000000000
       122        12  SER       QQH3           -5.4692714056        3.8775940063       -6.2755058029  S2        130             1.0000000000
       123        13  GLU       CB             -9.9613308230        9.1177544105        0.7560365392  S2        166             1.0000000000
       124        13  GLU       HB1            -9.6470593168        9.7655790474       -0.0728735044  S2        166             1.0000000000
       125        13  GLU       HB2           -11.0168521134        8.8709338132        0.6036937719  S2        166             1.0000000000
       126        13  GLU       QQH4           -9.8418050234        9.6328615214        1.7149329445  S2        166             1.0000000000
       127        13  GLU       CG             -9.1316012818        7.8454132537        0.7046812112  S2        166             1.0000000000
       128        13  GLU       HG1            -9.5788333489        7.1492311379       -0.0208388176  S2        166             1.0000000000
       129        13  GLU       HG2            -9.1618806269        7.3211059275        1.6751931926  S2        166             1.0000000000
       130        13  GLU       CD             -7.6834342997        8.0760812031        0.3154137553  S2        166             1.0000000000
       131        13  GLU       OE1            -7.1341332553        9.1850846793        0.5064765066  S2        166             1.0000000000
       132        13  GLU       OE2            -7.0565016854        7.0477839801       -0.2204659801  S2        166             1.0000000000
       133        14  ASN       CB             -2.7307765022       11.7759330047        1.3493579754  S2        170             1.0000000000
       134        14  ASN       HB1            -1.7653800108       11.7307155433        0.8349507016  S2        170             1.0000000000
       135        14  ASN       HB2            -3.2510843629       12.6930962275        1.0604849577  S2        170             1.0000000000
       136        14  ASN       QQH5           -2.5809962772       11.7660174774        2.4366778460  S2        170             1.0000000000
       137        14  ASN       CG             -3.5609024956       10.5774618707        0.9464644728  S2        170             1.0000000000
       138        14  ASN       OD1            -3.0474047110        9.4324254766        0.8183353356  S2        170             1.0000000000
       139        14  ASN       ND2            -4.8658424188       10.7850475495        0.7027713354  S2        170             1.0000000000
       140        14  ASN       HD21           -5.5179667320        9.9969948270        0.5000656542  S2        170             1.0000000000
       141        14  ASN       HD22           -5.2735589467       11.7226029974        0.8250392208  S2        170             1.0000000000
       142        15  LYS       CE             -2.9978829795        1.5107802677       -4.5425807384  S2        234             1.0000000000
       143        15  LYS       HE1            -3.4536170883        1.7804654711       -3.5816646794  S2        234             1.0000000000
       144        15  LYS       HE2            -3.7867395565        1.4308884938       -5.3019031480  S2        234             1.0000000000
       145        15  LYS       NZ             -2.0710233453        2.5602074423       -4.9560799790  S2        234             1.0000000000
       146        15  LYS       HZ1            -1.5856058541        2.3093810680       -5.8509409701  S2        234             1.0000000000
       147        15  LYS       HZ2            -1.3193857084        2.7438046600       -4.2558532273  S2        234             1.0000000000
       148        15  LYS       HZ3            -2.5897930942        3.4795068791       -5.0925353947  S2        234             1.0000000000
       149        15  LYS       QQH6           -2.4596120481        0.5599457950       -4.4377173806  S2        234             1.0000000000
       150        16  SER       CB              2.5592960270        3.3134842305       -5.8956422956  S2        235             1.0000000000
       151        16  SER       HB1             3.2488686446        2.6360145028       -6.4262959209  S2        235             1.0000000000
       152        16  SER       HB2             3.1163503930        4.2372835789       -5.6481642447  S2        235             1.0000000000
       153        16  SER       OG              1.4548092931        3.5943010273       -6.7640038003  S2        235             1.0000000000
       154        16  SER       HG1             0.9930584846        4.4323152837       -6.4877107705  S2        235             1.0000000000
       155        16  SER       QQH7            2.2214811268        2.8321631730       -4.9502259761  S2        235             1.0000000000
       156        17  PNM       S1             -3.0728327544        9.4388315734       -6.1750734223  S2        523             1.0000000000
       157        17  PNM       C2             -1.7959481109        8.2200215772       -6.8377628014  S2        523             1.0000000000
       158        17  PNM       C3             -1.3749681706        7.4009875666       -5.5890512351  S2        523             1.0000000000
       159        17  PNM       N4             -2.5691052569        7.2471164781       -4.7300261983  S2        523             1.0000000000
       160        17  PNM       C5             -3.7031255695        8.2249804025       -4.9897949070  S2        523             1.0000000000
       161        17  PNM       C6             -3.6400598139        8.6214265363       -3.4520132025  S2        523             1.0000000000
       162        17  PNM       C7             -2.4767770686        7.6169747981       -3.3665988871  S2        523             1.0000000000
       163        17  PNM       O8             -1.5638480163        7.3979279834       -2.5662132588  S2        523             1.0000000000
       164        17  PNM       C9             -2.4042729580        7.3085147972       -7.8911522669  S2        523             1.0000000000
       165        17  PNM       C10            -0.6189439163        8.9745849086       -7.4276640913  S2        523             1.0000000000
       166        17  PNM       C11            -0.7478197807        6.0703901512       -5.9638183125  S2        523             1.0000000000
       167        17  PNM       O12            -1.3282852120        4.9907578970       -5.7497272788  S2        523             1.0000000000
       168        17  PNM       O13             0.4775757714        6.1444133580       -6.5015711121  S2        523             1.0000000000
       169        17  PNM       N14            -3.1393927924        9.9544384484       -3.2073149745  S2        523             1.0000000000
       170        17  PNM       C15            -3.7149508029       11.0339966773       -3.7756589223  S2        523             1.0000000000
       171        17  PNM       O16            -4.7438921988       10.9143775737       -4.5106535063  S2        523             1.0000000000
       172        17  PNM       C17            -3.0592821467       12.3730535448       -3.5547238623  S2        523             1.0000000000
       173        17  PNM       C18            -2.1026629819       12.6566279204       -4.6848249089  S2        523             1.0000000000
       174        17  PNM       C19            -0.7832022062       13.0453618909       -4.4169237458  S2        523             1.0000000000
       175        17  PNM       C20             0.1027917374       13.2878802026       -5.4689214607  S2        523             1.0000000000
       176        17  PNM       C21            -0.3151613631       13.1328259391       -6.7917070734  S2        523             1.0000000000
       177        17  PNM       C22            -1.6327870705       12.7549309786       -7.0628865592  S2        523             1.0000000000
       178        17  PNM       C23            -2.5273278782       12.5241662843       -6.0165351972  S2        523             1.0000000000
       179        17  PNM       H24            -0.6096921465        7.9873436197       -5.0276513696  S2        523             1.0000000000
       180        17  PNM       H25            -0.9082797662        9.4576771195       -8.3676068402  S2        523             1.0000000000
       181        17  PNM       H26             0.2053424703        8.2820458486       -7.6349949121  S2        523             1.0000000000
       182        17  PNM       H27            -0.2544038252        9.7519311142       -6.7482071078  S2        523             1.0000000000
       183        17  PNM       H28            -2.7659563258        7.8929447054       -8.7433299821  S2        523             1.0000000000
       184        17  PNM       H29            -3.2437629971        6.7327559051       -7.4844341133  S2        523             1.0000000000
       185        17  PNM       H30            -1.6516196861        6.5987097537       -8.2587650091  S2        523             1.0000000000
       186        17  PNM       H31            -4.6451077813        7.7231103921       -5.2955472217  S2        523             1.0000000000
       187        17  PNM       H32            -4.5675928962        8.4115822019       -2.8684241386  S2        523             1.0000000000
       188        17  PNM       H33            -2.5245131301       12.3904632073       -2.5904930571  S2        523             1.0000000000
       189        17  PNM       H34            -3.8385080553       13.1545675830       -3.5185250215  S2        523             1.0000000000
       190        17  PNM       H35            -0.4466046487       13.1613558033       -3.3796505962  S2        523             1.0000000000
       191        17  PNM       H36             1.1338239272       13.5891142741       -5.2562646546  S2        523             1.0000000000
       192        17  PNM       H37             0.3902759210       13.3098650555       -7.6122389023  S2        523             1.0000000000
       193        17  PNM       H38            -1.9661647801       12.6318346715       -8.1008188245  S2        523             1.0000000000
       194        17  PNM       H39            -3.5669551045       12.2472588727       -6.2316566912  S2        523             1.0000000000
       195        17  PNM       H40            -2.2865356619       10.0511988346       -2.6230291640  S2        523             1.0000000000
       196        18  TIP3      OH2            -4.4734627613        7.6282417862       -0.5996728410  S2        290             1.0000000000
       197        18  TIP3      H1             -5.4427370332        7.5661899648       -0.3355317690  S2        290             1.0000000000
       198        18  TIP3      H2             -3.9737832045        8.2804690515       -0.0201600307  S2        290             1.0000000000
       199        19  SER       CB             -2.9785479231        4.8591180997       -2.2943333042  S3        70              1.0000000000
       200        19  SER       HB1            -3.4756699627        3.9882731386       -2.7567070378  S3        70              1.0000000000
       201        19  SER       HB2            -2.0055617636        5.0258749249       -2.7872130235  S3        70              1.0000000000
       202        19  SER       OG             -3.8338139546        6.0045086222       -2.4986466523  S3        70              1.0000000000
       203        19  SER       HG1            -3.8902563666        6.5870539382       -1.6516123763  S3        70              1.0000000000
       204        19  SER       QQH1           -2.8254491259        4.6865593267       -1.2141388225  S3        70              1.0000000000
       205        20  LYS       CD             -6.4883909180        3.2572843491       -1.8620461500  S3        73              1.0000000000
       206        20  LYS       HD1            -7.0216619423        2.6961788090       -2.6345050188  S3        73              1.0000000000
       207        20  LYS       HD2            -5.4519216182        3.3764593696       -2.2033507491  S3        73              1.0000000000
       208        20  LYS       QQH2           -6.4942841904        2.6627650577       -0.9407647238  S3        73              1.0000000000
       209        20  LYS       CE             -7.1424531626        4.6115674879       -1.6511809211  S3        73              1.0000000000
       210        20  LYS       HE1            -7.0491224721        4.9681757425       -0.6078417528  S3        73              1.0000000000
       211        20  LYS       HE2            -8.2167553296        4.5710255783       -1.8933777392  S3        73              1.0000000000
       212        20  LYS       NZ             -6.5583065145        5.6613123366       -2.4773749744  S3        73              1.0000000000
       213        20  LYS       HZ1            -6.8789406217        5.6431389197       -3.4683222626  S3        73              1.0000000000
       214        20  LYS       HZ2            -5.5025644130        5.6315120500       -2.4879827531  S3        73              1.0000000000
       215        20  LYS       HZ3            -6.8286541189        6.5942641158       -2.0536543359  S3        73              1.0000000000
       216        21  SER       CB             -4.5003329379        4.3878522236       -6.3406566729  S3        130             1.0000000000
       217        21  SER       HB1            -4.6038108517        5.3582568958       -6.8377344377  S3        130             1.0000000000
       218        21  SER       HB2            -3.7925136462        3.7692546045       -6.9225516128  S3        130             1.0000000000
       219        21  SER       OG             -3.9641441164        4.5756852178       -5.0060745014  S3        130             1.0000000000
       220        21  SER       HG1            -3.4127139401        5.4074867776       -4.9962077747  S3        130             1.0000000000
       221        21  SER       QQH3           -5.4717677137        3.8737252715       -6.2790891915  S3        130             1.0000000000
       222        22  GLU       CB             -9.9606922800        9.1198391840        0.7554488870  S3        166             1.0000000000
       223        22  GLU       HB1            -9.6466880532        9.7683547805       -0.0730264666  S3        166             1.0000000000
       224        22  GLU       HB2           -11.0158244063        8.8717533927        0.6024829780  S3        166             1.0000000000
       225        22  GLU       QQH4           -9.8423455796        9.6345818385        1.7147118177  S3        166             1.0000000000
       226        22  GLU       CG             -9.1291888295        7.8485871126        0.7039274375  S3        166             1.0000000000
       227        22  GLU       HG1            -9.5730289768        7.1537142206       -0.0250473699  S3        166             1.0000000000
       228        22  GLU       HG2            -9.1625287489        7.3217811265        1.6729896751  S3        166             1.0000000000
       229        22  GLU       CD             -7.6796851778        8.0813028272        0.3199877746  S3        166             1.0000000000
       230        22  GLU       OE1            -7.1353946274        9.1935436980        0.5089486475  S3        166             1.0000000000
       231        22  GLU       OE2            -7.0487577847        7.0529826293       -0.2102509415  S3        166             1.0000000000
       232        23  ASN       CB             -2.7260118989       11.7696750248        1.3483443754  S3        170             1.0000000000
       233        23  ASN       HB1            -1.7591143901       11.7191640565        0.8374779632  S3        170             1.0000000000
       234        23  ASN       HB2            -3.2413334007       12.6881695662        1.0554319840  S3        170             1.0000000000
       235        23  ASN       QQH5           -2.5805964003       11.7612958263        2.4361482935  S3        170             1.0000000000
       236        23  ASN       CG             -3.5607813797       10.5745445191        0.9444701558  S3        170             1.0000000000
       237        23  ASN       OD1            -3.0517713299        9.4275836715        0.8138220936  S3        170             1.0000000000
       238        23  ASN       ND2            -4.8648699756       10.7874994439        0.7016037203  S3        170             1.0000000000
       239        23  ASN       HD21           -5.5204493965       10.0017761975        0.4995554494  S3        170             1.0000000000
       240        23  ASN       HD22           -5.2691911154       11.7263811206        0.8252557398  S3        170             1.0000000000
       241        24  LYS       CE             -2.9986129732        1.5111660266       -4.5422117628  S3        234             1.0000000000
       242        24  LYS       HE1            -3.4544930278        1.7803453236       -3.5812252673  S3        234             1.0000000000
       243        24  LYS       HE2            -3.7873367408        1.4317555372       -5.3017391924  S3        234             1.0000000000
       244        24  LYS       NZ             -2.0716532491        2.5607016422       -4.9549674807  S3        234             1.0000000000
       245        24  LYS       HZ1            -1.5861399142        2.3104987945       -5.8499958811  S3        234             1.0000000000
       246        24  LYS       HZ2            -1.3199110164        2.7438403443       -4.2547300153  S3        234             1.0000000000
       247        24  LYS       HZ3            -2.5900775091        3.4797817767       -5.0910898526  S3        234             1.0000000000
       248        24  LYS       QQH6           -2.4603987461        0.5602642290       -4.4378464241  S3        234             1.0000000000
       249        25  SER       CB              2.5599613949        3.3133971397       -5.8955095815  S3        235             1.0000000000
       250        25  SER       HB1             3.2498540022        2.6359611172       -6.4257597669  S3        235             1.0000000000
       251        25  SER       HB2             3.1167740675        4.2373082007       -5.6479126648  S3        235             1.0000000000
       252        25  SER       OG              1.4558399461        3.5939168997       -6.7644187520  S3        235             1.0000000000
       253        25  SER       HG1             0.9932437023        4.4312992641       -6.4876749447  S3        235             1.0000000000
       254        25  SER       QQH7            2.2218023117        2.8321713565       -4.9501652719  S3        235             1.0000000000
       255        26  PNM       S1             -3.0744362074        9.4329101668       -6.1767363221  S3        523             1.0000000000
       256        26  PNM       C2             -1.7960423527        8.2145545362       -6.8364336258  S3        523             1.0000000000
       257        26  PNM       C3             -1.3777124296        7.3954404921       -5.5868169458  S3        523             1.0000000000
       258        26  PNM       N4             -2.5736425396        7.2396513824       -4.7302523519  S3        523             1.0000000000
       259        26  PNM       C5             -3.7057158293        8.2200143593       -4.9909257935  S3        523             1.0000000000
       260        26  PNM       C6             -3.6420602191        8.6183816033       -3.4539073257  S3        523             1.0000000000
       261        26  PNM       C7             -2.4813309972        7.6113780773       -3.3661661427  S3        523             1.0000000000
       262        26  PNM       O8             -1.5634319717        7.4003992403       -2.5689670276  S3        523             1.0000000000
       263        26  PNM       C9             -2.4015184591        7.3031844090       -7.8916951081  S3        523             1.0000000000
       264        26  PNM       C10            -0.6179998351        8.9697091892       -7.4236373807  S3        523             1.0000000000
       265        26  PNM       C11            -0.7485734444        6.0663356032       -5.9629209436  S3        523             1.0000000000
       266        26  PNM       O12            -1.3281516525        4.9854180872       -5.7518750149  S3        523             1.0000000000
       267        26  PNM       O13             0.4770085395        6.1428382186       -6.4998284384  S3        523             1.0000000000
       268        26  PNM       N14            -3.1372752962        9.9498726125       -3.2104035209  S3        523             1.0000000000
       269        26  PNM       C15            -3.7139692524       11.0309398301       -3.7745877415  S3        523             1.0000000000
       270        26  PNM       O16            -4.7463051082       10.9131701462       -4.5050230299  S3        523             1.0000000000
       271        26  PNM       C17            -3.0559309237       12.3688281989       -3.5540165264  S3        523             1.0000000000
       272        26  PNM       C18            -2.1007589914       12.6526127671       -4.6852715192  S3        523             1.0000000000
       273        26  PNM       C19            -0.7814590439       13.0430384987       -4.4189590963  S3        523             1.0000000000
       274        26  PNM       C20             0.1029416192       13.2866917626       -5.4720244326  S3        523             1.0000000000
       275        26  PNM       C21            -0.3164311332       13.1310991083       -6.7942912806  S3        523             1.0000000000
       276        26  PNM       C22            -1.6338639665       12.7514021941       -7.0638788119  S3        523             1.0000000000
       277        26  PNM       C23            -2.5268579927       12.5194962695       -6.0164540424  S3        523             1.0000000000
       278        26  PNM       H24            -0.6139082336        7.9821484670       -5.0237165109  S3        523             1.0000000000
       279        26  PNM       H25            -0.9052519479        9.4523875279       -8.3644985622  S3        523             1.0000000000
       280        26  PNM       H26             0.2072943975        8.2776556853       -7.6286851916  S3        523             1.0000000000
       281        26  PNM       H27            -0.2558005110        9.7476221962       -6.7436124528  S3        523             1.0000000000
       282        26  PNM       H28            -2.7621429245        7.8878437978       -8.7442331960  S3        523             1.0000000000
       283        26  PNM       H29            -3.2412660593        6.7262794333       -7.4871013686  S3        523             1.0000000000
       284        26  PNM       H30            -1.6474184706        6.5944148275       -8.2584348502  S3        523             1.0000000000
       285        26  PNM       H31            -4.6485641738        7.7195419873       -5.2962999906  S3        523             1.0000000000
       286        26  PNM       H32            -4.5707824136        8.4127377623       -2.8709354740  S3        523             1.0000000000
       287        26  PNM       H33            -2.5196676981       12.3845936309       -2.5905916881  S3        523             1.0000000000
       288        26  PNM       H34            -3.8340728656       13.1513295960       -3.5157585245  S3        523             1.0000000000
       289        26  PNM       H35            -0.4437691983       13.1594456655       -3.3820907777  S3        523             1.0000000000
       290        26  PNM       H36             1.1338010397       13.5893649479       -5.2606290101  S3        523             1.0000000000
       291        26  PNM       H37             0.3877638711       13.3091713966       -7.6156500177  S3        523             1.0000000000
       292        26  PNM       H38            -1.9683291194       12.6279627049       -8.1014103381  S3        523             1.0000000000
       293        26  PNM       H39            -3.5664355747       12.2413542131       -6.2303070548  S3        523             1.0000000000
       294        26  PNM       H40            -2.2826774776       10.0446769457       -2.6283310377  S3        523             1.0000000000
       295        27  TIP3      OH2            -4.4762786554        7.6162934678       -0.5972297433  S3        290             1.0000000000
       296        27  TIP3      H1             -5.4476367217        7.5542868550       -0.3344928796  S3        290             1.0000000000
       297        27  TIP3      H2             -3.9780701888        8.2728477470       -0.0205928883  S3        290             1.0000000000
       298        28  SER       CB             -2.9800179835        4.8672754652       -2.2927921440  S4        70              1.0000000000
       299        28  SER       HB1            -3.4810126993        3.9983339111       -2.7548315853  S4        70              1.0000000000
       300        28  SER       HB2            -2.0074509034        5.0306376764       -2.7872506493  S4        70              1.0000000000
       301        28  SER       OG             -3.8301273412        6.0172799469       -2.4955573996  S4        70              1.0000000000
       302        28  SER       HG1            -3.8992583850        6.5967703034       -1.6421932937  S4        70              1.0000000000
       303        28  SER       QQH1           -2.8259637148        4.6941165709       -1.2129732085  S4        70              1.0000000000
       304        29  LYS       CD             -6.4757585200        3.2604553361       -1.8654487351  S4        73              1.0000000000
       305        29  LYS       HD1            -7.0178653643        2.7038546766       -2.6351470421  S4        73              1.0000000000
       306        29  LYS       HD2            -5.4397546149        3.3700179863       -2.2114692775  S4        73              1.0000000000
       307        29  LYS       QQH2           -6.4829859218        2.6667201422       -0.9437582483  S4        73              1.0000000000
       308        29  LYS       CE             -7.1162448765        4.6205335880       -1.6517808359  S4        73              1.0000000000
       309        29  LYS       HE1            -6.9969767864        4.9868256975       -0.6144764871  S4        73              1.0000000000
       310        29  LYS       HE2            -8.1961964470        4.5846576025       -1.8684049868  S4        73              1.0000000000
       311        29  LYS       NZ             -6.5447933169        5.6577771333       -2.5021070673  S4        73              1.0000000000
       312        29  LYS       HZ1            -6.8648798636        5.6129827316       -3.4923013204  S4        73              1.0000000000
       313        29  LYS       HZ2            -5.4880127987        5.6392711751       -2.5112435011  S4        73              1.0000000000
       314        29  LYS       HZ3            -6.8249829277        6.5977081251       -2.1059403355  S4        73              1.0000000000
       315        30  SER       CB             -4.5012485251        4.3813484309       -6.3405718011  S4        130             1.0000000000
       316        30  SER       HB1            -4.5996383698        5.3506070915       -6.8409886351  S4        130             1.0000000000
       317        30  SER       HB2            -3.7921808120        3.7593399801       -6.9172552299  S4        130             1.0000000000
       318        30  SER       OG             -3.9711523317        4.5712901352       -5.0035670486  S4        130             1.0000000000
       319        30  SER       HG1            -3.4193480747        5.4029491958       -4.9935488229  S4        130             1.0000000000
       320        30  SER       QQH3           -5.4743217636        3.8699506108       -6.2825384941  S4        130             1.0000000000
       321        31  GLU       CB             -9.9600915360        9.1217588836        0.7548589108  S4        166             1.0000000000
       322        31  GLU       HB1            -9.6464770724        9.7710331464       -0.0732068053  S4        166             1.0000000000
       323        31  GLU       HB2           -11.0148218635        8.8722609353        0.6013528498  S4        166             1.0000000000
       324        31  GLU       QQH4           -9.8428873035        9.6361272306        1.7145285085  S4        166             1.0000000000
       325        31  GLU       CG             -9.1266657144        7.8517008113        0.7030622047  S4        166             1.0000000000
       326        31  GLU       HG1            -9.5668184568        7.1582447724       -0.0296462451  S4        166             1.0000000000
       327        31  GLU       HG2            -9.1631848821        7.3221801325        1.6705219690  S4        166             1.0000000000
       328        31  GLU       CD             -7.6758542809        8.0868689690        0.3250715512  S4        166             1.0000000000
       329        31  GLU       OE1            -7.1369993131        9.2026347192        0.5115271297  S4        166             1.0000000000
       330        31  GLU       OE2            -7.0398878845        7.0587158089       -0.1982983451  S4        166             1.0000000000
       331        32  ASN       CB             -2.7213044490       11.7635327164        1.3473930542  S4        170             1.0000000000
       332        32  ASN       HB1            -1.7529475989       11.7079341024        0.8400352157  S4        170             1.0000000000
       333        32  ASN       HB2            -3.2317176915       12.6832357275        1.0505184193  S4        170             1.0000000000
       334        32  ASN       QQH5           -2.5802552617       11.7567455112        2.4356344472  S4        170             1.0000000000
       335        32  ASN       CG             -3.5606612222       10.5717303275        0.9425278156  S4        170             1.0000000000
       336        32  ASN       OD1            -3.0561218492        9.4228557419        0.8093470616  S4        170             1.0000000000
       337        32  ASN       ND2            -4.8638443668       10.7900574016        0.7003273386  S4        170             1.0000000000
       338        32  ASN       HD21           -5.5228341613       10.0066068997        0.4989048959  S4        170             1.0000000000
       339        32  ASN       HD22           -5.2647761070       11.7303343049        0.8253865733  S4        170             1.0000000000
       340        33  LYS       CE             -2.9993076633        1.5116190645       -4.5418282546  S4        234             1.0000000000
       341        33  LYS       HE1            -3.4553479240        1.7802977439       -3.5807948834  S4        234             1.0000000000
       342        33  LYS       HE2            -3.7878730279        1.4327231526       -5.3015682686  S4        234             1.0000000000
       343        33  LYS       NZ             -2.0722225486        2.5612437664       -4.9538085396  S4        234             1.0000000000
       344        33  LYS       HZ1            -1.5865905198        2.3116452207       -5.8489689713  S4        234             1.0000000000
       345        33  LYS       HZ2            -1.3203762963        2.7438711565       -4.2535559800  S4        234             1.0000000000
       346        33  LYS       HZ3            -2.5901951183        3.4801857688       -5.0896429618  S4        234             1.0000000000
       347        33  LYS       QQH6           -2.4611714811        0.5606351053       -4.4379532436  S4        234             1.0000000000
       348        34  SER       CB              2.5605894034        3.3133346266       -5.8954015319  S4        235             1.0000000000
       349        34  SER       HB1             3.2507826980        2.6359348553       -6.4252733151  S4        235             1.0000000000
       350        34  SER       HB2             3.1171699155        4.2373518390       -5.6476917243  S4        235             1.0000000000
       351        34  SER       OG              1.4568161700        3.5935852191       -6.7648240165  S4        235             1.0000000000
       352        34  SER       HG1             0.9934274209        4.4303798120       -6.4876720849  S4        235             1.0000000000
       353        34  SER       QQH7            2.2221000077        2.8321907338       -4.9501352948  S4        235             1.0000000000
       354        35  PNM       S1             -3.0756828130        9.4267111179       -6.1782643830  S4        523             1.0000000000
       355        35  PNM       C2             -1.7961013664        8.2092591568       -6.8350567879  S4        523             1.0000000000
       356        35  PNM       C3             -1.3803868640        7.3900472218       -5.5845514103  S4        523             1.0000000000
       357        35  PNM       N4             -2.5781211462        7.2322696351       -4.7304624037  S4        523             1.0000000000
       358        35  PNM       C5             -3.7081956216        8.2151601913       -4.9920330934  S4        523             1.0000000000
       359        35  PNM       C6             -3.6441210132        8.6153747897       -3.4558504337  S4        523             1.0000000000
       360        35  PNM       C7             -2.4859747706        7.6057702786       -3.3655677051  S4        523             1.0000000000
       361        35  PNM       O8             -1.5632124402        7.4029572396       -2.5716366002  S4        523             1.0000000000
       362        35  PNM       C9             -2.3988514024        7.2980563319       -7.8921638129  S4        523             1.0000000000
       363        35  PNM       C10            -0.6170828877        8.9649665735       -7.4196910687  S4        523             1.0000000000
       364        35  PNM       C11            -0.7492738611        6.0624234954       -5.9620718824  S4        523             1.0000000000
       365        35  PNM       O12            -1.3278872318        4.9802485137       -5.7540750488  S4        523             1.0000000000
       366        35  PNM       O13             0.4764853410        6.1414215043       -6.4981975410  S4        523             1.0000000000
       367        35  PNM       N14            -3.1352244777        9.9453423505       -3.2134605673  S4        523             1.0000000000
       368        35  PNM       C15            -3.7130153851       11.0278884127       -3.7735209560  S4        523             1.0000000000
       369        35  PNM       O16            -4.7486633171       10.9120227808       -4.4993852623  S4        523             1.0000000000
       370        35  PNM       C17            -3.0526466095       12.3646509468       -3.5533069580  S4        523             1.0000000000
       371        35  PNM       C18            -2.0988871850       12.6487059084       -4.6856732865  S4        523             1.0000000000
       372        35  PNM       C19            -0.7797471737       13.0407702405       -4.4208921396  S4        523             1.0000000000
       373        35  PNM       C20             0.1030977960       13.2855804331       -5.4749863518  S4        523             1.0000000000
       374        35  PNM       C21            -0.3176612621       13.1295039455       -6.7967508466  S4        523             1.0000000000
       375        35  PNM       C22            -1.6348904260       12.7480347117       -7.0647993778  S4        523             1.0000000000
       376        35  PNM       C23            -2.5263722036       12.5149580702       -6.0163443678  S4        523             1.0000000000
       377        35  PNM       H24            -0.6181257137        7.9770790321       -5.0196357129  S4        523             1.0000000000
       378        35  PNM       H25            -0.9023554887        9.4471333951       -8.3614772386  S4        523             1.0000000000
       379        35  PNM       H26             0.2092132497        8.2734240074       -7.6224626514  S4        523             1.0000000000
       380        35  PNM       H27            -0.2571764799        9.7434630554       -6.7391714009  S4        523             1.0000000000
       381        35  PNM       H28            -2.7584336444        7.8829742576       -8.7450435584  S4        523             1.0000000000
       382        35  PNM       H29            -3.2388713158        6.7200504944       -7.4896574695  S4        523             1.0000000000
       383        35  PNM       H30            -1.6434064845        6.5902349825       -8.2580970081  S4        523             1.0000000000
       384        35  PNM       H31            -4.6519126159        7.7161502407       -5.2971065920  S4        523             1.0000000000
       385        35  PNM       H32            -4.5741595277        8.4139941738       -2.8737069014  S4        523             1.0000000000
       386        35  PNM       H33            -2.5149206624       12.3788198549       -2.5906738926  S4        523             1.0000000000
       387        35  PNM       H34            -3.8297657568       13.1480706179       -3.5130370841  S4        523             1.0000000000
       388        35  PNM       H35            -0.4410192991       13.1575844779       -3.3844060232  S4        523             1.0000000000
       389        35  PNM       H36             1.1337881056       13.5896349792       -5.2648069401  S4        523             1.0000000000
       390        35  PNM       H37             0.3853264665       13.3085411367       -7.6189070200  S4        523             1.0000000000
       391        35  PNM       H38            -1.9704180170       12.6242768946       -8.1019323117  S4        523             1.0000000000
       392        35  PNM       H39            -3.5659017831       12.2356453296       -6.2289747978  S4        523             1.0000000000
       393        35  PNM       H40            -2.2787931794       10.0380902333       -2.6336874643  S4        523             1.0000000000
       394        36  TIP3      OH2            -4.4799091096        7.6038988461       -0.5952106150  S4        290             1.0000000000
       395        36  TIP3      H1             -5.4536100836        7.5417081937       -0.3335363667  S4        290             1.0000000000
       396        36  TIP3      H2             -3.9829808277        8.2647435097       -0.0217014744  S4        290             1.0000000000
       397        37  SER       CB             -2.9821894294        4.8757520635       -2.2909630554  S5        70              1.0000000000
       398        37  SER       HB1            -3.4871962315        4.0089239534       -2.7528742658  S5        70              1.0000000000
       399        37  SER       HB2            -2.0103098130        5.0360252521       -2.7874341235  S5        70              1.0000000000
       400        37  SER       OG             -3.8273887670        6.0306198600       -2.4909359151  S5        70              1.0000000000
       401        37  SER       HG1            -3.9112044302        6.6083792895       -1.6306103029  S5        70              1.0000000000
       402        37  SER       QQH1           -2.8265053583        4.7012755901       -1.2116906115  S5        70              1.0000000000
       403        38  LYS       CD             -6.4635445255        3.2631382005       -1.8691150678  S5        73              1.0000000000
       404        38  LYS       HD1            -7.0144146756        2.7107433206       -2.6357478566  S5        73              1.0000000000
       405        38  LYS       HD2            -5.4280986044        3.3627435549       -2.2199889496  S5        73              1.0000000000
       406        38  LYS       QQH2           -6.4720331037        2.6708525281       -0.9466076799  S5        73              1.0000000000
       407        38  LYS       CE             -7.0901765443        4.6292674717       -1.6538653225  S5        73              1.0000000000
       408        38  LYS       HE1            -6.9466452936        5.0051791838       -0.6231691301  S5        73              1.0000000000
       409        38  LYS       HE2            -8.1748321712        4.5984702955       -1.8467325483  S5        73              1.0000000000
       410        38  LYS       NZ             -6.5300080073        5.6529971439       -2.5277541475  S5        73              1.0000000000
       411        38  LYS       HZ1            -6.8472138073        5.5806652664       -3.5171466775  S5        73              1.0000000000
       412        38  LYS       HZ2            -5.4721665271        5.6463297267       -2.5337307510  S5        73              1.0000000000
       413        38  LYS       HZ3            -6.8210189763        6.5995587109       -2.1612260001  S5        73              1.0000000000
       414        39  SER       CB             -4.5023397272        4.3751968383       -6.3402870966  S5        130             1.0000000000
       415        39  SER       HB1            -4.5959295312        5.3434877884       -6.8435427246  S5        130             1.0000000000
       416        39  SER       HB2            -3.7920659713        3.7502038038       -6.9121716031  S5        130             1.0000000000
       417        39  SER       OG             -3.9780381492        4.5667714653       -5.0009742966  S5        130             1.0000000000
       418        39  SER       HG1            -3.4268636839        5.3988855579       -4.9902149028  S5        130             1.0000000000
       419        39  SER       QQH3           -5.4769560685        3.8663091347       -6.2858623037  S5        130             1.0000000000
       420        40  GLU       CB             -9.9594658593        9.1233555129        0.7542629248  S5        166             1.0000000000
       421        40  GLU       HB1            -9.6465220466        9.7735671816       -0.0733745655  S5        166             1.0000000000
       422        40  GLU       HB2           -11.0138421205        8.8723321410        0.6003104379  S5        166             1.0000000000
       423        40  GLU       QQH4           -9.8434290620        9.6373681395        1.7143373266  S5        166             1.0000000000
       424        40  GLU       CG             -9.1237841398        7.8546162329        0.7019668433  S5        166             1.0000000000
       425        40  GLU       HG1            -9.5601358224        7.1627838052       -0.0346363050  S5        166             1.0000000000
       426        40  GLU       HG2            -9.1637784535        7.3222722067        1.6677177193  S5        166             1.0000000000
       427        40  GLU       CD             -7.6716049293        8.0929874028        0.3306304389  S5        166             1.0000000000
       428        40  GLU       OE1            -7.1390211991        9.2124329120        0.5142802024  S5        166             1.0000000000
       429        40  GLU       OE2            -7.0291544947        7.0652829464       -0.1844525380  S5        166             1.0000000000
       430        41  ASN       CB             -2.7167034374       11.7575872037        1.3465230701  S5        170             1.0000000000
       431        41  ASN       HB1            -1.7468933808       11.6972872976        0.8425310137  S5        170             1.0000000000
       432        41  ASN       HB2            -3.2225012344       12.6785000203        1.0458372779  S5        170             1.0000000000
       433        41  ASN       QQH5           -2.5798818795       11.7524033045        2.4352454572  S5        170             1.0000000000
       434        41  ASN       CG             -3.5605214240       10.5688662018        0.9406195014  S5        170             1.0000000000
       435        41  ASN       OD1            -3.0608371299        9.4178895007        0.8048285613  S5        170             1.0000000000
       436        41  ASN       ND2            -4.8626714042       10.7928170148        0.6989034492  S5        170             1.0000000000
       437        41  ASN       HD21           -5.5249763178       10.0115927117        0.4980349917  S5        170             1.0000000000
       438        41  ASN       HD22           -5.2602927645       11.7344364947        0.8253608947  S5        170             1.0000000000
       439        42  LYS       CE             -2.9999768241        1.5121552946       -4.5414123079  S5        234             1.0000000000
       440        42  LYS       HE1            -3.4561921548        1.7803074220       -3.5803334852  S5        234             1.0000000000
       441        42  LYS       HE2            -3.7883839115        1.4337852489       -5.3013738194  S5        234             1.0000000000
       442        42  LYS       NZ             -2.0727472667        2.5618856277       -4.9525615280  S5        234             1.0000000000
       443        42  LYS       HZ1            -1.5870308851        2.3129523089       -5.8478927873  S5        234             1.0000000000
       444        42  LYS       HZ2            -1.3207836862        2.7439582314       -4.2522840611  S5        234             1.0000000000
       445        42  LYS       HZ3            -2.5902299300        3.4807165213       -5.0880673088  S5        234             1.0000000000
       446        42  LYS       QQH6           -2.4619227301        0.5610981755       -4.4380354705  S5        234             1.0000000000
       447        43  SER       CB              2.5611701145        3.3133120138       -5.8953248595  S5        235             1.0000000000
       448        43  SER       HB1             3.2516392244        2.6359452236       -6.4248522967  S5        235             1.0000000000
       449        43  SER       HB2             3.1175306462        4.2374207215       -5.6475053106  S5        235             1.0000000000
       450        43  SER       OG              1.4577052222        3.5933226275       -6.7652087115  S5        235             1.0000000000
       451        43  SER       HG1             0.9935906663        4.4296106249       -6.4877126244  S5        235             1.0000000000
       452        43  SER       QQH7            2.2223647975        2.8322367290       -4.9501506101  S5        235             1.0000000000
       453        44  PNM       S1             -3.0771820120        9.4214929089       -6.1796799738  S5        523             1.0000000000
       454        44  PNM       C2             -1.7960793139        8.2041444295       -6.8336896926  S5        523             1.0000000000
       455        44  PNM       C3             -1.3829019920        7.3848654711       -5.5823444805  S5        523             1.0000000000
       456        44  PNM       N4             -2.5824450970        7.2250365356       -4.7306641231  S5        523             1.0000000000
       457        44  PNM       C5             -3.7104749790        8.2104004269       -4.9930866942  S5        523             1.0000000000
       458        44  PNM       C6             -3.6462413076        8.6123910948       -3.4578163665  S5        523             1.0000000000
       459        44  PNM       C7             -2.4907543673        7.6001273467       -3.3648545575  S5        523             1.0000000000
       460        44  PNM       O8             -1.5630227684        7.4055113318       -2.5741410566  S5        523             1.0000000000
       461        44  PNM       C9             -2.3962809619        7.2931686764       -7.8925669531  S5        523             1.0000000000
       462        44  PNM       C10            -0.6161750283        8.9604122587       -7.4158512439  S5        523             1.0000000000
       463        44  PNM       C11            -0.7498374084        6.0587461859       -5.9612995646  S5        523             1.0000000000
       464        44  PNM       O12            -1.3274543068        4.9752809473       -5.7562800195  S5        523             1.0000000000
       465        44  PNM       O13             0.4761313555        6.1401177727       -6.4967176762  S5        523             1.0000000000
       466        44  PNM       N14            -3.1332399770        9.9407909665       -3.2164622511  S5        523             1.0000000000
       467        44  PNM       C15            -3.7120746694       11.0248431937       -3.7724598182  S5        523             1.0000000000
       468        44  PNM       O16            -4.7510479585       10.9109351554       -4.4937917534  S5        523             1.0000000000
       469        44  PNM       C17            -3.0494698458       12.3604991991       -3.5525847286  S5        523             1.0000000000
       470        44  PNM       C18            -2.0970692838       12.6448976900       -4.6860054387  S5        523             1.0000000000
       471        44  PNM       C19            -0.7780908124       13.0385893351       -4.4226809926  S5        523             1.0000000000
       472        44  PNM       C20             0.1032548100       13.2846094024       -5.4777524514  S5        523             1.0000000000
       473        44  PNM       C21            -0.3188364919       13.1281105709       -6.7990418042  S5        523             1.0000000000
       474        44  PNM       C22            -1.6358622347       12.7449172339       -7.0656285556  S5        523             1.0000000000
       475        44  PNM       C23            -2.5258651231       12.5106140604       -6.0161932302  S5        523             1.0000000000
       476        44  PNM       H24            -0.6223532793        7.9721554588       -5.0153723025  S5        523             1.0000000000
       477        44  PNM       H25            -0.8996347564        9.4419284506       -8.3585302343  S5        523             1.0000000000
       478        44  PNM       H26             0.2110888570        8.2694111279       -7.6163746749  S5        523             1.0000000000
       479        44  PNM       H27            -0.2585186609        9.7395164329       -6.7349164181  S5        523             1.0000000000
       480        44  PNM       H28            -2.7548340936        7.8784156591       -8.7457098262  S5        523             1.0000000000
       481        44  PNM       H29            -3.2366108922        6.7141568851       -7.4920963156  S5        523             1.0000000000
       482        44  PNM       H30            -1.6396492750        6.5862234655       -8.2577674535  S5        523             1.0000000000
       483        44  PNM       H31            -4.6551090083        7.7129773780       -5.2979762622  S5        523             1.0000000000
       484        44  PNM       H32            -4.5778908990        8.4154078005       -2.8768737117  S5        523             1.0000000000
       485        44  PNM       H33            -2.5103141689       12.3732156979       -2.5907176243  S5        523             1.0000000000
       486        44  PNM       H34            -3.8256578476       13.1447774600       -3.5104187342  S5        523             1.0000000000
       487        44  PNM       H35            -0.4383551355       13.1557994393       -3.3865583508  S5        523             1.0000000000
       488        44  PNM       H36             1.1338240360       13.5899400345       -5.2687600459  S5        523             1.0000000000
       489        44  PNM       H37             0.3829858367       13.3079945541       -7.6219845539  S5        523             1.0000000000
       490        44  PNM       H38            -1.9724272864       12.6208439628       -8.1023766135  S5        523             1.0000000000
       491        44  PNM       H39            -3.5653477901       12.2301929908       -6.2276420699  S5        523             1.0000000000
       492        44  PNM       H40            -2.2748730715       10.0313992489       -2.6391230259  S5        523             1.0000000000
       493        45  TIP3      OH2            -4.4851006225        7.5908340154       -0.5939220023  S5        290             1.0000000000
       494        45  TIP3      H1             -5.4615553160        7.5279964843       -0.3326658455  S5        290             1.0000000000
       495        45  TIP3      H2             -3.9889035666        8.2558214996       -0.0238027435  S5        290             1.0000000000
       496        46  SER       CB             -2.9851860984        4.8844745560       -2.2889791348  S6        70              1.0000000000
       497        46  SER       HB1            -3.4943276677        4.0199712170       -2.7511195171  S6        70              1.0000000000
       498        46  SER       HB2            -2.0142328581        5.0423802163       -2.7878513239  S6        70              1.0000000000
       499        46  SER       OG             -3.8260743765        6.0445817675       -2.4844631409  S6        70              1.0000000000
       500        46  SER       HG1            -3.9279736142        6.6232612877       -1.6162059810  S6        70              1.0000000000
       501        46  SER       QQH1           -2.8270504539        4.7075248840       -1.2104783611  S6        70              1.0000000000
       502        47  LYS       CD             -6.4519063872        3.2652236334       -1.8730108058  S6        73              1.0000000000
       503        47  LYS       HD1            -7.0110493173        2.7168148457       -2.6366075030  S6        73              1.0000000000
       504        47  LYS       HD2            -5.4169898073        3.3548622176       -2.2282688126  S6        73              1.0000000000
       505        47  LYS       QQH2           -6.4620565948        2.6749526524       -0.9493389872  S6        73              1.0000000000
       506        47  LYS       CE             -7.0644672083        4.6376511722       -1.6574655277  S6        73              1.0000000000
       507        47  LYS       HE1            -6.8991459157        5.0229747116       -0.6335704118  S6        73              1.0000000000
       508        47  LYS       HE2            -8.1529501957        4.6125184426       -1.8293300161  S6        73              1.0000000000
       509        47  LYS       NZ             -6.5134302116        5.6469850908       -2.5537696358  S6        73              1.0000000000
       510        47  LYS       HZ1            -6.8257433243        5.5468107015       -3.5421475606  S6        73              1.0000000000
       511        47  LYS       HZ2            -5.4543885898        5.6517671834       -2.5554764310  S6        73              1.0000000000
       512        47  LYS       HZ3            -6.8152278898        6.5997682847       -2.2183929706  S6        73              1.0000000000
       513        48  SER       CB             -4.5035409249        4.3695550207       -6.3398192211  S6        130             1.0000000000
       514        48  SER       HB1            -4.5927029526        5.3371050310       -6.8453238537  S6        130             1.0000000000
       515        48  SER       HB2            -3.7921441436        3.7420379952       -6.9074711912  S6        130             1.0000000000
       516        48  SER       OG             -3.9846951811        4.5621164949       -4.9983275192  S6        130             1.0000000000
       517        48  SER       HG1            -3.4353189104        5.3955033457       -4.9859498341  S6        130             1.0000000000
       518        48  SER       QQH3           -5.4795856614        3.8628976176       -6.2891092993  S6        130             1.0000000000
       519        49  GLU       CB             -9.9588003661        9.1244961810        0.7536699724  S6        166             1.0000000000
       520        49  GLU       HB1            -9.6469350990        9.7758684555       -0.0734793939  S6        166             1.0000000000
       521        49  GLU       HB2           -11.0128242076        8.8718470406        0.5993954079  S6        166             1.0000000000
       522        49  GLU       QQH4           -9.8439807206        9.6381132366        1.7141302882  S6        166             1.0000000000
       523        49  GLU       CG             -9.1205497841        7.8572084507        0.7005481212  S6        166             1.0000000000
       524        49  GLU       HG1            -9.5529834383        7.1671108348       -0.0400841138  S6        166             1.0000000000
       525        49  GLU       HG2            -9.1641413616        7.3219877559        1.6645509976  S6        166             1.0000000000
       526        49  GLU       CD             -7.6670098825        8.0998245074        0.3366243561  S6        166             1.0000000000
       527        49  GLU       OE1            -7.1414371017        9.2227983893        0.5171415981  S6        166             1.0000000000
       528        49  GLU       OE2            -7.0161974574        7.0728416009       -0.1688775562  S6        166             1.0000000000
       529        50  ASN       CB             -2.7122650758       11.7520083259        1.3457596525  S6        170             1.0000000000
       530        50  ASN       HB1            -1.7410766707       11.6874963768        0.8448334503  S6        170             1.0000000000
       531        50  ASN       HB2            -3.2139647872       12.6741338180        1.0415572438  S6        170             1.0000000000
       532        50  ASN       QQH5           -2.5792667445       11.7482421053        2.4350126820  S6        170             1.0000000000
       533        50  ASN       CG             -3.5601285043       10.5659818202        0.9387782837  S6        170             1.0000000000
       534        50  ASN       OD1            -3.0659683352        9.4127205170        0.8002945163  S6        170             1.0000000000
       535        50  ASN       ND2            -4.8612438860       10.7957768999        0.6972927946  S6        170             1.0000000000
       536        50  ASN       HD21           -5.5266553372       10.0169359784        0.4967701230  S6        170             1.0000000000
       537        50  ASN       HD22           -5.2556989956       11.7386025000        0.8250898894  S6        170             1.0000000000
       538        51  LYS       CE             -3.0006343725        1.5127726987       -4.5409537934  S6        234             1.0000000000
       539        51  LYS       HE1            -3.4570376813        1.7803322392       -3.5797973491  S6        234             1.0000000000
       540        51  LYS       HE2            -3.7888960516        1.4349164702       -5.3011431724  S6        234             1.0000000000
       541        51  LYS       NZ             -2.0733032771        2.5626862738       -4.9511961281  S6        234             1.0000000000
       542        51  LYS       HZ1            -1.5875186699        2.3145375501       -5.8467350504  S6        234             1.0000000000
       543        51  LYS       HZ2            -1.3212130578        2.7441440777       -4.2508666770  S6        234             1.0000000000
       544        51  LYS       HZ3            -2.5903373754        3.4814314330       -5.0862541828  S6        234             1.0000000000
       545        51  LYS       QQH6           -2.4626419350        0.5616579637       -4.4381084224  S6        234             1.0000000000
       546        52  SER       CB              2.5616907346        3.3133388354       -5.8952951906  S6        235             1.0000000000
       547        52  SER       HB1             3.2524273823        2.6360094000       -6.4245086656  S6        235             1.0000000000
       548        52  SER       HB2             3.1178542346        4.2375316054       -5.6473554136  S6        235             1.0000000000
       549        52  SER       OG              1.4584942643        3.5931360434       -6.7655903030  S6        235             1.0000000000
       550        52  SER       HG1             0.9937347622        4.4289998688       -6.4878101711  S6        235             1.0000000000
       551        52  SER       QQH7            2.2225902264        2.8323308402       -4.9502103785  S6        235             1.0000000000
       552        53  PNM       S1             -3.0779834857        9.4156716699       -6.1810475486  S6        523             1.0000000000
       553        53  PNM       C2             -1.7960344788        8.1993467559       -6.8323421941  S6        523             1.0000000000
       554        53  PNM       C3             -1.3852894520        7.3799739981       -5.5801581668  S6        523             1.0000000000
       555        53  PNM       N4             -2.5866520144        7.2179682980       -4.7308562290  S6        523             1.0000000000
       556        53  PNM       C5             -3.7124992054        8.2058591340       -4.9941062450  S6        523             1.0000000000
       557        53  PNM       C6             -3.6484594031        8.6093829210       -3.4598499808  S6        523             1.0000000000
       558        53  PNM       C7             -2.4957560284        7.5940812371       -3.3637596860  S6        523             1.0000000000
       559        53  PNM       O8             -1.5629871817        7.4081461261       -2.5765430890  S6        523             1.0000000000
       560        53  PNM       C9             -2.3938271739        7.2885879407       -7.8928987761  S6        523             1.0000000000
       561        53  PNM       C10            -0.6152735599        8.9560859309       -7.4121439972  S6        523             1.0000000000
       562        53  PNM       C11            -0.7502461353        6.0553084715       -5.9605865973  S6        523             1.0000000000
       563        53  PNM       O12            -1.3267454755        4.9705904416       -5.7585268996  S6        523             1.0000000000
       564        53  PNM       O13             0.4759811721        6.1390070629       -6.4954284337  S6        523             1.0000000000
       565        53  PNM       N14            -3.1313934722        9.9362291386       -3.2193754357  S6        523             1.0000000000
       566        53  PNM       C15            -3.7111096049       11.0217630418       -3.7714237451  S6        523             1.0000000000
       567        53  PNM       O16            -4.7534724705       10.9099480783       -4.4882140668  S6        523             1.0000000000
       568        53  PNM       C17            -3.0464031263       12.3563809602       -3.5518568504  S6        523             1.0000000000
       569        53  PNM       C18            -2.0953192736       12.6412787968       -4.6862597017  S6        523             1.0000000000
       570        53  PNM       C19            -0.7765181040       13.0365674952       -4.4243060133  S6        523             1.0000000000
       571        53  PNM       C20             0.1034220547       13.2837885950       -5.4802910963  S6        523             1.0000000000
       572        53  PNM       C21            -0.3199376946       13.1269124816       -6.8011387284  S6        523             1.0000000000
       573        53  PNM       C22            -1.6367648990       12.7420958779       -7.0663606591  S6        523             1.0000000000
       574        53  PNM       C23            -2.5253604366       12.5065740081       -6.0159967488  S6        523             1.0000000000
       575        53  PNM       H24            -0.6265333091        7.9674313857       -5.0109364396  S6        523             1.0000000000
       576        53  PNM       H25            -0.8970231646        9.4369228413       -8.3556661522  S6        523             1.0000000000
       577        53  PNM       H26             0.2129099641        8.2655926797       -7.6104637346  S6        523             1.0000000000
       578        53  PNM       H27            -0.2597562733        9.7357567773       -6.7308055315  S6        523             1.0000000000
       579        53  PNM       H28            -2.7513351484        7.8741808030       -8.7462542407  S6        523             1.0000000000
       580        53  PNM       H29            -3.2344599046        6.7086325424       -7.4944346209  S6        523             1.0000000000
       581        53  PNM       H30            -1.6361084144        6.5824556214       -8.2574156755  S6        523             1.0000000000
       582        53  PNM       H31            -4.6580483853        7.7100637407       -5.2989514451  S6        523             1.0000000000
       583        53  PNM       H32            -4.5821012603        8.4170374561       -2.8807012415  S6        523             1.0000000000
       584        53  PNM       H33            -2.5058616852       12.3677805849       -2.5907342679  S6        523             1.0000000000
       585        53  PNM       H34            -3.8217662405       13.1414358217       -3.5078775884  S6        523             1.0000000000
       586        53  PNM       H35            -0.4357676102       13.1540885564       -3.3885363331  S6        523             1.0000000000
       587        53  PNM       H36             1.1339123068       13.5903174225       -5.2724621764  S6        523             1.0000000000
       588        53  PNM       H37             0.3807590532       13.3075994455       -7.6248650587  S6        523             1.0000000000
       589        53  PNM       H38            -1.9743480430       12.6177105747       -8.1027503296  S6        523             1.0000000000
       590        53  PNM       H39            -3.5647652904       12.2250096722       -6.2263025775  S6        523             1.0000000000
       591        53  PNM       H40            -2.2709651795       10.0245903328       -2.6446416877  S6        523             1.0000000000
       592        54  TIP3      OH2            -4.4927870789        7.5769249769       -0.5936213855  S6        290             1.0000000000
       593        54  TIP3      H1             -5.4729825377        7.5123738175       -0.3320760426  S6        290             1.0000000000
       594        54  TIP3      H2             -3.9962353899        8.2456366693       -0.0272180783  S6        290             1.0000000000
       595        55  SER       CB             -2.9889936704        4.8930074099       -2.2871888171  S7        70              1.0000000000
       596        55  SER       HB1            -3.5021769588        4.0307805318       -2.7499543322  S7        70              1.0000000000
       597        55  SER       HB2            -2.0191491757        5.0494253428       -2.7887657001  S7        70              1.0000000000
       598        55  SER       OG             -3.8267737889        6.0591463916       -2.4760179844  S7        70              1.0000000000
       599        55  SER       HG1            -3.9534899428        6.6455748166       -1.5973399240  S7        70              1.0000000000
       600        55  SER       QQH1           -2.8274661823        4.7117578084       -1.2097424128  S7        70              1.0000000000
       601        56  LYS       CD             -6.4411772048        3.2665581235       -1.8771545654  S7        73              1.0000000000
       602        56  LYS       HD1            -7.0084891081        2.7221767605       -2.6376467682  S7        73              1.0000000000
       603        56  LYS       HD2            -5.4068764578        3.3462971749       -2.2363359010  S7        73              1.0000000000
       604        56  LYS       QQH2           -6.4537227303        2.6786884707       -0.9520313391  S7        73              1.0000000000
       605        56  LYS       CE             -7.0392305128        4.6455297740       -1.6623125824  S7        73              1.0000000000
       606        56  LYS       HE1            -6.8538134357        5.0388501640       -0.6448584943  S7        73              1.0000000000
       607        56  LYS       HE2            -8.1311243144        4.6273873991       -1.8148902212  S7        73              1.0000000000
       608        56  LYS       NZ             -6.4945340730        5.6400042144       -2.5792313119  S7        73              1.0000000000
       609        56  LYS       HZ1            -6.8002903235        5.5116345817       -3.5661393419  S7        73              1.0000000000
       610        56  LYS       HZ2            -5.4339500300        5.6555035293       -2.5755806834  S7        73              1.0000000000
       611        56  LYS       HZ3            -6.8070232477        6.5985760815       -2.2760521005  S7        73              1.0000000000
       612        57  SER       CB             -4.5047437658        4.3646480861       -6.3392278193  S7        130             1.0000000000
       613        57  SER       HB1            -4.5898896343        5.3317371745       -6.8464105333  S7        130             1.0000000000
       614        57  SER       HB2            -3.7923798103        3.7350429711       -6.9033757924  S7        130             1.0000000000
       615        57  SER       OG             -3.9910421876        4.5572029756       -4.9957436144  S7        130             1.0000000000
       616        57  SER       HG1            -3.4450503849        5.3929161919       -4.9801096555  S7        130             1.0000000000
       617        57  SER       QQH3           -5.4820656920        3.8599936225       -6.2923398666  S7        130             1.0000000000
       618        58  GLU       CB             -9.9582098477        9.1251627446        0.7531123711  S7        166             1.0000000000
       619        58  GLU       HB1            -9.6478220093        9.7778365547       -0.0735171598  S7        166             1.0000000000
       620        58  GLU       HB2           -11.0117506885        8.8706643832        0.5987152291  S7        166             1.0000000000
       621        58  GLU       QQH4           -9.8445287285        9.6381566575        1.7139959865  S7        166             1.0000000000
       622        58  GLU       CG             -9.1171916865        7.8594156403        0.6987892625  S7        166             1.0000000000
       623        58  GLU       HG1            -9.5453806088        7.1711568634       -0.0462838083  S7        166             1.0000000000
       624        58  GLU       HG2            -9.1642750548        7.3209505949        1.6608344258  S7        166             1.0000000000
       625        58  GLU       CD             -7.6626811176        8.1071972829        0.3429466753  S7        166             1.0000000000
       626        58  GLU       OE1            -7.1440499848        9.2335603771        0.5199843210  S7        166             1.0000000000
       627        58  GLU       OE2            -7.0006866767        7.0814639559       -0.1521739904  S7        166             1.0000000000
       628        59  ASN       CB             -2.7079937217       11.7470513805        1.3451667047  S7        170             1.0000000000
       629        59  ASN       HB1            -1.7356213183       11.6786761272        0.8469275952  S7        170             1.0000000000
       630        59  ASN       HB2            -3.2061723308       12.6703072645        1.0377775128  S7        170             1.0000000000
       631        59  ASN       QQH5           -2.5783517926       11.7443367387        2.4349289768  S7        170             1.0000000000
       632        59  ASN       CG             -3.5593561549       10.5634460821        0.9370592778  S7        170             1.0000000000
       633        59  ASN       OD1            -3.0711212620        9.4075650171        0.7958696099  S7        170             1.0000000000
       634        59  ASN       ND2            -4.8593720624       10.7989003237        0.6955396893  S7        170             1.0000000000
       635        59  ASN       HD21           -5.5276097163       10.0227595080        0.4946895833  S7        170             1.0000000000
       636        59  ASN       HD22           -5.2508801883       11.7428138759        0.8242413292  S7        170             1.0000000000
       637        60  LYS       CE             -3.0012639085        1.5134518054       -4.5404580952  S7        234             1.0000000000
       638        60  LYS       HE1            -3.4578795171        1.7803021604       -3.5792064287  S7        234             1.0000000000
       639        60  LYS       HE2            -3.7893746499        1.4360801087       -5.3008635568  S7        234             1.0000000000
       640        60  LYS       NZ             -2.0739858684        2.5637240632       -4.9496841173  S7        234             1.0000000000
       641        60  LYS       HZ1            -1.5880894968        2.3165835846       -5.8454674118  S7        234             1.0000000000
       642        60  LYS       HZ2            -1.3218440159        2.7445516639       -4.2492262723  S7        234             1.0000000000
       643        60  LYS       HZ3            -2.5908127230        3.4823948747       -5.0840305069  S7        234             1.0000000000
       644        60  LYS       QQH6           -2.4632568569        0.5622756212       -4.4382466107  S7        234             1.0000000000
       645        61  SER       CB              2.5621381342        3.3134272899       -5.8953205529  S7        235             1.0000000000
       646        61  SER       HB1             3.2531616723        2.6361505600       -6.4242579543  S7        235             1.0000000000
       647        61  SER       HB2             3.1181396826        4.2376998996       -5.6472497876  S7        235             1.0000000000
       648        61  SER       OG              1.4591947140        3.5930305738       -6.7659839176  S7        235             1.0000000000
       649        61  SER       HG1             0.9938889352        4.4285453616       -6.4879834713  S7        235             1.0000000000
       650        61  SER       QQH7            2.2227870166        2.8324656440       -4.9503080771  S7        235             1.0000000000
       651        62  PNM       S1             -3.0792262756        9.4110335090       -6.1823166038  S7        523             1.0000000000
       652        62  PNM       C2             -1.7959171185        8.1948377593       -6.8310253052  S7        523             1.0000000000
       653        62  PNM       C3             -1.3875778316        7.3753798415       -5.5779101495  S7        523             1.0000000000
       654        62  PNM       N4             -2.5907737995        7.2109695825       -4.7310459813  S7        523             1.0000000000
       655        62  PNM       C5             -3.7141312376        8.2014961332       -4.9950171322  S7        523             1.0000000000
       656        62  PNM       C6             -3.6507940002        8.6063341107       -3.4620067223  S7        523             1.0000000000
       657        62  PNM       C7             -2.5013490061        7.5871261100       -3.3620901626  S7        523             1.0000000000
       658        62  PNM       O8             -1.5630712813        7.4110931237       -2.5787018120  S7        523             1.0000000000
       659        62  PNM       C9             -2.3914820622        7.2843697454       -7.8931805497  S7        523             1.0000000000
       660        62  PNM       C10            -0.6143639768        8.9520560659       -7.4086404436  S7        523             1.0000000000
       661        62  PNM       C11            -0.7505641736        6.0521403552       -5.9598907353  S7        523             1.0000000000
       662        62  PNM       O12            -1.3256140084        4.9662198732       -5.7609197885  S7        523             1.0000000000
       663        62  PNM       O13             0.4760703317        6.1382250824       -6.4943997447  S7        523             1.0000000000
       664        62  PNM       N14            -3.1297523149        9.9316564525       -3.2220903617  S7        523             1.0000000000
       665        62  PNM       C15            -3.7100969590       11.0186682710       -3.7704674692  S7        523             1.0000000000
       666        62  PNM       O16            -4.7559018477       10.9091593095       -4.4826048147  S7        523             1.0000000000
       667        62  PNM       C17            -3.0434050084       12.3523345940       -3.5511319408  S7        523             1.0000000000
       668        62  PNM       C18            -2.0936608391       12.6379470479       -4.6864563245  S7        523             1.0000000000
       669        62  PNM       C19            -0.7750356754       13.0347493626       -4.4257503246  S7        523             1.0000000000
       670        62  PNM       C20             0.1036018157       13.2830946111       -5.4825639579  S7        523             1.0000000000
       671        62  PNM       C21            -0.3209332091       13.1258979602       -6.8030030418  S7        523             1.0000000000
       672        62  PNM       C22            -1.6375766294       12.7395739259       -7.0669770007  S7        523             1.0000000000
       673        62  PNM       C23            -2.5248650887       12.5029062822       -6.0157669374  S7        523             1.0000000000
       674        62  PNM       H24            -0.6305359482        7.9630367916       -5.0065070984  S7        523             1.0000000000
       675        62  PNM       H25            -0.8943424408        9.4323715375       -8.3529362383  S7        523             1.0000000000
       676        62  PNM       H26             0.2146302708        8.2619928557       -7.6048147986  S7        523             1.0000000000
       677        62  PNM       H27            -0.2607842107        9.7321386343       -6.7268376449  S7        523             1.0000000000
       678        62  PNM       H28            -2.7479501911        7.8702394928       -8.7467688154  S7        523             1.0000000000
       679        62  PNM       H29            -3.2323647587        6.7035101377       -7.4966453475  S7        523             1.0000000000
       680        62  PNM       H30            -1.6327165753        6.5790573793       -8.2569715369  S7        523             1.0000000000
       681        62  PNM       H31            -4.6606229332        7.7074857217       -5.2999866338  S7        523             1.0000000000
       682        62  PNM       H32            -4.5871007067        8.4190038003       -2.8857761008  S7        523             1.0000000000
       683        62  PNM       H33            -2.5013957112       12.3623203335       -2.5908127552  S7        523             1.0000000000
       684        62  PNM       H34            -3.8180008680       13.1381265454       -3.5051288525  S7        523             1.0000000000
       685        62  PNM       H35            -0.4332887383       13.1523743065       -3.3903113409  S7        523             1.0000000000
       686        62  PNM       H36             1.1340083968       13.5907776918       -5.2758245392  S7        523             1.0000000000
       687        62  PNM       H37             0.3786813267       13.3074642571       -7.6274491824  S7        523             1.0000000000
       688        62  PNM       H38            -1.9760603210       12.6148487074       -8.1030424968  S7        523             1.0000000000
       689        62  PNM       H39            -3.5641047815       12.2199661209       -6.2250117475  S7        523             1.0000000000
       690        62  PNM       H40            -2.2668993752       10.0177556221       -2.6505959298  S7        523             1.0000000000
       691        63  TIP3      OH2            -4.5039261822        7.5622758495       -0.5942185616  S7        290             1.0000000000
       692        63  TIP3      H1             -5.4902932175        7.4936655126       -0.3322093946  S7        290             1.0000000000
       693        63  TIP3      H2             -4.0041371031        8.2337306171       -0.0326330580  S7        290             1.0000000000
       694        64  SER       CB             -2.9930742269        4.9000604966       -2.2865190018  S8        70              1.0000000000
       695        64  SER       HB1            -3.5094179348        4.0393611656       -2.7499579233  S8        70              1.0000000000
       696        64  SER       HB2            -2.0242602929        5.0555526773       -2.7904966389  S8        70              1.0000000000
       697        64  SER       OG             -3.8298904589        6.0734314888       -2.4668077137  S8        70              1.0000000000
       698        64  SER       HG1            -3.9954639025        6.6887555880       -1.5630271560  S8        70              1.0000000000
       699        64  SER       QQH1           -2.8277775366        4.7121735918       -1.2100561913  S8        70              1.0000000000
       700        65  LYS       CD             -6.4316179566        3.2669226051       -1.8815641127  S8        73              1.0000000000
       701        65  LYS       HD1            -7.0076901674        2.7265802644       -2.6383050894  S8        73              1.0000000000
       702        65  LYS       HD2            -5.3982311180        3.3368384437       -2.2450346086  S8        73              1.0000000000
       703        65  LYS       QQH2           -6.4465747748        2.6820379122       -0.9545946455  S8        73              1.0000000000
       704        65  LYS       CE             -7.0148713768        4.6524344675       -1.6683217854  S8        73              1.0000000000
       705        65  LYS       HE1            -6.8105206978        5.0498799437       -0.6562164859  S8        73              1.0000000000
       706        65  LYS       HE2            -8.1097410130        4.6425450187       -1.8024529461  S8        73              1.0000000000
       707        65  LYS       NZ             -6.4729726567        5.6325706514       -2.6026615190  S8        73              1.0000000000
       708        65  LYS       HZ1            -6.7680398043        5.4751536563       -3.5883485669  S8        73              1.0000000000
       709        65  LYS       HZ2            -5.4088488488        5.6620662791       -2.5896442520  S8        73              1.0000000000
       710        65  LYS       HZ3            -6.7993797394        6.5951981630       -2.3333642167  S8        73              1.0000000000
       711        66  SER       CB             -4.5058322476        4.3607241633       -6.3385752403  S8        130             1.0000000000
       712        66  SER       HB1            -4.5874193539        5.3276438397       -6.8469114182  S8        130             1.0000000000
       713        66  SER       HB2            -3.7927760309        3.7294585564       -6.9001781463  S8        130             1.0000000000
       714        66  SER       OG             -3.9969152102        4.5518654868       -4.9935137482  S8        130             1.0000000000
       715        66  SER       HG1            -3.4582685158        5.3919549881       -4.9707456008  S8        130             1.0000000000
       716        66  SER       QQH3           -5.4843885157        3.8579362707       -6.2955812006  S8        130             1.0000000000
       717        67  GLU       CB             -9.9578358526        9.1254922476        0.7526349564  S8        166             1.0000000000
       718        67  GLU       HB1            -9.6491841844        9.7793565880       -0.0735483905  S8        166             1.0000000000
       719        67  GLU       HB2           -11.0106897580        8.8688287009        0.5983942147  S8        166             1.0000000000
       720        67  GLU       QQH4           -9.8450119672        9.6375613007        1.7139742874  S8        166             1.0000000000
       721        67  GLU       CG             -9.1141434442        7.8611666932        0.6967580113  S8        166             1.0000000000
       722        67  GLU       HG1            -9.5375362251        7.1750644078       -0.0532026069  S8        166             1.0000000000
       723        67  GLU       HG2            -9.1643936371        7.3188031316        1.6564328786  S8        166             1.0000000000
       724        67  GLU       CD             -7.6593069082        8.1154404207        0.3494802724  S8        166             1.0000000000
       725        67  GLU       OE1            -7.1469698889        9.2431376485        0.5224775294  S8        166             1.0000000000
       726        67  GLU       OE2            -6.9820567779        7.0910916867       -0.1357510541  S8        166             1.0000000000
       727        68  ASN       CB             -2.7040271643       11.7430400844        1.3447833666  S8        170             1.0000000000
       728        68  ASN       HB1            -1.7305857702       11.6710786962        0.8490942041  S8        170             1.0000000000
       729        68  ASN       HB2            -3.1991276051       12.6672031923        1.0344445369  S8        170             1.0000000000
       730        68  ASN       QQH5           -2.5776539524       11.7411238325        2.4350285254  S8        170             1.0000000000
       731        68  ASN       CG             -3.5581106028       10.5616307212        0.9355491059  S8        170             1.0000000000
       732        68  ASN       OD1            -3.0757460320        9.4029575168        0.7918909906  S8        170             1.0000000000
       733        68  ASN       ND2            -4.8568860217       10.8021048206        0.6938027298  S8        170             1.0000000000
       734        68  ASN       HD21           -5.5272868653       10.0287215204        0.4914902629  S8        170             1.0000000000
       735        68  ASN       HD22           -5.2457380944       11.7470681644        0.8221709635  S8        170             1.0000000000
       736        69  LYS       CE             -3.0018487050        1.5141680756       -4.5399686300  S8        234             1.0000000000
       737        69  LYS       HE1            -3.4586668487        1.7801983189       -3.5786052181  S8        234             1.0000000000
       738        69  LYS       HE2            -3.7897886570        1.4372787484       -5.3005763922  S8        234             1.0000000000
       739        69  LYS       NZ             -2.0748684451        2.5650632844       -4.9480535964  S8        234             1.0000000000
       740        69  LYS       HZ1            -1.5889322496        2.3193619687       -5.8441583280  S8        234             1.0000000000
       741        69  LYS       HZ2            -1.3228270851        2.7454062439       -4.2473787101  S8        234             1.0000000000
       742        69  LYS       HZ3            -2.5920372962        3.4837316720       -5.0810487041  S8        234             1.0000000000
       743        69  LYS       QQH6           -2.4636894419        0.5629572694       -4.4385740957  S8        234             1.0000000000
       744        70  SER       CB              2.5624968295        3.3135589529       -5.8954219542  S8        235             1.0000000000
       745        70  SER       HB1             3.2538316649        2.6363671845       -6.4241326840  S8        235             1.0000000000
       746        70  SER       HB2             3.1183925359        4.2378930269       -5.6471974239  S8        235             1.0000000000
       747        70  SER       OG              1.4597924468        3.5930181875       -6.7664046505  S8        235             1.0000000000
       748        70  SER       HG1             0.9940103906        4.4282890461       -6.4882053891  S8        235             1.0000000000
       749        70  SER       QQH7            2.2229895490        2.8325522089       -4.9504667600  S8        235             1.0000000000
       750        71  PNM       S1             -3.0798685593        9.4063096886       -6.1836036190  S8        523             1.0000000000
       751        71  PNM       C2             -1.7957389694        8.1907990578       -6.8297827375  S8        523             1.0000000000
       752        71  PNM       C3             -1.3897645983        7.3712534099       -5.5756379688  S8        523             1.0000000000
       753        71  PNM       N4             -2.5947182559        7.2042289515       -4.7314184894  S8        523             1.0000000000
       754        71  PNM       C5             -3.7151790462        8.1973742238       -4.9957882737  S8        523             1.0000000000
       755        71  PNM       C6             -3.6531320178        8.6031927054       -3.4642313665  S8        523             1.0000000000
       756        71  PNM       C7             -2.5079928024        7.5784660962       -3.3596313412  S8        523             1.0000000000
       757        71  PNM       O8             -1.5630445078        7.4145323737       -2.5804053792  S8        523             1.0000000000
       758        71  PNM       C9             -2.3893387445        7.2806525262       -7.8934316489  S8        523             1.0000000000
       759        71  PNM       C10            -0.6134847019        8.9484507761       -7.4055291830  S8        523             1.0000000000
       760        71  PNM       C11            -0.7509027010        6.0493649264       -5.9591744910  S8        523             1.0000000000
       761        71  PNM       O12            -1.3240380292        4.9621383631       -5.7635009573  S8        523             1.0000000000
       762        71  PNM       O13             0.4765387060        6.1378218436       -6.4937812558  S8        523             1.0000000000
       763        71  PNM       N14            -3.1284018018        9.9271651665       -3.2244535287  S8        523             1.0000000000
       764        71  PNM       C15            -3.7089323312       11.0155956380       -3.7696338414  S8        523             1.0000000000
       765        71  PNM       O16            -4.7583423688       10.9086695234       -4.4771492079  S8        523             1.0000000000
       766        71  PNM       C17            -3.0405090491       12.3484497265       -3.5504576510  S8        523             1.0000000000
       767        71  PNM       C18            -2.0921208137       12.6349800839       -4.6866194809  S8        523             1.0000000000
       768        71  PNM       C19            -0.7736854564       13.0331418533       -4.4269820816  S8        523             1.0000000000
       769        71  PNM       C20             0.1037938273       13.2825128372       -5.4845098865  S8        523             1.0000000000
       770        71  PNM       C21            -0.3217913180       13.1250830783       -6.8045829068  S8        523             1.0000000000
       771        71  PNM       C22            -1.6382507664       12.7373878164       -7.0674734288  S8        523             1.0000000000
       772        71  PNM       C23            -2.5243917302       12.4996694739       -6.0155344454  S8        523             1.0000000000
       773        71  PNM       H24            -0.6341730485        7.9591888947       -5.0024065994  S8        523             1.0000000000
       774        71  PNM       H25            -0.8917203511        9.4282861211       -8.3505922652  S8        523             1.0000000000
       775        71  PNM       H26             0.2162694915        8.2587492978       -7.5996609772  S8        523             1.0000000000
       776        71  PNM       H27            -0.2615665596        9.7289592452       -6.7233732534  S8        523             1.0000000000
       777        71  PNM       H28            -2.7448213573        7.8667407340       -8.7473076105  S8        523             1.0000000000
       778        71  PNM       H29            -3.2304108417        6.6989832434       -7.4985433844  S8        523             1.0000000000
       779        71  PNM       H30            -1.6295371326        6.5760711864       -8.2564475508  S8        523             1.0000000000
       780        71  PNM       H31            -4.6627783098        7.7053430661       -5.3008515922  S8        523             1.0000000000
       781        71  PNM       H32            -4.5931718302        8.4214499174       -2.8928753196  S8        523             1.0000000000
       782        71  PNM       H33            -2.4968756008       12.3568763828       -2.5910171010  S8        523             1.0000000000
       783        71  PNM       H34            -3.8143281446       13.1349295491       -3.5021238740  S8        523             1.0000000000
       784        71  PNM       H35            -0.4310485694       13.1506324144       -3.3918176923  S8        523             1.0000000000
       785        71  PNM       H36             1.1340980431       13.5911859038       -5.2786580274  S8        523             1.0000000000
       786        71  PNM       H37             0.3769187368       13.3075446506       -7.6295938385  S8        523             1.0000000000
       787        71  PNM       H38            -1.9773722196       12.6122017722       -8.1032913582  S8        523             1.0000000000
       788        71  PNM       H39            -3.5633781024       12.2151385214       -6.2239096714  S8        523             1.0000000000
       789        71  PNM       H40            -2.2619858016       10.0110531389       -2.6579632609  S8        523             1.0000000000
       790        72  TIP3      OH2            -4.5195381486        7.5478667284       -0.5948128590  S8        290             1.0000000000
       791        72  TIP3      H1             -5.5203777550        7.4698387336       -0.3332147899  S8        290             1.0000000000
       792        72  TIP3      H2             -4.0079041049        8.2202563186       -0.0418605589  S8        290             1.0000000000
       793        73  SER       CB             -2.9959298458        4.9032094604       -2.2887028743  S9        70              1.0000000000
       794        73  SER       HB1            -3.5120992386        4.0405344677       -2.7515465140  S9        70              1.0000000000
       795        73  SER       HB2            -2.0266574780        5.0577557433       -2.7926606193  S9        70              1.0000000000
       796        73  SER       OG             -3.8340253230        6.0819379102       -2.4637955577  S9        70              1.0000000000
       797        73  SER       HG1            -4.0605062662        6.7835465773       -1.4722850574  S9        70              1.0000000000
       798        73  SER       QQH1           -2.8287212519        4.7079294164       -1.2111961511  S9        70              1.0000000000
       799        74  LYS       CD             -6.4236483785        3.2663726835       -1.8858184349  S9        73              1.0000000000
       800        74  LYS       HD1            -7.0070023974        2.7292303497       -2.6391582003  S9        73              1.0000000000
       801        74  LYS       HD2            -5.3909828455        3.3279344678       -2.2528768542  S9        73              1.0000000000
       802        74  LYS       QQH2           -6.4405790319        2.6847519833       -0.9567049837  S9        73              1.0000000000
       803        74  LYS       CE             -6.9939300826        4.6575348617       -1.6753650155  S9        73              1.0000000000
       804        74  LYS       HE1            -6.7757744573        5.0534780530       -0.6663686613  S9        73              1.0000000000
       805        74  LYS       HE2            -8.0906447951        4.6544678960       -1.7969882520  S9        73              1.0000000000
       806        74  LYS       NZ             -6.4499414260        5.6257132991       -2.6213151159  S9        73              1.0000000000
       807        74  LYS       HZ1            -6.7294671607        5.4427994299       -3.6071267284  S9        73              1.0000000000
       808        74  LYS       HZ2            -5.3743930160        5.6754711490       -2.5954428734  S9        73              1.0000000000
       809        74  LYS       HZ3            -6.7924685001        6.5891535655       -2.3855436365  S9        73              1.0000000000
       810        75  SER       CB             -4.5065502439        4.3581024821       -6.3378211402  S9        130             1.0000000000
       811        75  SER       HB1            -4.5854844361        5.3250163638       -6.8470062525  S9        130             1.0000000000
       812        75  SER       HB2            -3.7932393619        3.7256011767       -6.8983523642  S9        130             1.0000000000
       813        75  SER       OG             -4.0016040043        4.5467278070       -4.9922522942  S9        130             1.0000000000
       814        75  SER       HG1            -3.4750434205        5.3934932325       -4.9565360968  S9        130             1.0000000000
       815        75  SER       QQH3           -5.4864970621        3.8567116394       -6.2986836234  S9        130             1.0000000000
       816        76  GLU       CB             -9.9578824992        9.1256908447        0.7522743944  S9        166             1.0000000000
       817        76  GLU       HB1            -9.6508897767        9.7803555721       -0.0736495627  S9        166             1.0000000000
       818        76  GLU       HB2           -11.0099100386        8.8668231376        0.5983987812  S9        166             1.0000000000
       819        76  GLU       QQH4           -9.8454739152        9.6367409892        1.7139951475  S9        166             1.0000000000
       820        76  GLU       CG             -9.1120544175        7.8623429473        0.6948450357  S9        166             1.0000000000
       821        76  GLU       HG1            -9.5304181083        7.1779155622       -0.0594193007  S9        166             1.0000000000
       822        76  GLU       HG2            -9.1641350316        7.3164463935        1.6524440632  S9        166             1.0000000000
       823        76  GLU       CD             -7.6588717121        8.1242161236        0.3558608543  S9        166             1.0000000000
       824        76  GLU       OE1            -7.1495811475        9.2500716011        0.5242720498  S9        166             1.0000000000
       825        76  GLU       OE2            -6.9609284140        7.1001763770       -0.1225762153  S9        166             1.0000000000
       826        77  ASN       CB             -2.7008424863       11.7404692477        1.3446154606  S9        170             1.0000000000
       827        77  ASN       HB1            -1.7265269226       11.6661022353        0.8511296536  S9        170             1.0000000000
       828        77  ASN       HB2            -3.1937702496       12.6650959474        1.0320721974  S9        170             1.0000000000
       829        77  ASN       QQH5           -2.5773847999       11.7391275395        2.4352222068  S9        170             1.0000000000
       830        77  ASN       CG             -3.5560935482       10.5610822849        0.9345558444  S9        170             1.0000000000
       831        77  ASN       OD1            -3.0788785763        9.3995753498        0.7891733472  S9        170             1.0000000000
       832        77  ASN       ND2            -4.8543955071       10.8049185355        0.6922229278  S9        170             1.0000000000
       833        77  ASN       HD21           -5.5242760127       10.0336973875        0.4872717572  S9        170             1.0000000000
       834        77  ASN       HD22           -5.2411530744       11.7509976991        0.8190235967  S9        170             1.0000000000
       835        78  LYS       CE             -3.0023011891        1.5148593141       -4.5395799607  S9        234             1.0000000000
       836        78  LYS       HE1            -3.4592577791        1.7801979677       -3.5780755661  S9        234             1.0000000000
       837        78  LYS       HE2            -3.7901414166        1.4384580302       -5.3003787050  S9        234             1.0000000000
       838        78  LYS       NZ             -2.0758710851        2.5665441814       -4.9465281052  S9        234             1.0000000000
       839        78  LYS       HZ1            -1.5902354395        2.3227253811       -5.8430254203  S9        234             1.0000000000
       840        78  LYS       HZ2            -1.3240961835        2.7468050341       -4.2455356077  S9        234             1.0000000000
       841        78  LYS       HZ3            -2.5942560837        3.4856783687       -5.0771277750  S9        234             1.0000000000
       842        78  LYS       QQH6           -2.4639297705        0.5635670037       -4.4391019718  S9        234             1.0000000000
       843        79  SER       CB              2.5627463344        3.3136881104       -5.8956255487  S9        235             1.0000000000
       844        79  SER       HB1             3.2544311671        2.6365512951       -6.4241622775  S9        235             1.0000000000
       845        79  SER       HB2             3.1186515694        4.2380532916       -5.6472201590  S9        235             1.0000000000
       846        79  SER       OG              1.4603078535        3.5930751702       -6.7668319166  S9        235             1.0000000000
       847        79  SER       HG1             0.9939095536        4.4282360480       -6.4883759939  S9        235             1.0000000000
       848        79  SER       QQH7            2.2232149134        2.8325093682       -4.9507258124  S9        235             1.0000000000
       849        80  PNM       S1             -3.0805261849        9.4026829164       -6.1848113473  S9        523             1.0000000000
       850        80  PNM       C2             -1.7954097305        8.1875027718       -6.8288068044  S9        523             1.0000000000
       851        80  PNM       C3             -1.3916703506        7.3679946823       -5.5736572746  S9        523             1.0000000000
       852        80  PNM       N4             -2.5979595334        7.1985933334       -4.7322582146  S9        523             1.0000000000
       853        80  PNM       C5             -3.7155068934        8.1937195453       -4.9963180319  S9        523             1.0000000000
       854        80  PNM       C6             -3.6550313148        8.6000817609       -3.4662311519  S9        523             1.0000000000
       855        80  PNM       C7             -2.5154851632        7.5678000424       -3.3562357818  S9        523             1.0000000000
       856        80  PNM       O8             -1.5627391626        7.4181609624       -2.5815855904  S9        523             1.0000000000
       857        80  PNM       C9             -2.3875930165        7.2777317074       -7.8937204478  S9        523             1.0000000000
       858        80  PNM       C10            -0.6127340481        8.9455932768       -7.4032282729  S9        523             1.0000000000
       859        80  PNM       C11            -0.7515167584        6.0469632854       -5.9583900451  S9        523             1.0000000000
       860        80  PNM       O12            -1.3220592812        4.9589171570       -5.7660914604  S9        523             1.0000000000
       861        80  PNM       O13             0.4774563521        6.1376772357       -6.4937033784  S9        523             1.0000000000
       862        80  PNM       N14            -3.1275031410        9.9232362274       -3.2262340785  S9        523             1.0000000000
       863        80  PNM       C15            -3.7076738828       11.0126756431       -3.7690784785  S9        523             1.0000000000
       864        80  PNM       O16            -4.7605285019       10.9085362418       -4.4724374496  S9        523             1.0000000000
       865        80  PNM       C17            -3.0380339760       12.3450920726       -3.5499944118  S9        523             1.0000000000
       866        80  PNM       C18            -2.0907954792       12.6325825423       -4.6867676154  S9        523             1.0000000000
       867        80  PNM       C19            -0.7725643712       13.0318427887       -4.4279403077  S9        523             1.0000000000
       868        80  PNM       C20             0.1039952607       13.2820718564       -5.4860210055  S9        523             1.0000000000
       869        80  PNM       C21            -0.3224343291       13.1245146417       -6.8057993319  S9        523             1.0000000000
       870        80  PNM       C22            -1.6387357832       12.7357046579       -7.0678360129  S9        523             1.0000000000
       871        80  PNM       C23            -2.5239575193       12.4971018189       -6.0153367806  S9        523             1.0000000000
       872        80  PNM       H24            -0.6370504683        7.9560915588       -4.9989681970  S9        523             1.0000000000
       873        80  PNM       H25            -0.8898654217        9.4247453980       -8.3489794273  S9        523             1.0000000000
       874        80  PNM       H26             0.2177216157        8.2562897085       -7.5957025830  S9        523             1.0000000000
       875        80  PNM       H27            -0.2621867616        9.7266851198       -6.7210325769  S9        523             1.0000000000
       876        80  PNM       H28            -2.7422933794        7.8641328155       -8.7477964246  S9        523             1.0000000000
       877        80  PNM       H29            -3.2288413530        6.6955726042       -7.4999870611  S9        523             1.0000000000
       878        80  PNM       H30            -1.6271321946        6.5735424313       -8.2561851633  S9        523             1.0000000000
       879        80  PNM       H31            -4.6643208564        7.7038472257       -5.3014309167  S9        523             1.0000000000
       880        80  PNM       H32            -4.5992092409        8.4233867431       -2.9011361492  S9        523             1.0000000000
       881        80  PNM       H33            -2.4931674250       12.3525291918       -2.5911969112  S9        523             1.0000000000
       882        80  PNM       H34            -3.8113761247       13.1319047392       -3.4999750051  S9        523             1.0000000000
       883        80  PNM       H35            -0.4292099988       13.1491553847       -3.3929797603  S9        523             1.0000000000
       884        80  PNM       H36             1.1342663202       13.5913348775       -5.2808351724  S9        523             1.0000000000
       885        80  PNM       H37             0.3756632097       13.3074796321       -7.6312308414  S9        523             1.0000000000
       886        80  PNM       H38            -1.9782751079       12.6100232830       -8.1034632917  S9        523             1.0000000000
       887        80  PNM       H39            -3.5626748329       12.2111517844       -6.2230225762  S9        523             1.0000000000
       888        80  PNM       H40            -2.2566054833       10.0048696088       -2.6661834802  S9        523             1.0000000000
       889        81  TIP3      OH2            -4.5386153017        7.5386558577       -0.5916354684  S9        290             1.0000000000
       890        81  TIP3      H1             -5.5879790925        7.4359597949       -0.3324466070  S9        290             1.0000000000
       891        81  TIP3      H2             -3.9997131079        8.2089541441       -0.0546167117  S9        290             1.0000000000
       892        82  SER       CB             -2.9966570531        4.9021320338       -2.2934854691  S10       70              1.0000000000
       893        82  SER       HB1            -3.5077698868        4.0327393298       -2.7535700813  S10       70              1.0000000000
       894        82  SER       HB2            -2.0249125054        5.0550705523       -2.7943411461  S10       70              1.0000000000
       895        82  SER       OG             -3.8358072495        6.0772891880       -2.4757046113  S10       70              1.0000000000
       896        82  SER       HG1            -4.1065855396        6.8984826376       -1.3422178085  S10       70              1.0000000000
       897        82  SER       QQH1           -2.8306605735        4.7040866173       -1.2125235745  S10       70              1.0000000000
       898        83  LYS       CD             -6.4178714577        3.2654741571       -1.8893335024  S10       73              1.0000000000
       899        83  LYS       HD1            -7.0056560904        2.7307463820       -2.6406881712  S10       73              1.0000000000
       900        83  LYS       HD2            -5.3854917876        3.3210704262       -2.2581704312  S10       73              1.0000000000
       901        83  LYS       QQH2           -6.4371748284        2.6863469180       -0.9585551865  S10       73              1.0000000000
       902        83  LYS       CE             -6.9783098719        4.6609688863       -1.6818905557  S10       73              1.0000000000
       903        83  LYS       HE1            -6.7506515752        5.0514135466       -0.6737883977  S10       73              1.0000000000
       904        83  LYS       HE2            -8.0764954150        4.6632949872       -1.7964182254  S10       73              1.0000000000
       905        83  LYS       NZ             -6.4291937799        5.6205203611       -2.6337664631  S10       73              1.0000000000
       906        83  LYS       HZ1            -6.6948040642        5.4197588820       -3.6199359550  S10       73              1.0000000000
       907        83  LYS       HZ2            -5.3311290204        5.6891854223       -2.5983893163  S10       73              1.0000000000
       908        83  LYS       HZ3            -6.7802350027        6.5845298159       -2.4258995276  S10       73              1.0000000000
       909        84  SER       CB             -4.5069871607        4.3565934499       -6.3371491598  S10       130             1.0000000000
       910        84  SER       HB1            -4.5842139592        5.3234825874       -6.8469735374  S10       130             1.0000000000
       911        84  SER       HB2            -3.7936561942        3.7232710504       -6.8975555149  S10       130             1.0000000000
       912        84  SER       OG             -4.0047944866        4.5428591818       -4.9916437375  S10       130             1.0000000000
       913        84  SER       HG1            -3.4883360704        5.3953775341       -4.9429446436  S10       130             1.0000000000
       914        84  SER       QQH3           -5.4881329104        3.8559889052       -6.3012086961  S10       130             1.0000000000
       915        85  GLU       CB             -9.9586971788        9.1262199836        0.7521122643  S10       166             1.0000000000
       916        85  GLU       HB1            -9.6529686273        9.7812331321       -0.0737895075  S10       166             1.0000000000
       917        85  GLU       HB2           -11.0099741910        8.8654405504        0.5986573171  S10       166             1.0000000000
       918        85  GLU       QQH4           -9.8464552358        9.6361549981        1.7142914685  S10       166             1.0000000000
       919        85  GLU       CG             -9.1117771939        7.8632185090        0.6936128316  S10       166             1.0000000000
       920        85  GLU       HG1            -9.5255445417        7.1796388176       -0.0638737487  S10       166             1.0000000000
       921        85  GLU       HG2            -9.1643215328        7.3149679053        1.6498929881  S10       166             1.0000000000
       922        85  GLU       CD             -7.6614595254        8.1338033768        0.3618944195  S10       166             1.0000000000
       923        85  GLU       OE1            -7.1523267295        9.2527211780        0.5251128560  S10       166             1.0000000000
       924        85  GLU       OE2            -6.9452508876        7.1058994027       -0.1134038271  S10       166             1.0000000000
       925        86  ASN       CB             -2.6986952922       11.7396365888        1.3446682596  S10       170             1.0000000000
       926        86  ASN       HB1            -1.7239750130       11.6643045352        0.8523239569  S10       170             1.0000000000
       927        86  ASN       HB2            -3.1905326395       12.6644027050        1.0311544694  S10       170             1.0000000000
       928        86  ASN       QQH5           -2.5765436736       11.7385070630        2.4353776467  S10       170             1.0000000000
       929        86  ASN       CG             -3.5537330389       10.5611480814        0.9340372290  S10       170             1.0000000000
       930        86  ASN       OD1            -3.0794475464        9.3990148503        0.7889633832  S10       170             1.0000000000
       931        86  ASN       ND2            -4.8522016470       10.8069800129        0.6908825501  S10       170             1.0000000000
       932        86  ASN       HD21           -5.5173512918       10.0365173689        0.4806651179  S10       170             1.0000000000
       933        86  ASN       HD22           -5.2383146607       11.7537153310        0.8154764284  S10       170             1.0000000000
       934        87  LYS       CE             -3.0026176102        1.5153914068       -4.5393368647  S10       234             1.0000000000
       935        87  LYS       HE1            -3.4596310435        1.7803333312       -3.5777167566  S10       234             1.0000000000
       936        87  LYS       HE2            -3.7904321317        1.4393542708       -5.3001989285  S10       234             1.0000000000
       937        87  LYS       NZ             -2.0767734161        2.5677535792       -4.9453898363  S10       234             1.0000000000
       938        87  LYS       HZ1            -1.5914376569        2.3257620398       -5.8421681405  S10       234             1.0000000000
       939        87  LYS       HZ2            -1.3254983439        2.7483481447       -4.2438934325  S10       234             1.0000000000
       940        87  LYS       HZ3            -2.5968030242        3.4875690161       -5.0733794356  S10       234             1.0000000000
       941        87  LYS       QQH6           -2.4641313994        0.5639677913       -4.4395701518  S10       234             1.0000000000
       942        88  SER       CB              2.5628990813        3.3138028450       -5.8958414740  S10       235             1.0000000000
       943        88  SER       HB1             3.2549512146        2.6366694425       -6.4242092156  S10       235             1.0000000000
       944        88  SER       HB2             3.1188519690        4.2381954157       -5.6472827012  S10       235             1.0000000000
       945        88  SER       OG              1.4607063437        3.5930938948       -6.7672354018  S10       235             1.0000000000
       946        88  SER       HG1             0.9936968076        4.4282716570       -6.4885282790  S10       235             1.0000000000
       947        88  SER       QQH7            2.2233904117        2.8324792451       -4.9509856029  S10       235             1.0000000000
       948        89  PNM       S1             -3.0811371188        9.4000845527       -6.1857102902  S10       523             1.0000000000
       949        89  PNM       C2             -1.7950879193        8.1851269399       -6.8282309645  S10       523             1.0000000000
       950        89  PNM       C3             -1.3930511052        7.3657171091       -5.5723649483  S10       523             1.0000000000
       951        89  PNM       N4             -2.6001495650        7.1945716112       -4.7334958938  S10       523             1.0000000000
       952        89  PNM       C5             -3.7156001544        8.1908778446       -4.9966734474  S10       523             1.0000000000
       953        89  PNM       C6             -3.6564385938        8.5973530873       -3.4675378271  S10       523             1.0000000000
       954        89  PNM       C7             -2.5220076524        7.5584940846       -3.3532772520  S10       523             1.0000000000
       955        89  PNM       O8             -1.5622054894        7.4207016442       -2.5822889723  S10       523             1.0000000000
       956        89  PNM       C9             -2.3862997999        7.2756609533       -7.8940724997  S10       523             1.0000000000
       957        89  PNM       C10            -0.6121746663        8.9435885634       -7.4017476892  S10       523             1.0000000000
       958        89  PNM       C11            -0.7521735186        6.0452737899       -5.9577298913  S10       523             1.0000000000
       959        89  PNM       O12            -1.3203207192        4.9564367850       -5.7681041016  S10       523             1.0000000000
       960        89  PNM       O13             0.4785483241        6.1375878921       -6.4939426567  S10       523             1.0000000000
       961        89  PNM       N14            -3.1269927079        9.9202422856       -3.2275397373  S10       523             1.0000000000
       962        89  PNM       C15            -3.7064710892       11.0101556811       -3.7685888939  S10       523             1.0000000000
       963        89  PNM       O16            -4.7622872045       10.9085398336       -4.4690258518  S10       523             1.0000000000
       964        89  PNM       C17            -3.0361855865       12.3425148060       -3.5496768396  S10       523             1.0000000000
       965        89  PNM       C18            -2.0897951857       12.6307940134       -4.6868421601  S10       523             1.0000000000
       966        89  PNM       C19            -0.7717187149       13.0308852218       -4.4286104903  S10       523             1.0000000000
       967        89  PNM       C20             0.1041687023       13.2818010078       -5.4870902159  S10       523             1.0000000000
       968        89  PNM       C21            -0.3228869714       13.1241978437       -6.8066645047  S10       523             1.0000000000
       969        89  PNM       C22            -1.6390779380       12.7345491931       -7.0680708766  S10       523             1.0000000000
       970        89  PNM       C23            -2.5236039149       12.4952368479       -6.0151671936  S10       523             1.0000000000
       971        89  PNM       H24            -0.6388665518        7.9537379793       -4.9964604639  S10       523             1.0000000000
       972        89  PNM       H25            -0.8884838526        9.4224292830       -8.3480002197  S10       523             1.0000000000
       973        89  PNM       H26             0.2188022208        8.2544645647       -7.5929840794  S10       523             1.0000000000
       974        89  PNM       H27            -0.2626538572        9.7249475593       -6.7192408776  S10       523             1.0000000000
       975        89  PNM       H28            -2.7403900324        7.8622338522       -8.7483703099  S10       523             1.0000000000
       976        89  PNM       H29            -3.2276515050        6.6930658229       -7.5012440190  S10       523             1.0000000000
       977        89  PNM       H30            -1.6253948644        6.5716866570       -8.2561914942  S10       523             1.0000000000
       978        89  PNM       H31            -4.6653284831        7.7025656506       -5.3021577528  S10       523             1.0000000000
       979        89  PNM       H32            -4.6029544994        8.4234095119       -2.9064308813  S10       523             1.0000000000
       980        89  PNM       H33            -2.4904960492       12.3493810077       -2.5912907750  S10       523             1.0000000000
       981        89  PNM       H34            -3.8094091332       13.1294413088       -3.4985827811  S10       523             1.0000000000
       982        89  PNM       H35            -0.4277071441       13.1479890064       -3.3938123976  S10       523             1.0000000000
       983        89  PNM       H36             1.1344776641       13.5914857107       -5.2824894495  S10       523             1.0000000000
       984        89  PNM       H37             0.3747376152       13.3074298337       -7.6324956979  S10       523             1.0000000000
       985        89  PNM       H38            -1.9790154922       12.6084723293       -8.1035573613  S10       523             1.0000000000
       986        89  PNM       H39            -3.5620703312       12.2079694428       -6.2222070048  S10       523             1.0000000000
       987        89  PNM       H40            -2.2529755763        9.9997721530       -2.6718995324  S10       523             1.0000000000
       988        90  TIP3      OH2            -4.5542575948        7.5423514063       -0.5795124137  S10       290             1.0000000000
       989        90  TIP3      H1             -5.7284255089        7.3986026595       -0.3131791870  S10       290             1.0000000000
       990        90  TIP3      H2             -3.9837751563        8.2036849986       -0.0642682206  S10       290             1.0000000000
       991        91  SER       CB             -2.9960291370        4.8982954350       -2.2999654470  S11       70              1.0000000000
       992        91  SER       HB1            -3.5001407291        4.0226322511       -2.7565308292  S11       70              1.0000000000
       993        91  SER       HB2            -2.0225175131        5.0510625955       -2.7967923354  S11       70              1.0000000000
       994        91  SER       OG             -3.8377161420        6.0663634722       -2.4948792871  S11       70              1.0000000000
       995        91  SER       HG1            -4.1051426582        6.9585496629       -1.2712870938  S11       70              1.0000000000
       996        91  SER       QQH1           -2.8331069785        4.7032730108       -1.2165692435  S11       70              1.0000000000
       997        92  LYS       CD             -6.4105256261        3.2640725762       -1.8941999759  S11       73              1.0000000000
       998        92  LYS       HD1            -7.0054246323        2.7324000525       -2.6418680193  S11       73              1.0000000000
       999        92  LYS       HD2            -5.3791937054        3.3111716075       -2.2663470732  S11       73              1.0000000000
      1000        92  LYS       QQH2           -6.4326158642        2.6880969184       -0.9613548647  S11       73              1.0000000000
      1001        92  LYS       CE             -6.9574231664        4.6653148438       -1.6902791740  S11       73              1.0000000000
      1002        92  LYS       HE1            -6.7187778729        5.0499500410       -0.6826474571  S11       73              1.0000000000
      1003        92  LYS       HE2            -8.0578817141        4.6755012742       -1.7934520046  S11       73              1.0000000000
      1004        92  LYS       NZ             -6.4010346547        5.6141471325       -2.6487236530  S11       73              1.0000000000
      1005        92  LYS       HZ1            -6.6502693597        5.3912386325       -3.6339263434  S11       73              1.0000000000
      1006        92  LYS       HZ2            -5.2782690730        5.7047440997       -2.5986544327  S11       73              1.0000000000
      1007        92  LYS       HZ3            -6.7653785617        6.5777045935       -2.4705541959  S11       73              1.0000000000
      1008        93  SER       CB             -4.5080940500        4.3547099698       -6.3362889291  S11       130             1.0000000000
      1009        93  SER       HB1            -4.5829246027        5.3216669702       -6.8462843769  S11       130             1.0000000000
      1010        93  SER       HB2            -3.7944288604        3.7209335377       -6.8959019679  S11       130             1.0000000000
      1011        93  SER       OG             -4.0093077300        4.5383954613       -4.9900688287  S11       130             1.0000000000
      1012        93  SER       HG1            -3.5042326530        5.3967323947       -4.9304678560  S11       130             1.0000000000
      1013        93  SER       QQH3           -5.4901367725        3.8554386406       -6.3039834509  S11       130             1.0000000000
      1014        94  GLU       CB             -9.9620055751        9.1281995805        0.7524488574  S11       166             1.0000000000
      1015        94  GLU       HB1            -9.6567095284        9.7831515366       -0.0739228222  S11       166             1.0000000000
      1016        94  GLU       HB2           -11.0128736405        8.8659570114        0.5994633351  S11       166             1.0000000000
      1017        94  GLU       QQH4           -9.8492469327        9.6371265494        1.7153166184  S11       166             1.0000000000
      1018        94  GLU       CG             -9.1151933899        7.8656348725        0.6934616485  S11       166             1.0000000000
      1019        94  GLU       HG1            -9.5227973579        7.1835581667       -0.0690457321  S11       166             1.0000000000
      1020        94  GLU       HG2            -9.1689522240        7.3135376118        1.6477652058  S11       166             1.0000000000
      1021        94  GLU       CD             -7.6679927708        8.1439337648        0.3700980093  S11       166             1.0000000000
      1022        94  GLU       OE1            -7.1563196784        9.2566386629        0.5264617201  S11       166             1.0000000000
      1023        94  GLU       OE2            -6.9445836131        7.1082433648       -0.0982728944  S11       166             1.0000000000
      1024        95  ASN       CB             -2.6963281400       11.7402583166        1.3452185483  S11       170             1.0000000000
      1025        95  ASN       HB1            -1.7212395014       11.6635888392        0.8538814294  S11       170             1.0000000000
      1026        95  ASN       HB2            -3.1870887110       12.6651760933        1.0306903436  S11       170             1.0000000000
      1027        95  ASN       QQH5           -2.5754501547       11.7392842384        2.4360546612  S11       170             1.0000000000
      1028        95  ASN       CG             -3.5504790978       10.5620419708        0.9339733486  S11       170             1.0000000000
      1029        95  ASN       OD1            -3.0772446991        9.4009965468        0.7917114633  S11       170             1.0000000000
      1030        95  ASN       ND2            -4.8494881886       10.8093624535        0.6886064749  S11       170             1.0000000000
      1031        95  ASN       HD21           -5.5088886819       10.0388757990        0.4709124600  S11       170             1.0000000000
      1032        95  ASN       HD22           -5.2354708993       11.7564294706        0.8096220737  S11       170             1.0000000000
      1033        96  LYS       CE             -3.0034052709        1.5160495438       -4.5388258202  S11       234             1.0000000000
      1034        96  LYS       HE1            -3.4604387015        1.7802150872       -3.5770948939  S11       234             1.0000000000
      1035        96  LYS       HE2            -3.7911161543        1.4402501751       -5.2996987901  S11       234             1.0000000000
      1036        96  LYS       NZ             -2.0782299133        2.5692208521       -4.9438702703  S11       234             1.0000000000
      1037        96  LYS       HZ1            -1.5930413312        2.3291243204       -5.8410398155  S11       234             1.0000000000
      1038        96  LYS       HZ2            -1.3271998807        2.7497016516       -4.2421569103  S11       234             1.0000000000
      1039        96  LYS       HZ3            -2.5995274125        3.4890605087       -5.0697706728  S11       234             1.0000000000
      1040        96  LYS       QQH6           -2.4646967782        0.5646751236       -4.4399413218  S11       234             1.0000000000
      1041        97  SER       CB              2.5629009371        3.3139798479       -5.8958968962  S11       235             1.0000000000
      1042        97  SER       HB1             3.2552828962        2.6369529501       -6.4240094793  S11       235             1.0000000000
      1043        97  SER       HB2             3.1188096636        4.2383616486       -5.6472015982  S11       235             1.0000000000
      1044        97  SER       OG              1.4609863104        3.5931435175       -6.7675404211  S11       235             1.0000000000
      1045        97  SER       HG1             0.9934696364        4.4281646815       -6.4886558523  S11       235             1.0000000000
      1046        97  SER       QQH7            2.2233692830        2.8325503715       -4.9511428580  S11       235             1.0000000000
      1047        98  PNM       S1             -3.0819744553        9.3961541780       -6.1870524668  S11       523             1.0000000000
      1048        98  PNM       C2             -1.7949695574        8.1819536417       -6.8275501349  S11       523             1.0000000000
      1049        98  PNM       C3             -1.3947543372        7.3624702509       -5.5710850514  S11       523             1.0000000000
      1050        98  PNM       N4             -2.6029231348        7.1895157184       -4.7346865280  S11       523             1.0000000000
      1051        98  PNM       C5             -3.7166166087        8.1871389345       -4.9973859748  S11       523             1.0000000000
      1052        98  PNM       C6             -3.6585509724        8.5935864149       -3.4689473937  S11       523             1.0000000000
      1053        98  PNM       C7             -2.5279188281        7.5503307779       -3.3515734552  S11       523             1.0000000000
      1054        98  PNM       O8             -1.5629556783        7.4223105135       -2.5835773029  S11       523             1.0000000000
      1055        98  PNM       C9             -2.3847146820        7.2728690161       -7.8945572096  S11       523             1.0000000000
      1056        98  PNM       C10            -0.6116677494        8.9409578134       -7.3995824380  S11       523             1.0000000000
      1057        98  PNM       C11            -0.7525457844        6.0429133597       -5.9571802107  S11       523             1.0000000000
      1058        98  PNM       O12            -1.3181624397        4.9531046541       -5.7700799973  S11       523             1.0000000000
      1059        98  PNM       O13             0.4793708856        6.1374557382       -6.4937332095  S11       523             1.0000000000
      1060        98  PNM       N14            -3.1262915729        9.9158712774       -3.2293734538  S11       523             1.0000000000
      1061        98  PNM       C15            -3.7052978750       11.0068230929       -3.7675565967  S11       523             1.0000000000
      1062        98  PNM       O16            -4.7644679173       10.9082043834       -4.4642664469  S11       523             1.0000000000
      1063        98  PNM       C17            -3.0337093256       12.3387885585       -3.5488385484  S11       523             1.0000000000
      1064        98  PNM       C18            -2.0885136828       12.6281281125       -4.6866245289  S11       523             1.0000000000
      1065        98  PNM       C19            -0.7706660058       13.0294991780       -4.4292721452  S11       523             1.0000000000
      1066        98  PNM       C20             0.1042281106       13.2815315497       -5.4882944325  S11       523             1.0000000000
      1067        98  PNM       C21            -0.3236866265       13.1239113987       -6.8075815954  S11       523             1.0000000000
      1068        98  PNM       C22            -1.6396814010       12.7330216814       -7.0681178574  S11       523             1.0000000000
      1069        98  PNM       C23            -2.5231924203       12.4925543923       -6.0146406431  S11       523             1.0000000000
      1070        98  PNM       H24            -0.6414235128        7.9506206048       -4.9940192955  S11       523             1.0000000000
      1071        98  PNM       H25            -0.8864918405        9.4195307082       -8.3463993182  S11       523             1.0000000000
      1072        98  PNM       H26             0.2199427164        8.2522457449       -7.5892729076  S11       523             1.0000000000
      1073        98  PNM       H27            -0.2636190546        9.7226843970       -6.7168309156  S11       523             1.0000000000
      1074        98  PNM       H28            -2.7380527016        7.8595592361       -8.7490402018  S11       523             1.0000000000
      1075        98  PNM       H29            -3.2262086344        6.6898729840       -7.5029896539  S11       523             1.0000000000
      1076        98  PNM       H30            -1.6231999007        6.5693896044       -8.2560775070  S11       523             1.0000000000
      1077        98  PNM       H31            -4.6669107137        7.7001577961       -5.3032611705  S11       523             1.0000000000
      1078        98  PNM       H32            -4.6067662811        8.4228440003       -2.9103231723  S11       523             1.0000000000
      1079        98  PNM       H33            -2.4868174503       12.3446597875       -2.5910983984  S11       523             1.0000000000
      1080        98  PNM       H34            -3.8064915947       13.1261192370       -3.4958965165  S11       523             1.0000000000
      1081        98  PNM       H35            -0.4259423992       13.1463525013       -3.3946966670  S11       523             1.0000000000
      1082        98  PNM       H36             1.1344603308       13.5919454699       -5.2843171023  S11       523             1.0000000000
      1083        98  PNM       H37             0.3733054669       13.3078142573       -7.6337987205  S11       523             1.0000000000
      1084        98  PNM       H38            -1.9800550282       12.6066175656       -8.1034244617  S11       523             1.0000000000
      1085        98  PNM       H39            -3.5613334596       12.2037703693       -6.2209998433  S11       523             1.0000000000
      1086        98  PNM       H40            -2.2494551010        9.9935056898       -2.6779582181  S11       523             1.0000000000
      1087        99  TIP3      OH2            -4.5621698872        7.5560668244       -0.5598986190  S11       290             1.0000000000
      1088        99  TIP3      H1             -5.8458754455        7.3830079951       -0.2837535012  S11       290             1.0000000000
      1089        99  TIP3      H2             -3.9690788145        8.2064950930       -0.0638038630  S11       290             1.0000000000
      1090       100  SER       CB             -2.9939311057        4.8935841319       -2.3065160497  S12       70              1.0000000000
      1091       100  SER       HB1            -3.4911140574        4.0133510262       -2.7610881508  S12       70              1.0000000000
      1092       100  SER       HB2            -2.0193497491        5.0483426827       -2.8004322467  S12       70              1.0000000000
      1093       100  SER       OG             -3.8396658443        6.0553603495       -2.5119399313  S12       70              1.0000000000
      1094       100  SER       HG1            -4.0900698657        6.9917418401       -1.2287512551  S12       70              1.0000000000
      1095       100  SER       QQH1           -2.8343767475        4.7044784031       -1.2211927445  S12       70              1.0000000000
      1096       101  LYS       CD             -6.4015469132        3.2623280347       -1.9000043387  S12       73              1.0000000000
      1097       101  LYS       HD1            -7.0030993636        2.7340729330       -2.6446348544  S12       73              1.0000000000
      1098       101  LYS       HD2            -5.3710343089        3.2990653586       -2.2751446334  S12       73              1.0000000000
      1099       101  LYS       QQH2           -6.4259442960        2.6893797117       -0.9650233925  S12       73              1.0000000000
      1100       101  LYS       CE             -6.9339174629        4.6696554675       -1.6999653670  S12       73              1.0000000000
      1101       101  LYS       HE1            -6.6866142262        5.0513125473       -0.6936001904  S12       73              1.0000000000
      1102       101  LYS       HE2            -8.0364076698        4.6861720939       -1.7951890402  S12       73              1.0000000000
      1103       101  LYS       NZ             -6.3705228934        5.6073006631       -2.6652297460  S12       73              1.0000000000
      1104       101  LYS       HZ1            -6.6083919746        5.3656429840       -3.6483680213  S12       73              1.0000000000
      1105       101  LYS       HZ2            -5.2178161157        5.7183830253       -2.6045144199  S12       73              1.0000000000
      1106       101  LYS       HZ3            -6.7459411033        6.5696317946       -2.5091638127  S12       73              1.0000000000
      1107       102  SER       CB             -4.5097191810        4.3523843317       -6.3354695546  S12       130             1.0000000000
      1108       102  SER       HB1            -4.5820042563        5.3196965102       -6.8452205505  S12       130             1.0000000000
      1109       102  SER       HB2            -3.7952467678        3.7180317758       -6.8935264755  S12       130             1.0000000000
      1110       102  SER       OG             -4.0144762975        4.5341886674       -4.9879211068  S12       130             1.0000000000
      1111       102  SER       HG1            -3.5179616482        5.3968480978       -4.9220188408  S12       130             1.0000000000
      1112       102  SER       QQH3           -5.4923751310        3.8542821195       -6.3067267609  S12       130             1.0000000000
      1113       103  GLU       CB             -9.9675059151        9.1315828494        0.7531081181  S12       166             1.0000000000
      1114       103  GLU       HB1            -9.6618299043        9.7858202624       -0.0737074325  S12       166             1.0000000000
      1115       103  GLU       HB2           -11.0184173023        8.8697716248        0.6005561236  S12       166             1.0000000000
      1116       103  GLU       QQH4           -9.8539669732        9.6404385233        1.7159655960  S12       166             1.0000000000
      1117       103  GLU       CG             -9.1219238998        7.8694646588        0.6944736781  S12       166             1.0000000000
      1118       103  GLU       HG1            -9.5237983395        7.1892679212       -0.0728566412  S12       166             1.0000000000
      1119       103  GLU       HG2            -9.1779560547        7.3138731786        1.6469563502  S12       166             1.0000000000
      1120       103  GLU       CD             -7.6767962639        8.1520560420        0.3787641156  S12       166             1.0000000000
      1121       103  GLU       OE1            -7.1609949293        9.2605211806        0.5279589399  S12       166             1.0000000000
      1122       103  GLU       OE2            -6.9554702374        7.1082003952       -0.0794196665  S12       166             1.0000000000
      1123       104  ASN       CB             -2.6941665049       11.7421477188        1.3460667642  S12       170             1.0000000000
      1124       104  ASN       HB1            -1.7188297794       11.6654202823        0.8554215113  S12       170             1.0000000000
      1125       104  ASN       HB2            -3.1846559106       12.6671148750        1.0314354070  S12       170             1.0000000000
      1126       104  ASN       QQH5           -2.5738649291       11.7410857383        2.4369079204  S12       170             1.0000000000
      1127       104  ASN       CG             -3.5473160620       10.5640472902        0.9343254574  S12       170             1.0000000000
      1128       104  ASN       OD1            -3.0731556300        9.4040487087        0.7964274606  S12       170             1.0000000000
      1129       104  ASN       ND2            -4.8460929258       10.8114260157        0.6854942061  S12       170             1.0000000000
      1130       104  ASN       HD21           -5.5013188922       10.0402102475        0.4625881333  S12       170             1.0000000000
      1131       104  ASN       HD22           -5.2321344437       11.7588109488        0.8027059245  S12       170             1.0000000000
      1132       105  LYS       CE             -3.0045160363        1.5166231105       -4.5382587425  S12       234             1.0000000000
      1133       105  LYS       HE1            -3.4617075585        1.7799055309       -3.5763095804  S12       234             1.0000000000
      1134       105  LYS       HE2            -3.7923052150        1.4412058186       -5.2991644795  S12       234             1.0000000000
      1135       105  LYS       NZ             -2.0798512706        2.5705450820       -4.9424838036  S12       234             1.0000000000
      1136       105  LYS       HZ1            -1.5949049749        2.3317606497       -5.8401800396  S12       234             1.0000000000
      1137       105  LYS       HZ2            -1.3286465718        2.7506623245       -4.2408535045  S12       234             1.0000000000
      1138       105  LYS       HZ3            -2.6018083866        3.4901929288       -5.0673195728  S12       234             1.0000000000
      1139       105  LYS       QQH6           -2.4653260585        0.5653324331       -4.4401694479  S12       234             1.0000000000
      1140       106  SER       CB              2.5629475041        3.3141284510       -5.8959528748  S12       235             1.0000000000
      1141       106  SER       HB1             3.2556141235        2.6371871746       -6.4238657827  S12       235             1.0000000000
      1142       106  SER       HB2             3.1187391524        4.2385497485       -5.6470942571  S12       235             1.0000000000
      1143       106  SER       OG              1.4612959189        3.5931363845       -6.7679167925  S12       235             1.0000000000
      1144       106  SER       HG1             0.9932514147        4.4277890665       -6.4887728194  S12       235             1.0000000000
      1145       106  SER       QQH7            2.2232634490        2.8326893559       -4.9512509472  S12       235             1.0000000000
      1146       107  PNM       S1             -3.0836643422        9.3914571683       -6.1882580562  S12       523             1.0000000000
      1147       107  PNM       C2             -1.7949111067        8.1780738957       -6.8271122984  S12       523             1.0000000000
      1148       107  PNM       C3             -1.3963914936        7.3584433178       -5.5702943552  S12       523             1.0000000000
      1149       107  PNM       N4             -2.6056221049        7.1841688030       -4.7358480321  S12       523             1.0000000000
      1150       107  PNM       C5             -3.7185157935        8.1826641767       -4.9987760417  S12       523             1.0000000000
      1151       107  PNM       C6             -3.6607705612        8.5893330315       -3.4706164774  S12       523             1.0000000000
      1152       107  PNM       C7             -2.5317672702        7.5448293930       -3.3521208306  S12       523             1.0000000000
      1153       107  PNM       O8             -1.5645424099        7.4226249998       -2.5854089009  S12       523             1.0000000000
      1154       107  PNM       C9             -2.3828763163        7.2694206904       -7.8954628325  S12       523             1.0000000000
      1155       107  PNM       C10            -0.6111301479        8.9378805796       -7.3971076120  S12       523             1.0000000000
      1156       107  PNM       C11            -0.7523807658        6.0400567486       -5.9570134250  S12       523             1.0000000000
      1157       107  PNM       O12            -1.3157836239        4.9490004733       -5.7717465101  S12       523             1.0000000000
      1158       107  PNM       O13             0.4800347610        6.1371521546       -6.4932426949  S12       523             1.0000000000
      1159       107  PNM       N14            -3.1251118448        9.9105229908       -3.2316622274  S12       523             1.0000000000
      1160       107  PNM       C15            -3.7041855904       11.0030622349       -3.7663008593  S12       523             1.0000000000
      1161       107  PNM       O16            -4.7664811008       10.9071985657       -4.4587036562  S12       523             1.0000000000
      1162       107  PNM       C17            -3.0307111388       12.3341703565       -3.5476616944  S12       523             1.0000000000
      1163       107  PNM       C18            -2.0868751722       12.6246204122       -4.6862393183  S12       523             1.0000000000
      1164       107  PNM       C19            -0.7693237585       13.0276677200       -4.4299601570  S12       523             1.0000000000
      1165       107  PNM       C20             0.1042992739       13.2812102581       -5.4896560267  S12       523             1.0000000000
      1166       107  PNM       C21            -0.3246546633       13.1235920608       -6.8085979293  S12       523             1.0000000000
      1167       107  PNM       C22            -1.6403942387       12.7311543447       -7.0680717072  S12       523             1.0000000000
      1168       107  PNM       C23            -2.5226328274       12.4891280540       -6.0138932919  S12       523             1.0000000000
      1169       107  PNM       H24            -0.6443183937        7.9469536866       -4.9918791648  S12       523             1.0000000000
      1170       107  PNM       H25            -0.8847403966        9.4161143225       -8.3445684123  S12       523             1.0000000000
      1171       107  PNM       H26             0.2213409026        8.2498426246       -7.5852493166  S12       523             1.0000000000
      1172       107  PNM       H27            -0.2647964892        9.7200253419       -6.7139722647  S12       523             1.0000000000
      1173       107  PNM       H28            -2.7353067270        7.8566022475       -8.7501158284  S12       523             1.0000000000
      1174       107  PNM       H29            -3.2246842216        6.6859202507       -7.5053189234  S12       523             1.0000000000
      1175       107  PNM       H30            -1.6207444801        6.5664138075       -8.2564225387  S12       523             1.0000000000
      1176       107  PNM       H31            -4.6688972865        7.6964025846       -5.3047286362  S12       523             1.0000000000
      1177       107  PNM       H32            -4.6093040207        8.4211735152       -2.9121859695  S12       523             1.0000000000
      1178       107  PNM       H33            -2.4826432273       12.3389028463       -2.5906605098  S12       523             1.0000000000
      1179       107  PNM       H34            -3.8029634869       13.1220490865       -3.4929947327  S12       523             1.0000000000
      1180       107  PNM       H35            -0.4238491018       13.1445575423       -3.3956503369  S12       523             1.0000000000
      1181       107  PNM       H36             1.1343608499       13.5926977634       -5.2864287001  S12       523             1.0000000000
      1182       107  PNM       H37             0.3714939864       13.3085083890       -7.6352805984  S12       523             1.0000000000
      1183       107  PNM       H38            -1.9814296541       12.6047733226       -8.1031370185  S12       523             1.0000000000
      1184       107  PNM       H39            -3.5605882364       12.1992400482       -6.2194890155  S12       523             1.0000000000
      1185       107  PNM       H40            -2.2463257269        9.9859960335       -2.6830382859  S12       523             1.0000000000
      1186       108  TIP3      OH2            -4.5603622371        7.5708247553       -0.5419923664  S12       290             1.0000000000
      1187       108  TIP3      H1             -5.9206404326        7.3811002520       -0.2556257688  S12       290             1.0000000000
      1188       108  TIP3      H2             -3.9590151788        8.2153052592       -0.0542174544  S12       290             1.0000000000
      1189       109  SER       CB             -2.9904864230        4.8893402409       -2.3125639435  S13       70              1.0000000000
      1190       109  SER       HB1            -3.4831948468        4.0068685103       -2.7659184357  S13       70              1.0000000000
      1191       109  SER       HB2            -2.0161752110        5.0482036165       -2.8047339726  S13       70              1.0000000000
      1192       109  SER       OG             -3.8399937586        6.0462627935       -2.5248348410  S13       70              1.0000000000
      1193       109  SER       HG1            -4.0774880135        7.0095245412       -1.2059133292  S13       70              1.0000000000
      1194       109  SER       QQH1           -2.8334403712        4.7066376372       -1.2263370168  S13       70              1.0000000000
      1195       110  LYS       CD             -6.3914241594        3.2605307860       -1.9066325512  S13       73              1.0000000000
      1196       110  LYS       HD1            -7.0007407610        2.7360365049       -2.6474688213  S13       73              1.0000000000
      1197       110  LYS       HD2            -5.3619985729        3.2850715937       -2.2861231934  S13       73              1.0000000000
      1198       110  LYS       QQH2           -6.4181191973        2.6904119673       -0.9696379847  S13       73              1.0000000000
      1199       110  LYS       CE             -6.9084703606        4.6741160948       -1.7099401255  S13       73              1.0000000000
      1200       110  LYS       HE1            -6.6489541599        5.0543590845       -0.7057526797  S13       73              1.0000000000
      1201       110  LYS       HE2            -8.0122314056        4.6983603356       -1.7944596900  S13       73              1.0000000000
      1202       110  LYS       NZ             -6.3407657868        5.6000406832       -2.6833793305  S13       73              1.0000000000
      1203       110  LYS       HZ1            -6.5689920089        5.3397289647       -3.6633623710  S13       73              1.0000000000
      1204       110  LYS       HZ2            -5.1520601190        5.7291357582       -2.6147399614  S13       73              1.0000000000
      1205       110  LYS       HZ3            -6.7245879879        6.5615568340       -2.5467133953  S13       73              1.0000000000
      1206       111  SER       CB             -4.5118271796        4.3497194317       -6.3345775900  S13       130             1.0000000000
      1207       111  SER       HB1            -4.5811342326        5.3173912875       -6.8438847580  S13       130             1.0000000000
      1208       111  SER       HB2            -3.7961870786        3.7148922412       -6.8903303667  S13       130             1.0000000000
      1209       111  SER       OG             -4.0203935864        4.5303300027       -4.9853909792  S13       130             1.0000000000
      1210       111  SER       HG1            -3.5294507285        5.3953448293       -4.9171411650  S13       130             1.0000000000
      1211       111  SER       QQH3           -5.4950136689        3.8528430478       -6.3095669553  S13       130             1.0000000000
      1212       112  GLU       CB             -9.9745612748        9.1361105916        0.7539701854  S13       166             1.0000000000
      1213       112  GLU       HB1            -9.6680623763        9.7894276137       -0.0734108285  S13       166             1.0000000000
      1214       112  GLU       HB2           -11.0259547356        8.8754313168        0.6019665978  S13       166             1.0000000000
      1215       112  GLU       QQH4           -9.8600207872        9.6449238489        1.7169292810  S13       166             1.0000000000
      1216       112  GLU       CG             -9.1306074870        7.8742231487        0.6959352373  S13       166             1.0000000000
      1217       112  GLU       HG1            -9.5269140061        7.1959349094       -0.0760731472  S13       166             1.0000000000
      1218       112  GLU       HG2            -9.1897988137        7.3148042424        1.6460776247  S13       166             1.0000000000
      1219       112  GLU       CD             -7.6862352100        8.1579143804        0.3872344182  S13       166             1.0000000000
      1220       112  GLU       OE1            -7.1661058708        9.2647921809        0.5296906802  S13       166             1.0000000000
      1221       112  GLU       OE2            -6.9674923374        7.1077346013       -0.0594889871  S13       166             1.0000000000
      1222       113  ASN       CB             -2.6923172747       11.7449730884        1.3471138945  S13       170             1.0000000000
      1223       113  ASN       HB1            -1.7166828879       11.6681529380        0.8570226602  S13       170             1.0000000000
      1224       113  ASN       HB2            -3.1823991963       12.6701876932        1.0325926594  S13       170             1.0000000000
      1225       113  ASN       QQH5           -2.5721228899       11.7435857314        2.4379686236  S13       170             1.0000000000
      1226       113  ASN       CG             -3.5444053016       10.5669576734        0.9350746171  S13       170             1.0000000000
      1227       113  ASN       OD1            -3.0683713926        9.4074181866        0.8023967609  S13       170             1.0000000000
      1228       113  ASN       ND2            -4.8425596510       10.8131565950        0.6816021335  S13       170             1.0000000000
      1229       113  ASN       HD21           -5.4950082682       10.0409323629        0.4551624578  S13       170             1.0000000000
      1230       113  ASN       HD22           -5.2294912529       11.7607438822        0.7948969883  S13       170             1.0000000000
      1231       114  LYS       CE             -3.0059677550        1.5172025434       -4.5376097468  S13       234             1.0000000000
      1232       114  LYS       HE1            -3.4633288859        1.7795185572       -3.5754215188  S13       234             1.0000000000
      1233       114  LYS       HE2            -3.7937766373        1.4421445129       -5.2984567986  S13       234             1.0000000000
      1234       114  LYS       NZ             -2.0817782597        2.5717600784       -4.9411766160  S13       234             1.0000000000
      1235       114  LYS       HZ1            -1.5969465292        2.3342096195       -5.8391972581  S13       234             1.0000000000
      1236       114  LYS       HZ2            -1.3303958919        2.7514701286       -4.2397752143  S13       234             1.0000000000
      1237       114  LYS       HZ3            -2.6042137998        3.4908923024       -5.0655018981  S13       234             1.0000000000
      1238       114  LYS       QQH6           -2.4662829569        0.5662251518       -4.4403692068  S13       234             1.0000000000
      1239       115  SER       CB              2.5629447900        3.3143021436       -5.8959644691  S13       235             1.0000000000
      1240       115  SER       HB1             3.2558105649        2.6375022807       -6.4236354756  S13       235             1.0000000000
      1241       115  SER       HB2             3.1184867240        4.2388713056       -5.6469607225  S13       235             1.0000000000
      1242       115  SER       OG              1.4615995546        3.5930733613       -6.7683401669  S13       235             1.0000000000
      1243       115  SER       HG1             0.9929879804        4.4271673244       -6.4889330495  S13       235             1.0000000000
      1244       115  SER       QQH7            2.2229451392        2.8329035963       -4.9513396759  S13       235             1.0000000000
      1245       116  PNM       S1             -3.0852239809        9.3856907057       -6.1902449203  S13       523             1.0000000000
      1246       116  PNM       C2             -1.7949942621        8.1735761206       -6.8269076361  S13       523             1.0000000000
      1247       116  PNM       C3             -1.3981034473        7.3537355877       -5.5699512830  S13       523             1.0000000000
      1248       116  PNM       N4             -2.6082588213        7.1785392124       -4.7370890661  S13       523             1.0000000000
      1249       116  PNM       C5             -3.7213121474        8.1773323527       -5.0007769752  S13       523             1.0000000000
      1250       116  PNM       C6             -3.6630390496        8.5847496160       -3.4725909439  S13       523             1.0000000000
      1251       116  PNM       C7             -2.5340370969        7.5413119083       -3.3544809230  S13       523             1.0000000000
      1252       116  PNM       O8             -1.5663511260        7.4221854128       -2.5877307815  S13       523             1.0000000000
      1253       116  PNM       C9             -2.3807294751        7.2652964572       -7.8967484408  S13       523             1.0000000000
      1254       116  PNM       C10            -0.6105440084        8.9343283915       -7.3941827543  S13       523             1.0000000000
      1255       116  PNM       C11            -0.7518792332        6.0365929798       -5.9571099430  S13       523             1.0000000000
      1256       116  PNM       O12            -1.3131130922        4.9443657996       -5.7730947805  S13       523             1.0000000000
      1257       116  PNM       O13             0.4805472385        6.1366675253       -6.4925195470  S13       523             1.0000000000
      1258       116  PNM       N14            -3.1234485119        9.9043985810       -3.2344404466  S13       523             1.0000000000
      1259       116  PNM       C15            -3.7030444802       10.9989169112       -3.7648443012  S13       523             1.0000000000
      1260       116  PNM       O16            -4.7683498390       10.9055253783       -4.4523599512  S13       523             1.0000000000
      1261       116  PNM       C17            -3.0270931518       12.3286716762       -3.5460581222  S13       523             1.0000000000
      1262       116  PNM       C18            -2.0848837686       12.6203319044       -4.6856763257  S13       523             1.0000000000
      1263       116  PNM       C19            -0.7677004733       13.0254253425       -4.4306477880  S13       523             1.0000000000
      1264       116  PNM       C20             0.1043713119       13.2808882773       -5.4911514228  S13       523             1.0000000000
      1265       116  PNM       C21            -0.3258206431       13.1232957473       -6.8096886626  S13       523             1.0000000000
      1266       116  PNM       C22            -1.6412388296       12.7289869043       -7.0679114551  S13       523             1.0000000000
      1267       116  PNM       C23            -2.5219475608       12.4849857189       -6.0129027508  S13       523             1.0000000000
      1268       116  PNM       H24            -0.6478850103        7.9425412822       -4.9895326149  S13       523             1.0000000000
      1269       116  PNM       H25            -0.8825449618        9.4122291969       -8.3421407889  S13       523             1.0000000000
      1270       116  PNM       H26             0.2229302887        8.2468979549       -7.5802838384  S13       523             1.0000000000
      1271       116  PNM       H27            -0.2664667355        9.7167227046       -6.7102220704  S13       523             1.0000000000
      1272       116  PNM       H28            -2.7320261293        7.8529403736       -8.7514385120  S13       523             1.0000000000
      1273       116  PNM       H29            -3.2228901015        6.6811597554       -7.5083648553  S13       523             1.0000000000
      1274       116  PNM       H30            -1.6177024392        6.5628750794       -8.2569194999  S13       523             1.0000000000
      1275       116  PNM       H31            -4.6718914782        7.6912646062       -5.3066711752  S13       523             1.0000000000
      1276       116  PNM       H32            -4.6117586338        8.4189829774       -2.9133213177  S13       523             1.0000000000
      1277       116  PNM       H33            -2.4774192905       12.3315591004       -2.5899013318  S13       523             1.0000000000
      1278       116  PNM       H34            -3.7985022978       13.1170944779       -3.4890662229  S13       523             1.0000000000
      1279       116  PNM       H35            -0.4213503216       13.1424089590       -3.3966304753  S13       523             1.0000000000
      1280       116  PNM       H36             1.1341753468       13.5938686221       -5.2888536724  S13       523             1.0000000000
      1281       116  PNM       H37             0.3691278657       13.3096911314       -7.6370056066  S13       523             1.0000000000
      1282       116  PNM       H38            -1.9832514590       12.6027591051       -8.1026313415  S13       523             1.0000000000
      1283       116  PNM       H39            -3.5597478707       12.1938856604       -6.2175256530  S13       523             1.0000000000
      1284       116  PNM       H40            -2.2431947509        9.9773780061       -2.6879408916  S13       523             1.0000000000
      1285       117  TIP3      OH2            -4.5550738472        7.5821259112       -0.5275963515  S13       290             1.0000000000
      1286       117  TIP3      H1             -5.9545763757        7.3840655503       -0.2355676597  S13       290             1.0000000000
      1287       117  TIP3      H2             -3.9527062869        8.2240666835       -0.0416967807  S13       290             1.0000000000
      1288       118  SER       CB             -2.9849290035        4.8862755546       -2.3178103432  S14       70              1.0000000000
      1289       118  SER       HB1            -3.4744814719        4.0024341388       -2.7707833610  S14       70              1.0000000000
      1290       118  SER       HB2            -2.0107534357        5.0483892430       -2.8085509560  S14       70              1.0000000000
      1291       118  SER       OG             -3.8361523210        6.0397897698       -2.5340240531  S14       70              1.0000000000
      1292       118  SER       HG1            -4.0687670804        7.0252082705       -1.1839075772  S14       70              1.0000000000
      1293       118  SER       QQH1           -2.8291346691        4.7073823068       -1.2306636018  S14       70              1.0000000000
      1294       119  LYS       CD             -6.3806865500        3.2589135168       -1.9138577073  S14       73              1.0000000000
      1295       119  LYS       HD1            -6.9979968332        2.7383116248       -2.6509793145  S14       73              1.0000000000
      1296       119  LYS       HD2            -5.3527370313        3.2720437410       -2.2975090670  S14       73              1.0000000000
      1297       119  LYS       QQH2           -6.4091702729        2.6915430284       -0.9747344026  S14       73              1.0000000000
      1298       119  LYS       CE             -6.8830828543        4.6781945032       -1.7200730290  S14       73              1.0000000000
      1299       119  LYS       HE1            -6.6113376770        5.0579123081       -0.7187252144  S14       73              1.0000000000
      1300       119  LYS       HE2            -7.9887802697        4.7094055213       -1.7917927862  S14       73              1.0000000000
      1301       119  LYS       NZ             -6.3150168841        5.5924510995       -2.7032598786  S14       73              1.0000000000
      1302       119  LYS       HZ1            -6.5374220725        5.3160026668       -3.6795363838  S14       73              1.0000000000
      1303       119  LYS       HZ2            -5.0975019096        5.7346474954       -2.6271104200  S14       73              1.0000000000
      1304       119  LYS       HZ3            -6.7054334035        6.5528841954       -2.5809326079  S14       73              1.0000000000
      1305       120  SER       CB             -4.5141838171        4.3469299275       -6.3336179121  S14       130             1.0000000000
      1306       120  SER       HB1            -4.5804378592        5.3147821907       -6.8429757592  S14       130             1.0000000000
      1307       120  SER       HB2            -3.7970647902        3.7114422757       -6.8868849778  S14       130             1.0000000000
      1308       120  SER       OG             -4.0270415954        4.5270085004       -4.9826057556  S14       130             1.0000000000
      1309       120  SER       HG1            -3.5383185691        5.3930805988       -4.9138671373  S14       130             1.0000000000
      1310       120  SER       QQH3           -5.4979349726        3.8511886125       -6.3122115137  S14       130             1.0000000000
      1311       121  GLU       CB             -9.9822897334        9.1414596174        0.7548798359  S14       166             1.0000000000
      1312       121  GLU       HB1            -9.6751274016        9.7938781602       -0.0727984357  S14       166             1.0000000000
      1313       121  GLU       HB2           -11.0339277023        8.8827790210        0.6034169651  S14       166             1.0000000000
      1314       121  GLU       QQH4           -9.8670443324        9.6506157173        1.7174272145  S14       166             1.0000000000
      1315       121  GLU       CG             -9.1403310319        7.8794735066        0.6975657940  S14       166             1.0000000000
      1316       121  GLU       HG1            -9.5328995181        7.2036519098       -0.0784059060  S14       166             1.0000000000
      1317       121  GLU       HG2            -9.2040410485        7.3167146593        1.6454307176  S14       166             1.0000000000
      1318       121  GLU       CD             -7.6956445555        8.1627640129        0.3955790343  S14       166             1.0000000000
      1319       121  GLU       OE1            -7.1719311340        9.2685869258        0.5315557480  S14       166             1.0000000000
      1320       121  GLU       OE2            -6.9794469134        7.1065584860       -0.0394886698  S14       166             1.0000000000
      1321       122  ASN       CB             -2.6909374089       11.7484946784        1.3482662553  S14       170             1.0000000000
      1322       122  ASN       HB1            -1.7152604209       11.6720874879        0.8582074265  S14       170             1.0000000000
      1323       122  ASN       HB2            -3.1812463695       12.6736913594        1.0343858408  S14       170             1.0000000000
      1324       122  ASN       QQH5           -2.5706501206       11.7466371954        2.4390332632  S14       170             1.0000000000
      1325       122  ASN       CG             -3.5417119653       10.5702498329        0.9361050089  S14       170             1.0000000000
      1326       122  ASN       OD1            -3.0635439499        9.4110941232        0.8094583765  S14       170             1.0000000000
      1327       122  ASN       ND2            -4.8391085021       10.8148515138        0.6771668235  S14       170             1.0000000000
      1328       122  ASN       HD21           -5.4902873731       10.0421266959        0.4494146229  S14       170             1.0000000000
      1329       122  ASN       HD22           -5.2272938584       11.7623789995        0.7860976129  S14       170             1.0000000000
      1330       123  LYS       CE             -3.0076570281        1.5177261944       -4.5369388455  S14       234             1.0000000000
      1331       123  LYS       HE1            -3.4651166964        1.7790544234       -3.5745146235  S14       234             1.0000000000
      1332       123  LYS       HE2            -3.7956451349        1.4429853710       -5.2977121652  S14       234             1.0000000000
      1333       123  LYS       NZ             -2.0839652486        2.5729390598       -4.9399443999  S14       234             1.0000000000
      1334       123  LYS       HZ1            -1.5993122816        2.3362229143       -5.8384017260  S14       234             1.0000000000
      1335       123  LYS       HZ2            -1.3322675307        2.7523623237       -4.2387992290  S14       234             1.0000000000
      1336       123  LYS       HZ3            -2.6069534096        3.4914079622       -5.0639033081  S14       234             1.0000000000
      1337       123  LYS       QQH6           -2.4673785820        0.5668755164       -4.4405177118  S14       234             1.0000000000
      1338       124  SER       CB              2.5628997977        3.3144858778       -5.8959520259  S14       235             1.0000000000
      1339       124  SER       HB1             3.2560685340        2.6377497158       -6.4233822990  S14       235             1.0000000000
      1340       124  SER       HB2             3.1181299730        4.2391878303       -5.6467661093  S14       235             1.0000000000
      1341       124  SER       OG              1.4618756036        3.5929900489       -6.7687871068  S14       235             1.0000000000
      1342       124  SER       HG1             0.9925163911        4.4264222492       -6.4889829391  S14       235             1.0000000000
      1343       124  SER       QQH7            2.2225358379        2.8331835820       -4.9514320939  S14       235             1.0000000000
      1344       125  PNM       S1             -3.0875364132        9.3791184147       -6.1920406413  S14       523             1.0000000000
      1345       125  PNM       C2             -1.7951657885        8.1684886731       -6.8269407526  S14       523             1.0000000000
      1346       125  PNM       C3             -1.3999700223        7.3484241426       -5.5699268152  S14       523             1.0000000000
      1347       125  PNM       N4             -2.6109594756        7.1723641805       -4.7386569611  S14       523             1.0000000000
      1348       125  PNM       C5             -3.7243879389        8.1713113451       -5.0031421164  S14       523             1.0000000000
      1349       125  PNM       C6             -3.6649762817        8.5798452748       -3.4749463845  S14       523             1.0000000000
      1350       125  PNM       C7             -2.5356173795        7.5380939795       -3.3573812603  S14       523             1.0000000000
      1351       125  PNM       O8             -1.5677030782        7.4217299777       -2.5907261770  S14       523             1.0000000000
      1352       125  PNM       C9             -2.3783105343        7.2606372976       -7.8984990236  S14       523             1.0000000000
      1353       125  PNM       C10            -0.6099390363        8.9304233317       -7.3909411409  S14       523             1.0000000000
      1354       125  PNM       C11            -0.7512356841        6.0326839714       -5.9572574473  S14       523             1.0000000000
      1355       125  PNM       O12            -1.3101271984        4.9390606124       -5.7742240338  S14       523             1.0000000000
      1356       125  PNM       O13             0.4810668553        6.1359973883       -6.4916739009  S14       523             1.0000000000
      1357       125  PNM       N14            -3.1211856124        9.8977023977       -3.2377323226  S14       523             1.0000000000
      1358       125  PNM       C15            -3.7016706424       10.9942613225       -3.7631082017  S14       523             1.0000000000
      1359       125  PNM       O16            -4.7702289036       10.9032761702       -4.4452093662  S14       523             1.0000000000
      1360       125  PNM       C17            -3.0229609846       12.3224506734       -3.5440767057  S14       523             1.0000000000
      1361       125  PNM       C18            -2.0825743000       12.6153429224       -4.6849040219  S14       523             1.0000000000
      1362       125  PNM       C19            -0.7658287337       13.0228269263       -4.4312960264  S14       523             1.0000000000
      1363       125  PNM       C20             0.1044423271       13.2806175545       -5.4927126398  S14       523             1.0000000000
      1364       125  PNM       C21            -0.3271529181       13.1231040599       -6.8108133913  S14       523             1.0000000000
      1365       125  PNM       C22            -1.6421954798       12.7265853756       -7.0676216950  S14       523             1.0000000000
      1366       125  PNM       C23            -2.5211334063       12.4802010553       -6.0116584046  S14       523             1.0000000000
      1367       125  PNM       H24            -0.6513239271        7.9377548043       -4.9879774438  S14       523             1.0000000000
      1368       125  PNM       H25            -0.8799671618        9.4081899801       -8.3396717335  S14       523             1.0000000000
      1369       125  PNM       H26             0.2246584895        8.2437282834       -7.5747838136  S14       523             1.0000000000
      1370       125  PNM       H27            -0.2685323047        9.7131529490       -6.7060167328  S14       523             1.0000000000
      1371       125  PNM       H28            -2.7283574901        7.8489245401       -8.7533360748  S14       523             1.0000000000
      1372       125  PNM       H29            -3.2209903149        6.6758847725       -7.5121254510  S14       523             1.0000000000
      1373       125  PNM       H30            -1.6142305683        6.5589112504       -8.2577125760  S14       523             1.0000000000
      1374       125  PNM       H31            -4.6749828498        7.6853913643       -5.3083928291  S14       523             1.0000000000
      1375       125  PNM       H32            -4.6133569779        8.4161403937       -2.9146766986  S14       523             1.0000000000
      1376       125  PNM       H33            -2.4714909893       12.3231187774       -2.5889910221  S14       523             1.0000000000
      1377       125  PNM       H34            -3.7933702488       13.1118544055       -3.4842519894  S14       523             1.0000000000
      1378       125  PNM       H35            -0.4185293765       13.1399159462       -3.3975980776  S14       523             1.0000000000
      1379       125  PNM       H36             1.1339233341       13.5953692859       -5.2913908316  S14       523             1.0000000000
      1380       125  PNM       H37             0.3664892944       13.3113530330       -7.6388478812  S14       523             1.0000000000
      1381       125  PNM       H38            -1.9853213413       12.6006294082       -8.1020369608  S14       523             1.0000000000
      1382       125  PNM       H39            -3.5588044014       12.1878130700       -6.2152518703  S14       523             1.0000000000
      1383       125  PNM       H40            -2.2394587862        9.9685788137       -2.6932306612  S14       523             1.0000000000
      1384       126  TIP3      OH2            -4.5493481140        7.5918374481       -0.5135564555  S14       290             1.0000000000
      1385       126  TIP3      H1             -5.9810906996        7.3811072495       -0.2199373185  S14       290             1.0000000000
      1386       126  TIP3      H2             -3.9472955867        8.2338449201       -0.0267163719  S14       290             1.0000000000
      1387       127  SER       CB             -2.9768330255        4.8847066335       -2.3225431433  S15       70              1.0000000000
      1388       127  SER       HB1            -3.4641881826        3.9994479436       -2.7746431666  S15       70              1.0000000000
      1389       127  SER       HB2            -2.0019105758        5.0480507296       -2.8113659193  S15       70              1.0000000000
      1390       127  SER       OG             -3.8283835347        6.0359607261       -2.5405644889  S15       70              1.0000000000
      1391       127  SER       HG1            -4.0575748209        7.0348317830       -1.1693739036  S15       70              1.0000000000
      1392       127  SER       QQH1           -2.8221128178        4.7077823345       -1.2353605987  S15       70              1.0000000000
      1393       128  LYS       CD             -6.3693009193        3.2578593621       -1.9217054014  S15       73              1.0000000000
      1394       128  LYS       HD1            -6.9951321633        2.7409316562       -2.6543007202  S15       73              1.0000000000
      1395       128  LYS       HD2            -5.3426440843        3.2611938993       -2.3095129705  S15       73              1.0000000000
      1396       128  LYS       QQH2           -6.3997407379        2.6936540026       -0.9808307326  S15       73              1.0000000000
      1397       128  LYS       CE             -6.8576270175        4.6821549545       -1.7302097452  S15       73              1.0000000000
      1398       128  LYS       HE1            -6.5727905723        5.0633035463       -0.7327631727  S15       73              1.0000000000
      1399       128  LYS       HE2            -7.9637726666        4.7202906947       -1.7865669046  S15       73              1.0000000000
      1400       128  LYS       NZ             -6.2933215708        5.5850426692       -2.7250786389  S15       73              1.0000000000
      1401       128  LYS       HZ1            -6.5136483826        5.2939491235       -3.6973150945  S15       73              1.0000000000
      1402       128  LYS       HZ2            -5.0669792561        5.7346337091       -2.6412597772  S15       73              1.0000000000
      1403       128  LYS       HZ3            -6.6888225759        6.5444943570       -2.6152274675  S15       73              1.0000000000
      1404       129  SER       CB             -4.5167680545        4.3442518679       -6.3325267853  S15       130             1.0000000000
      1405       129  SER       HB1            -4.5796857249        5.3118465706       -6.8427874544  S15       130             1.0000000000
      1406       129  SER       HB2            -3.7981665431        3.7081983530       -6.8829311460  S15       130             1.0000000000
      1407       129  SER       OG             -4.0347361562        4.5239674354       -4.9795854249  S15       130             1.0000000000
      1408       129  SER       HG1            -3.5449644985        5.3889681227       -4.9110712707  S15       130             1.0000000000
      1409       129  SER       QQH3           -5.5010111561        3.8494597103       -6.3146905389  S15       130             1.0000000000
      1410       130  GLU       CB             -9.9904031056        9.1471318058        0.7557209891  S15       166             1.0000000000
      1411       130  GLU       HB1            -9.6820475837        9.7986118594       -0.0720239868  S15       166             1.0000000000
      1412       130  GLU       HB2           -11.0423989481        8.8899536932        0.6043868979  S15       166             1.0000000000
      1413       130  GLU       QQH4           -9.8739240869        9.6565520660        1.7178769928  S15       166             1.0000000000
      1414       130  GLU       CG             -9.1505039468        7.8847384718        0.6991005413  S15       166             1.0000000000
      1415       130  GLU       HG1            -9.5397782486        7.2115993043       -0.0808337423  S15       166             1.0000000000
      1416       130  GLU       HG2            -9.2184356219        7.3187988065        1.6448517865  S15       166             1.0000000000
      1417       130  GLU       CD             -7.7049559554        8.1668683837        0.4037118913  S15       166             1.0000000000
      1418       130  GLU       OE1            -7.1784139988        9.2718592219        0.5335331411  S15       166             1.0000000000
      1419       130  GLU       OE2            -6.9897462453        7.1052354622       -0.0200615725  S15       166             1.0000000000
      1420       131  ASN       CB             -2.6900457772       11.7524693051        1.3494712974  S15       170             1.0000000000
      1421       131  ASN       HB1            -1.7145062636       11.6763211074        0.8590741506  S15       170             1.0000000000
      1422       131  ASN       HB2            -3.1809137854       12.6776795708        1.0361426616  S15       170             1.0000000000
      1423       131  ASN       QQH5           -2.5693493376       11.7498175099        2.4402513351  S15       170             1.0000000000
      1424       131  ASN       CG             -3.5393270190       10.5737294392        0.9373310275  S15       170             1.0000000000
      1425       131  ASN       OD1            -3.0591873718        9.4148257471        0.8173809064  S15       170             1.0000000000
      1426       131  ASN       ND2            -4.8359046660       10.8166881685        0.6723026184  S15       170             1.0000000000
      1427       131  ASN       HD21           -5.4859768643       10.0431250126        0.4449009763  S15       170             1.0000000000
      1428       131  ASN       HD22           -5.2247743947       11.7643089009        0.7769121207  S15       170             1.0000000000
      1429       132  LYS       CE             -3.0096294712        1.5183874193       -4.5362257396  S15       234             1.0000000000
      1430       132  LYS       HE1            -3.4669063408        1.7787478332       -3.5733646744  S15       234             1.0000000000
      1431       132  LYS       HE2            -3.7976474988        1.4436763595       -5.2969941658  S15       234             1.0000000000
      1432       132  LYS       NZ             -2.0865172826        2.5742582644       -4.9387158424  S15       234             1.0000000000
      1433       132  LYS       HZ1            -1.6018928355        2.3381795159       -5.8373914804  S15       234             1.0000000000
      1434       132  LYS       HZ2            -1.3343753384        2.7534341771       -4.2380191220  S15       234             1.0000000000
      1435       132  LYS       HZ3            -2.6096630616        3.4922232031       -5.0623235402  S15       234             1.0000000000
      1436       132  LYS       QQH6           -2.4688543695        0.5678695664       -4.4407729091  S15       234             1.0000000000
      1437       133  SER       CB              2.5627223042        3.3147502451       -5.8958800951  S15       235             1.0000000000
      1438       133  SER       HB1             3.2562187513        2.6381431109       -6.4229114906  S15       235             1.0000000000
      1439       133  SER       HB2             3.1177321771        4.2395962400       -5.6465756191  S15       235             1.0000000000
      1440       133  SER       OG              1.4620769225        3.5929019672       -6.7692671695  S15       235             1.0000000000
      1441       133  SER       HG1             0.9919370964        4.4256091658       -6.4889698575  S15       235             1.0000000000
      1442       133  SER       QQH7            2.2220411139        2.8334287464       -4.9514610837  S15       235             1.0000000000
      1443       134  PNM       S1             -3.0901152966        9.3717672813       -6.1946078469  S15       523             1.0000000000
      1444       134  PNM       C2             -1.7954975221        8.1628143762       -6.8270694225  S15       523             1.0000000000
      1445       134  PNM       C3             -1.4022479336        7.3424433709       -5.5700294133  S15       523             1.0000000000
      1446       134  PNM       N4             -2.6140733921        7.1651681719       -4.7406926717  S15       523             1.0000000000
      1447       134  PNM       C5             -3.7277391586        8.1644625050       -5.0057056984  S15       523             1.0000000000
      1448       134  PNM       C6             -3.6667629407        8.5744202756       -3.4776026729  S15       523             1.0000000000
      1449       134  PNM       C7             -2.5374602382        7.5339180347       -3.3602772630  S15       523             1.0000000000
      1450       134  PNM       O8             -1.5682134586        7.4216682806       -2.5944792754  S15       523             1.0000000000
      1451       134  PNM       C9             -2.3756036352        7.2554655416       -7.9006368693  S15       523             1.0000000000
      1452       134  PNM       C10            -0.6093176467        8.9260783210       -7.3871593019  S15       523             1.0000000000
      1453       134  PNM       C11            -0.7506086475        6.0283378072       -5.9572990326  S15       523             1.0000000000
      1454       134  PNM       O12            -1.3068044740        4.9330539497       -5.7752497914  S15       523             1.0000000000
      1455       134  PNM       O13             0.4815612080        6.1351855696       -6.4907374419  S15       523             1.0000000000
      1456       134  PNM       N14            -3.1183353564        9.8902477238       -3.2416369659  S15       523             1.0000000000
      1457       134  PNM       C15            -3.6999139195       10.9889125506       -3.7610735488  S15       523             1.0000000000
      1458       134  PNM       O16            -4.7722034866       10.9004839179       -4.4372111439  S15       523             1.0000000000
      1459       134  PNM       C17            -3.0181746432       12.3153170598       -3.5416811650  S15       523             1.0000000000
      1460       134  PNM       C18            -2.0799635474       12.6096613104       -4.6839115835  S15       523             1.0000000000
      1461       134  PNM       C19            -0.7637418006       13.0198849469       -4.4318995895  S15       523             1.0000000000
      1462       134  PNM       C20             0.1044680316       13.2803993992       -5.4943226265  S15       523             1.0000000000
      1463       134  PNM       C21            -0.3287023015       13.1230393008       -6.8119196408  S15       523             1.0000000000
      1464       134  PNM       C22            -1.6432757472       12.7239641616       -7.0671539814  S15       523             1.0000000000
      1465       134  PNM       C23            -2.5201995919       12.4747893505       -6.0101387220  S15       523             1.0000000000
      1466       134  PNM       H24            -0.6552114689        7.9323996234       -4.9869667557  S15       523             1.0000000000
      1467       134  PNM       H25            -0.8765611545        9.4038850818       -8.3365117728  S15       523             1.0000000000
      1468       134  PNM       H26             0.2265140501        8.2402500249       -7.5686445924  S15       523             1.0000000000
      1469       134  PNM       H27            -0.2709889260        9.7092839341       -6.7012841569  S15       523             1.0000000000
      1470       134  PNM       H28            -2.7241862365        7.8443972261       -8.7555834134  S15       523             1.0000000000
      1471       134  PNM       H29            -3.2190305412        6.6701861695       -7.5165447147  S15       523             1.0000000000
      1472       134  PNM       H30            -1.6101001046        6.5546113034       -8.2587399321  S15       523             1.0000000000
      1473       134  PNM       H31            -4.6788297388        7.6788228808       -5.3104943294  S15       523             1.0000000000
      1474       134  PNM       H32            -4.6146053309        8.4130827337       -2.9154849482  S15       523             1.0000000000
      1475       134  PNM       H33            -2.4645924519       12.3136722602       -2.5876902025  S15       523             1.0000000000
      1476       134  PNM       H34            -3.7870363531       13.1057304970       -3.4784479602  S15       523             1.0000000000
      1477       134  PNM       H35            -0.4153243437       13.1370732583       -3.3985716694  S15       523             1.0000000000
      1478       134  PNM       H36             1.1335645377       13.5971691885       -5.2941302317  S15       523             1.0000000000
      1479       134  PNM       H37             0.3634501220       13.3134552592       -7.6406747028  S15       523             1.0000000000
      1480       134  PNM       H38            -1.9875351860       12.5983877760       -8.1012205407  S15       523             1.0000000000
      1481       134  PNM       H39            -3.5576901872       12.1809620120       -6.2126370038  S15       523             1.0000000000
      1482       134  PNM       H40            -2.2352394563        9.9591702741       -2.6991385707  S15       523             1.0000000000
      1483       135  TIP3      OH2            -4.5431995256        7.5978363553       -0.5017383178  S15       290             1.0000000000
      1484       135  TIP3      H1             -5.9982982454        7.3801166434       -0.2039762613  S15       290             1.0000000000
      1485       135  TIP3      H2             -3.9416156171        8.2387472022       -0.0150202446  S15       290             1.0000000000
      1486       136  SER       CB             -2.9667952277        4.8848786395       -2.3267655928  S16       70              1.0000000000
      1487       136  SER       HB1            -3.4519059178        3.9985003518       -2.7795549058  S16       70              1.0000000000
      1488       136  SER       HB2            -1.9913074358        5.0494251208       -2.8134136037  S16       70              1.0000000000
      1489       136  SER       OG             -3.8188931748        6.0342007650       -2.5452811867  S16       70              1.0000000000
      1490       136  SER       HG1            -4.0503349999        7.0423135875       -1.1603467194  S16       70              1.0000000000
      1491       136  SER       QQH1           -2.8130186063        4.7086488948       -1.2392445292  S16       70              1.0000000000
      1492       137  LYS       CD             -6.3578443115        3.2574223610       -1.9298376055  S16       73              1.0000000000
      1493       137  LYS       HD1            -6.9912931351        2.7439261400       -2.6585445906  S16       73              1.0000000000
      1494       137  LYS       HD2            -5.3328772231        3.2508186796       -2.3213573536  S16       73              1.0000000000
      1495       137  LYS       QQH2           -6.3897660463        2.6961135961       -0.9871417813  S16       73              1.0000000000
      1496       137  LYS       CE             -6.8331728102        4.6864582829       -1.7406764094  S16       73              1.0000000000
      1497       137  LYS       HE1            -6.5314764645        5.0709164173       -0.7493624753  S16       73              1.0000000000
      1498       137  LYS       HE2            -7.9403647428        4.7322336286       -1.7811064250  S16       73              1.0000000000
      1499       137  LYS       NZ             -6.2745549516        5.5786050889       -2.7479756978  S16       73              1.0000000000
      1500       137  LYS       HZ1            -6.4909485962        5.2724024060       -3.7158483660  S16       73              1.0000000000
      1501       137  LYS       HZ2            -5.0477599735        5.7330078037       -2.6577664157  S16       73              1.0000000000
      1502       137  LYS       HZ3            -6.6736298921        6.5381468048       -2.6516072889  S16       73              1.0000000000
      1503       138  SER       CB             -4.5192978512        4.3419250838       -6.3313826873  S16       130             1.0000000000
      1504       138  SER       HB1            -4.5788974505        5.3092655499       -6.8426517791  S16       130             1.0000000000
      1505       138  SER       HB2            -3.7989768902        3.7050460892       -6.8785832104  S16       130             1.0000000000
      1506       138  SER       OG             -4.0431285927        4.5215950604       -4.9764186206  S16       130             1.0000000000
      1507       138  SER       HG1            -3.5502537348        5.3846052147       -4.9085347088  S16       130             1.0000000000
      1508       138  SER       QQH3           -5.5039196279        3.8481542683       -6.3174749694  S16       130             1.0000000000
      1509       139  GLU       CB             -9.9982191362        9.1528589173        0.7564031848  S16       166             1.0000000000
      1510       139  GLU       HB1            -9.6888949290        9.8037504302       -0.0714979978  S16       166             1.0000000000
      1511       139  GLU       HB2           -11.0503789398        8.8967105972        0.6051087747  S16       166             1.0000000000
      1512       139  GLU       QQH4           -9.8807516251        9.6622939905        1.7184081309  S16       166             1.0000000000
      1513       139  GLU       CG             -9.1605116622        7.8897778356        0.7003691424  S16       166             1.0000000000
      1514       139  GLU       HG1            -9.5465078717        7.2193379704       -0.0835892702  S16       166             1.0000000000
      1515       139  GLU       HG2            -9.2325783182        7.3208120549        1.6440315373  S16       166             1.0000000000
      1516       139  GLU       CD             -7.7139538978        8.1703429674        0.4113565309  S16       166             1.0000000000
      1517       139  GLU       OE1            -7.1849675871        9.2744605005        0.5354908752  S16       166             1.0000000000
      1518       139  GLU       OE2            -6.9993829783        7.1035832347       -0.0018023606  S16       166             1.0000000000
      1519       140  ASN       CB             -2.6894277206       11.7564607461        1.3506796080  S16       170             1.0000000000
      1520       140  ASN       HB1            -1.7140341538       11.6809338551        0.8597558121  S16       170             1.0000000000
      1521       140  ASN       HB2            -3.1808361751       12.6815604415        1.0382169677  S16       170             1.0000000000
      1522       140  ASN       QQH5           -2.5679453201       11.7529910129        2.4413639853  S16       170             1.0000000000
      1523       140  ASN       CG             -3.5374185169       10.5771816985        0.9386192000  S16       170             1.0000000000
      1524       140  ASN       OD1            -3.0556672323        9.4184141442        0.8257495759  S16       170             1.0000000000
      1525       140  ASN       ND2            -4.8329752863       10.8188066960        0.6672715356  S16       170             1.0000000000
      1526       140  ASN       HD21           -5.4821756530       10.0444200420        0.4406949908  S16       170             1.0000000000
      1527       140  ASN       HD22           -5.2220494881       11.7670207177        0.7671905775  S16       170             1.0000000000
      1528       141  LYS       CE             -3.0117275010        1.5191196774       -4.5355474462  S16       234             1.0000000000
      1529       141  LYS       HE1            -3.4687593161        1.7784817601       -3.5723065058  S16       234             1.0000000000
      1530       141  LYS       HE2            -3.7999121657        1.4444827116       -5.2961360546  S16       234             1.0000000000
      1531       141  LYS       NZ             -2.0894163192        2.5758292231       -4.9374791873  S16       234             1.0000000000
      1532       141  LYS       HZ1            -1.6047521128        2.3408857771       -5.8364549471  S16       234             1.0000000000
      1533       141  LYS       HZ2            -1.3368806975        2.7549308195       -4.2371733517  S16       234             1.0000000000
      1534       141  LYS       HZ3            -2.6128728457        3.4931903534       -5.0604257867  S16       234             1.0000000000
      1535       141  LYS       QQH6           -2.4703504046        0.5688254417       -4.4410925533  S16       234             1.0000000000
      1536       142  SER       CB              2.5624325352        3.3150709159       -5.8958094743  S16       235             1.0000000000
      1537       142  SER       HB1             3.2563633654        2.6385792452       -6.4223922232  S16       235             1.0000000000
      1538       142  SER       HB2             3.1171156496        4.2400777124       -5.6463388108  S16       235             1.0000000000
      1539       142  SER       OG              1.4621815956        3.5928934159       -6.7697833162  S16       235             1.0000000000
      1540       142  SER       HG1             0.9911313182        4.4248547785       -6.4888667371  S16       235             1.0000000000
      1541       142  SER       QQH7            2.2213542237        2.8337984885       -4.9515245066  S16       235             1.0000000000
      1542       143  PNM       S1             -3.0927430267        9.3636769899       -6.1970689128  S16       523             1.0000000000
      1543       143  PNM       C2             -1.7959792612        8.1567303972       -6.8271282737  S16       523             1.0000000000
      1544       143  PNM       C3             -1.4048925079        7.3360559181       -5.5698792757  S16       523             1.0000000000
      1545       143  PNM       N4             -2.6177332141        7.1569533938       -4.7430912759  S16       523             1.0000000000
      1546       143  PNM       C5             -3.7309851020        8.1571370919       -5.0083017922  S16       523             1.0000000000
      1547       143  PNM       C6             -3.6684575460        8.5685360624       -3.4806175980  S16       523             1.0000000000
      1548       143  PNM       C7             -2.5400050900        7.5283543935       -3.3628366975  S16       523             1.0000000000
      1549       143  PNM       O8             -1.5679745803        7.4221076414       -2.5990174912  S16       523             1.0000000000
      1550       143  PNM       C9             -2.3727262982        7.2500727452       -7.9030409647  S16       523             1.0000000000
      1551       143  PNM       C10            -0.6087818506        8.9214034340       -7.3828992752  S16       523             1.0000000000
      1552       143  PNM       C11            -0.7500385716        6.0237556594       -5.9571039685  S16       523             1.0000000000
      1553       143  PNM       O12            -1.3031984054        4.9265731532       -5.7761618838  S16       523             1.0000000000
      1554       143  PNM       O13             0.4819585732        6.1343936273       -6.4897296149  S16       523             1.0000000000
      1555       143  PNM       N14            -3.1148815358        9.8820208157       -3.2460694172  S16       523             1.0000000000
      1556       143  PNM       C15            -3.6976657678       10.9828812577       -3.7588391774  S16       523             1.0000000000
      1557       143  PNM       O16            -4.7740934889       10.8972269616       -4.4284990258  S16       523             1.0000000000
      1558       143  PNM       C17            -3.0130453153       12.3075466771       -3.5390967860  S16       523             1.0000000000
      1559       143  PNM       C18            -2.0771451685       12.6035592445       -4.6827546109  S16       523             1.0000000000
      1560       143  PNM       C19            -0.7614864899       13.0167337232       -4.4324669553  S16       523             1.0000000000
      1561       143  PNM       C20             0.1044775336       13.2802485357       -5.4959617206  S16       523             1.0000000000
      1562       143  PNM       C21            -0.3304062195       13.1231219407       -6.8130213821  S16       523             1.0000000000
      1563       143  PNM       C22            -1.6444475243       12.7212237920       -7.0665473591  S16       523             1.0000000000
      1564       143  PNM       C23            -2.5191493545       12.4689710104       -6.0084030707  S16       523             1.0000000000
      1565       143  PNM       H24            -0.6597155081        7.9266996132       -4.9846298307  S16       523             1.0000000000
      1566       143  PNM       H25            -0.8727567088        9.3994467886       -8.3330624976  S16       523             1.0000000000
      1567       143  PNM       H26             0.2282264236        8.2363874929       -7.5613274459  S16       523             1.0000000000
      1568       143  PNM       H27            -0.2738317643        9.7046145610       -6.6954784341  S16       523             1.0000000000
      1569       143  PNM       H28            -2.7194243790        7.8396547496       -8.7583271806  S16       523             1.0000000000
      1570       143  PNM       H29            -3.2168202095        6.6639030654       -7.5218190047  S16       523             1.0000000000
      1571       143  PNM       H30            -1.6057749220        6.5502737305       -8.2597143676  S16       523             1.0000000000
      1572       143  PNM       H31            -4.6822967094        7.6722294504       -5.3125493282  S16       523             1.0000000000
      1573       143  PNM       H32            -4.6162825793        8.4108832768       -2.9174845957  S16       523             1.0000000000
      1574       143  PNM       H33            -2.4569501059       12.3027617619       -2.5867392326  S16       523             1.0000000000
      1575       143  PNM       H34            -3.7806150176       13.0991270630       -3.4715756186  S16       523             1.0000000000
      1576       143  PNM       H35            -0.4116637967       13.1337879842       -3.3996122930  S16       523             1.0000000000
      1577       143  PNM       H36             1.1331345285       13.5993035849       -5.2971374830  S16       523             1.0000000000
      1578       143  PNM       H37             0.3599824874       13.3159748331       -7.6426644477  S16       523             1.0000000000
      1579       143  PNM       H38            -1.9900707898       12.5959798739       -8.1001851014  S16       523             1.0000000000
      1580       143  PNM       H39            -3.5563013814       12.1730776936       -6.2095334959  S16       523             1.0000000000
      1581       143  PNM       H40            -2.2297319194        9.9478676287       -2.7066134615  S16       523             1.0000000000
      1582       144  TIP3      OH2            -4.5373437535        7.6018537080       -0.4905492314  S16       290             1.0000000000
      1583       144  TIP3      H1             -6.0141967460        7.3795788178       -0.1861117372  S16       290             1.0000000000
      1584       144  TIP3      H2             -3.9357129562        8.2436442413       -0.0026530957  S16       290             1.0000000000
      1585       145  SER       CB             -2.9548498680        4.8870050235       -2.3310177553  S17       70              1.0000000000
      1586       145  SER       HB1            -3.4378267793        4.0001928526       -2.7856665041  S17       70              1.0000000000
      1587       145  SER       HB2            -1.9785582010        5.0528146112       -2.8154035131  S17       70              1.0000000000
      1588       145  SER       OG             -3.8083546921        6.0343516327       -2.5489520962  S17       70              1.0000000000
      1589       145  SER       HG1            -4.0475790629        7.0503123322       -1.1494821048  S17       70              1.0000000000
      1590       145  SER       QQH1           -2.8024021693        4.7100100781       -1.2434875994  S17       70              1.0000000000
      1591       146  LYS       CD             -6.3457478477        3.2576576197       -1.9381969714  S17       73              1.0000000000
      1592       146  LYS       HD1            -6.9850691176        2.7473726516       -2.6640857230  S17       73              1.0000000000
      1593       146  LYS       HD2            -5.3218838685        3.2410937344       -2.3324491286  S17       73              1.0000000000
      1594       146  LYS       QQH2           -6.3792240974        2.6991974644       -0.9938252745  S17       73              1.0000000000
      1595       146  LYS       CE             -6.8093846662        4.6909889897       -1.7517922147  S17       73              1.0000000000
      1596       146  LYS       HE1            -6.4914603146        5.0801831297       -0.7674051447  S17       73              1.0000000000
      1597       146  LYS       HE2            -7.9169797048        4.7435108935       -1.7793527140  S17       73              1.0000000000
      1598       146  LYS       NZ             -6.2577730078        5.5734279484       -2.7714544444  S17       73              1.0000000000
      1599       146  LYS       HZ1            -6.4723380761        5.2548989326       -3.7354689808  S17       73              1.0000000000
      1600       146  LYS       HZ2            -5.0358770314        5.7306116596       -2.6782673628  S17       73              1.0000000000
      1601       146  LYS       HZ3            -6.6591249997        6.5331501798       -2.6849764407  S17       73              1.0000000000
      1602       147  SER       CB             -4.5217783097        4.3400371134       -6.3302214863  S17       130             1.0000000000
      1603       147  SER       HB1            -4.5782657672        5.3071587398       -6.8423893534  S17       130             1.0000000000
      1604       147  SER       HB2            -3.7995100692        3.7021502966       -6.8738137405  S17       130             1.0000000000
      1605       147  SER       OG             -4.0519953152        4.5200926009       -4.9731902137  S17       130             1.0000000000
      1606       147  SER       HG1            -3.5521449024        5.3790153116       -4.9070155980  S17       130             1.0000000000
      1607       147  SER       QQH3           -5.5067854735        3.8471308976       -6.3206048956  S17       130             1.0000000000
      1608       148  GLU       CB            -10.0054961755        9.1584598594        0.7569435528  S17       166             1.0000000000
      1609       148  GLU       HB1            -9.6955235184        9.8091308105       -0.0709556848  S17       166             1.0000000000
      1610       148  GLU       HB2           -11.0578462960        8.9036464898        0.6056565199  S17       166             1.0000000000
      1611       148  GLU       QQH4           -9.8875356253        9.6679190037        1.7188346559  S17       166             1.0000000000
      1612       148  GLU       CG             -9.1699047638        7.8945287663        0.7014156997  S17       166             1.0000000000
      1613       148  GLU       HG1            -9.5535046581        7.2263999978       -0.0856419960  S17       166             1.0000000000
      1614       148  GLU       HG2            -9.2462802257        7.3233355798        1.6433379407  S17       166             1.0000000000
      1615       148  GLU       CD             -7.7222937959        8.1731064527        0.4182596164  S17       166             1.0000000000
      1616       148  GLU       OE1            -7.1910745915        9.2765045143        0.5373332373  S17       166             1.0000000000
      1617       148  GLU       OE2            -7.0080199302        7.1017247007        0.0147394839  S17       166             1.0000000000
      1618       149  ASN       CB             -2.6891019634       11.7603867936        1.3518640722  S17       170             1.0000000000
      1619       149  ASN       HB1            -1.7139169316       11.6861990878        0.8602893896  S17       170             1.0000000000
      1620       149  ASN       HB2            -3.1813125671       12.6854000601        1.0407681494  S17       170             1.0000000000
      1621       149  ASN       QQH5           -2.5664467265       11.7561762286        2.4423635628  S17       170             1.0000000000
      1622       149  ASN       CG             -3.5357963890       10.5804470163        0.9399454917  S17       170             1.0000000000
      1623       149  ASN       OD1            -3.0531558881        9.4216549831        0.8342470335  S17       170             1.0000000000
      1624       149  ASN       ND2            -4.8303815672       10.8210697786        0.6621574733  S17       170             1.0000000000
      1625       149  ASN       HD21           -5.4790506454       10.0461381971        0.4368762380  S17       170             1.0000000000
      1626       149  ASN       HD22           -5.2195290740       11.7697048800        0.7572278208  S17       170             1.0000000000
      1627       150  LYS       CE             -3.0139614035        1.5199853026       -4.5348902470  S17       234             1.0000000000
      1628       150  LYS       HE1            -3.4708786515        1.7781166686       -3.5712948987  S17       234             1.0000000000
      1629       150  LYS       HE2            -3.8025293666        1.4454742503       -5.2950870123  S17       234             1.0000000000
      1630       150  LYS       NZ             -2.0926718029        2.5777170970       -4.9362623294  S17       234             1.0000000000
      1631       150  LYS       HZ1            -1.6080817431        2.3441528388       -5.8357355455  S17       234             1.0000000000
      1632       150  LYS       HZ2            -1.3398465870        2.7569271246       -4.2362761962  S17       234             1.0000000000
      1633       150  LYS       HZ3            -2.6166781537        3.4942607235       -5.0583309256  S17       234             1.0000000000
      1634       150  LYS       QQH6           -2.4717874415        0.5700224313       -4.4414727122  S17       234             1.0000000000
      1635       151  SER       CB              2.5620761437        3.3154497670       -5.8957423394  S17       235             1.0000000000
      1636       151  SER       HB1             3.2564240692        2.6390360533       -6.4219598317  S17       235             1.0000000000
      1637       151  SER       HB2             3.1163741525        4.2406088898       -5.6460265421  S17       235             1.0000000000
      1638       151  SER       OG              1.4622318533        3.5929897204       -6.7703244716  S17       235             1.0000000000
      1639       151  SER       HG1             0.9901796439        4.4241236062       -6.4887086956  S17       235             1.0000000000
      1640       151  SER       QQH7            2.2205201570        2.8342752510       -4.9516081228  S17       235             1.0000000000
      1641       152  PNM       S1             -3.0959964567        9.3553728346       -6.1998575300  S17       523             1.0000000000
      1642       152  PNM       C2             -1.7965398222        8.1501793868       -6.8269616287  S17       523             1.0000000000
      1643       152  PNM       C3             -1.4081110756        7.3291589926       -5.5693769754  S17       523             1.0000000000
      1644       152  PNM       N4             -2.6222374282        7.1475150654       -4.7458280754  S17       523             1.0000000000
      1645       152  PNM       C5             -3.7343637345        8.1492163958       -5.0109561022  S17       523             1.0000000000
      1646       152  PNM       C6             -3.6702603479        8.5621045880       -3.4839804798  S17       523             1.0000000000
      1647       152  PNM       C7             -2.5436551953        7.5209568902       -3.3648034244  S17       523             1.0000000000
      1648       152  PNM       O8             -1.5674103527        7.4229954771       -2.6043648695  S17       523             1.0000000000
      1649       152  PNM       C9             -2.3696706173        7.2444937408       -7.9056447838  S17       523             1.0000000000
      1650       152  PNM       C10            -0.6082592453        8.9163183338       -7.3780978223  S17       523             1.0000000000
      1651       152  PNM       C11            -0.7495268960        6.0190344418       -5.9566234166  S17       523             1.0000000000
      1652       152  PNM       O12            -1.2992400987        4.9196699169       -5.7769541595  S17       523             1.0000000000
      1653       152  PNM       O13             0.4821949346        6.1337640771       -6.4886512660  S17       523             1.0000000000
      1654       152  PNM       N14            -3.1107137600        9.8728575907       -3.2509985327  S17       523             1.0000000000
      1655       152  PNM       C15            -3.6947590340       10.9760765160       -3.7564338171  S17       523             1.0000000000
      1656       152  PNM       O16            -4.7757521875       10.8935255286       -4.4191098107  S17       523             1.0000000000
      1657       152  PNM       C17            -3.0074239140       12.2990314664       -3.5363332466  S17       523             1.0000000000
      1658       152  PNM       C18            -2.0741018545       12.5971335601       -4.6814909313  S17       523             1.0000000000
      1659       152  PNM       C19            -0.7590740813       13.0134558226       -4.4330043893  S17       523             1.0000000000
      1660       152  PNM       C20             0.1045285790       13.2801621419       -5.4976066260  S17       523             1.0000000000
      1661       152  PNM       C21            -0.3321685188       13.1233195514       -6.8141099807  S17       523             1.0000000000
      1662       152  PNM       C22            -1.6456521716       12.7184390916       -7.0658526161  S17       523             1.0000000000
      1663       152  PNM       C23            -2.5179862063       12.4628942183       -6.0065218345  S17       523             1.0000000000
      1664       152  PNM       H24            -0.6655002922        7.9203967082       -4.9811315269  S17       523             1.0000000000
      1665       152  PNM       H25            -0.8692744237        9.3945094036       -8.3290569251  S17       523             1.0000000000
      1666       152  PNM       H26             0.2300819178        8.2321786729       -7.5533729744  S17       523             1.0000000000
      1667       152  PNM       H27            -0.2769066801        9.6993560203       -6.6888819628  S17       523             1.0000000000
      1668       152  PNM       H28            -2.7142273978        7.8349245702       -8.7612249816  S17       523             1.0000000000
      1669       152  PNM       H29            -3.2145276077        6.6572852548       -7.5277844285  S17       523             1.0000000000
      1670       152  PNM       H30            -1.6014675467        6.5454907536       -8.2609933359  S17       523             1.0000000000
      1671       152  PNM       H31            -4.6863316440        7.6653247849       -5.3145434418  S17       523             1.0000000000
      1672       152  PNM       H32            -4.6185507657        8.4091359043       -2.9203965318  S17       523             1.0000000000
      1673       152  PNM       H33            -2.4487885264       12.2910776483       -2.5855812726  S17       523             1.0000000000
      1674       152  PNM       H34            -3.7739967036       13.0913845684       -3.4647709173  S17       523             1.0000000000
      1675       152  PNM       H35            -0.4077652778       13.1303209427       -3.4006556973  S17       523             1.0000000000
      1676       152  PNM       H36             1.1327554760       13.6016303840       -5.3002198461  S17       523             1.0000000000
      1677       152  PNM       H37             0.3563435224       13.3186999153       -7.6447659002  S17       523             1.0000000000
      1678       152  PNM       H38            -1.9928421839       12.5935814479       -8.0990458297  S17       523             1.0000000000
      1679       152  PNM       H39            -3.5547652355       12.1647288893       -6.2061349931  S17       523             1.0000000000
      1680       152  PNM       H40            -2.2234067159        9.9344593262       -2.7145704095  S17       523             1.0000000000
      1681       153  TIP3      OH2            -4.5339091197        7.6047292767       -0.4787815187  S17       290             1.0000000000
      1682       153  TIP3      H1             -6.0281120067        7.3770252907       -0.1695837035  S17       290             1.0000000000
      1683       153  TIP3      H2             -3.9335327078        8.2477655436        0.0098257138  S17       290             1.0000000000
      1684       154  SER       CB             -2.9408813667        4.8910800934       -2.3354950515  S18       70              1.0000000000
      1685       154  SER       HB1            -3.4224622258        4.0044844058       -2.7923872118  S18       70              1.0000000000
      1686       154  SER       HB2            -1.9632813186        5.0579653032       -2.8170960965  S18       70              1.0000000000
      1687       154  SER       OG             -3.7961980474        6.0368523350       -2.5523322471  S18       70              1.0000000000
      1688       154  SER       HG1            -4.0432431623        7.0570450224       -1.1416548663  S18       70              1.0000000000
      1689       154  SER       QQH1           -2.7908882962        4.7127465566       -1.2481971918  S18       70              1.0000000000
      1690       155  LYS       CD             -6.3333998904        3.2585339204       -1.9467097032  S18       73              1.0000000000
      1691       155  LYS       HD1            -6.9784999378        2.7514873453       -2.6697179655  S18       73              1.0000000000
      1692       155  LYS       HD2            -5.3103574494        3.2328129256       -2.3433802922  S18       73              1.0000000000
      1693       155  LYS       QQH2           -6.3686726102        2.7034802803       -1.0005547272  S18       73              1.0000000000
      1694       155  LYS       CE             -6.7860501903        4.6957093228       -1.7631235181  S18       73              1.0000000000
      1695       155  LYS       HE1            -6.4533207593        5.0896160461       -0.7854610396  S18       73              1.0000000000
      1696       155  LYS       HE2            -7.8931355711        4.7544100785       -1.7779987503  S18       73              1.0000000000
      1697       155  LYS       NZ             -6.2427010043        5.5695026904       -2.7950349902  S18       73              1.0000000000
      1698       155  LYS       HZ1            -6.4570607932        5.2400342683       -3.7553026581  S18       73              1.0000000000
      1699       155  LYS       HZ2            -5.0290103706        5.7299362110       -2.6997459748  S18       73              1.0000000000
      1700       155  LYS       HZ3            -6.6483495138        6.5281743737       -2.7160431149  S18       73              1.0000000000
      1701       156  SER       CB             -4.5242192040        4.3387402632       -6.3290546837  S18       130             1.0000000000
      1702       156  SER       HB1            -4.5776815374        5.3054329518       -6.8424730591  S18       130             1.0000000000
      1703       156  SER       HB2            -3.7999266037        3.6997539800       -6.8686614243  S18       130             1.0000000000
      1704       156  SER       OG             -4.0612483583        4.5197039946       -4.9699981253  S18       130             1.0000000000
      1705       156  SER       HG1            -3.5509576981        5.3721350161       -4.9067442017  S18       130             1.0000000000
      1706       156  SER       QQH3           -5.5095849253        3.8465240621       -6.3237166039  S18       130             1.0000000000
      1707       157  GLU       CB            -10.0121445334        9.1636714869        0.7574311948  S18       166             1.0000000000
      1708       157  GLU       HB1            -9.7014079196        9.8141974025       -0.0703357210  S18       166             1.0000000000
      1709       157  GLU       HB2           -11.0648394248        8.9102481284        0.6060927485  S18       166             1.0000000000
      1710       157  GLU       QQH4           -9.8938011896        9.6730492921        1.7193593282  S18       166             1.0000000000
      1711       157  GLU       CG             -9.1783993853        7.8987686037        0.7022263849  S18       166             1.0000000000
      1712       157  GLU       HG1            -9.5602642314        7.2327245966       -0.0874236809  S18       166             1.0000000000
      1713       157  GLU       HG2            -9.2589564222        7.3256617056        1.6425747289  S18       166             1.0000000000
      1714       157  GLU       CD             -7.7294728255        8.1752534823        0.4243153564  S18       166             1.0000000000
      1715       157  GLU       OE1            -7.1967093208        9.2780054768        0.5390604483  S18       166             1.0000000000
      1716       157  GLU       OE2            -7.0143567269        7.1001772962        0.0291967663  S18       166             1.0000000000
      1717       158  ASN       CB             -2.6890317470       11.7641631893        1.3530029921  S18       170             1.0000000000
      1718       158  ASN       HB1            -1.7141537609       11.6912734887        0.8606569129  S18       170             1.0000000000
      1719       158  ASN       HB2            -3.1821754042       12.6891638101        1.0432385170  S18       170             1.0000000000
      1720       158  ASN       QQH5           -2.5651026866       11.7592931097        2.4433817069  S18       170             1.0000000000
      1721       158  ASN       CG             -3.5345351304       10.5835287851        0.9412904895  S18       170             1.0000000000
      1722       158  ASN       OD1            -3.0517234873        9.4244154694        0.8426918570  S18       170             1.0000000000
      1723       158  ASN       ND2            -4.8280611042       10.8234562939        0.6570316219  S18       170             1.0000000000
      1724       158  ASN       HD21           -5.4760543573       10.0479884589        0.4325201077  S18       170             1.0000000000
      1725       158  ASN       HD22           -5.2174077489       11.7724198634        0.7469694740  S18       170             1.0000000000
      1726       159  LYS       CE             -3.0163840414        1.5210823437       -4.5342342758  S18       234             1.0000000000
      1727       159  LYS       HE1            -3.4731886710        1.7777329448       -3.5701051733  S18       234             1.0000000000
      1728       159  LYS       HE2            -3.8053297201        1.4465609664       -5.2940490231  S18       234             1.0000000000
      1729       159  LYS       NZ             -2.0963621718        2.5800589748       -4.9350420689  S18       234             1.0000000000
      1730       159  LYS       HZ1            -1.6119489146        2.3480057244       -5.8350631959  S18       234             1.0000000000
      1731       159  LYS       HZ2            -1.3430705264        2.7593005216       -4.2355161666  S18       234             1.0000000000
      1732       159  LYS       HZ3            -2.6210060498        3.4957486156       -5.0560921319  S18       234             1.0000000000
      1733       159  LYS       QQH6           -2.4731477806        0.5717038149       -4.4420514338  S18       234             1.0000000000
      1734       160  SER       CB              2.5616192169        3.3159304871       -5.8956528421  S18       235             1.0000000000
      1735       160  SER       HB1             3.2562829588        2.6396353826       -6.4215494368  S18       235             1.0000000000
      1736       160  SER       HB2             3.1156428439        4.2412103602       -5.6456821378  S18       235             1.0000000000
      1737       160  SER       OG              1.4622050695        3.5932373425       -6.7708601601  S18       235             1.0000000000
      1738       160  SER       HG1             0.9892018471        4.4235677971       -6.4885669546  S18       235             1.0000000000
      1739       160  SER       QQH7            2.2196090796        2.8347632607       -4.9516760155  S18       235             1.0000000000
      1740       161  PNM       S1             -3.0987843214        9.3462178974       -6.2024733307  S18       523             1.0000000000
      1741       161  PNM       C2             -1.7972598405        8.1431950536       -6.8264313423  S18       523             1.0000000000
      1742       161  PNM       C3             -1.4122463517        7.3216381601       -5.5683843201  S18       523             1.0000000000
      1743       161  PNM       N4             -2.6280792192        7.1363871399       -4.7489821734  S18       523             1.0000000000
      1744       161  PNM       C5             -3.7380068023        8.1406578017       -5.0136582294  S18       523             1.0000000000
      1745       161  PNM       C6             -3.6723089468        8.5550367220       -3.4877572623  S18       523             1.0000000000
      1746       161  PNM       C7             -2.5492479324        7.5110774226       -3.3660209470  S18       523             1.0000000000
      1747       161  PNM       O8             -1.5668941189        7.4241538814       -2.6102361769  S18       523             1.0000000000
      1748       161  PNM       C9             -2.3665132120        7.2388708317       -7.9083918952  S18       523             1.0000000000
      1749       161  PNM       C10            -0.6077505349        8.9108367830       -7.3726079271  S18       523             1.0000000000
      1750       161  PNM       C11            -0.7491059421        6.0142700184       -5.9558383177  S18       523             1.0000000000
      1751       161  PNM       O12            -1.2948393133        4.9122659529       -5.7776405369  S18       523             1.0000000000
      1752       161  PNM       O13             0.4821910608        6.1334262295       -6.4875384672  S18       523             1.0000000000
      1753       161  PNM       N14            -3.1057478674        9.8625933342       -3.2565473263  S18       523             1.0000000000
      1754       161  PNM       C15            -3.6911420149       10.9683618212       -3.7539018372  S18       523             1.0000000000
      1755       161  PNM       O16            -4.7771617200       10.8893595505       -4.4090116390  S18       523             1.0000000000
      1756       161  PNM       C17            -3.0012686610       12.2896657657       -3.5333885331  S18       523             1.0000000000
      1757       161  PNM       C18            -2.0709006069       12.5904433158       -4.6801492844  S18       523             1.0000000000
      1758       161  PNM       C19            -0.7565917588       13.0101090365       -4.4334914614  S18       523             1.0000000000
      1759       161  PNM       C20             0.1045692596       13.2801518664       -5.4992003448  S18       523             1.0000000000
      1760       161  PNM       C21            -0.3339885215       13.1236255343       -6.8151239443  S18       523             1.0000000000
      1761       161  PNM       C22            -1.6468781501       12.7156941822       -7.0650675070  S18       523             1.0000000000
      1762       161  PNM       C23            -2.5167708785       12.4566698671       -6.0045491637  S18       523             1.0000000000
      1763       161  PNM       H24            -0.6729999775        7.9136054750       -4.9766779654  S18       523             1.0000000000
      1764       161  PNM       H25            -0.8658318754        9.3891306825       -8.3242417941  S18       523             1.0000000000
      1765       161  PNM       H26             0.2320934121        8.2277935184       -7.5450353931  S18       523             1.0000000000
      1766       161  PNM       H27            -0.2800621931        9.6939209907       -6.6817698325  S18       523             1.0000000000
      1767       161  PNM       H28            -2.7086565599        7.8306312762       -8.7640316558  S18       523             1.0000000000
      1768       161  PNM       H29            -3.2124411805        6.6507079571       -7.5343632714  S18       523             1.0000000000
      1769       161  PNM       H30            -1.5970855555        6.5406177825       -8.2626701407  S18       523             1.0000000000
      1770       161  PNM       H31            -4.6914048999        7.6587261417       -5.3165410850  S18       523             1.0000000000
      1771       161  PNM       H32            -4.6216555988        8.4082895503       -2.9242148157  S18       523             1.0000000000
      1772       161  PNM       H33            -2.4400792759       12.2789624697       -2.5841345135  S18       523             1.0000000000
      1773       161  PNM       H34            -3.7669510828       13.0823730112       -3.4579262707  S18       523             1.0000000000
      1774       161  PNM       H35            -0.4038645128       13.1267548490       -3.4016086338  S18       523             1.0000000000
      1775       161  PNM       H36             1.1323327834       13.6040187629       -5.3031741878  S18       523             1.0000000000
      1776       161  PNM       H37             0.3526669526       13.3215459322       -7.6467005485  S18       523             1.0000000000
      1777       161  PNM       H38            -1.9955519635       12.5912684850       -8.0978214053  S18       523             1.0000000000
      1778       161  PNM       H39            -3.5531367130       12.1561535668       -6.2027459620  S18       523             1.0000000000
      1779       161  PNM       H40            -2.2160280099        9.9195494746       -2.7234719543  S18       523             1.0000000000
      1780       162  TIP3      OH2            -4.5315211134        7.6051576284       -0.4681294832  S18       290             1.0000000000
      1781       162  TIP3      H1             -6.0354430684        7.3751909021       -0.1548367424  S18       290             1.0000000000
      1782       162  TIP3      H2             -3.9334812088        8.2489489627        0.0200027638  S18       290             1.0000000000
      1783       163  SER       CB             -2.9249820169        4.8971793059       -2.3400579335  S19       70              1.0000000000
      1784       163  SER       HB1            -3.4065232013        4.0114467338       -2.7993610029  S19       70              1.0000000000
      1785       163  SER       HB2            -1.9458133039        5.0638186667       -2.8181614124  S19       70              1.0000000000
      1786       163  SER       OG             -3.7810326898        6.0426535860       -2.5566325412  S19       70              1.0000000000
      1787       163  SER       HG1            -4.0368446993        7.0652604771       -1.1359616027  S19       70              1.0000000000
      1788       163  SER       QQH1           -2.7786067446        4.7176996064       -1.2525537964  S19       70              1.0000000000
      1789       164  LYS       CD             -6.3218088807        3.2598876278       -1.9550330213  S19       73              1.0000000000
      1790       164  LYS       HD1            -6.9728129773        2.7560135124       -2.6750244190  S19       73              1.0000000000
      1791       164  LYS       HD2            -5.2998509112        3.2261339876       -2.3539049921  S19       73              1.0000000000
      1792       164  LYS       QQH2           -6.3589603884        2.7085992187       -1.0069115757  S19       73              1.0000000000
      1793       164  LYS       CE             -6.7640917526        4.7005431335       -1.7741487567  S19       73              1.0000000000
      1794       164  LYS       HE1            -6.4169607020        5.0991013954       -0.8035184127  S19       73              1.0000000000
      1795       164  LYS       HE2            -7.8706120612        4.7657159802       -1.7755550478  S19       73              1.0000000000
      1796       164  LYS       NZ             -6.2301299194        5.5669154066       -2.8181941273  S19       73              1.0000000000
      1797       164  LYS       HZ1            -6.4458197317        5.2276466369       -3.7747197656  S19       73              1.0000000000
      1798       164  LYS       HZ2            -5.0304200939        5.7302362507       -2.7227452902  S19       73              1.0000000000
      1799       164  LYS       HZ3            -6.6409347646        6.5242012442       -2.7452269389  S19       73              1.0000000000
      1800       165  SER       CB             -4.5263373138        4.3382367257       -6.3278922516  S19       130             1.0000000000
      1801       165  SER       HB1            -4.5770545106        5.3040898960       -6.8433005617  S19       130             1.0000000000
      1802       165  SER       HB2            -3.8000072058        3.6978920906       -6.8632330451  S19       130             1.0000000000
      1803       165  SER       OG             -4.0703424360        4.5211891765       -4.9669654841  S19       130             1.0000000000
      1804       165  SER       HG1            -3.5460833740        5.3646735714       -4.9085293589  S19       130             1.0000000000
      1805       165  SER       QQH3           -5.5119292402        3.8465652458       -6.3262518685  S19       130             1.0000000000
      1806       166  GLU       CB            -10.0179930696        9.1683197555        0.7578696684  S19       166             1.0000000000
      1807       166  GLU       HB1            -9.7064418899        9.8186483636       -0.0698520644  S19       166             1.0000000000
      1808       166  GLU       HB2           -11.0710051132        8.9161885075        0.6064601929  S19       166             1.0000000000
      1809       166  GLU       QQH4           -9.8993618175        9.6774132456        1.7200296693  S19       166             1.0000000000
      1810       166  GLU       CG             -9.1858422773        7.9023866214        0.7028511599  S19       166             1.0000000000
      1811       166  GLU       HG1            -9.5663806321        7.2382631806       -0.0890341351  S19       166             1.0000000000
      1812       166  GLU       HG2            -9.2703595576        7.3274922297        1.6417048487  S19       166             1.0000000000
      1813       166  GLU       CD             -7.7356153504        8.1769391036        0.4295830213  S19       166             1.0000000000
      1814       166  GLU       OE1            -7.2018356014        9.2790576945        0.5406826532  S19       166             1.0000000000
      1815       166  GLU       OE2            -7.0190089719        7.0987800295        0.0414239551  S19       166             1.0000000000
      1816       167  ASN       CB             -2.6890556614       11.7676035562        1.3540192829  S19       170             1.0000000000
      1817       167  ASN       HB1            -1.7145380976       11.6956689010        0.8607999791  S19       170             1.0000000000
      1818       167  ASN       HB2            -3.1830317844       12.6925722116        1.0453858290  S19       170             1.0000000000
      1819       167  ASN       QQH5           -2.5639229540       11.7621404074        2.4442954463  S19       170             1.0000000000
      1820       167  ASN       CG             -3.5336534175       10.5863961928        0.9425871089  S19       170             1.0000000000
      1821       167  ASN       OD1            -3.0513412575        9.4267754530        0.8509244084  S19       170             1.0000000000
      1822       167  ASN       ND2            -4.8260159142       10.8260505620        0.6521066990  S19       170             1.0000000000
      1823       167  ASN       HD21           -5.4732047542       10.0501272690        0.4279889366  S19       170             1.0000000000
      1824       167  ASN       HD22           -5.2153680223       11.7754904715        0.7368019894  S19       170             1.0000000000
      1825       168  LYS       CE             -3.0188647763        1.5223853465       -4.5336619559  S19       234             1.0000000000
      1826       168  LYS       HE1            -3.4754406827        1.7773750680       -3.5689320143  S19       234             1.0000000000
      1827       168  LYS       HE2            -3.8081695162        1.4476723385       -5.2930973885  S19       234             1.0000000000
      1828       168  LYS       NZ             -2.1004347743        2.5828985050       -4.9338743230  S19       234             1.0000000000
      1829       168  LYS       HZ1            -1.6162563811        2.3525922828       -5.8345288890  S19       234             1.0000000000
      1830       168  LYS       HZ2            -1.3464055397        2.7620446527       -4.2350285922  S19       234             1.0000000000
      1831       168  LYS       HZ3            -2.6256653650        3.4977498029       -5.0536587248  S19       234             1.0000000000
      1832       168  LYS       QQH6           -2.4742822283        0.5736813365       -4.4428451203  S19       234             1.0000000000
      1833       169  SER       CB              2.5610756235        3.3165011720       -5.8955656370  S19       235             1.0000000000
      1834       169  SER       HB1             3.2560329713        2.6402944866       -6.4211584514  S19       235             1.0000000000
      1835       169  SER       HB2             3.1148934039        4.2418352531       -5.6453387770  S19       235             1.0000000000
      1836       169  SER       OG              1.4620863555        3.5936910910       -6.7713625271  S19       235             1.0000000000
      1837       169  SER       HG1             0.9881539912        4.4233484030       -6.4884421921  S19       235             1.0000000000
      1838       169  SER       QQH7            2.2186437182        2.8352914856       -4.9517624025  S19       235             1.0000000000
      1839       170  PNM       S1             -3.1021452809        9.3373134203       -6.2050249985  S19       523             1.0000000000
      1840       170  PNM       C2             -1.7981253021        8.1359728936       -6.8254328202  S19       523             1.0000000000
      1841       170  PNM       C3             -1.4174599780        7.3136039549       -5.5666388384  S19       523             1.0000000000
      1842       170  PNM       N4             -2.6357986077        7.1229429125       -4.7527149465  S19       523             1.0000000000
      1843       170  PNM       C5             -3.7415789585        8.1316426980       -5.0161841437  S19       523             1.0000000000
      1844       170  PNM       C6             -3.6745945739        8.5473569544       -3.4919834256  S19       523             1.0000000000
      1845       170  PNM       C7             -2.5580501305        7.4971977796       -3.3654361944  S19       523             1.0000000000
      1846       170  PNM       O8             -1.5668578322        7.4254679720       -2.6162203826  S19       523             1.0000000000
      1847       170  PNM       C9             -2.3633764492        7.2335468509       -7.9112140140  S19       523             1.0000000000
      1848       170  PNM       C10            -0.6073013934        8.9051486799       -7.3665490254  S19       523             1.0000000000
      1849       170  PNM       C11            -0.7488164488        6.0096601774       -5.9546991816  S19       523             1.0000000000
      1850       170  PNM       O12            -1.2898812399        4.9045704693       -5.7782579900  S19       523             1.0000000000
      1851       170  PNM       O13             0.4819599411        6.1334928978       -6.4864798197  S19       523             1.0000000000
      1852       170  PNM       N14            -3.1000493063        9.8513191444       -3.2626924363  S19       523             1.0000000000
      1853       170  PNM       C15            -3.6868217887       10.9597163777       -3.7513451004  S19       523             1.0000000000
      1854       170  PNM       O16            -4.7783153374       10.8847959049       -4.3983979689  S19       523             1.0000000000
      1855       170  PNM       C17            -2.9948801513       12.2797042083       -3.5304032751  S19       523             1.0000000000
      1856       170  PNM       C18            -2.0677045388       12.5837144860       -4.6787804649  S19       523             1.0000000000
      1857       170  PNM       C19            -0.7541619598       13.0068215590       -4.4339213190  S19       523             1.0000000000
      1858       170  PNM       C20             0.1045654366       13.2802474442       -5.5006895568  S19       523             1.0000000000
      1859       170  PNM       C21            -0.3358049976       13.1240579977       -6.8160432528  S19       523             1.0000000000
      1860       170  PNM       C22            -1.6481011727       12.7131203530       -7.0642275841  S19       523             1.0000000000
      1861       170  PNM       C23            -2.5155536504       12.4505263702       -6.0025673602  S19       523             1.0000000000
      1862       170  PNM       H24            -0.6824412275        7.9066431458       -4.9705262610  S19       523             1.0000000000
      1863       170  PNM       H25            -0.8623066482        9.3837630083       -8.3188838074  S19       523             1.0000000000
      1864       170  PNM       H26             0.2340083333        8.2232908259       -7.5362689250  S19       523             1.0000000000
      1865       170  PNM       H27            -0.2832609088        9.6883197096       -6.6741939947  S19       523             1.0000000000
      1866       170  PNM       H28            -2.7028357056        7.8271052969       -8.7667338155  S19       523             1.0000000000
      1867       170  PNM       H29            -3.2106096427        6.6444942895       -7.5414846735  S19       523             1.0000000000
      1868       170  PNM       H30            -1.5927087021        6.5361905743       -8.2645262097  S19       523             1.0000000000
      1869       170  PNM       H31            -4.6971250420        7.6533975265       -5.3184254050  S19       523             1.0000000000
      1870       170  PNM       H32            -4.6259790832        8.4091784454       -2.9297601043  S19       523             1.0000000000
      1871       170  PNM       H33            -2.4311132207       12.2666475436       -2.5827394446  S19       523             1.0000000000
      1872       170  PNM       H34            -3.7600804973       13.0725298984       -3.4508353708  S19       523             1.0000000000
      1873       170  PNM       H35            -0.4000708865       13.1231231412       -3.4024709210  S19       523             1.0000000000
      1874       170  PNM       H36             1.1318584826       13.6064278811       -5.3059259743  S19       523             1.0000000000
      1875       170  PNM       H37             0.3490841432       13.3244521214       -7.6484711692  S19       523             1.0000000000
      1876       170  PNM       H38            -1.9981325581       12.5890985311       -8.0965801066  S19       523             1.0000000000
      1877       170  PNM       H39            -3.5514254326       12.1474699186       -6.1994603727  S19       523             1.0000000000
      1878       170  PNM       H40            -2.2075313994        9.9032805280       -2.7336155731  S19       523             1.0000000000
      1879       171  TIP3      OH2            -4.5289648360        7.6044000105       -0.4579916151  S19       290             1.0000000000
      1880       171  TIP3      H1             -6.0409028832        7.3742082172       -0.1402610758  S19       290             1.0000000000
      1881       171  TIP3      H2             -3.9325541114        8.2498941506        0.0295917668  S19       290             1.0000000000
      1882       172  SER       CB             -2.9075563390        4.9052590519       -2.3447531638  S20       70              1.0000000000
      1883       172  SER       HB1            -3.3920024979        4.0216999934       -2.8060917319  S20       70              1.0000000000
      1884       172  SER       HB2            -1.9262837424        5.0683827702       -2.8187544195  S20       70              1.0000000000
      1885       172  SER       OG             -3.7605572325        6.0537581776       -2.5626298771  S20       70              1.0000000000
      1886       172  SER       HG1            -4.0287582010        7.0759765360       -1.1308969508  S20       70              1.0000000000
      1887       172  SER       QQH1           -2.7665302526        4.7250561696       -1.2568340366  S20       70              1.0000000000
      1888       173  LYS       CD             -6.3116776541        3.2614705261       -1.9627194355  S20       73              1.0000000000
      1889       173  LYS       HD1            -6.9681040386        2.7603289297       -2.6796922257  S20       73              1.0000000000
      1890       173  LYS       HD2            -5.2907746876        3.2207731073       -2.3635532622  S20       73              1.0000000000
      1891       173  LYS       QQH2           -6.3505872350        2.7140392493       -1.0128128033  S20       73              1.0000000000
      1892       173  LYS       CE             -6.7446791208        4.7051290287       -1.7841258200  S20       73              1.0000000000
      1893       173  LYS       HE1            -6.3832053248        5.1093273752       -0.8211967391  S20       73              1.0000000000
      1894       173  LYS       HE2            -7.8502524500        4.7770083357       -1.7728378538  S20       73              1.0000000000
      1895       173  LYS       NZ             -6.2217313575        5.5654412210       -2.8402669271  S20       73              1.0000000000
      1896       173  LYS       HZ1            -6.4407856867        5.2185551336       -3.7934157215  S20       73              1.0000000000
      1897       173  LYS       HZ2            -5.0484491130        5.7282099519       -2.7503936213  S20       73              1.0000000000
      1898       173  LYS       HZ3            -6.6362162360        6.5220993311       -2.7716242533  S20       73              1.0000000000
      1899       174  SER       CB             -4.5278509790        4.3386755170       -6.3267111739  S20       130             1.0000000000
      1900       174  SER       HB1            -4.5762886062        5.3031245756       -6.8450736921  S20       130             1.0000000000
      1901       174  SER       HB2            -3.7995912458        3.6966539444       -6.8574593247  S20       130             1.0000000000
      1902       174  SER       OG             -4.0781408876        4.5255437392       -4.9642148912  S20       130             1.0000000000
      1903       174  SER       HG1            -3.5364846391        5.3587604859       -4.9131644579  S20       130             1.0000000000
      1904       174  SER       QQH3           -5.5135949405        3.8473083007       -6.3274365863  S20       130             1.0000000000
      1905       175  GLU       CB            -10.0229299217        9.1721862579        0.7582474081  S20       166             1.0000000000
      1906       175  GLU       HB1            -9.7106100440        9.8223157343       -0.0694403571  S20       166             1.0000000000
      1907       175  GLU       HB2           -11.0763166621        8.9212974524        0.6067113913  S20       166             1.0000000000
      1908       175  GLU       QQH4           -9.9040774616        9.6809375621        1.7206867664  S20       166             1.0000000000
      1909       175  GLU       CG             -9.1920917574        7.9052453424        0.7033608209  S20       166             1.0000000000
      1910       175  GLU       HG1            -9.5717456683        7.2427977520       -0.0903687709  S20       166             1.0000000000
      1911       175  GLU       HG2            -9.2801763868        7.3289537132        1.6410536581  S20       166             1.0000000000
      1912       175  GLU       CD             -7.7407530834        8.1782116527        0.4339742021  S20       166             1.0000000000
      1913       175  GLU       OE1            -7.2063715554        9.2796632971        0.5421626983  S20       166             1.0000000000
      1914       175  GLU       OE2            -7.0220989532        7.0974445907        0.0509607209  S20       166             1.0000000000
      1915       176  ASN       CB             -2.6890829768       11.7705136430        1.3548556036  S20       170             1.0000000000
      1916       176  ASN       HB1            -1.7149154393       11.6992553582        0.8608567374  S20       170             1.0000000000
      1917       176  ASN       HB2            -3.1836671173       12.6954806268        1.0471148061  S20       170             1.0000000000
      1918       176  ASN       QQH5           -2.5628447523       11.7645400150        2.4450162969  S20       170             1.0000000000
      1919       176  ASN       CG             -3.5330941445       10.5889880746        0.9437718230  S20       170             1.0000000000
      1920       176  ASN       OD1            -3.0518659721        9.4286544493        0.8585327308  S20       170             1.0000000000
      1921       176  ASN       ND2            -4.8243635932       10.8286994367        0.6477195533  S20       170             1.0000000000
      1922       176  ASN       HD21           -5.4707779294       10.0525016350        0.4235589692  S20       170             1.0000000000
      1923       176  ASN       HD22           -5.2131393788       11.7787880395        0.7273431479  S20       170             1.0000000000
      1924       177  LYS       CE             -3.0212999196        1.5238670055       -4.5332277436  S20       234             1.0000000000
      1925       177  LYS       HE1            -3.4775270245        1.7770456885       -3.5678371432  S20       234             1.0000000000
      1926       177  LYS       HE2            -3.8109682334        1.4487339242       -5.2922554262  S20       234             1.0000000000
      1927       177  LYS       NZ             -2.1047823948        2.5861937791       -4.9328658642  S20       234             1.0000000000
      1928       177  LYS       HZ1            -1.6209405053        2.3580158445       -5.8343182637  S20       234             1.0000000000
      1929       177  LYS       HZ2            -1.3497342075        2.7652829181       -4.2349914923  S20       234             1.0000000000
      1930       177  LYS       HZ3            -2.6303996920        3.5003444072       -5.0509913047  S20       234             1.0000000000
      1931       177  LYS       QQH6           -2.4751350915        0.5759747841       -4.4438250810  S20       234             1.0000000000
      1932       178  SER       CB              2.5604860093        3.3171163770       -5.8954908115  S20       235             1.0000000000
      1933       178  SER       HB1             3.2557394887        2.6409486115       -6.4207807363  S20       235             1.0000000000
      1934       178  SER       HB2             3.1141781434        4.2424231273       -5.6450231928  S20       235             1.0000000000
      1935       178  SER       OG              1.4618933445        3.5943171127       -6.7718108078  S20       235             1.0000000000
      1936       178  SER       HG1             0.9871048902        4.4234730112       -6.4883276038  S20       235             1.0000000000
      1937       178  SER       QQH7            2.2176684557        2.8358472502       -4.9518499219  S20       235             1.0000000000
      1938       179  PNM       S1             -3.1047737284        9.3282598948       -6.2071148316  S20       523             1.0000000000
      1939       179  PNM       C2             -1.7991796536        8.1290530367       -6.8239902589  S20       523             1.0000000000
      1940       179  PNM       C3             -1.4238564647        7.3054353637       -5.5640873013  S20       523             1.0000000000
      1941       179  PNM       N4             -2.6458676140        7.1066566844       -4.7572776899  S20       523             1.0000000000
      1942       179  PNM       C5             -3.7446777460        8.1226327886       -5.0182178926  S20       523             1.0000000000
      1943       179  PNM       C6             -3.6769817638        8.5393099471       -3.4964510575  S20       523             1.0000000000
      1944       179  PNM       C7             -2.5716411867        7.4774851440       -3.3613446293  S20       523             1.0000000000
      1945       179  PNM       O8             -1.5674841566        7.4268179509       -2.6215447891  S20       523             1.0000000000
      1946       179  PNM       C9             -2.3604622824        7.2289470442       -7.9140058983  S20       523             1.0000000000
      1947       179  PNM       C10            -0.6069374129        8.8995864938       -7.3602392848  S20       523             1.0000000000
      1948       179  PNM       C11            -0.7486606530        6.0056414276       -5.9532604209  S20       523             1.0000000000
      1949       179  PNM       O12            -1.2845039776        4.8969754127       -5.7787963107  S20       523             1.0000000000
      1950       179  PNM       O13             0.4816179368        6.1340046953       -6.4855996233  S20       523             1.0000000000
      1951       179  PNM       N14            -3.0939742206        9.8394974706       -3.2689867105  S20       523             1.0000000000
      1952       179  PNM       C15            -3.6819252420       10.9504553840       -3.7488668720  S20       523             1.0000000000
      1953       179  PNM       O16            -4.7792394528       10.8800960881       -4.3879234530  S20       523             1.0000000000
      1954       179  PNM       C17            -2.9886611811       12.2696561849       -3.5275673368  S20       523             1.0000000000
      1955       179  PNM       C18            -2.0647389053       12.5773492268       -4.6774627078  S20       523             1.0000000000
      1956       179  PNM       C19            -0.7519695641       13.0037909544       -4.4342762352  S20       523             1.0000000000
      1957       179  PNM       C20             0.1044985808       13.2804367831       -5.5019870286  S20       523             1.0000000000
      1958       179  PNM       C21            -0.3375139695       13.1245731029       -6.8168185493  S20       523             1.0000000000
      1959       179  PNM       C22            -1.6492539620       12.7108733540       -7.0633891442  S20       523             1.0000000000
      1960       179  PNM       C23            -2.5144274030       12.4448417998       -6.0007000806  S20       523             1.0000000000
      1961       179  PNM       H24            -0.6943554347        7.8996115208       -4.9622662570  S20       523             1.0000000000
      1962       179  PNM       H25            -0.8589451533        9.3786729932       -8.3131554943  S20       523             1.0000000000
      1963       179  PNM       H26             0.2357181111        8.2188546667       -7.5275233748  S20       523             1.0000000000
      1964       179  PNM       H27            -0.2863465460        9.6828011257       -6.6664845843  S20       523             1.0000000000
      1965       179  PNM       H28            -2.6970970373        7.8246389358       -8.7692269550  S20       523             1.0000000000
      1966       179  PNM       H29            -3.2091097344        6.6390328424       -7.5488568078  S20       523             1.0000000000
      1967       179  PNM       H30            -1.5886037664        6.5325205854       -8.2665413609  S20       523             1.0000000000
      1968       179  PNM       H31            -4.7034452410        7.6501762641       -5.3200093403  S20       523             1.0000000000
      1969       179  PNM       H32            -4.6319351013        8.4123990724       -2.9375605594  S20       523             1.0000000000
      1970       179  PNM       H33            -2.4223995277       12.2548800450       -2.5813960109  S20       523             1.0000000000
      1971       179  PNM       H34            -3.7539064002       13.0621029319       -3.4440078218  S20       523             1.0000000000
      1972       179  PNM       H35            -0.3965431133       13.1196367244       -3.4032432126  S20       523             1.0000000000
      1973       179  PNM       H36             1.1313597651       13.6087001212       -5.3083900177  S20       523             1.0000000000
      1974       179  PNM       H37             0.3457819149       13.3271841458       -7.6500097588  S20       523             1.0000000000
      1975       179  PNM       H38            -2.0004755277       12.5871860058       -8.0953880773  S20       523             1.0000000000
      1976       179  PNM       H39            -3.5497457729       12.1391420167       -6.1964098172  S20       523             1.0000000000
      1977       179  PNM       H40            -2.1981831791        9.8857531444       -2.7446440482  S20       523             1.0000000000
      1978       180  TIP3      OH2            -4.5265173768        7.6036478347       -0.4479162464  S20       290             1.0000000000
      1979       180  TIP3      H1             -6.0432724958        7.3739596531       -0.1270670788  S20       290             1.0000000000
      1980       180  TIP3      H2             -3.9327092327        8.2524423610        0.0398583961  S20       290             1.0000000000
      1981       181  SER       CB             -2.8900065407        4.9147226871       -2.3493922777  S21       70              1.0000000000
      1982       181  SER       HB1            -3.3816371277        4.0355530044       -2.8121401991  S21       70              1.0000000000
      1983       181  SER       HB2            -1.9063945978        5.0702650381       -2.8192144260  S21       70              1.0000000000
      1984       181  SER       OG             -3.7337444513        6.0712625565       -2.5705798965  S21       70              1.0000000000
      1985       181  SER       HG1            -4.0191318382        7.0890138358       -1.1256708071  S21       70              1.0000000000
      1986       181  SER       QQH1           -2.7561851056        4.7348232056       -1.2609062982  S21       70              1.0000000000
      1987       182  LYS       CD             -6.3036076153        3.2628742398       -1.9693040336  S21       73              1.0000000000
      1988       182  LYS       HD1            -6.9647022083        2.7638681702       -2.6834589782  S21       73              1.0000000000
      1989       182  LYS       HD2            -5.2836667132        3.2162375793       -2.3719425359  S21       73              1.0000000000
      1990       182  LYS       QQH2           -6.3437404351        2.7190865723       -1.0178803059  S21       73              1.0000000000
      1991       182  LYS       CE             -6.7287863242        4.7089482970       -1.7925011755  S21       73              1.0000000000
      1992       182  LYS       HE1            -6.3534774282        5.1193454255       -0.8377664125  S21       73              1.0000000000
      1993       182  LYS       HE2            -7.8329529055        4.7871468325       -1.7697220624  S21       73              1.0000000000
      1994       182  LYS       NZ             -6.2184233255        5.5644567821       -2.8603078532  S21       73              1.0000000000
      1995       182  LYS       HZ1            -6.4438934865        5.2131293423       -3.8106957237  S21       73              1.0000000000
      1996       182  LYS       HZ2            -5.0808818474        5.7216136468       -2.7835799140  S21       73              1.0000000000
      1997       182  LYS       HZ3            -6.6336755293        6.5217763190       -2.7930354034  S21       73              1.0000000000
      1998       183  SER       CB             -4.5286196597        4.3399714823       -6.3255240058  S21       130             1.0000000000
      1999       183  SER       HB1            -4.5754441270        5.3024357123       -6.8477198793  S21       130             1.0000000000
      2000       183  SER       HB2            -3.7987278219        3.6959367214       -6.8514547094  S21       130             1.0000000000
      2001       183  SER       OG             -4.0833517569        4.5330952841       -4.9618455885  S21       130             1.0000000000
      2002       183  SER       HG1            -3.5228117140        5.3593041560       -4.9207564428  S21       130             1.0000000000
      2003       183  SER       QQH3           -5.5145435117        3.8487086462       -6.3266419025  S21       130             1.0000000000
      2004       184  GLU       CB            -10.0268037753        9.1751438751        0.7585539923  S21       166             1.0000000000
      2005       184  GLU       HB1            -9.7138413145        9.8251010626       -0.0690601685  S21       166             1.0000000000
      2006       184  GLU       HB2           -11.0805250508        8.9254067425        0.6068670147  S21       166             1.0000000000
      2007       184  GLU       QQH4           -9.9077879028        9.6835116437        1.7212291360  S21       166             1.0000000000
      2008       184  GLU       CG             -9.1970480540        7.9073447988        0.7037749831  S21       166             1.0000000000
      2009       184  GLU       HG1            -9.5761083355        7.2462366305       -0.0913143214  S21       166             1.0000000000
      2010       184  GLU       HG2            -9.2879688379        7.3300820709        1.6405869952  S21       166             1.0000000000
      2011       184  GLU       CD             -7.7449278386        8.1792404990        0.4373943288  S21       166             1.0000000000
      2012       184  GLU       OE1            -7.2100645206        9.2797231305        0.5433820913  S21       166             1.0000000000
      2013       184  GLU       OE2            -7.0243784229        7.0959657906        0.0576758432  S21       166             1.0000000000
      2014       185  ASN       CB             -2.6890432174       11.7727430222        1.3554872547  S21       170             1.0000000000
      2015       185  ASN       HB1            -1.7151545954       11.7018788353        0.8608966710  S21       170             1.0000000000
      2016       185  ASN       HB2            -3.1839892947       12.6977302665        1.0483785894  S21       170             1.0000000000
      2017       185  ASN       QQH5           -2.5619453316       11.7663889968        2.4455489125  S21       170             1.0000000000
      2018       185  ASN       CG             -3.5327500098       10.5911317227        0.9447491887  S21       170             1.0000000000
      2019       185  ASN       OD1            -3.0529920853        9.4300586752        0.8649718148  S21       170             1.0000000000
      2020       185  ASN       ND2            -4.8231333797       10.8311636114        0.6442115764  S21       170             1.0000000000
      2021       185  ASN       HD21           -5.4687728672       10.0549564172        0.4194273973  S21       170             1.0000000000
      2022       185  ASN       HD22           -5.2110440539       11.7819379411        0.7192360127  S21       170             1.0000000000
      2023       186  LYS       CE             -3.0236136296        1.5254167567       -4.5329164176  S21       234             1.0000000000
      2024       186  LYS       HE1            -3.4795256313        1.7766772304       -3.5668362048  S21       234             1.0000000000
      2025       186  LYS       HE2            -3.8136864509        1.4496305199       -5.2914638926  S21       234             1.0000000000
      2026       186  LYS       NZ             -2.1093004694        2.5897928307       -4.9320830099  S21       234             1.0000000000
      2027       186  LYS       HZ1            -1.6260423425        2.3640705869       -5.8345284554  S21       234             1.0000000000
      2028       186  LYS       HZ2            -1.3529071460        2.7688018066       -4.2355248040  S21       234             1.0000000000
      2029       186  LYS       HZ3            -2.6351149207        3.5035811331       -5.0482465277  S21       234             1.0000000000
      2030       186  LYS       QQH6           -2.4756453374        0.5784605660       -4.4449329804  S21       234             1.0000000000
      2031       187  SER       CB              2.5599361571        3.3177177103       -5.8954260081  S21       235             1.0000000000
      2032       187  SER       HB1             3.2554268235        2.6415172674       -6.4204430850  S21       235             1.0000000000
      2033       187  SER       HB2             3.1136133709        4.2429424133       -5.6447353929  S21       235             1.0000000000
      2034       187  SER       OG              1.4617075993        3.5950279486       -6.7721873288  S21       235             1.0000000000
      2035       187  SER       HG1             0.9861826308        4.4238792258       -6.4882306186  S21       235             1.0000000000
      2036       187  SER       QQH7            2.2167657529        2.8363749138       -4.9519273906  S21       235             1.0000000000
      2037       188  PNM       S1             -3.1073007981        9.3205985908       -6.2087411733  S21       523             1.0000000000
      2038       188  PNM       C2             -1.8002966852        8.1229534671       -6.8223819734  S21       523             1.0000000000
      2039       188  PNM       C3             -1.4310002146        7.2976787276       -5.5610744480  S21       523             1.0000000000
      2040       188  PNM       N4             -2.6581785877        7.0876140160       -4.7627816486  S21       523             1.0000000000
      2041       188  PNM       C5             -3.7468740278        8.1141918520       -5.0194998599  S21       523             1.0000000000
      2042       188  PNM       C6             -3.6791726158        8.5314189202       -3.5007658549  S21       523             1.0000000000
      2043       188  PNM       C7             -2.5907002756        7.4515551708       -3.3525593657  S21       523             1.0000000000
      2044       188  PNM       O8             -1.5686911511        7.4279376517       -2.6252913082  S21       523             1.0000000000
      2045       188  PNM       C9             -2.3579913062        7.2254146644       -7.9167158150  S21       523             1.0000000000
      2046       188  PNM       C10            -0.6066385532        8.8946205397       -7.3542868361  S21       523             1.0000000000
      2047       188  PNM       C11            -0.7485691363        6.0025219097       -5.9517517099  S21       523             1.0000000000
      2048       188  PNM       O12            -1.2789716444        4.8900473618       -5.7792497208  S21       523             1.0000000000
      2049       188  PNM       O13             0.4813255322        6.1349172323       -6.4849885262  S21       523             1.0000000000
      2050       188  PNM       N14            -3.0880867991        9.8280427624       -3.2748014289  S21       523             1.0000000000
      2051       188  PNM       C15            -3.6768677158       10.9412725161       -3.7466452631  S21       523             1.0000000000
      2052       188  PNM       O16            -4.7798533208       10.8756641311       -4.3784809787  S21       523             1.0000000000
      2053       188  PNM       C17            -2.9831208863       12.2603370984       -3.5251451059  S21       523             1.0000000000
      2054       188  PNM       C18            -2.0622324405       12.5718318486       -4.6763206249  S21       523             1.0000000000
      2055       188  PNM       C19            -0.7501720691       13.0012363450       -4.4345419047  S21       523             1.0000000000
      2056       188  PNM       C20             0.1043950591       13.2806736699       -5.5030066814  S21       523             1.0000000000
      2057       188  PNM       C21            -0.3389539659       13.1250903035       -6.8174118854  S21       523             1.0000000000
      2058       188  PNM       C22            -1.6502295129       12.7090804640       -7.0626388756  S21       523             1.0000000000
      2059       188  PNM       C23            -2.5134622778       12.4400355171       -5.9991118429  S21       523             1.0000000000
      2060       188  PNM       H24            -0.7082720757        7.8930142872       -4.9522451240  S21       523             1.0000000000
      2061       188  PNM       H25            -0.8560454187        9.3742418987       -8.3076106779  S21       523             1.0000000000
      2062       188  PNM       H26             0.2371552518        8.2148815836       -7.5195907126  S21       523             1.0000000000
      2063       188  PNM       H27            -0.2890530756        9.6777901227       -6.6592747328  S21       523             1.0000000000
      2064       188  PNM       H28            -2.6919876667        7.8233316647       -8.7714871406  S21       523             1.0000000000
      2065       188  PNM       H29            -3.2080210880        6.6347072755       -7.5559939163  S21       523             1.0000000000
      2066       188  PNM       H30            -1.5851443184        6.5298090674       -8.2687907722  S21       523             1.0000000000
      2067       188  PNM       H31            -4.7099005873        7.6495341405       -5.3209518031  S21       523             1.0000000000
      2068       188  PNM       H32            -4.6390772987        8.4177828512       -2.9472218169  S21       523             1.0000000000
      2069       188  PNM       H33            -2.4146582951       12.2445606297       -2.5802839776  S21       523             1.0000000000
      2070       188  PNM       H34            -3.7489303549       13.0519144313       -3.4381290705  S21       523             1.0000000000
      2071       188  PNM       H35            -0.3935637931       13.1165728958       -3.4038670729  S21       523             1.0000000000
      2072       188  PNM       H36             1.1309129007       13.6106381973       -5.3103830021  S21       523             1.0000000000
      2073       188  PNM       H37             0.3430402849       13.3295011921       -7.6512402603  S21       523             1.0000000000
      2074       188  PNM       H38            -2.0024040973       12.5856300136       -8.0943614285  S21       523             1.0000000000
      2075       188  PNM       H39            -3.5482234247       12.1318316360       -6.1938289550  S21       523             1.0000000000
      2076       188  PNM       H40            -2.1886482508        9.8678313182       -2.7556654146  S21       523             1.0000000000
      2077       189  TIP3      OH2            -4.5246614568        7.6032947346       -0.4384454161  S21       290             1.0000000000
      2078       189  TIP3      H1             -6.0448268390        7.3737941306       -0.1160900827  S21       290             1.0000000000
      2079       189  TIP3      H2             -3.9352356458        8.2563231648        0.0501670504  S21       290             1.0000000000
      2080       190  SER       CB             -2.8733830897        4.9249680401       -2.3538956075  S22       70              1.0000000000
      2081       190  SER       HB1            -3.3757161299        4.0524414236       -2.8173896803  S22       70              1.0000000000
      2082       190  SER       HB2            -1.8877953921        5.0705733712       -2.8199235344  S22       70              1.0000000000
      2083       190  SER       OG             -3.7035335081        6.0937519636       -2.5801199919  S22       70              1.0000000000
      2084       190  SER       HG1            -4.0072894628        7.1043987018       -1.1186978853  S22       70              1.0000000000
      2085       190  SER       QQH1           -2.7478780708        4.7474208886       -1.2649211674  S22       70              1.0000000000
      2086       191  LYS       CD             -6.2974537356        3.2639150725       -1.9748189528  S22       73              1.0000000000
      2087       191  LYS       HD1            -6.9627206902        2.7666816124       -2.6863433753  S22       73              1.0000000000
      2088       191  LYS       HD2            -5.2785408954        3.2118176338       -2.3793568556  S22       73              1.0000000000
      2089       191  LYS       QQH2           -6.3381955948        2.7233931071       -1.0220362666  S22       73              1.0000000000
      2090       191  LYS       CE             -6.7157330916        4.7120814884       -1.7996108753  S22       73              1.0000000000
      2091       191  LYS       HE1            -6.3274379469        5.1281173206       -0.8527911629  S22       73              1.0000000000
      2092       191  LYS       HE2            -7.8184914304        4.7958226310       -1.7658130812  S22       73              1.0000000000
      2093       191  LYS       NZ             -6.2180173666        5.5633494090       -2.8782579882  S22       73              1.0000000000
      2094       191  LYS       HZ1            -6.4539540333        5.2103052757       -3.8259732373  S22       73              1.0000000000
      2095       191  LYS       HZ2            -5.1081662639        5.7132397867       -2.8188456099  S22       73              1.0000000000
      2096       191  LYS       HZ3            -6.6315778053        6.5222103336       -2.8096381746  S22       73              1.0000000000
      2097       192  SER       CB             -4.5288106518        4.3418802435       -6.3242687336  S22       130             1.0000000000
      2098       192  SER       HB1            -4.5744264060        5.3021022733       -6.8506380076  S22       130             1.0000000000
      2099       192  SER       HB2            -3.7976232596        3.6955929615       -6.8453319203  S22       130             1.0000000000
      2100       192  SER       OG             -4.0867854947        4.5419484028       -4.9598553441  S22       130             1.0000000000
      2101       192  SER       HG1            -3.5078286335        5.3585934525       -4.9321288239  S22       130             1.0000000000
      2102       192  SER       QQH3           -5.5148379680        3.8506978902       -6.3243874521  S22       130             1.0000000000
      2103       193  GLU       CB            -10.0298043460        9.1773827628        0.7587929782  S22       166             1.0000000000
      2104       193  GLU       HB1            -9.7162788005        9.8271678599       -0.0687469863  S22       166             1.0000000000
      2105       193  GLU       HB2           -11.0837656274        8.9286167710        0.6069688185  S22       166             1.0000000000
      2106       193  GLU       QQH4           -9.9106198535        9.6853427914        1.7216626705  S22       166             1.0000000000
      2107       193  GLU       CG             -9.2009947154        7.9088675464        0.7041037680  S22       166             1.0000000000
      2108       193  GLU       HG1            -9.5795765750        7.2487725698       -0.0920433670  S22       166             1.0000000000
      2109       193  GLU       HG2            -9.2939865592        7.3308665331        1.6402600010  S22       166             1.0000000000
      2110       193  GLU       CD             -7.7483877554        8.1800194105        0.4399926381  S22       166             1.0000000000
      2111       193  GLU       OE1            -7.2128682710        9.2793629337        0.5443195713  S22       166             1.0000000000
      2112       193  GLU       OE2            -7.0263570820        7.0944505227        0.0623189454  S22       166             1.0000000000
      2113       194  ASN       CB             -2.6889446137       11.7743856975        1.3559494164  S22       170             1.0000000000
      2114       194  ASN       HB1            -1.7152684327       11.7036309682        0.8609330374  S22       170             1.0000000000
      2115       194  ASN       HB2            -3.1840483754       12.6994203975        1.0492591891  S22       170             1.0000000000
      2116       194  ASN       QQH5           -2.5612500848       11.7677526872        2.4459433112  S22       170             1.0000000000
      2117       194  ASN       CG             -3.5325847665       10.5929266695        0.9455174966  S22       170             1.0000000000
      2118       194  ASN       OD1            -3.0544060219        9.4310676621        0.8702085506  S22       170             1.0000000000
      2119       194  ASN       ND2            -4.8222526574       10.8333834848        0.6415188460  S22       170             1.0000000000
      2120       194  ASN       HD21           -5.4672419535       10.0573581179        0.4157548178  S22       170             1.0000000000
      2121       194  ASN       HD22           -5.2092578638       11.7848396772        0.7124867578  S22       170             1.0000000000
      2122       195  LYS       CE             -3.0259760690        1.5269674140       -4.5326730520  S22       234             1.0000000000
      2123       195  LYS       HE1            -3.4816548752        1.7761072752       -3.5658735012  S22       234             1.0000000000
      2124       195  LYS       HE2            -3.8165386747        1.4502669127       -5.2906468114  S22       234             1.0000000000
      2125       195  LYS       NZ             -2.1142088416        2.5937037413       -4.9314906975  S22       234             1.0000000000
      2126       195  LYS       HZ1            -1.6319400651        2.3707275246       -5.8352064972  S22       234             1.0000000000
      2127       195  LYS       HZ2            -1.3559951568        2.7723633225       -4.2367334465  S22       234             1.0000000000
      2128       195  LYS       HZ3            -2.6400045272        3.5073184985       -5.0454270434  S22       234             1.0000000000
      2129       195  LYS       QQH6           -2.4758451412        0.5811746626       -4.4461781745  S22       234             1.0000000000
      2130       196  SER       CB              2.5594627261        3.3182728260       -5.8953698675  S22       235             1.0000000000
      2131       196  SER       HB1             3.2551155704        2.6419719201       -6.4201499559  S22       235             1.0000000000
      2132       196  SER       HB2             3.1132170461        4.2433555899       -5.6444558202  S22       235             1.0000000000
      2133       196  SER       OG              1.4615786205        3.5957941677       -6.7725083411  S22       235             1.0000000000
      2134       196  SER       HG1             0.9853958317        4.4244453341       -6.4881087674  S22       235             1.0000000000
      2135       196  SER       QQH7            2.2159478400        2.8368707974       -4.9519818262  S22       235             1.0000000000
      2136       197  PNM       S1             -3.1091483636        9.3136785496       -6.2098685245  S22       523             1.0000000000
      2137       197  PNM       C2             -1.8014538148        8.1177485716       -6.8209888617  S22       523             1.0000000000
      2138       197  PNM       C3             -1.4385002558        7.2903844243       -5.5582860341  S22       523             1.0000000000
      2139       197  PNM       N4             -2.6710713353        7.0688252600       -4.7693036748  S22       523             1.0000000000
      2140       197  PNM       C5             -3.7481760405        8.1063761192       -5.0201815189  S22       523             1.0000000000
      2141       197  PNM       C6             -3.6811134823        8.5238193192       -3.5047672910  S22       523             1.0000000000
      2142       197  PNM       C7             -2.6143637926        7.4211016999       -3.3393377602  S22       523             1.0000000000
      2143       197  PNM       O8             -1.5705062823        7.4285225670       -2.6269663655  S22       523             1.0000000000
      2144       197  PNM       C9             -2.3560098347        7.2229168683       -7.9195447512  S22       523             1.0000000000
      2145       197  PNM       C10            -0.6063852883        8.8903655350       -7.3489530503  S22       523             1.0000000000
      2146       197  PNM       C11            -0.7484000205        6.0001240789       -5.9504810425  S22       523             1.0000000000
      2147       197  PNM       O12            -1.2732317443        4.8836453679       -5.7796462130  S22       523             1.0000000000
      2148       197  PNM       O13             0.4811804020        6.1361848878       -6.4846178216  S22       523             1.0000000000
      2149       197  PNM       N14            -3.0825126503        9.8171887935       -3.2800398929  S22       523             1.0000000000
      2150       197  PNM       C15            -3.6719001767       10.9324678305       -3.7447302651  S22       523             1.0000000000
      2151       197  PNM       O16            -4.7801811801       10.8715610991       -4.3702195756  S22       523             1.0000000000
      2152       197  PNM       C17            -2.9783637063       12.2519197761       -3.5231659697  S22       523             1.0000000000
      2153       197  PNM       C18            -2.0601874932       12.5671723514       -4.6753692478  S22       523             1.0000000000
      2154       197  PNM       C19            -0.7487628335       12.9991481655       -4.4347340336  S22       523             1.0000000000
      2155       197  PNM       C20             0.1042614924       13.2809362243       -5.5037779135  S22       523             1.0000000000
      2156       197  PNM       C21            -0.3401345213       13.1255789813       -6.8178477966  S22       523             1.0000000000
      2157       197  PNM       C22            -1.6510273315       12.7076946572       -7.0619983105  S22       523             1.0000000000
      2158       197  PNM       C23            -2.5126631052       12.4360856949       -5.9978136028  S22       523             1.0000000000
      2159       197  PNM       H24            -0.7233379080        7.8866959825       -4.9416126949  S22       523             1.0000000000
      2160       197  PNM       H25            -0.8534410963        9.3706673585       -8.3025781107  S22       523             1.0000000000
      2161       197  PNM       H26             0.2383984327        8.2115120461       -7.5126637779  S22       523             1.0000000000
      2162       197  PNM       H27            -0.2913518652        9.6733354223       -6.6527183792  S22       523             1.0000000000
      2163       197  PNM       H28            -2.6876448775        7.8230088392       -8.7737858839  S22       523             1.0000000000
      2164       197  PNM       H29            -3.2072765114        6.6314448091       -7.5629299097  S22       523             1.0000000000
      2165       197  PNM       H30            -1.5823868681        6.5280364521       -8.2714574377  S22       523             1.0000000000
      2166       197  PNM       H31            -4.7161616428        7.6506696942       -5.3211477058  S22       523             1.0000000000
      2167       197  PNM       H32            -4.6468122041        8.4246348350       -2.9580404941  S22       523             1.0000000000
      2168       197  PNM       H33            -2.4079925493       12.2356785167       -2.5794701416  S22       523             1.0000000000
      2169       197  PNM       H34            -3.7450928532       13.0423528293       -3.4332167206  S22       523             1.0000000000
      2170       197  PNM       H35            -0.3911571416       13.1139466212       -3.4043511147  S22       523             1.0000000000
      2171       197  PNM       H36             1.1305050246       13.6122510770       -5.3119200293  S22       523             1.0000000000
      2172       197  PNM       H37             0.3408342245       13.3314204907       -7.6521768605  S22       523             1.0000000000
      2173       197  PNM       H38            -2.0039311713       12.5843984307       -8.0935099133  S22       523             1.0000000000
      2174       197  PNM       H39            -3.5468779126       12.1255892375       -6.1917368847  S22       523             1.0000000000
      2175       197  PNM       H40            -2.1792513392        9.8500302971       -2.7663841821  S22       523             1.0000000000
      2176       198  TIP3      OH2            -4.5230633260        7.6037614402       -0.4294386535  S22       290             1.0000000000
      2177       198  TIP3      H1             -6.0465636415        7.3737379949       -0.1073502653  S22       290             1.0000000000
      2178       198  TIP3      H2             -3.9393277158        8.2619517113        0.0611338538  S22       290             1.0000000000
      2179       199  SER       CB             -2.8580550208        4.9356738627       -2.3581531864  S23       70              1.0000000000
      2180       199  SER       HB1            -3.3728714157        4.0712809579       -2.8219332617  S23       70              1.0000000000
      2181       199  SER       HB2            -1.8711667614        5.0708869694       -2.8211433280  S23       70              1.0000000000
      2182       199  SER       OG             -3.6734510015        6.1182170964       -2.5893660363  S23       70              1.0000000000
      2183       199  SER       HG1            -3.9939068209        7.1211123339       -1.1092716503  S23       70              1.0000000000
      2184       199  SER       QQH1           -2.7406148742        4.7620529777       -1.2688356694  S23       70              1.0000000000
      2185       200  LYS       CD             -6.2926550286        3.2645789097       -1.9796035551  S23       73              1.0000000000
      2186       200  LYS       HD1            -6.9619476979        2.7689893040       -2.6884994525  S23       73              1.0000000000
      2187       200  LYS       HD2            -5.2748945028        3.2070293350       -2.3862463614  S23       73              1.0000000000
      2188       200  LYS       QQH2           -6.3336474741        2.7270842030       -1.0255061153  S23       73              1.0000000000
      2189       200  LYS       CE             -6.7042453594        4.7147943506       -1.8060678547  S23       73              1.0000000000
      2190       200  LYS       HE1            -6.3037435385        5.1356394224       -0.8666053670  S23       73              1.0000000000
      2191       200  LYS       HE2            -7.8057003070        4.8036905496       -1.7615320140  S23       73              1.0000000000
      2192       200  LYS       NZ             -6.2183320915        5.5616637400       -2.8948939451  S23       73              1.0000000000
      2193       200  LYS       HZ1            -6.4683851759        5.2086559510       -3.8394850859  S23       73              1.0000000000
      2194       200  LYS       HZ2            -5.1270467724        5.7028555724       -2.8548128615  S23       73              1.0000000000
      2195       200  LYS       HZ3            -6.6278915419        6.5229052884       -2.8231790318  S23       73              1.0000000000
      2196       201  SER       CB             -4.5283951020        4.3445087559       -6.3227064557  S23       130             1.0000000000
      2197       201  SER       HB1            -4.5731576434        5.3019474396       -6.8540668331  S23       130             1.0000000000
      2198       201  SER       HB2            -3.7962511055        3.6955293104       -6.8386720595  S23       130             1.0000000000
      2199       201  SER       OG             -4.0879897238        4.5530904761       -4.9580118900  S23       130             1.0000000000
      2200       201  SER       HG1            -3.4936890303        5.3626623002       -4.9458429741  S23       130             1.0000000000
      2201       201  SER       QQH3           -5.5145521062        3.8534759315       -6.3201503341  S23       130             1.0000000000
      2202       202  GLU       CB            -10.0322410209        9.1791636132        0.7589748593  S23       166             1.0000000000
      2203       202  GLU       HB1            -9.7181880525        9.8287614679       -0.0684921860  S23       166             1.0000000000
      2204       202  GLU       HB2           -11.0863517898        8.9311584413        0.6070282794  S23       166             1.0000000000
      2205       202  GLU       QQH4           -9.9128502196        9.6867293035        1.7219960145  S23       166             1.0000000000
      2206       202  GLU       CG             -9.2043164675        7.9100431898        0.7043677011  S23       166             1.0000000000
      2207       202  GLU       HG1            -9.5824474025        7.2507060114       -0.0926602499  S23       166             1.0000000000
      2208       202  GLU       HG2            -9.2987945371        7.3314223544        1.6400221904  S23       166             1.0000000000
      2209       202  GLU       CD             -7.7514407855        8.1805992369        0.4420433648  S23       166             1.0000000000
      2210       202  GLU       OE1            -7.2149294143        9.2787453260        0.5450082503  S23       166             1.0000000000
      2211       202  GLU       OE2            -7.0283749494        7.0929368551        0.0657378259  S23       166             1.0000000000
      2212       203  ASN       CB             -2.6888250282       11.7756127909        1.3562964416  S23       170             1.0000000000
      2213       203  ASN       HB1            -1.7153213532       11.7047410972        0.8609767636  S23       170             1.0000000000
      2214       203  ASN       HB2            -3.1839369863       12.7007215918        1.0498840306  S23       170             1.0000000000
      2215       203  ASN       QQH5           -2.5607326133       11.7687607794        2.4462477210  S23       170             1.0000000000
      2216       203  ASN       CG             -3.5325622722       10.5944882337        0.9461138769  S23       170             1.0000000000
      2217       203  ASN       OD1            -3.0559357530        9.4318175031        0.8744681380  S23       170             1.0000000000
      2218       203  ASN       ND2            -4.8216327228       10.8353881265        0.6394237252  S23       170             1.0000000000
      2219       203  ASN       HD21           -5.4661608666       10.0596753027        0.4126068892  S23       170             1.0000000000
      2220       203  ASN       HD22           -5.2077625304       11.7874711549        0.7068313757  S23       170             1.0000000000
      2221       204  LYS       CE             -3.0286409047        1.5285114823       -4.5324211413  S23       234             1.0000000000
      2222       204  LYS       HE1            -3.4841835930        1.7751176389       -3.5648312612  S23       234             1.0000000000
      2223       204  LYS       HE2            -3.8198240803        1.4505180485       -5.2896711551  S23       234             1.0000000000
      2224       204  LYS       NZ             -2.1200887165        2.5982205340       -4.9309626060  S23       234             1.0000000000
      2225       204  LYS       HZ1            -1.6394651174        2.3786479835       -5.8364417659  S23       234             1.0000000000
      2226       204  LYS       HZ2            -1.3595117512        2.7762467663       -4.2385498036  S23       234             1.0000000000
      2227       204  LYS       HZ3            -2.6462349932        3.5116846019       -5.0417872842  S23       234             1.0000000000
      2228       204  LYS       QQH6           -2.4757583082        0.5842450427       -4.4476353520  S23       234             1.0000000000
      2229       205  SER       CB              2.5590702572        3.3187729356       -5.8953158444  S23       235             1.0000000000
      2230       205  SER       HB1             3.2548217958        2.6423127080       -6.4198752092  S23       235             1.0000000000
      2231       205  SER       HB2             3.1129953231        4.2436617057       -5.6441449925  S23       235             1.0000000000
      2232       205  SER       OG              1.4615646831        3.5966125577       -6.7728125882  S23       235             1.0000000000
      2233       205  SER       HG1             0.9847078960        4.4250366461       -6.4879097924  S23       235             1.0000000000
      2234       205  SER       QQH7            2.2151802348        2.8373449559       -4.9520258202  S23       235             1.0000000000
      2235       206  PNM       S1             -3.1108431207        9.3073895761       -6.2106631319  S23       523             1.0000000000
      2236       206  PNM       C2             -1.8026096550        8.1131804944       -6.8201784289  S23       523             1.0000000000
      2237       206  PNM       C3             -1.4466292509        7.2829213940       -5.5565215321  S23       523             1.0000000000
      2238       206  PNM       N4             -2.6852319317        7.0488296232       -4.7782299706  S23       523             1.0000000000
      2239       206  PNM       C5             -3.7488955238        8.0985879364       -5.0205167500  S23       523             1.0000000000
      2240       206  PNM       C6             -3.6824993769        8.5162509721       -3.5087993792  S23       523             1.0000000000
      2241       206  PNM       C7             -2.6404849833        7.3895343244       -3.3224715511  S23       523             1.0000000000
      2242       206  PNM       O8             -1.5728666115        7.4286218047       -2.6263814772  S23       523             1.0000000000
      2243       206  PNM       C9             -2.3544320114        7.2212613077       -7.9228409703  S23       523             1.0000000000
      2244       206  PNM       C10            -0.6060797345        8.8867096737       -7.3442089318  S23       523             1.0000000000
      2245       206  PNM       C11            -0.7480363997        5.9979882803       -5.9497545197  S23       523             1.0000000000
      2246       206  PNM       O12            -1.2668254362        4.8773522700       -5.7800906169  S23       523             1.0000000000
      2247       206  PNM       O13             0.4814020682        6.1378454602       -6.4844774405  S23       523             1.0000000000
      2248       206  PNM       N14            -3.0771385151        9.8067980716       -3.2849669690  S23       523             1.0000000000
      2249       206  PNM       C15            -3.6670971545       10.9239854402       -3.7431085566  S23       523             1.0000000000
      2250       206  PNM       O16            -4.7802644055       10.8676190311       -4.3628190975  S23       523             1.0000000000
      2251       206  PNM       C17            -2.9742218272       12.2441745574       -3.5215124846  S23       523             1.0000000000
      2252       206  PNM       C18            -2.0584931087       12.5631477733       -4.6745646402  S23       523             1.0000000000
      2253       206  PNM       C19            -0.7476463765       12.9974110010       -4.4348718019  S23       523             1.0000000000
      2254       206  PNM       C20             0.1041015250       13.2812175481       -5.5043723804  S23       523             1.0000000000
      2255       206  PNM       C21            -0.3411310153       13.1260388259       -6.8181756193  S23       523             1.0000000000
      2256       206  PNM       C22            -1.6517029895       12.7065987224       -7.0614476058  S23       523             1.0000000000
      2257       206  PNM       C23            -2.5119948505       12.4327691682       -5.9967347970  S23       523             1.0000000000
      2258       206  PNM       H24            -0.7404196198        7.8799765062       -4.9304938712  S23       523             1.0000000000
      2259       206  PNM       H25            -0.8508382810        9.3679494037       -8.2980522924  S23       523             1.0000000000
      2260       206  PNM       H26             0.2395937523        8.2086316557       -7.5065550139  S23       523             1.0000000000
      2261       206  PNM       H27            -0.2933368932        9.6693005110       -6.6466064674  S23       523             1.0000000000
      2262       206  PNM       H28            -2.6840042518        7.8234329554       -8.7765045448  S23       523             1.0000000000
      2263       206  PNM       H29            -3.2067192219        6.6290255083       -7.5699277087  S23       523             1.0000000000
      2264       206  PNM       H30            -1.5801835554        6.5270616604       -8.2747496684  S23       523             1.0000000000
      2265       206  PNM       H31            -4.7226577105        7.6535014874       -5.3203805716  S23       523             1.0000000000
      2266       206  PNM       H32            -4.6542364478        8.4317722570       -2.9695920255  S23       523             1.0000000000
      2267       206  PNM       H33            -2.4021731338       12.2277969140       -2.5788529538  S23       523             1.0000000000
      2268       206  PNM       H34            -3.7420858250       13.0333297767       -3.4290206612  S23       523             1.0000000000
      2269       206  PNM       H35            -0.3891895987       13.1116489320       -3.4047228996  S23       523             1.0000000000
      2270       206  PNM       H36             1.1301199290       13.6136462388       -5.3131137791  S23       523             1.0000000000
      2271       206  PNM       H37             0.3390088399       13.3330550126       -7.6529048913  S23       523             1.0000000000
      2272       206  PNM       H38            -2.0051817987       12.5833939710       -8.0927885566  S23       523             1.0000000000
      2273       206  PNM       H39            -3.5456660337       12.1201281581       -6.1900195862  S23       523             1.0000000000
      2274       206  PNM       H40            -2.1700779570        9.8326863583       -2.7768692547  S23       523             1.0000000000
      2275       207  TIP3      OH2            -4.5215874843        7.6051515360       -0.4205163935  S23       290             1.0000000000
      2276       207  TIP3      H1             -6.0489233191        7.3737047678       -0.1001135481  S23       290             1.0000000000
      2277       207  TIP3      H2             -3.9442396964        8.2687708718        0.0727987823  S23       290             1.0000000000
      2278       208  SER       CB             -2.8444650138        4.9463226888       -2.3618996812  S24       70              1.0000000000
      2279       208  SER       HB1            -3.3722187701        4.0907660097       -2.8257973245  S24       70              1.0000000000
      2280       208  SER       HB2            -1.8570605586        5.0717963664       -2.8230082179  S24       70              1.0000000000
      2281       208  SER       OG             -3.6461305105        6.1422547860       -2.5963097035  S24       70              1.0000000000
      2282       208  SER       HG1            -3.9800392918        7.1368608293       -1.0972946060  S24       70              1.0000000000
      2283       208  SER       QQH1           -2.7337037754        4.7768729514       -1.2725112900  S24       70              1.0000000000
      2284       209  LYS       CD             -6.2888434318        3.2648410332       -1.9838527260  S24       73              1.0000000000
      2285       209  LYS       HD1            -6.9621263988        2.7708587081       -2.6900716756  S24       73              1.0000000000
      2286       209  LYS       HD2            -5.2723249334        3.2017252681       -2.3927217972  S24       73              1.0000000000
      2287       209  LYS       QQH2           -6.3299257438        2.7302831067       -1.0284116124  S24       73              1.0000000000
      2288       209  LYS       CE             -6.6936076945        4.7171729310       -1.8122602808  S24       73              1.0000000000
      2289       209  LYS       HE1            -6.2817246797        5.1422254861       -0.8797043450  S24       73              1.0000000000
      2290       209  LYS       HE2            -7.7938175437        4.8112460639       -1.7575825142  S24       73              1.0000000000
      2291       209  LYS       NZ             -6.2182328655        5.5589754531       -2.9108529662  S24       73              1.0000000000
      2292       209  LYS       HZ1            -6.4854532021        5.2072318157       -3.8516188140  S24       73              1.0000000000
      2293       209  LYS       HZ2            -5.1391665410        5.6893559011       -2.8912845056  S24       73              1.0000000000
      2294       209  LYS       HZ3            -6.6210882847        6.5235162600       -2.8350134639  S24       73              1.0000000000
      2295       210  SER       CB             -4.5272006149        4.3480657653       -6.3205032744  S24       130             1.0000000000
      2296       210  SER       HB1            -4.5714725002        5.3018664818       -6.8580026260  S24       130             1.0000000000
      2297       210  SER       HB2            -3.7945632530        3.6957564007       -6.8311580615  S24       130             1.0000000000
      2298       210  SER       OG             -4.0862005102        4.5676091779       -4.9561048965  S24       130             1.0000000000
      2299       210  SER       HG1            -3.4820606533        5.3755895295       -4.9607343289  S24       130             1.0000000000
      2300       210  SER       QQH3           -5.5137872036        3.8574488628       -6.3132868242  S24       130             1.0000000000
      2301       211  GLU       CB            -10.0342896184        9.1806396030        0.7591086830  S24       166             1.0000000000
      2302       211  GLU       HB1            -9.7197485508        9.8300696038       -0.0682834460  S24       166             1.0000000000
      2303       211  GLU       HB2           -11.0884930693        8.9332100956        0.6070571776  S24       166             1.0000000000
      2304       211  GLU       QQH4           -9.9146519484        9.6878448280        1.7222548036  S24       166             1.0000000000
      2305       211  GLU       CG             -9.2071994437        7.9110168683        0.7045788601  S24       166             1.0000000000
      2306       211  GLU       HG1            -9.5849063795        7.2522267595       -0.0931652995  S24       166             1.0000000000
      2307       211  GLU       HG2            -9.3027312608        7.3318792760        1.6398421793  S24       166             1.0000000000
      2308       211  GLU       CD             -7.7542166018        8.1810514567        0.4437040718  S24       166             1.0000000000
      2309       211  GLU       OE1            -7.2164159629        9.2779880691        0.5454906193  S24       166             1.0000000000
      2310       211  GLU       OE2            -7.0305508722        7.0914622524        0.0684100089  S24       166             1.0000000000
      2311       212  ASN       CB             -2.6887194538       11.7765327494        1.3565687423  S24       170             1.0000000000
      2312       212  ASN       HB1            -1.7153447550       11.7053994286        0.8610503367  S24       170             1.0000000000
      2313       212  ASN       HB2            -3.1837238021       12.7017510762        1.0503417417  S24       170             1.0000000000
      2314       212  ASN       QQH5           -2.5603844267       11.7694779397        2.4465015429  S24       170             1.0000000000
      2315       212  ASN       CG             -3.5326713031       10.5958777098        0.9465708928  S24       170             1.0000000000
      2316       212  ASN       OD1            -3.0574394353        9.4323737483        0.8778239651  S24       170             1.0000000000
      2317       212  ASN       ND2            -4.8212167263       10.8371581936        0.6378147088  S24       170             1.0000000000
      2318       212  ASN       HD21           -5.4655073390       10.0618268593        0.4101147628  S24       170             1.0000000000
      2319       212  ASN       HD22           -5.2065509401       11.7897930479        0.7022602301  S24       170             1.0000000000
      2320       213  LYS       CE             -3.0317498520        1.5300004457       -4.5320974077  S24       234             1.0000000000
      2321       213  LYS       HE1            -3.4872466279        1.7734481399       -3.5636306510  S24       234             1.0000000000
      2322       213  LYS       HE2            -3.8236865084        1.4501904532       -5.2883842287  S24       234             1.0000000000
      2323       213  LYS       NZ             -2.1276252353        2.6037710851       -4.9303696413  S24       234             1.0000000000
      2324       213  LYS       HZ1            -1.6495090338        2.3888764450       -5.8383084291  S24       234             1.0000000000
      2325       213  LYS       HZ2            -1.3641158392        2.7810922182       -4.2409359036  S24       234             1.0000000000
      2326       213  LYS       HZ3            -2.6554674243        3.5169231271       -5.0364009174  S24       234             1.0000000000
      2327       213  LYS       QQH6           -2.4752587817        0.5876781309       -4.4493562020  S24       234             1.0000000000
      2328       214  SER       CB              2.5587643995        3.3192029357       -5.8952651111  S24       235             1.0000000000
      2329       214  SER       HB1             3.2545706143        2.6425301785       -6.4195970738  S24       235             1.0000000000
      2330       214  SER       HB2             3.1129673365        4.2438419381       -5.6437799729  S24       235             1.0000000000
      2331       214  SER       OG              1.4617371884        3.5974671251       -6.7731355689  S24       235             1.0000000000
      2332       214  SER       HG1             0.9840874439        4.4255043773       -6.4875958205  S24       235             1.0000000000
      2333       214  SER       QQH7            2.2144481899        2.8377784814       -4.9520632753  S24       235             1.0000000000
      2334       215  PNM       S1             -3.1122338087        9.3015177082       -6.2110401516  S24       523             1.0000000000
      2335       215  PNM       C2             -1.8036738142        8.1092353375       -6.8203825617  S24       523             1.0000000000
      2336       215  PNM       C3             -1.4556789079        7.2747942562       -5.5567928717  S24       523             1.0000000000
      2337       215  PNM       N4             -2.7012299796        7.0262628317       -4.7925513136  S24       523             1.0000000000
      2338       215  PNM       C5             -3.7491137610        8.0902475465       -5.0205405681  S24       523             1.0000000000
      2339       215  PNM       C6             -3.6829767321        8.5086051257       -3.5131070606  S24       523             1.0000000000
      2340       215  PNM       C7             -2.6675691353        7.3601628176       -3.3003997741  S24       523             1.0000000000
      2341       215  PNM       O8             -1.5757239886        7.4285573260       -2.6235181296  S24       523             1.0000000000
      2342       215  PNM       C9             -2.3532173106        7.2203427674       -7.9268329504  S24       523             1.0000000000
      2343       215  PNM       C10            -0.6056282150        8.8836710198       -7.3401470848  S24       523             1.0000000000
      2344       215  PNM       C11            -0.7473961286        5.9957278202       -5.9499346112  S24       523             1.0000000000
      2345       215  PNM       O12            -1.2593457719        4.8711001880       -5.7806627005  S24       523             1.0000000000
      2346       215  PNM       O13             0.4823055118        6.1399509141       -6.4845952216  S24       523             1.0000000000
      2347       215  PNM       N14            -3.0719373293        9.7970065882       -3.2896602098  S24       523             1.0000000000
      2348       215  PNM       C15            -3.6626324822       10.9160366028       -3.7418286648  S24       523             1.0000000000
      2349       215  PNM       O16            -4.7801536482       10.8637694153       -4.3561652167  S24       523             1.0000000000
      2350       215  PNM       C17            -2.9706507341       12.2371100918       -3.5201240012  S24       523             1.0000000000
      2351       215  PNM       C18            -2.0570867088       12.5596563950       -4.6738848189  S24       523             1.0000000000
      2352       215  PNM       C19            -0.7467629748       12.9959565405       -4.4349635092  S24       523             1.0000000000
      2353       215  PNM       C20             0.1039216620       13.2814991155       -5.5048309281  S24       523             1.0000000000
      2354       215  PNM       C21            -0.3419840909       13.1264565072       -6.8184197109  S24       523             1.0000000000
      2355       215  PNM       C22            -1.6522841162       12.7057192094       -7.0609772625  S24       523             1.0000000000
      2356       215  PNM       C23            -2.5114455727       12.4299647744       -5.9958370182  S24       523             1.0000000000
      2357       215  PNM       H24            -0.7605123794        7.8722333561       -4.9188020064  S24       523             1.0000000000
      2358       215  PNM       H25            -0.8480123047        9.3661500254       -8.2941145863  S24       523             1.0000000000
      2359       215  PNM       H26             0.2408410659        8.2062424504       -7.5012394649  S24       523             1.0000000000
      2360       215  PNM       H27            -0.2950378848        9.6656399909       -6.6409343751  S24       523             1.0000000000
      2361       215  PNM       H28            -2.6811438568        7.8243124647       -8.7799417571  S24       523             1.0000000000
      2362       215  PNM       H29            -3.2062262452        6.6273438279       -7.5769364212  S24       523             1.0000000000
      2363       215  PNM       H30            -1.5784367674        6.5267476722       -8.2787751480  S24       523             1.0000000000
      2364       215  PNM       H31            -4.7299117023        7.6581987828       -5.3182720478  S24       523             1.0000000000
      2365       215  PNM       H32            -4.6606198118        8.4384003450       -2.9816226379  S24       523             1.0000000000
      2366       215  PNM       H33            -2.3971804494       12.2207638257       -2.5783426163  S24       523             1.0000000000
      2367       215  PNM       H34            -3.7397302487       13.0249705688       -3.4254616493  S24       523             1.0000000000
      2368       215  PNM       H35            -0.3876017638       13.1096641664       -3.4049954313  S24       523             1.0000000000
      2369       215  PNM       H36             1.1297423868       13.6148776637       -5.3140291431  S24       523             1.0000000000
      2370       215  PNM       H37             0.3374826152       13.3344464904       -7.6534726809  S24       523             1.0000000000
      2371       215  PNM       H38            -2.0062336496       12.5825635059       -8.0921785074  S24       523             1.0000000000
      2372       215  PNM       H39            -3.5445965308       12.1153471395       -6.1886203691  S24       523             1.0000000000
      2373       215  PNM       H40            -2.1613658990        9.8166661824       -2.7868789707  S24       523             1.0000000000
      2374       216  TIP3      OH2            -4.5202530940        7.6073261236       -0.4117212054  S24       290             1.0000000000
      2375       216  TIP3      H1             -6.0518917084        7.3736342490       -0.0939459941  S24       290             1.0000000000
      2376       216  TIP3      H2             -3.9495003317        8.2760656844        0.0848365287  S24       290             1.0000000000
      2377       217  SER       CB             -2.8337901581        4.9557073590       -2.3647110019  S25       70              1.0000000000
      2378       217  SER       HB1            -3.3735623570        4.1089211173       -2.8287141280  S25       70              1.0000000000
      2379       217  SER       HB2            -1.8465876107        5.0728100327       -2.8255625290  S25       70              1.0000000000
      2380       217  SER       OG             -3.6239304715        6.1635507524       -2.5995901978  S25       70              1.0000000000
      2381       217  SER       HG1            -3.9676572134        7.1480627257       -1.0835183816  S25       70              1.0000000000
      2382       217  SER       QQH1           -2.7274074214        4.7891614176       -1.2754951164  S25       70              1.0000000000
      2383       218  LYS       CD             -6.2860473530        3.2646787896       -1.9873970345  S25       73              1.0000000000
      2384       218  LYS       HD1            -6.9631459900        2.7722133171       -2.6910538104  S25       73              1.0000000000
      2385       218  LYS       HD2            -5.2707591691        3.1963298313       -2.3985046769  S25       73              1.0000000000
      2386       218  LYS       QQH2           -6.3271223272        2.7328656032       -1.0306194621  S25       73              1.0000000000
      2387       218  LYS       CE             -6.6842082843        4.7190517071       -1.8179386272  S25       73              1.0000000000
      2388       218  LYS       HE1            -6.2623317435        5.1476118548       -0.8914892219  S25       73              1.0000000000
      2389       218  LYS       HE2            -7.7831820712        4.8183465108       -1.7542898169  S25       73              1.0000000000
      2390       218  LYS       NZ             -6.2173389750        5.5551635351       -2.9255146182  S25       73              1.0000000000
      2391       218  LYS       HZ1            -6.5039147607        5.2057439689       -3.8619313247  S25       73              1.0000000000
      2392       218  LYS       HZ2            -5.1459452752        5.6719592889       -2.9270432609  S25       73              1.0000000000
      2393       218  LYS       HZ3            -6.6105750388        6.5238488578       -2.8450566560  S25       73              1.0000000000
      2394       219  SER       CB             -4.5251713158        4.3524578476       -6.3175022718  S25       130             1.0000000000
      2395       219  SER       HB1            -4.5694800694        5.3017150410       -6.8624125827  S25       130             1.0000000000
      2396       219  SER       HB2            -3.7929525602        3.6960131480       -6.8230308641  S25       130             1.0000000000
      2397       219  SER       OG             -4.0803606042        4.5855679350       -4.9539293411  S25       130             1.0000000000
      2398       219  SER       HG1            -3.4736479555        5.4023111997       -4.9744563196  S25       130             1.0000000000
      2399       219  SER       QQH3           -5.5126413164        3.8626160717       -6.3033872064  S25       130             1.0000000000
      2400       220  GLU       CB            -10.0358979967        9.1817997246        0.7591916658  S25       166             1.0000000000
      2401       220  GLU       HB1            -9.7209693337        9.8311100760       -0.0681404204  S25       166             1.0000000000
      2402       220  GLU       HB2           -11.0901590914        8.9347634427        0.6070652675  S25       166             1.0000000000
      2403       220  GLU       QQH4           -9.9160144904        9.6887283134        1.7224308891  S25       166             1.0000000000
      2404       220  GLU       CG             -9.2095299823        7.9117972537        0.7047253220  S25       166             1.0000000000
      2405       220  GLU       HG1            -9.5868835352        7.2533831097       -0.0935318349  S25       166             1.0000000000
      2406       220  GLU       HG2            -9.3057570834        7.3322802974        1.6396900482  S25       166             1.0000000000
      2407       220  GLU       CD             -7.7565668224        8.1813986980        0.4449416262  S25       166             1.0000000000
      2408       220  GLU       OE1            -7.2174132471        9.2772094830        0.5457942883  S25       166             1.0000000000
      2409       220  GLU       OE2            -7.0327059741        7.0901888814        0.0704109595  S25       166             1.0000000000
      2410       221  ASN       CB             -2.6886619409       11.7771616590        1.3567746140  S25       170             1.0000000000
      2411       221  ASN       HB1            -1.7153627898       11.7057146150        0.8611610573  S25       170             1.0000000000
      2412       221  ASN       HB2            -3.1834785716       12.7025167661        1.0506480570  S25       170             1.0000000000
      2413       221  ASN       QQH5           -2.5602392596       11.7699074904        2.4467135909  S25       170             1.0000000000
      2414       221  ASN       CG             -3.5328840061       10.5970336976        0.9469029502  S25       170             1.0000000000
      2415       221  ASN       OD1            -3.0586817674        9.4327406198        0.8800821132  S25       170             1.0000000000
      2416       221  ASN       ND2            -4.8209576249       10.8385516023        0.6367185728  S25       170             1.0000000000
      2417       221  ASN       HD21           -5.4652721483       10.0635672498        0.4086358951  S25       170             1.0000000000
      2418       221  ASN       HD22           -5.2057345401       11.7915734144        0.6991763800  S25       170             1.0000000000
      2419       222  LYS       CE             -3.0351779335        1.5313228180       -4.5316933701  S25       234             1.0000000000
      2420       222  LYS       HE1            -3.4905923777        1.7711125697       -3.5622172712  S25       234             1.0000000000
      2421       222  LYS       HE2            -3.8279009378        1.4492464706       -5.2869008134  S25       234             1.0000000000
      2422       222  LYS       NZ             -2.1368970646        2.6103516145       -4.9296813051  S25       234             1.0000000000
      2423       222  LYS       HZ1            -1.6622491196        2.4017721447       -5.8407298065  S25       234             1.0000000000
      2424       222  LYS       HZ2            -1.3700390577        2.7871272650       -4.2439309708  S25       234             1.0000000000
      2425       222  LYS       HZ3            -2.6687701779        3.5230748040       -5.0288476604  S25       234             1.0000000000
      2426       222  LYS       QQH6           -2.4743492739        0.5913399451       -4.4512960755  S25       234             1.0000000000
      2427       223  SER       CB              2.5585675384        3.3195210381       -5.8952402226  S25       235             1.0000000000
      2428       223  SER       HB1             3.2544129119        2.6426127398       -6.4193302316  S25       235             1.0000000000
      2429       223  SER       HB2             3.1131504266        4.2438718419       -5.6433842378  S25       235             1.0000000000
      2430       223  SER       OG              1.4621341684        3.5982749577       -6.7734843851  S25       235             1.0000000000
      2431       223  SER       HG1             0.9833922683        4.4256212419       -6.4870830069  S25       235             1.0000000000
      2432       223  SER       QQH7            2.2138261969        2.8381232911       -4.9520961708  S25       235             1.0000000000
      2433       224  PNM       S1             -3.1134336757        9.2960630616       -6.2110544517  S25       523             1.0000000000
      2434       224  PNM       C2             -1.8044426271        8.1062659713       -6.8218602333  S25       523             1.0000000000
      2435       224  PNM       C3             -1.4652991413        7.2660871846       -5.5599280969  S25       523             1.0000000000
      2436       224  PNM       N4             -2.7187256686        7.0001849072       -4.8164593724  S25       523             1.0000000000
      2437       224  PNM       C5             -3.7485824759        8.0813442029       -5.0200056713  S25       523             1.0000000000
      2438       224  PNM       C6             -3.6823189950        8.5014801108       -3.5173317684  S25       523             1.0000000000
      2439       224  PNM       C7             -2.6938612938        7.3369524590       -3.2691047410  S25       523             1.0000000000
      2440       224  PNM       O8             -1.5788353819        7.4287483275       -2.6191635288  S25       523             1.0000000000
      2441       224  PNM       C9             -2.3524203313        7.2201384878       -7.9312515542  S25       523             1.0000000000
      2442       224  PNM       C10            -0.6050239163        8.8815021506       -7.3371489629  S25       523             1.0000000000
      2443       224  PNM       C11            -0.7464554113        5.9932939067       -5.9512576100  S25       523             1.0000000000
      2444       224  PNM       O12            -1.2512026184        4.8654378610       -5.7813127143  S25       523             1.0000000000
      2445       224  PNM       O13             0.4841602963        6.1423789242       -6.4850042543  S25       523             1.0000000000
      2446       224  PNM       N14            -3.0673324254        9.7888222163       -3.2937295730  S25       523             1.0000000000
      2447       224  PNM       C15            -3.6590365171       10.9094915486       -3.7410354823  S25       523             1.0000000000
      2448       224  PNM       O16            -4.7798858017       10.8602934567       -4.3507356661  S25       523             1.0000000000
      2449       224  PNM       C17            -2.9679047221       12.2313522207       -3.5190675021  S25       523             1.0000000000
      2450       224  PNM       C18            -2.0560126142       12.5568718909       -4.6733769708  S25       523             1.0000000000
      2451       224  PNM       C19            -0.7461210247       12.9948168428       -4.4350087782  S25       523             1.0000000000
      2452       224  PNM       C20             0.1037533398       13.2817321563       -5.5051511847  S25       523             1.0000000000
      2453       224  PNM       C21            -0.3426515442       13.1267776560       -6.8185810585  S25       523             1.0000000000
      2454       224  PNM       C22            -1.6527334563       12.7050518311       -7.0606187020  S25       523             1.0000000000
      2455       224  PNM       C23            -2.5110321625       12.4277698867       -5.9951669344  S25       523             1.0000000000
      2456       224  PNM       H24            -0.7836158561        7.8633766104       -4.9068542692  S25       523             1.0000000000
      2457       224  PNM       H25            -0.8449949222        9.3654452586       -8.2911368974  S25       523             1.0000000000
      2458       224  PNM       H26             0.2420349684        8.2045547209       -7.4970683721  S25       523             1.0000000000
      2459       224  PNM       H27            -0.2963539626        9.6625925187       -6.6361922132  S25       523             1.0000000000
      2460       224  PNM       H28            -2.6793538753        7.8253345549       -8.7839488480  S25       523             1.0000000000
      2461       224  PNM       H29            -3.2056236549        6.6264188051       -7.5831908474  S25       523             1.0000000000
      2462       224  PNM       H30            -1.5771524666        6.5270470791       -8.2831516530  S25       523             1.0000000000
      2463       224  PNM       H31            -4.7375364004        7.6648932257       -5.3142763114  S25       523             1.0000000000
      2464       224  PNM       H32            -4.6654822924        8.4440207162       -2.9933614356  S25       523             1.0000000000
      2465       224  PNM       H33            -2.3933562388       12.2150290148       -2.5779483994  S25       523             1.0000000000
      2466       224  PNM       H34            -3.7380316257       13.0181276080       -3.4226812002  S25       523             1.0000000000
      2467       224  PNM       H35            -0.3864564598       13.1081537645       -3.4051577793  S25       523             1.0000000000
      2468       224  PNM       H36             1.1293947464       13.6159085209       -5.3146580243  S25       523             1.0000000000
      2469       224  PNM       H37             0.3363100337       13.3355331717       -7.6538685076  S25       523             1.0000000000
      2470       224  PNM       H38            -2.0070469158       12.5819410536       -8.0917129554  S25       523             1.0000000000
      2471       224  PNM       H39            -3.5437569646       12.1115649745       -6.1876186826  S25       523             1.0000000000
      2472       224  PNM       H40            -2.1538767054        9.8042344383       -2.7955978310  S25       523             1.0000000000
      2473       225  TIP3      OH2            -4.5191273739        7.6099383434       -0.4039288791  S25       290             1.0000000000
      2474       225  TIP3      H1             -6.0551230544        7.3735369949       -0.0889577412  S25       290             1.0000000000
      2475       225  TIP3      H2             -3.9542480515        8.2829152963        0.0960937150  S25       290             1.0000000000
      2476       226  SER       CB             -2.8268251388        4.9625239802       -2.3664542625  S26       70              1.0000000000
      2477       226  SER       HB1            -3.3763981899        4.1239144354       -2.8310359550  S26       70              1.0000000000
      2478       226  SER       HB2            -1.8401685560        5.0732994188       -2.8283697329  S26       70              1.0000000000
      2479       226  SER       OG             -3.6085335293        6.1797379280       -2.5991255451  S26       70              1.0000000000
      2480       226  SER       HG1            -3.9590230980        7.1522212333       -1.0698795438  S26       70              1.0000000000
      2481       226  SER       QQH1           -2.7224259185        4.7970777451       -1.2774760083  S26       70              1.0000000000
      2482       227  LYS       CD             -6.2842643087        3.2642048474       -1.9900331811  S26       73              1.0000000000
      2483       227  LYS       HD1            -6.9644896609        2.7729823383       -2.6915761365  S26       73              1.0000000000
      2484       227  LYS       HD2            -5.2700614495        3.1915723404       -2.4032442763  S26       73              1.0000000000
      2485       227  LYS       QQH2           -6.3252239624        2.7346900747       -1.0320982105  S26       73              1.0000000000
      2486       227  LYS       CE             -6.6768071021        4.7202598932       -1.8226572699  S26       73              1.0000000000
      2487       227  LYS       HE1            -6.2471456142        5.1514022195       -0.9009965729  S26       73              1.0000000000
      2488       227  LYS       HE2            -7.7746371560        4.8242535933       -1.7522219043  S26       73              1.0000000000
      2489       227  LYS       NZ             -6.2159115305        5.5505571736       -2.9377937104  S26       73              1.0000000000
      2490       227  LYS       HZ1            -6.5202849285        5.2041767540       -3.8702683840  S26       73              1.0000000000
      2491       227  LYS       HZ2            -5.1495223801        5.6518977157       -2.9595921251  S26       73              1.0000000000
      2492       227  LYS       HZ3            -6.5981178976        6.5234659988       -2.8531036415  S26       73              1.0000000000
      2493       228  SER       CB             -4.5226505255        4.3570689681       -6.3139855820  S26       130             1.0000000000
      2494       228  SER       HB1            -4.5676749516        5.3015006561       -6.8671106304  S26       130             1.0000000000
      2495       228  SER       HB2            -3.7919140167        3.6958446838       -6.8153254548  S26       130             1.0000000000
      2496       228  SER       OG             -4.0701486585        4.6055907956       -4.9511299367  S26       130             1.0000000000
      2497       228  SER       HG1            -3.4644220056        5.4523590776       -4.9840062031  S26       130             1.0000000000
      2498       228  SER       QQH3           -5.5116778834        3.8684151186       -6.2920588967  S26       130             1.0000000000
      2499       229  GLU       CB            -10.0369761769        9.1826159990        0.7592292690  S26       166             1.0000000000
      2500       229  GLU       HB1            -9.7217996411        9.8318531595       -0.0680786623  S26       166             1.0000000000
      2501       229  GLU       HB2           -11.0912757513        8.9358032651        0.6070723498  S26       166             1.0000000000
      2502       229  GLU       QQH4           -9.9169084913        9.6893881903        1.7225319346  S26       166             1.0000000000
      2503       229  GLU       CG             -9.2111394054        7.9123697217        0.7048008735  S26       166             1.0000000000
      2504       229  GLU       HG1            -9.5882304252        7.2541887370       -0.0937798250  S26       166             1.0000000000
      2505       229  GLU       HG2            -9.3077624658        7.3325919621        1.6395691376  S26       166             1.0000000000
      2506       229  GLU       CD             -7.7583293957        8.1815913376        0.4457198996  S26       166             1.0000000000
      2507       229  GLU       OE1            -7.2179315523        9.2766299779        0.5459531825  S26       166             1.0000000000
      2508       229  GLU       OE2            -7.0345379114        7.0893020342        0.0717629291  S26       166             1.0000000000
      2509       230  ASN       CB             -2.6886566099       11.7775281946        1.3569172574  S26       170             1.0000000000
      2510       230  ASN       HB1            -1.7153878075       11.7057956577        0.8613003387  S26       170             1.0000000000
      2511       230  ASN       HB2            -3.1832562188       12.7030179165        1.0508336862  S26       170             1.0000000000
      2512       230  ASN       QQH5           -2.5602962020       11.7700927503        2.4468661292  S26       170             1.0000000000
      2513       230  ASN       CG             -3.5331584185       10.5979476421        0.9471441400  S26       170             1.0000000000
      2514       230  ASN       OD1            -3.0594276958        9.4328849613        0.8811797063  S26       170             1.0000000000
      2515       230  ASN       ND2            -4.8207992901       10.8394609599        0.6360923976  S26       170             1.0000000000
      2516       230  ASN       HD21           -5.4654237628       10.0647236226        0.4083727494  S26       170             1.0000000000
      2517       230  ASN       HD22           -5.2053838392       11.7926782858        0.6977807788  S26       170             1.0000000000
      2518       231  LYS       CE             -3.0385227509        1.5323534899       -4.5312707556  S26       234             1.0000000000
      2519       231  LYS       HE1            -3.4939483650        1.7685092058       -3.5607570317  S26       234             1.0000000000
      2520       231  LYS       HE2            -3.8320797683        1.4480347812       -5.2854129769  S26       234             1.0000000000
      2521       231  LYS       NZ             -2.1471453391        2.6173569221       -4.9289671418  S26       234             1.0000000000
      2522       231  LYS       HZ1            -1.6767252646        2.4156145165       -5.8433440709  S26       234             1.0000000000
      2523       231  LYS       HZ2            -1.3771900387        2.7937284946       -4.2469274485  S26       234             1.0000000000
      2524       231  LYS       HZ3            -2.6859718270        3.5297781383       -5.0199991595  S26       234             1.0000000000
      2525       231  LYS       QQH6           -2.4732802356        0.5947498988       -4.4532199436  S26       234             1.0000000000
      2526       232  SER       CB              2.5584903573        3.3197031317       -5.8952574779  S26       235             1.0000000000
      2527       232  SER       HB1             3.2543941026        2.6425934201       -6.4191087761  S26       235             1.0000000000
      2528       232  SER       HB2             3.1135178746        4.2437882900       -5.6429843762  S26       235             1.0000000000
      2529       232  SER       OG              1.4627367616        3.5989532925       -6.7738378063  S26       235             1.0000000000
      2530       232  SER       HG1             0.9824869458        4.4251756349       -6.4863226912  S26       235             1.0000000000
      2531       232  SER       QQH7            2.2133849733        2.8383246506       -4.9521333300  S26       235             1.0000000000
      2532       233  PNM       S1             -3.1141983268        9.2919083834       -6.2105166513  S26       523             1.0000000000
      2533       233  PNM       C2             -1.8047739152        8.1044358345       -6.8242824875  S26       523             1.0000000000
      2534       233  PNM       C3             -1.4744465844        7.2573447937       -5.5654224450  S26       523             1.0000000000
      2535       233  PNM       N4             -2.7361548542        6.9710307147       -4.8503940218  S26       523             1.0000000000
      2536       233  PNM       C5             -3.7474351115        8.0722254176       -5.0188133497  S26       523             1.0000000000
      2537       233  PNM       C6             -3.6808458845        8.4960106562       -3.5205331846  S26       523             1.0000000000
      2538       233  PNM       C7             -2.7163043088        7.3237847761       -3.2279373963  S26       523             1.0000000000
      2539       233  PNM       O8             -1.5818965165        7.4293924342       -2.6154000493  S26       523             1.0000000000
      2540       233  PNM       C9             -2.3520525110        7.2204137797       -7.9353579722  S26       523             1.0000000000
      2541       233  PNM       C10            -0.6043522317        8.8803276383       -7.3353680131  S26       523             1.0000000000
      2542       233  PNM       C11            -0.7452106861        5.9905828587       -5.9534678041  S26       523             1.0000000000
      2543       233  PNM       O12            -1.2434700231        4.8613109560       -5.7818932426  S26       523             1.0000000000
      2544       233  PNM       O13             0.4867730349        6.1449343172       -6.4856139602  S26       523             1.0000000000
      2545       233  PNM       N14            -3.0638270330        9.7832452975       -3.2967744350  S26       523             1.0000000000
      2546       233  PNM       C15            -3.6568071264       10.9052323838       -3.7407845663  S26       523             1.0000000000
      2547       233  PNM       O16            -4.7794404052       10.8575201589       -4.3470147881  S26       523             1.0000000000
      2548       233  PNM       C17            -2.9661653041       12.2274946221       -3.5183884239  S26       523             1.0000000000
      2549       233  PNM       C18            -2.0552877448       12.5549613048       -4.6730902837  S26       523             1.0000000000
      2550       233  PNM       C19            -0.7457054781       12.9940361088       -4.4350204892  S26       523             1.0000000000
      2551       233  PNM       C20             0.1036333071       13.2818906575       -5.5053421966  S26       523             1.0000000000
      2552       233  PNM       C21            -0.3430829667       13.1269734544       -6.8186673740  S26       523             1.0000000000
      2553       233  PNM       C22            -1.6530041699       12.7046092325       -7.0604003348  S26       523             1.0000000000
      2554       233  PNM       C23            -2.5107450843       12.4262863229       -5.9947666332  S26       523             1.0000000000
      2555       233  PNM       H24            -0.8079877666        7.8540846654       -4.8953163483  S26       523             1.0000000000
      2556       233  PNM       H25            -0.8421997976        9.3656257745       -8.2892728469  S26       523             1.0000000000
      2557       233  PNM       H26             0.2429666165        8.2035834000       -7.4943699672  S26       523             1.0000000000
      2558       233  PNM       H27            -0.2971474422        9.6605450964       -6.6329093145  S26       523             1.0000000000
      2559       233  PNM       H28            -2.6786436629        7.8261755913       -8.7879040495  S26       523             1.0000000000
      2560       233  PNM       H29            -3.2048568344        6.6261019608       -7.5877453098  S26       523             1.0000000000
      2561       233  PNM       H30            -1.5762227017        6.5278302551       -8.2870751238  S26       523             1.0000000000
      2562       233  PNM       H31            -4.7445773560        7.6719191360       -5.3087259210  S26       523             1.0000000000
      2563       233  PNM       H32            -4.6686474649        8.4482398165       -3.0032756097  S26       523             1.0000000000
      2564       233  PNM       H33            -2.3909384211       12.2110071951       -2.5776712201  S26       523             1.0000000000
      2565       233  PNM       H34            -3.7368898651       13.0135680118       -3.4208064866  S26       523             1.0000000000
      2566       233  PNM       H35            -0.3857889572       13.1072751922       -3.4052239470  S26       523             1.0000000000
      2567       233  PNM       H36             1.1291103377       13.6167008509       -5.3150111593  S26       523             1.0000000000
      2568       233  PNM       H37             0.3355334469       13.3362875892       -7.6540905563  S26       523             1.0000000000
      2569       233  PNM       H38            -2.0075871528       12.5816056065       -8.0914034304  S26       523             1.0000000000
      2570       233  PNM       H39            -3.5432076195       12.1091971150       -6.1870791522  S26       523             1.0000000000
      2571       233  PNM       H40            -2.1485946360        9.7973576455       -2.8018691892  S26       523             1.0000000000
      2572       234  TIP3      OH2            -4.5183153272        7.6124835782       -0.3981645654  S26       290             1.0000000000
      2573       234  TIP3      H1             -6.0582322152        7.3733777201       -0.0854193196  S26       290             1.0000000000
      2574       234  TIP3      H2             -3.9576840631        8.2881559898        0.1050843807  S26       290             1.0000000000
      2575       235  SER       CB             -2.8228521446        4.9665616588       -2.3675465172  S27       70              1.0000000000
      2576       235  SER       HB1            -3.3801402192        4.1364729111       -2.8342008328  S27       70              1.0000000000
      2577       235  SER       HB2            -1.8368349217        5.0726031333       -2.8306352072  S27       70              1.0000000000
      2578       235  SER       OG             -3.5989000616        6.1907530350       -2.5965767290  S27       70              1.0000000000
      2579       235  SER       HG1            -3.9539273908        7.1496873650       -1.0569988962  S27       70              1.0000000000
      2580       235  SER       QQH1           -2.7189001973        4.8017696800       -1.2786849114  S27       70              1.0000000000
      2581       236  LYS       CD             -6.2832111298        3.2636000233       -1.9919022850  S27       73              1.0000000000
      2582       236  LYS       HD1            -6.9658481476        2.7735012649       -2.6918267167  S27       73              1.0000000000
      2583       236  LYS       HD2            -5.2702427190        3.1874665534       -2.4074084117  S27       73              1.0000000000
      2584       236  LYS       QQH2           -6.3241846242        2.7359606363       -1.0328480228  S27       73              1.0000000000
      2585       236  LYS       CE             -6.6711398739        4.7210435832       -1.8264917222  S27       73              1.0000000000
      2586       236  LYS       HE1            -6.2351480812        5.1540234656       -0.9085785323  S27       73              1.0000000000
      2587       236  LYS       HE2            -7.7682460186        4.8292825122       -1.7510746270  S27       73              1.0000000000
      2588       236  LYS       NZ             -6.2141186993        5.5454088953       -2.9480125389  S27       73              1.0000000000
      2589       236  LYS       HZ1            -6.5333832892        5.2015506192       -3.8769898097  S27       73              1.0000000000
      2590       236  LYS       HZ2            -5.1519029925        5.6261883931       -2.9925984347  S27       73              1.0000000000
      2591       236  LYS       HZ3            -6.5842443519        6.5224198148       -2.8604932654  S27       73              1.0000000000
      2592       237  SER       CB             -4.5205537422        4.3608567895       -6.3100330370  S27       130             1.0000000000
      2593       237  SER       HB1            -4.5669497430        5.3012330334       -6.8720788431  S27       130             1.0000000000
      2594       237  SER       HB2            -3.7920164883        3.6949621092       -6.8099850699  S27       130             1.0000000000
      2595       237  SER       OG             -4.0574828030        4.6238732705       -4.9466744958  S27       130             1.0000000000
      2596       237  SER       HG1            -3.4157009741        5.5762383283       -4.9911211856  S27       130             1.0000000000
      2597       237  SER       QQH3           -5.5130372983        3.8742674515       -6.2836114895  S27       130             1.0000000000
      2598       238  GLU       CB            -10.0376125045        9.1831752494        0.7592311207  S27       166             1.0000000000
      2599       238  GLU       HB1            -9.7223463961        9.8323766029       -0.0680876189  S27       166             1.0000000000
      2600       238  GLU       HB2           -11.0919148840        8.9364613715        0.6070847722  S27       166             1.0000000000
      2601       238  GLU       QQH4           -9.9174569189        9.6898986357        1.7225551170  S27       166             1.0000000000
      2602       238  GLU       CG             -9.2121365071        7.9127880275        0.7048151439  S27       166             1.0000000000
      2603       238  GLU       HG1            -9.5890821458        7.2547395807       -0.0939106458  S27       166             1.0000000000
      2604       238  GLU       HG2            -9.3089892274        7.3328570826        1.6394581714  S27       166             1.0000000000
      2605       238  GLU       CD             -7.7595225023        8.1815772616        0.4461417783  S27       166             1.0000000000
      2606       238  GLU       OE1            -7.2180728069        9.2762756942        0.5459929677  S27       166             1.0000000000
      2607       238  GLU       OE2            -7.0360097541        7.0888782106        0.0727231798  S27       166             1.0000000000
      2608       239  ASN       CB             -2.6886700105       11.7777291854        1.3570021751  S27       170             1.0000000000
      2609       239  ASN       HB1            -1.7153620631       11.7057866114        0.8614659811  S27       170             1.0000000000
      2610       239  ASN       HB2            -3.1830783432       12.7033471758        1.0509640241  S27       170             1.0000000000
      2611       239  ASN       QQH5           -2.5605255239       11.7700866479        2.4469589341  S27       170             1.0000000000
      2612       239  ASN       CG             -3.5334577496       10.5986451696        0.9473585480  S27       170             1.0000000000
      2613       239  ASN       OD1            -3.0596833002        9.4329340576        0.8814357870  S27       170             1.0000000000
      2614       239  ASN       ND2            -4.8206788357       10.8399492610        0.6357322188  S27       170             1.0000000000
      2615       239  ASN       HD21           -5.4660372033       10.0653084734        0.4093537565  S27       170             1.0000000000
      2616       239  ASN       HD22           -5.2053899747       11.7931714489        0.6978133542  S27       170             1.0000000000
      2617       240  LYS       CE             -3.0413699605        1.5329971930       -4.5308832726  S27       234             1.0000000000
      2618       240  LYS       HE1            -3.4971082628        1.7657539289       -3.5596749046  S27       234             1.0000000000
      2619       240  LYS       HE2            -3.8358291633        1.4470024141       -5.2837439736  S27       234             1.0000000000
      2620       240  LYS       NZ             -2.1581095891        2.6245469552       -4.9282279772  S27       234             1.0000000000
      2621       240  LYS       HZ1            -1.6935101939        2.4301614463       -5.8461289892  S27       234             1.0000000000
      2622       240  LYS       HZ2            -1.3865326287        2.8013946137       -4.2492690376  S27       234             1.0000000000
      2623       240  LYS       HZ3            -2.7143081527        3.5369762341       -5.0087910857  S27       234             1.0000000000
      2624       240  LYS       QQH6           -2.4722911211        0.5971626488       -4.4549583896  S27       234             1.0000000000
      2625       241  SER       CB              2.5585289920        3.3197324746       -5.8952895724  S27       235             1.0000000000
      2626       241  SER       HB1             3.2544749368        2.6425363474       -6.4189729892  S27       235             1.0000000000
      2627       241  SER       HB2             3.1140444626        4.2436362440       -5.6425614400  S27       235             1.0000000000
      2628       241  SER       OG              1.4635391639        3.5994755093       -6.7742342410  S27       235             1.0000000000
      2629       241  SER       HG1             0.9812716933        4.4234768110       -6.4849847839  S27       235             1.0000000000
      2630       241  SER       QQH7            2.2130517148        2.8383659771       -4.9523112660  S27       235             1.0000000000
      2631       242  PNM       S1             -3.1147598695        9.2885677863       -6.2097988373  S27       523             1.0000000000
      2632       242  PNM       C2             -1.8048517992        8.1034232294       -6.8271101336  S27       523             1.0000000000
      2633       242  PNM       C3             -1.4824169066        7.2488488629       -5.5715543498  S27       523             1.0000000000
      2634       242  PNM       N4             -2.7526684921        6.9409115622       -4.8830610055  S27       523             1.0000000000
      2635       242  PNM       C5             -3.7466805437        8.0634138410       -5.0173673376  S27       523             1.0000000000
      2636       242  PNM       C6             -3.6789023741        8.4922117666       -3.5226234587  S27       523             1.0000000000
      2637       242  PNM       C7             -2.7331499886        7.3189260619       -3.1870089288  S27       523             1.0000000000
      2638       242  PNM       O8             -1.5852323509        7.4303216314       -2.6145192477  S27       523             1.0000000000
      2639       242  PNM       C9             -2.3520484136        7.2207659836       -7.9386933069  S27       523             1.0000000000
      2640       242  PNM       C10            -0.6036258675        8.8799359759       -7.3344271125  S27       523             1.0000000000
      2641       242  PNM       C11            -0.7434779407        5.9863771142       -5.9561473176  S27       523             1.0000000000
      2642       242  PNM       O12            -1.2365665398        4.8596683331       -5.7823380441  S27       523             1.0000000000
      2643       242  PNM       O13             0.4895886782        6.1478277118       -6.4862471578  S27       523             1.0000000000
      2644       242  PNM       N14            -3.0611375345        9.7797689704       -3.2989350129  S27       523             1.0000000000
      2645       242  PNM       C15            -3.6559401479       10.9032462543       -3.7409347943  S27       523             1.0000000000
      2646       242  PNM       O16            -4.7786099413       10.8552576056       -4.3447382224  S27       523             1.0000000000
      2647       242  PNM       C17            -2.9652454833       12.2252460038       -3.5179627539  S27       523             1.0000000000
      2648       242  PNM       C18            -2.0547939403       12.5537307545       -4.6729855930  S27       523             1.0000000000
      2649       242  PNM       C19            -0.7454197255       12.9935255661       -4.4350131344  S27       523             1.0000000000
      2650       242  PNM       C20             0.1035777953       13.2819841016       -5.5054509772  S27       523             1.0000000000
      2651       242  PNM       C21            -0.3433041078       13.1270640954       -6.8187110395  S27       523             1.0000000000
      2652       242  PNM       C22            -1.6531022795       12.7043242356       -7.0603169942  S27       523             1.0000000000
      2653       242  PNM       C23            -2.5105289523       12.4253334916       -5.9945786785  S27       523             1.0000000000
      2654       242  PNM       H24            -0.8326835861        7.8449581077       -4.8838035276  S27       523             1.0000000000
      2655       242  PNM       H25            -0.8401281232        9.3661296851       -8.2881604578  S27       523             1.0000000000
      2656       242  PNM       H26             0.2435016469        8.2028913960       -7.4927784334  S27       523             1.0000000000
      2657       242  PNM       H27            -0.2974126599        9.6595203718       -6.6308272704  S27       523             1.0000000000
      2658       242  PNM       H28            -2.6783669520        7.8268789948       -8.7910575948  S27       523             1.0000000000
      2659       242  PNM       H29            -3.2041761660        6.6257514693       -7.5908723943  S27       523             1.0000000000
      2660       242  PNM       H30            -1.5753580445        6.5290938338       -8.2901100961  S27       523             1.0000000000
      2661       242  PNM       H31            -4.7492160843        7.6758429593       -5.3024850491  S27       523             1.0000000000
      2662       242  PNM       H32            -4.6702888619        8.4508040270       -3.0115254723  S27       523             1.0000000000
      2663       242  PNM       H33            -2.3896705687       12.2082579783       -2.5774932103  S27       523             1.0000000000
      2664       242  PNM       H34            -3.7361881959       13.0110169978       -3.4196260776  S27       523             1.0000000000
      2665       242  PNM       H35            -0.3855015620       13.1069363412       -3.4052490634  S27       523             1.0000000000
      2666       242  PNM       H36             1.1288578922       13.6173390158       -5.3151632553  S27       523             1.0000000000
      2667       242  PNM       H37             0.3350361394       13.3368357574       -7.6542031209  S27       523             1.0000000000
      2668       242  PNM       H38            -2.0079672197       12.5815946819       -8.0912101291  S27       523             1.0000000000
      2669       242  PNM       H39            -3.5429828642       12.1082596842       -6.1869425051  S27       523             1.0000000000
      2670       242  PNM       H40            -2.1455079519        9.7951968365       -2.8051439459  S27       523             1.0000000000
      2671       243  TIP3      OH2            -4.5176098020        7.6147090836       -0.3945097223  S27       290             1.0000000000
      2672       243  TIP3      H1             -6.0610818940        7.3728435384       -0.0829358704  S27       290             1.0000000000
      2673       243  TIP3      H2             -3.9600324880        8.2911658052        0.1122119496  S27       290             1.0000000000
      2674       244  SER       CB             -2.8215625528        4.9674185943       -2.3682205397  S28       70              1.0000000000
      2675       244  SER       HB1            -3.3830596768        4.1451916995       -2.8385053680  S28       70              1.0000000000
      2676       244  SER       HB2            -1.8357946435        5.0707914397       -2.8314071887  S28       70              1.0000000000
      2677       244  SER       OG             -3.5939147524        6.1970294297       -2.5959344294  S28       70              1.0000000000
      2678       244  SER       HG1            -3.9523861822        7.1444365367       -1.0480973806  S28       70              1.0000000000
      2679       244  SER       QQH1           -2.7176604837        4.8044148315       -1.2790055418  S28       70              1.0000000000
      2680       245  LYS       CD             -6.2828405636        3.2630629638       -1.9928023896  S28       73              1.0000000000
      2681       245  LYS       HD1            -6.9669659778        2.7739261492       -2.6918919898  S28       73              1.0000000000
      2682       245  LYS       HD2            -5.2710619468        3.1851986480       -2.4105830298  S28       73              1.0000000000
      2683       245  LYS       QQH2           -6.3239566895        2.7365592103       -1.0326904708  S28       73              1.0000000000
      2684       245  LYS       CE             -6.6680268757        4.7212889034       -1.8285936826  S28       73              1.0000000000
      2685       245  LYS       HE1            -6.2282648003        5.1547064267       -0.9123656949  S28       73              1.0000000000
      2686       245  LYS       HE2            -7.7648171420        4.8324611320       -1.7497844190  S28       73              1.0000000000
      2687       245  LYS       NZ             -6.2126712475        5.5416492757       -2.9538245668  S28       73              1.0000000000
      2688       245  LYS       HZ1            -6.5412499216        5.1991670856       -3.8813710437  S28       73              1.0000000000
      2689       245  LYS       HZ2            -5.1542082205        5.6017968762       -3.0193568872  S28       73              1.0000000000
      2690       245  LYS       HZ3            -6.5731975934        6.5208605716       -2.8641648662  S28       73              1.0000000000
      2691       246  SER       CB             -4.5206701199        4.3613056367       -6.3063588048  S28       130             1.0000000000
      2692       246  SER       HB1            -4.5669124954        5.3026861713       -6.8743085160  S28       130             1.0000000000
      2693       246  SER       HB2            -3.7930724716        3.6934957913       -6.8103616606  S28       130             1.0000000000
      2694       246  SER       OG             -4.0566827714        4.6210553255       -4.9414327753  S28       130             1.0000000000
      2695       246  SER       HG1            -3.2745977712        5.8131635594       -5.0071262306  S28       130             1.0000000000
      2696       246  SER       QQH3           -5.5194669616        3.8766543334       -6.2869352927  S28       130             1.0000000000
      2697       247  GLU       CB            -10.0378371032        9.1833735345        0.7591907088  S28       166             1.0000000000
      2698       247  GLU       HB1            -9.7225933496        9.8325641909       -0.0681634214  S28       166             1.0000000000
      2699       247  GLU       HB2           -11.0921094270        8.9366576577        0.6070520766  S28       166             1.0000000000
      2700       247  GLU       QQH4           -9.9176756594        9.6901490695        1.7224930235  S28       166             1.0000000000
      2701       247  GLU       CG             -9.2124997783        7.9129517503        0.7047625031  S28       166             1.0000000000
      2702       247  GLU       HG1            -9.5894001809        7.2549492531       -0.0939762555  S28       166             1.0000000000
      2703       247  GLU       HG2            -9.3094510375        7.3329306239        1.6393284058  S28       166             1.0000000000
      2704       247  GLU       CD             -7.7600593537        8.1812664024        0.4462219773  S28       166             1.0000000000
      2705       247  GLU       OE1            -7.2179499150        9.2762008455        0.5459224097  S28       166             1.0000000000
      2706       247  GLU       OE2            -7.0368504794        7.0888578557        0.0732202506  S28       166             1.0000000000
      2707       248  ASN       CB             -2.6887098634       11.7777572263        1.3569952156  S28       170             1.0000000000
      2708       248  ASN       HB1            -1.7153342582       11.7057498326        0.8615824664  S28       170             1.0000000000
      2709       248  ASN       HB2            -3.1830120143       12.7034386962        1.0510190266  S28       170             1.0000000000
      2710       248  ASN       QQH5           -2.5608043537       11.7699452080        2.4469097289  S28       170             1.0000000000
      2711       248  ASN       CG             -3.5336962524       10.5989841426        0.9474852832  S28       170             1.0000000000
      2712       248  ASN       OD1            -3.0596016930        9.4328947756        0.8811972731  S28       170             1.0000000000
      2713       248  ASN       ND2            -4.8206016274       10.8400260879        0.6355533730  S28       170             1.0000000000
      2714       248  ASN       HD21           -5.4668479510       10.0653634774        0.4106978763  S28       170             1.0000000000
      2715       248  ASN       HD22           -5.2056264508       11.7931434677        0.6985235068  S28       170             1.0000000000
      2716       249  LYS       CE             -3.0427791633        1.5332259765       -4.5307192498  S28       234             1.0000000000
      2717       249  LYS       HE1            -3.4988046676        1.7643251987       -3.5592003429  S28       234             1.0000000000
      2718       249  LYS       HE2            -3.8378209476        1.4471963815       -5.2827688619  S28       234             1.0000000000
      2719       249  LYS       NZ             -2.1650582635        2.6288538697       -4.9277861603  S28       234             1.0000000000
      2720       249  LYS       HZ1            -1.7059313246        2.4386207326       -5.8477062190  S28       234             1.0000000000
      2721       249  LYS       HZ2            -1.3939397785        2.8055902772       -4.2503081262  S28       234             1.0000000000
      2722       249  LYS       HZ3            -2.7459702196        3.5462712624       -5.0003961633  S28       234             1.0000000000
      2723       249  LYS       QQH6           -2.4720780553        0.5972113949       -4.4557714941  S28       234             1.0000000000
      2724       250  SER       CB              2.5585900772        3.3195944099       -5.8953163487  S28       235             1.0000000000
      2725       250  SER       HB1             3.2544878859        2.6424872910       -6.4189982317  S28       235             1.0000000000
      2726       250  SER       HB2             3.1144598007        4.2435622725       -5.6422963813  S28       235             1.0000000000
      2727       250  SER       OG              1.4641507942        3.5996928552       -6.7745275066  S28       235             1.0000000000
      2728       250  SER       HG1             0.9803116724        4.4207365175       -6.4836531256  S28       235             1.0000000000
      2729       250  SER       QQH7            2.2128611737        2.8382955726       -4.9526648011  S28       235             1.0000000000
      2730       251  PNM       S1             -3.1148624476        9.2871647025       -6.2091906149  S28       523             1.0000000000
      2731       251  PNM       C2             -1.8046988313        8.1032830632       -6.8293695573  S28       523             1.0000000000
      2732       251  PNM       C3             -1.4857282884        7.2446762458       -5.5753484394  S28       523             1.0000000000
      2733       251  PNM       N4             -2.7594594244        6.9268556107       -4.9010354558  S28       523             1.0000000000
      2734       251  PNM       C5             -3.7465538863        8.0583322200       -5.0163904742  S28       523             1.0000000000
      2735       251  PNM       C6             -3.6777146007        8.4907883281       -3.5231764276  S28       523             1.0000000000
      2736       251  PNM       C7             -2.7421732135        7.3181206068       -3.1596938948  S28       523             1.0000000000
      2737       251  PNM       O8             -1.5877852949        7.4309672290       -2.6160978787  S28       523             1.0000000000
      2738       251  PNM       C9             -2.3522312144        7.2208358815       -7.9403097624  S28       523             1.0000000000
      2739       251  PNM       C10            -0.6031089147        8.8801472334       -7.3343769849  S28       523             1.0000000000
      2740       251  PNM       C11            -0.7418497939        5.9815273053       -5.9581170478  S28       523             1.0000000000
      2741       251  PNM       O12            -1.2328177789        4.8609287288       -5.7825553506  S28       523             1.0000000000
      2742       251  PNM       O13             0.4910636193        6.1499895487       -6.4865559578  S28       523             1.0000000000
      2743       251  PNM       N14            -3.0597651776        9.7783415239       -3.2999106869  S28       523             1.0000000000
      2744       251  PNM       C15            -3.6563231127       10.9033666940       -3.7412941777  S28       523             1.0000000000
      2745       251  PNM       O16            -4.7776989051       10.8539120183       -4.3439550089  S28       523             1.0000000000
      2746       251  PNM       C17            -2.9650538330       12.2244954605       -3.5178138848  S28       523             1.0000000000
      2747       251  PNM       C18            -2.0545811539       12.5532012928       -4.6730693905  S28       523             1.0000000000
      2748       251  PNM       C19            -0.7452903901       12.9932720677       -4.4350304000  S28       523             1.0000000000
      2749       251  PNM       C20             0.1035581274       13.2819585761       -5.5055356832  S28       523             1.0000000000
      2750       251  PNM       C21            -0.3433686776       13.1270132483       -6.8187704247  S28       523             1.0000000000
      2751       251  PNM       C22            -1.6531025015       12.7041404698       -7.0603919374  S28       523             1.0000000000
      2752       251  PNM       C23            -2.5104508735       12.4248831269       -5.9946020516  S28       523             1.0000000000
      2753       251  PNM       H24            -0.8467776125        7.8403814797       -4.8768923825  S28       523             1.0000000000
      2754       251  PNM       H25            -0.8394907313        9.3664132787       -8.2878613910  S28       523             1.0000000000
      2755       251  PNM       H26             0.2433446014        8.2022938425       -7.4921790511  S28       523             1.0000000000
      2756       251  PNM       H27            -0.2973424904        9.6593217654       -6.6300963530  S28       523             1.0000000000
      2757       251  PNM       H28            -2.6781591481        7.8274879351       -8.7922076273  S28       523             1.0000000000
      2758       251  PNM       H29            -3.2038357499        6.6250175229       -7.5923815403  S28       523             1.0000000000
      2759       251  PNM       H30            -1.5746473987        6.5302676960       -8.2912792848  S28       523             1.0000000000
      2760       251  PNM       H31            -4.7479604015        7.6727589020       -5.2986652961  S28       523             1.0000000000
      2761       251  PNM       H32            -4.6709167165        8.4514444080       -3.0161018302  S28       523             1.0000000000
      2762       251  PNM       H33            -2.3893729912       12.2068692508       -2.5774911203  S28       523             1.0000000000
      2763       251  PNM       H34            -3.7359585995       13.0102435318       -3.4191480424  S28       523             1.0000000000
      2764       251  PNM       H35            -0.3855251608       13.1069327589       -3.4052760535  S28       523             1.0000000000
      2765       251  PNM       H36             1.1286626531       13.6176572278       -5.3152050306  S28       523             1.0000000000
      2766       251  PNM       H37             0.3347702184       13.3370887429       -7.6542900804  S28       523             1.0000000000
      2767       251  PNM       H38            -2.0082257639       12.5817075575       -8.0911812461  S28       523             1.0000000000
      2768       251  PNM       H39            -3.5431388154       12.1084378432       -6.1871140274  S28       523             1.0000000000
      2769       251  PNM       H40            -2.1446572408        9.7959254382       -2.8054292943  S28       523             1.0000000000
      2770       252  TIP3      OH2            -4.5171990227        7.6159819182       -0.3932262405  S28       290             1.0000000000
      2771       252  TIP3      H1             -6.0637528623        7.3716346326       -0.0817339369  S28       290             1.0000000000
      2772       252  TIP3      H2             -3.9614290659        8.2916622079        0.1163699750  S28       290             1.0000000000
      2773       253  SER       CB             -2.8194655022        4.9705714244       -2.3686408502  S29       70              1.0000000000
      2774       253  SER       HB1            -3.3869159614        4.1560812864       -2.8423867010  S29       70              1.0000000000
      2775       253  SER       HB2            -1.8342420310        5.0708640619       -2.8331592116  S29       70              1.0000000000
      2776       253  SER       OG             -3.5883955448        6.2051866355       -2.5933935608  S29       70              1.0000000000
      2777       253  SER       HG1            -3.9495821837        7.1345875411       -1.0307251687  S29       70              1.0000000000
      2778       253  SER       QQH1           -2.7150281912        4.8077267537       -1.2795238408  S29       70              1.0000000000
      2779       254  LYS       CD             -6.2823970422        3.2610103320       -1.9951756961  S29       73              1.0000000000
      2780       254  LYS       HD1            -6.9711868024        2.7740948616       -2.6911522161  S29       73              1.0000000000
      2781       254  LYS       HD2            -5.2728722355        3.1766693290       -2.4171090213  S29       73              1.0000000000
      2782       254  LYS       QQH2           -6.3233740143        2.7375371216       -1.0333062740  S29       73              1.0000000000
      2783       254  LYS       CE             -6.6581426379        4.7218207576       -1.8341559613  S29       73              1.0000000000
      2784       254  LYS       HE1            -6.2072522682        5.1569000079       -0.9240880793  S29       73              1.0000000000
      2785       254  LYS       HE2            -7.7532763252        4.8414558231       -1.7468602811  S29       73              1.0000000000
      2786       254  LYS       NZ             -6.2075035192        5.5314646200       -2.9692417278  S29       73              1.0000000000
      2787       254  LYS       HZ1            -6.5722808493        5.2009541234       -3.8880354156  S29       73              1.0000000000
      2788       254  LYS       HZ2            -5.1533422122        5.5494641115       -3.0785869485  S29       73              1.0000000000
      2789       254  LYS       HZ3            -6.5367014399        6.5199078222       -2.8701715989  S29       73              1.0000000000
      2790       255  SER       CB             -4.5236337517        4.3603144941       -6.2966332658  S29       130             1.0000000000
      2791       255  SER       HB1            -4.5645288227        5.3067149281       -6.8607520967  S29       130             1.0000000000
      2792       255  SER       HB2            -3.7958013874        3.6943214421       -6.8049898700  S29       130             1.0000000000
      2793       255  SER       OG             -4.0673993653        4.6019669622       -4.9267328161  S29       130             1.0000000000
      2794       255  SER       HG1            -3.1894275767        5.9158436841       -5.0597253426  S29       130             1.0000000000
      2795       255  SER       QQH3           -5.5278977421        3.8806436544       -6.2925682809  S29       130             1.0000000000
      2796       256  GLU       CB            -10.0384213945        9.1837956248        0.7591622299  S29       166             1.0000000000
      2797       256  GLU       HB1            -9.7231658452        9.8329418232       -0.0682259177  S29       166             1.0000000000
      2798       256  GLU       HB2           -11.0927318862        8.9372516792        0.6070715122  S29       166             1.0000000000
      2799       256  GLU       QQH4           -9.9181988668        9.6906216977        1.7224455325  S29       166             1.0000000000
      2800       256  GLU       CG             -9.2134077433        7.9132823909        0.7047242804  S29       166             1.0000000000
      2801       256  GLU       HG1            -9.5902944177        7.2554157993       -0.0941225206  S29       166             1.0000000000
      2802       256  GLU       HG2            -9.3106285708        7.3330953456        1.6391776224  S29       166             1.0000000000
      2803       256  GLU       CD             -7.7611291589        8.1810115102        0.4464770633  S29       166             1.0000000000
      2804       256  GLU       OE1            -7.2178497696        9.2757908605        0.5458528591  S29       166             1.0000000000
      2805       256  GLU       OE2            -7.0386330301        7.0883716053        0.0743048085  S29       166             1.0000000000
      2806       257  ASN       CB             -2.6889187660       11.7778382368        1.3570643100  S29       170             1.0000000000
      2807       257  ASN       HB1            -1.7154767242       11.7056959411        0.8617135961  S29       170             1.0000000000
      2808       257  ASN       HB2            -3.1830830744       12.7036561225        1.0511574049  S29       170             1.0000000000
      2809       257  ASN       QQH5           -2.5612825590       11.7697726364        2.4470267146  S29       170             1.0000000000
      2810       257  ASN       CG             -3.5341011200       10.5995071416        0.9476267627  S29       170             1.0000000000
      2811       257  ASN       OD1            -3.0593107450        9.4329195621        0.8806399773  S29       170             1.0000000000
      2812       257  ASN       ND2            -4.8206490893       10.8399905883        0.6355049316  S29       170             1.0000000000
      2813       257  ASN       HD21           -5.4677986478       10.0652528595        0.4125119290  S29       170             1.0000000000
      2814       257  ASN       HD22           -5.2061360831       11.7929581335        0.6997343234  S29       170             1.0000000000
      2815       258  LYS       CE             -3.0466284403        1.5333432332       -4.5298771215  S29       234             1.0000000000
      2816       258  LYS       HE1            -3.5030169792        1.7600127827       -3.5575460272  S29       234             1.0000000000
      2817       258  LYS       HE2            -3.8427198283        1.4453034452       -5.2802347245  S29       234             1.0000000000
      2818       258  LYS       NZ             -2.1788754014        2.6366350909       -4.9261592972  S29       234             1.0000000000
      2819       258  LYS       HZ1            -1.7270185414        2.4555885908       -5.8501830948  S29       234             1.0000000000
      2820       258  LYS       HZ2            -1.4059953187        2.8144253193       -4.2523583732  S29       234             1.0000000000
      2821       258  LYS       HZ3            -2.7840708402        3.5536046099       -4.9857436591  S29       234             1.0000000000
      2822       258  LYS       QQH6           -2.4715187186        0.5994188768       -4.4576643212  S29       234             1.0000000000
      2823       259  SER       CB              2.5588130382        3.3193421963       -5.8953369393  S29       235             1.0000000000
      2824       259  SER       HB1             3.2547401219        2.6421125575       -6.4187596701  S29       235             1.0000000000
      2825       259  SER       HB2             3.1152722814        4.2431020037       -5.6417696119  S29       235             1.0000000000
      2826       259  SER       OG              1.4653991391        3.6000383924       -6.7750996627  S29       235             1.0000000000
      2827       259  SER       HG1             0.9787750743        4.4178699235       -6.4817342056  S29       235             1.0000000000
      2828       259  SER       QQH7            2.2125021614        2.8381208974       -4.9529121831  S29       235             1.0000000000
      2829       260  PNM       S1             -3.1154534608        9.2849430280       -6.2089548848  S29       523             1.0000000000
      2830       260  PNM       C2             -1.8032669307        8.1047962181       -6.8352102955  S29       523             1.0000000000
      2831       260  PNM       C3             -1.4860849768        7.2430821164       -5.5842878074  S29       523             1.0000000000
      2832       260  PNM       N4             -2.7572658445        6.9275806799       -4.9297586582  S29       523             1.0000000000
      2833       260  PNM       C5             -3.7423393478        8.0510608959       -5.0145033989  S29       523             1.0000000000
      2834       260  PNM       C6             -3.6765817024        8.4891442384       -3.5227777770  S29       523             1.0000000000
[truncated: 298,357 more chars]
