# Supplementary material for: Unraveling the energetic significance of chemical events in enzyme catalysis via machine-learning based regression approach
Source: Commun Chem. 2020 Oct 8;3:134. doi: 10.1038/s42004-020-00379-w (PMC9814854; doi:10.1038/s42004-020-00379-w)
Supplement: Supplementary file 3 — Supplementary Data 1 [file 42004_2020_379_MOESM3_ESM.zip › pathways/optimized.path/path.cor.sccdftb/path_4_r.cor]

* RETAIN ONLY THE QM ATOMS, WRITE PSF & COOR
* PREDEFINED VARS:
*     INCOR: DIRECTORY TO INPUT .COR FILE
*     INPSF: DIRECTORY TO INPUT .PSF FILE
*     OUTPSF: DIRECTORY TO OUTPUT .PSF FILE
*     OUTCOR: FILENAME OF OUTPUT .COR FILE
* ZILIN SONG, 17 DEC 2019
*  DATE:    12/17/19     21:12:33      CREATED BY USER: zilins
*
      4950  EXT
         1         1  SER       CB             -2.8739662581        4.9150382452       -2.2336275961  S1        70              1.0000000000
         2         1  SER       HB1            -3.3175044911        4.0379709554       -2.7386005709  S1        70              1.0000000000
         3         1  SER       HB2            -1.9106017659        5.1572719555       -2.7127514291  S1        70              1.0000000000
         4         1  SER       OG             -3.7951954256        6.0120431281       -2.3891169161  S1        70              1.0000000000
         5         1  SER       HG1            -3.8268799442        6.5861946951       -1.5479994037  S1        70              1.0000000000
         6         1  SER       QQH1           -2.7158790301        4.6906335790       -1.1612483523  S1        70              1.0000000000
         7         2  LYS       CD             -6.4353937360        3.3311004466       -1.9869898545  S1        73              1.0000000000
         8         2  LYS       HD1            -6.9088530759        2.7619526673       -2.7931970190  S1        73              1.0000000000
         9         2  LYS       HD2            -5.3898524798        3.4955373183       -2.2781810796  S1        73              1.0000000000
        10         2  LYS       QQH2           -6.4602669048        2.7186617369       -1.0767159303  S1        73              1.0000000000
        11         2  LYS       CE             -7.1508353005        4.6577702478       -1.7834470658  S1        73              1.0000000000
        12         2  LYS       HE1            -7.1510746458        4.9708305812       -0.7220342492  S1        73              1.0000000000
        13         2  LYS       HE2            -8.2021866432        4.5884868271       -2.1070753620  S1        73              1.0000000000
        14         2  LYS       NZ             -6.5326796548        5.7601353915       -2.5124516640  S1        73              1.0000000000
        15         2  LYS       HZ1            -6.8208816184        5.8217810188       -3.5121155632  S1        73              1.0000000000
        16         2  LYS       HZ2            -5.4761153522        5.7136862665       -2.4911215363  S1        73              1.0000000000
        17         2  LYS       HZ3            -6.8025102894        6.6598758036       -2.0168265085  S1        73              1.0000000000
        18         3  SER       CB             -4.4755527421        4.3545464951       -6.4390478067  S1        130             1.0000000000
        19         3  SER       HB1            -4.5199713715        5.3033867184       -6.9886670361  S1        130             1.0000000000
        20         3  SER       HB2            -3.8052630276        3.6634207450       -6.9838272370  S1        130             1.0000000000
        21         3  SER       OG             -3.9376786622        4.5718198778       -5.1088884426  S1        130             1.0000000000
        22         3  SER       HG1            -3.2968016823        5.3343292185       -5.1499780726  S1        130             1.0000000000
        23         3  SER       QQH3           -5.4770168972        3.9033830745       -6.3605256237  S1        130             1.0000000000
        24         4  GLU       CB             -9.9497405037        9.1553509239        0.7921424125  S1        166             1.0000000000
        25         4  GLU       HB1            -9.6343308126        9.7782500117       -0.0540237412  S1        166             1.0000000000
        26         4  GLU       HB2           -11.0013649953        8.8979483625        0.6383918069  S1        166             1.0000000000
        27         4  GLU       QQH4           -9.8399836048        9.7028694359        1.7343824244  S1        166             1.0000000000
        28         4  GLU       CG             -9.1113462147        7.8894510725        0.7816566792  S1        166             1.0000000000
        29         4  GLU       HG1            -9.5797908297        7.1579321543        0.1117248822  S1        166             1.0000000000
        30         4  GLU       HG2            -9.0971203766        7.4184989406        1.7789349654  S1        166             1.0000000000
        31         4  GLU       CD             -7.6876268335        8.1045817391        0.3089522937  S1        166             1.0000000000
        32         4  GLU       OE1            -7.1052855712        9.1969722165        0.4820178308  S1        166             1.0000000000
        33         4  GLU       OE2            -7.1126968715        7.0724285852       -0.2832288265  S1        166             1.0000000000
        34         5  ASN       CB             -2.8013704932       11.8090024486        1.3259960305  S1        170             1.0000000000
        35         5  ASN       HB1            -1.8520047139       11.8006456829        0.7806234587  S1        170             1.0000000000
        36         5  ASN       HB2            -3.3389084314       12.7323006624        1.0843106669  S1        170             1.0000000000
        37         5  ASN       QQH5           -2.6104811927       11.7649524344        2.4048743026  S1        170             1.0000000000
        38         5  ASN       CG             -3.6201824784       10.6069746748        0.9141059075  S1        170             1.0000000000
        39         5  ASN       OD1            -3.1662150780        9.4362689691        1.0426756723  S1        170             1.0000000000
        40         5  ASN       ND2            -4.8456139053       10.8282193835        0.4114590788  S1        170             1.0000000000
        41         5  ASN       HD21           -5.4994498114       10.0392626047        0.2245868543  S1        170             1.0000000000
        42         5  ASN       HD22           -5.1697491529       11.7870117318        0.2091641102  S1        170             1.0000000000
        43         6  LYS       CE             -2.9118867031        1.5514571713       -4.5867791001  S1        234             1.0000000000
        44         6  LYS       HE1            -3.3602123734        1.8194697838       -3.6217939142  S1        234             1.0000000000
        45         6  LYS       HE2            -3.7074942808        1.4666703539       -5.3394708321  S1        234             1.0000000000
        46         6  LYS       NZ             -1.9961850149        2.6071116418       -5.0088433065  S1        234             1.0000000000
        47         6  LYS       HZ1            -1.5062399974        2.3513755173       -5.8991809294  S1        234             1.0000000000
        48         6  LYS       HZ2            -1.2513586570        2.8132393329       -4.3072886892  S1        234             1.0000000000
        49         6  LYS       HZ3            -2.5326252076        3.5149561236       -5.1579934578  S1        234             1.0000000000
        50         6  LYS       QQH6           -2.3669739271        0.6036258178       -4.4859700237  S1        234             1.0000000000
        51         7  SER       CB              2.5672588969        3.4111537721       -5.9160655201  S1        235             1.0000000000
        52         7  SER       HB1             3.2454220808        2.7563473866       -6.4867749420  S1        235             1.0000000000
        53         7  SER       HB2             3.1107826779        4.3437834573       -5.6779887997  S1        235             1.0000000000
        54         7  SER       OG              1.4172826381        3.6796127607       -6.7305746917  S1        235             1.0000000000
        55         7  SER       HG1             0.9693223431        4.5177010253       -6.4292357890  S1        235             1.0000000000
        56         7  SER       QQH7            2.2802653770        2.9099697427       -4.9629479551  S1        235             1.0000000000
        57         8  PNM       S1             -3.0311737111        9.6301104788       -5.9776522762  S1        523             1.0000000000
        58         8  PNM       C2             -1.8101039037        8.3838572441       -6.7002679260  S1        523             1.0000000000
        59         8  PNM       C3             -1.3503885658        7.5509334499       -5.4702788060  S1        523             1.0000000000
        60         8  PNM       N4             -2.5067015693        7.4381666631       -4.5644658591  S1        523             1.0000000000
        61         8  PNM       C5             -3.6459933160        8.4090967693       -4.7915755734  S1        523             1.0000000000
        62         8  PNM       C6             -3.5527297081        8.7807913439       -3.2464132578  S1        523             1.0000000000
        63         8  PNM       C7             -2.3911880650        7.7661981571       -3.2060913348  S1        523             1.0000000000
        64         8  PNM       O8             -1.5007899223        7.4645817153       -2.4004865210  S1        523             1.0000000000
        65         8  PNM       C9             -2.4958010966        7.4923334422       -7.7234290731  S1        523             1.0000000000
        66         8  PNM       C10            -0.6424033113        9.1139911664       -7.3351737155  S1        523             1.0000000000
        67         8  PNM       C11            -0.7775496931        6.2006813458       -5.8504235816  S1        523             1.0000000000
        68         8  PNM       O12            -1.4207215719        5.1429453883       -5.6609633802  S1        523             1.0000000000
        69         8  PNM       O13             0.4537847792        6.2078132440       -6.3538957346  S1        523             1.0000000000
        70         8  PNM       N14            -3.0381377503       10.1085056759       -2.9994437078  S1        523             1.0000000000
        71         8  PNM       C15            -3.5669814034       11.2035366059       -3.5922154138  S1        523             1.0000000000
        72         8  PNM       O16            -4.5968353166       11.1189335726       -4.3246043737  S1        523             1.0000000000
        73         8  PNM       C17            -2.8666044186       12.5191456211       -3.3728369646  S1        523             1.0000000000
        74         8  PNM       C18            -1.9208989979       12.8088255045       -4.5100464080  S1        523             1.0000000000
        75         8  PNM       C19            -0.5912267044       13.1672081843       -4.2465796946  S1        523             1.0000000000
        76         8  PNM       C20             0.2808369699       13.4515132854       -5.3001861937  S1        523             1.0000000000
        77         8  PNM       C21            -0.1632366787       13.3660906478       -6.6209649470  S1        523             1.0000000000
        78         8  PNM       C22            -1.4883076315       13.0115007472       -6.8866583767  S1        523             1.0000000000
        79         8  PNM       C23            -2.3699173410       12.7424401839       -5.8385804005  S1        523             1.0000000000
        80         8  PNM       H24            -0.5447796575        8.1164802319       -4.9469999645  S1        523             1.0000000000
        81         8  PNM       H25            -0.9572136650        9.6059886774       -8.2614566834  S1        523             1.0000000000
        82         8  PNM       H26             0.1601540112        8.4074954424       -7.5772286473  S1        523             1.0000000000
        83         8  PNM       H27            -0.2338050595        9.8801984382       -6.6678805256  S1        523             1.0000000000
        84         8  PNM       H28            -2.8891248032        8.0882297716       -8.5536058830  S1        523             1.0000000000
        85         8  PNM       H29            -3.3284911460        6.9386149800       -7.2725528522  S1        523             1.0000000000
        86         8  PNM       H30            -1.7831295908        6.7637598822       -8.1328090700  S1        523             1.0000000000
        87         8  PNM       H31            -4.5923496184        7.9088876846       -5.0855966876  S1        523             1.0000000000
        88         8  PNM       H32            -4.4666580562        8.5621395170       -2.6443155701  S1        523             1.0000000000
        89         8  PNM       H33            -2.3176748946       12.5103767522       -2.4168653869  S1        523             1.0000000000
        90         8  PNM       H34            -3.6267389381       13.3180417163       -3.3171082461  S1        523             1.0000000000
        91         8  PNM       H35            -0.2393854825       13.2293871295       -3.2090451567  S1        523             1.0000000000
        92         8  PNM       H36             1.3157981120       13.7419637916       -5.0848124099  S1        523             1.0000000000
        93         8  PNM       H37             0.5245558899       13.5847790192       -7.4473520478  S1        523             1.0000000000
        94         8  PNM       H38            -1.8419711971       12.9448030027       -7.9228062719  S1        523             1.0000000000
        95         8  PNM       H39            -3.4165321944       12.4891660888       -6.0480471204  S1        523             1.0000000000
        96         8  PNM       H40            -2.1593176760       10.1845199595       -2.4508635215  S1        523             1.0000000000
        97         9  TIP3      OH2            -4.4712655744        7.5832198571       -0.4196318394  S1        290             1.0000000000
        98         9  TIP3      H1             -5.4595662652        7.5514625681       -0.2526129225  S1        290             1.0000000000
        99         9  TIP3      H2             -4.0204006183        8.2500598011        0.1822118351  S1        290             1.0000000000
       100        10  SER       CB             -2.8741241040        4.9210037351       -2.2319601193  S2        70              1.0000000000
       101        10  SER       HB1            -3.3224189558        4.0457387941       -2.7361627489  S2        70              1.0000000000
       102        10  SER       HB2            -1.9098313482        5.1579287912       -2.7118115995  S2        70              1.0000000000
       103        10  SER       OG             -3.7888134875        6.0236629449       -2.3878192266  S2        70              1.0000000000
       104        10  SER       HG1            -3.8301617749        6.5920690450       -1.5406921294  S2        70              1.0000000000
       105        10  SER       QQH1           -2.7169464528        4.6971307496       -1.1595874879  S2        70              1.0000000000
       106        11  LYS       CD             -6.4234910714        3.3340707709       -1.9898684595  S2        73              1.0000000000
       107        11  LYS       HD1            -6.9031208559        2.7680029685       -2.7946634707  S2        73              1.0000000000
       108        11  LYS       HD2            -5.3775750503        3.4913506944       -2.2838421048  S2        73              1.0000000000
       109        11  LYS       QQH2           -6.4505331566        2.7222780223       -1.0792287048  S2        73              1.0000000000
       110        11  LYS       CE             -7.1289712849        4.6654760250       -1.7843364242  S2        73              1.0000000000
       111        11  LYS       HE1            -7.1102557464        4.9877006657       -0.7256823803  S2        73              1.0000000000
       112        11  LYS       HE2            -8.1859493409        4.5993639336       -2.0903313043  S2        73              1.0000000000
       113        11  LYS       NZ             -6.5183636728        5.7587247751       -2.5324935314  S2        73              1.0000000000
       114        11  LYS       HZ1            -6.8063024354        5.8010492155       -3.5331520969  S2        73              1.0000000000
       115        11  LYS       HZ2            -5.4611848615        5.7195759162       -2.5092100826  S2        73              1.0000000000
       116        11  LYS       HZ3            -6.7937880748        6.6653997849       -2.0562882513  S2        73              1.0000000000
       117        12  SER       CB             -4.4725486665        4.3547498766       -6.4362937652  S2        130             1.0000000000
       118        12  SER       HB1            -4.5141692705        5.3011695569       -6.9901562604  S2        130             1.0000000000
       119        12  SER       HB2            -3.7999239565        3.6613742687       -6.9752781250  S2        130             1.0000000000
       120        12  SER       OG             -3.9406361297        4.5775877907       -5.1041130559  S2        130             1.0000000000
       121        12  SER       HG1            -3.3032302412        5.3433879876       -5.1441651905  S2        130             1.0000000000
       122        12  SER       QQH3           -5.4744484892        3.9040038913       -6.3604842478  S2        130             1.0000000000
       123        13  GLU       CB             -9.9479160928        9.1555955742        0.7917974156  S2        166             1.0000000000
       124        13  GLU       HB1            -9.6323533891        9.7786434509       -0.0544417383  S2        166             1.0000000000
       125        13  GLU       HB2           -10.9991171626        8.8969986544        0.6372296803  S2        166             1.0000000000
       126        13  GLU       QQH4           -9.8392987974        9.7028529401        1.7346231189  S2        166             1.0000000000
       127        13  GLU       CG             -9.1087192976        7.8900630092        0.7816039254  S2        166             1.0000000000
       128        13  GLU       HG1            -9.5735829530        7.1600413772        0.1072600699  S2        166             1.0000000000
       129        13  GLU       HG2            -9.0989954472        7.4162959258        1.7776516643  S2        166             1.0000000000
       130        13  GLU       CD             -7.6826862714        8.1064728466        0.3157006095  S2        166             1.0000000000
       131        13  GLU       OE1            -7.1042597523        9.2012151286        0.4902811986  S2        166             1.0000000000
       132        13  GLU       OE2            -7.1039794684        7.0748844973       -0.2734439339  S2        166             1.0000000000
       133        14  ASN       CB             -2.7969377509       11.8033985275        1.3249749059  S2        170             1.0000000000
       134        14  ASN       HB1            -1.8461889519       11.7915867672        0.7822042117  S2        170             1.0000000000
       135        14  ASN       HB2            -3.3311721876       12.7277285284        1.0804323253  S2        170             1.0000000000
       136        14  ASN       QQH5           -2.6094783522       11.7601114624        2.4044767621  S2        170             1.0000000000
       137        14  ASN       CG             -3.6185342874       10.6035170407        0.9121923477  S2        170             1.0000000000
       138        14  ASN       OD1            -3.1659924075        9.4317567809        1.0376895877  S2        170             1.0000000000
       139        14  ASN       ND2            -4.8441233104       10.8276141423        0.4115411182  S2        170             1.0000000000
       140        14  ASN       HD21           -5.5007939268       10.0400705159        0.2268667536  S2        170             1.0000000000
       141        14  ASN       HD22           -5.1673405955       11.7874056524        0.2124423147  S2        170             1.0000000000
       142        15  LYS       CE             -2.9130182871        1.5533897671       -4.5850666289  S2        234             1.0000000000
       143        15  LYS       HE1            -3.3613994589        1.8200902021       -3.6197540721  S2        234             1.0000000000
       144        15  LYS       HE2            -3.7086548283        1.4690547102       -5.3377833943  S2        234             1.0000000000
       145        15  LYS       NZ             -1.9977780943        2.6098006940       -5.0060162422  S2        234             1.0000000000
       146        15  LYS       HZ1            -1.5086890098        2.3558342609       -5.8973645381  S2        234             1.0000000000
       147        15  LYS       HZ2            -1.2518124932        2.8142491693       -4.3051606435  S2        234             1.0000000000
       148        15  LYS       HZ3            -2.5333217838        3.5183616847       -5.1530777421  S2        234             1.0000000000
       149        15  LYS       QQH6           -2.3677489441        0.6056741143       -4.4854286371  S2        234             1.0000000000
       150        16  SER       CB              2.5684656862        3.4106760140       -5.9162895201  S2        235             1.0000000000
       151        16  SER       HB1             3.2469937881        2.7559515362       -6.4866461324  S2        235             1.0000000000
       152        16  SER       HB2             3.1116789118        4.3435142078       -5.6781992313  S2        235             1.0000000000
       153        16  SER       OG              1.4187931946        3.6786500744       -6.7313062230  S2        235             1.0000000000
       154        16  SER       HG1             0.9700519350        4.5161684085       -6.4295884234  S2        235             1.0000000000
       155        16  SER       QQH7            2.2812410086        2.9095586470       -4.9631473825  S2        235             1.0000000000
       156        17  PNM       S1             -3.0348447517        9.6194308852       -5.9819945408  S2        523             1.0000000000
       157        17  PNM       C2             -1.8109784386        8.3748896713       -6.7015507242  S2        523             1.0000000000
       158        17  PNM       C3             -1.3552303445        7.5415464386       -5.4706792760  S2        523             1.0000000000
       159        17  PNM       N4             -2.5154726622        7.4230554182       -4.5695691747  S2        523             1.0000000000
       160        17  PNM       C5             -3.6513810027        8.3996313132       -4.7960385765  S2        523             1.0000000000
       161        17  PNM       C6             -3.5550149777        8.7729837368       -3.2520515984  S2        523             1.0000000000
       162        17  PNM       C7             -2.3971782500        7.7549986967       -3.2107171261  S2        523             1.0000000000
       163        17  PNM       O8             -1.4997075191        7.4629858311       -2.4097350838  S2        523             1.0000000000
       164        17  PNM       C9             -2.4920675198        7.4840981169       -7.7284277274  S2        523             1.0000000000
       165        17  PNM       C10            -0.6415078982        9.1064673326       -7.3315892222  S2        523             1.0000000000
       166        17  PNM       C11            -0.7774118969        6.1938974124       -5.8516801945  S2        523             1.0000000000
       167        17  PNM       O12            -1.4178526482        5.1338613723       -5.6657241573  S2        523             1.0000000000
       168        17  PNM       O13             0.4547459480        6.2059258884       -6.3530735403  S2        523             1.0000000000
       169        17  PNM       N14            -3.0350464683       10.0987291408       -3.0064670324  S2        523             1.0000000000
       170        17  PNM       C15            -3.5647362252       11.1960448438       -3.5940521891  S2        523             1.0000000000
       171        17  PNM       O16            -4.5970555336       11.1142554990       -4.3232352694  S2        523             1.0000000000
       172        17  PNM       C17            -2.8623299432       12.5102109635       -3.3731536135  S2        523             1.0000000000
       173        17  PNM       C18            -1.9184066750       12.8017570759       -4.5113917560  S2        523             1.0000000000
       174        17  PNM       C19            -0.5893869839       13.1635516577       -4.2492809328  S2        523             1.0000000000
       175        17  PNM       C20             0.2808600082       13.4502795576       -5.3037257433  S2        523             1.0000000000
       176        17  PNM       C21            -0.1643554315       13.3641248102       -6.6240781064  S2        523             1.0000000000
       177        17  PNM       C22            -1.4887600696       13.0060434249       -6.8884347253  S2        523             1.0000000000
       178        17  PNM       C23            -2.3685896867       12.7345114146       -5.8394740386  S2        523             1.0000000000
       179        17  PNM       H24            -0.5533635789        8.1085325358       -4.9427827432  S2        523             1.0000000000
       180        17  PNM       H25            -0.9527416508        9.5973508968       -8.2596721214  S2        523             1.0000000000
       181        17  PNM       H26             0.1633582310        8.4011770245       -7.5693480377  S2        523             1.0000000000
       182        17  PNM       H27            -0.2373020932        9.8739450577       -6.6632039521  S2        523             1.0000000000
       183        17  PNM       H28            -2.8827337507        8.0806352051       -8.5594683184  S2        523             1.0000000000
       184        17  PNM       H29            -3.3260411881        6.9293106184       -7.2813938677  S2        523             1.0000000000
       185        17  PNM       H30            -1.7772547227        6.7565558165       -8.1358622570  S2        523             1.0000000000
       186        17  PNM       H31            -4.5997696203        7.9028637909       -5.0886677428  S2        523             1.0000000000
       187        17  PNM       H32            -4.4693380460        8.5589929052       -2.6490760434  S2        523             1.0000000000
       188        17  PNM       H33            -2.3117377961       12.4987719449       -2.4181774615  S2        523             1.0000000000
       189        17  PNM       H34            -3.6215249096       13.3097698498       -3.3142050311  S2        523             1.0000000000
       190        17  PNM       H35            -0.2365648798       13.2265134814       -3.2121464242  S2        523             1.0000000000
       191        17  PNM       H36             1.3152339388       13.7435564397       -5.0893743658  S2        523             1.0000000000
       192        17  PNM       H37             0.5220206594       13.5849480535       -7.4511277651  S2        523             1.0000000000
       193        17  PNM       H38            -1.8433789749       12.9390028254       -7.9242561416  S2        523             1.0000000000
       194        17  PNM       H39            -3.4147926737       12.4787123694       -6.0479365892  S2        523             1.0000000000
       195        17  PNM       H40            -2.1558368583       10.1722839301       -2.4582199959  S2        523             1.0000000000
       196        18  TIP3      OH2            -4.4698593502        7.5743406922       -0.4168478819  S2        290             1.0000000000
       197        18  TIP3      H1             -5.4592986000        7.5421631079       -0.2507031521  S2        290             1.0000000000
       198        18  TIP3      H2             -4.0201582299        8.2452786921        0.1818789188  S2        290             1.0000000000
       199        19  SER       CB             -2.8747580436        4.9271107101       -2.2299789795  S3        70              1.0000000000
       200        19  SER       HB1            -3.3283371161        4.0539778561       -2.7333940119  S3        70              1.0000000000
       201        19  SER       HB2            -1.9097593935        5.1589040965       -2.7108299363  S3        70              1.0000000000
       202        19  SER       OG             -3.7828258715        6.0354909440       -2.3858226973  S3        70              1.0000000000
       203        19  SER       HG1            -3.8345581622        6.5984329140       -1.5327049562  S3        70              1.0000000000
       204        19  SER       QQH1           -2.7181069011        4.7036302266       -1.1576122594  S3        70              1.0000000000
       205        20  LYS       CD             -6.4119678093        3.3367662670       -1.9930056786  S3        73              1.0000000000
       206        20  LYS       HD1            -6.8983329793        2.7736085440       -2.7958604241  S3        73              1.0000000000
       207        20  LYS       HD2            -5.3657022125        3.4863087123       -2.2901286641  S3        73              1.0000000000
       208        20  LYS       QQH2           -6.4410966779        2.7262009264       -1.0817053413  S3        73              1.0000000000
       209        20  LYS       CE             -7.1067850362        4.6733471583       -1.7861522046  S3        73              1.0000000000
       210        20  LYS       HE1            -7.0688977321        5.0054349373       -0.7310024264  S3        73              1.0000000000
       211        20  LYS       HE2            -8.1691153054        4.6108811563       -2.0742472178  S3        73              1.0000000000
       212        20  LYS       NZ             -6.5030702596        5.7558711595       -2.5546830581  S3        73              1.0000000000
       213        20  LYS       HZ1            -6.7891341960        5.7760573645       -3.5565259044  S3        73              1.0000000000
       214        20  LYS       HZ2            -5.4449671158        5.7250087108       -2.5275656554  S3        73              1.0000000000
       215        20  LYS       HZ3            -6.7854007289        6.6704552609       -2.1029149917  S3        73              1.0000000000
       216        21  SER       CB             -4.4698368064        4.3549413899       -6.4335030571  S3        130             1.0000000000
       217        21  SER       HB1            -4.5087642134        5.2990671517       -6.9913559263  S3        130             1.0000000000
       218        21  SER       HB2            -3.7949503974        3.6594601312       -6.9668028185  S3        130             1.0000000000
       219        21  SER       OG             -3.9435829958        4.5830938560       -5.0994234264  S3        130             1.0000000000
       220        21  SER       HG1            -3.3098529745        5.3523542534       -5.1383385178  S3        130             1.0000000000
       221        21  SER       QQH3           -5.4721367625        3.9045477117       -6.3602232619  S3        130             1.0000000000
       222        22  GLU       CB             -9.9462894643        9.1555610617        0.7914581030  S3        166             1.0000000000
       223        22  GLU       HB1            -9.6307897816        9.7790452045       -0.0543074357  S3        166             1.0000000000
       224        22  GLU       HB2           -10.9970937884        8.8962277580        0.6362086460  S3        166             1.0000000000
       225        22  GLU       QQH4           -9.8388491652        9.7026979051        1.7343075596  S3        166             1.0000000000
       226        22  GLU       CG             -9.1059827371        7.8907818813        0.7815304133  S3        166             1.0000000000
       227        22  GLU       HG1            -9.5669698819        7.1626457942        0.1023428533  S3        166             1.0000000000
       228        22  GLU       HG2            -9.1012891010        7.4139916179        1.7761739924  S3        166             1.0000000000
       229        22  GLU       CD             -7.6775402296        8.1087377336        0.3231025233  S3        166             1.0000000000
       230        22  GLU       OE1            -7.1035675731        9.2062564982        0.4982788065  S3        166             1.0000000000
       231        22  GLU       OE2            -7.0945720573        7.0773741323       -0.2611678511  S3        166             1.0000000000
       232        23  ASN       CB             -2.7925292211       11.7978814740        1.3239794764  S3        170             1.0000000000
       233        23  ASN       HB1            -1.8403375779       11.7825192729        0.7838543187  S3        170             1.0000000000
       234        23  ASN       HB2            -3.3235103136       12.7233009730        1.0766277053  S3        170             1.0000000000
       235        23  ASN       QQH5           -2.6085570539       11.7552972679        2.4041656239  S3        170             1.0000000000
       236        23  ASN       CG             -3.6169656847       10.6001559071        0.9101028421  S3        170             1.0000000000
       237        23  ASN       OD1            -3.1663199443        9.4271185630        1.0324238542  S3        170             1.0000000000
       238        23  ASN       ND2            -4.8425709872       10.8273965395        0.4113221731  S3        170             1.0000000000
       239        23  ASN       HD21           -5.5020691427       10.0413168069        0.2289261877  S3        170             1.0000000000
       240        23  ASN       HD22           -5.1649296951       11.7882001795        0.2154621258  S3        170             1.0000000000
       241        24  LYS       CE             -2.9141246326        1.5552550922       -4.5833851337  S3        234             1.0000000000
       242        24  LYS       HE1            -3.3625828669        1.8206756453       -3.6177507352  S3        234             1.0000000000
       243        24  LYS       HE2            -3.7097652715        1.4713812929       -5.3361531895  S3        234             1.0000000000
       244        24  LYS       NZ             -1.9993420216        2.6124174520       -5.0032207631  S3        234             1.0000000000
       245        24  LYS       HZ1            -1.5110475844        2.3602105080       -5.8955244022  S3        234             1.0000000000
       246        24  LYS       HZ2            -1.2522897233        2.8152073204       -4.3030450116  S3        234             1.0000000000
       247        24  LYS       HZ3            -2.5339515633        3.5216949980       -5.1482477302  S3        234             1.0000000000
       248        24  LYS       QQH6           -2.3684797248        0.6076546927       -4.4849023441  S3        234             1.0000000000
       249        25  SER       CB              2.5696050504        3.4102240718       -5.9165411654  S3        235             1.0000000000
       250        25  SER       HB1             3.2484998669        2.7555837116       -6.4865553694  S3        235             1.0000000000
       251        25  SER       HB2             3.1125236015        4.3432316915       -5.6783928076  S3        235             1.0000000000
       252        25  SER       OG              1.4201866473        3.6777504699       -6.7320028983  S3        235             1.0000000000
       253        25  SER       HG1             0.9707262287        4.5147662785       -6.4299407712  S3        235             1.0000000000
       254        25  SER       QQH7            2.2821858321        2.9092030454       -4.9633798481  S3        235             1.0000000000
       255        26  PNM       S1             -3.0383742562        9.6090589259       -5.9861673667  S3        523             1.0000000000
       256        26  PNM       C2             -1.8117916660        8.3662328715       -6.7027160458  S3        523             1.0000000000
       257        26  PNM       C3             -1.3599478541        7.5323893077       -5.4710772623  S3        523             1.0000000000
       258        26  PNM       N4             -2.5239866994        7.4083232017       -4.5744733805  S3        523             1.0000000000
       259        26  PNM       C5             -3.6565849162        8.3903929681       -4.8003322108  S3        523             1.0000000000
       260        26  PNM       C6             -3.5572196430        8.7654081485       -3.2574661323  S3        523             1.0000000000
       261        26  PNM       C7             -2.4030019535        7.7440840599       -3.2150376600  S3        523             1.0000000000
       262        26  PNM       O8             -1.4987061113        7.4613533201       -2.4186903207  S3        523             1.0000000000
       263        26  PNM       C9             -2.4884264538        7.4761435974       -7.7331321563  S3        523             1.0000000000
       264        26  PNM       C10            -0.6406011702        9.0991743241       -7.3280213260  S3        523             1.0000000000
       265        26  PNM       C11            -0.7771116799        6.1873505962       -5.8529408473  S3        523             1.0000000000
       266        26  PNM       O12            -1.4147319381        5.1250204968       -5.6703931590  S3        523             1.0000000000
       267        26  PNM       O13             0.4558742726        6.2042025021       -6.3522328740  S3        523             1.0000000000
       268        26  PNM       N14            -3.0319618384       10.0892222836       -3.0132516602  S3        523             1.0000000000
       269        26  PNM       C15            -3.5625912222       11.1887679138       -3.5956553876  S3        523             1.0000000000
       270        26  PNM       O16            -4.5975496540       11.1097795256       -4.3213544304  S3        523             1.0000000000
       271        26  PNM       C17            -2.8581349408       12.5015386643       -3.3734272123  S3        523             1.0000000000
       272        26  PNM       C18            -1.9159301230       12.7949492143       -4.5126565716  S3        523             1.0000000000
       273        26  PNM       C19            -0.5875576289       13.1601074061       -4.2518240550  S3        523             1.0000000000
       274        26  PNM       C20             0.2809051085       13.4492831708       -5.3070720713  S3        523             1.0000000000
       275        26  PNM       C21            -0.1654703773       13.3623979575       -6.6269929946  S3        523             1.0000000000
       276        26  PNM       C22            -1.4892185271       13.0009759339       -6.8900967848  S3        523             1.0000000000
       277        26  PNM       C23            -2.3672868868       12.7269392117       -5.8402936768  S3        523             1.0000000000
       278        26  PNM       H24            -0.5618612653        8.1006363676       -4.9385894765  S3        523             1.0000000000
       279        26  PNM       H25            -0.9483508728        9.5888659574       -8.2578791992  S3        523             1.0000000000
       280        26  PNM       H26             0.1664726618        8.3950199872       -7.5614974520  S3        523             1.0000000000
       281        26  PNM       H27            -0.2406823193        9.8679106363       -6.6586287574  S3        523             1.0000000000
       282        26  PNM       H28            -2.8764396991        8.0733222206       -8.5649530777  S3        523             1.0000000000
       283        26  PNM       H29            -3.3236885122        6.9203802478       -7.2898676958  S3        523             1.0000000000
       284        26  PNM       H30            -1.7715686783        6.7495840031       -8.1386929687  S3        523             1.0000000000
       285        26  PNM       H31            -4.6070717870        7.8971028672       -5.0917381589  S3        523             1.0000000000
       286        26  PNM       H32            -4.4720988268        8.5561901901       -2.6538029847  S3        523             1.0000000000
       287        26  PNM       H33            -2.3058996840       12.4875188078       -2.4194175736  S3        523             1.0000000000
       288        26  PNM       H34            -3.6164071604       13.3017670452       -3.3112505732  S3        523             1.0000000000
       289        26  PNM       H35            -0.2338137297       13.2237493269       -3.2150395169  S3        523             1.0000000000
       290        26  PNM       H36             1.3147718142       13.7451379124       -5.0937268706  S3        523             1.0000000000
       291        26  PNM       H37             0.5194972444       13.5851221226       -7.4546917050  S3        523             1.0000000000
       292        26  PNM       H38            -1.8447607111       12.9334531878       -7.9256050369  S3        523             1.0000000000
       293        26  PNM       H39            -3.4130903387       12.4686494719       -6.0478010902  S3        523             1.0000000000
       294        26  PNM       H40            -2.1522459470       10.1604263923       -2.4654406460  S3        523             1.0000000000
       295        27  TIP3      OH2            -4.4694397887        7.5657460226       -0.4147615814  S3        290             1.0000000000
       296        27  TIP3      H1             -5.4602621491        7.5323164582       -0.2487809933  S3        290             1.0000000000
       297        27  TIP3      H2             -4.0203390122        8.2402913934        0.1809955672  S3        290             1.0000000000
       298        28  SER       CB             -2.8758315120        4.9334060294       -2.2278013045  S4        70              1.0000000000
       299        28  SER       HB1            -3.3349853718        4.0625287055       -2.7303842387  S4        70              1.0000000000
       300        28  SER       HB2            -1.9102522712        5.1601620086       -2.7098806820  S4        70              1.0000000000
       301        28  SER       OG             -3.7771978213        6.0476160580       -2.3831723142  S4        70              1.0000000000
       302        28  SER       HG1            -3.8401052018        6.6054200716       -1.5239920866  S4        70              1.0000000000
       303        28  SER       QQH1           -2.7193343314        4.7101006646       -1.1555146778  S4        70              1.0000000000
       304        29  LYS       CD             -6.4007805802        3.3392289063       -1.9963179128  S4        73              1.0000000000
       305        29  LYS       HD1            -6.8941543934        2.7788486455       -2.7969593306  S4        73              1.0000000000
       306        29  LYS       HD2            -5.3542662619        3.4805628249       -2.2967911308  S4        73              1.0000000000
       307        29  LYS       QQH2           -6.4318508535        2.7303074831       -1.0841069998  S4        73              1.0000000000
       308        29  LYS       CE             -7.0844559686        4.6813385556       -1.7887066352  S4        73              1.0000000000
       309        29  LYS       HE1            -7.0275181693        5.0235263846       -0.7375341762  S4        73              1.0000000000
       310        29  LYS       HE2            -8.1518163072        4.6228396593       -2.0591512978  S4        73              1.0000000000
       311        29  LYS       NZ             -6.4871300716        5.7521879862       -2.5780297340  S4        73              1.0000000000
       312        29  LYS       HZ1            -6.7698373125        5.7483989907       -3.5809672362  S4        73              1.0000000000
       313        29  LYS       HZ2            -5.4282066477        5.7301167690       -2.5459937341  S4        73              1.0000000000
       314        29  LYS       HZ3            -6.7771832142        6.6750089958       -2.1533692645  S4        73              1.0000000000
       315        30  SER       CB             -4.4673109432        4.3551438362       -6.4306998299  S4        130             1.0000000000
       316        30  SER       HB1            -4.5036675531        5.2970729055       -6.9923459196  S4        130             1.0000000000
       317        30  SER       HB2            -3.7902250275        3.6576607648       -6.9584717753  S4        130             1.0000000000
       318        30  SER       OG             -3.9464936644        4.5884320955       -5.0948103187  S4        130             1.0000000000
       319        30  SER       HG1            -3.3166287249        5.3613912885       -5.1324855062  S4        130             1.0000000000
       320        30  SER       QQH3           -5.4699739974        3.9050850767       -6.3598443030  S4        130             1.0000000000
       321        31  GLU       CB             -9.9448913408        9.1554922994        0.7911156781  S4        166             1.0000000000
       322        31  GLU       HB1            -9.6294942506        9.7794748235       -0.0540333462  S4        166             1.0000000000
       323        31  GLU       HB2           -10.9953434783        8.8954594323        0.6352450645  S4        166             1.0000000000
       324        31  GLU       QQH4           -9.8385124812        9.7024828900        1.7338567785  S4        166             1.0000000000
       325        31  GLU       CG             -9.1032612203        7.8916823934        0.7814191000  S4        166             1.0000000000
       326        31  GLU       HG1            -9.5600191455        7.1656227890        0.0970937340  S4        166             1.0000000000
       327        31  GLU       HG2            -9.1038448561        7.4115335615        1.7744514952  S4        166             1.0000000000
       328        31  GLU       CD             -7.6723375018        8.1114384630        0.3310555730  S4        166             1.0000000000
       329        31  GLU       OE1            -7.1030909896        9.2119270922        0.5061024615  S4        166             1.0000000000
       330        31  GLU       OE2            -7.0845842132        7.0799936096       -0.2469573714  S4        166             1.0000000000
       331        32  ASN       CB             -2.7881709384       11.7924508579        1.3230060263  S4        170             1.0000000000
       332        32  ASN       HB1            -1.8345181835       11.7735064282        0.7855788975  S4        170             1.0000000000
       333        32  ASN       HB2            -3.3159375828       12.7190119492        1.0728895764  S4        170             1.0000000000
       334        32  ASN       QQH5           -2.6076949550       11.7505264540        2.4038575468  S4        170             1.0000000000
       335        32  ASN       CG             -3.6154172611       10.5968239181        0.9079289872  S4        170             1.0000000000
       336        32  ASN       OD1            -3.1669670926        9.4223832905        1.0269513147  S4        170             1.0000000000
       337        32  ASN       ND2            -4.8409271624       10.8273698793        0.4109264783  S4        170             1.0000000000
       338        32  ASN       HD21           -5.5033236338       10.0428918662        0.2307103410  S4        170             1.0000000000
       339        32  ASN       HD22           -5.1623886411       11.7891554502        0.2182299295  S4        170             1.0000000000
       340        33  LYS       CE             -2.9152119975        1.5570728731       -4.5817346812  S4        234             1.0000000000
       341        33  LYS       HE1            -3.3637654472        1.8212346975       -3.6157890542  S4        234             1.0000000000
       342        33  LYS       HE2            -3.7108473613        1.4736680738       -5.3345670509  S4        234             1.0000000000
       343        33  LYS       NZ             -2.0008843547        2.6149884285       -5.0004506805  S4        234             1.0000000000
       344        33  LYS       HZ1            -1.5133435365        2.3645331640       -5.8936824661  S4        234             1.0000000000
       345        33  LYS       HZ2            -1.2527858266        2.8161418267       -4.3009282523  S4        234             1.0000000000
       346        33  LYS       HZ3            -2.5345514379        3.5249717038       -5.1434796129  S4        234             1.0000000000
       347        33  LYS       QQH6           -2.3691709521        0.6095811742       -4.4843875140  S4        234             1.0000000000
       348        34  SER       CB              2.5707001907        3.4098014190       -5.9168113142  S4        235             1.0000000000
       349        34  SER       HB1             3.2499501909        2.7552397948       -6.4864995015  S4        235             1.0000000000
       350        34  SER       HB2             3.1133361156        4.3429559625       -5.6785772887  S4        235             1.0000000000
       351        34  SER       OG              1.4215138013        3.6769024814       -6.7326829797  S4        235             1.0000000000
       352        34  SER       HG1             0.9713801164        4.5134331770       -6.4303059139  S4        235             1.0000000000
       353        34  SER       QQH7            2.2830979601        2.9088871294       -4.9636403781  S4        235             1.0000000000
       354        35  PNM       S1             -3.0416726609        9.5990599937       -5.9902653722  S4        523             1.0000000000
       355        35  PNM       C2             -1.8125589995        8.3578160437       -6.7037534208  S4        523             1.0000000000
       356        35  PNM       C3             -1.3645944146        7.5234453909       -5.4713624884  S4        523             1.0000000000
       357        35  PNM       N4             -2.5323838704        7.3938438278       -4.5791954049  S4        523             1.0000000000
       358        35  PNM       C5             -3.6616383520        8.3813861235       -4.8044762201  S4        523             1.0000000000
       359        35  PNM       C6             -3.5594310714        8.7580396252       -3.2627200162  S4        523             1.0000000000
       360        35  PNM       C7             -2.4088562502        7.7332980562       -3.2190361781  S4        523             1.0000000000
       361        35  PNM       O8             -1.4978331846        7.4597512657       -2.4273886117  S4        523             1.0000000000
       362        35  PNM       C9             -2.4848797910        7.4684405491       -7.7376117463  S4        523             1.0000000000
       363        35  PNM       C10            -0.6396861632        9.0920667555       -7.3244485641  S4        523             1.0000000000
       364        35  PNM       C11            -0.7767513716        6.1810163731       -5.8541405117  S4        523             1.0000000000
       365        35  PNM       O12            -1.4115022155        5.1164107522       -5.6749649703  S4        523             1.0000000000
       366        35  PNM       O13             0.4570333885        6.2026347756       -6.3513978419  S4        523             1.0000000000
       367        35  PNM       N14            -3.0289509769       10.0799340331       -3.0198373161  S4        523             1.0000000000
       368        35  PNM       C15            -3.5605232567       11.1816738978       -3.5971036560  S4        523             1.0000000000
       369        35  PNM       O16            -4.5982238938       11.1054967731       -4.3191517721  S4        523             1.0000000000
       370        35  PNM       C17            -2.8540057387       12.4930641057       -3.3736785441  S4        523             1.0000000000
       371        35  PNM       C18            -1.9134776412       12.7883384284       -4.5138524650  S4        523             1.0000000000
       372        35  PNM       C19            -0.5857463936       13.1568000944       -4.2542484075  S4        523             1.0000000000
       373        35  PNM       C20             0.2809680872       13.4483993700       -5.3102750094  S4        523             1.0000000000
       374        35  PNM       C21            -0.1665443214       13.3607913596       -6.6297730071  S4        523             1.0000000000
       375        35  PNM       C22            -1.4896509179       12.9961575087       -6.8916523450  S4        523             1.0000000000
       376        35  PNM       C23            -2.3659861953       12.7196331077       -5.8410479192  S4        523             1.0000000000
       377        35  PNM       H24            -0.5702641499        8.0928707780       -4.9343131199  S4        523             1.0000000000
       378        35  PNM       H25            -0.9440399101        9.5804928982       -8.2560644024  S4        523             1.0000000000
       379        35  PNM       H26             0.1695128814        8.3889996239       -7.5536839709  S4        523             1.0000000000
       380        35  PNM       H27            -0.2439795180        9.8620822270       -6.6541309509  S4        523             1.0000000000
       381        35  PNM       H28            -2.8702437065        8.0662704108       -8.5702098321  S4        523             1.0000000000
       382        35  PNM       H29            -3.3214146588        6.9117232750       -7.2980455773  S4        523             1.0000000000
       383        35  PNM       H30            -1.7660588585        6.7428081211       -8.1413283101  S4        523             1.0000000000
       384        35  PNM       H31            -4.6142024930        7.8916020595       -5.0947635035  S4        523             1.0000000000
       385        35  PNM       H32            -4.4750172225        8.5536282229       -2.6585172297  S4        523             1.0000000000
       386        35  PNM       H33            -2.3001667764       12.4765577549       -2.4206399688  S4        523             1.0000000000
       387        35  PNM       H34            -3.6113495581       13.2939309204       -3.3082615442  S4        523             1.0000000000
       388        35  PNM       H35            -0.2311085407       13.2210632882       -3.2177842208  S4        523             1.0000000000
       389        35  PNM       H36             1.3143690025       13.7466957633       -5.0979183498  S4        523             1.0000000000
       390        35  PNM       H37             0.5170301180       13.5853149326       -7.4581197247  S4        523             1.0000000000
       391        35  PNM       H38            -1.8460908313       12.9281126603       -7.9268235746  S4        523             1.0000000000
       392        35  PNM       H39            -3.4113790986       12.4589031179       -6.0476257267  S4        523             1.0000000000
       393        35  PNM       H40            -2.1486315482       10.1488027393       -2.4726066112  S4        523             1.0000000000
       394        36  TIP3      OH2            -4.4696467235        7.5571247473       -0.4131077963  S4        290             1.0000000000
       395        36  TIP3      H1             -5.4620399250        7.5220511776       -0.2469376734  S4        290             1.0000000000
       396        36  TIP3      H2             -4.0209119319        8.2351834340        0.1796702799  S4        290             1.0000000000
       397        37  SER       CB             -2.8776084855        4.9400267871       -2.2253633493  S5        70              1.0000000000
       398        37  SER       HB1            -3.3426127173        4.0715286922       -2.7271245085  S5        70              1.0000000000
       399        37  SER       HB2            -1.9116440979        5.1617954768       -2.7090625772  S5        70              1.0000000000
       400        37  SER       OG             -3.7721364242        6.0603209121       -2.3794846157  S5        70              1.0000000000
       401        37  SER       HG1            -3.8474965177        6.6134519071       -1.5139850858  S5        70              1.0000000000
       402        37  SER       QQH1           -2.7206526134        4.7164855757       -1.1533120667  S5        70              1.0000000000
       403        38  LYS       CD             -6.3899502630        3.3413349898       -1.9998451992  S5        73              1.0000000000
       404        38  LYS       HD1            -6.8906184867        2.7835898922       -2.7979489276  S5        73              1.0000000000
       405        38  LYS       HD2            -5.3433494491        3.4738898267       -2.3039248328  S5        73              1.0000000000
       406        38  LYS       QQH2           -6.4229113492        2.7345168956       -1.0864039532  S5        73              1.0000000000
       407        38  LYS       CE             -7.0619288994        4.6893944475       -1.7922555577  S5        73              1.0000000000
       408        38  LYS       HE1            -6.9865092760        5.0417766348       -0.7454303303  S5        73              1.0000000000
       409        38  LYS       HE2            -8.1339362342        4.6352966696       -2.0457438889  S5        73              1.0000000000
       410        38  LYS       NZ             -6.4701574989        5.7475366325       -2.6025675906  S5        73              1.0000000000
       411        38  LYS       HZ1            -6.7476457450        5.7179544061       -3.6063976022  S5        73              1.0000000000
       412        38  LYS       HZ2            -5.4105629496        5.7348063907       -2.5641489545  S5        73              1.0000000000
       413        38  LYS       HZ3            -6.7689147473        6.6788452099       -2.2075845760  S5        73              1.0000000000
       414        39  SER       CB             -4.4650072825        4.3553619316       -6.4278941339  S5        130             1.0000000000
       415        39  SER       HB1            -4.4989467512        5.2952295645       -6.9930700908  S5        130             1.0000000000
       416        39  SER       HB2            -3.7858073822        3.6560529769       -6.9504324443  S5        130             1.0000000000
       417        39  SER       OG             -3.9493708360        4.5935132373       -5.0902835864  S5        130             1.0000000000
       418        39  SER       HG1            -3.3236986430        5.3705333475       -5.1265572466  S5        130             1.0000000000
       419        39  SER       QQH3           -5.4680064758        3.9056392930       -6.3593638931  S5        130             1.0000000000
       420        40  GLU       CB             -9.9437937816        9.1555042418        0.7907424443  S5        166             1.0000000000
       421        40  GLU       HB1            -9.6284790065        9.7800055999       -0.0538938385  S5        166             1.0000000000
       422        40  GLU       HB2           -10.9939874221        8.8945302696        0.6343355341  S5        166             1.0000000000
       423        40  GLU       QQH4           -9.8382819268        9.7022553748        1.7335258250  S5        166             1.0000000000
       424        40  GLU       CG             -9.1005734041        7.8928312375        0.7811733283  S5        166             1.0000000000
       425        40  GLU       HG1            -9.5526204584        7.1690048461        0.0913363875  S5        166             1.0000000000
       426        40  GLU       HG2            -9.1066989395        7.4088092149        1.7723272058  S5        166             1.0000000000
       427        40  GLU       CD             -7.6670623977        8.1147311050        0.3396335199  S5        166             1.0000000000
       428        40  GLU       OE1            -7.1028602921        9.2184234404        0.5137356386  S5        166             1.0000000000
       429        40  GLU       OE2            -7.0736600713        7.0829226609       -0.2303881213  S5        166             1.0000000000
       430        41  ASN       CB             -2.7838853822       11.7871149407        1.3220695831  S5        170             1.0000000000
       431        41  ASN       HB1            -1.8287662819       11.7646565024        0.7873897882  S5        170             1.0000000000
       432        41  ASN       HB2            -3.3084992624       12.7148804116        1.0692607818  S5        170             1.0000000000
       433        41  ASN       QQH5           -2.6069016198       11.7458296234        2.4035544545  S5        170             1.0000000000
       434        41  ASN       CG             -3.6138453651       10.5935106623        0.9056813058  S5        170             1.0000000000
       435        41  ASN       OD1            -3.1679433149        9.4174990664        1.0211900443  S5        170             1.0000000000
       436        41  ASN       ND2            -4.8391674772       10.8275500707        0.4103215875  S5        170             1.0000000000
       437        41  ASN       HD21           -5.5045512319       10.0448962354        0.2320352005  S5        170             1.0000000000
       438        41  ASN       HD22           -5.1595655022       11.7902507818        0.2205932441  S5        170             1.0000000000
       439        42  LYS       CE             -2.9162764381        1.5588291669       -4.5801228743  S5        234             1.0000000000
       440        42  LYS       HE1            -3.3649406047        1.8217403201       -3.6138879051  S5        234             1.0000000000
       441        42  LYS       HE2            -3.7118969530        1.4758885126       -5.3330427761  S5        234             1.0000000000
       442        42  LYS       NZ             -2.0024038694        2.6175095167       -4.9976859765  S5        234             1.0000000000
       443        42  LYS       HZ1            -1.5155742010        2.3688052439       -5.8918249723  S5        234             1.0000000000
       444        42  LYS       HZ2            -1.2533015747        2.8170570380       -4.2987975467  S5        234             1.0000000000
       445        42  LYS       HZ3            -2.5351417481        3.5281813144       -5.1387816985  S5        234             1.0000000000
       446        42  LYS       QQH6           -2.3698181551        0.6114541227       -4.4838916376  S5        234             1.0000000000
       447        43  SER       CB              2.5717394703        3.4094176056       -5.9170954665  S5        235             1.0000000000
       448        43  SER       HB1             3.2513200446        2.7549240023       -6.4864845565  S5        235             1.0000000000
       449        43  SER       HB2             3.1141070819        4.3427011822       -5.6787614740  S5        235             1.0000000000
       450        43  SER       OG              1.4227728909        3.6761277790       -6.7333380330  S5        235             1.0000000000
       451        43  SER       HG1             0.9720071483        4.5122049350       -6.4306853075  S5        235             1.0000000000
       452        43  SER       QQH7            2.2839632280        2.9086126351       -4.9639362146  S5        235             1.0000000000
       453        44  PNM       S1             -3.0448674408        9.5893376234       -5.9941236378  S5        523             1.0000000000
       454        44  PNM       C2             -1.8132541331        8.3497031422       -6.7045969320  S5        523             1.0000000000
       455        44  PNM       C3             -1.3691730149        7.5147870732       -5.4714250928  S5        523             1.0000000000
       456        44  PNM       N4             -2.5406902319        7.3796565069       -4.5836678029  S5        523             1.0000000000
       457        44  PNM       C5             -3.6664703335        8.3727289309       -4.8084464077  S5        523             1.0000000000
       458        44  PNM       C6             -3.5616947543        8.7509607434       -3.2678167169  S5        523             1.0000000000
       459        44  PNM       C7             -2.4148660325        7.7226297826       -3.2225690509  S5        523             1.0000000000
       460        44  PNM       O8             -1.4971445136        7.4582944048       -2.4357260335  S5        523             1.0000000000
       461        44  PNM       C9             -2.4814511578        7.4610625890       -7.7417865092  S5        523             1.0000000000
       462        44  PNM       C10            -0.6387484006        9.0851806652       -7.3208662021  S5        523             1.0000000000
       463        44  PNM       C11            -0.7763744372        6.1749746101       -5.8552173603  S5        523             1.0000000000
       464        44  PNM       O12            -1.4082131869        5.1081213060       -5.6794069506  S5        523             1.0000000000
       465        44  PNM       O13             0.4581736810        6.2012748890       -6.3505859991  S5        523             1.0000000000
       466        44  PNM       N14            -3.0260923969       10.0709387505       -3.0261601493  S5        523             1.0000000000
       467        44  PNM       C15            -3.5585452163       11.1748237954       -3.5983823230  S5        523             1.0000000000
       468        44  PNM       O16            -4.5990877030       11.1014860857       -4.3166120930  S5        523             1.0000000000
       469        44  PNM       C17            -2.8499598134       12.4848460824       -3.3739055627  S5        523             1.0000000000
       470        44  PNM       C18            -1.9110687017       12.7819885393       -4.5149669536  S5        523             1.0000000000
       471        44  PNM       C19            -0.5839712522       13.1536453156       -4.2565375781  S5        523             1.0000000000
       472        44  PNM       C20             0.2810444894       13.4476012811       -5.3133107062  S5        523             1.0000000000
       473        44  PNM       C21            -0.1675514626       13.3592912973       -6.6324021812  S5        523             1.0000000000
       474        44  PNM       C22            -1.4900425916       12.9916119756       -6.8930889783  S5        523             1.0000000000
       475        44  PNM       C23            -2.3646919036       12.7126571510       -5.8417251478  S5        523             1.0000000000
       476        44  PNM       H24            -0.5785594455        8.0853331873       -4.9298713696  S5        523             1.0000000000
       477        44  PNM       H25            -0.9398505749        9.5722792683       -8.2542331788  S5        523             1.0000000000
       478        44  PNM       H26             0.1724833913        8.3831572908       -7.5459361521  S5        523             1.0000000000
       479        44  PNM       H27            -0.2471639000        9.8565396356       -6.6497431262  S5        523             1.0000000000
       480        44  PNM       H28            -2.8641784935        8.0595806617       -8.5751621758  S5        523             1.0000000000
       481        44  PNM       H29            -3.3192316538        6.9034393008       -7.3058266768  S5        523             1.0000000000
       482        44  PNM       H30            -1.7607839325        6.7363058447       -8.1436811889  S5        523             1.0000000000
       483        44  PNM       H31            -4.6210901215        7.8864896952       -5.0977189893  S5        523             1.0000000000
       484        44  PNM       H32            -4.4781611893        8.5514069763       -2.6633038889  S5        523             1.0000000000
       485        44  PNM       H33            -2.2945790639       12.4659803225       -2.4218600187  S5        523             1.0000000000
       486        44  PNM       H34            -3.6063771486       13.2863103102       -3.3052336961  S5        523             1.0000000000
       487        44  PNM       H35            -0.2284701078       13.2184694617       -3.2203772065  S5        523             1.0000000000
       488        44  PNM       H36             1.3139986934       13.7481996643       -5.1018936180  S5        523             1.0000000000
       489        44  PNM       H37             0.5146805590       13.5855442413       -7.4613747522  S5        523             1.0000000000
       490        44  PNM       H38            -1.8473484506       12.9230571291       -7.9279004329  S5        523             1.0000000000
       491        44  PNM       H39            -3.4096655263       12.4495753208       -6.0473835431  S5        523             1.0000000000
       492        44  PNM       H40            -2.1450193077       10.1374198584       -2.4797417895  S5        523             1.0000000000
       493        45  TIP3      OH2            -4.4708003029        7.5481648517       -0.4120622760  S5        290             1.0000000000
       494        45  TIP3      H1             -5.4649212270        7.5111462796       -0.2452429399  S5        290             1.0000000000
       495        45  TIP3      H2             -4.0221775460        8.2298806320        0.1776943527  S5        290             1.0000000000
       496        46  SER       CB             -2.8803805945        4.9471126077       -2.2226099013  S6        70              1.0000000000
       497        46  SER       HB1            -3.3513546054        4.0811434178       -2.7237210342  S6        70              1.0000000000
       498        46  SER       HB2            -1.9144233679        5.1639524812       -2.7085478050  S6        70              1.0000000000
       499        46  SER       OG             -3.7679483122        6.0738493110       -2.3743510101  S6        70              1.0000000000
       500        46  SER       HG1            -3.8577003291        6.6231051825       -1.5020795102  S6        70              1.0000000000
       501        46  SER       QQH1           -2.7220891132        4.7226317191       -1.1510173551  S6        70              1.0000000000
       502        47  LYS       CD             -6.3794150415        3.3429666394       -2.0036084844  S6        73              1.0000000000
       503        47  LYS       HD1            -6.8875824783        2.7877753994       -2.7988236318  S6        73              1.0000000000
       504        47  LYS       HD2            -5.3328203054        3.4661873875       -2.3115645407  S6        73              1.0000000000
       505        47  LYS       QQH2           -6.4143936485        2.7386953215       -1.0886189459  S6        73              1.0000000000
       506        47  LYS       CE             -7.0392022560        4.6973204446       -1.7970281696  S6        73              1.0000000000
       507        47  LYS       HE1            -6.9463913144        5.0596962236       -0.7548133042  S6        73              1.0000000000
       508        47  LYS       HE2            -8.1152350721        4.6482190203       -2.0346915582  S6        73              1.0000000000
       509        47  LYS       NZ             -6.4517456911        5.7418536788       -2.6279528608  S6        73              1.0000000000
       510        47  LYS       HZ1            -6.7219020541        5.6852124295       -3.6325533892  S6        73              1.0000000000
       511        47  LYS       HZ2            -5.3915172821        5.7391387929       -2.5813584317  S6        73              1.0000000000
       512        47  LYS       HZ3            -6.7601427118        6.6812628428       -2.2647356545  S6        73              1.0000000000
       513        48  SER       CB             -4.4629914108        4.3556209278       -6.4251223259  S6        130             1.0000000000
       514        48  SER       HB1            -4.4946335451        5.2935866268       -6.9934653846  S6        130             1.0000000000
       515        48  SER       HB2            -3.7817622792        3.6547314612       -6.9428003760  S6        130             1.0000000000
       516        48  SER       OG             -3.9522533743        4.5981750731       -5.0858614089  S6        130             1.0000000000
       517        48  SER       HG1            -3.3313622647        5.3797663603       -5.1204397394  S6        130             1.0000000000
       518        48  SER       QQH3           -5.4663206189        3.9062171539       -6.3588685811  S6        130             1.0000000000
       519        49  GLU       CB             -9.9429491632        9.1556428450        0.7903199793  S6        166             1.0000000000
       520        49  GLU       HB1            -9.6278133355        9.7806926613       -0.0541000071  S6        166             1.0000000000
       521        49  GLU       HB2           -10.9929676364        8.8933482859        0.6335171045  S6        166             1.0000000000
       522        49  GLU       QQH4           -9.8381822218        9.7020016712        1.7334839201  S6        166             1.0000000000
       523        49  GLU       CG             -9.0978890705        7.8941706848        0.7806412023  S6        166             1.0000000000
       524        49  GLU       HG1            -9.5447245692        7.1727171024        0.0848714921  S6        166             1.0000000000
       525        49  GLU       HG2            -9.1097863864        7.4057460668        1.7696475090  S6        166             1.0000000000
       526        49  GLU       CD             -7.6616867680        8.1187297496        0.3487514511  S6        166             1.0000000000
       527        49  GLU       OE1            -7.1029803562        9.2257513156        0.5211423611  S6        166             1.0000000000
       528        49  GLU       OE2            -7.0613817526        7.0864252497       -0.2115277455  S6        166             1.0000000000
       529        50  ASN       CB             -2.7796948261       11.7819031788        1.3212197745  S6        170             1.0000000000
       530        50  ASN       HB1            -1.8231344093       11.7561269645        0.7892705634  S6        170             1.0000000000
       531        50  ASN       HB2            -3.3012465610       12.7108313421        1.0658054184  S6        170             1.0000000000
       532        50  ASN       QQH5           -2.6061674788       11.7412548548        2.4032977074  S6        170             1.0000000000
       533        50  ASN       CG             -3.6122582100       10.5902591534        0.9033604665  S6        170             1.0000000000
       534        50  ASN       OD1            -3.1692408648        9.4125240150        1.0151393899  S6        170             1.0000000000
       535        50  ASN       ND2            -4.8372128810       10.8280362481        0.4094705237  S6        170             1.0000000000
       536        50  ASN       HD21           -5.5055922409       10.0474029271        0.2326842357  S6        170             1.0000000000
       537        50  ASN       HD22           -5.1563563379       11.7915803417        0.2223419808  S6        170             1.0000000000
       538        51  LYS       CE             -2.9173281658        1.5605293618       -4.5785559696  S6        234             1.0000000000
       539        51  LYS       HE1            -3.3661205820        1.8221622065       -3.6120317525  S6        234             1.0000000000
       540        51  LYS       HE2            -3.7129129954        1.4780311684       -5.3315880145  S6        234             1.0000000000
       541        51  LYS       NZ             -2.0039172908        2.6200039281       -4.9949228953  S6        234             1.0000000000
       542        51  LYS       HZ1            -1.5177597974        2.3730584129       -5.8899298618  S6        234             1.0000000000
       543        51  LYS       HZ2            -1.2538426498        2.8179806939       -4.2966240832  S6        234             1.0000000000
       544        51  LYS       HZ3            -2.5357709879        3.5313409504       -5.1341317304  S6        234             1.0000000000
       545        51  LYS       QQH6           -2.3704257306        0.6132960249       -4.4834246664  S6        234             1.0000000000
       546        52  SER       CB              2.5727005565        3.4090980468       -5.9173896664  S6        235             1.0000000000
       547        52  SER       HB1             3.2525849030        2.7546577261       -6.4865102232  S6        235             1.0000000000
       548        52  SER       HB2             3.1148376159        4.3424876792       -5.6789581186  S6        235             1.0000000000
       549        52  SER       OG              1.4239235372        3.6754916671       -6.7339667882  S6        235             1.0000000000
       550        52  SER       HG1             0.9725828536        4.5111559664       -6.4310632300  S6        235             1.0000000000
       551        52  SER       QQH7            2.2847642877        2.9083705086       -4.9642562913  S6        235             1.0000000000
       552        53  PNM       S1             -3.0476831094        9.5803763564       -5.9979065136  S6        523             1.0000000000
       553        53  PNM       C2             -1.8138701914        8.3419893646       -6.7051929641  S6        523             1.0000000000
       554        53  PNM       C3             -1.3736670157        7.5065097507       -5.4711971522  S6        523             1.0000000000
       555        53  PNM       N4             -2.5488848387        7.3658475180       -4.5877913569  S6        523             1.0000000000
       556        53  PNM       C5             -3.6710348670        8.3645250849       -4.8121946865  S6        523             1.0000000000
       557        53  PNM       C6             -3.5640179629        8.7442723398       -3.2727811955  S6        523             1.0000000000
       558        53  PNM       C7             -2.4211287348        7.7120825011       -3.2255348632  S6        523             1.0000000000
       559        53  PNM       O8             -1.4966593590        7.4572013931       -2.4435885643  S6        523             1.0000000000
       560        53  PNM       C9             -2.4781594003        7.4540883845       -7.7455684285  S6        523             1.0000000000
       561        53  PNM       C10            -0.6377917624        9.0785970271       -7.3172992040  S6        523             1.0000000000
       562        53  PNM       C11            -0.7760171951        6.1693223071       -5.8561358205  S6        523             1.0000000000
       563        53  PNM       O12            -1.4049451692        5.1002619636       -5.6837189254  S6        523             1.0000000000
       564        53  PNM       O13             0.4592547799        6.2001875223       -6.3498329397  S6        523             1.0000000000
       565        53  PNM       N14            -3.0234375012       10.0623233639       -3.0321367067  S6        523             1.0000000000
       566        53  PNM       C15            -3.5566510109       11.1683181962       -3.5994973592  S6        523             1.0000000000
       567        53  PNM       O16            -4.6001010186       11.0978552561       -4.3137705710  S6        523             1.0000000000
       568        53  PNM       C17            -2.8460229651       12.4769953655       -3.3740703703  S6        523             1.0000000000
       569        53  PNM       C18            -1.9087431085       12.7759967057       -4.5159803608  S6        523             1.0000000000
       570        53  PNM       C19            -0.5822565727       13.1506786077       -4.2586732877  S6        523             1.0000000000
       571        53  PNM       C20             0.2811218498       13.4468772849       -5.3161540478  S6        523             1.0000000000
       572        53  PNM       C21            -0.1684913500       13.3579110240       -6.6348588435  S6        523             1.0000000000
       573        53  PNM       C22            -1.4904053539       12.9873831259       -6.8944043688  S6        523             1.0000000000
       574        53  PNM       C23            -2.3634349633       12.7061006365       -5.8423168085  S6        523             1.0000000000
       575        53  PNM       H24            -0.5867716169        8.0780904604       -4.9252140804  S6        523             1.0000000000
       576        53  PNM       H25            -0.9358405914        9.5642856150       -8.2524036790  S6        523             1.0000000000
       577        53  PNM       H26             0.1753992242        8.3775215375       -7.5383040145  S6        523             1.0000000000
       578        53  PNM       H27            -0.2501980059        9.8513477384       -6.6454867359  S6        523             1.0000000000
       579        53  PNM       H28            -2.8582483383        8.0532815753       -8.5796982453  S6        523             1.0000000000
       580        53  PNM       H29            -3.3171811256        6.8956072492       -7.3131517984  S6        523             1.0000000000
       581        53  PNM       H30            -1.7557712428        6.7301174804       -8.1457301958  S6        523             1.0000000000
       582        53  PNM       H31            -4.6276668055        7.8818158300       -5.1005859495  S6        523             1.0000000000
       583        53  PNM       H32            -4.4815272697        8.5496302473       -2.6683498542  S6        523             1.0000000000
       584        53  PNM       H33            -2.2891257087       12.4558309926       -2.4230408666  S6        523             1.0000000000
       585        53  PNM       H34            -3.6015658913       13.2789819883       -3.3021693021  S6        523             1.0000000000
       586        53  PNM       H35            -0.2259151615       13.2159829825       -3.2228256673  S6        523             1.0000000000
       587        53  PNM       H36             1.3136288836       13.7496341132       -5.1056179910  S6        523             1.0000000000
       588        53  PNM       H37             0.5124800099       13.5858288719       -7.4644147467  S6        523             1.0000000000
       589        53  PNM       H38            -1.8485317280       12.9183448834       -7.9288860176  S6        523             1.0000000000
       590        53  PNM       H39            -3.4079969796       12.4407320664       -6.0470763081  S6        523             1.0000000000
       591        53  PNM       H40            -2.1414020820       10.1262508514       -2.4869002230  S6        523             1.0000000000
       592        54  TIP3      OH2            -4.4735401675        7.5385139522       -0.4120010395  S6        290             1.0000000000
       593        54  TIP3      H1             -5.4697353342        7.4992823033       -0.2437663381  S6        290             1.0000000000
       594        54  TIP3      H2             -4.0246441621        8.2239307090        0.1745398590  S6        290             1.0000000000
       595        55  SER       CB             -2.8843752769        4.9547676206       -2.2195558614  S7        70              1.0000000000
       596        55  SER       HB1            -3.3612855926        4.0916270671       -2.7203591523  S7        70              1.0000000000
       597        55  SER       HB2            -1.9190624785        5.1668783201       -2.7085001556  S7        70              1.0000000000
       598        55  SER       OG             -3.7650425091        6.0884275301       -2.3673053046  S7        70              1.0000000000
       599        55  SER       HG1            -3.8724613630        6.6356282215       -1.4873003633  S7        70              1.0000000000
       600        55  SER       QQH1           -2.7236658116        4.7281948673       -1.1487738074  S7        70              1.0000000000
       601        56  LYS       CD             -6.3691222082        3.3439810665       -2.0076879851  S7        73              1.0000000000
       602        56  LYS       HD1            -6.8848698621        2.7913005768       -2.7997195309  S7        73              1.0000000000
       603        56  LYS       HD2            -5.3225541418        3.4574394458       -2.3195679149  S7        73              1.0000000000
       604        56  LYS       QQH2           -6.4063467640        2.7427498380       -1.0908606092  S7        73              1.0000000000
       605        56  LYS       CE             -7.0163531034        4.7048417444       -1.8031872411  S7        73              1.0000000000
       606        56  LYS       HE1            -6.9078585993        5.0765209745       -0.7657007640  S7        73              1.0000000000
       607        56  LYS       HE2            -8.0957400976        4.6614557315       -2.0267070330  S7        73              1.0000000000
       608        56  LYS       NZ             -6.4313119291        5.7351235741       -2.6535742210  S7        73              1.0000000000
       609        56  LYS       HZ1            -6.6917511439        5.6508156387       -3.6587759023  S7        73              1.0000000000
       610        56  LYS       HZ2            -5.3703578253        5.7433982730       -2.5965112713  S7        73              1.0000000000
       611        56  LYS       HZ3            -6.7504211697        6.6817298549       -2.3234033380  S7        73              1.0000000000
       612        57  SER       CB             -4.4612665945        4.3559559995       -6.4224323467  S7        130             1.0000000000
       613        57  SER       HB1            -4.4907034472        5.2922140801       -6.9935023661  S7        130             1.0000000000
       614        57  SER       HB2            -3.7781266150        3.6538376588       -6.9357011307  S7        130             1.0000000000
       615        57  SER       OG             -3.9550990210        4.6022370971       -5.0815952571  S7        130             1.0000000000
       616        57  SER       HG1            -3.3401050869        5.3892525527       -5.1138673078  S7        130             1.0000000000
       617        57  SER       QQH3           -5.4649608328        3.9068667385       -6.3584387427  S7        130             1.0000000000
       618        58  GLU       CB             -9.9422461300        9.1558072265        0.7898366121  S7        166             1.0000000000
       619        58  GLU       HB1            -9.6275896550        9.7815051646       -0.0545978018  S7        166             1.0000000000
       620        58  GLU       HB2           -10.9920500616        8.8918705404        0.6328641788  S7        166             1.0000000000
       621        58  GLU       QQH4           -9.8382316091        9.7016200905        1.7336729246  S7        166             1.0000000000
       622        58  GLU       CG             -9.0951919683        7.8955253600        0.7796687111  S7        166             1.0000000000
       623        58  GLU       HG1            -9.5363581697        7.1766031160        0.0774930298  S7        166             1.0000000000
       624        58  GLU       HG2            -9.1129422317        7.4023070261        1.7663214092  S7        166             1.0000000000
       625        58  GLU       CD             -7.6563020455        8.1235145299        0.3582902485  S7        166             1.0000000000
       626        58  GLU       OE1            -7.1036414303        9.2339045311        0.5283412562  S7        166             1.0000000000
       627        58  GLU       OE2            -7.0470306546        7.0908628499       -0.1907318768  S7        166             1.0000000000
       628        59  ASN       CB             -2.7756155673       11.7768906632        1.3205119111  S7        170             1.0000000000
       629        59  ASN       HB1            -1.8177004286       11.7481537509        0.7912049308  S7        170             1.0000000000
       630        59  ASN       HB2            -3.2943103379       12.7067907834        1.0626114497  S7        170             1.0000000000
       631        59  ASN       QQH5           -2.6054679088       11.7368707546        2.4031446858  S7        170             1.0000000000
       632        59  ASN       CG             -3.6105815419       10.5871770837        0.9010204637  S7        170             1.0000000000
       633        59  ASN       OD1            -3.1708801260        9.4075560191        1.0088890836  S7        170             1.0000000000
       634        59  ASN       ND2            -4.8350635748       10.8289647484        0.4082245626  S7        170             1.0000000000
       635        59  ASN       HD21           -5.5061457631       10.0503988801        0.2323629568  S7        170             1.0000000000
       636        59  ASN       HD22           -5.1526968951       11.7933617525        0.2231812735  S7        170             1.0000000000
       637        60  LYS       CE             -2.9183640237        1.5621683347       -4.5770187840  S7        234             1.0000000000
       638        60  LYS       HE1            -3.3673290705        1.8224590196       -3.6102083911  S7        234             1.0000000000
       639        60  LYS       HE2            -3.7138851006        1.4800841799       -5.3301772416  S7        234             1.0000000000
       640        60  LYS       NZ             -2.0054536985        2.6224959822       -4.9921366844  S7        234             1.0000000000
       641        60  LYS       HZ1            -1.5199584714        2.3773582998       -5.8879832464  S7        234             1.0000000000
       642        60  LYS       HZ2            -1.2544634278        2.8189329381       -4.2943958972  S7        234             1.0000000000
       643        60  LYS       HZ3            -2.5365122828        3.5344806473       -5.1294713010  S7        234             1.0000000000
       644        60  LYS       QQH6           -2.3709987007        0.6151282433       -4.4830092885  S7        234             1.0000000000
       645        61  SER       CB              2.5735658107        3.4088510403       -5.9176845531  S7        235             1.0000000000
       646        61  SER       HB1             3.2537144383        2.7544699954       -6.4865602102  S7        235             1.0000000000
       647        61  SER       HB2             3.1155321033        4.3423266850       -5.6791718655  S7        235             1.0000000000
       648        61  SER       OG              1.4249628920        3.6750045680       -6.7345637851  S7        235             1.0000000000
       649        61  SER       HG1             0.9730997513        4.5103255994       -6.4314317600  S7        235             1.0000000000
       650        61  SER       QQH7            2.2854923705        2.9081468266       -4.9645829715  S7        235             1.0000000000
       651        62  PNM       S1             -3.0501923273        9.5717845231       -6.0011910134  S7        523             1.0000000000
       652        62  PNM       C2             -1.8143746132        8.3347538421       -6.7055194107  S7        523             1.0000000000
       653        62  PNM       C3             -1.3780190110        7.4986884080       -5.4706358405  S7        523             1.0000000000
       654        62  PNM       N4             -2.5569098449        7.3524644710       -4.5915454894  S7        523             1.0000000000
       655        62  PNM       C5             -3.6752334424        8.3568349253       -4.8157124556  S7        523             1.0000000000
       656        62  PNM       C6             -3.5664116599        8.7379819737       -3.2776296951  S7        523             1.0000000000
       657        62  PNM       C7             -2.4277204154        7.7015289806       -3.2277706501  S7        523             1.0000000000
       658        62  PNM       O8             -1.4963583801        7.4566603387       -2.4508824818  S7        523             1.0000000000
       659        62  PNM       C9             -2.4749972687        7.4475649337       -7.7488967980  S7        523             1.0000000000
       660        62  PNM       C10            -0.6368168094        9.0723573648       -7.3137788921  S7        523             1.0000000000
       661        62  PNM       C11            -0.7756634142        6.1640904459       -5.8568828112  S7        523             1.0000000000
       662        62  PNM       O12            -1.4016832685        5.0929120916       -5.6879476368  S7        523             1.0000000000
       663        62  PNM       O13             0.4603189374        6.1993868637       -6.3491779293  S7        523             1.0000000000
       664        62  PNM       N14            -3.0210061744       10.0541158226       -3.0377455366  S7        523             1.0000000000
       665        62  PNM       C15            -3.5547897675       11.1621792282       -3.6004490355  S7        523             1.0000000000
       666        62  PNM       O16            -4.6012147145       11.0946520274       -4.3106745729  S7        523             1.0000000000
       667        62  PNM       C17            -2.8421834244       12.4695662188       -3.3741182121  S7        523             1.0000000000
       668        62  PNM       C18            -1.9065191598       12.7704416216       -4.5168665477  S7        523             1.0000000000
       669        62  PNM       C19            -0.5806105212       13.1479333573       -4.2606317082  S7        523             1.0000000000
       670        62  PNM       C20             0.2812091931       13.4462270958       -5.3187761609  S7        523             1.0000000000
       671        62  PNM       C21            -0.1693608841       13.3566724275       -6.6371095649  S7        523             1.0000000000
       672        62  PNM       C22            -1.4907417765       12.9835149537       -6.8955867771  S7        523             1.0000000000
       673        62  PNM       C23            -2.3622404475       12.7000396758       -5.8428052221  S7        523             1.0000000000
       674        62  PNM       H24            -0.5948533370        8.0712279655       -4.9203062426  S7        523             1.0000000000
       675        62  PNM       H25            -0.9320625292        9.5565547974       -8.2505631748  S7        523             1.0000000000
       676        62  PNM       H26             0.1782193829        8.3721700146       -7.5308766138  S7        523             1.0000000000
       677        62  PNM       H27            -0.2530482327        9.8465330082       -6.6414243533  S7        523             1.0000000000
       678        62  PNM       H28            -2.8524656950        8.0474010243       -8.5837255196  S7        523             1.0000000000
       679        62  PNM       H29            -3.3152818126        6.8883129888       -7.3199732859  S7        523             1.0000000000
       680        62  PNM       H30            -1.7510758118        6.7242900587       -8.1474723515  S7        523             1.0000000000
       681        62  PNM       H31            -4.6338918213        7.8776273469       -5.1033408533  S7        523             1.0000000000
       682        62  PNM       H32            -4.4852434570        8.5484121615       -2.6738640178  S7        523             1.0000000000
       683        62  PNM       H33            -2.2837552494       12.4461460977       -2.4240799348  S7        523             1.0000000000
       684        62  PNM       H34            -3.5969871998       13.2719835865       -3.2991408244  S7        523             1.0000000000
       685        62  PNM       H35            -0.2234533206       13.2136200003       -3.2251032285  S7        523             1.0000000000
       686        62  PNM       H36             1.3132648971       13.7509873491       -5.1090653520  S7        523             1.0000000000
       687        62  PNM       H37             0.5104342295       13.5861683268       -7.4671923651  S7        523             1.0000000000
       688        62  PNM       H38            -1.8496254898       12.9140124351       -7.9297899045  S7        523             1.0000000000
       689        62  PNM       H39            -3.4064050475       12.4324163209       -6.0467206403  S7        523             1.0000000000
       690        62  PNM       H40            -2.1377007089       10.1152799846       -2.4941960853  S7        523             1.0000000000
       691        63  TIP3      OH2            -4.4788185368        7.5278344714       -0.4134180425  S7        290             1.0000000000
       692        63  TIP3      H1             -5.4778988742        7.4860273209       -0.2426008467  S7        290             1.0000000000
       693        63  TIP3      H2             -4.0287930770        8.2166974492        0.1694115369  S7        290             1.0000000000
       694        64  SER       CB             -2.8895498404        4.9628169532       -2.2164780537  S8        70              1.0000000000
       695        64  SER       HB1            -3.3722890195        4.1028896939       -2.7174016894  S8        70              1.0000000000
       696        64  SER       HB2            -1.9255436451        5.1708404131       -2.7090648008  S8        70              1.0000000000
       697        64  SER       OG             -3.7640120645        6.1040174218       -2.3580730012  S8        70              1.0000000000
       698        64  SER       HG1            -3.8953094298        6.6537721216       -1.4680498703  S8        70              1.0000000000
       699        64  SER       QQH1           -2.7254629888        4.7324232693       -1.1469646118  S8        70              1.0000000000
       700        65  LYS       CD             -6.3592688100        3.3441993118       -2.0121233547  S8        73              1.0000000000
       701        65  LYS       HD1            -6.8822237522        2.7939034747       -2.8009983379  S8        73              1.0000000000
       702        65  LYS       HD2            -5.3126595996        3.4476843816       -2.3275651993  S8        73              1.0000000000
       703        65  LYS       QQH2           -6.3989055018        2.7464744058       -1.0932641798  S8        73              1.0000000000
       704        65  LYS       CE             -6.9937380560        4.7116369151       -1.8106843004  S8        73              1.0000000000
       705        65  LYS       HE1            -6.8716340482        5.0912924855       -0.7777550594  S8        73              1.0000000000
       706        65  LYS       HE2            -8.0757741561        4.6747413403       -2.0226752685  S8        73              1.0000000000
       707        65  LYS       NZ             -6.4084064998        5.7276117464       -2.6782021995  S8        73              1.0000000000
       708        65  LYS       HZ1            -6.6559474938        5.6156268757       -3.6839555244  S8        73              1.0000000000
       709        65  LYS       HZ2            -5.3463952453        5.7479127693       -2.6083170664  S8        73              1.0000000000
       710        65  LYS       HZ3            -6.7392551712        6.6801413608       -2.3818381262  S8        73              1.0000000000
       711        66  SER       CB             -4.4598001577        4.3564389366       -6.4199415067  S8        130             1.0000000000
       712        66  SER       HB1            -4.4871468925        5.2912917188       -6.9931768153  S8        130             1.0000000000
       713        66  SER       HB2            -3.7749395698        3.6533940698       -6.9293462199  S8        130             1.0000000000
       714        66  SER       OG             -3.9578128510        4.6055027753       -5.0776397541  S8        130             1.0000000000
       715        66  SER       HG1            -3.3505587143        5.3993632607       -5.1063667762  S8        130             1.0000000000
       716        66  SER       QQH3           -5.4638826452        3.9076695244       -6.3582311735  S8        130             1.0000000000
       717        67  GLU       CB             -9.9416535604        9.1558022915        0.7893300395  S8        166             1.0000000000
       718        67  GLU       HB1            -9.6279357565        9.7823411230       -0.0551161849  S8        166             1.0000000000
       719        67  GLU       HB2           -10.9911028832        8.8900810869        0.6324155630  S8        166             1.0000000000
       720        67  GLU       QQH4           -9.8384049556        9.7009452433        1.7338693266  S8        166             1.0000000000
       721        67  GLU       CG             -9.0924602878        7.8966595507        0.7781697050  S8        166             1.0000000000
       722        67  GLU       HG1            -9.5276503980        7.1804558013        0.0692140557  S8        166             1.0000000000
       723        67  GLU       HG2            -9.1159273186        7.3985348804        1.7623737424  S8        166             1.0000000000
       724        67  GLU       CD             -7.6509990895        8.1291204724        0.3680270495  S8        166             1.0000000000
       725        67  GLU       OE1            -7.1050789688        9.2427737166        0.5353519677  S8        166             1.0000000000
       726        67  GLU       OE2            -7.0297673343        7.0966957408       -0.1687571134  S8        166             1.0000000000
       727        68  ASN       CB             -2.7717339251       11.7722929536        1.3200198525  S8        170             1.0000000000
       728        68  ASN       HB1            -1.8125990816       11.7410794932        0.7931867409  S8        170             1.0000000000
       729        68  ASN       HB2            -3.2879335070       12.7028590417        1.0598339137  S8        170             1.0000000000
       730        68  ASN       QQH5           -2.6047262524       11.7327821870        2.4031231562  S8        170             1.0000000000
       731        68  ASN       CG             -3.6088012770       10.5844270667        0.8987492469  S8        170             1.0000000000
       732        68  ASN       OD1            -3.1728613892        9.4027791203        1.0026866237  S8        170             1.0000000000
       733        68  ASN       ND2            -4.8326247000       10.8303735607        0.4064937231  S8        170             1.0000000000
       734        68  ASN       HD21           -5.5057624575       10.0537253421        0.2305577655  S8        170             1.0000000000
       735        68  ASN       HD22           -5.1484891768       11.7956868778        0.2227745692  S8        170             1.0000000000
       736        69  LYS       CE             -2.9193641097        1.5637174490       -4.5755367454  S8        234             1.0000000000
       737        69  LYS       HE1            -3.3685756707        1.8225805958       -3.6084215470  S8        234             1.0000000000
       738        69  LYS       HE2            -3.7148318908        1.4820314178       -5.3287955908  S8        234             1.0000000000
       739        69  LYS       NZ             -2.0070459266        2.6250020306       -4.9893596932  S8        234             1.0000000000
       740        69  LYS       HZ1            -1.5222060047        2.3818004336       -5.8860441884  S8        234             1.0000000000
       741        69  LYS       HZ2            -1.2552438897        2.8199617396       -4.2920745128  S8        234             1.0000000000
       742        69  LYS       HZ3            -2.5375180638        3.5376347378       -5.1246692091  S8        234             1.0000000000
       743        69  LYS       QQH6           -2.3714968693        0.6168946428       -4.4826692536  S8        234             1.0000000000
       744        70  SER       CB              2.5743160785        3.4086809706       -5.9179898977  S8        235             1.0000000000
       745        70  SER       HB1             3.2547105641        2.7543651836       -6.4866446563  S8        235             1.0000000000
       746        70  SER       HB2             3.1161769731        4.3422186861       -5.6793874400  S8        235             1.0000000000
       747        70  SER       OG              1.4258808757        3.6746710333       -6.7351322320  S8        235             1.0000000000
       748        70  SER       HG1             0.9735642685        4.5097093644       -6.4317876533  S8        235             1.0000000000
       749        70  SER       QQH7            2.2861447643        2.9079473510       -4.9649014068  S8        235             1.0000000000
       750        71  PNM       S1             -3.0523854799        9.5641876783       -6.0044740575  S8        523             1.0000000000
       751        71  PNM       C2             -1.8147375735        8.3281011931       -6.7055749618  S8        523             1.0000000000
       752        71  PNM       C3             -1.3820711541        7.4914458816       -5.4697409276  S8        523             1.0000000000
       753        71  PNM       N4             -2.5645871119        7.3396324712       -4.5949259149  S8        523             1.0000000000
       754        71  PNM       C5             -3.6789142146        8.3496602961       -4.8188940333  S8        523             1.0000000000
       755        71  PNM       C6             -3.5688658888        8.7320586945       -3.2822633834  S8        523             1.0000000000
       756        71  PNM       C7             -2.4347817338        7.6906635849       -3.2290957541  S8        523             1.0000000000
       757        71  PNM       O8             -1.4961763131        7.4568017983       -2.4574535814  S8        523             1.0000000000
       758        71  PNM       C9             -2.4719993878        7.4416261863       -7.7517724336  S8        523             1.0000000000
       759        71  PNM       C10            -0.6358581472        9.0666013719       -7.3103927788  S8        523             1.0000000000
       760        71  PNM       C11            -0.7752649841        6.1593349161       -5.8574565940  S8        523             1.0000000000
       761        71  PNM       O12            -1.3983844221        5.0861624082       -5.6921219335  S8        523             1.0000000000
       762        71  PNM       O13             0.4614535896        6.1988644793       -6.3486901086  S8        523             1.0000000000
       763        71  PNM       N14            -3.0187853011       10.0463364211       -3.0429113476  S8        523             1.0000000000
       764        71  PNM       C15            -3.5529409642       11.1564206895       -3.6012409489  S8        523             1.0000000000
       765        71  PNM       O16            -4.6023938020       11.0919199056       -4.3073646578  S8        523             1.0000000000
       766        71  PNM       C17            -2.8384627275       12.4626093297       -3.3740183092  S8        523             1.0000000000
       767        71  PNM       C18            -1.9044109116       12.7653907610       -4.5175901169  S8        523             1.0000000000
       768        71  PNM       C19            -0.5790339566       13.1454491608       -4.2623615476  S8        523             1.0000000000
       769        71  PNM       C20             0.2813402292       13.4456683838       -5.3211182505  S8        523             1.0000000000
       770        71  PNM       C21            -0.1701324509       13.3556079892       -6.6391015247  S8        523             1.0000000000
       771        71  PNM       C22            -1.4910297251       12.9800671572       -6.8965853673  S8        523             1.0000000000
       772        71  PNM       C23            -2.3611074623       12.6945634718       -5.8431610594  S8        523             1.0000000000
       773        71  PNM       H24            -0.6026114398        8.0649123095       -4.9151033930  S8        523             1.0000000000
       774        71  PNM       H25            -0.9285837804        9.5492296173       -8.2487403185  S8        523             1.0000000000
       775        71  PNM       H26             0.1808695340        8.3672117896       -7.5237956987  S8        523             1.0000000000
       776        71  PNM       H27            -0.2556415724        9.8421432936       -6.6376227770  S8        523             1.0000000000
       777        71  PNM       H28            -2.8469422362        8.0420473112       -8.5872654681  S8        523             1.0000000000
       778        71  PNM       H29            -3.3135191764        6.8816696586       -7.3262202642  S8        523             1.0000000000
       779        71  PNM       H30            -1.7467543333        6.7188734158       -8.1488903179  S8        523             1.0000000000
       780        71  PNM       H31            -4.6396656888        7.8739780299       -5.1059364898  S8        523             1.0000000000
       781        71  PNM       H32            -4.4896365786        8.5478890383       -2.6800773321  S8        523             1.0000000000
       782        71  PNM       H33            -2.2784868068       12.4370524101       -2.4248686457  S8        523             1.0000000000
       783        71  PNM       H34            -3.5926767089       13.2653079911       -3.2962452983  S8        523             1.0000000000
       784        71  PNM       H35            -0.2210838343       13.2114043321       -3.2271425784  S8        523             1.0000000000
       785        71  PNM       H36             1.3129866305       13.7522461007       -5.1122053467  S8        523             1.0000000000
       786        71  PNM       H37             0.5085600557       13.5865370622       -7.4696834490  S8        523             1.0000000000
       787        71  PNM       H38            -1.8505961674       12.9100971041       -7.9305398815  S8        523             1.0000000000
       788        71  PNM       H39            -3.4048705103       12.4247140360       -6.0463184222  S8        523             1.0000000000
       789        71  PNM       H40            -2.1337758861       10.1045683614       -2.5017899318  S8        523             1.0000000000
       790        72  TIP3      OH2            -4.4875239978        7.5160995146       -0.4165433628  S8        290             1.0000000000
       791        72  TIP3      H1             -5.4915579700        7.4706203737       -0.2420265156  S8        290             1.0000000000
       792        72  TIP3      H2             -4.0346056152        8.2077092558        0.1614271186  S8        290             1.0000000000
       793        73  SER       CB             -2.8953191516        4.9702461975       -2.2141383438  S9        70              1.0000000000
       794        73  SER       HB1            -3.3832471338        4.1134587657       -2.7154747060  S9        70              1.0000000000
       795        73  SER       HB2            -1.9329394736        5.1753627806       -2.7102695322  S9        70              1.0000000000
       796        73  SER       OG             -3.7655225788        6.1199688995       -2.3471872646  S9        70              1.0000000000
       797        73  SER       HG1            -3.9334771951        6.6856602811       -1.4387539195  S9        70              1.0000000000
       798        73  SER       QQH1           -2.7274642379        4.7337169506       -1.1462041525  S9        70              1.0000000000
       799        74  LYS       CD             -6.3501436409        3.3434598124       -2.0168231776  S9        73              1.0000000000
       800        74  LYS       HD1            -6.8795852923        2.7953782105       -2.8028596503  S9        73              1.0000000000
       801        74  LYS       HD2            -5.3035696572        3.4371831393       -2.3351773523  S9        73              1.0000000000
       802        74  LYS       QQH2           -6.3925638551        2.7494219293       -1.0958285805  S9        73              1.0000000000
       803        74  LYS       CE             -6.9717116277        4.7174691727       -1.8191568024  S9        73              1.0000000000
       804        74  LYS       HE1            -6.8381102026        5.1024149242       -0.7898497077  S9        73              1.0000000000
       805        74  LYS       HE2            -8.0559772950        4.6879312342       -2.0226219221  S9        73              1.0000000000
       806        74  LYS       NZ             -6.3826506839        5.7197341756       -2.7003517830  S9        73              1.0000000000
       807        74  LYS       HZ1            -6.6136890407        5.5809788899       -3.7064581995  S9        73              1.0000000000
       808        74  LYS       HZ2            -5.3184669844        5.7530968770       -2.6155402043  S9        73              1.0000000000
       809        74  LYS       HZ3            -6.7257893079        6.6769117993       -2.4381626842  S9        73              1.0000000000
       810        75  SER       CB             -4.4585291994        4.3571011574       -6.4177702033  S9        130             1.0000000000
       811        75  SER       HB1            -4.4840193366        5.2909573288       -6.9925589992  S9        130             1.0000000000
       812        75  SER       HB2            -3.7722979468        3.6533080852       -6.9240933111  S9        130             1.0000000000
       813        75  SER       OG             -3.9602824318        4.6077430466       -5.0742147366  S9        130             1.0000000000
       814        75  SER       HG1            -3.3633114780        5.4102298089       -5.0970900181  S9        130             1.0000000000
       815        75  SER       QQH3           -5.4630112157        3.9086861390       -6.3583835275  S9        130             1.0000000000
       816        76  GLU       CB             -9.9412228716        9.1554804122        0.7888554558  S9        166             1.0000000000
       817        76  GLU       HB1            -9.6289517347        9.7830513888       -0.0553811433  S9        166             1.0000000000
       818        76  GLU       HB2           -10.9902145761        8.8879495552        0.6321934655  S9        166             1.0000000000
       819        76  GLU       QQH4           -9.8386613064        9.6998619659        1.7339587302  S9        166             1.0000000000
       820        76  GLU       CG             -9.0896263992        7.8974154184        0.7761376471  S9        166             1.0000000000
       821        76  GLU       HG1            -9.5188692934        7.1839585526        0.0603265702  S9        166             1.0000000000
       822        76  GLU       HG2            -9.1184704702        7.3944714074        1.7579619084  S9        166             1.0000000000
       823        76  GLU       CD             -7.6460575114        8.1357675059        0.3777373307  S9        166             1.0000000000
       824        76  GLU       OE1            -7.1072512600        9.2518492480        0.5420473103  S9        166             1.0000000000
       825        76  GLU       OE2            -7.0088669864        7.1041137153       -0.1467629087  S9        166             1.0000000000
       826        77  ASN       CB             -2.7682148342       11.7684344015        1.3197802199  S9        170             1.0000000000
       827        77  ASN       HB1            -1.8080564328       11.7352747759        0.7951079561  S9        170             1.0000000000
       828        77  ASN       HB2            -3.2824947458       12.6994219468        1.0576476325  S9        170             1.0000000000
       829        77  ASN       QQH5           -2.6038627614       11.7291419870        2.4032395910  S9        170             1.0000000000
       830        77  ASN       CG             -3.6068611865       10.5822741631        0.8966912098  S9        170             1.0000000000
       831        77  ASN       OD1            -3.1749566930        9.3983689082        0.9969439079  S9        170             1.0000000000
       832        77  ASN       ND2            -4.8297678137       10.8321328685        0.4043416200  S9        170             1.0000000000
       833        77  ASN       HD21           -5.5037306072       10.0570986927        0.2260917174  S9        170             1.0000000000
       834        77  ASN       HD22           -5.1436603577       11.7982964224        0.2206302340  S9        170             1.0000000000
       835        78  LYS       CE             -2.9202650390        1.5651055021       -4.5741884790  S9        234             1.0000000000
       836        78  LYS       HE1            -3.3697604294        1.8225190186       -3.6068057287  S9        234             1.0000000000
       837        78  LYS       HE2            -3.7157304163        1.4838050576       -5.3274782649  S9        234             1.0000000000
       838        78  LYS       NZ             -2.0086928075        2.6275079050       -4.9866444346  S9        234             1.0000000000
       839        78  LYS       HZ1            -1.5244867733        2.3865588569       -5.8842199986  S9        234             1.0000000000
       840        78  LYS       HZ2            -1.2563287415        2.8212057652       -4.2896269505  S9        234             1.0000000000
       841        78  LYS       HZ3            -2.5390750731        3.5407514505       -5.1195342356  S9        234             1.0000000000
       842        78  LYS       QQH6           -2.3718545059        0.6184806523       -4.4824797192  S9        234             1.0000000000
       843        79  SER       CB              2.5749592750        3.4085705242       -5.9183108084  S9        235             1.0000000000
       844        79  SER       HB1             3.2556068443        2.7543332536       -6.4867879690  S9        235             1.0000000000
       845        79  SER       HB2             3.1167338845        4.3421299783       -5.6795913889  S9        235             1.0000000000
       846        79  SER       OG              1.4267067822        3.6744564266       -6.7356618724  S9        235             1.0000000000
       847        79  SER       HG1             0.9739701466        4.5092799195       -6.4321251155  S9        235             1.0000000000
       848        79  SER       QQH7            2.2867322956        2.9077974835       -4.9652389154  S9        235             1.0000000000
       849        80  PNM       S1             -3.0542008706        9.5571356047       -6.0070879155  S9        523             1.0000000000
       850        80  PNM       C2             -1.8149320395        8.3221523255       -6.7054502270  S9        523             1.0000000000
       851        80  PNM       C3             -1.3857088791        7.4849517121       -5.4685721933  S9        523             1.0000000000
       852        80  PNM       N4             -2.5717134983        7.3276140324       -4.5980117863  S9        523             1.0000000000
       853        80  PNM       C5             -3.6817977228        8.3430767247       -4.8216575466  S9        523             1.0000000000
       854        80  PNM       C6             -3.5712806479        8.7264482544       -3.2865733348  S9        523             1.0000000000
       855        80  PNM       C7             -2.4424846915        7.6789220182       -3.2292391615  S9        523             1.0000000000
       856        80  PNM       O8             -1.4960442824        7.4576924925       -2.4631418339  S9        523             1.0000000000
       857        80  PNM       C9             -2.4692125695        7.4364098177       -7.7542309554  S9        523             1.0000000000
       858        80  PNM       C10            -0.6349582486        9.0614823828       -7.3073065542  S9        523             1.0000000000
       859        80  PNM       C11            -0.7748753476        6.1550708266       -5.8578254080  S9        523             1.0000000000
       860        80  PNM       O12            -1.3949738926        5.0800886934       -5.6962314950  S9        523             1.0000000000
       861        80  PNM       O13             0.4627764174        6.1985783677       -6.3484361307  S9        523             1.0000000000
       862        80  PNM       N14            -3.0167607272       10.0390461668       -3.0475150555  S9        523             1.0000000000
       863        80  PNM       C15            -3.5510986089       11.1510377961       -3.6018918818  S9        523             1.0000000000
       864        80  PNM       O16            -4.6036389210       11.0896937918       -4.3038647277  S9        523             1.0000000000
       865        80  PNM       C17            -2.8349505316       12.4562143736       -3.3738324705  S9        523             1.0000000000
       866        80  PNM       C18            -1.9024372426       12.7608951243       -4.5181538181  S9        523             1.0000000000
       867        80  PNM       C19            -0.5775402614       13.1432453779       -4.2638243357  S9        523             1.0000000000
       868        80  PNM       C20             0.2815426782       13.4451994195       -5.3231271269  S9        523             1.0000000000
       869        80  PNM       C21            -0.1707698513       13.3547249807       -6.6407898672  S9        523             1.0000000000
       870        80  PNM       C22            -1.4912347082       12.9770687110       -6.8973739779  S9        523             1.0000000000
       871        80  PNM       C23            -2.3600245829       12.6897250979       -5.8433846248  S9        523             1.0000000000
       872        80  PNM       H24            -0.6097273269        8.0593282253       -4.9098088771  S9        523             1.0000000000
       873        80  PNM       H25            -0.9254400704        9.5427121795       -8.2470520857  S9        523             1.0000000000
       874        80  PNM       H26             0.1831994805        8.3627737183       -7.5173262001  S9        523             1.0000000000
       875        80  PNM       H27            -0.2578421301        9.8381667403       -6.6341490017  S9        523             1.0000000000
       876        80  PNM       H28            -2.8418566714        8.0373347008       -8.5903765337  S9        523             1.0000000000
       877        80  PNM       H29            -3.3118105634        6.8758338829       -7.3317704104  S9        523             1.0000000000
       878        80  PNM       H30            -1.7428436939        6.7140687817       -8.1499386943  S9        523             1.0000000000
       879        80  PNM       H31            -4.6446243682        7.8709685773       -5.1081660096  S9        523             1.0000000000
       880        80  PNM       H32            -4.4950077639        8.5482471681       -2.6874448046  S9        523             1.0000000000
       881        80  PNM       H33            -2.2734527835       12.4287184762       -2.4255125364  S9        523             1.0000000000
       882        80  PNM       H34            -3.5887027293       13.2591094333       -3.2935046414  S9        523             1.0000000000
       883        80  PNM       H35            -0.2188215053       13.2093285697       -3.2288834037  S9        523             1.0000000000
       884        80  PNM       H36             1.3128645189       13.7533701765       -5.1149793950  S9        523             1.0000000000
       885        80  PNM       H37             0.5069027309       13.5869167633       -7.4718522254  S9        523             1.0000000000
       886        80  PNM       H38            -1.8513932656       12.9066176808       -7.9310830815  S9        523             1.0000000000
       887        80  PNM       H39            -3.4033394163       12.4176617924       -6.0458750549  S9        523             1.0000000000
       888        80  PNM       H40            -2.1293861832       10.0943416057       -2.5099133410  S9        523             1.0000000000
       889        81  TIP3      OH2            -4.5002235007        7.5037031367       -0.4210228136  S9        290             1.0000000000
       890        81  TIP3      H1             -5.5146530382        7.4509733741       -0.2428801147  S9        290             1.0000000000
       891        81  TIP3      H2             -4.0396077138        8.1974506658        0.1499590287  S9        290             1.0000000000
       892        82  SER       CB             -2.9003034107        4.9747589293       -2.2141893946  S10       70              1.0000000000
       893        82  SER       HB1            -3.3903963376        4.1183446724       -2.7154360423  S10       70              1.0000000000
       894        82  SER       HB2            -1.9383843737        5.1775749853       -2.7117981586  S10       70              1.0000000000
       895        82  SER       OG             -3.7693881561        6.1329232642       -2.3386650419  S10       70              1.0000000000
       896        82  SER       HG1            -3.9951879425        6.7563978057       -1.3714474781  S10       70              1.0000000000
       897        82  SER       QQH1           -2.7293553314        4.7303094867       -1.1466933632  S10       70              1.0000000000
       898        83  LYS       CD             -6.3420835989        3.3417992692       -2.0214633381  S10       73              1.0000000000
       899        83  LYS       HD1            -6.8776836533        2.7957406414       -2.8047046745  S10       73              1.0000000000
       900        83  LYS       HD2            -5.2958157525        3.4274248485       -2.3422312131  S10       73              1.0000000000
       901        83  LYS       QQH2           -6.3879165121        2.7513506164       -1.0981558370  S10       73              1.0000000000
       902        83  LYS       CE             -6.9511910262        4.7219402380       -1.8279742545  S10       73              1.0000000000
       903        83  LYS       HE1            -6.8092324834        5.1066800792       -0.8001998924  S10       73              1.0000000000
       904        83  LYS       HE2            -8.0376103355        4.6998915415       -2.0245604079  S10       73              1.0000000000
       905        83  LYS       NZ             -6.3546677610        5.7120585376       -2.7180721250  S10       73              1.0000000000
       906        83  LYS       HZ1            -6.5673974044        5.5489399683       -3.7240674380  S10       73              1.0000000000
       907        83  LYS       HZ2            -5.2828518834        5.7613056664       -2.6157073637  S10       73              1.0000000000
       908        83  LYS       HZ3            -6.7107695411        6.6718762611       -2.4897431865  S10       73              1.0000000000
       909        84  SER       CB             -4.4574363932        4.3579005977       -6.4159632785  S10       130             1.0000000000
       910        84  SER       HB1            -4.4815111212        5.2910441073       -6.9919894902  S10       130             1.0000000000
       911        84  SER       HB2            -3.7704219285        3.6534607057       -6.9205631410  S10       130             1.0000000000
       912        84  SER       OG             -3.9623404090        4.6087540966       -5.0717410412  S10       130             1.0000000000
       913        84  SER       HG1            -3.3779431457        5.4212130872       -5.0849879054  S10       130             1.0000000000
       914        84  SER       QQH3           -5.4624149750        3.9097394842       -6.3589587175  S10       130             1.0000000000
       915        85  GLU       CB             -9.9411156246        9.1550117494        0.7884538408  S10       166             1.0000000000
       916        85  GLU       HB1            -9.6305727355        9.7835058825       -0.0554436983  S10       166             1.0000000000
       917        85  GLU       HB2           -10.9895404258        8.8855867025        0.6321955316  S10       166             1.0000000000
       918        85  GLU       QQH4           -9.8389657039        9.6984795455        1.7339948070  S10       166             1.0000000000
       919        85  GLU       CG             -9.0871592527        7.8978851910        0.7738272714  S10       166             1.0000000000
       920        85  GLU       HG1            -9.5107600018        7.1868751141        0.0517529965  S10       166             1.0000000000
       921        85  GLU       HG2            -9.1203404019        7.3903221403        1.7533561422  S10       166             1.0000000000
       922        85  GLU       CD             -7.6429347800        8.1438921877        0.3872122272  S10       166             1.0000000000
       923        85  GLU       OE1            -7.1097177476        9.2596794258        0.5478732301  S10       166             1.0000000000
       924        85  GLU       OE2            -6.9845702729        7.1124470490       -0.1269875488  S10       166             1.0000000000
       925        86  ASN       CB             -2.7653220474       11.7657273634        1.3197635527  S10       170             1.0000000000
       926        86  ASN       HB1            -1.8044452798       11.7310937287        0.7966472182  S10       170             1.0000000000
       927        86  ASN       HB2            -3.2784215315       12.6969343320        1.0561590578  S10       170             1.0000000000
       928        86  ASN       QQH5           -2.6030468331       11.7262954101        2.4034945335  S10       170             1.0000000000
       929        86  ASN       CG             -3.6045179997       10.5811643587        0.8951070875  S10       170             1.0000000000
       930        86  ASN       OD1            -3.1765933955        9.3947535933        0.9923952438  S10       170             1.0000000000
       931        86  ASN       ND2            -4.8265922403       10.8339849155        0.4019842814  S10       170             1.0000000000
       932        86  ASN       HD21           -5.4987943029       10.0602420066        0.2172412417  S10       170             1.0000000000
       933        86  ASN       HD22           -5.1384060408       11.8005851366        0.2160182982  S10       170             1.0000000000
       934        87  LYS       CE             -2.9210112436        1.5662417647       -4.5730973173  S10       234             1.0000000000
       935        87  LYS       HE1            -3.3706350982        1.8224385430       -3.6055044919  S10       234             1.0000000000
       936        87  LYS       HE2            -3.7164417588        1.4852424896       -5.3264590139  S10       234             1.0000000000
       937        87  LYS       NZ             -2.0103419919        2.6298711767       -4.9841770140  S10       234             1.0000000000
       938        87  LYS       HZ1            -1.5267187000        2.3915247289       -5.8826350522  S10       234             1.0000000000
       939        87  LYS       HZ2            -1.2577278077        2.8227836438       -4.2871828369  S10       234             1.0000000000
       940        87  LYS       HZ3            -2.5415166545        3.5437211742       -5.1140674348  S10       234             1.0000000000
       941        87  LYS       QQH6           -2.3720490071        0.6196922958       -4.4826023673  S10       234             1.0000000000
       942        88  SER       CB              2.5754848780        3.4085015723       -5.9186611101  S10       235             1.0000000000
       943        88  SER       HB1             3.2564223713        2.7543478833       -6.4870138329  S10       235             1.0000000000
       944        88  SER       HB2             3.1172206962        4.3420554397       -5.6797865510  S10       235             1.0000000000
       945        88  SER       OG              1.4274442712        3.6743280355       -6.7361739576  S10       235             1.0000000000
       946        88  SER       HG1             0.9742412180        4.5090250802       -6.4323854393  S10       235             1.0000000000
       947        88  SER       QQH7            2.2872741958        2.9076418500       -4.9656374129  S10       235             1.0000000000
       948        89  PNM       S1             -3.0557049367        9.5513066745       -6.0097131428  S10       523             1.0000000000
       949        89  PNM       C2             -1.8149285629        8.3170900373       -6.7053038632  S10       523             1.0000000000
       950        89  PNM       C3             -1.3888384628        7.4794861554       -5.4673840260  S10       523             1.0000000000
       951        89  PNM       N4             -2.5778078107        7.3171185168       -4.6009239284  S10       523             1.0000000000
       952        89  PNM       C5             -3.6836996329        8.3372150277       -4.8238374998  S10       523             1.0000000000
       953        89  PNM       C6             -3.5733549301        8.7212733007       -3.2903728164  S10       523             1.0000000000
       954        89  PNM       C7             -2.4507807540        7.6660744844       -3.2281990169  S10       523             1.0000000000
       955        89  PNM       O8             -1.4957606572        7.4592514296       -2.4676263288  S10       523             1.0000000000
       956        89  PNM       C9             -2.4667997472        7.4321088380       -7.7562976444  S10       523             1.0000000000
       957        89  PNM       C10            -0.6341859406        9.0572579650       -7.3048339961  S10       523             1.0000000000
       958        89  PNM       C11            -0.7747293456        6.1513479935       -5.8579383962  S10       523             1.0000000000
       959        89  PNM       O12            -1.3915272108        5.0749317359       -5.7001384103  S10       523             1.0000000000
       960        89  PNM       O13             0.4643834897        6.1984649066       -6.3485293473  S10       523             1.0000000000
       961        89  PNM       N14            -3.0150467903       10.0326177014       -3.0513576354  S10       523             1.0000000000
       962        89  PNM       C15            -3.5492816796       11.1461483954       -3.6024394247  S10       523             1.0000000000
       963        89  PNM       O16            -4.6049828199       11.0880974007       -4.3003628045  S10       523             1.0000000000
       964        89  PNM       C17            -2.8318460110       12.4506832737       -3.3736899962  S10       523             1.0000000000
       965        89  PNM       C18            -1.9006643332       12.7570923333       -4.5186121469  S10       523             1.0000000000
       966        89  PNM       C19            -0.5761953795       13.1413752005       -4.2650069693  S10       523             1.0000000000
       967        89  PNM       C20             0.2818038233       13.4448111292       -5.3247661896  S10       523             1.0000000000
       968        89  PNM       C21            -0.1712541068       13.3540328145       -6.6421501921  S10       523             1.0000000000
       969        89  PNM       C22            -1.4913503595       12.9745941085       -6.8979900407  S10       523             1.0000000000
       970        89  PNM       C23            -2.3590384968       12.6856689396       -5.8435322302  S10       523             1.0000000000
       971        89  PNM       H24            -0.6155055570        8.0546975956       -4.9054074963  S10       523             1.0000000000
       972        89  PNM       H25            -0.9227044704        9.5376136293       -8.2457121001  S10       523             1.0000000000
       973        89  PNM       H26             0.1851047561        8.3591459261       -7.5121038545  S10       523             1.0000000000
       974        89  PNM       H27            -0.2594565552        9.8348736941       -6.6314408213  S10       523             1.0000000000
       975        89  PNM       H28            -2.8375936653        8.0335328362       -8.5929488271  S10       523             1.0000000000
       976        89  PNM       H29            -3.3102409643        6.8711831312       -7.3362261933  S10       523             1.0000000000
       977        89  PNM       H30            -1.7393610301        6.7102280498       -8.1506610042  S10       523             1.0000000000
       978        89  PNM       H31            -4.6483800704        7.8686964791       -5.1097495203  S10       523             1.0000000000
       979        89  PNM       H32            -4.5008836637        8.5492862959       -2.6960441046  S10       523             1.0000000000
       980        89  PNM       H33            -2.2689797150       12.4216993662       -2.4261599266  S10       523             1.0000000000
       981        89  PNM       H34            -3.5851670705       13.2539045146       -3.2910113994  S10       523             1.0000000000
       982        89  PNM       H35            -0.2168056713       13.2074131070       -3.2302670012  S10       523             1.0000000000
       983        89  PNM       H36             1.3129066490       13.7542048165       -5.1172048848  S10       523             1.0000000000
       984        89  PNM       H37             0.5056229671       13.5872618672       -7.4735702472  S10       523             1.0000000000
       985        89  PNM       H38            -1.8519252476       12.9036494522       -7.9315074076  S10       523             1.0000000000
       986        89  PNM       H39            -3.4018755691       12.4114906363       -6.0454676883  S10       523             1.0000000000
       987        89  PNM       H40            -2.1245168097       10.0855304824       -2.5185993290  S10       523             1.0000000000
       988        90  TIP3      OH2            -4.5167831952        7.4930995676       -0.4244307960  S10       290             1.0000000000
       989        90  TIP3      H1             -5.5628173008        7.4231698441       -0.2458616721  S10       290             1.0000000000
       990        90  TIP3      H2             -4.0352883287        8.1878845561        0.1345367700  S10       290             1.0000000000
       991        91  SER       CB             -2.9030245978        4.9746145235       -2.2180913006  S11       70              1.0000000000
       992        91  SER       HB1            -3.3898242696        4.1128008544       -2.7173225996  S11       70              1.0000000000
       993        91  SER       HB2            -1.9387921422        5.1747369022       -2.7134570025  S11       70              1.0000000000
       994        91  SER       OG             -3.7724014685        6.1342787396       -2.3435553999  S11       70              1.0000000000
       995        91  SER       HG1            -4.0466259266        6.8579057231       -1.2578328553  S11       70              1.0000000000
       996        91  SER       QQH1           -2.7320696825        4.7261268707       -1.1478136546  S11       70              1.0000000000
       997        92  LYS       CD             -6.3352544461        3.3396356673       -2.0256281519  S11       73              1.0000000000
       998        92  LYS       HD1            -6.8766690476        2.7955246522       -2.8062197801  S11       73              1.0000000000
       999        92  LYS       HD2            -5.2890259315        3.4200110311       -2.3482744886  S11       73              1.0000000000
      1000        92  LYS       QQH2           -6.3845601781        2.7525941326       -1.0999222914  S11       73              1.0000000000
      1001        92  LYS       CE             -6.9335995468        4.7247614719       -1.8363482057  S11       73              1.0000000000
      1002        92  LYS       HE1            -6.7882203812        5.1032011222       -0.8078539501  S11       73              1.0000000000
      1003        92  LYS       HE2            -8.0216733690        4.7080813761       -2.0273585493  S11       73              1.0000000000
      1004        92  LYS       NZ             -6.3269912169        5.7051999410       -2.7301557120  S11       73              1.0000000000
      1005        92  LYS       HZ1            -6.5248936614        5.5232226776       -3.7356728887  S11       73              1.0000000000
      1006        92  LYS       HZ2            -5.2332217239        5.7758543689       -2.6089531720  S11       73              1.0000000000
      1007        92  LYS       HZ3            -6.6952970579        6.6643157786       -2.5307335338  S11       73              1.0000000000
      1008        93  SER       CB             -4.4566268680        4.3586623220       -6.4145151465  S11       130             1.0000000000
      1009        93  SER       HB1            -4.4798399456        5.2912471726       -6.9916696494  S11       130             1.0000000000
      1010        93  SER       HB2            -3.7693795610        3.6537006880       -6.9187059084  S11       130             1.0000000000
      1011        93  SER       OG             -3.9637657607        4.6088357951       -5.0703306634  S11       130             1.0000000000
      1012        93  SER       HG1            -3.3908703917        5.4301389711       -5.0725612223  S11       130             1.0000000000
      1013        93  SER       QQH3           -5.4621999747        3.9104315118       -6.3596678533  S11       130             1.0000000000
      1014        94  GLU       CB             -9.9416403586        9.1549531815        0.7881737813  S11       166             1.0000000000
      1015        94  GLU       HB1            -9.6324025692        9.7838274911       -0.0556281131  S11       166             1.0000000000
      1016        94  GLU       HB2           -10.9894664122        8.8837756200        0.6324040302  S11       166             1.0000000000
      1017        94  GLU       QQH4           -9.8395152761        9.6974485466        1.7341290060  S11       166             1.0000000000
      1018        94  GLU       CG             -9.0860689456        7.8983633583        0.7719033221  S11       166             1.0000000000
      1019        94  GLU       HG1            -9.5047963045        7.1889070795        0.0453233979  S11       166             1.0000000000
      1020        94  GLU       HG2            -9.1216589256        7.3872345177        1.7496096500  S11       166             1.0000000000
      1021        94  GLU       CD             -7.6432931004        8.1537279523        0.3961160559  S11       166             1.0000000000
      1022        94  GLU       OE1            -7.1122749014        9.2642145575        0.5521076601  S11       166             1.0000000000
      1023        94  GLU       OE2            -6.9616079274        7.1194376726       -0.1121019513  S11       166             1.0000000000
      1024        95  ASN       CB             -2.7632108870       11.7645813614        1.3199494907  S11       170             1.0000000000
      1025        95  ASN       HB1            -1.8019536884       11.7291062073        0.7976074998  S11       170             1.0000000000
      1026        95  ASN       HB2            -3.2759045991       12.6957402882        1.0554167587  S11       170             1.0000000000
      1027        95  ASN       QQH5           -2.6023118161       11.7249362979        2.4039026769  S11       170             1.0000000000
      1028        95  ASN       CG             -3.6017585088       10.5809187294        0.8941487635  S11       170             1.0000000000
      1029        95  ASN       OD1            -3.1767706904        9.3933707178        0.9903201272  S11       170             1.0000000000
      1030        95  ASN       ND2            -4.8234499813       10.8356495384        0.3998647493  S11       170             1.0000000000
      1031        95  ASN       HD21           -5.4892732509       10.0621843565        0.2048857190  S11       170             1.0000000000
      1032        95  ASN       HD22           -5.1334837283       11.8021524461        0.2096961374  S11       170             1.0000000000
      1033        96  LYS       CE             -2.9216368655        1.5671056293       -4.5722543062  S11       234             1.0000000000
      1034        96  LYS       HE1            -3.3712636636        1.8225155191       -3.6044065282  S11       234             1.0000000000
      1035        96  LYS       HE2            -3.7169294803        1.4863116049       -5.3258406816  S11       234             1.0000000000
      1036        96  LYS       NZ             -2.0118488747        2.6318127561       -4.9821931762  S11       234             1.0000000000
      1037        96  LYS       HZ1            -1.5288450672        2.3956857775       -5.8811757732  S11       234             1.0000000000
      1038        96  LYS       HZ2            -1.2591285874        2.8243964534       -4.2851670637  S11       234             1.0000000000
      1039        96  LYS       HZ3            -2.5443151843        3.5464966420       -5.1092737279  S11       234             1.0000000000
      1040        96  LYS       QQH6           -2.3721899829        0.6205639295       -4.4829402455  S11       234             1.0000000000
      1041        97  SER       CB              2.5758660542        3.4084668528       -5.9189894450  S11       235             1.0000000000
      1042        97  SER       HB1             3.2571026047        2.7543717781       -6.4872607163  S11       235             1.0000000000
      1043        97  SER       HB2             3.1176770540        4.3420204734       -5.6799607717  S11       235             1.0000000000
      1044        97  SER       OG              1.4280697685        3.6742228532       -6.7366491534  S11       235             1.0000000000
      1045        97  SER       HG1             0.9743133340        4.5089047204       -6.4325102326  S11       235             1.0000000000
      1046        97  SER       QQH7            2.2877419633        2.9074294686       -4.9660132800  S11       235             1.0000000000
      1047        98  PNM       S1             -3.0567980044        9.5467715882       -6.0116034901  S11       523             1.0000000000
      1048        98  PNM       C2             -1.8147702805        8.3131511923       -6.7053168540  S11       523             1.0000000000
      1049        98  PNM       C3             -1.3912597226        7.4753376277       -5.4665826227  S11       523             1.0000000000
      1050        98  PNM       N4             -2.5822352735        7.3091885286       -4.6036786592  S11       523             1.0000000000
      1051        98  PNM       C5             -3.6848975394        8.3324273314       -4.8254520639  S11       523             1.0000000000
      1052        98  PNM       C6             -3.5748600319        8.7168619569       -3.2932414574  S11       523             1.0000000000
      1053        98  PNM       C7             -2.4582128335        7.6542985195       -3.2266916694  S11       523             1.0000000000
      1054        98  PNM       O8             -1.4952872199        7.4607920359       -2.4707792826  S11       523             1.0000000000
      1055        98  PNM       C9             -2.4648780632        7.4287886080       -7.7579940390  S11       523             1.0000000000
      1056        98  PNM       C10            -0.6335487425        9.0540645585       -7.3031451896  S11       523             1.0000000000
      1057        98  PNM       C11            -0.7748853986        6.1483721990       -5.8578827836  S11       523             1.0000000000
      1058        98  PNM       O12            -1.3884470179        5.0709446765       -5.7033635910  S11       523             1.0000000000
      1059        98  PNM       O13             0.4661120520        6.1983712404       -6.3489096475  S11       523             1.0000000000
      1060        98  PNM       N14            -3.0137901179       10.0276069761       -3.0543105357  S11       523             1.0000000000
      1061        98  PNM       C15            -3.5475710484       11.1420261536       -3.6028044717  S11       523             1.0000000000
      1062        98  PNM       O16            -4.6062426708       11.0871267019       -4.2973830208  S11       523             1.0000000000
      1063        98  PNM       C17            -2.8292675589       12.4463130944       -3.3736224810  S11       523             1.0000000000
      1064        98  PNM       C18            -1.8991693951       12.7541313372       -4.5189767034  S11       523             1.0000000000
      1065        98  PNM       C19            -0.5750630977       13.1399188764       -4.2659199085  S11       523             1.0000000000
      1066        98  PNM       C20             0.2820876361       13.4445218557       -5.3260271810  S11       523             1.0000000000
      1067        98  PNM       C21            -0.1715782664       13.3535563115       -6.6431908368  S11       523             1.0000000000
      1068        98  PNM       C22            -1.4913991747       12.9727388005       -6.8984708263  S11       523             1.0000000000
      1069        98  PNM       C23            -2.3582170981       12.6825620398       -5.8436426440  S11       523             1.0000000000
      1070        98  PNM       H24            -0.6195009948        8.0511375879       -4.9028330066  S11       523             1.0000000000
      1071        98  PNM       H25            -0.9207183630        9.5339148610       -8.2447194669  S11       523             1.0000000000
      1072        98  PNM       H26             0.1867372159        8.3566171565       -7.5086908409  S11       523             1.0000000000
      1073        98  PNM       H27            -0.2605868311        9.8326228115       -6.6298940525  S11       523             1.0000000000
      1074        98  PNM       H28            -2.8345070731        8.0308492487       -8.5947891389  S11       523             1.0000000000
      1075        98  PNM       H29            -3.3090338323        6.8679504663       -7.3393157610  S11       523             1.0000000000
      1076        98  PNM       H30            -1.7365756260        6.7072100684       -8.1514927492  S11       523             1.0000000000
      1077        98  PNM       H31            -4.6512579010        7.8667842049       -5.1109683085  S11       523             1.0000000000
      1078        98  PNM       H32            -4.5050607420        8.5493034285       -2.7026836085  S11       523             1.0000000000
      1079        98  PNM       H33            -2.2655312783       12.4167691509       -2.4265162040  S11       523             1.0000000000
      1080        98  PNM       H34            -3.5821869694       13.2497768196       -3.2894900656  S11       523             1.0000000000
      1081        98  PNM       H35            -0.2152274494       13.2059156133       -3.2313070217  S11       523             1.0000000000
      1082        98  PNM       H36             1.3130683070       13.7546585275       -5.1188164163  S11       523             1.0000000000
      1083        98  PNM       H37             0.5048319761       13.5874562916       -7.4748106071  S11       523             1.0000000000
      1084        98  PNM       H38            -1.8522292871       12.9014789393       -7.9319335043  S11       523             1.0000000000
      1085        98  PNM       H39            -3.4007445245       12.4068851945       -6.0451693755  S11       523             1.0000000000
      1086        98  PNM       H40            -2.1205711851       10.0788748135       -2.5258142425  S11       523             1.0000000000
      1087        99  TIP3      OH2            -4.5347058544        7.4927006442       -0.4180183210  S11       290             1.0000000000
      1088        99  TIP3      H1             -5.6874771544        7.3886372714       -0.2409435058  S11       290             1.0000000000
      1089        99  TIP3      H2             -4.0177246533        8.1822274667        0.1207773460  S11       290             1.0000000000
      1090       100  SER       CB             -2.9040657536        4.9711292410       -2.2243438222  S12       70              1.0000000000
      1091       100  SER       HB1            -3.3852591566        4.1027079970       -2.7206145096  S12       70              1.0000000000
      1092       100  SER       HB2            -1.9375712665        5.1707256319       -2.7169041094  S12       70              1.0000000000
      1093       100  SER       OG             -3.7743677915        6.1249629066       -2.3616279073  S12       70              1.0000000000
      1094       100  SER       HG1            -4.0635078924        6.9450319429       -1.1498822897  S12       70              1.0000000000
      1095       100  SER       QQH1           -2.7363218822        4.7255462288       -1.1501719721  S12       70              1.0000000000
      1096       101  LYS       CD             -6.3282607271        3.3369051358       -2.0300941234  S12       73              1.0000000000
      1097       101  LYS       HD1            -6.8744193427        2.7948236380       -2.8086762841  S12       73              1.0000000000
      1098       101  LYS       HD2            -5.2819479578        3.4090678555       -2.3550860590  S12       73              1.0000000000
      1099       101  LYS       QQH2           -6.3801134054        2.7529054191       -1.1021384793  S12       73              1.0000000000
      1100       101  LYS       CE             -6.9155282790        4.7273018388       -1.8451540214  S12       73              1.0000000000
      1101       101  LYS       HE1            -6.7642573823        5.0993136387       -0.8157838901  S12       73              1.0000000000
      1102       101  LYS       HE2            -8.0049950309        4.7169939008       -2.0338336705  S12       73              1.0000000000
      1103       101  LYS       NZ             -6.2968070854        5.6980792855       -2.7407384767  S12       73              1.0000000000
      1104       101  LYS       HZ1            -6.4740006132        5.4956450300       -3.7457883795  S12       73              1.0000000000
      1105       101  LYS       HZ2            -5.1628290770        5.7930567211       -2.6013816721  S12       73              1.0000000000
      1106       101  LYS       HZ3            -6.6738839276        6.6573971878       -2.5707085127  S12       73              1.0000000000
      1107       102  SER       CB             -4.4562664329        4.3593220463       -6.4130636699  S12       130             1.0000000000
      1108       102  SER       HB1            -4.4784427051        5.2918237952       -6.9905318720  S12       130             1.0000000000
      1109       102  SER       HB2            -3.7684046715        3.6539629797       -6.9163122293  S12       130             1.0000000000
      1110       102  SER       OG             -3.9651861296        4.6087729854       -5.0687664974  S12       130             1.0000000000
      1111       102  SER       HG1            -3.4047284931        5.4390593757       -5.0617557309  S12       130             1.0000000000
      1112       102  SER       QQH3           -5.4623518697        3.9112607275       -6.3601980264  S12       130             1.0000000000
      1113       103  GLU       CB             -9.9436838838        9.1558909170        0.7882120113  S12       166             1.0000000000
      1114       103  GLU       HB1            -9.6355735594        9.7849200130       -0.0556814283  S12       166             1.0000000000
      1115       103  GLU       HB2           -10.9912815919        8.8840737772        0.6331878944  S12       166             1.0000000000
      1116       103  GLU       QQH4           -9.8418306698        9.6976486492        1.7344929994  S12       166             1.0000000000
      1117       103  GLU       CG             -9.0876292812        7.8998425876        0.7710906404  S12       166             1.0000000000
      1118       103  GLU       HG1            -9.5002044425        7.1920321711        0.0392924258  S12       166             1.0000000000
      1119       103  GLU       HG2            -9.1261573773        7.3848920724        1.7467457250  S12       166             1.0000000000
      1120       103  GLU       CD             -7.6471836793        8.1635358597        0.4053433508  S12       166             1.0000000000
      1121       103  GLU       OE1            -7.1149550525        9.2674309830        0.5559333651  S12       166             1.0000000000
      1122       103  GLU       OE2            -6.9549471194        7.1224093843       -0.0973088656  S12       166             1.0000000000
      1123       104  ASN       CB             -2.7615656977       11.7648483457        1.3204344301  S12       170             1.0000000000
      1124       104  ASN       HB1            -1.7998365829       11.7292009197        0.7988882305  S12       170             1.0000000000
      1125       104  ASN       HB2            -3.2739548078       12.6960658720        1.0555942516  S12       170             1.0000000000
      1126       104  ASN       QQH5           -2.6013294409       11.7249735956        2.4045361480  S12       170             1.0000000000
      1127       104  ASN       CG             -3.5987228566       10.5813700043        0.8936591015  S12       170             1.0000000000
      1128       104  ASN       OD1            -3.1750301466        9.3945051962        0.9909003208  S12       170             1.0000000000
      1129       104  ASN       ND2            -4.8204006689       10.8370049014        0.3973857766  S12       170             1.0000000000
      1130       104  ASN       HD21           -5.4768870692       10.0621912301        0.1892393479  S12       170             1.0000000000
      1131       104  ASN       HD22           -5.1282977837       11.8030808939        0.2013417208  S12       170             1.0000000000
      1132       105  LYS       CE             -2.9225742759        1.5678592198       -4.5712775053  S12       234             1.0000000000
      1133       105  LYS       HE1            -3.3724537454        1.8223320025       -3.6032180956  S12       234             1.0000000000
      1134       105  LYS       HE2            -3.7180328871        1.4875509265       -5.3247704353  S12       234             1.0000000000
      1135       105  LYS       NZ             -2.0136245737        2.6335531883       -4.9802581791  S12       234             1.0000000000
      1136       105  LYS       HZ1            -1.5313774602        2.3997305353       -5.8799935567  S12       234             1.0000000000
      1137       105  LYS       HZ2            -1.2610473305        2.8258708424       -4.2830445963  S12       234             1.0000000000
      1138       105  LYS       HZ3            -2.5475381841        3.5488406155       -5.1045220133  S12       234             1.0000000000
      1139       105  LYS       QQH6           -2.3725800721        0.6214449313       -4.4829039169  S12       234             1.0000000000
      1140       106  SER       CB              2.5760874202        3.4084293864       -5.9191932455  S12       235             1.0000000000
      1141       106  SER       HB1             3.2576237576        2.7543757693       -6.4873377412  S12       235             1.0000000000
      1142       106  SER       HB2             3.1178466854        4.3420566713       -5.6799818784  S12       235             1.0000000000
      1143       106  SER       OG              1.4285359816        3.6740585554       -6.7370584360  S12       235             1.0000000000
      1144       106  SER       HG1             0.9742447057        4.5086214096       -6.4326694482  S12       235             1.0000000000
      1145       106  SER       QQH7            2.2879109527        2.9073159055       -4.9662044923  S12       235             1.0000000000
      1146       107  PNM       S1             -3.0581585959        9.5421658765       -6.0137108828  S12       523             1.0000000000
      1147       107  PNM       C2             -1.8147695230        8.3093103419       -6.7054991777  S12       523             1.0000000000
      1148       107  PNM       C3             -1.3934192017        7.4713233381       -5.4661472224  S12       523             1.0000000000
      1149       107  PNM       N4             -2.5860639025        7.3021264677       -4.6062510891  S12       523             1.0000000000
      1150       107  PNM       C5             -3.6865118443        8.3277379933       -4.8271720339  S12       523             1.0000000000
      1151       107  PNM       C6             -3.5764606738        8.7124601983       -3.2957805287  S12       523             1.0000000000
      1152       107  PNM       C7             -2.4641052859        7.6449025497       -3.2263109089  S12       523             1.0000000000
      1153       107  PNM       O8             -1.4954095224        7.4614229128       -2.4737190277  S12       523             1.0000000000
      1154       107  PNM       C9             -2.4630149747        7.4253834495       -7.7597972977  S12       523             1.0000000000
      1155       107  PNM       C10            -0.6330717485        9.0509722457       -7.3015019072  S12       523             1.0000000000
      1156       107  PNM       C11            -0.7749180933        6.1454090366       -5.8579698290  S12       523             1.0000000000
      1157       107  PNM       O12            -1.3855367958        5.0670932723       -5.7060432551  S12       523             1.0000000000
      1158       107  PNM       O13             0.4675768619        6.1982159866       -6.3491230150  S12       523             1.0000000000
      1159       107  PNM       N14            -3.0126089508       10.0225823647       -3.0571433234  S12       523             1.0000000000
      1160       107  PNM       C15            -3.5459906251       11.1380121916       -3.6029595685  S12       523             1.0000000000
      1161       107  PNM       O16            -4.6074356277       11.0860986482       -4.2943549998  S12       523             1.0000000000
      1162       107  PNM       C17            -2.8267110818       12.4418810894       -3.3733821472  S12       523             1.0000000000
      1163       107  PNM       C18            -1.8977309322       12.7511465128       -4.5191857943  S12       523             1.0000000000
      1164       107  PNM       C19            -0.5739725182       13.1384565520       -4.2667222148  S12       523             1.0000000000
      1165       107  PNM       C20             0.2822631876       13.4443063380       -5.3272127396  S12       523             1.0000000000
      1166       107  PNM       C21            -0.1720669646       13.3532074622       -6.6441449333  S12       523             1.0000000000
      1167       107  PNM       C22            -1.4916040246       12.9709442781       -6.8988069859  S12       523             1.0000000000
      1168       107  PNM       C23            -2.3574860260       12.6794317684       -5.8435807823  S12       523             1.0000000000
      1169       107  PNM       H24            -0.6236655423        8.0473433403       -4.8996610523  S12       523             1.0000000000
      1170       107  PNM       H25            -0.9190597593        9.5299091585       -8.2438988528  S12       523             1.0000000000
      1171       107  PNM       H26             0.1882603191        8.3539613530       -7.5047323344  S12       523             1.0000000000
      1172       107  PNM       H27            -0.2622222521        9.8300376520       -6.6276763962  S12       523             1.0000000000
      1173       107  PNM       H28            -2.8311080027        8.0277349092       -8.5971290091  S12       523             1.0000000000
      1174       107  PNM       H29            -3.3076772371        6.8639524279       -7.3430049406  S12       523             1.0000000000
      1175       107  PNM       H30            -1.7339582401        6.7038771267       -8.1524220990  S12       523             1.0000000000
      1176       107  PNM       H31            -4.6542037345        7.8639469945       -5.1123792058  S12       523             1.0000000000
      1177       107  PNM       H32            -4.5086105033        8.5479814558       -2.7077870618  S12       523             1.0000000000
      1178       107  PNM       H33            -2.2618534151       12.4108293045       -2.4268425344  S12       523             1.0000000000
      1179       107  PNM       H34            -3.5794630791       13.2452610728       -3.2876615999  S12       523             1.0000000000
      1180       107  PNM       H35            -0.2134543387       13.2042716850       -3.2323087045  S12       523             1.0000000000
      1181       107  PNM       H36             1.3131070109       13.7554293954       -5.1206257948  S12       523             1.0000000000
      1182       107  PNM       H37             0.5035709803       13.5878935021       -7.4762206541  S12       523             1.0000000000
      1183       107  PNM       H38            -1.8529753735       12.8991909706       -7.9321008534  S12       523             1.0000000000
      1184       107  PNM       H39            -3.3996148423       12.4016963050       -6.0444834960  S12       523             1.0000000000
      1185       107  PNM       H40            -2.1169444296       10.0709332600       -2.5323323282  S12       523             1.0000000000
      1186       108  TIP3      OH2            -4.5441772684        7.5046464620       -0.4007024193  S12       290             1.0000000000
      1187       108  TIP3      H1             -5.8169895841        7.3723606688       -0.2232134668  S12       290             1.0000000000
      1188       108  TIP3      H2             -4.0017045385        8.1829386625        0.1193312853  S12       290             1.0000000000
      1189       109  SER       CB             -2.9032299562        4.9655961109       -2.2311699268  S13       70              1.0000000000
      1190       109  SER       HB1            -3.3789654919        4.0932251027       -2.7242429937  S13       70              1.0000000000
      1191       109  SER       HB2            -1.9354080874        5.1673528197       -2.7200060654  S13       70              1.0000000000
      1192       109  SER       OG             -3.7762250704        6.1139121405       -2.3799138314  S13       70              1.0000000000
      1193       109  SER       HG1            -4.0524402005        6.9882301452       -1.0983092181  S13       70              1.0000000000
      1194       109  SER       QQH1           -2.7381696193        4.7267982371       -1.1552442522  S13       70              1.0000000000
      1195       110  LYS       CD             -6.3194016540        3.3334393845       -2.0357606167  S13       73              1.0000000000
      1196       110  LYS       HD1            -6.8712743301        2.7935736102       -2.8117424273  S13       73              1.0000000000
      1197       110  LYS       HD2            -5.2732864225        3.3970487790       -2.3630840522  S13       73              1.0000000000
      1198       110  LYS       QQH2           -6.3744128701        2.7521406310       -1.1058146958  S13       73              1.0000000000
      1199       110  LYS       CE             -6.8937529310        4.7296454209       -1.8552516990  S13       73              1.0000000000
      1200       110  LYS       HE1            -6.7402807435        5.0971097392       -0.8247773533  S13       73              1.0000000000
      1201       110  LYS       HE2            -7.9849625472        4.7241594651       -2.0385750875  S13       73              1.0000000000
      1202       110  LYS       NZ             -6.2635769585        5.6891301601       -2.7538238403  S13       73              1.0000000000
      1203       110  LYS       HZ1            -6.4311317878        5.4706412570       -3.7566521910  S13       73              1.0000000000
      1204       110  LYS       HZ2            -5.0732245314        5.8070388669       -2.5977579048  S13       73              1.0000000000
      1205       110  LYS       HZ3            -6.6494614705        6.6470459790       -2.6048562231  S13       73              1.0000000000
      1206       111  SER       CB             -4.4565331549        4.3598037794       -6.4112742868  S13       130             1.0000000000
      1207       111  SER       HB1            -4.4774471882        5.2921841499       -6.9889283923  S13       130             1.0000000000
      1208       111  SER       HB2            -3.7679144307        3.6544113751       -6.9134062948  S13       130             1.0000000000
      1209       111  SER       OG             -3.9673157327        4.6088562437       -5.0661552437  S13       130             1.0000000000
      1210       111  SER       HG1            -3.4161492730        5.4453235774       -5.0553189425  S13       130             1.0000000000
      1211       111  SER       QQH3           -5.4625922271        3.9119095306       -6.3603414282  S13       130             1.0000000000
      1212       112  GLU       CB             -9.9481536162        9.1585441155        0.7886608145  S13       166             1.0000000000
      1213       112  GLU       HB1            -9.6400770033        9.7871675145       -0.0555992602  S13       166             1.0000000000
      1214       112  GLU       HB2           -10.9956683180        8.8866529739        0.6338300990  S13       166             1.0000000000
      1215       112  GLU       QQH4           -9.8458748756        9.7003668167        1.7349267106  S13       166             1.0000000000
      1216       112  GLU       CG             -9.0929690202        7.9030274159        0.7719932113  S13       166             1.0000000000
      1217       112  GLU       HG1            -9.5000513780        7.1969711165        0.0352042863  S13       166             1.0000000000
      1218       112  GLU       HG2            -9.1349486757        7.3845740843        1.7459448480  S13       166             1.0000000000
      1219       112  GLU       CD             -7.6540294459        8.1717448472        0.4158703049  S13       166             1.0000000000
      1220       112  GLU       OE1            -7.1184635042        9.2714057497        0.5608300090  S13       166             1.0000000000
      1221       112  GLU       OE2            -6.9622152477        7.1228549791       -0.0781129477  S13       166             1.0000000000
      1222       113  ASN       CB             -2.7602283315       11.7667101519        1.3212987627  S13       170             1.0000000000
      1223       113  ASN       HB1            -1.7984529748       11.7319481980        0.7997241204  S13       170             1.0000000000
      1224       113  ASN       HB2            -3.2733408686       12.6975689371        1.0568394617  S13       170             1.0000000000
      1225       113  ASN       QQH5           -2.6001956215       11.7263400471        2.4054322031  S13       170             1.0000000000
      1226       113  ASN       CG             -3.5956174242       10.5830848300        0.8934567229  S13       170             1.0000000000
      1227       113  ASN       OD1            -3.1710981147        9.3976049510        0.9940567737  S13       170             1.0000000000
      1228       113  ASN       ND2            -4.8164051675       10.8378490140        0.3937206196  S13       170             1.0000000000
      1229       113  ASN       HD21           -5.4658996906       10.0613938735        0.1754241271  S13       170             1.0000000000
      1230       113  ASN       HD22           -5.1238828471       11.8029998005        0.1920986034  S13       170             1.0000000000
      1231       114  LYS       CE             -2.9241212788        1.5685829466       -4.5698635822  S13       234             1.0000000000
      1232       114  LYS       HE1            -3.3741233931        1.8219459430       -3.6015284999  S13       234             1.0000000000
      1233       114  LYS       HE2            -3.7195400677        1.4883989537       -5.3234034701  S13       234             1.0000000000
      1234       114  LYS       NZ             -2.0159305770        2.6352224598       -4.9779721297  S13       234             1.0000000000
      1235       114  LYS       HZ1            -1.5342095713        2.4028883285       -5.8783173458  S13       234             1.0000000000
      1236       114  LYS       HZ2            -1.2627305130        2.8268347666       -4.2812733420  S13       234             1.0000000000
      1237       114  LYS       HZ3            -2.5508229494        3.5504684817       -5.1009790511  S13       234             1.0000000000
      1238       114  LYS       QQH6           -2.3735877399        0.6224283798       -4.4824953565  S13       234             1.0000000000
      1239       115  SER       CB              2.5762541981        3.4083884704       -5.9192687987  S13       235             1.0000000000
      1240       115  SER       HB1             3.2580577462        2.7543904836       -6.4871270510  S13       235             1.0000000000
      1241       115  SER       HB2             3.1179070313        4.3420659652       -5.6798988239  S13       235             1.0000000000
      1242       115  SER       OG              1.4289571582        3.6737784077       -6.7374342670  S13       235             1.0000000000
      1243       115  SER       HG1             0.9741182726        4.5078858652       -6.4327374299  S13       235             1.0000000000
      1244       115  SER       QQH7            2.2879866079        2.9073389744       -4.9663157557  S13       235             1.0000000000
      1245       116  PNM       S1             -3.0602870438        9.5361030201       -6.0162885927  S13       523             1.0000000000
      1246       116  PNM       C2             -1.8149943243        8.3043771646       -6.7061157823  S13       523             1.0000000000
      1247       116  PNM       C3             -1.3957092283        7.4660658563       -5.4663921389  S13       523             1.0000000000
      1248       116  PNM       N4             -2.5900601339        7.2940477974       -4.6089465666  S13       523             1.0000000000
      1249       116  PNM       C5             -3.6891776790        8.3218841392       -4.8296999118  S13       523             1.0000000000
      1250       116  PNM       C6             -3.5782043089        8.7070915583       -3.2988422157  S13       523             1.0000000000
      1251       116  PNM       C7             -2.4680544078        7.6378118874       -3.2284876196  S13       523             1.0000000000
      1252       116  PNM       O8             -1.4964028169        7.4606614051       -2.4776055040  S13       523             1.0000000000
      1253       116  PNM       C9             -2.4606882739        7.4208994306       -7.7622928171  S13       523             1.0000000000
      1254       116  PNM       C10            -0.6326601186        9.0472290511       -7.2994303445  S13       523             1.0000000000
      1255       116  PNM       C11            -0.7743645958        6.1415976413       -5.8585004287  S13       523             1.0000000000
      1256       116  PNM       O12            -1.3822266907        5.0620065764       -5.7085111587  S13       523             1.0000000000
      1257       116  PNM       O13             0.4688565588        6.1978635062       -6.3488812653  S13       523             1.0000000000
      1258       116  PNM       N14            -3.0108469714       10.0160734487       -3.0607903423  S13       523             1.0000000000
      1259       116  PNM       C15            -3.5444741205       11.1332342262       -3.6029800727  S13       523             1.0000000000
      1260       116  PNM       O16            -4.6085264648       11.0843273793       -4.2903644983  S13       523             1.0000000000
      1261       116  PNM       C17            -2.8234708492       12.4361108869       -3.3727664768  S13       523             1.0000000000
      1262       116  PNM       C18            -1.8958486089       12.7469739327       -4.5191924833  S13       523             1.0000000000
      1263       116  PNM       C19            -0.5725782825       13.1364343772       -4.2675913806  S13       523             1.0000000000
      1264       116  PNM       C20             0.2823214292       13.4441270410       -5.3286026609  S13       523             1.0000000000
      1265       116  PNM       C21            -0.1729125031       13.3529136206       -6.6452044177  S13       523             1.0000000000
      1266       116  PNM       C22            -1.4920183985       12.9686117296       -6.8989883600  S13       523             1.0000000000
      1267       116  PNM       C23            -2.3565557337       12.6751336758       -5.8432199796  S13       523             1.0000000000
      1268       116  PNM       H24            -0.6280870331        8.0427035704       -4.8980476403  S13       523             1.0000000000
      1269       116  PNM       H25            -0.9170858782        9.5258203903       -8.2423799258  S13       523             1.0000000000
      1270       116  PNM       H26             0.1899481611        8.3512645014       -7.5009314523  S13       523             1.0000000000
      1271       116  PNM       H27            -0.2641548343        9.8270262626       -6.6252687038  S13       523             1.0000000000
      1272       116  PNM       H28            -2.8274324362        8.0238493475       -8.5997744916  S13       523             1.0000000000
      1273       116  PNM       H29            -3.3060886097        6.8593268958       -7.3473364486  S13       523             1.0000000000
      1274       116  PNM       H30            -1.7306506138        6.6998083107       -8.1539071457  S13       523             1.0000000000
      1275       116  PNM       H31            -4.6575431288        7.8593610383       -5.1138495311  S13       523             1.0000000000
      1276       116  PNM       H32            -4.5106690401        8.5452122974       -2.7109778600  S13       523             1.0000000000
      1277       116  PNM       H33            -2.2577810179       12.4039630930       -2.4268105358  S13       523             1.0000000000
      1278       116  PNM       H34            -3.5755364734       13.2397995875       -3.2851702778  S13       523             1.0000000000
      1279       116  PNM       H35            -0.2114934668       13.2025043467       -3.2334433912  S13       523             1.0000000000
      1280       116  PNM       H36             1.3128160853       13.7566158854       -5.1225954203  S13       523             1.0000000000
      1281       116  PNM       H37             0.5018141514       13.5888192354       -7.4776342026  S13       523             1.0000000000
      1282       116  PNM       H38            -1.8541034369       12.8969114550       -7.9319884276  S13       523             1.0000000000
      1283       116  PNM       H39            -3.3984298332       12.3961101188       -6.0434066076  S13       523             1.0000000000
      1284       116  PNM       H40            -2.1139944907       10.0629021100       -2.5378024189  S13       523             1.0000000000
      1285       117  TIP3      OH2            -4.5440002797        7.5209622367       -0.3805421965  S13       290             1.0000000000
      1286       117  TIP3      H1             -5.8966516004        7.3675166633       -0.2078359884  S13       290             1.0000000000
      1287       117  TIP3      H2             -3.9896889748        8.1920855603        0.1316029939  S13       290             1.0000000000
      1288       118  SER       CB             -2.8995298144        4.9599989262       -2.2373296923  S14       70              1.0000000000
      1289       118  SER       HB1            -3.3726852182        4.0861433414       -2.7280299701  S14       70              1.0000000000
      1290       118  SER       HB2            -1.9308262825        5.1626689439       -2.7231914834  S14       70              1.0000000000
      1291       118  SER       OG             -3.7724073402        6.1051338549       -2.3938242651  S14       70              1.0000000000
      1292       118  SER       HG1            -4.0404126133        7.0166739349       -1.0658594085  S14       70              1.0000000000
      1293       118  SER       QQH1           -2.7365888502        4.7261342359       -1.1601985704  S14       70              1.0000000000
      1294       119  LYS       CD             -6.3092094511        3.3298347492       -2.0425657037  S14       73              1.0000000000
      1295       119  LYS       HD1            -6.8679186905        2.7925528549       -2.8153063288  S14       73              1.0000000000
      1296       119  LYS       HD2            -5.2639784367        3.3838527723       -2.3732088461  S14       73              1.0000000000
      1297       119  LYS       QQH2           -6.3664701611        2.7512528605       -1.1106710086  S14       73              1.0000000000
      1298       119  LYS       CE             -6.8705559002        4.7317185239       -1.8654016377  S14       73              1.0000000000
      1299       119  LYS       HE1            -6.7089655959        5.0969249717       -0.8350437298  S14       73              1.0000000000
      1300       119  LYS       HE2            -7.9648726243        4.7316721467       -2.0391427186  S14       73              1.0000000000
      1301       119  LYS       NZ             -6.2346469539        5.6794674843       -2.7703271375  S14       73              1.0000000000
      1302       119  LYS       HZ1            -6.3945741600        5.4444476059       -3.7696210842  S14       73              1.0000000000
      1303       119  LYS       HZ2            -5.0039609968        5.8112048509       -2.6008674117  S14       73              1.0000000000
      1304       119  LYS       HZ3            -6.6254442929        6.6378057589       -2.6403106249  S14       73              1.0000000000
      1305       120  SER       CB             -4.4571573371        4.3599778897       -6.4091935803  S14       130             1.0000000000
      1306       120  SER       HB1            -4.4764340145        5.2922719988       -6.9868261566  S14       130             1.0000000000
      1307       120  SER       HB2            -3.7675630368        3.6545255057       -6.9098488160  S14       130             1.0000000000
      1308       120  SER       OG             -3.9703815114        4.6088564504       -5.0628360425  S14       130             1.0000000000
      1309       120  SER       HG1            -3.4256634433        5.4494418591       -5.0501605746  S14       130             1.0000000000
      1310       120  SER       QQH3           -5.4632319473        3.9124328794       -6.3605285771  S14       130             1.0000000000
      1311       121  GLU       CB             -9.9543349433        9.1627015933        0.7893263771  S14       166             1.0000000000
      1312       121  GLU       HB1            -9.6454091142        9.7904337165       -0.0556940354  S14       166             1.0000000000
      1313       121  GLU       HB2           -11.0020299874        8.8912917657        0.6345619733  S14       166             1.0000000000
      1314       121  GLU       QQH4           -9.8514412043        9.7048387500        1.7356122298  S14       166             1.0000000000
      1315       121  GLU       CG             -9.1008710007        7.9075190765        0.7739037589  S14       166             1.0000000000
      1316       121  GLU       HG1            -9.5022043421        7.2034668968        0.0319075916  S14       166             1.0000000000
      1317       121  GLU       HG2            -9.1469178882        7.3850257242        1.7455282680  S14       166             1.0000000000
      1318       121  GLU       CD             -7.6624258535        8.1783011057        0.4268643505  S14       166             1.0000000000
      1319       121  GLU       OE1            -7.1225032061        9.2752840787        0.5662416446  S14       166             1.0000000000
      1320       121  GLU       OE2            -6.9750441283        7.1217816366       -0.0570939628  S14       166             1.0000000000
      1321       122  ASN       CB             -2.7592732365       11.7698150560        1.3223109651  S14       170             1.0000000000
      1322       122  ASN       HB1            -1.7975242304       11.7364827808        0.8005548863  S14       170             1.0000000000
      1323       122  ASN       HB2            -3.2732245461       12.7004484620        1.0587810257  S14       170             1.0000000000
      1324       122  ASN       QQH5           -2.5990251901       11.7288180490        2.4063603255  S14       170             1.0000000000
      1325       122  ASN       CG             -3.5923782686       10.5857013739        0.8935485029  S14       170             1.0000000000
      1326       122  ASN       OD1            -3.1659870472        9.4016316010        0.9990484311  S14       170             1.0000000000
      1327       122  ASN       ND2            -4.8118400400       10.8379542212        0.3889483071  S14       170             1.0000000000
      1328       122  ASN       HD21           -5.4550820534       10.0589549745        0.1629287975  S14       170             1.0000000000
      1329       122  ASN       HD22           -5.1188363105       11.8022532830        0.1817253762  S14       170             1.0000000000
      1330       123  LYS       CE             -2.9259126391        1.5691750326       -4.5683135082  S14       234             1.0000000000
      1331       123  LYS       HE1            -3.3758599635        1.8213608952       -3.5998219804  S14       234             1.0000000000
      1332       123  LYS       HE2            -3.7213518702        1.4891423310       -5.3217058946  S14       234             1.0000000000
      1333       123  LYS       NZ             -2.0184585956        2.6366355388       -4.9756158001  S14       234             1.0000000000
      1334       123  LYS       HZ1            -1.5372059702        2.4057955390       -5.8765496175  S14       234             1.0000000000
      1335       123  LYS       HZ2            -1.2647326648        2.8275491735       -4.2795860386  S14       234             1.0000000000
      1336       123  LYS       HZ3            -2.5537836213        3.5516261460       -5.0974258722  S14       234             1.0000000000
      1337       123  LYS       QQH6           -2.3748818023        0.6232816493       -4.4819211564  S14       234             1.0000000000
      1338       124  SER       CB              2.5765335121        3.4083176402       -5.9193570497  S14       235             1.0000000000
      1339       124  SER       HB1             3.2586601889        2.7544448510       -6.4868939932  S14       235             1.0000000000
      1340       124  SER       HB2             3.1179156254        4.3421245008       -5.6799020777  S14       235             1.0000000000
      1341       124  SER       OG              1.4295205213        3.6733261970       -6.7379365552  S14       235             1.0000000000
      1342       124  SER       HG1             0.9740897632        4.5068743939       -6.4329942276  S14       235             1.0000000000
      1343       124  SER       QQH7            2.2881119923        2.9073474217       -4.9664076834  S14       235             1.0000000000
      1344       125  PNM       S1             -3.0631798978        9.5284359361       -6.0197924205  S14       523             1.0000000000
      1345       125  PNM       C2             -1.8152108447        8.2985531275       -6.7072847377  S14       523             1.0000000000
      1346       125  PNM       C3             -1.3977309741        7.4600860260       -5.4672385298  S14       523             1.0000000000
      1347       125  PNM       N4             -2.5936382218        7.2855746581       -4.6121050650  S14       523             1.0000000000
      1348       125  PNM       C5             -3.6922765004        8.3149262117       -4.8328918693  S14       523             1.0000000000
      1349       125  PNM       C6             -3.5796942736        8.7010063229       -3.3023358879  S14       523             1.0000000000
      1350       125  PNM       C7             -2.4704016057        7.6318649589       -3.2322269840  S14       523             1.0000000000
      1351       125  PNM       O8             -1.4968993234        7.4592293432       -2.4825104928  S14       523             1.0000000000
      1352       125  PNM       C9             -2.4577084331        7.4154401416       -7.7656301138  S14       523             1.0000000000
      1353       125  PNM       C10            -0.6321627371        9.0430044050       -7.2971933527  S14       523             1.0000000000
      1354       125  PNM       C11            -0.7733671566        6.1370911668       -5.8593126201  S14       523             1.0000000000
      1355       125  PNM       O12            -1.3784995773        5.0560032687       -5.7108202621  S14       523             1.0000000000
      1356       125  PNM       O13             0.4702255686        6.1971488478       -6.3484616893  S14       523             1.0000000000
      1357       125  PNM       N14            -3.0084181088       10.0084725384       -3.0652542541  S14       523             1.0000000000
      1358       125  PNM       C15            -3.5426171844       11.1277339919       -3.6028821354  S14       523             1.0000000000
      1359       125  PNM       O16            -4.6093752759       11.0817916158       -4.2857577678  S14       523             1.0000000000
      1360       125  PNM       C17            -2.8194413573       12.4292340553       -3.3718072302  S14       523             1.0000000000
      1361       125  PNM       C18            -1.8934044920       12.7417895952       -4.5190554938  S14       523             1.0000000000
      1362       125  PNM       C19            -0.5706892809       13.1338908627       -4.2685614093  S14       523             1.0000000000
      1363       125  PNM       C20             0.2824782228       13.4439906851       -5.3302622644  S14       523             1.0000000000
      1364       125  PNM       C21            -0.1739452908       13.3527031476       -6.6464480349  S14       523             1.0000000000
      1365       125  PNM       C22            -1.4924959738       12.9657707047       -6.8990974470  S14       523             1.0000000000
      1366       125  PNM       C23            -2.3553108826       12.6697450392       -5.8426269588  S14       523             1.0000000000
      1367       125  PNM       H24            -0.6318774997        8.0376464391       -4.8969263086  S14       523             1.0000000000
      1368       125  PNM       H25            -0.9141925348        9.5212320224       -8.2411503758  S14       523             1.0000000000
      1369       125  PNM       H26             0.1919386542        8.3481766173       -7.4959922477  S14       523             1.0000000000
      1370       125  PNM       H27            -0.2667474869        9.8234600698       -6.6221859574  S14       523             1.0000000000
      1371       125  PNM       H28            -2.8227257171        8.0187659674       -8.6036254177  S14       523             1.0000000000
      1372       125  PNM       H29            -3.3038253887        6.8533040645       -7.3531124137  S14       523             1.0000000000
      1373       125  PNM       H30            -1.7262879072        6.6951268183       -8.1556657610  S14       523             1.0000000000
      1374       125  PNM       H31            -4.6610870794        7.8531388079       -5.1158589038  S14       523             1.0000000000
      1375       125  PNM       H32            -4.5117330713        8.5412762898       -2.7130129172  S14       523             1.0000000000
      1376       125  PNM       H33            -2.2522640454       12.3949742248       -2.4269095772  S14       523             1.0000000000
      1377       125  PNM       H34            -3.5704955094       13.2337823386       -3.2811557537  S14       523             1.0000000000
      1378       125  PNM       H35            -0.2087160681       13.2001916820       -3.2347271982  S14       523             1.0000000000
      1379       125  PNM       H36             1.3125531204       13.7584082856       -5.1250916030  S14       523             1.0000000000
      1380       125  PNM       H37             0.4995032091       13.5904389470       -7.4794025023  S14       523             1.0000000000
      1381       125  PNM       H38            -1.8555123328       12.8941438018       -7.9317510333  S14       523             1.0000000000
      1382       125  PNM       H39            -3.3968611580       12.3888706876       -6.0418977779  S14       523             1.0000000000
      1383       125  PNM       H40            -2.1105136580       10.0536373771       -2.5439417024  S14       523             1.0000000000
      1384       126  TIP3      OH2            -4.5393718447        7.5356881347       -0.3620633367  S14       290             1.0000000000
      1385       126  TIP3      H1             -5.9422706496        7.3652539992       -0.1954594653  S14       290             1.0000000000
      1386       126  TIP3      H2             -3.9795170511        8.2025119757        0.1482447995  S14       290             1.0000000000
      1387       127  SER       CB             -2.8928893141        4.9556060576       -2.2425483918  S15       70              1.0000000000
      1388       127  SER       HB1            -3.3653092241        4.0811213091       -2.7323248684  S15       70              1.0000000000
      1389       127  SER       HB2            -1.9226510219        5.1576095580       -2.7263201733  S15       70              1.0000000000
      1390       127  SER       OG             -3.7637467867        6.0992117547       -2.4031875317  S15       70              1.0000000000
      1391       127  SER       HG1            -4.0291411063        7.0327413393       -1.0439820748  S15       70              1.0000000000
      1392       127  SER       QQH1           -2.7316355195        4.7245157854       -1.1644537825  S15       70              1.0000000000
      1393       128  LYS       CD             -6.2975455773        3.3265851696       -2.0503104379  S15       73              1.0000000000
      1394       128  LYS       HD1            -6.8633716449        2.7922114959       -2.8199846799  S15       73              1.0000000000
      1395       128  LYS       HD2            -5.2530215313        3.3694820586       -2.3848845384  S15       73              1.0000000000
      1396       128  LYS       QQH2           -6.3560590537        2.7507342436       -1.1166114268  S15       73              1.0000000000
      1397       128  LYS       CE             -6.8460712465        4.7337966128       -1.8755536014  S15       73              1.0000000000
      1398       128  LYS       HE1            -6.6708481846        5.1011339268       -0.8481112498  S15       73              1.0000000000
      1399       128  LYS       HE2            -7.9426197271        4.7402566113       -2.0381225708  S15       73              1.0000000000
      1400       128  LYS       NZ             -6.2098297154        5.6701118763       -2.7901407890  S15       73              1.0000000000
      1401       128  LYS       HZ1            -6.3620471409        5.4194296625       -3.7862013522  S15       73              1.0000000000
      1402       128  LYS       HZ2            -4.9610823059        5.8098446128       -2.6120562038  S15       73              1.0000000000
      1403       128  LYS       HZ3            -6.6030680495        6.6291684770       -2.6754872170  S15       73              1.0000000000
      1404       129  SER       CB             -4.4581013209        4.3599213061       -6.4068069736  S15       130             1.0000000000
      1405       129  SER       HB1            -4.4753001782        5.2923595561       -6.9841910959  S15       130             1.0000000000
      1406       129  SER       HB2            -3.7671104554        3.6544527179       -6.9055307989  S15       130             1.0000000000
      1407       129  SER       OG             -3.9745562211        4.6086610267       -5.0589831756  S15       130             1.0000000000
      1408       129  SER       HG1            -3.4321914565        5.4507960571       -5.0457085192  S15       130             1.0000000000
      1409       129  SER       QQH3           -5.4645263280        3.9127344951       -6.3607995371  S15       130             1.0000000000
      1410       130  GLU       CB             -9.9612498706        9.1676468910        0.7901176158  S15       166             1.0000000000
      1411       130  GLU       HB1            -9.6514772523        9.7945067409       -0.0551457358  S15       166             1.0000000000
      1412       130  GLU       HB2           -11.0090989448        8.8976079687        0.6352273677  S15       166             1.0000000000
      1413       130  GLU       QQH4           -9.8580407111        9.7104193583        1.7359051934  S15       166             1.0000000000
      1414       130  GLU       CG             -9.1099146884        7.9125774056        0.7762824919  S15       166             1.0000000000
      1415       130  GLU       HG1            -9.5062461305        7.2109151410        0.0296085991  S15       166             1.0000000000
      1416       130  GLU       HG2            -9.1610683233        7.3865048881        1.7455147251  S15       166             1.0000000000
      1417       130  GLU       CD             -7.6711809623        8.1837885900        0.4377667438  S15       166             1.0000000000
      1418       130  GLU       OE1            -7.1270263599        9.2785839950        0.5717869851  S15       166             1.0000000000
      1419       130  GLU       OE2            -6.9882867477        7.1200263009       -0.0360883786  S15       166             1.0000000000
      1420       131  ASN       CB             -2.7587373780       11.7736072919        1.3233886407  S15       170             1.0000000000
      1421       131  ASN       HB1            -1.7970392808       11.7421203706        0.8014506278  S15       170             1.0000000000
      1422       131  ASN       HB2            -3.2738778194       12.7039078084        1.0611200510  S15       170             1.0000000000
      1423       131  ASN       QQH5           -2.5978819920       11.7317427691        2.4072929151  S15       170             1.0000000000
      1424       131  ASN       CG             -3.5892431487       10.5885255276        0.8938586405  S15       170             1.0000000000
      1425       131  ASN       OD1            -3.1608397412        9.4059667273        1.0052493186  S15       170             1.0000000000
      1426       131  ASN       ND2            -4.8070035618       10.8376661107        0.3836138429  S15       170             1.0000000000
      1427       131  ASN       HD21           -5.4463584786       10.0571482167        0.1535498320  S15       170             1.0000000000
      1428       131  ASN       HD22           -5.1144546755       11.8008336438        0.1711786270  S15       170             1.0000000000
      1429       132  LYS       CE             -2.9279199159        1.5697303163       -4.5666116345  S15       234             1.0000000000
      1430       132  LYS       HE1            -3.3779713013        1.8207654854       -3.5977456010  S15       234             1.0000000000
      1431       132  LYS       HE2            -3.7236063191        1.4900710108       -5.3198808758  S15       234             1.0000000000
      1432       132  LYS       NZ             -2.0210485764        2.6379205354       -4.9731656992  S15       234             1.0000000000
      1433       132  LYS       HZ1            -1.5402640150        2.4084234597       -5.8747728939  S15       234             1.0000000000
      1434       132  LYS       HZ2            -1.2668174093        2.8283114910       -4.2775338303  S15       234             1.0000000000
      1435       132  LYS       HZ3            -2.5568356672        3.5525825649       -5.0938896474  S15       234             1.0000000000
      1436       132  LYS       QQH6           -2.3764072666        0.6240024440       -4.4811629689  S15       234             1.0000000000
      1437       133  SER       CB              2.5768994445        3.4082432627       -5.9194767674  S15       235             1.0000000000
      1438       133  SER       HB1             3.2594739424        2.7544803174       -6.4866518623  S15       235             1.0000000000
      1439       133  SER       HB2             3.1179304771        4.3423260914       -5.6799751225  S15       235             1.0000000000
      1440       133  SER       OG              1.4301832923        3.6727615571       -6.7385512353  S15       235             1.0000000000
      1441       133  SER       HG1             0.9739857660        4.5057125168       -6.4332711088  S15       235             1.0000000000
      1442       133  SER       QQH7            2.2881672744        2.9073389025       -4.9665335488  S15       235             1.0000000000
      1443       134  PNM       S1             -3.0664280664        9.5196614539       -6.0239228507  S15       523             1.0000000000
      1444       134  PNM       C2             -1.8153681209        8.2920143039       -6.7089446781  S15       523             1.0000000000
      1445       134  PNM       C3             -1.3996636827        7.4535799768       -5.4685880817  S15       523             1.0000000000
      1446       134  PNM       N4             -2.5967774717        7.2768600529       -4.6157304790  S15       523             1.0000000000
      1447       134  PNM       C5             -3.6953487052        8.3070932819       -4.8364251178  S15       523             1.0000000000
      1448       134  PNM       C6             -3.5807144312        8.6944516515       -3.3062178273  S15       523             1.0000000000
      1449       134  PNM       C7             -2.4718120823        7.6260554507       -3.2364750589  S15       523             1.0000000000
      1450       134  PNM       O8             -1.4963315212        7.4577607884       -2.4883677823  S15       523             1.0000000000
      1451       134  PNM       C9             -2.4540560659        7.4090819642       -7.7697462371  S15       523             1.0000000000
      1452       134  PNM       C10            -0.6314685152        9.0383475940       -7.2947532066  S15       523             1.0000000000
      1453       134  PNM       C11            -0.7721248038        6.1321237635       -5.8602641127  S15       523             1.0000000000
      1454       134  PNM       O12            -1.3744904746        5.0493585404       -5.7129719949  S15       523             1.0000000000
      1455       134  PNM       O13             0.4717485506        6.1960351762       -6.3479980277  S15       523             1.0000000000
      1456       134  PNM       N14            -3.0052940515       10.0001185522       -3.0703581858  S15       523             1.0000000000
      1457       134  PNM       C15            -3.5402592774       11.1215589068       -3.6026571206  S15       523             1.0000000000
      1458       134  PNM       O16            -4.6099395653       11.0785923024       -4.2807148579  S15       523             1.0000000000
      1459       134  PNM       C17            -2.8145538537       12.4213636053       -3.3704989992  S15       523             1.0000000000
      1460       134  PNM       C18            -1.8904395925       12.7358108678       -4.5187691252  S15       523             1.0000000000
      1461       134  PNM       C19            -0.5683508411       13.1309468997       -4.2696170422  S15       523             1.0000000000
      1462       134  PNM       C20             0.2827359640       13.4439068324       -5.3321518178  S15       523             1.0000000000
      1463       134  PNM       C21            -0.1751423151       13.3525767489       -6.6478419206  S15       523             1.0000000000
      1464       134  PNM       C22            -1.4930414402       12.9625394855       -6.8991117712  S15       523             1.0000000000
      1465       134  PNM       C23            -2.3537839673       12.6635098897       -5.8417960397  S15       523             1.0000000000
      1466       134  PNM       H24            -0.6356837563        8.0319042576       -4.8962356923  S15       523             1.0000000000
      1467       134  PNM       H25            -0.9108056280        9.5158171458       -8.2399905783  S15       523             1.0000000000
      1468       134  PNM       H26             0.1944538992        8.3446115351       -7.4900252786  S15       523             1.0000000000
      1469       134  PNM       H27            -0.2698453413        9.8193717990       -6.6182498009  S15       523             1.0000000000
      1470       134  PNM       H28            -2.8169354086        8.0127045210       -8.6086220152  S15       523             1.0000000000
      1471       134  PNM       H29            -3.3009498673        6.8458601471       -7.3601441235  S15       523             1.0000000000
      1472       134  PNM       H30            -1.7209562654        6.6894795093       -8.1580427965  S15       523             1.0000000000
      1473       134  PNM       H31            -4.6643903049        7.8455549007       -5.1178148755  S15       523             1.0000000000
      1474       134  PNM       H32            -4.5121259561        8.5368127701       -2.7154009315  S15       523             1.0000000000
      1475       134  PNM       H33            -2.2454151510       12.3839965433       -2.4269176320  S15       523             1.0000000000
      1476       134  PNM       H34            -3.5643274880       13.2267833328       -3.2762403596  S15       523             1.0000000000
      1477       134  PNM       H35            -0.2052306432       13.1974119780       -3.2361632845  S15       523             1.0000000000
      1478       134  PNM       H36             1.3123075077       13.7607215951       -5.1280807492  S15       523             1.0000000000
      1479       134  PNM       H37             0.4966034652       13.5926378977       -7.4815282799  S15       523             1.0000000000
      1480       134  PNM       H38            -1.8573272845       12.8909565661       -7.9313080791  S15       523             1.0000000000
      1481       134  PNM       H39            -3.3949257759       12.3802623381       -6.0399180547  S15       523             1.0000000000
      1482       134  PNM       H40            -2.1063563684       10.0429202914       -2.5505060082  S15       523             1.0000000000
      1483       135  TIP3      OH2            -4.5336968052        7.5459657941       -0.3473111747  S15       290             1.0000000000
      1484       135  TIP3      H1             -5.9762219003        7.3636669837       -0.1803613982  S15       290             1.0000000000
      1485       135  TIP3      H2             -3.9759177847        8.2110588250        0.1655132747  S15       290             1.0000000000
      1486       136  SER       CB             -2.8843974839        4.9527858889       -2.2467992483  S16       70              1.0000000000
      1487       136  SER       HB1            -3.3565331186        4.0783770811       -2.7361446858  S16       70              1.0000000000
      1488       136  SER       HB2            -1.9135647136        5.1547015669       -2.7289308867  S16       70              1.0000000000
      1489       136  SER       OG             -3.7529754020        6.0955417508       -2.4090656991  S16       70              1.0000000000
      1490       136  SER       HG1            -4.0169606715        7.0446455082       -1.0280176775  S16       70              1.0000000000
      1491       136  SER       QQH1           -2.7248885805        4.7228719575       -1.1682723297  S16       70              1.0000000000
      1492       137  LYS       CD             -6.2847751738        3.3242045150       -2.0585347062  S16       73              1.0000000000
      1493       137  LYS       HD1            -6.8585555740        2.7930139532       -2.8243845009  S16       73              1.0000000000
      1494       137  LYS       HD2            -5.2412268595        3.3569229095       -2.3973464827  S16       73              1.0000000000
      1495       137  LYS       QQH2           -6.3449453235        2.7510622870       -1.1231452612  S16       73              1.0000000000
      1496       137  LYS       CE             -6.8207522924        4.7363626854       -1.8854229657  S16       73              1.0000000000
      1497       137  LYS       HE1            -6.6308968944        5.1057928221       -0.8609079676  S16       73              1.0000000000
      1498       137  LYS       HE2            -7.9198169633        4.7494951145       -2.0341946213  S16       73              1.0000000000
      1499       137  LYS       NZ             -6.1874497183        5.6617945761       -2.8118100581  S16       73              1.0000000000
      1500       137  LYS       HZ1            -6.3359041898        5.3959709514       -3.8038524107  S16       73              1.0000000000
      1501       137  LYS       HZ2            -4.9281295909        5.8094607609       -2.6237449936  S16       73              1.0000000000
      1502       137  LYS       HZ3            -6.5832443733        6.6212755990       -2.7105455292  S16       73              1.0000000000
      1503       138  SER       CB             -4.4593852002        4.3597286388       -6.4041804089  S16       130             1.0000000000
      1504       138  SER       HB1            -4.4744164570        5.2922130784       -6.9813056628  S16       130             1.0000000000
      1505       138  SER       HB2            -3.7670114182        3.6542909574       -6.9009746967  S16       130             1.0000000000
      1506       138  SER       OG             -3.9799403542        4.6081376447       -5.0546266737  S16       130             1.0000000000
      1507       138  SER       HG1            -3.4367480605        5.4496533712       -5.0413648170  S16       130             1.0000000000
      1508       138  SER       QQH3           -5.4660423312        3.9129168002       -6.3615031477  S16       130             1.0000000000
      1509       139  GLU       CB             -9.9681157562        9.1728142824        0.7908424661  S16       166             1.0000000000
      1510       139  GLU       HB1            -9.6570652339        9.7985603934       -0.0548568699  S16       166             1.0000000000
      1511       139  GLU       HB2           -11.0160988888        8.9040948157        0.6357391218  S16       166             1.0000000000
      1512       139  GLU       QQH4           -9.8645625242        9.7160302915        1.7363420572  S16       166             1.0000000000
      1513       139  GLU       CG             -9.1189164527        7.9173326730        0.7785853315  S16       166             1.0000000000
      1514       139  GLU       HG1            -9.5107921876        7.2176129410        0.0273151604  S16       166             1.0000000000
      1515       139  GLU       HG2            -9.1747626209        7.3880355849        1.7459381318  S16       166             1.0000000000
      1516       139  GLU       CD             -7.6791586495        8.1880542275        0.4479649454  S16       166             1.0000000000
      1517       139  GLU       OE1            -7.1319062851        9.2816363783        0.5773629124  S16       166             1.0000000000
      1518       139  GLU       OE2            -6.9973715140        7.1190087254       -0.0161452427  S16       166             1.0000000000
      1519       140  ASN       CB             -2.7586468240       11.7776908788        1.3244102874  S16       170             1.0000000000
      1520       140  ASN       HB1            -1.7971088588       11.7480335142        0.8019937500  S16       170             1.0000000000
      1521       140  ASN       HB2            -3.2752431616       12.7076565400        1.0634522691  S16       170             1.0000000000
      1522       140  ASN       QQH5           -2.5970128299       11.7347476937        2.4081375890  S16       170             1.0000000000
      1523       140  ASN       CG             -3.5863156233       10.5913341110        0.8944108710  S16       170             1.0000000000
      1524       140  ASN       OD1            -3.1562268089        9.4101327627        1.0121061896  S16       170             1.0000000000
      1525       140  ASN       ND2            -4.8022532156       10.8370914021        0.3779203495  S16       170             1.0000000000
      1526       140  ASN       HD21           -5.4388620099       10.0549744387        0.1469387502  S16       170             1.0000000000
      1527       140  ASN       HD22           -5.1101859403       11.7991985172        0.1612085488  S16       170             1.0000000000
      1528       141  LYS       CE             -2.9300843687        1.5702753770       -4.5648632139  S16       234             1.0000000000
      1529       141  LYS       HE1            -3.3800730525        1.8201754538       -3.5956837067  S16       234             1.0000000000
      1530       141  LYS       HE2            -3.7259478563        1.4909564576       -5.3180020566  S16       234             1.0000000000
      1531       141  LYS       NZ             -2.0237397210        2.6391304148       -4.9706593983  S16       234             1.0000000000
      1532       141  LYS       HZ1            -1.5432934040        2.4108614144       -5.8729172523  S16       234             1.0000000000
      1533       141  LYS       HZ2            -1.2689698198        2.8288907424       -4.2753984055  S16       234             1.0000000000
      1534       141  LYS       HZ3            -2.5597266154        3.5533994686       -5.0905068895  S16       234             1.0000000000
      1535       141  LYS       QQH6           -2.3781284421        0.6247105601       -4.4804388656  S16       234             1.0000000000
      1536       142  SER       CB              2.5772351776        3.4081479990       -5.9196197881  S16       235             1.0000000000
      1537       142  SER       HB1             3.2601984470        2.7545151944       -6.4864204592  S16       235             1.0000000000
      1538       142  SER       HB2             3.1177212285        4.3424645327       -5.6799708590  S16       235             1.0000000000
      1539       142  SER       OG              1.4308536868        3.6720883977       -6.7392601830  S16       235             1.0000000000
      1540       142  SER       HG1             0.9738319532        4.5043278020       -6.4335862129  S16       235             1.0000000000
      1541       142  SER       QQH7            2.2882388400        2.9073818179       -4.9666957589  S16       235             1.0000000000
      1542       143  PNM       S1             -3.0704626184        9.5098887018       -6.0287701553  S16       523             1.0000000000
      1543       143  PNM       C2             -1.8155055397        8.2848215543       -6.7109443600  S16       523             1.0000000000
      1544       143  PNM       C3             -1.4016716792        7.4465525517       -5.4702895698  S16       523             1.0000000000
      1545       143  PNM       N4             -2.5997738900        7.2677370766       -4.6196411126  S16       523             1.0000000000
      1546       143  PNM       C5             -3.6985732212        8.2983983122       -4.8402542512  S16       523             1.0000000000
      1547       143  PNM       C6             -3.5814639093        8.6874407047       -3.3104068260  S16       523             1.0000000000
      1548       143  PNM       C7             -2.4728262997        7.6199890622       -3.2410632849  S16       523             1.0000000000
      1549       143  PNM       O8             -1.4947937221        7.4564465102       -2.4949620358  S16       523             1.0000000000
      1550       143  PNM       C9             -2.4498427935        7.4020278266       -7.7743935780  S16       523             1.0000000000
      1551       143  PNM       C10            -0.6306956676        9.0332779956       -7.2920661142  S16       523             1.0000000000
      1552       143  PNM       C11            -0.7707381748        6.1267282302       -5.8612932458  S16       523             1.0000000000
      1553       143  PNM       O12            -1.3702407646        5.0421377454       -5.7150125577  S16       523             1.0000000000
      1554       143  PNM       O13             0.4733410764        6.1946347906       -6.3475141218  S16       523             1.0000000000
      1555       143  PNM       N14            -3.0015327228        9.9910203998       -3.0761111345  S16       523             1.0000000000
      1556       143  PNM       C15            -3.5374021085       11.1147150099       -3.6023259278  S16       523             1.0000000000
      1557       143  PNM       O16            -4.6102489550       11.0747301604       -4.2752066406  S16       523             1.0000000000
      1558       143  PNM       C17            -2.8088969080       12.4125746725       -3.3688657053  S16       523             1.0000000000
      1559       143  PNM       C18            -1.8870376816       12.7290875680       -4.5183614256  S16       523             1.0000000000
      1560       143  PNM       C19            -0.5656788350       13.1276399905       -4.2707717457  S16       523             1.0000000000
      1561       143  PNM       C20             0.2830230593       13.4438647009       -5.3342324409  S16       523             1.0000000000
      1562       143  PNM       C21            -0.1765368559       13.3525172907       -6.6493377802  S16       523             1.0000000000
      1563       143  PNM       C22            -1.4936875173       12.9589904155       -6.8990435063  S16       523             1.0000000000
      1564       143  PNM       C23            -2.3520486061       12.6565430176       -5.8407619609  S16       523             1.0000000000
      1565       143  PNM       H24            -0.6397645157        8.0257973442       -4.8958207573  S16       523             1.0000000000
      1566       143  PNM       H25            -0.9067820855        9.5100528671       -8.2385995519  S16       523             1.0000000000
      1567       143  PNM       H26             0.1971597214        8.3408082052       -7.4834256121  S16       523             1.0000000000
      1568       143  PNM       H27            -0.2735420316        9.8151269970       -6.6142048411  S16       523             1.0000000000
      1569       143  PNM       H28            -2.8106117000        8.0059570258       -8.6139107786  S16       523             1.0000000000
      1570       143  PNM       H29            -3.2977204883        6.8380624740       -7.3680750323  S16       523             1.0000000000
      1571       143  PNM       H30            -1.7147752926        6.6833967657       -8.1605981237  S16       523             1.0000000000
      1572       143  PNM       H31            -4.6681410363        7.8371692945       -5.1200705264  S16       523             1.0000000000
      1573       143  PNM       H32            -4.5119892483        8.5324272873       -2.7174442025  S16       523             1.0000000000
      1574       143  PNM       H33            -2.2376486740       12.3721049062       -2.4266340564  S16       523             1.0000000000
      1575       143  PNM       H34            -3.5571386846       13.2189074281       -3.2705102420  S16       523             1.0000000000
      1576       143  PNM       H35            -0.2014336840       13.1943101715       -3.2377584358  S16       523             1.0000000000
      1577       143  PNM       H36             1.3119937730       13.7633110994       -5.1312846006  S16       523             1.0000000000
      1578       143  PNM       H37             0.4933286493       13.5952534703       -7.4837557721  S16       523             1.0000000000
      1579       143  PNM       H38            -1.8593198824       12.8875768364       -7.9307366107  S16       523             1.0000000000
      1580       143  PNM       H39            -3.3927320904       12.3708954862       -6.0376479320  S16       523             1.0000000000
      1581       143  PNM       H40            -2.1017799435       10.0315596854       -2.5575764058  S16       523             1.0000000000
      1582       144  TIP3      OH2            -4.5277382811        7.5525850937       -0.3356562800  S16       290             1.0000000000
      1583       144  TIP3      H1             -5.9934137114        7.3652781684       -0.1664804419  S16       290             1.0000000000
      1584       144  TIP3      H2             -3.9695792352        8.2163539412        0.1777519016  S16       290             1.0000000000
      1585       145  SER       CB             -2.8745769728        4.9515155011       -2.2504314106  S17       70              1.0000000000
      1586       145  SER       HB1            -3.3456781202        4.0769476941       -2.7404509265  S17       70              1.0000000000
      1587       145  SER       HB2            -1.9031422838        5.1537161327       -2.7308196485  S17       70              1.0000000000
      1588       145  SER       OG             -3.7420256483        6.0933041308       -2.4129607879  S17       70              1.0000000000
      1589       145  SER       HG1            -4.0084234712        7.0527345945       -1.0175833534  S17       70              1.0000000000
      1590       145  SER       QQH1           -2.7166577646        4.7216560265       -1.1715990981  S17       70              1.0000000000
      1591       146  LYS       CD             -6.2711359533        3.3227518129       -2.0670569253  S17       73              1.0000000000
      1592       146  LYS       HD1            -6.8524207899        2.7949591196       -2.8294990473  S17       73              1.0000000000
      1593       146  LYS       HD2            -5.2284966686        3.3457126875       -2.4096066302  S17       73              1.0000000000
      1594       146  LYS       QQH2           -6.3329925256        2.7520590452       -1.1302640230  S17       73              1.0000000000
      1595       146  LYS       CE             -6.7948181319        4.7395196177       -1.8952671270  S17       73              1.0000000000
      1596       146  LYS       HE1            -6.5891692783        5.1130358024       -0.8751349404  S17       73              1.0000000000
      1597       146  LYS       HE2            -7.8957466788        4.7585771437       -2.0290569769  S17       73              1.0000000000
      1598       146  LYS       NZ             -6.1669175048        5.6547124141       -2.8348345846  S17       73              1.0000000000
      1599       146  LYS       HZ1            -6.3137203738        5.3746950011       -3.8228800674  S17       73              1.0000000000
      1600       146  LYS       HZ2            -4.9073341254        5.8079016898       -2.6401977077  S17       73              1.0000000000
      1601       146  LYS       HZ3            -6.5655869459        6.6142168509       -2.7451023692  S17       73              1.0000000000
      1602       147  SER       CB             -4.4609870906        4.3596023577       -6.4013606890  S17       130             1.0000000000
      1603       147  SER       HB1            -4.4735970517        5.2924010128       -6.9779944358  S17       130             1.0000000000
      1604       147  SER       HB2            -3.7670800421        3.6543011538       -6.8961541613  S17       130             1.0000000000
      1605       147  SER       OG             -3.9864777791        4.6073146752       -5.0498466367  S17       130             1.0000000000
      1606       147  SER       HG1            -3.4399343118        5.4465615621       -5.0372197888  S17       130             1.0000000000
      1607       147  SER       QQH3           -5.4677931514        3.9130137856       -6.3625443997  S17       130             1.0000000000
      1608       148  GLU       CB             -9.9746800877        9.1779648728        0.7915129037  S17       166             1.0000000000
      1609       148  GLU       HB1            -9.6622278848        9.8027331533       -0.0543957525  S17       166             1.0000000000
      1610       148  GLU       HB2           -11.0229219805        8.9106625903        0.6360270182  S17       166             1.0000000000
      1611       148  GLU       QQH4           -9.8709172713        9.7216851806        1.7367526946  S17       166             1.0000000000
      1612       148  GLU       CG             -9.1274155979        7.9218286673        0.7807528136  S17       166             1.0000000000
      1613       148  GLU       HG1            -9.5158720037        7.2242597006        0.0256641012  S17       166             1.0000000000
      1614       148  GLU       HG2            -9.1882265404        7.3901529363        1.7465257916  S17       166             1.0000000000
      1615       148  GLU       CD             -7.6862244987        8.1914061022        0.4572251760  S17       166             1.0000000000
      1616       148  GLU       OE1            -7.1369344952        9.2841684467        0.5827385332  S17       166             1.0000000000
      1617       148  GLU       OE2            -7.0035397434        7.1183463058        0.0022062731  S17       166             1.0000000000
      1618       149  ASN       CB             -2.7589323098       11.7817456744        1.3254164907  S17       170             1.0000000000
      1619       149  ASN       HB1            -1.7976465432       11.7541831280        0.8024335451  S17       170             1.0000000000
      1620       149  ASN       HB2            -3.2773084179       12.7112003060        1.0657722884  S17       170             1.0000000000
      1621       149  ASN       QQH5           -2.5961169889       11.7375941782        2.4088929043  S17       170             1.0000000000
      1622       149  ASN       CG             -3.5838601451       10.5939540930        0.8950988120  S17       170             1.0000000000
      1623       149  ASN       OD1            -3.1525332304        9.4139610123        1.0192487466  S17       170             1.0000000000
      1624       149  ASN       ND2            -4.7977274847       10.8364010931        0.3722378747  S17       170             1.0000000000
      1625       149  ASN       HD21           -5.4325313748       10.0528569643        0.1415622748  S17       170             1.0000000000
      1626       149  ASN       HD22           -5.1057481490       11.7976774518        0.1515140132  S17       170             1.0000000000
      1627       150  LYS       CE             -2.9324184790        1.5708831179       -4.5630505210  S17       234             1.0000000000
      1628       150  LYS       HE1            -3.3821920732        1.8196476485       -3.5934403914  S17       234             1.0000000000
      1629       150  LYS       HE2            -3.7283341677        1.4918867486       -5.3161327038  S17       234             1.0000000000
      1630       150  LYS       NZ             -2.0266572327        2.6404169223       -4.9680502461  S17       234             1.0000000000
      1631       150  LYS       HZ1            -1.5464138831        2.4133742525       -5.8707573122  S17       234             1.0000000000
      1632       150  LYS       HZ2            -1.2713764479        2.8298386630       -4.2733061545  S17       234             1.0000000000
      1633       150  LYS       HZ3            -2.5627140389        3.5542923569       -5.0869497357  S17       234             1.0000000000
      1634       150  LYS       QQH6           -2.3800577860        0.6255396454       -4.4797605687  S17       234             1.0000000000
      1635       151  SER       CB              2.5774926812        3.4081094571       -5.9197503917  S17       235             1.0000000000
      1636       151  SER       HB1             3.2609863625        2.7547613948       -6.4861363251  S17       235             1.0000000000
      1637       151  SER       HB2             3.1175867138        4.3426390712       -5.6800733017  S17       235             1.0000000000
      1638       151  SER       OG              1.4314494037        3.6714319468       -6.7399747630  S17       235             1.0000000000
      1639       151  SER       HG1             0.9735874326        4.5029362923       -6.4338104553  S17       235             1.0000000000
      1640       151  SER       QQH7            2.2882553675        2.9074104772       -4.9668448748  S17       235             1.0000000000
      1641       152  PNM       S1             -3.0745679240        9.4992205907       -6.0338643549  S17       523             1.0000000000
      1642       152  PNM       C2             -1.8157040574        8.2771305715       -6.7130158748  S17       523             1.0000000000
      1643       152  PNM       C3             -1.4039361068        7.4390782385       -5.4720479821  S17       523             1.0000000000
      1644       152  PNM       N4             -2.6028912792        7.2581343684       -4.6236752439  S17       523             1.0000000000
      1645       152  PNM       C5             -3.7019394569        8.2890124505       -4.8441688762  S17       523             1.0000000000
      1646       152  PNM       C6             -3.5821589158        8.6800375867       -3.3147530980  S17       523             1.0000000000
      1647       152  PNM       C7             -2.4739818586        7.6132454428       -3.2454572832  S17       523             1.0000000000
      1648       152  PNM       O8             -1.4926857945        7.4554167485       -2.5020802133  S17       523             1.0000000000
      1649       152  PNM       C9             -2.4452760035        7.3944965384       -7.7793560752  S17       523             1.0000000000
      1650       152  PNM       C10            -0.6298770667        9.0278923352       -7.2889896916  S17       523             1.0000000000
      1651       152  PNM       C11            -0.7693431758        6.1210531804       -5.8622522493  S17       523             1.0000000000
      1652       152  PNM       O12            -1.3657607943        5.0344825777       -5.7169396290  S17       523             1.0000000000
      1653       152  PNM       O13             0.4748967916        6.1931491808       -6.3469988404  S17       523             1.0000000000
      1654       152  PNM       N14            -2.9971439471        9.9812155481       -3.0823386483  S17       523             1.0000000000
      1655       152  PNM       C15            -3.5340851589       11.1072361552       -3.6018356443  S17       523             1.0000000000
      1656       152  PNM       O16            -4.6103321076       11.0702621007       -4.2691670063  S17       523             1.0000000000
      1657       152  PNM       C17            -2.8027100741       12.4030432829       -3.3669948683  S17       523             1.0000000000
      1658       152  PNM       C18            -1.8833539248       12.7218209857       -4.5178266358  S17       523             1.0000000000
      1659       152  PNM       C19            -0.5627951746       13.1240903297       -4.2719153272  S17       523             1.0000000000
      1660       152  PNM       C20             0.2832757365       13.4438810145       -5.3363792721  S17       523             1.0000000000
      1661       152  PNM       C21            -0.1781439891       13.3525495148       -6.6508319148  S17       523             1.0000000000
      1662       152  PNM       C22            -1.4944805959       12.9552675268       -6.8988769311  S17       523             1.0000000000
      1663       152  PNM       C23            -2.3502403918       12.6490761630       -5.8395464987  S17       523             1.0000000000
      1664       152  PNM       H24            -0.6441838952        8.0192256158       -4.8956296090  S17       523             1.0000000000
      1665       152  PNM       H25            -0.9023361623        9.5039391132       -8.2368955628  S17       523             1.0000000000
      1666       152  PNM       H26             0.2001418027        8.3369196177       -7.4762889869  S17       523             1.0000000000
      1667       152  PNM       H27            -0.2773607325        9.8106143246       -6.6097135833  S17       523             1.0000000000
      1668       152  PNM       H28            -2.8034739671        7.9988057097       -8.6196205331  S17       523             1.0000000000
      1669       152  PNM       H29            -3.2942809649        6.8296379223       -7.3766659578  S17       523             1.0000000000
      1670       152  PNM       H30            -1.7080535730        6.6770056183       -8.1634381613  S17       523             1.0000000000
      1671       152  PNM       H31            -4.6722349532        7.8279888466       -5.1222815134  S17       523             1.0000000000
      1672       152  PNM       H32            -4.5122090515        8.5284581947       -2.7199797545  S17       523             1.0000000000
      1673       152  PNM       H33            -2.2291262503       12.3592547379       -2.4262797902  S17       523             1.0000000000
      1674       152  PNM       H34            -3.5492976408       13.2103726079       -3.2643058330  S17       523             1.0000000000
      1675       152  PNM       H35            -0.1971235956       13.1909325597       -3.2394080195  S17       523             1.0000000000
      1676       152  PNM       H36             1.3116066307       13.7661498969       -5.1347250913  S17       523             1.0000000000
      1677       152  PNM       H37             0.4897057411       13.5982432492       -7.4859636208  S17       523             1.0000000000
      1678       152  PNM       H38            -1.8614764848       12.8840751017       -7.9301257515  S17       523             1.0000000000
      1679       152  PNM       H39            -3.3904706125       12.3607144818       -6.0351557609  S17       523             1.0000000000
      1680       152  PNM       H40            -2.0965194243       10.0192439251       -2.5652643727  S17       523             1.0000000000
      1681       153  TIP3      OH2            -4.5224250060        7.5563434996       -0.3263477594  S17       290             1.0000000000
      1682       153  TIP3      H1             -6.0014102311        7.3662205411       -0.1515850866  S17       290             1.0000000000
      1683       153  TIP3      H2             -3.9650447564        8.2192840872        0.1874131943  S17       290             1.0000000000
      1684       154  SER       CB             -2.8637033597        4.9517373977       -2.2539312893  S18       70              1.0000000000
      1685       154  SER       HB1            -3.3333031776        4.0768711149       -2.7454426664  S18       70              1.0000000000
      1686       154  SER       HB2            -1.8916094489        5.1552379952       -2.7323855291  S18       70              1.0000000000
      1687       154  SER       OG             -3.7315353510        6.0919678774       -2.4161199781  S18       70              1.0000000000
      1688       154  SER       HG1            -4.0035751324        7.0571961363       -1.0111452901  S18       70              1.0000000000
      1689       154  SER       QQH1           -2.7073885532        4.7205875445       -1.1750170046  S18       70              1.0000000000
      1690       155  LYS       CD             -6.2570378885        3.3222131335       -2.0757209465  S18       73              1.0000000000
      1691       155  LYS       HD1            -6.8450418354        2.7972501888       -2.8349959713  S18       73              1.0000000000
      1692       155  LYS       HD2            -5.2153557407        3.3359328819       -2.4216734411  S18       73              1.0000000000
      1693       155  LYS       QQH2           -6.3208150527        2.7538250916       -1.1376777881  S18       73              1.0000000000
      1694       155  LYS       CE             -6.7687646749        4.7433528606       -1.9051032346  S18       73              1.0000000000
      1695       155  LYS       HE1            -6.5466138824        5.1214076591       -0.8898652773  S18       73              1.0000000000
      1696       155  LYS       HE2            -7.8713350674        4.7688745095       -2.0236460121  S18       73              1.0000000000
      1697       155  LYS       NZ             -6.1479049198        5.6490475249       -2.8582624392  S18       73              1.0000000000
      1698       155  LYS       HZ1            -6.2940228051        5.3564719011       -3.8425827005  S18       73              1.0000000000
      1699       155  LYS       HZ2            -4.8929340865        5.8054648767       -2.6586713972  S18       73              1.0000000000
      1700       155  LYS       HZ3            -6.5497344522        6.6081162196       -2.7781041266  S18       73              1.0000000000
      1701       156  SER       CB             -4.4627519623        4.3597079287       -6.3983299896  S18       130             1.0000000000
      1702       156  SER       HB1            -4.4728089822        5.2931645992       -6.9741899624  S18       130             1.0000000000
      1703       156  SER       HB2            -3.7670734212        3.6545220037       -6.8909447314  S18       130             1.0000000000
      1704       156  SER       OG             -3.9940346335        4.6062188287       -5.0446185178  S18       130             1.0000000000
      1705       156  SER       HG1            -3.4419402124        5.4415645089       -5.0322521662  S18       130             1.0000000000
      1706       156  SER       QQH3           -5.4695716953        3.9133510587       -6.3637172547  S18       130             1.0000000000
      1707       157  GLU       CB             -9.9806780419        9.1829226772        0.7920978074  S18       166             1.0000000000
      1708       157  GLU       HB1            -9.6669063585        9.8070309403       -0.0538011359  S18       166             1.0000000000
      1709       157  GLU       HB2           -11.0290208479        8.9167982162        0.6357716734  S18       166             1.0000000000
      1710       157  GLU       QQH4           -9.8767250330        9.7269295764        1.7371414410  S18       166             1.0000000000
      1711       157  GLU       CG             -9.1353350185        7.9260352409        0.7828324543  S18       166             1.0000000000
      1712       157  GLU       HG1            -9.5206776013        7.2302738735        0.0245739953  S18       166             1.0000000000
      1713       157  GLU       HG2            -9.2006613565        7.3923823904        1.7472952183  S18       166             1.0000000000
      1714       157  GLU       CD             -7.6928798886        8.1941583779        0.4656711765  S18       166             1.0000000000
      1715       157  GLU       OE1            -7.1416515080        9.2860833065        0.5877325732  S18       166             1.0000000000
      1716       157  GLU       OE2            -7.0098855269        7.1172269865        0.0189314740  S18       166             1.0000000000
      1717       158  ASN       CB             -2.7594216236       11.7855910120        1.3263366244  S18       170             1.0000000000
      1718       158  ASN       HB1            -1.7985308169       11.7603297597        0.8024574566  S18       170             1.0000000000
      1719       158  ASN       HB2            -3.2797414049       12.7143446631        1.0680065640  S18       170             1.0000000000
      1720       158  ASN       QQH5           -2.5954295520       11.7403923326        2.4095657630  S18       170             1.0000000000
      1721       158  ASN       CG             -3.5817498305       10.5963832547        0.8958285263  S18       170             1.0000000000
      1722       158  ASN       OD1            -3.1497460095        9.4175520160        1.0264051439  S18       170             1.0000000000
      1723       158  ASN       ND2            -4.7936856221       10.8358990127        0.3665983541  S18       170             1.0000000000
      1724       158  ASN       HD21           -5.4266895317       10.0512188054        0.1361072105  S18       170             1.0000000000
      1725       158  ASN       HD22           -5.1022374452       11.7960932414        0.1416153703  S18       170             1.0000000000
      1726       159  LYS       CE             -2.9348357229        1.5715565902       -4.5612552725  S18       234             1.0000000000
      1727       159  LYS       HE1            -3.3844215195        1.8190781776       -3.5912250479  S18       234             1.0000000000
      1728       159  LYS       HE2            -3.7308900051        1.4927508291       -5.3141952888  S18       234             1.0000000000
      1729       159  LYS       NZ             -2.0297451712        2.6418403805       -4.9653770059  S18       234             1.0000000000
      1730       159  LYS       HZ1            -1.5495027404        2.4162539190       -5.8684786913  S18       234             1.0000000000
      1731       159  LYS       HZ2            -1.2739193884        2.8306754893       -4.2710992246  S18       234             1.0000000000
      1732       159  LYS       HZ3            -2.5660789601        3.5550777450       -5.0833773613  S18       234             1.0000000000
      1733       159  LYS       QQH6           -2.3821072187        0.6263467787       -4.4791592837  S18       234             1.0000000000
      1734       160  SER       CB              2.5776840909        3.4081442432       -5.9198917819  S18       235             1.0000000000
      1735       160  SER       HB1             3.2616993064        2.7549658822       -6.4858538062  S18       235             1.0000000000
      1736       160  SER       HB2             3.1173032203        4.3429411472       -5.6801560324  S18       235             1.0000000000
      1737       160  SER       OG              1.4319550846        3.6709040631       -6.7406885707  S18       235             1.0000000000
      1738       160  SER       HG1             0.9731727894        4.5016869169       -6.4340145517  S18       235             1.0000000000
      1739       160  SER       QQH7            2.2881333951        2.9074676095       -4.9670803172  S18       235             1.0000000000
      1740       161  PNM       S1             -3.0792647104        9.4881464105       -6.0391636313  S18       523             1.0000000000
      1741       161  PNM       C2             -1.8159168451        8.2690420514       -6.7149232648  S18       523             1.0000000000
      1742       161  PNM       C3             -1.4065073885        7.4311933682       -5.4735512213  S18       523             1.0000000000
      1743       161  PNM       N4             -2.6063456000        7.2478321269       -4.6277362792  S18       523             1.0000000000
      1744       161  PNM       C5             -3.7052661942        8.2791375854       -4.8480006062  S18       523             1.0000000000
      1745       161  PNM       C6             -3.5827881818        8.6722661476       -3.3192371672  S18       523             1.0000000000
      1746       161  PNM       C7             -2.4756602262        7.6055985383       -3.2495242363  S18       523             1.0000000000
      1747       161  PNM       O8             -1.4902685090        7.4546612010       -2.5095136015  S18       523             1.0000000000
      1748       161  PNM       C9             -2.4404761743        7.3867485549       -7.7844791489  S18       523             1.0000000000
      1749       161  PNM       C10            -0.6290152017        9.0222306848       -7.2854419206  S18       523             1.0000000000
      1750       161  PNM       C11            -0.7678931881        6.1152619856       -5.8630089490  S18       523             1.0000000000
      1751       161  PNM       O12            -1.3609325711        5.0264614991       -5.7187196341  S18       523             1.0000000000
      1752       161  PNM       O13             0.4764019271        6.1918009754       -6.3464621350  S18       523             1.0000000000
      1753       161  PNM       N14            -2.9919826898        9.9706957970       -3.0889751472  S18       523             1.0000000000
      1754       161  PNM       C15            -3.5301706039       11.0990715745       -3.6011472864  S18       523             1.0000000000
      1755       161  PNM       O16            -4.6101466710       11.0652396782       -4.2625176500  S18       523             1.0000000000
      1756       161  PNM       C17            -2.7960811169       12.3928700925       -3.3649861590  S18       523             1.0000000000
      1757       161  PNM       C18            -1.8794111353       12.7141878963       -4.5171865256  S18       523             1.0000000000
      1758       161  PNM       C19            -0.5597260623       13.1204019454       -4.2730355594  S18       523             1.0000000000
      1759       161  PNM       C20             0.2835655190       13.4439792690       -5.3385445864  S18       523             1.0000000000
      1760       161  PNM       C21            -0.1798463528       13.3526982052       -6.6523124177  S18       523             1.0000000000
      1761       161  PNM       C22            -1.4953303309       12.9514996242       -6.8986095566  S18       523             1.0000000000
      1762       161  PNM       C23            -2.3482961223       12.6413290585       -5.8381716583  S18       523             1.0000000000
      1763       161  PNM       H24            -0.6493845753        8.0122536704       -4.8946702967  S18       523             1.0000000000
      1764       161  PNM       H25            -0.8978448044        9.4974498348       -8.2347707270  S18       523             1.0000000000
      1765       161  PNM       H26             0.2031697662        8.3327488592       -7.4685566112  S18       523             1.0000000000
      1766       161  PNM       H27            -0.2815590970        9.8059566755       -6.6046639658  S18       523             1.0000000000
      1767       161  PNM       H28            -2.7958906316        7.9915424960       -8.6255409853  S18       523             1.0000000000
      1768       161  PNM       H29            -3.2907992165        6.8209085878       -7.3858810637  S18       523             1.0000000000
      1769       161  PNM       H30            -1.7011272484        6.6703941771       -8.1664735055  S18       523             1.0000000000
      1770       161  PNM       H31            -4.6762486001        7.8185231071       -5.1243139131  S18       523             1.0000000000
      1771       161  PNM       H32            -4.5124838928        8.5248434299       -2.7230425719  S18       523             1.0000000000
      1772       161  PNM       H33            -2.2201577216       12.3456829891       -2.4258824629  S18       523             1.0000000000
      1773       161  PNM       H34            -3.5412328678       13.2009448012       -3.2577718453  S18       523             1.0000000000
      1774       161  PNM       H35            -0.1926056769       13.1873823880       -3.2410521166  S18       523             1.0000000000
      1775       161  PNM       H36             1.3112566252       13.7691989056       -5.1382433918  S18       523             1.0000000000
      1776       161  PNM       H37             0.4858165387       13.6014777274       -7.4882866432  S18       523             1.0000000000
      1777       161  PNM       H38            -1.8639179105       12.8805315165       -7.9293318401  S18       523             1.0000000000
      1778       161  PNM       H39            -3.3879934692       12.3500911472       -6.0323190913  S18       523             1.0000000000
      1779       161  PNM       H40            -2.0904550626       10.0054729320       -2.5731266854  S18       523             1.0000000000
      1780       162  TIP3      OH2            -4.5173174808        7.5583904056       -0.3184566548  S18       290             1.0000000000
      1781       162  TIP3      H1             -6.0130548494        7.3659627806       -0.1354753427  S18       290             1.0000000000
      1782       162  TIP3      H2             -3.9607900705        8.2211554102        0.1961417508  S18       290             1.0000000000
      1783       163  SER       CB             -2.8517753889        4.9535970296       -2.2575219170  S19       70              1.0000000000
      1784       163  SER       HB1            -3.3186593595        4.0783318450       -2.7514997567  S19       70              1.0000000000
      1785       163  SER       HB2            -1.8790135352        5.1586091380       -2.7337291923  S19       70              1.0000000000
      1786       163  SER       OG             -3.7213970194        6.0917304971       -2.4192702749  S19       70              1.0000000000
      1787       163  SER       HG1            -3.9996953778        7.0613617185       -1.0059002912  S19       70              1.0000000000
      1788       163  SER       QQH1           -2.6972963455        4.7211875797       -1.1785046808  S19       70              1.0000000000
      1789       164  LYS       CD             -6.2427218195        3.3227225313       -2.0844481736  S19       73              1.0000000000
      1790       164  LYS       HD1            -6.8373140581        2.8014780899       -2.8411651482  S19       73              1.0000000000
      1791       164  LYS       HD2            -5.2020193535        3.3271669951       -2.4333897220  S19       73              1.0000000000
      1792       164  LYS       QQH2           -6.3078706311        2.7571542950       -1.1449363706  S19       73              1.0000000000
      1793       164  LYS       CE             -6.7426934387        4.7479617920       -1.9148084320  S19       73              1.0000000000
      1794       164  LYS       HE1            -6.5024303399        5.1307408383       -0.9055070452  S19       73              1.0000000000
      1795       164  LYS       HE2            -7.8466305768        4.7799338976       -2.0180263294  S19       73              1.0000000000
      1796       164  LYS       NZ             -6.1302154051        5.6449884430       -2.8816442759  S19       73              1.0000000000
      1797       164  LYS       HZ1            -6.2759235004        5.3398300773       -3.8620239399  S19       73              1.0000000000
      1798       164  LYS       HZ2            -4.8853181000        5.8047549884       -2.6791089508  S19       73              1.0000000000
      1799       164  LYS       HZ3            -6.5366541872        6.6031177228       -2.8102387634  S19       73              1.0000000000
      1800       165  SER       CB             -4.4647743496        4.3600669158       -6.3950035247  S19       130             1.0000000000
      1801       165  SER       HB1            -4.4724432487        5.2942877437       -6.9699050668  S19       130             1.0000000000
      1802       165  SER       HB2            -3.7669554527        3.6551463214       -6.8852672324  S19       130             1.0000000000
      1803       165  SER       OG             -4.0025354983        4.6051259510       -5.0389387360  S19       130             1.0000000000
      1804       165  SER       HG1            -3.4430531242        5.4352247686       -5.0267234192  S19       130             1.0000000000
      1805       165  SER       QQH3           -5.4716501946        3.9138437962       -6.3651334042  S19       130             1.0000000000
      1806       166  GLU       CB             -9.9860462232        9.1875397682        0.7926056146  S19       166             1.0000000000
      1807       166  GLU       HB1            -9.6708625138        9.8110642927       -0.0531170538  S19       166             1.0000000000
      1808       166  GLU       HB2           -11.0345520485        8.9228303964        0.6356715339  S19       166             1.0000000000
      1809       166  GLU       QQH4           -9.8821625996        9.7316265264        1.7375194598  S19       166             1.0000000000
      1810       166  GLU       CG             -9.1425327904        7.9298148092        0.7846620424  S19       166             1.0000000000
      1811       166  GLU       HG1            -9.5251752560        7.2357374355        0.0235523748  S19       166             1.0000000000
      1812       166  GLU       HG2            -9.2119701239        7.3943359069        1.7478640937  S19       166             1.0000000000
      1813       166  GLU       CD             -7.6987910412        8.1964014156        0.4732451384  S19       166             1.0000000000
      1814       166  GLU       OE1            -7.1459601682        9.2873822920        0.5923147931  S19       166             1.0000000000
      1815       166  GLU       OE2            -7.0153706086        7.1160212085        0.0337406412  S19       166             1.0000000000
      1816       167  ASN       CB             -2.7600282424       11.7890735217        1.3272071445  S19       170             1.0000000000
      1817       167  ASN       HB1            -1.7995556944       11.7659019660        0.8024289506  S19       170             1.0000000000
      1818       167  ASN       HB2            -3.2821278463       12.7171684077        1.0702277196  S19       170             1.0000000000
      1819       167  ASN       QQH5           -2.5948945250       11.7432009813        2.4102211069  S19       170             1.0000000000
      1820       167  ASN       CG             -3.5801528286       10.5986395410        0.8964893181  S19       170             1.0000000000
      1821       167  ASN       OD1            -3.1479117631        9.4207579456        1.0333340529  S19       170             1.0000000000
      1822       167  ASN       ND2            -4.7899671071       10.8355609735        0.3611048013  S19       170             1.0000000000
      1823       167  ASN       HD21           -5.4210647544       10.0496792643        0.1304612668  S19       170             1.0000000000
      1824       167  ASN       HD22           -5.0985470109       11.7947979853        0.1317674756  S19       170             1.0000000000
      1825       168  LYS       CE             -2.9373663875        1.5724078521       -4.5594915439  S19       234             1.0000000000
      1826       168  LYS       HE1            -3.3869265379        1.8185864925       -3.5890714364  S19       234             1.0000000000
      1827       168  LYS       HE2            -3.7337100008        1.4941342355       -5.3121598373  S19       234             1.0000000000
      1828       168  LYS       NZ             -2.0330627263        2.6435576411       -4.9626608716  S19       234             1.0000000000
      1829       168  LYS       HZ1            -1.5531143651        2.4194616607       -5.8663635910  S19       234             1.0000000000
      1830       168  LYS       HZ2            -1.2768114901        2.8319903722       -4.2687012958  S19       234             1.0000000000
      1831       168  LYS       HZ3            -2.5694201905        3.5562380654       -5.0794840237  S19       234             1.0000000000
      1832       168  LYS       QQH6           -2.3839540184        0.6274738738       -4.4786372657  S19       234             1.0000000000
      1833       169  SER       CB              2.5777606498        3.4082809366       -5.9200300466  S19       235             1.0000000000
      1834       169  SER       HB1             3.2622383034        2.7553005760       -6.4856524844  S19       235             1.0000000000
      1835       169  SER       HB2             3.1169521631        4.3432864451       -5.6801047026  S19       235             1.0000000000
      1836       169  SER       OG              1.4323381173        3.6705613443       -6.7413899522  S19       235             1.0000000000
      1837       169  SER       HG1             0.9727252040        4.5006284171       -6.4341481232  S19       235             1.0000000000
      1838       169  SER       QQH7            2.2879125440        2.9076293961       -4.9673043773  S19       235             1.0000000000
      1839       170  PNM       S1             -3.0836932297        9.4765465637       -6.0443520269  S19       523             1.0000000000
      1840       170  PNM       C2             -1.8162135658        8.2606371188       -6.7164774904  S19       523             1.0000000000
      1841       170  PNM       C3             -1.4095487554        7.4229141824       -5.4745517967  S19       523             1.0000000000
      1842       170  PNM       N4             -2.6105174081        7.2365653221       -4.6318461592  S19       523             1.0000000000
      1843       170  PNM       C5             -3.7087506497        8.2687964521       -4.8517453367  S19       523             1.0000000000
      1844       170  PNM       C6             -3.5835741023        8.6640340506       -3.3238626315  S19       523             1.0000000000
      1845       170  PNM       C7             -2.4783847794        7.5965534771       -3.2530513063  S19       523             1.0000000000
      1846       170  PNM       O8             -1.4879456696        7.4541913282       -2.5171936106  S19       523             1.0000000000
      1847       170  PNM       C9             -2.4355123345        7.3789887502       -7.7896361424  S19       523             1.0000000000
      1848       170  PNM       C10            -0.6281310545        9.0162598298       -7.2812970154  S19       523             1.0000000000
      1849       170  PNM       C11            -0.7664286230        6.1094199561       -5.8634269612  S19       523             1.0000000000
      1850       170  PNM       O12            -1.3556364681        5.0180815494       -5.7202957689  S19       523             1.0000000000
      1851       170  PNM       O13             0.4777810508        6.1907884222       -6.3458867271  S19       523             1.0000000000
      1852       170  PNM       N14            -2.9860910208        9.9592979543       -3.0960935902  S19       523             1.0000000000
      1853       170  PNM       C15            -3.5256707378       11.0901530266       -3.6002682086  S19       523             1.0000000000
      1854       170  PNM       O16            -4.6097548411       11.0596737931       -4.2551179031  S19       523             1.0000000000
      1855       170  PNM       C17            -2.7890489258       12.3820183837       -3.3628655388  S19       523             1.0000000000
      1856       170  PNM       C18            -1.8752934616       12.7062582059       -4.5164525583  S19       523             1.0000000000
      1857       170  PNM       C19            -0.5565576183       13.1166222514       -4.2740968161  S19       523             1.0000000000
      1858       170  PNM       C20             0.2838394219       13.4441531674       -5.3406573647  S19       523             1.0000000000
      1859       170  PNM       C21            -0.1816390736       13.3529610327       -6.6537106653  S19       523             1.0000000000
      1860       170  PNM       C22            -1.4962359793       12.9477584658       -6.8982184062  S19       523             1.0000000000
      1861       170  PNM       C23            -2.3462789044       12.6334127694       -5.8366620701  S19       523             1.0000000000
      1862       170  PNM       H24            -0.6551997357        8.0051723236       -4.8929848107  S19       523             1.0000000000
      1863       170  PNM       H25            -0.8931470059        9.4905467902       -8.2321887404  S19       523             1.0000000000
      1864       170  PNM       H26             0.2064224709        8.3284940840       -7.4599806533  S19       523             1.0000000000
      1865       170  PNM       H27            -0.2858131006        9.8009378836       -6.5990229242  S19       523             1.0000000000
      1866       170  PNM       H28            -2.7876839847        7.9845757080       -8.6314742138  S19       523             1.0000000000
      1867       170  PNM       H29            -3.2872376365        6.8120226172       -7.3955137283  S19       523             1.0000000000
      1868       170  PNM       H30            -1.6941353781        6.6637539787       -8.1695779906  S19       523             1.0000000000
      1869       170  PNM       H31            -4.6806063421        7.8090294604       -5.1262283178  S19       523             1.0000000000
      1870       170  PNM       H32            -4.5131070224        8.5219234038       -2.7262745578  S19       523             1.0000000000
      1871       170  PNM       H33            -2.2105887900       12.3313478878       -2.4256499181  S19       523             1.0000000000
      1872       170  PNM       H34            -3.5328573373       13.1907663979       -3.2509690836  S19       523             1.0000000000
      1873       170  PNM       H35            -0.1879507089       13.1836960665       -3.2426548874  S19       523             1.0000000000
      1874       170  PNM       H36             1.3108536096       13.7723963747       -5.1417158294  S19       523             1.0000000000
      1875       170  PNM       H37             0.4817630723       13.6049460485       -7.4905110638  S19       523             1.0000000000
      1876       170  PNM       H38            -1.8664370698       12.8770314628       -7.9283960948  S19       523             1.0000000000
      1877       170  PNM       H39            -3.3853788660       12.3391338349       -6.0293236160  S19       523             1.0000000000
      1878       170  PNM       H40            -2.0834693137        9.9902489942       -2.5817507437  S19       523             1.0000000000
      1879       171  TIP3      OH2            -4.5126732027        7.5594587442       -0.3109823950  S19       290             1.0000000000
      1880       171  TIP3      H1             -6.0227147486        7.3656366313       -0.1206381025  S19       290             1.0000000000
      1881       171  TIP3      H2             -3.9560367005        8.2221785490        0.2039345822  S19       290             1.0000000000
      1882       172  SER       CB             -2.8385904297        4.9572215018       -2.2612696423  S20       70              1.0000000000
      1883       172  SER       HB1            -3.3026496355        4.0812231546       -2.7572496842  S20       70              1.0000000000
      1884       172  SER       HB2            -1.8648851541        5.1641338782       -2.7344326524  S20       70              1.0000000000
      1885       172  SER       OG             -3.7108219975        6.0929444594       -2.4231068739  S20       70              1.0000000000
      1886       172  SER       HG1            -3.9946296512        7.0663464031       -1.0006008613  S20       70              1.0000000000
      1887       172  SER       QQH1           -2.6863532886        4.7237490062       -1.1821591726  S20       70              1.0000000000
      1888       173  LYS       CD             -6.2285626847        3.3241772629       -2.0931139214  S20       73              1.0000000000
      1889       173  LYS       HD1            -6.8298633323        2.8065616841       -2.8469370277  S20       73              1.0000000000
      1890       173  LYS       HD2            -5.1889252941        3.3200396556       -2.4449692251  S20       73              1.0000000000
      1891       173  LYS       QQH2           -6.2956451130        2.7613528261       -1.1522871385  S20       73              1.0000000000
      1892       173  LYS       CE             -6.7168538315        4.7533699969       -1.9241759431  S20       73              1.0000000000
      1893       173  LYS       HE1            -6.4589687390        5.1402161928       -0.9206563536  S20       73              1.0000000000
      1894       173  LYS       HE2            -7.8219696299        4.7921096505       -2.0107104712  S20       73              1.0000000000
      1895       173  LYS       NZ             -6.1136062231        5.6424341700       -2.9046596332  S20       73              1.0000000000
      1896       173  LYS       HZ1            -6.2598324276        5.3259806394       -3.8812786424  S20       73              1.0000000000
      1897       173  LYS       HZ2            -4.8811352175        5.8042519146       -2.7003398957  S20       73              1.0000000000
      1898       173  LYS       HZ3            -6.5246936497        6.5994586416       -2.8407367555  S20       73              1.0000000000
      1899       174  SER       CB             -4.4670628085        4.3607851360       -6.3912973464  S20       130             1.0000000000
      1900       174  SER       HB1            -4.4721513050        5.2955597476       -6.9652386213  S20       130             1.0000000000
      1901       174  SER       HB2            -3.7667763603        3.6567173990       -6.8793632879  S20       130             1.0000000000
      1902       174  SER       OG             -4.0117976412        4.6044352466       -5.0328559809  S20       130             1.0000000000
      1903       174  SER       HG1            -3.4426161124        5.4274804450       -5.0220845667  S20       130             1.0000000000
      1904       174  SER       QQH3           -5.4740503185        3.9144784159       -6.3665538461  S20       130             1.0000000000
      1905       175  GLU       CB             -9.9907499897        9.1917211195        0.7929751380  S20       166             1.0000000000
      1906       175  GLU       HB1            -9.6740180331        9.8147569343       -0.0525871333  S20       166             1.0000000000
      1907       175  GLU       HB2           -11.0394127891        8.9279851129        0.6353445713  S20       166             1.0000000000
      1908       175  GLU       QQH4           -9.8868391927        9.7357005938        1.7379281121  S20       166             1.0000000000
      1909       175  GLU       CG             -9.1487960698        7.9331359418        0.7861640960  S20       166             1.0000000000
      1910       175  GLU       HG1            -9.5292601897        7.2405223556        0.0226464287  S20       166             1.0000000000
      1911       175  GLU       HG2            -9.2219748595        7.3960347325        1.7481813500  S20       166             1.0000000000
      1912       175  GLU       CD             -7.7037612086        8.1980624698        0.4798802485  S20       166             1.0000000000
      1913       175  GLU       OE1            -7.1497070041        9.2884298520        0.5965394413  S20       166             1.0000000000
      1914       175  GLU       OE2            -7.0191239816        7.1149657175        0.0464832823  S20       166             1.0000000000
      1915       176  ASN       CB             -2.7607048595       11.7920774748        1.3279684987  S20       170             1.0000000000
      1916       176  ASN       HB1            -1.8006827617       11.7707080137        0.8022911988  S20       170             1.0000000000
      1917       176  ASN       HB2            -3.2842719140       12.7196195036        1.0720560043  S20       170             1.0000000000
      1918       176  ASN       QQH5           -2.5944275821       11.7455913369        2.4107890410  S20       170             1.0000000000
      1919       176  ASN       CG             -3.5790211269       10.6006691908        0.8970730246  S20       170             1.0000000000
      1920       176  ASN       OD1            -3.1471798197        9.4234841962        1.0398672968  S20       170             1.0000000000
      1921       176  ASN       ND2            -4.7867640012       10.8355326059        0.3556813158  S20       170             1.0000000000
      1922       176  ASN       HD21           -5.4163824507       10.0487102302        0.1249727982  S20       170             1.0000000000
      1923       176  ASN       HD22           -5.0948665357       11.7940098702        0.1221122000  S20       170             1.0000000000
      1924       177  LYS       CE             -2.9400208617        1.5734748609       -4.5578394332  S20       234             1.0000000000
      1925       177  LYS       HE1            -3.3893609801        1.8181518150       -3.5869240441  S20       234             1.0000000000
      1926       177  LYS       HE2            -3.7365537561        1.4954680231       -5.3103461942  S20       234             1.0000000000
      1927       177  LYS       NZ             -2.0367045435        2.6456971242       -4.9599793887  S20       234             1.0000000000
      1928       177  LYS       HZ1            -1.5569701135        2.4234545005       -5.8643336775  S20       234             1.0000000000
      1929       177  LYS       HZ2            -1.2797930959        2.8337231794       -4.2665657287  S20       234             1.0000000000
      1930       177  LYS       HZ3            -2.5732649523        3.5576154723       -5.0754061860  S20       234             1.0000000000
      1931       177  LYS       QQH6           -2.3857755369        0.6289147889       -4.4783652101  S20       234             1.0000000000
      1932       178  SER       CB              2.5776981748        3.4085387128       -5.9201697615  S20       235             1.0000000000
      1933       178  SER       HB1             3.2626100225        2.7557442862       -6.4854523339  S20       235             1.0000000000
      1934       178  SER       HB2             3.1165557407        4.3436697222       -5.6800499578  S20       235             1.0000000000
      1935       178  SER       OG              1.4325735479        3.6704914614       -6.7420572522  S20       235             1.0000000000
      1936       178  SER       HG1             0.9721692860        4.4998925196       -6.4342182040  S20       235             1.0000000000
      1937       178  SER       QQH7            2.2875754488        2.9078606228       -4.9675654191  S20       235             1.0000000000
      1938       179  PNM       S1             -3.0884256530        9.4647328351       -6.0492512959  S20       523             1.0000000000
      1939       179  PNM       C2             -1.8166293242        8.2520005385       -6.7175420537  S20       523             1.0000000000
      1940       179  PNM       C3             -1.4133452114        7.4141873818       -5.4748914705  S20       523             1.0000000000
      1941       179  PNM       N4             -2.6158614926        7.2240131862       -4.6360648205  S20       523             1.0000000000
      1942       179  PNM       C5             -3.7124740004        8.2580290846       -4.8553933110  S20       523             1.0000000000
      1943       179  PNM       C6             -3.5847284532        8.6552701129       -3.3286691107  S20       523             1.0000000000
      1944       179  PNM       C7             -2.4828105288        7.5855760600       -3.2558152782  S20       523             1.0000000000
      1945       179  PNM       O8             -1.4860160568        7.4539741843       -2.5249942606  S20       523             1.0000000000
      1946       179  PNM       C9             -2.4304485188        7.3714451688       -7.7947717040  S20       523             1.0000000000
      1947       179  PNM       C10            -0.6272122776        9.0099689319       -7.2764330799  S20       523             1.0000000000
      1948       179  PNM       C11            -0.7649712971        6.1036546879       -5.8634277927  S20       523             1.0000000000
      1949       179  PNM       O12            -1.3497648416        5.0093334365       -5.7216028810  S20       523             1.0000000000
      1950       179  PNM       O13             0.4789518357        6.1902987553       -6.3452867346  S20       523             1.0000000000
      1951       179  PNM       N14            -2.9795449686        9.9469129336       -3.1037620317  S20       523             1.0000000000
      1952       179  PNM       C15            -3.5205783939       11.0804001383       -3.5992218335  S20       523             1.0000000000
      1953       179  PNM       O16            -4.6091659661       11.0536183889       -4.2468982304  S20       523             1.0000000000
      1954       179  PNM       C17            -2.7816087102       12.3704535567       -3.3605672631  S20       523             1.0000000000
      1955       179  PNM       C18            -1.8710812986       12.6981422635       -4.5156178642  S20       523             1.0000000000
      1956       179  PNM       C19            -0.5533686279       13.1128274494       -4.2750738369  S20       523             1.0000000000
      1957       179  PNM       C20             0.2840693982       13.4444173237       -5.3426754581  S20       523             1.0000000000
      1958       179  PNM       C21            -0.1835040358       13.3533417474       -6.6549972480  S20       523             1.0000000000
      1959       179  PNM       C22            -1.4971993851       12.9441358436       -6.8976955086  S20       523             1.0000000000
      1960       179  PNM       C23            -2.3442569654       12.6254704838       -5.8350332089  S20       523             1.0000000000
      1961       179  PNM       H24            -0.6623107890        7.9978039214       -4.8902410280  S20       523             1.0000000000
      1962       179  PNM       H25            -0.8881027543        9.4835525264       -8.2288017695  S20       523             1.0000000000
      1963       179  PNM       H26             0.2096751970        8.3239034784       -7.4506268082  S20       523             1.0000000000
      1964       179  PNM       H27            -0.2901661558        9.7957094202       -6.5928302293  S20       523             1.0000000000
      1965       179  PNM       H28            -2.7791337710        7.9782615024       -8.6371961260  S20       523             1.0000000000
      1966       179  PNM       H29            -3.2837514647        6.8034826614       -7.4054863769  S20       523             1.0000000000
      1967       179  PNM       H30            -1.6868743181        6.6574063720       -8.1725413821  S20       523             1.0000000000
      1968       179  PNM       H31            -4.6856217635        7.7998514884       -5.1282032582  S20       523             1.0000000000
      1969       179  PNM       H32            -4.5146108397        8.5199964583       -2.7301025138  S20       523             1.0000000000
      1970       179  PNM       H33            -2.2005565406       12.3166618440       -2.4251845911  S20       523             1.0000000000
      1971       179  PNM       H34            -3.5242592196       13.1795604825       -3.2437360802  S20       523             1.0000000000
      1972       179  PNM       H35            -0.1832539136       13.1799106161       -3.2441585110  S20       523             1.0000000000
      1973       179  PNM       H36             1.3103799959       13.7756962194       -5.1450637988  S20       523             1.0000000000
      1974       179  PNM       H37             0.4776205889       13.6085520348       -7.4925926485  S20       523             1.0000000000
      1975       179  PNM       H38            -1.8690072315       12.8736875120       -7.9273194228  S20       523             1.0000000000
      1976       179  PNM       H39            -3.3827256816       12.3280130997       -6.0262374326  S20       523             1.0000000000
      1977       179  PNM       H40            -2.0756696847        9.9739938714       -2.5913217686  S20       523             1.0000000000
      1978       180  TIP3      OH2            -4.5085485060        7.5595353303       -0.3036498717  S20       290             1.0000000000
      1979       180  TIP3      H1             -6.0279389192        7.3650857403       -0.1080193803  S20       290             1.0000000000
      1980       180  TIP3      H2             -3.9522547007        8.2232559007        0.2118795340  S20       290             1.0000000000
      1981       181  SER       CB             -2.8240492767        4.9628781871       -2.2652997570  S21       70              1.0000000000
      1982       181  SER       HB1            -3.2859404918        4.0865268429       -2.7633860917  S21       70              1.0000000000
      1983       181  SER       HB2            -1.8492383903        5.1710019113       -2.7350783688  S21       70              1.0000000000
      1984       181  SER       OG             -3.6987158126        6.0970277718       -2.4278657889  S21       70              1.0000000000
      1985       181  SER       HG1            -3.9909479375        7.0715219601       -0.9977208051  S21       70              1.0000000000
      1986       181  SER       QQH1           -2.6749091706        4.7291145587       -1.1860027251  S21       70              1.0000000000
      1987       182  LYS       CD             -6.2148938646        3.3263372943       -2.1016354161  S21       73              1.0000000000
      1988       182  LYS       HD1            -6.8226702007        2.8122648292       -2.8526497562  S21       73              1.0000000000
      1989       182  LYS       HD2            -5.1762720191        3.3137155176       -2.4562591380  S21       73              1.0000000000
      1990       182  LYS       QQH2           -6.2839266175        2.7663244650       -1.1594974923  S21       73              1.0000000000
      1991       182  LYS       CE             -6.6914768048        4.7594418735       -1.9332771456  S21       73              1.0000000000
      1992       182  LYS       HE1            -6.4152274822        5.1503751888       -0.9361691124  S21       73              1.0000000000
      1993       182  LYS       HE2            -7.7972466797        4.8054277037       -2.0033829967  S21       73              1.0000000000
      1994       182  LYS       NZ             -6.0983553647        5.6413296492       -2.9273983092  S21       73              1.0000000000
      1995       182  LYS       HZ1            -6.2465583226        5.3148063529       -3.9004224665  S21       73              1.0000000000
      1996       182  LYS       HZ2            -4.8809382743        5.8051464386       -2.7247496214  S21       73              1.0000000000
      1997       182  LYS       HZ3            -6.5137235984        6.5973684467       -2.8694310462  S21       73              1.0000000000
      1998       183  SER       CB             -4.4693666366        4.3621378581       -6.3872090258  S21       130             1.0000000000
      1999       183  SER       HB1            -4.4718478793        5.2973412367       -6.9603516126  S21       130             1.0000000000
      2000       183  SER       HB2            -3.7664122217        3.6590397994       -6.8727636773  S21       130             1.0000000000
      2001       183  SER       OG             -4.0214160659        4.6047020835       -5.0264339982  S21       130             1.0000000000
      2002       183  SER       HG1            -3.4401192161        5.4186380854       -5.0186144318  S21       130             1.0000000000
      2003       183  SER       QQH3           -5.4763859924        3.9154188728       -6.3676879078  S21       130             1.0000000000
      2004       184  GLU       CB             -9.9947597786        9.1954190655        0.7932653176  S21       166             1.0000000000
      2005       184  GLU       HB1            -9.6766658320        9.8180504031       -0.0521872811  S21       166             1.0000000000
      2006       184  GLU       HB2           -11.0436428314        8.9328099384        0.6350003374  S21       166             1.0000000000
      2007       184  GLU       QQH4           -9.8910412365        9.7392473758        1.7383564909  S21       166             1.0000000000
      2008       184  GLU       CG             -9.1541416695        7.9359638545        0.7873983890  S21       166             1.0000000000
      2009       184  GLU       HG1            -9.5330433153        7.2445910369        0.0219960731  S21       166             1.0000000000
      2010       184  GLU       HG2            -9.2308592944        7.3975669053        1.7483802813  S21       166             1.0000000000
      2011       184  GLU       CD             -7.7077961900        8.1993969339        0.4856063763  S21       166             1.0000000000
      2012       184  GLU       OE1            -7.1529738299        9.2890781313        0.6003738355  S21       166             1.0000000000
      2013       184  GLU       OE2            -7.0215918046        7.1139456768        0.0571188513  S21       166             1.0000000000
      2014       185  ASN       CB             -2.7613102913       11.7945445345        1.3286455082  S21       170             1.0000000000
      2015       185  ASN       HB1            -1.8016620195       11.7747664526        0.8021648242  S21       170             1.0000000000
      2016       185  ASN       HB2            -3.2859782349       12.7216692036        1.0737094842  S21       170             1.0000000000
      2017       185  ASN       QQH5           -2.5939652164       11.7476202279        2.4113152270  S21       170             1.0000000000
      2018       185  ASN       CG             -3.5783437853       10.6024162463        0.8975747824  S21       170             1.0000000000
      2019       185  ASN       OD1            -3.1475786089        9.4256544698        1.0459305704  S21       170             1.0000000000
      2020       185  ASN       ND2            -4.7839470599       10.8358401797        0.3505259715  S21       170             1.0000000000
      2021       185  ASN       HD21           -5.4121794973       10.0482142392        0.1194286658  S21       170             1.0000000000
      2022       185  ASN       HD22           -5.0909626672       11.7937460796        0.1126797835  S21       170             1.0000000000
      2023       186  LYS       CE             -2.9428155933        1.5748744204       -4.5563158033  S21       234             1.0000000000
      2024       186  LYS       HE1            -3.3919485844        1.8177854272       -3.5848008295  S21       234             1.0000000000
      2025       186  LYS       HE2            -3.7395513711        1.4969281833       -5.3086391247  S21       234             1.0000000000
      2026       186  LYS       NZ             -2.0407892829        2.6484429922       -4.9573967685  S21       234             1.0000000000
      2027       186  LYS       HZ1            -1.5614539062        2.4283996664       -5.8625570141  S21       234             1.0000000000
      2028       186  LYS       HZ2            -1.2830036070        2.8359342877       -4.2647679538  S21       234             1.0000000000
      2029       186  LYS       HZ3            -2.5775475369        3.5595729108       -5.0710501735  S21       234             1.0000000000
      2030       186  LYS       QQH6           -2.3874746891        0.6308979705       -4.4783904112  S21       234             1.0000000000
      2031       187  SER       CB              2.5775236840        3.4089399961       -5.9202995620  S21       235             1.0000000000
      2032       187  SER       HB1             3.2627693750        2.7562594317       -6.4853282527  S21       235             1.0000000000
      2033       187  SER       HB2             3.1161490091        4.3441574703       -5.6799451449  S21       235             1.0000000000
      2034       187  SER       OG              1.4326861046        3.6707499267       -6.7426624427  S21       235             1.0000000000
      2035       187  SER       HG1             0.9715706854        4.4995593296       -6.4342396512  S21       235             1.0000000000
      2036       187  SER       QQH7            2.2870701757        2.9081856291       -4.9678592563  S21       235             1.0000000000
      2037       188  PNM       S1             -3.0927058226        9.4530509921       -6.0537738158  S21       523             1.0000000000
      2038       188  PNM       C2             -1.8172123611        8.2433419206       -6.7179650522  S21       523             1.0000000000
      2039       188  PNM       C3             -1.4181362021        7.4051303371       -5.4743286678  S21       523             1.0000000000
      2040       188  PNM       N4             -2.6228324652        7.2098448555       -4.6404882945  S21       523             1.0000000000
      2041       188  PNM       C5             -3.7162659485        8.2470323374       -4.8587750654  S21       523             1.0000000000
      2042       188  PNM       C6             -3.5863027299        8.6460306022       -3.3336521268  S21       523             1.0000000000
      2043       188  PNM       C7             -2.4898475262        7.5716734596       -3.2570615886  S21       523             1.0000000000
      2044       188  PNM       O8             -1.4847149619        7.4539436907       -2.5326324151  S21       523             1.0000000000
      2045       188  PNM       C9             -2.4254285402        7.3643856984       -7.7997885094  S21       523             1.0000000000
      2046       188  PNM       C10            -0.6262898251        9.0034690407       -7.2708474550  S21       523             1.0000000000
      2047       188  PNM       C11            -0.7635900602        6.0981960070       -5.8629347867  S21       523             1.0000000000
      2048       188  PNM       O12            -1.3432048728        5.0003647223       -5.7226259257  S21       523             1.0000000000
      2049       188  PNM       O13             0.4798578008        6.1904999379       -6.3447009736  S21       523             1.0000000000
      2050       188  PNM       N14            -2.9724319460        9.9335641515       -3.1118512319  S21       523             1.0000000000
      2051       188  PNM       C15            -3.5148810203       11.0698450792       -3.5980246067  S21       523             1.0000000000
      2052       188  PNM       O16            -4.6083870347       11.0471790595       -4.2379851994  S21       523             1.0000000000
      2053       188  PNM       C17            -2.7739561382       12.3583439413       -3.3581642250  S21       523             1.0000000000
      2054       188  PNM       C18            -1.8669328734       12.6901059467       -4.5146972591  S21       523             1.0000000000
      2055       188  PNM       C19            -0.5502840016       13.1091692189       -4.2759462810  S21       523             1.0000000000
      2056       188  PNM       C20             0.2842299946       13.4447916849       -5.3445422637  S21       523             1.0000000000
      2057       188  PNM       C21            -0.1853820855       13.3538501338       -6.6561462445  S21       523             1.0000000000
      2058       188  PNM       C22            -1.4982023129       12.9407806926       -6.8970549514  S21       523             1.0000000000
      2059       188  PNM       C23            -2.3422971725       12.6177884799       -5.8333309241  S21       523             1.0000000000
      2060       188  PNM       H24            -0.6713644665        7.9901980037       -4.8855748543  S21       523             1.0000000000
      2061       188  PNM       H25            -0.8831534516        9.4763810775       -8.2246518081  S21       523             1.0000000000
      2062       188  PNM       H26             0.2128611822        8.3189674329       -7.4405005608  S21       523             1.0000000000
      2063       188  PNM       H27            -0.2945133068        9.7902085069       -6.5858784833  S21       523             1.0000000000
      2064       188  PNM       H28            -2.7704163333        7.9728320310       -8.6426510057  S21       523             1.0000000000
      2065       188  PNM       H29            -3.2804251485        6.7953227185       -7.4158617652  S21       523             1.0000000000
      2066       188  PNM       H30            -1.6797886652        6.6513738470       -8.1754703478  S21       523             1.0000000000
      2067       188  PNM       H31            -4.6912494524        7.7916094381       -5.1300829425  S21       523             1.0000000000
      2068       188  PNM       H32            -4.5173671982        8.5194081619       -2.7350255708  S21       523             1.0000000000
      2069       188  PNM       H33            -2.1902243935       12.3016881570       -2.4246258410  S21       523             1.0000000000
      2070       188  PNM       H34            -3.5159592184       13.1672920849       -3.2364114849  S21       523             1.0000000000
      2071       188  PNM       H35            -0.1786152494       13.1760975470       -3.2455691233  S21       523             1.0000000000
      2072       188  PNM       H36             1.3098536985       13.7790112530       -5.1482606167  S21       523             1.0000000000
      2073       188  PNM       H37             0.4734861956       13.6121662332       -7.4945489104  S21       523             1.0000000000
      2074       188  PNM       H38            -1.8715975267       12.8705626263       -7.9261147843  S21       523             1.0000000000
      2075       188  PNM       H39            -3.3800485007       12.3169538196       -6.0231162314  S21       523             1.0000000000
      2076       188  PNM       H40            -2.0669769006        9.9559039285       -2.6018963832  S21       523             1.0000000000
      2077       189  TIP3      OH2            -4.5053434713        7.5581375743       -0.2967976998  S21       290             1.0000000000
      2078       189  TIP3      H1             -6.0306893578        7.3645075914       -0.0965038997  S21       290             1.0000000000
      2079       189  TIP3      H2             -3.9505323007        8.2229873929        0.2184889406  S21       290             1.0000000000
      2080       190  SER       CB             -2.8080805705        4.9706709270       -2.2696300987  S22       70              1.0000000000
      2081       190  SER       HB1            -3.2699549043        4.0950069419       -2.7694753667  S22       70              1.0000000000
      2082       190  SER       HB2            -1.8316971441        5.1775080777       -2.7353669506  S22       70              1.0000000000
      2083       190  SER       OG             -3.6830421781        6.1056913595       -2.4345204177  S22       70              1.0000000000
      2084       190  SER       HG1            -3.9854833587        7.0789295808       -0.9959272207  S22       70              1.0000000000
      2085       190  SER       QQH1           -2.6636176991        4.7375078760       -1.1900284221  S22       70              1.0000000000
      2086       191  LYS       CD             -6.2023866746        3.3288877113       -2.1097262122  S22       73              1.0000000000
      2087       191  LYS       HD1            -6.8165333346        2.8184228095       -2.8580884898  S22       73              1.0000000000
      2088       191  LYS       HD2            -5.1647406350        3.3081918676       -2.4669400511  S22       73              1.0000000000
      2089       191  LYS       QQH2           -6.2731433962        2.7720526367       -1.1661441849  S22       73              1.0000000000
      2090       191  LYS       CE             -6.6674642606        4.7657253276       -1.9418547902  S22       73              1.0000000000
      2091       191  LYS       HE1            -6.3724441454        5.1610601767       -0.9520349614  S22       73              1.0000000000
      2092       191  LYS       HE2            -7.7733285330        4.8194255142       -1.9955539350  S22       73              1.0000000000
      2093       191  LYS       NZ             -6.0856491756        5.6414204452       -2.9497066292  S22       73              1.0000000000
      2094       191  LYS       HZ1            -6.2378995140        5.3065990017       -3.9196750302  S22       73              1.0000000000
      2095       191  LYS       HZ2            -4.8883163519        5.8075430022       -2.7536376348  S22       73              1.0000000000
      2096       191  LYS       HZ3            -6.5052053581        6.5964143609       -2.8958273676  S22       73              1.0000000000
      2097       192  SER       CB             -4.4712883852        4.3644167496       -6.3828254539  S22       130             1.0000000000
      2098       192  SER       HB1            -4.4714546336        5.2999706437       -6.9556642857  S22       130             1.0000000000
      2099       192  SER       HB2            -3.7657561564        3.6618350104       -6.8651946648  S22       130             1.0000000000
      2100       192  SER       OG             -4.0307364110        4.6066704016       -5.0197823682  S22       130             1.0000000000
      2101       192  SER       HG1            -3.4356994177        5.4100027666       -5.0164472627  S22       130             1.0000000000
      2102       192  SER       QQH3           -5.4780334018        3.9170366982       -6.3680916384  S22       130             1.0000000000
      2103       193  GLU       CB             -9.9980910824        9.1985262678        0.7935313650  S22       166             1.0000000000
      2104       193  GLU       HB1            -9.6788307711        9.8208043896       -0.0518114192  S22       166             1.0000000000
      2105       193  GLU       HB2           -11.0471813094        8.9370441939        0.6346715865  S22       166             1.0000000000
      2106       193  GLU       QQH4           -9.8946074284        9.7421504312        1.7388385159  S22       166             1.0000000000
      2107       193  GLU       CG             -9.1586064591        7.9382578477        0.7884301214  S22       166             1.0000000000
      2108       193  GLU       HG1            -9.5363366407        7.2479701088        0.0215114291  S22       166             1.0000000000
      2109       193  GLU       HG2            -9.2383468575        7.3988200875        1.7485817559  S22       166             1.0000000000
      2110       193  GLU       CD             -7.7111915356        8.2004494782        0.4904362713  S22       166             1.0000000000
      2111       193  GLU       OE1            -7.1557375978        9.2893507350        0.6037172128  S22       166             1.0000000000
      2112       193  GLU       OE2            -7.0233494191        7.1127980155        0.0655265830  S22       166             1.0000000000
      2113       194  ASN       CB             -2.7618134839       11.7964546142        1.3292005235  S22       170             1.0000000000
      2114       194  ASN       HB1            -1.8025027491       11.7778839555        0.8020303166  S22       170             1.0000000000
      2115       194  ASN       HB2            -3.2872268918       12.7233284135        1.0751148611  S22       170             1.0000000000
      2116       194  ASN       QQH5           -2.5935495751       11.7492260462        2.4117181398  S22       170             1.0000000000
      2117       194  ASN       CG             -3.5780085073       10.6038791651        0.8980019197  S22       170             1.0000000000
      2118       194  ASN       OD1            -3.1489867080        9.4272748335        1.0514430696  S22       170             1.0000000000
      2119       194  ASN       ND2            -4.7815884204       10.8365125987        0.3458337453  S22       170             1.0000000000
      2120       194  ASN       HD21           -5.4082476705       10.0482929091        0.1133884828  S22       170             1.0000000000
      2121       194  ASN       HD22           -5.0869408147       11.7939680100        0.1034551248  S22       170             1.0000000000
      2122       195  LYS       CE             -2.9456875861        1.5766084177       -4.5550024949  S22       234             1.0000000000
      2123       195  LYS       HE1            -3.3946388951        1.8174144140       -3.5828157585  S22       234             1.0000000000
      2124       195  LYS       HE2            -3.7426994529        1.4984701221       -5.3070460682  S22       234             1.0000000000
      2125       195  LYS       NZ             -2.0453624813        2.6519105127       -4.9550046937  S22       234             1.0000000000
      2126       195  LYS       HZ1            -1.5667464578        2.4344880660       -5.8612037780  S22       234             1.0000000000
      2127       195  LYS       HZ2            -1.2863055173        2.8386408140       -4.2634998530  S22       234             1.0000000000
      2128       195  LYS       HZ3            -2.5821123084        3.5625026936       -5.0662598411  S22       234             1.0000000000
      2129       195  LYS       QQH6           -2.3889185495        0.6334528088       -4.4787737799  S22       234             1.0000000000
      2130       196  SER       CB              2.5772430026        3.4094486429       -5.9204111262  S22       235             1.0000000000
      2131       196  SER       HB1             3.2627217137        2.7568423957       -6.4852711806  S22       235             1.0000000000
      2132       196  SER       HB2             3.1157554809        4.3446489924       -5.6797732965  S22       235             1.0000000000
      2133       196  SER       OG              1.4326840732        3.6713272971       -6.7431869214  S22       235             1.0000000000
      2134       196  SER       HG1             0.9709896706        4.4997148376       -6.4342335986  S22       235             1.0000000000
      2135       196  SER       QQH7            2.2864436173        2.9085988927       -4.9681331090  S22       235             1.0000000000
      2136       197  PNM       S1             -3.0967283261        9.4418055758       -6.0575182809  S22       523             1.0000000000
      2137       197  PNM       C2             -1.8179683633        8.2349798235       -6.7176981343  S22       523             1.0000000000
      2138       197  PNM       C3             -1.4240945611        7.3959565885       -5.4726877425  S22       523             1.0000000000
      2139       197  PNM       N4             -2.6319750514        7.1935676277       -4.6453714801  S22       523             1.0000000000
      2140       197  PNM       C5             -3.7196723026        8.2361446626       -4.8616725432  S22       523             1.0000000000
      2141       197  PNM       C6             -3.5881648436        8.6364192611       -3.3387675527  S22       523             1.0000000000
      2142       197  PNM       C7             -2.5010295851        7.5529545181       -3.2553389608  S22       523             1.0000000000
      2143       197  PNM       O8             -1.4841877683        7.4539690532       -2.5395856782  S22       523             1.0000000000
      2144       197  PNM       C9             -2.4207180604        7.3581773395       -7.8045267835  S22       523             1.0000000000
      2145       197  PNM       C10            -0.6254417267        8.9969997701       -7.2647807631  S22       523             1.0000000000
      2146       197  PNM       C11            -0.7623417295        6.0933223031       -5.8619493285  S22       523             1.0000000000
      2147       197  PNM       O12            -1.3359880045        4.9914154143       -5.7234390797  S22       523             1.0000000000
      2148       197  PNM       O13             0.4805230142        6.1914534792       -6.3442268712  S22       523             1.0000000000
      2149       197  PNM       N14            -2.9649368383        9.9195283859       -3.1200942153  S22       523             1.0000000000
      2150       197  PNM       C15            -3.5086925850       11.0586247704       -3.5967405079  S22       523             1.0000000000
      2151       197  PNM       O16            -4.6074746847       11.0405588444       -4.2287279459  S22       523             1.0000000000
      2152       197  PNM       C17            -2.7664798584       12.3460953788       -3.3558213883  S22       523             1.0000000000
      2153       197  PNM       C18            -1.8630865428       12.6824906127       -4.5137538293  S22       523             1.0000000000
      2154       197  PNM       C19            -0.5474952537       13.1057988592       -4.2766986606  S22       523             1.0000000000
      2155       197  PNM       C20             0.2842838667       13.4452457046       -5.3461832371  S22       523             1.0000000000
      2156       197  PNM       C21            -0.1871958162       13.3544486610       -6.6571251860  S22       523             1.0000000000
      2157       197  PNM       C22            -1.4992116881       12.9378314267       -6.8963597210  S22       523             1.0000000000
      2158       197  PNM       C23            -2.3405117345       12.6106987225       -5.8316652392  S22       523             1.0000000000
      2159       197  PNM       H24            -0.6827289087        7.9826204739       -4.8785441827  S22       523             1.0000000000
      2160       197  PNM       H25            -0.8784423656        9.4693463117       -8.2199505908  S22       523             1.0000000000
      2161       197  PNM       H26             0.2158348388        8.3139691971       -7.4300170896  S22       523             1.0000000000
      2162       197  PNM       H27            -0.2986793514        9.7845893210       -6.5785042639  S22       523             1.0000000000
      2163       197  PNM       H28            -2.7618356480        7.9686152380       -8.6476121878  S22       523             1.0000000000
      2164       197  PNM       H29            -3.2774372381        6.7879821879       -7.4262947981  S22       523             1.0000000000
      2165       197  PNM       H30            -1.6732735042        6.6461126560       -8.1783599238  S22       523             1.0000000000
      2166       197  PNM       H31            -4.6974151635        7.7852993906       -5.1316723013  S22       523             1.0000000000
      2167       197  PNM       H32            -4.5217167597        8.5209703201       -2.7417253762  S22       523             1.0000000000
      2168       197  PNM       H33            -2.1800354475       12.2870626108       -2.4241115547  S22       523             1.0000000000
      2169       197  PNM       H34            -3.5084212940       13.1543695664       -3.2293242282  S22       523             1.0000000000
      2170       197  PNM       H35            -0.1742904708       13.1723665273       -3.2468626972  S22       523             1.0000000000
      2171       197  PNM       H36             1.3092702982       13.7821422401       -5.1511217924  S22       523             1.0000000000
      2172       197  PNM       H37             0.4696078003       13.6155936678       -7.4962674718  S22       523             1.0000000000
      2173       197  PNM       H38            -1.8740455534       12.8677512089       -7.9249228202  S22       523             1.0000000000
      2174       197  PNM       H39            -3.3774699885       12.3063301986       -6.0201578428  S22       523             1.0000000000
      2175       197  PNM       H40            -2.0573725799        9.9362094962       -2.6135633707  S22       523             1.0000000000
      2176       198  TIP3      OH2            -4.5026977007        7.5559511405       -0.2902569218  S22       290             1.0000000000
      2177       198  TIP3      H1             -6.0324502038        7.3639396593       -0.0859807862  S22       290             1.0000000000
      2178       198  TIP3      H2             -3.9503551772        8.2229354596        0.2248401692  S22       290             1.0000000000
      2179       199  SER       CB             -2.7911269847        4.9802410886       -2.2740991067  S23       70              1.0000000000
      2180       199  SER       HB1            -3.2574905392        4.1072472404       -2.7749473287  S23       70              1.0000000000
      2181       199  SER       HB2            -1.8125503352        5.1815837498       -2.7355507567  S23       70              1.0000000000
      2182       199  SER       OG             -3.6610963614        6.1210394158       -2.4435616591  S23       70              1.0000000000
      2183       199  SER       HG1            -3.9779786478        7.0899346835       -0.9935336086  S23       70              1.0000000000
      2184       199  SER       QQH1           -2.6538305508        4.7486587242       -1.1938878419  S23       70              1.0000000000
      2185       200  LYS       CD             -6.1919444949        3.3314139826       -2.1168318149  S23       73              1.0000000000
      2186       200  LYS       HD1            -6.8121397825        2.8243212464       -2.8626115829  S23       73              1.0000000000
      2187       200  LYS       HD2            -5.1552777122        3.3035191972       -2.4765417440  S23       73              1.0000000000
      2188       200  LYS       QQH2           -6.2641119433        2.7779691043       -1.1717443134  S23       73              1.0000000000
      2189       200  LYS       CE             -6.6465021188        4.7715315918       -1.9492366412  S23       73              1.0000000000
      2190       200  LYS       HE1            -6.3329447969        5.1720603550       -0.9675535775  S23       73              1.0000000000
      2191       200  LYS       HE2            -7.7518655197        4.8333040628       -1.9871324193  S23       73              1.0000000000
      2192       200  LYS       NZ             -6.0776628684        5.6422303131       -2.9708497400  S23       73              1.0000000000
      2193       200  LYS       HZ1            -6.2373627485        5.3018280014       -3.9382169740  S23       73              1.0000000000
      2194       200  LYS       HZ2            -4.9097076040        5.8084115454       -2.7894751934  S23       73              1.0000000000
      2195       200  LYS       HZ3            -6.4999010315        6.5968165952       -2.9181958663  S23       73              1.0000000000
      2196       201  SER       CB             -4.4724616123        4.3676088387       -6.3782691970  S23       130             1.0000000000
      2197       201  SER       HB1            -4.4708408465        5.3030152973       -6.9518388657  S23       130             1.0000000000
      2198       201  SER       HB2            -3.7646732325        3.6649449606       -6.8570004584  S23       130             1.0000000000
      2199       201  SER       OG             -4.0386231263        4.6110957380       -5.0131059711  S23       130             1.0000000000
      2200       201  SER       HG1            -3.4302780335        5.4047088884       -5.0149783799  S23       130             1.0000000000
      2201       201  SER       QQH3           -5.4787687904        3.9195317475       -6.3669585004  S23       130             1.0000000000
      2202       202  GLU       CB            -10.0007469631        9.2009301751        0.7937507641  S23       166             1.0000000000
      2203       202  GLU       HB1            -9.6804998754        9.8229248325       -0.0514409465  S23       166             1.0000000000
      2204       202  GLU       HB2           -11.0500150954        8.9403326360        0.6343110801  S23       166             1.0000000000
      2205       202  GLU       QQH4           -9.8973878968        9.7442739993        1.7392636764  S23       166             1.0000000000
      2206       202  GLU       CG             -9.1621854706        7.9399832918        0.7892341158  S23       166             1.0000000000
      2207       202  GLU       HG1            -9.5389706054        7.2505028123        0.0211792564  S23       166             1.0000000000
      2208       202  GLU       HG2            -9.2441697385        7.3997870449        1.7487218962  S23       166             1.0000000000
      2209       202  GLU       CD             -7.7140360868        8.2013241112        0.4942674103  S23       166             1.0000000000
      2210       202  GLU       OE1            -7.1579576748        9.2891861437        0.6063751138  S23       166             1.0000000000
      2211       202  GLU       OE2            -7.0246993970        7.1114655786        0.0715007508  S23       166             1.0000000000
      2212       203  ASN       CB             -2.7621919451       11.7978113333        1.3296140032  S23       170             1.0000000000
      2213       203  ASN       HB1            -1.8031814280       11.7799604010        0.8019100212  S23       170             1.0000000000
      2214       203  ASN       HB2            -3.2880392493       12.7245863163        1.0761289238  S23       170             1.0000000000
      2215       203  ASN       QQH5           -2.5931805337       11.7503249807        2.4119836578  S23       170             1.0000000000
      2216       203  ASN       CG             -3.5779119788       10.6050672342        0.8983306478  S23       170             1.0000000000
      2217       203  ASN       OD1            -3.1510827868        9.4283887146        1.0561743641  S23       170             1.0000000000
      2218       203  ASN       ND2            -4.7797705672       10.8374704840        0.3419396083  S23       170             1.0000000000
      2219       203  ASN       HD21           -5.4046315488       10.0489266854        0.1069865188  S23       170             1.0000000000
      2220       203  ASN       HD22           -5.0830486650       11.7945113034        0.0949110311  S23       170             1.0000000000
      2221       204  LYS       CE             -2.9484827519        1.5785372520       -4.5539857617  S23       234             1.0000000000
      2222       204  LYS       HE1            -3.3972313511        1.8169966380       -3.5811043674  S23       234             1.0000000000
      2223       204  LYS       HE2            -3.7458105671        1.4998992407       -5.3056374887  S23       234             1.0000000000
      2224       204  LYS       NZ             -2.0503816804        2.6560314202       -4.9529543955  S23       234             1.0000000000
      2225       204  LYS       HZ1            -1.5727814369        2.4417537463       -5.8604729940  S23       234             1.0000000000
      2226       204  LYS       HZ2            -1.2895759313        2.8417148500       -4.2629871629  S23       234             1.0000000000
      2227       204  LYS       HZ3            -2.5869646403        3.5663962176       -5.0612024715  S23       234             1.0000000000
      2228       204  LYS       QQH6           -2.3898552478        0.6363754374       -4.4795328626  S23       234             1.0000000000
      2229       205  SER       CB              2.5768961279        3.4100168829       -5.9204940356  S23       235             1.0000000000
      2230       205  SER       HB1             3.2625061727        2.7574194762       -6.4852650649  S23       235             1.0000000000
      2231       205  SER       HB2             3.1154333235        4.3451031082       -5.6795897426  S23       235             1.0000000000
      2232       205  SER       OG              1.4326080782        3.6721575980       -6.7436037325  S23       235             1.0000000000
      2233       205  SER       HG1             0.9704931023        4.5003709711       -6.4342196465  S23       235             1.0000000000
      2234       205  SER       QQH7            2.2857458921        2.9090398670       -4.9683729917  S23       235             1.0000000000
      2235       206  PNM       S1             -3.1000000825        9.4319105468       -6.0605498649  S23       523             1.0000000000
      2236       206  PNM       C2             -1.8188681543        8.2274838236       -6.7168527840  S23       523             1.0000000000
      2237       206  PNM       C3             -1.4311591594        7.3871300311       -5.4700806270  S23       523             1.0000000000
      2238       206  PNM       N4             -2.6436370425        7.1748182365       -4.6511360418  S23       523             1.0000000000
      2239       206  PNM       C5             -3.7220786680        8.2259154061       -4.8637543330  S23       523             1.0000000000
      2240       206  PNM       C6             -3.5899578230        8.6268304704       -3.3438114019  S23       523             1.0000000000
      2241       206  PNM       C7             -2.5180957584        7.5274817929       -3.2487065569  S23       523             1.0000000000
      2242       206  PNM       O8             -1.4843796780        7.4539498968       -2.5449751956  S23       523             1.0000000000
      2243       206  PNM       C9             -2.4166827855        7.3532597957       -7.8088028926  S23       523             1.0000000000
      2244       206  PNM       C10            -0.6247483698        8.9910709499       -7.2587454614  S23       523             1.0000000000
      2245       206  PNM       C11            -0.7612956704        6.0894195493       -5.8606117790  S23       523             1.0000000000
      2246       206  PNM       O12            -1.3283839390        4.9829758296       -5.7241365157  S23       523             1.0000000000
      2247       206  PNM       O13             0.4810659801        6.1930824031       -6.3439635795  S23       523             1.0000000000
      2248       206  PNM       N14            -2.9575336276        9.9056347772       -3.1278938897  S23       523             1.0000000000
      2249       206  PNM       C15            -3.5023659187       11.0473227271       -3.5954574365  S23       523             1.0000000000
      2250       206  PNM       O16            -4.6065714829       11.0342250820       -4.2198476198  S23       523             1.0000000000
      2251       206  PNM       C17            -2.7597966316       12.3345603172       -3.3537642508  S23       523             1.0000000000
      2252       206  PNM       C18            -1.8598484397       12.6758288271       -4.5128626575  S23       523             1.0000000000
      2253       206  PNM       C19            -0.5452204487       13.1029367742       -4.2772745577  S23       523             1.0000000000
      2254       206  PNM       C20             0.2842229587       13.4457275585       -5.3474821590  S23       523             1.0000000000
      2255       206  PNM       C21            -0.1888107034       13.3550734754       -6.6578718233  S23       523             1.0000000000
      2256       206  PNM       C22            -1.5001479665       12.9354615144       -6.8956706752  S23       523             1.0000000000
      2257       206  PNM       C23            -2.3390279331       12.6046722637       -5.8301711985  S23       523             1.0000000000
      2258       206  PNM       H24            -0.6965762144        7.9754484848       -4.8689228119  S23       523             1.0000000000
      2259       206  PNM       H25            -0.8742227132        9.4630065478       -8.2151281102  S23       523             1.0000000000
      2260       206  PNM       H26             0.2183392693        8.3093533503       -7.4200435033  S23       523             1.0000000000
      2261       206  PNM       H27            -0.3023722334        9.7793018779       -6.5713038872  S23       523             1.0000000000
      2262       206  PNM       H28            -2.7540845584        7.9658825958       -8.6518662377  S23       523             1.0000000000
      2263       206  PNM       H29            -3.2750751020        6.7819501110       -7.4361697239  S23       523             1.0000000000
      2264       206  PNM       H30            -1.6677863628        6.6420291628       -8.1812092264  S23       523             1.0000000000
      2265       206  PNM       H31            -4.7036315532        7.7821417194       -5.1326122813  S23       523             1.0000000000
      2266       206  PNM       H32            -4.5276892537        8.5251633664       -2.7507411044  S23       523             1.0000000000
      2267       206  PNM       H33            -2.1708428829       12.2739206726       -2.4237564434  S23       523             1.0000000000
      2268       206  PNM       H34            -3.5023329775       13.1416852554       -3.2229929137  S23       523             1.0000000000
      2269       206  PNM       H35            -0.1705751397       13.1689441878       -3.2479259164  S23       523             1.0000000000
      2270       206  PNM       H36             1.3086935867       13.7848335026       -5.1534693022  S23       523             1.0000000000
      2271       206  PNM       H37             0.4662641792       13.6185310071       -7.4976528060  S23       523             1.0000000000
      2272       206  PNM       H38            -1.8761676685       12.8653988706       -7.9238323084  S23       523             1.0000000000
      2273       206  PNM       H39            -3.3751593832       12.2968139731       -6.0175788813  S23       523             1.0000000000
      2274       206  PNM       H40            -2.0472396185        9.9158112148       -2.6257544283  S23       523             1.0000000000
      2275       207  TIP3      OH2            -4.5006188563        7.5541080967       -0.2837820382  S23       290             1.0000000000
      2276       207  TIP3      H1             -6.0334657819        7.3634266761       -0.0764654610  S23       290             1.0000000000
      2277       207  TIP3      H2             -3.9520039189        8.2241978499        0.2316472997  S23       290             1.0000000000
      2278       208  SER       CB             -2.7747741915        4.9904503941       -2.2782812504  S24       70              1.0000000000
      2279       208  SER       HB1            -3.2507125207        4.1223721346       -2.7792843744  S24       70              1.0000000000
      2280       208  SER       HB2            -1.7936039441        5.1817485197       -2.7359380532  S24       70              1.0000000000
      2281       208  SER       OG             -3.6322398162        6.1432098319       -2.4538394156  S24       70              1.0000000000
      2282       208  SER       HG1            -3.9680003143        7.1034984337       -0.9903829795  S24       70              1.0000000000
      2283       208  SER       QQH1           -2.6464650566        4.7613657334       -1.1972562985  S24       70              1.0000000000
      2284       209  LYS       CD             -6.1842264331        3.3334269273       -2.1224453997  S24       73              1.0000000000
      2285       209  LYS       HD1            -6.8097821109        2.8291907296       -2.8657531986  S24       73              1.0000000000
      2286       209  LYS       HD2            -5.1484914783        3.2995813974       -2.4845012250  S24       73              1.0000000000
      2287       209  LYS       QQH2           -6.2572929002        2.7832557264       -1.1759878392  S24       73              1.0000000000
      2288       209  LYS       CE             -6.6301460126        4.7761187902       -1.9548804120  S24       73              1.0000000000
      2289       209  LYS       HE1            -6.2992119442        5.1826300210       -0.9816442655  S24       73              1.0000000000
      2290       209  LYS       HE2            -7.7346007184        4.8452222103       -1.9787093817  S24       73              1.0000000000
      2291       209  LYS       NZ             -6.0760704607        5.6428653221       -2.9898360285  S24       73              1.0000000000
      2292       209  LYS       HZ1            -6.2481309585        5.3005312377       -3.9549666053  S24       73              1.0000000000
      2293       209  LYS       HZ2            -4.9484612873        5.8012608026       -2.8353916663  S24       73              1.0000000000
      2294       209  LYS       HZ3            -6.4972764821        6.5988044461       -2.9345472402  S24       73              1.0000000000
      2295       210  SER       CB             -4.4727737866        4.3712992387       -6.3736843623  S24       130             1.0000000000
      2296       210  SER       HB1            -4.4698916354        5.3056937269       -6.9490370358  S24       130             1.0000000000
      2297       210  SER       HB2            -3.7629657732        3.6682199302       -6.8484586137  S24       130             1.0000000000
      2298       210  SER       OG             -4.0437048930        4.6182599087       -5.0066776823  S24       130             1.0000000000
      2299       210  SER       HG1            -3.4257981276        5.4105224750       -5.0116829810  S24       130             1.0000000000
      2300       210  SER       QQH3           -5.4790562832        3.9227555831       -6.3637799212  S24       130             1.0000000000
      2301       211  GLU       CB            -10.0026559886        9.2026024119        0.7939035203  S24       166             1.0000000000
      2302       211  GLU       HB1            -9.6816815153        9.8244169187       -0.0511284491  S24       166             1.0000000000
      2303       211  GLU       HB2           -11.0520306177        8.9426686355        0.6340411872  S24       166             1.0000000000
      2304       211  GLU       QQH4           -9.8993765615        9.7456188105        1.7395660476  S24       166             1.0000000000
      2305       211  GLU       CG             -9.1648237773        7.9411231110        0.7897987285  S24       166             1.0000000000
      2306       211  GLU       HG1            -9.5409036810        7.2521122121        0.0209335999  S24       166             1.0000000000
      2307       211  GLU       HG2            -9.2482110358        7.4005253024        1.7488878582  S24       166             1.0000000000
      2308       211  GLU       CD             -7.7163037924        8.2021120444        0.4970158265  S24       166             1.0000000000
      2309       211  GLU       OE1            -7.1595276568        9.2886474811        0.6081956582  S24       166             1.0000000000
      2310       211  GLU       OE2            -7.0256450468        7.1100384676        0.0750523782  S24       166             1.0000000000
      2311       212  ASN       CB             -2.7623895090       11.7986383923        1.3298854941  S24       170             1.0000000000
      2312       212  ASN       HB1            -1.8036012194       11.7810292641        0.8018089488  S24       170             1.0000000000
      2313       212  ASN       HB2            -3.2884276499       12.7254022638        1.0767790628  S24       170             1.0000000000
      2314       212  ASN       QQH5           -2.5928584847       11.7509563248        2.4121453751  S24       170             1.0000000000
      2315       212  ASN       CG             -3.5779241296       10.6059823597        0.8985298354  S24       170             1.0000000000
      2316       212  ASN       OD1            -3.1533467579        9.4290546723        1.0597922142  S24       170             1.0000000000
      2317       212  ASN       ND2            -4.7785053276       10.8385639715        0.3391153168  S24       170             1.0000000000
      2318       212  ASN       HD21           -5.4014727286       10.0499338809        0.1009825644  S24       170             1.0000000000
      2319       212  ASN       HD22           -5.0796126054       11.7952954306        0.0878410294  S24       170             1.0000000000
      2320       213  LYS       CE             -2.9511069869        1.5804598880       -4.5532742184  S24       234             1.0000000000
      2321       213  LYS       HE1            -3.3996910195        1.8165201405       -3.5797139652  S24       234             1.0000000000
      2322       213  LYS       HE2            -3.7488240632        1.5010582431       -5.3044137265  S24       234             1.0000000000
      2323       213  LYS       NZ             -2.0557219602        2.6605447083       -4.9513688389  S24       234             1.0000000000
      2324       213  LYS       HZ1            -1.5796522426        2.4499078712       -5.8605554059  S24       234             1.0000000000
      2325       213  LYS       HZ2            -1.2928960158        2.8452507041       -4.2632585491  S24       234             1.0000000000
      2326       213  LYS       HZ3            -2.5919171693        3.5712280643       -5.0560790324  S24       234             1.0000000000
      2327       213  LYS       QQH6           -2.3901983976        0.6395050000       -4.4805753425  S24       234             1.0000000000
      2328       214  SER       CB              2.5765758239        3.4105619189       -5.9205452871  S24       235             1.0000000000
      2329       214  SER       HB1             3.2622423927        2.7578730659       -6.4852599617  S24       235             1.0000000000
      2330       214  SER       HB2             3.1152565179        4.3454596332       -5.6793756222  S24       235             1.0000000000
      2331       214  SER       OG              1.4325476940        3.6731031994       -6.7439065920  S24       235             1.0000000000
      2332       214  SER       HG1             0.9701396425        4.5013731650       -6.4341520849  S24       235             1.0000000000
      2333       214  SER       QQH7            2.2851383335        2.9094506933       -4.9685301149  S24       235             1.0000000000
      2334       215  PNM       S1             -3.1024015599        9.4238159861       -6.0625194399  S24       523             1.0000000000
      2335       215  PNM       C2             -1.8197737833        8.2214884412       -6.7158859988  S24       523             1.0000000000
      2336       215  PNM       C3             -1.4387798475        7.3792044071       -5.4673086760  S24       523             1.0000000000
      2337       215  PNM       N4             -2.6573993138        7.1539713955       -4.6583214080  S24       523             1.0000000000
      2338       215  PNM       C5             -3.7231772134        8.2169568237       -4.8649429773  S24       523             1.0000000000
      2339       215  PNM       C6             -3.5912544706        8.6179486959       -3.3484608569  S24       523             1.0000000000
      2340       215  PNM       C7             -2.5407533506        7.4962078059       -3.2363504864  S24       523             1.0000000000
      2341       215  PNM       O8             -1.4850239465        7.4538298676       -2.5479059518  S24       523             1.0000000000
      2342       215  PNM       C9             -2.4136275464        7.3499575322       -7.8125484417  S24       523             1.0000000000
      2343       215  PNM       C10            -0.6241782338        8.9862656419       -7.2534896755  S24       523             1.0000000000
      2344       215  PNM       C11            -0.7604333753        6.0866744656       -5.8593295656  S24       523             1.0000000000
      2345       215  PNM       O12            -1.3208947192        4.9756425957       -5.7247532264  S24       523             1.0000000000
      2346       215  PNM       O13             0.4816954481        6.1951202725       -6.3439579036  S24       523             1.0000000000
      2347       215  PNM       N14            -2.9509295103        9.8931721330       -3.1345441591  S24       523             1.0000000000
      2348       215  PNM       C15            -3.4965117874       11.0369904796       -3.5943040118  S24       523             1.0000000000
      2349       215  PNM       O16            -4.6057926039       11.0287699132       -4.2122870754  S24       523             1.0000000000
      2350       215  PNM       C17            -2.7544777412       12.3247930971       -3.3521879062  S24       523             1.0000000000
      2351       215  PNM       C18            -1.8574278157       12.6706066001       -4.5121166516  S24       523             1.0000000000
      2352       215  PNM       C19            -0.5435839918       13.1007590748       -4.2776533587  S24       523             1.0000000000
      2353       215  PNM       C20             0.2840979530       13.4461564750       -5.3483706880  S24       523             1.0000000000
      2354       215  PNM       C21            -0.1900623840       13.3556266720       -6.6583586862  S24       523             1.0000000000
      2355       215  PNM       C22            -1.5008925920       12.9337729787       -6.8950691893  S24       523             1.0000000000
      2356       215  PNM       C23            -2.3379145641       12.6001050680       -5.8289882825  S24       523             1.0000000000
      2357       215  PNM       H24            -0.7120741255        7.9689546820       -4.8579705253  S24       523             1.0000000000
      2358       215  PNM       H25            -0.8706772747        9.4580280444       -8.2108343955  S24       523             1.0000000000
      2359       215  PNM       H26             0.2203047030        8.3056199895       -7.4116834627  S24       523             1.0000000000
      2360       215  PNM       H27            -0.3052729335        9.7749095676       -6.5650575800  S24       523             1.0000000000
      2361       215  PNM       H28            -2.7479249613        7.9646615485       -8.6554242007  S24       523             1.0000000000
      2362       215  PNM       H29            -3.2734424617        6.7776947940       -7.4446557499  S24       523             1.0000000000
      2363       215  PNM       H30            -1.6636451000        6.6394280163       -8.1840654946  S24       523             1.0000000000
      2364       215  PNM       H31            -4.7094649812        7.7823923420       -5.1326740594  S24       523             1.0000000000
      2365       215  PNM       H32            -4.5344679846        8.5313416620       -2.7612890301  S24       523             1.0000000000
      2366       215  PNM       H33            -2.1634631169       12.2634481683       -2.4235776592  S24       523             1.0000000000
      2367       215  PNM       H34            -3.4981071832       13.1305346829       -3.2180700512  S24       523             1.0000000000
      2368       215  PNM       H35            -0.1677271147       13.1661261466       -3.2486953427  S24       523             1.0000000000
      2369       215  PNM       H36             1.3082068698       13.7868762232       -5.1551547907  S24       523             1.0000000000
      2370       215  PNM       H37             0.4637497773       13.6207487753       -7.4986253270  S24       523             1.0000000000
      2371       215  PNM       H38            -1.8777552988       12.8636658336       -7.9229461446  S24       523             1.0000000000
      2372       215  PNM       H39            -3.3732735731       12.2891845251       -6.0155890276  S24       523             1.0000000000
      2373       215  PNM       H40            -2.0375582082        9.8964538340       -2.6372468164  S24       523             1.0000000000
      2374       216  TIP3      OH2            -4.4987597034        7.5533040018       -0.2778119485  S24       290             1.0000000000
      2375       216  TIP3      H1             -6.0336697478        7.3634207560       -0.0684016034  S24       290             1.0000000000
      2376       216  TIP3      H2             -3.9546394231        8.2272207693        0.2388695690  S24       290             1.0000000000
      2377       217  SER       CB             -2.7596616016        5.0008994738       -2.2822411417  S25       70              1.0000000000
      2378       217  SER       HB1            -3.2486418361        4.1399958734       -2.7825152321  S25       70              1.0000000000
      2379       217  SER       HB2            -1.7765991851        5.1807682703       -2.7371307527  S25       70              1.0000000000
      2380       217  SER       OG             -3.6012845394        6.1690542900       -2.4644762059  S25       70              1.0000000000
      2381       217  SER       HG1            -3.9558312348        7.1194197319       -0.9851119722  S25       70              1.0000000000
      2382       217  SER       QQH1           -2.6409765762        4.7762922225       -1.2004430105  S25       70              1.0000000000
      2383       218  LYS       CD             -6.1784285676        3.3347938852       -2.1270868065  S25       73              1.0000000000
      2384       218  LYS       HD1            -6.8088045044        2.8328900563       -2.8679614007  S25       73              1.0000000000
      2385       218  LYS       HD2            -5.1436651076        3.2951220505       -2.4916783538  S25       73              1.0000000000
      2386       218  LYS       QQH2           -6.2518156243        2.7875689644       -1.1793692296  S25       73              1.0000000000
      2387       218  LYS       CE             -6.6167125767        4.7797909589       -1.9597621863  S25       73              1.0000000000
      2388       218  LYS       HE1            -6.2696928124        5.1917465564       -0.9945842727  S25       73              1.0000000000
      2389       218  LYS       HE2            -7.7203226453        4.8549175528       -1.9704215467  S25       73              1.0000000000
      2390       218  LYS       NZ             -6.0776394949        5.6426273365       -3.0074530632  S25       73              1.0000000000
      2391       218  LYS       HZ1            -6.2674124965        5.3013918715       -3.9702154896  S25       73              1.0000000000
      2392       218  LYS       HZ2            -4.9777958798        5.7908329039       -2.8833410251  S25       73              1.0000000000
      2393       218  LYS       HZ3            -6.4941053324        6.6014412341       -2.9463535291  S25       73              1.0000000000
      2394       219  SER       CB             -4.4725366955        4.3753077289       -6.3686493526  S25       130             1.0000000000
      2395       219  SER       HB1            -4.4683365919        5.3082095280       -6.9460697338  S25       130             1.0000000000
      2396       219  SER       HB2            -3.7607346191        3.6716218452       -6.8390212458  S25       130             1.0000000000
      2397       219  SER       OG             -4.0469562298        4.6268510403       -5.0002061449  S25       130             1.0000000000
      2398       219  SER       HG1            -3.4225334715        5.4172264694       -5.0125036201  S25       130             1.0000000000
      2399       219  SER       QQH3           -5.4791875209        3.9265580535       -6.3589266653  S25       130             1.0000000000
      2400       220  GLU       CB            -10.0040824516        9.2038355077        0.7940227963  S25       166             1.0000000000
      2401       220  GLU       HB1            -9.6826342050        9.8255616292       -0.0508682025  S25       166             1.0000000000
      2402       220  GLU       HB2           -11.0534956875        8.9444397337        0.6338299592  S25       166             1.0000000000
      2403       220  GLU       QQH4           -9.9008717675        9.7465793780        1.7397968338  S25       166             1.0000000000
      2404       220  GLU       CG             -9.1668875517        7.9419151697        0.7902413139  S25       166             1.0000000000
      2405       220  GLU       HG1            -9.5424312152        7.2531883418        0.0207801188  S25       166             1.0000000000
      2406       220  GLU       HG2            -9.2511747306        7.4011023705        1.7491359030  S25       166             1.0000000000
      2407       220  GLU       CD             -7.7182551454        8.2027390458        0.4989922744  S25       166             1.0000000000
      2408       220  GLU       OE1            -7.1605490243        9.2878967241        0.6094215053  S25       166             1.0000000000
      2409       220  GLU       OE2            -7.0265875513        7.1086244782        0.0771444357  S25       166             1.0000000000
      2410       221  ASN       CB             -2.7624647526       11.7991208772        1.3300634468  S25       170             1.0000000000
      2411       221  ASN       HB1            -1.8038212853       11.7814240063        0.8017564524  S25       170             1.0000000000
      2412       221  ASN       HB2            -3.2885232095       12.7259293818        1.0771517246  S25       170             1.0000000000
      2413       221  ASN       QQH5           -2.5926084545       11.7512420055        2.4122502271  S25       170             1.0000000000
      2414       221  ASN       CG             -3.5780141874       10.6067789892        0.8986310225  S25       170             1.0000000000
      2415       221  ASN       OD1            -3.1555509151        9.4294206516        1.0625350244  S25       170             1.0000000000
      2416       221  ASN       ND2            -4.7776168395       10.8396972062        0.3370466627  S25       170             1.0000000000
      2417       221  ASN       HD21           -5.3989410851       10.0511846396        0.0957277172  S25       170             1.0000000000
      2418       221  ASN       HD22           -5.0767129543       11.7962147970        0.0821028128  S25       170             1.0000000000
      2419       222  LYS       CE             -2.9539290356        1.5823505402       -4.5526925142  S25       234             1.0000000000
      2420       222  LYS       HE1            -3.4025444474        1.8155794449       -3.5783863246  S25       234             1.0000000000
      2421       222  LYS       HE2            -3.7522299933        1.5016617745       -5.3031104261  S25       234             1.0000000000
      2422       222  LYS       NZ             -2.0619851871        2.6656606760       -4.9500773596  S25       234             1.0000000000
      2423       222  LYS       HZ1            -1.5881064037        2.4592380800       -5.8613749221  S25       234             1.0000000000
      2424       222  LYS       HZ2            -1.2965385453        2.8492829208       -4.2644782686  S25       234             1.0000000000
      2425       222  LYS       HZ3            -2.5979556131        3.5766612544       -5.0505781360  S25       234             1.0000000000
      2426       222  LYS       QQH6           -2.3901376521        0.6430089180       -4.4818951759  S25       234             1.0000000000
      2427       223  SER       CB              2.5763094233        3.4110658775       -5.9205804864  S25       235             1.0000000000
      2428       223  SER       HB1             3.2619795233        2.7582204606       -6.4852274078  S25       235             1.0000000000
      2429       223  SER       HB2             3.1152599263        4.3457001692       -5.6791398754  S25       235             1.0000000000
      2430       223  SER       OG              1.4325676197        3.6741282943       -6.7441534360  S25       235             1.0000000000
      2431       223  SER       HG1             0.9698983768        4.5025062953       -6.4340231829  S25       235             1.0000000000
      2432       223  SER       QQH7            2.2845907122        2.9098420287       -4.9686425673  S25       235             1.0000000000
      2433       224  PNM       S1             -3.1042351275        9.4171017333       -6.0638840678  S25       523             1.0000000000
      2434       224  PNM       C2             -1.8206465356        8.2166374362       -6.7153061538  S25       523             1.0000000000
      2435       224  PNM       C3             -1.4469342907        7.3716455214       -5.4653297449  S25       523             1.0000000000
      2436       224  PNM       N4             -2.6721854994        7.1332361844       -4.6676287990  S25       523             1.0000000000
      2437       224  PNM       C5             -3.7234592644        8.2085397232       -4.8656407428  S25       523             1.0000000000
      2438       224  PNM       C6             -3.5920599155        8.6095046104       -3.3529367858  S25       523             1.0000000000
      2439       224  PNM       C7             -2.5669480924        7.4625813834       -3.2193307109  S25       523             1.0000000000
      2440       224  PNM       O8             -1.4861041559        7.4534518536       -2.5481939950  S25       523             1.0000000000
      2441       224  PNM       C9             -2.4112992152        7.3478678441       -7.8162785244  S25       523             1.0000000000
      2442       224  PNM       C10            -0.6235889648        8.9823600557       -7.2489828084  S25       523             1.0000000000
      2443       224  PNM       C11            -0.7595000694        6.0845926474       -5.8585184079  S25       523             1.0000000000
      2444       224  PNM       O12            -1.3130853961        4.9689147296       -5.7253135107  S25       523             1.0000000000
      2445       224  PNM       O13             0.4826293157        6.1975308398       -6.3441416257  S25       523             1.0000000000
      2446       224  PNM       N14            -2.9449277786        9.8817703463       -3.1403899146  S25       523             1.0000000000
      2447       224  PNM       C15            -3.4911153440       11.0274845497       -3.5933206875  S25       523             1.0000000000
      2448       224  PNM       O16            -4.6050375466       11.0239013329       -4.2057658259  S25       523             1.0000000000
      2449       224  PNM       C17            -2.7501377746       12.3163078757       -3.3509535641  S25       523             1.0000000000
      2450       224  PNM       C18            -1.8555766240       12.6663742539       -4.5114930466  S25       523             1.0000000000
      2451       224  PNM       C19            -0.5423945479       13.0990356066       -4.2778975198  S25       523             1.0000000000
      2452       224  PNM       C20             0.2839375400       13.4465176381       -5.3489729638  S25       523             1.0000000000
      2453       224  PNM       C21            -0.1910442927       13.3560903995       -6.6586650957  S25       523             1.0000000000
      2454       224  PNM       C22            -1.5014854826       12.9325300267       -6.8945450290  S25       523             1.0000000000
      2455       224  PNM       C23            -2.3370575342       12.5965386751       -5.8280425153  S25       523             1.0000000000
      2456       224  PNM       H24            -0.7294118515        7.9625162090       -4.8462019072  S25       523             1.0000000000
      2457       224  PNM       H25            -0.8674131324        9.4541858366       -8.2070486110  S25       523             1.0000000000
      2458       224  PNM       H26             0.2220521830        8.3026619518       -7.4047061694  S25       523             1.0000000000
      2459       224  PNM       H27            -0.3075598861        9.7712109325       -6.5596638977  S25       523             1.0000000000
      2460       224  PNM       H28            -2.7431312151        7.9644007065       -8.6588729007  S25       523             1.0000000000
      2461       224  PNM       H29            -3.2722451606        6.7747974496       -7.4523101212  S25       523             1.0000000000
      2462       224  PNM       H30            -1.6605337097        6.6379188381       -8.1873451955  S25       523             1.0000000000
      2463       224  PNM       H31            -4.7153612271        7.7847702169       -5.1318005493  S25       523             1.0000000000
      2464       224  PNM       H32            -4.5414394134        8.5383277653       -2.7728352113  S25       523             1.0000000000
      2465       224  PNM       H33            -2.1574552585       12.2549121597       -2.4234401362  S25       523             1.0000000000
      2466       224  PNM       H34            -3.4952022950       13.1204248804       -3.2142889683  S25       523             1.0000000000
      2467       224  PNM       H35            -0.1655411108       13.1637724566       -3.2492583369  S25       523             1.0000000000
      2468       224  PNM       H36             1.3077796810       13.7884528570       -5.1563620548  S25       523             1.0000000000
      2469       224  PNM       H37             0.4618232498       13.6224374438       -7.4993092388  S25       523             1.0000000000
      2470       224  PNM       H38            -1.8789839699       12.8623861636       -7.9222147988  S25       523             1.0000000000
      2471       224  PNM       H39            -3.3717271784       12.2830034710       -6.0140517959  S25       523             1.0000000000
      2472       224  PNM       H40            -2.0284146849        9.8780067998       -2.6481316298  S25       523             1.0000000000
      2473       225  TIP3      OH2            -4.4967326012        7.5537353834       -0.2719245142  S25       290             1.0000000000
      2474       225  TIP3      H1             -6.0346291970        7.3635739440       -0.0620702395  S25       290             1.0000000000
      2475       225  TIP3      H2             -3.9581972099        8.2322182035        0.2474906829  S25       290             1.0000000000
      2476       226  SER       CB             -2.7462242861        5.0112264517       -2.2858808984  S26       70              1.0000000000
      2477       226  SER       HB1            -3.2495878746        4.1587721971       -2.7847712851  S26       70              1.0000000000
      2478       226  SER       HB2            -1.7620729057        5.1796007957       -2.7393832156  S26       70              1.0000000000
      2479       226  SER       OG             -3.5723091010        6.1949869711       -2.4734273105  S26       70              1.0000000000
      2480       226  SER       HG1            -3.9425527379        7.1358751362       -0.9770319693  S26       70              1.0000000000
      2481       226  SER       QQH1           -2.6361844672        4.7920211966       -1.2034654222  S26       70              1.0000000000
      2482       227  LYS       CD             -6.1740059252        3.3355376418       -2.1311089539  S26       73              1.0000000000
      2483       227  LYS       HD1            -6.8089922794        2.8356551589       -2.8694534366  S26       73              1.0000000000
      2484       227  LYS       HD2            -5.1403492337        3.2899092008       -2.4984120809  S26       73              1.0000000000
      2485       227  LYS       QQH2           -6.2474264396        2.7911041395       -1.1821532463  S26       73              1.0000000000
      2486       227  LYS       CE             -6.6048195689        4.7828458117       -1.9644876872  S26       73              1.0000000000
      2487       227  LYS       HE1            -6.2430488228        5.1998243917       -1.0070263363  S26       73              1.0000000000
      2488       227  LYS       HE2            -7.7076711556        4.8635876541       -1.9625386700  S26       73              1.0000000000
      2489       227  LYS       NZ             -6.0794941260        5.6409299155       -3.0244101642  S26       73              1.0000000000
      2490       227  LYS       HZ1            -6.2912061882        5.3019934787       -3.9839780667  S26       73              1.0000000000
      2491       227  LYS       HZ2            -4.9959104058        5.7766429143       -2.9307285907  S26       73              1.0000000000
      2492       227  LYS       HZ3            -6.4879520503        6.6037885578       -2.9564358657  S26       73              1.0000000000
      2493       228  SER       CB             -4.4715046526        4.3801633704       -6.3627811377  S26       130             1.0000000000
      2494       228  SER       HB1            -4.4664373498        5.3107724736       -6.9434527409  S26       130             1.0000000000
      2495       228  SER       HB2            -3.7585834202        3.6750084705       -6.8285866984  S26       130             1.0000000000
      2496       228  SER       OG             -4.0472290483        4.6383851225       -4.9932158000  S26       130             1.0000000000
      2497       228  SER       HG1            -3.4226645299        5.4339581042       -5.0132838945  S26       130             1.0000000000
      2498       228  SER       QQH3           -5.4786931797        3.9315395789       -6.3516469595  S26       130             1.0000000000
      2499       229  GLU       CB            -10.0052397209        9.2048363043        0.7941228988  S26       166             1.0000000000
      2500       229  GLU       HB1            -9.6834697838        9.8264762454       -0.0506845885  S26       166             1.0000000000
      2501       229  GLU       HB2           -11.0546600309        8.9458761559        0.6336486466  S26       166             1.0000000000
      2502       229  GLU       QQH4           -9.9020834702        9.7473658196        1.7399888922  S26       166             1.0000000000
      2503       229  GLU       CG             -9.1686289963        7.9425465813        0.7906246469  S26       166             1.0000000000
      2504       229  GLU       HG1            -9.5437565930        7.2540299362        0.0207016559  S26       166             1.0000000000
      2505       229  GLU       HG2            -9.2535880947        7.4016142812        1.7494297919  S26       166             1.0000000000
      2506       229  GLU       CD             -7.7200287071        8.2032333802        0.5004599437  S26       166             1.0000000000
      2507       229  GLU       OE1            -7.1611436762        9.2870037666        0.6102358290  S26       166             1.0000000000
      2508       229  GLU       OE2            -7.0277363739        7.1072932955        0.0784330397  S26       166             1.0000000000
      2509       230  ASN       CB             -2.7624814469       11.7993950808        1.3301925461  S26       170             1.0000000000
      2510       230  ASN       HB1            -1.8039351106       11.7813895728        0.8017421709  S26       170             1.0000000000
      2511       230  ASN       HB2            -3.2884378625       12.7262969116        1.0773320952  S26       170             1.0000000000
      2512       230  ASN       QQH5           -2.5924859217       11.7512974222        2.4123481867  S26       170             1.0000000000
      2513       230  ASN       CG             -3.5781852348       10.6075209747        0.8986701099  S26       170             1.0000000000
      2514       230  ASN       OD1            -3.1575548758        9.4295754993        1.0645473248  S26       170             1.0000000000
      2515       230  ASN       ND2            -4.7769636287       10.8407623794        0.3355039140  S26       170             1.0000000000
      2516       230  ASN       HD21           -5.3971147329       10.0525002587        0.0915006333  S26       170             1.0000000000
      2517       230  ASN       HD22           -5.0744081515       11.7971374428        0.0776403150  S26       170             1.0000000000
      2518       231  LYS       CE             -2.9571727962        1.5842017368       -4.5521383769  S26       234             1.0000000000
      2519       231  LYS       HE1            -3.4057800477        1.8139644867       -3.5769190301  S26       234             1.0000000000
      2520       231  LYS       HE2            -3.7561383752        1.5015303544       -5.3016679208  S26       234             1.0000000000
      2521       231  LYS       NZ             -2.0700357337        2.6718971030       -4.9489195060  S26       234             1.0000000000
      2522       231  LYS       HZ1            -1.5990174785        2.4710320661       -5.8628363219  S26       234             1.0000000000
      2523       231  LYS       HZ2            -1.3012773393        2.8545941130       -4.2667573347  S26       234             1.0000000000
      2524       231  LYS       HZ3            -2.6073168547        3.5830068212       -5.0438173715  S26       234             1.0000000000
      2525       231  LYS       QQH6           -2.3895582980        0.6470610696       -4.4835567611  S26       234             1.0000000000
      2526       232  SER       CB              2.5761082183        3.4115126716       -5.9206138829  S26       235             1.0000000000
      2527       232  SER       HB1             3.2617431920        2.7584497843       -6.4851696493  S26       235             1.0000000000
      2528       232  SER       HB2             3.1154519122        4.3458224294       -5.6788745337  S26       235             1.0000000000
      2529       232  SER       OG              1.4327425689        3.6752118948       -6.7443979872  S26       235             1.0000000000
      2530       232  SER       HG1             0.9697417345        4.5035880417       -6.4337751667  S26       235             1.0000000000
      2531       232  SER       QQH7            2.2840714068        2.9102084750       -4.9687362930  S26       235             1.0000000000
      2532       233  PNM       S1             -3.1056187037        9.4110202229       -6.0646704725  S26       523             1.0000000000
      2533       233  PNM       C2             -1.8214131681        8.2126927649       -6.7156228213  S26       523             1.0000000000
      2534       233  PNM       C3             -1.4560525026        7.3636710256       -5.4653176001  S26       523             1.0000000000
      2535       233  PNM       N4             -2.6891307639        7.1102199209       -4.6823996908  S26       523             1.0000000000
      2536       233  PNM       C5             -3.7232059488        8.1997848507       -4.8660815811  S26       523             1.0000000000
      2537       233  PNM       C6             -3.5919697126        8.6011735398       -3.3577498246  S26       523             1.0000000000
      2538       233  PNM       C7             -2.5942827082        7.4307964841       -3.1968463419  S26       523             1.0000000000
      2539       233  PNM       O8             -1.4875804349        7.4530576686       -2.5459155097  S26       523             1.0000000000
      2540       233  PNM       C9             -2.4095226875        7.3466929568       -7.8203988311  S26       523             1.0000000000
      2541       233  PNM       C10            -0.6228431750        8.9792418795       -7.2451973829  S26       523             1.0000000000
      2542       233  PNM       C11            -0.7583403436        6.0825947559       -5.8585822075  S26       523             1.0000000000
      2543       233  PNM       O12            -1.3043694089        4.9624832492       -5.7258770216  S26       523             1.0000000000
      2544       233  PNM       O13             0.4842612501        6.2003782066       -6.3445182183  S26       523             1.0000000000
      2545       233  PNM       N14            -2.9393184963        9.8712819405       -3.1457126427  S26       523             1.0000000000
      2546       233  PNM       C15            -3.4862488338       11.0187867385       -3.5925858002  S26       523             1.0000000000
      2547       233  PNM       O16            -4.6042105947       11.0193700836       -4.2000180600  S26       523             1.0000000000
      2548       233  PNM       C17            -2.7465095117       12.3087856506       -3.3499507876  S26       523             1.0000000000
      2549       233  PNM       C18            -1.8541088572       12.6628046885       -4.5109708187  S26       523             1.0000000000
      2550       233  PNM       C19            -0.5415053940       13.0976022771       -4.2780518086  S26       523             1.0000000000
      2551       233  PNM       C20             0.2837496897       13.4468145837       -5.3493826152  S26       523             1.0000000000
      2552       233  PNM       C21            -0.1918437547       13.3564693714       -6.6588466698  S26       523             1.0000000000
      2553       233  PNM       C22            -1.5019664357       12.9315645636       -6.8940824685  S26       523             1.0000000000
      2554       233  PNM       C23            -2.3363728729       12.5936335140       -5.8272745134  S26       523             1.0000000000
      2555       233  PNM       H24            -0.7502109586        7.9551598773       -4.8334777987  S26       523             1.0000000000
      2556       233  PNM       H25            -0.8640387558        9.4514386489       -8.2037952086  S26       523             1.0000000000
      2557       233  PNM       H26             0.2237862609        8.3003538098       -7.3987946169  S26       523             1.0000000000
      2558       233  PNM       H27            -0.3093807121        9.7680948669       -6.5548989230  S26       523             1.0000000000
      2559       233  PNM       H28            -2.7395229760        7.9647736168       -8.6626382216  S26       523             1.0000000000
      2560       233  PNM       H29            -3.2712274989        6.7728470516       -7.4595071822  S26       523             1.0000000000
      2561       233  PNM       H30            -1.6581212580        6.6372018690       -8.1911437200  S26       523             1.0000000000
      2562       233  PNM       H31            -4.7221505103        7.7894750414       -5.1294469873  S26       523             1.0000000000
      2563       233  PNM       H32            -4.5476412957        8.5450506803       -2.7854057788  S26       523             1.0000000000
      2564       233  PNM       H33            -2.1525072975       12.2476905395       -2.4232775504  S26       523             1.0000000000
      2565       233  PNM       H34            -3.4930778351       13.1111715124       -3.2112391846  S26       523             1.0000000000
      2566       233  PNM       H35            -0.1638547766       13.1617745358       -3.2496769885  S26       523             1.0000000000
      2567       233  PNM       H36             1.3073509588       13.7897335761       -5.1572209530  S26       523             1.0000000000
      2568       233  PNM       H37             0.4602833410       13.6237808830       -7.4997614051  S26       523             1.0000000000
      2569       233  PNM       H38            -1.8799523532       12.8614211698       -7.9215720660  S26       523             1.0000000000
      2570       233  PNM       H39            -3.3704159514       12.2778843793       -6.0128665510  S26       523             1.0000000000
      2571       233  PNM       H40            -2.0197556277        9.8610597236       -2.6584587291  S26       523             1.0000000000
      2572       234  TIP3      OH2            -4.4947009883        7.5552141885       -0.2659160673  S26       290             1.0000000000
      2573       234  TIP3      H1             -6.0365295465        7.3638092204       -0.0571560725  S26       290             1.0000000000
      2574       234  TIP3      H2             -3.9625878503        8.2383491279        0.2574386549  S26       290             1.0000000000
      2575       235  SER       CB             -2.7356732437        5.0202768045       -2.2888339941  S27       70              1.0000000000
      2576       235  SER       HB1            -3.2529931931        4.1768205833       -2.7864863904  S27       70              1.0000000000
      2577       235  SER       HB2            -1.7512056132        5.1780380997       -2.7424777557  S27       70              1.0000000000
      2578       235  SER       OG             -3.5483002009        6.2182053683       -2.4790888086  S27       70              1.0000000000
      2579       235  SER       HG1            -3.9301007187        7.1487615034       -0.9668193903  S27       70              1.0000000000
      2580       235  SER       QQH1           -2.6315532260        4.8061511850       -1.2061298578  S27       70              1.0000000000
      2581       236  LYS       CD             -6.1709615203        3.3356601767       -2.1343980281  S27       73              1.0000000000
      2582       236  LYS       HD1            -6.8102509799        2.8376883352       -2.8702968892  S27       73              1.0000000000
      2583       236  LYS       HD2            -5.1385335277        3.2845076396       -2.5044020593  S27       73              1.0000000000
      2584       236  LYS       QQH2           -6.2442338826        2.7938598724       -1.1842221178  S27       73              1.0000000000
      2585       236  LYS       CE             -6.5945516063        4.7851578324       -1.9688939504  S27       73              1.0000000000
      2586       236  LYS       HE1            -6.2199480518        5.2060366281       -1.0181292972  S27       73              1.0000000000
      2587       236  LYS       HE2            -7.6966500411        4.8714598504       -1.9554985623  S27       73              1.0000000000
      2588       236  LYS       NZ             -6.0802845753        5.6374701203       -3.0399820454  S27       73              1.0000000000
      2589       236  LYS       HZ1            -6.3169235855        5.3023745980       -3.9956068185  S27       73              1.0000000000
      2590       236  LYS       HZ2            -5.0057413322        5.7562314238       -2.9767071991  S27       73              1.0000000000
      2591       236  LYS       HZ3            -6.4769192003        6.6054052342       -2.9639761764  S27       73              1.0000000000
      2592       237  SER       CB             -4.4695297446        4.3858035183       -6.3562281202  S27       130             1.0000000000
      2593       237  SER       HB1            -4.4642223112        5.3130652951       -6.9417173036  S27       130             1.0000000000
      2594       237  SER       HB2            -3.7567868763        3.6779759817       -6.8174685078  S27       130             1.0000000000
      2595       237  SER       OG             -4.0431929901        4.6533927626       -4.9856620562  S27       130             1.0000000000
      2596       237  SER       HG1            -3.4276833036        5.4673624738       -5.0101346907  S27       130             1.0000000000
      2597       237  SER       QQH3           -5.4775698752        3.9378948745       -6.3417734608  S27       130             1.0000000000
      2598       238  GLU       CB            -10.0061617084        9.2056302175        0.7942048184  S27       166             1.0000000000
      2599       238  GLU       HB1            -9.6841576175        9.8271856042       -0.0505546818  S27       166             1.0000000000
      2600       238  GLU       HB2           -11.0555928024        8.9469946867        0.6335573386  S27       166             1.0000000000
      2601       238  GLU       QQH4           -9.9030499119        9.7480236369        1.7401248430  S27       166             1.0000000000
      2602       238  GLU       CG             -9.1700340737        7.9430680462        0.7909357104  S27       166             1.0000000000
      2603       238  GLU       HG1            -9.5448236197        7.2547027489        0.0206591176  S27       166             1.0000000000
      2604       238  GLU       HG2            -9.2554600275        7.4020416858        1.7496900161  S27       166             1.0000000000
      2605       238  GLU       CD             -7.7215826216        8.2036075336        0.5014960352  S27       166             1.0000000000
      2606       238  GLU       OE1            -7.1613601796        9.2861281494        0.6106993684  S27       166             1.0000000000
      2607       238  GLU       OE2            -7.0290146342        7.1061669846        0.0792275441  S27       166             1.0000000000
      2608       239  ASN       CB             -2.7624866380       11.7995180497        1.3302924647  S27       170             1.0000000000
      2609       239  ASN       HB1            -1.8039828107       11.7811122146        0.8017894775  S27       170             1.0000000000
      2610       239  ASN       HB2            -3.2882509340       12.7265492202        1.0774098941  S27       170             1.0000000000
      2611       239  ASN       QQH5           -2.5925349199       11.7512068248        2.4124570363  S27       170             1.0000000000
      2612       239  ASN       CG             -3.5784021019       10.6081673832        0.8986945159  S27       170             1.0000000000
      2613       239  ASN       OD1            -3.1590884821        9.4295619549        1.0657367936  S27       170             1.0000000000
      2614       239  ASN       ND2            -4.7765235367       10.8416108358        0.3344524874  S27       170             1.0000000000
      2615       239  ASN       HD21           -5.3962336567       10.0536942603        0.0889849123  S27       170             1.0000000000
      2616       239  ASN       HD22           -5.0729569038       11.7979386237        0.0748940822  S27       170             1.0000000000
      2617       240  LYS       CE             -2.9607028963        1.5858464277       -4.5515951301  S27       234             1.0000000000
      2618       240  LYS       HE1            -3.4092552127        1.8118161812       -3.5754127634  S27       234             1.0000000000
      2619       240  LYS       HE2            -3.7603932686        1.5008327216       -5.3000644444  S27       234             1.0000000000
      2620       240  LYS       NZ             -2.0800076506        2.6791854950       -4.9478670414  S27       234             1.0000000000
      2621       240  LYS       HZ1            -1.6129055636        2.4850834926       -5.8649741327  S27       234             1.0000000000
      2622       240  LYS       HZ2            -1.3077961386        2.8612486482       -4.2696088865  S27       234             1.0000000000
      2623       240  LYS       HZ3            -2.6211249133        3.5902087616       -5.0355332696  S27       234             1.0000000000
      2624       240  LYS       QQH6           -2.3884491222        0.6513946411       -4.4854918718  S27       234             1.0000000000
      2625       241  SER       CB              2.5759860775        3.4118494253       -5.9206534101  S27       235             1.0000000000
      2626       241  SER       HB1             3.2615867611        2.7585376930       -6.4850956790  S27       235             1.0000000000
      2627       241  SER       HB2             3.1158361750        4.3458080901       -5.6785622038  S27       235             1.0000000000
      2628       241  SER       OG              1.4331243886        3.6762288416       -6.7446580481  S27       235             1.0000000000
      2629       241  SER       HG1             0.9695213256        4.5043344949       -6.4333539443  S27       235             1.0000000000
      2630       241  SER       QQH7            2.2836409427        2.9105101595       -4.9687662291  S27       235             1.0000000000
      2631       242  PNM       S1             -3.1066931753        9.4058728396       -6.0649392823  S27       523             1.0000000000
      2632       242  PNM       C2             -1.8218524273        8.2098979546       -6.7171993143  S27       523             1.0000000000
      2633       242  PNM       C3             -1.4657301850        7.3552660071       -5.4682698783  S27       523             1.0000000000
      2634       242  PNM       N4             -2.7080578843        7.0837395014       -4.7073432412  S27       523             1.0000000000
      2635       242  PNM       C5             -3.7222338653        8.1904702018       -4.8660460253  S27       523             1.0000000000
      2636       242  PNM       C6             -3.5907554396        8.5934699046       -3.3625882926  S27       523             1.0000000000
      2637       242  PNM       C7             -2.6206673380        7.4052317916       -3.1645860577  S27       523             1.0000000000
      2638       242  PNM       O8             -1.4893685728        7.4530736274       -2.5418235411  S27       523             1.0000000000
      2639       242  PNM       C9             -2.4083385098        7.3463126763       -7.8247349702  S27       523             1.0000000000
      2640       242  PNM       C10            -0.6219030933        8.9771591443       -7.2424695646  S27       523             1.0000000000
      2641       242  PNM       C11            -0.7569648574        6.0803990437       -5.8597904468  S27       523             1.0000000000
      2642       242  PNM       O12            -1.2951284112        4.9568738035       -5.7264178097  S27       523             1.0000000000
      2643       242  PNM       O13             0.4868665781        6.2034763899       -6.3450881358  S27       523             1.0000000000
      2644       242  PNM       N14            -2.9344674000        9.8626400404       -3.1501780330  S27       523             1.0000000000
      2645       242  PNM       C15            -3.4824091469       11.0117621472       -3.5921961258  S27       523             1.0000000000
      2646       242  PNM       O16            -4.6033843155       11.0154212752       -4.1954008307  S27       523             1.0000000000
      2647       242  PNM       C17            -2.7437868217       12.3027916992       -3.3491916294  S27       523             1.0000000000
      2648       242  PNM       C18            -1.8530358314       12.6600165403       -4.5105940272  S27       523             1.0000000000
      2649       242  PNM       C19            -0.5408915599       13.0964801284       -4.2781270997  S27       523             1.0000000000
      2650       242  PNM       C20             0.2835632658       13.4470321501       -5.3496359225  S27       523             1.0000000000
      2651       242  PNM       C21            -0.1924539728       13.3567417680       -6.6589391059  S27       523             1.0000000000
      2652       242  PNM       C22            -1.5023306438       12.9308531486       -6.8937307555  S27       523             1.0000000000
      2653       242  PNM       C23            -2.3358832238       12.5914245062       -5.8267215130  S27       523             1.0000000000
      2654       242  PNM       H24            -0.7741264244        7.9466534875       -4.8205680685  S27       523             1.0000000000
      2655       242  PNM       H25            -0.8605918102        9.4500313170       -8.2014400990  S27       523             1.0000000000
      2656       242  PNM       H26             0.2254013980        8.2986826711       -7.3942497538  S27       523             1.0000000000
      2657       242  PNM       H27            -0.3107210244        9.7658324639       -6.5509639514  S27       523             1.0000000000
      2658       242  PNM       H28            -2.7372459725        7.9654219723       -8.6667302264  S27       523             1.0000000000
      2659       242  PNM       H29            -3.2702761352        6.7717479025       -7.4655292973  S27       523             1.0000000000
      2660       242  PNM       H30            -1.6562218321        6.6373402828       -8.1951918514  S27       523             1.0000000000
      2661       242  PNM       H31            -4.7292893012        7.7961561050       -5.1253535991  S27       523             1.0000000000
      2662       242  PNM       H32            -4.5522869130        8.5507168626       -2.7978835005  S27       523             1.0000000000
      2663       242  PNM       H33            -2.1487889378       12.2419776727       -2.4231283408  S27       523             1.0000000000
      2664       242  PNM       H34            -3.4916066452       13.1037305726       -3.2088799542  S27       523             1.0000000000
      2665       242  PNM       H35            -0.1626731194       13.1602546984       -3.2499286541  S27       523             1.0000000000
      2666       242  PNM       H36             1.3069465585       13.7907576339       -5.1577620908  S27       523             1.0000000000
      2667       242  PNM       H37             0.4591372284       13.6248118399       -7.5000250174  S27       523             1.0000000000
      2668       242  PNM       H38            -1.8806633723       12.8607540015       -7.9210834793  S27       523             1.0000000000
      2669       242  PNM       H39            -3.3694361056       12.2739972812       -6.0120865046  S27       523             1.0000000000
      2670       242  PNM       H40            -2.0122430146        9.8479330695       -2.6674374165  S27       523             1.0000000000
      2671       243  TIP3      OH2            -4.4930273539        7.5571677913       -0.2604789724  S27       290             1.0000000000
      2672       243  TIP3      H1             -6.0389441833        7.3640191709       -0.0535523490  S27       290             1.0000000000
      2673       243  TIP3      H2             -3.9672179279        8.2440439231        0.2670925513  S27       290             1.0000000000
      2674       244  SER       CB             -2.7291053438        5.0264785482       -2.2907821473  S28       70              1.0000000000
      2675       244  SER       HB1            -3.2581774205        4.1916715099       -2.7878183115  S28       70              1.0000000000
      2676       244  SER       HB2            -1.7449090592        5.1758944618       -2.7458800784  S28       70              1.0000000000
      2677       244  SER       OG             -3.5316458787        6.2356650300       -2.4810196625  S28       70              1.0000000000
      2678       244  SER       HG1            -3.9209568073        7.1545514844       -0.9561075230  S28       70              1.0000000000
      2679       244  SER       QQH1           -2.6278351861        4.8161306009       -1.2078968204  S28       70              1.0000000000
      2680       245  LYS       CD             -6.1692570372        3.3352874443       -2.1367080044  S28       73              1.0000000000
      2681       245  LYS       HD1            -6.8119071116        2.8387557263       -2.8706770513  S28       73              1.0000000000
      2682       245  LYS       HD2            -5.1380473231        3.2795084154       -2.5093747990  S28       73              1.0000000000
      2683       245  LYS       QQH2           -6.2422347392        2.7956199650       -1.1854237583  S28       73              1.0000000000
      2684       245  LYS       CE             -6.5867803321        4.7865872900       -1.9725265416  S28       73              1.0000000000
      2685       245  LYS       HE1            -6.2018214540        5.2105704422       -1.0273324560  S28       73              1.0000000000
      2686       245  LYS       HE2            -7.6881137851        4.8781569046       -1.9507957505  S28       73              1.0000000000
      2687       245  LYS       NZ             -6.0799021404        5.6326849652       -3.0527884954  S28       73              1.0000000000
      2688       245  LYS       HZ1            -6.3406622528        5.3028569739       -4.0046196883  S28       73              1.0000000000
      2689       245  LYS       HZ2            -5.0106751648        5.7296953885       -3.0198982921  S28       73              1.0000000000
      2690       245  LYS       HZ3            -6.4615268657        6.6063332686       -2.9698824248  S28       73              1.0000000000
      2691       246  SER       CB             -4.4672367968        4.3910911591       -6.3498826913  S28       130             1.0000000000
      2692       246  SER       HB1            -4.4621002111        5.3145498629       -6.9411577695  S28       130             1.0000000000
      2693       246  SER       HB2            -3.7556123382        3.6797730497       -6.8071287339  S28       130             1.0000000000
      2694       246  SER       OG             -4.0345221973        4.6704402395       -4.9778769090  S28       130             1.0000000000
      2695       246  SER       HG1            -3.4296701553        5.5315717856       -4.9990617107  S28       130             1.0000000000
      2696       246  SER       QQH3           -5.4772125841        3.9447769332       -6.3308304543  S28       130             1.0000000000
      2697       247  GLU       CB            -10.0067871267        9.2061696510        0.7942567128  S28       166             1.0000000000
      2698       247  GLU       HB1            -9.6847014747        9.8276776200       -0.0504951733  S28       166             1.0000000000
      2699       247  GLU       HB2           -11.0562350483        8.9477555267        0.6335251048  S28       166             1.0000000000
      2700       247  GLU       QQH4           -9.9037140007        9.7485110245        1.7401977686  S28       166             1.0000000000
      2701       247  GLU       CG             -9.1709978775        7.9434545914        0.7911397622  S28       166             1.0000000000
      2702       247  GLU       HG1            -9.5456223395        7.2551889909        0.0206712168  S28       166             1.0000000000
      2703       247  GLU       HG2            -9.2567558410        7.4023691353        1.7498641313  S28       166             1.0000000000
      2704       247  GLU       CD             -7.7227903057        8.2038391243        0.5021309337  S28       166             1.0000000000
      2705       247  GLU       OE1            -7.1612870049        9.2854702065        0.6108597254  S28       166             1.0000000000
      2706       247  GLU       OE2            -7.0302385981        7.1054123251        0.0797358822  S28       166             1.0000000000
      2707       248  ASN       CB             -2.7625029137       11.7995328502        1.3303586950  S28       170             1.0000000000
      2708       248  ASN       HB1            -1.8039691275       11.7807980577        0.8019117713  S28       170             1.0000000000
      2709       248  ASN       HB2            -3.2880419084       12.7266976580        1.0774174740  S28       170             1.0000000000
      2710       248  ASN       QQH5           -2.5927514857       11.7510049476        2.4125467235  S28       170             1.0000000000
      2711       248  ASN       CG             -3.5786604186       10.6086970523        0.8987344799  S28       170             1.0000000000
      2712       248  ASN       OD1            -3.1599073059        9.4294097870        1.0660795460  S28       170             1.0000000000
      2713       248  ASN       ND2            -4.7762522473       10.8421147062        0.3338647494  S28       170             1.0000000000
      2714       248  ASN       HD21           -5.3964955900       10.0546073253        0.0887428419  S28       170             1.0000000000
      2715       248  ASN       HD22           -5.0725420612       11.7985477589        0.0741749315  S28       170             1.0000000000
      2716       249  LYS       CE             -2.9639070057        1.5869572631       -4.5511149594  S28       234             1.0000000000
      2717       249  LYS       HE1            -3.4127464243        1.8090017346       -3.5740564778  S28       234             1.0000000000
      2718       249  LYS       HE2            -3.7645677278        1.4994718206       -5.2982591365  S28       234             1.0000000000
      2719       249  LYS       NZ             -2.0907836835        2.6866216195       -4.9469937379  S28       234             1.0000000000
      2720       249  LYS       HZ1            -1.6286135691        2.5001105437       -5.8676742321  S28       234             1.0000000000
      2721       249  LYS       HZ2            -1.3157962732        2.8691252082       -4.2724604195  S28       234             1.0000000000
      2722       249  LYS       HZ3            -2.6407050749        3.5970456400       -5.0260286061  S28       234             1.0000000000
      2723       249  LYS       QQH6           -2.3870896257        0.6550101632       -4.4873958155  S28       234             1.0000000000
      2724       250  SER       CB              2.5759471505        3.4120180716       -5.9207055238  S28       235             1.0000000000
      2725       250  SER       HB1             3.2615598036        2.7584859647       -6.4849864956  S28       235             1.0000000000
      2726       250  SER       HB2             3.1163740802        4.3456575898       -5.6782122341  S28       235             1.0000000000
      2727       250  SER       OG              1.4336991731        3.6770055632       -6.7449300216  S28       235             1.0000000000
      2728       250  SER       HG1             0.9690029318        4.5042967882       -6.4326159491  S28       235             1.0000000000
      2729       250  SER       QQH7            2.2833344720        2.9106754611       -4.9687729578  S28       235             1.0000000000
      2730       251  PNM       S1             -3.1073288058        9.4019825529       -6.0646668276  S28       523             1.0000000000
      2731       251  PNM       C2             -1.8218241852        8.2084378632       -6.7197071731  S28       523             1.0000000000
      2732       251  PNM       C3             -1.4745392633        7.3472046693       -5.4735352484  S28       523             1.0000000000
      2733       251  PNM       N4             -2.7269737388        7.0541515580       -4.7433747956  S28       523             1.0000000000
      2734       251  PNM       C5             -3.7207458789        8.1812002204       -4.8653244206  S28       523             1.0000000000
      2735       251  PNM       C6             -3.5888718871        8.5877126220       -3.3662467301  S28       523             1.0000000000
      2736       251  PNM       C7             -2.6423714234        7.3905127508       -3.1213086105  S28       523             1.0000000000
      2737       251  PNM       O8             -1.4914611114        7.4536764685       -2.5383900517  S28       523             1.0000000000
      2738       251  PNM       C9             -2.4077659746        7.3464451384       -7.8284838622  S28       523             1.0000000000
      2739       251  PNM       C10            -0.6209324737        8.9762337974       -7.2410189505  S28       523             1.0000000000
      2740       251  PNM       C11            -0.7554816171        6.0776398259       -5.8618775850  S28       523             1.0000000000
      2741       251  PNM       O12            -1.2867440693        4.9533516784       -5.7268118241  S28       523             1.0000000000
      2742       251  PNM       O13             0.4901253616        6.2065033749       -6.3457313531  S28       523             1.0000000000
      2743       251  PNM       N14            -2.9309530920        9.8569574956       -3.1532710084  S28       523             1.0000000000
      2744       251  PNM       C15            -3.4802065162       11.0075237763       -3.5921938239  S28       523             1.0000000000
      2745       251  PNM       O16            -4.6025538822       11.0124346637       -4.1924101490  S28       523             1.0000000000
      2746       251  PNM       C17            -2.7422099044       12.2990252058       -3.3487069787  S28       523             1.0000000000
      2747       251  PNM       C18            -1.8523837115       12.6582184290       -4.5104154503  S28       523             1.0000000000
      2748       251  PNM       C19            -0.5405339347       13.0957374473       -4.2781448713  S28       523             1.0000000000
      2749       251  PNM       C20             0.2834238872       13.4471540433       -5.3497658301  S28       523             1.0000000000
      2750       251  PNM       C21            -0.1928381032       13.3568832112       -6.6589800490  S28       523             1.0000000000
      2751       251  PNM       C22            -1.5025537479       12.9304077794       -6.8935464679  S28       523             1.0000000000
      2752       251  PNM       C23            -2.3356050970       12.5900244526       -5.8264307383  S28       523             1.0000000000
      2753       251  PNM       H24            -0.7994329956        7.9380812724       -4.8068682492  S28       523             1.0000000000
      2754       251  PNM       H25            -0.8575362314        9.4498281921       -8.2002194903  S28       523             1.0000000000
      2755       251  PNM       H26             0.2266390335        8.2977840311       -7.3913439640  S28       523             1.0000000000
      2756       251  PNM       H27            -0.3113564556        9.7645008421       -6.5483239316  S28       523             1.0000000000
      2757       251  PNM       H28            -2.7362762205        7.9658245167       -8.6704485115  S28       523             1.0000000000
      2758       251  PNM       H29            -3.2692709899        6.7711196250       -7.4697074876  S28       523             1.0000000000
      2759       251  PNM       H30            -1.6548818747        6.6381853587       -8.1987863385  S28       523             1.0000000000
      2760       251  PNM       H31            -4.7355318063        7.8030022728       -5.1194873279  S28       523             1.0000000000
      2761       251  PNM       H32            -4.5555920148        8.5549228340       -2.8086495786  S28       523             1.0000000000
      2762       251  PNM       H33            -2.1465878777       12.2380099564       -2.4230528726  S28       523             1.0000000000
      2763       251  PNM       H34            -3.4908767912       13.0990050092       -3.2073048479  S28       523             1.0000000000
      2764       251  PNM       H35            -0.1620360145       13.1593638679       -3.2500185208  S28       523             1.0000000000
      2765       251  PNM       H36             1.3066120530       13.7915147638       -5.1580011187  S28       523             1.0000000000
      2766       251  PNM       H37             0.4584086938       13.6255068880       -7.5001523339  S28       523             1.0000000000
      2767       251  PNM       H38            -1.8811724546       12.8604257156       -7.9207904441  S28       523             1.0000000000
      2768       251  PNM       H39            -3.3689037266       12.2717316496       -6.0117211305  S28       523             1.0000000000
      2769       251  PNM       H40            -2.0070795458        9.8405661685       -2.6736803598  S28       523             1.0000000000
      2770       252  TIP3      OH2            -4.4918500850        7.5590962730       -0.2565142866  S28       290             1.0000000000
      2771       252  TIP3      H1             -6.0415466814        7.3641298051       -0.0510790696  S28       290             1.0000000000
      2772       252  TIP3      H2             -3.9708437613        8.2481131829        0.2748824298  S28       290             1.0000000000
      2773       253  SER       CB             -2.7258425745        5.0293847363       -2.2919926605  S29       70              1.0000000000
      2774       253  SER       HB1            -3.2630442931        4.2034967382       -2.7900770712  S29       70              1.0000000000
      2775       253  SER       HB2            -1.7418647707        5.1723551095       -2.7483049317  S29       70              1.0000000000
      2776       253  SER       OG             -3.5218642419        6.2467684486       -2.4809097022  S29       70              1.0000000000
      2777       253  SER       HG1            -3.9161684609        7.1531924817       -0.9462801874  S29       70              1.0000000000
      2778       253  SER       QQH1           -2.6254183545        4.8222887012       -1.2088261772  S29       70              1.0000000000
      2779       254  LYS       CD             -6.1684333838        3.3347892021       -2.1381053730  S29       73              1.0000000000
      2780       254  LYS       HD1            -6.8135406795        2.8396212057       -2.8707225562  S29       73              1.0000000000
      2781       254  LYS       HD2            -5.1385146131        3.2761975991       -2.5135821114  S29       73              1.0000000000
      2782       254  LYS       QQH2           -6.2413841012        2.7968112864       -1.1857252305  S29       73              1.0000000000
      2783       254  LYS       CE             -6.5815114897        4.7872837996       -1.9751425182  S29       73              1.0000000000
      2784       254  LYS       HE1            -6.1900692229        5.2128685461       -1.0332362157  S29       73              1.0000000000
      2785       254  LYS       HE2            -7.6822501158        4.8831427631       -1.9475246141  S29       73              1.0000000000
      2786       254  LYS       NZ             -6.0787914498        5.6274850615       -3.0621945553  S29       73              1.0000000000
      2787       254  LYS       HZ1            -6.3573195686        5.3009684309       -4.0110945720  S29       73              1.0000000000
      2788       254  LYS       HZ2            -5.0141344085        5.6987404896       -3.0591904210  S29       73              1.0000000000
      2789       254  LYS       HZ3            -6.4460535060        6.6054530114       -2.9743205317  S29       73              1.0000000000
      2790       255  SER       CB             -4.4660365493        4.3943260024       -6.3444856219  S29       130             1.0000000000
      2791       255  SER       HB1            -4.4615884134        5.3147213665       -6.9430769199  S29       130             1.0000000000
      2792       255  SER       HB2            -3.7561405197        3.6798778057       -6.8019267782  S29       130             1.0000000000
      2793       255  SER       OG             -4.0256352261        4.6826055127       -4.9696470510  S29       130             1.0000000000
      2794       255  SER       HG1            -3.3630029604        5.7083259084       -4.9748728105  S29       130             1.0000000000
      2795       255  SER       QQH3           -5.4806792835        3.9501889852       -6.3258163109  S29       130             1.0000000000
      2796       256  GLU       CB            -10.0071074528        9.2065064278        0.7942706162  S29       166             1.0000000000
      2797       256  GLU       HB1            -9.6850126377        9.8279549905       -0.0505169541  S29       166             1.0000000000
      2798       256  GLU       HB2           -11.0565438038        8.9481241485        0.6335035409  S29       166             1.0000000000
      2799       256  GLU       QQH4           -9.9040445026        9.7488632934        1.7402015066  S29       166             1.0000000000
      2800       256  GLU       CG             -9.1715036450        7.9437379437        0.7912273883  S29       166             1.0000000000
      2801       256  GLU       HG1            -9.5460361156        7.2554952790        0.0207035838  S29       166             1.0000000000
      2802       256  GLU       HG2            -9.2573882797        7.4025864532        1.7499215586  S29       166             1.0000000000
      2803       256  GLU       CD             -7.7235200963        8.2037409288        0.5023893919  S29       166             1.0000000000
      2804       256  GLU       OE1            -7.1610260434        9.2851596213        0.6108189138  S29       166             1.0000000000
      2805       256  GLU       OE2            -7.0313951687        7.1052276536        0.0801968116  S29       166             1.0000000000
      2806       257  ASN       CB             -2.7625102281       11.7995342486        1.3303834101  S29       170             1.0000000000
      2807       257  ASN       HB1            -1.8038791203       11.7805821204        0.8020704063  S29       170             1.0000000000
      2808       257  ASN       HB2            -3.2878711186       12.7268047324        1.0773979035  S29       170             1.0000000000
      2809       257  ASN       QQH5           -2.5930927566       11.7507624990        2.4125916867  S29       170             1.0000000000
      2810       257  ASN       CG             -3.5789108384       10.6091260503        0.8988298634  S29       170             1.0000000000
      2811       257  ASN       OD1            -3.1600832097        9.4292878032        1.0658553096  S29       170             1.0000000000
      2812       257  ASN       ND2            -4.7760736606       10.8423288552        0.3335351214  S29       170             1.0000000000
      2813       257  ASN       HD21           -5.3978006494       10.0551919162        0.0904971839  S29       170             1.0000000000
      2814       257  ASN       HD22           -5.0730260775       11.7989904539        0.0751101038  S29       170             1.0000000000
      2815       258  LYS       CE             -2.9662252925        1.5876237776       -4.5508164571  S29       234             1.0000000000
      2816       258  LYS       HE1            -3.4152545599        1.8068193604       -3.5731918266  S29       234             1.0000000000
      2817       258  LYS       HE2            -3.7675746476        1.4989764058       -5.2968545120  S29       234             1.0000000000
      2818       258  LYS       NZ             -2.1009543258        2.6933069431       -4.9463618159  S29       234             1.0000000000
      2819       258  LYS       HZ1            -1.6446837926        2.5132436011       -5.8700824642  S29       234             1.0000000000
      2820       258  LYS       HZ2            -1.3250579946        2.8761962079       -4.2745031227  S29       234             1.0000000000
      2821       258  LYS       HZ3            -2.6712669663        3.6049964725       -5.0161431593  S29       234             1.0000000000
      2822       258  LYS       QQH6           -2.3862690205        0.6569515921       -4.4887936870  S29       234             1.0000000000
      2823       259  SER       CB              2.5759810981        3.4120323374       -5.9207669379  S29       235             1.0000000000
      2824       259  SER       HB1             3.2615576872        2.7584262649       -6.4849794467  S29       235             1.0000000000
      2825       259  SER       HB2             3.1169470692        4.3455309214       -5.6778984686  S29       235             1.0000000000
      2826       259  SER       OG              1.4344153843        3.6775352486       -6.7452266276  S29       235             1.0000000000
      2827       259  SER       HG1             0.9681266427        4.5026264537       -6.4314033933  S29       235             1.0000000000
      2828       259  SER       QQH7            2.2831288011        2.9107209983       -4.9689303338  S29       235             1.0000000000
      2829       260  PNM       S1             -3.1076278812        9.3994678052       -6.0640884390  S29       523             1.0000000000
      2830       260  PNM       C2             -1.8216207568        8.2079016537       -6.7224366398  S29       523             1.0000000000
      2831       260  PNM       C3             -1.4812330526        7.3402693382       -5.4789659754  S29       523             1.0000000000
      2832       260  PNM       N4             -2.7429416857        7.0260086385       -4.7753558289  S29       523             1.0000000000
      2833       260  PNM       C5             -3.7200467027        8.1730655119       -4.8644246063  S29       523             1.0000000000
      2834       260  PNM       C6             -3.5868154720        8.5841916919       -3.3684312235  S29       523             1.0000000000
[truncated: 298,357 more chars]
