# Supplementary material for: Unraveling the energetic significance of chemical events in enzyme catalysis via machine-learning based regression approach
Source: Commun Chem. 2020 Oct 8;3:134. doi: 10.1038/s42004-020-00379-w (PMC9814854; doi:10.1038/s42004-020-00379-w)
Supplement: Supplementary file 3 — Supplementary Data 1 [file 42004_2020_379_MOESM3_ESM.zip › pathways/optimized.path/path.cor.sccdftb/path_5_r.cor]

* RETAIN ONLY THE QM ATOMS, WRITE PSF & COOR
* PREDEFINED VARS:
*     INCOR: DIRECTORY TO INPUT .COR FILE
*     INPSF: DIRECTORY TO INPUT .PSF FILE
*     OUTPSF: DIRECTORY TO OUTPUT .PSF FILE
*     OUTCOR: FILENAME OF OUTPUT .COR FILE
* ZILIN SONG, 17 DEC 2019
*  DATE:    12/17/19     21:12:36      CREATED BY USER: zilins
*
      4950  EXT
         1         1  SER       CB             -3.0011034738        5.1400322291       -2.2619336178  S1        70              1.0000000000
         2         1  SER       HB1            -3.4917254191        4.2673826461       -2.7298461331  S1        70              1.0000000000
         3         1  SER       HB2            -2.0152024055        5.2970969803       -2.7301470129  S1        70              1.0000000000
         4         1  SER       OG             -3.8463653702        6.2845243077       -2.4967945887  S1        70              1.0000000000
         5         1  SER       HG1            -3.9040359512        6.8807918973       -1.6639521962  S1        70              1.0000000000
         6         1  SER       QQH1           -2.8779686039        4.9733626869       -1.1770480172  S1        70              1.0000000000
         7         2  LYS       CD             -6.5770549382        3.5334534479       -1.9923932343  S1        73              1.0000000000
         8         2  LYS       HD1            -7.1371567418        2.9565076789       -2.7321310786  S1        73              1.0000000000
         9         2  LYS       HD2            -5.5427888741        3.6104130186       -2.3517580999  S1        73              1.0000000000
        10         2  LYS       QQH2           -6.5842363474        2.9771964624       -1.0474311526  S1        73              1.0000000000
        11         2  LYS       CE             -7.1994615589        4.9081401448       -1.8352007941  S1        73              1.0000000000
        12         2  LYS       HE1            -7.1413997473        5.2843426980       -0.7959422928  S1        73              1.0000000000
        13         2  LYS       HE2            -8.2618615935        4.8907915105       -2.1237539245  S1        73              1.0000000000
        14         2  LYS       NZ             -6.5529462348        5.9248841820       -2.6540178306  S1        73              1.0000000000
        15         2  LYS       HZ1            -6.8487696977        5.9186937418       -3.6514251278  S1        73              1.0000000000
        16         2  LYS       HZ2            -5.4989860823        5.8647727542       -2.6300579929  S1        73              1.0000000000
        17         2  LYS       HZ3            -6.8001166093        6.8699331532       -2.2383470605  S1        73              1.0000000000
        18         3  SER       CB             -4.5719446048        4.5687359446       -6.3763326346  S1        130             1.0000000000
        19         3  SER       HB1            -4.6345940526        5.4893227742       -6.9724037125  S1        130             1.0000000000
        20         3  SER       HB2            -3.8421776789        3.8909567657       -6.8549094869  S1        130             1.0000000000
        21         3  SER       OG             -4.1141078327        4.8713681418       -5.0311450291  S1        130             1.0000000000
        22         3  SER       HG1            -3.4585784003        5.6276787035       -5.0762724027  S1        130             1.0000000000
        23         3  SER       QQH3           -5.5536765640        4.0735519922       -6.3243533749  S1        130             1.0000000000
        24         4  GLU       CB             -9.8481108909        9.4034455574        0.7680234762  S1        166             1.0000000000
        25         4  GLU       HB1            -9.5757924490       10.0245666588       -0.0958129380  S1        166             1.0000000000
        26         4  GLU       HB2           -10.8995364840        9.1294183196        0.6589311178  S1        166             1.0000000000
        27         4  GLU       QQH4           -9.7109515204        9.9583099921        1.7018256825  S1        166             1.0000000000
        28         4  GLU       CG             -8.9931877415        8.1492308624        0.7340634349  S1        166             1.0000000000
        29         4  GLU       HG1            -9.5058275716        7.3871930034        0.1336759951  S1        166             1.0000000000
        30         4  GLU       HG2            -8.8842902784        7.7172981812        1.7426909081  S1        166             1.0000000000
        31         4  GLU       CD             -7.6201575465        8.3754650922        0.1393916058  S1        166             1.0000000000
        32         4  GLU       OE1            -7.0572989974        9.4922964856        0.2209367728  S1        166             1.0000000000
        33         4  GLU       OE2            -7.0623953020        7.3431697662       -0.4613555520  S1        166             1.0000000000
        34         5  ASN       CB             -2.7630249358       12.1329867100        1.2530441091  S1        170             1.0000000000
        35         5  ASN       HB1            -1.8186974327       12.0859004400        0.6978425619  S1        170             1.0000000000
        36         5  ASN       HB2            -3.2783596733       13.0648262693        0.9958100824  S1        170             1.0000000000
        37         5  ASN       QQH5           -2.5686123359       12.1005766646        2.3317031978  S1        170             1.0000000000
        38         5  ASN       CG             -3.6143953891       10.9490814801        0.8551206613  S1        170             1.0000000000
        39         5  ASN       OD1            -3.1744095304        9.7723307614        0.9292760935  S1        170             1.0000000000
        40         5  ASN       ND2            -4.8561152543       11.2042653308        0.4037038661  S1        170             1.0000000000
        41         5  ASN       HD21           -5.5064004999       10.4257661895        0.1648651179  S1        170             1.0000000000
        42         5  ASN       HD22           -5.1471158372       12.1718173743        0.2029328409  S1        170             1.0000000000
        43         6  LYS       CE             -3.2053252100        1.6958917082       -4.3538888419  S1        234             1.0000000000
        44         6  LYS       HE1            -3.6067109285        1.9378541085       -3.3627877656  S1        234             1.0000000000
        45         6  LYS       HE2            -4.0381415028        1.6255747492       -5.0662945255  S1        234             1.0000000000
        46         6  LYS       NZ             -2.3129767690        2.7598035107       -4.8038050822  S1        234             1.0000000000
        47         6  LYS       HZ1            -1.8675589913        2.5118579922       -5.7219848957  S1        234             1.0000000000
        48         6  LYS       HZ2            -1.5268369629        2.9477455766       -4.1428018883  S1        234             1.0000000000
        49         6  LYS       HZ3            -2.8427911332        3.6732891333       -4.9259147819  S1        234             1.0000000000
        50         6  LYS       QQH6           -2.6541863110        0.7480660365       -4.3026941947  S1        234             1.0000000000
        51         7  SER       CB              2.3154314644        3.3371447376       -5.9754676214  S1        235             1.0000000000
        52         7  SER       HB1             2.9653706474        2.6303845382       -6.5130731209  S1        235             1.0000000000
        53         7  SER       HB2             2.8989388176        4.2508054184       -5.7657622642  S1        235             1.0000000000
        54         7  SER       OG              1.1876095618        3.6314233293       -6.8181149120  S1        235             1.0000000000
        55         7  SER       HG1             0.7704315619        4.4856960681       -6.5154711146  S1        235             1.0000000000
        56         7  SER       QQH7            1.9887171608        2.8848139093       -5.0129791541  S1        235             1.0000000000
        57         8  PNM       S1             -3.0927250878        9.6312860857       -6.1905031581  S1        523             1.0000000000
        58         8  PNM       C2             -1.8488178016        8.3683942684       -6.8392352014  S1        523             1.0000000000
        59         8  PNM       C3             -1.4262094150        7.5700945985       -5.5781085060  S1        523             1.0000000000
        60         8  PNM       N4             -2.6092272283        7.4616318068       -4.6989573691  S1        523             1.0000000000
        61         8  PNM       C5             -3.7147315905        8.4739188285       -4.9465162309  S1        523             1.0000000000
        62         8  PNM       C6             -3.5799019431        8.9140483609       -3.4267877340  S1        523             1.0000000000
        63         8  PNM       C7             -2.4641105253        7.8571494025       -3.3450181215  S1        523             1.0000000000
        64         8  PNM       O8             -1.5397299822        7.6208319390       -2.5627547244  S1        523             1.0000000000
        65         8  PNM       C9             -2.5056452130        7.4511827050       -7.8586237543  S1        523             1.0000000000
        66         8  PNM       C10            -0.6660934516        9.0914463232       -7.4566730566  S1        523             1.0000000000
        67         8  PNM       C11            -0.8424352153        6.2068567735       -5.9089059798  S1        523             1.0000000000
        68         8  PNM       O12            -1.4970803260        5.1616934690       -5.7087915904  S1        523             1.0000000000
        69         8  PNM       O13             0.3990538131        6.2076024209       -6.3906466552  S1        523             1.0000000000
        70         8  PNM       N14            -3.0010210636       10.2257524160       -3.2470233161  S1        523             1.0000000000
        71         8  PNM       C15            -3.5307226511       11.3148955276       -3.8373104360  S1        523             1.0000000000
        72         8  PNM       O16            -4.5858013663       11.2215579494       -4.5456599521  S1        523             1.0000000000
        73         8  PNM       C17            -2.8121141111       12.6248994823       -3.6555669271  S1        523             1.0000000000
        74         8  PNM       C18            -1.7731906468       12.8175510117       -4.7310118952  S1        523             1.0000000000
        75         8  PNM       C19            -0.4591768649       13.1658122758       -4.3897707761  S1        523             1.0000000000
        76         8  PNM       C20             0.4994435058       13.3575597925       -5.3868161830  S1        523             1.0000000000
        77         8  PNM       C21             0.1571480717       13.1873613794       -6.7294960237  S1        523             1.0000000000
        78         8  PNM       C22            -1.1539028066       12.8501502530       -7.0756848159  S1        523             1.0000000000
        79         8  PNM       C23            -2.1208242318       12.6739004990       -6.0835626020  S1        523             1.0000000000
        80         8  PNM       H24            -0.6398417668        8.1523119103       -5.0434460998  S1        523             1.0000000000
        81         8  PNM       H25            -0.9402430506        9.5260075451       -8.4241558322  S1        523             1.0000000000
        82         8  PNM       H26             0.1641995061        8.3939140464       -7.6138809598  S1        523             1.0000000000
        83         8  PNM       H27            -0.3112709034        9.9030044094       -6.8126786912  S1        523             1.0000000000
        84         8  PNM       H28            -2.8815106584        8.0270483889       -8.7113656367  S1        523             1.0000000000
        85         8  PNM       H29            -3.3489441077        6.9076234072       -7.4175009420  S1        523             1.0000000000
        86         8  PNM       H30            -1.7836851318        6.7149206068       -8.2351893548  S1        523             1.0000000000
        87         8  PNM       H31            -4.6856411919        7.9996858365       -5.2012067599  S1        523             1.0000000000
        88         8  PNM       H32            -4.4936578915        8.7727515325       -2.8015750190  S1        523             1.0000000000
        89         8  PNM       H33            -2.3379244891       12.6677911215       -2.6609198961  S1        523             1.0000000000
        90         8  PNM       H34            -3.5491180129       13.4439707960       -3.7045845343  S1        523             1.0000000000
        91         8  PNM       H35            -0.1879767937       13.3003894099       -3.3351165800  S1        523             1.0000000000
        92         8  PNM       H36             1.5229555643       13.6383859450       -5.1118075985  S1        523             1.0000000000
        93         8  PNM       H37             0.9135844093       13.3300158265       -7.5106608430  S1        523             1.0000000000
        94         8  PNM       H38            -1.4281046113       12.7263016625       -8.1312717509  S1        523             1.0000000000
        95         8  PNM       H39            -3.1578958103       12.4420858705       -6.3571642876  S1        523             1.0000000000
        96         8  PNM       H40            -2.1263905828       10.2965516301       -2.6914798809  S1        523             1.0000000000
        97         9  TIP3      OH2            -4.4638707400        8.0011940824       -0.6543643322  S1        290             1.0000000000
        98         9  TIP3      H1             -5.4480057888        7.9336258789       -0.4723315763  S1        290             1.0000000000
        99         9  TIP3      H2             -4.0158035463        8.6197665479       -0.0018790010  S1        290             1.0000000000
       100        10  SER       CB             -3.0044391424        5.1464221600       -2.2588986050  S2        70              1.0000000000
       101        10  SER       HB1            -3.5003064614        4.2764082070       -2.7266252928  S2        70              1.0000000000
       102        10  SER       HB2            -2.0188245318        5.2988251372       -2.7291954431  S2        70              1.0000000000
       103        10  SER       OG             -3.8434176656        6.2962695178       -2.4910537821  S2        70              1.0000000000
       104        10  SER       HG1            -3.9094131779        6.8918954814       -1.6531973046  S2        70              1.0000000000
       105        10  SER       QQH1           -2.8798537499        4.9784767780       -1.1744726312  S2        70              1.0000000000
       106        11  LYS       CD             -6.5692621831        3.5366873572       -1.9939767613  S2        73              1.0000000000
       107        11  LYS       HD1            -7.1374749906        2.9642788296       -2.7312551725  S2        73              1.0000000000
       108        11  LYS       HD2            -5.5354266018        3.6032165969       -2.3566772988  S2        73              1.0000000000
       109        11  LYS       QQH2           -6.5791050935        2.9822449307       -1.0480875737  S2        73              1.0000000000
       110        11  LYS       CE             -7.1770071714        4.9178380786       -1.8367895356  S2        73              1.0000000000
       111        11  LYS       HE1            -7.0970778563        5.3049720134       -0.8028007150  S2        73              1.0000000000
       112        11  LYS       HE2            -8.2445764906        4.9079508065       -2.1068901298  S2        73              1.0000000000
       113        11  LYS       NZ             -6.5360690950        5.9187438184       -2.6788174524  S2        73              1.0000000000
       114        11  LYS       HZ1            -6.8222674263        5.8782710498       -3.6781782667  S2        73              1.0000000000
       115        11  LYS       HZ2            -5.4808151081        5.8718262718       -2.6431847150  S2        73              1.0000000000
       116        11  LYS       HZ3            -6.7959839305        6.8731464589       -2.3017028567  S2        73              1.0000000000
       117        12  SER       CB             -4.5724224420        4.5642056993       -6.3773868063  S2        130             1.0000000000
       118        12  SER       HB1            -4.6309818392        5.4836187389       -6.9756446131  S2        130             1.0000000000
       119        12  SER       HB2            -3.8421736055        3.8839802932       -6.8516086144  S2        130             1.0000000000
       120        12  SER       OG             -4.1190273894        4.8690824451       -5.0307364796  S2        130             1.0000000000
       121        12  SER       HG1            -3.4613838224        5.6239931060       -5.0761829952  S2        130             1.0000000000
       122        12  SER       QQH3           -5.5553359906        4.0710887382       -6.3279856359  S2        130             1.0000000000
       123        13  GLU       CB             -9.8470230066        9.4031139964        0.7679190492  S2        166             1.0000000000
       124        13  GLU       HB1            -9.5745168758       10.0245740371       -0.0957226142  S2        166             1.0000000000
       125        13  GLU       HB2           -10.8983068348        9.1279487727        0.6583026026  S2        166             1.0000000000
       126        13  GLU       QQH4           -9.7106938283        9.9578410033        1.7020613189  S2        166             1.0000000000
       127        13  GLU       CG             -8.9905098527        8.1499700921        0.7340505429  S2        166             1.0000000000
       128        13  GLU       HG1            -9.4973995920        7.3912385999        0.1244808486  S2        166             1.0000000000
       129        13  GLU       HG2            -8.8906241307        7.7119013341        1.7410145365  S2        166             1.0000000000
       130        13  GLU       CD             -7.6123354216        8.3791776162        0.1517208426  S2        166             1.0000000000
       131        13  GLU       OE1            -7.0590266830        9.5016511575        0.2285236999  S2        166             1.0000000000
       132        13  GLU       OE2            -7.0441525258        7.3455241626       -0.4355266691  S2        166             1.0000000000
       133        14  ASN       CB             -2.7577468386       12.1269759122        1.2516619940  S2        170             1.0000000000
       134        14  ASN       HB1            -1.8117309208       12.0759574255        0.6998489021  S2        170             1.0000000000
       135        14  ASN       HB2            -3.2691874004       13.0598750121        0.9909325022  S2        170             1.0000000000
       136        14  ASN       QQH5           -2.5674653415       12.0957701315        2.3310579324  S2        170             1.0000000000
       137        14  ASN       CG             -3.6125024567       10.9456334080        0.8522621045  S2        170             1.0000000000
       138        14  ASN       OD1            -3.1755043364        9.7672744029        0.9226302417  S2        170             1.0000000000
       139        14  ASN       ND2            -4.8537004994       11.2049830149        0.4024873152  S2        170             1.0000000000
       140        14  ASN       HD21           -5.5075810846       10.4283149118        0.1658733827  S2        170             1.0000000000
       141        14  ASN       HD22           -5.1431458716       12.1737392319        0.2050918816  S2        170             1.0000000000
       142        15  LYS       CE             -3.2054218536        1.6962800353       -4.3531552458  S2        234             1.0000000000
       143        15  LYS       HE1            -3.6068373678        1.9377665976       -3.3619538798  S2        234             1.0000000000
       144        15  LYS       HE2            -4.0382327214        1.6262829541       -5.0656150764  S2        234             1.0000000000
       145        15  LYS       NZ             -2.3130715402        2.7603780544       -4.8025537232  S2        234             1.0000000000
       146        15  LYS       HZ1            -1.8675278446        2.5128718979       -5.7208354882  S2        234             1.0000000000
       147        15  LYS       HZ2            -1.5268779027        2.9480452495       -4.1415041593  S2        234             1.0000000000
       148        15  LYS       HZ3            -2.8428084267        3.6735685665       -4.9244682101  S2        234             1.0000000000
       149        15  LYS       QQH6           -2.6542636172        0.7484599797       -4.3023892322  S2        234             1.0000000000
       150        16  SER       CB              2.3155206860        3.3373600456       -5.9758716787  S2        235             1.0000000000
       151        16  SER       HB1             2.9656846232        2.6308769667       -6.5135561830  S2        235             1.0000000000
       152        16  SER       HB2             2.8987256875        4.2511802911       -5.7660477657  S2        235             1.0000000000
       153        16  SER       OG              1.1876015907        3.6313809887       -6.8185130865  S2        235             1.0000000000
       154        16  SER       HG1             0.7699279853        4.4852216704       -6.5153930514  S2        235             1.0000000000
       155        16  SER       QQH7            1.9889221927        2.8848176303       -5.0134529757  S2        235             1.0000000000
       156        17  PNM       S1             -3.0940835024        9.6267993124       -6.1909944129  S2        523             1.0000000000
       157        17  PNM       C2             -1.8489171205        8.3645165524       -6.8373629677  S2        523             1.0000000000
       158        17  PNM       C3             -1.4287668314        7.5661350955       -5.5754499711  S2        523             1.0000000000
       159        17  PNM       N4             -2.6138263339        7.4551367095       -4.6989521049  S2        523             1.0000000000
       160        17  PNM       C5             -3.7172572945        8.4699327916       -4.9471331656  S2        523             1.0000000000
       161        17  PNM       C6             -3.5825004599        8.9108176276       -3.4280129971  S2        523             1.0000000000
       162        17  PNM       C7             -2.4690219310        7.8518021372       -3.3439782201  S2        523             1.0000000000
       163        17  PNM       O8             -1.5401253181        7.6223219042       -2.5648407984  S2        523             1.0000000000
       164        17  PNM       C9             -2.5036273245        7.4473291590       -7.8582191506  S2        523             1.0000000000
       165        17  PNM       C10            -0.6652055201        9.0877613469       -7.4527465479  S2        523             1.0000000000
       166        17  PNM       C11            -0.8432562095        6.2041710018       -5.9076593445  S2        523             1.0000000000
       167        17  PNM       O12            -1.4972581822        5.1579120791       -5.7097815859  S2        523             1.0000000000
       168        17  PNM       O13             0.3981545460        6.2068401069       -6.3893206299  S2        523             1.0000000000
       169        17  PNM       N14            -3.0002918349       10.2209146688       -3.2485125701  S2        523             1.0000000000
       170        17  PNM       C15            -3.5304730584       11.3114995647       -3.8354963444  S2        523             1.0000000000
       171        17  PNM       O16            -4.5876746057       11.2198011985       -4.5409619662  S2        523             1.0000000000
       172        17  PNM       C17            -2.8103919886       12.6205296955       -3.6530614905  S2        523             1.0000000000
       173        17  PNM       C18            -1.7727485121       12.8145814563       -4.7295043142  S2        523             1.0000000000
       174        17  PNM       C19            -0.4589457654       13.1648173568       -4.3893881403  S2        523             1.0000000000
       175        17  PNM       C20             0.4984598245       13.3583624983       -5.3872472141  S2        523             1.0000000000
       176        17  PNM       C21             0.1551803194       13.1880608718       -6.7296657562  S2        523             1.0000000000
       177        17  PNM       C22            -1.1556573534       12.8488951469       -7.0747318175  S2        523             1.0000000000
       178        17  PNM       C23            -2.1213818691       12.6707958804       -6.0817692931  S2        523             1.0000000000
       179        17  PNM       H24            -0.6440665683        8.1486731895       -5.0385828710  S2        523             1.0000000000
       180        17  PNM       H25            -0.9373999119        9.5209707052       -8.4214177747  S2        523             1.0000000000
       181        17  PNM       H26             0.1659925629        8.3906357001       -7.6070696401  S2        523             1.0000000000
       182        17  PNM       H27            -0.3126435224        9.9004169907       -6.8089364476  S2        523             1.0000000000
       183        17  PNM       H28            -2.8784603573        8.0233162798       -8.7113567999  S2        523             1.0000000000
       184        17  PNM       H29            -3.3473138929        6.9030617697       -7.4186849013  S2        523             1.0000000000
       185        17  PNM       H30            -1.7806766070        6.7116177797       -8.2339705017  S2        523             1.0000000000
       186        17  PNM       H31            -4.6888427216        7.9972049157       -5.2021641900  S2        523             1.0000000000
       187        17  PNM       H32            -4.4974292491        8.7729508014       -2.8039275924  S2        523             1.0000000000
       188        17  PNM       H33            -2.3346865598       12.6611823493       -2.6590507576  S2        523             1.0000000000
       189        17  PNM       H34            -3.5468056493       13.4403281178       -3.6992945106  S2        523             1.0000000000
       190        17  PNM       H35            -0.1870211511       13.2995588434       -3.3349404286  S2        523             1.0000000000
       191        17  PNM       H36             1.5217569544       13.6407975536       -5.1130917087  S2        523             1.0000000000
       192        17  PNM       H37             0.9106276485       13.3321960872       -7.5115043849  S2        523             1.0000000000
       193        17  PNM       H38            -1.4306912784       12.7250034327       -8.1300913092  S2        523             1.0000000000
       194        17  PNM       H39            -3.1583515850       12.4374790004       -6.3544667382  S2        523             1.0000000000
       195        17  PNM       H40            -2.1248839442       10.2896892563       -2.6938671328  S2        523             1.0000000000
       196        18  TIP3      OH2            -4.4634303219        7.9900502466       -0.6543377124  S2        290             1.0000000000
       197        18  TIP3      H1             -5.4484326501        7.9156559894       -0.4680765778  S2        290             1.0000000000
       198        18  TIP3      H2             -4.0157192083        8.6127360483       -0.0048096742  S2        290             1.0000000000
       199        19  SER       CB             -3.0082983958        5.1531475818       -2.2556930516  S3        70              1.0000000000
       200        19  SER       HB1            -3.5095767363        4.2859989158       -2.7233507574  S3        70              1.0000000000
       201        19  SER       HB2            -2.0232586539        5.3013697238       -2.7284189712  S3        70              1.0000000000
       202        19  SER       OG             -3.8412724074        6.3084541430       -2.4841446408  S3        70              1.0000000000
       203        19  SER       HG1            -3.9174000721        6.9049069325       -1.6408946261  S3        70              1.0000000000
       204        19  SER       QQH1           -2.8816319852        4.9831463131       -1.1718856117  S3        70              1.0000000000
       205        20  LYS       CD             -6.5616017995        3.5395875650       -1.9957009520  S3        73              1.0000000000
       206        20  LYS       HD1            -7.1377331842        2.9715002772       -2.7303902974  S3        73              1.0000000000
       207        20  LYS       HD2            -5.5282671018        3.5956482670       -2.3617126875  S3        73              1.0000000000
       208        20  LYS       QQH2           -6.5741705016        2.9873363368       -1.0486576272  S3        73              1.0000000000
       209        20  LYS       CE             -7.1547426106        4.9272397537       -1.8394243605  S3        73              1.0000000000
       210        20  LYS       HE1            -7.0544369364        5.3249006063       -0.8110587420  S3        73              1.0000000000
       211        20  LYS       HE2            -8.2267264034        4.9248167446       -2.0924177237  S3        73              1.0000000000
       212        20  LYS       NZ             -6.5183807814        5.9116609905       -2.7039533123  S3        73              1.0000000000
       213        20  LYS       HZ1            -6.7928803349        5.8360041115       -3.7044762348  S3        73              1.0000000000
       214        20  LYS       HZ2            -5.4620033928        5.8791840964       -2.6553186568  S3        73              1.0000000000
       215        20  LYS       HZ3            -6.7921754651        6.8744376853       -2.3676642387  S3        73              1.0000000000
       216        21  SER       CB             -4.5729496753        4.5599716211       -6.3783809406  S3        130             1.0000000000
       217        21  SER       HB1            -4.6276208433        5.4783904127       -6.9784668952  S3        130             1.0000000000
       218        21  SER       HB2            -3.8422342654        3.8775543381       -6.8485713344  S3        130             1.0000000000
       219        21  SER       OG             -4.1238993268        4.8666649735       -5.0302775798  S3        130             1.0000000000
       220        21  SER       HG1            -3.4646851614        5.6205952744       -5.0757011728  S3        130             1.0000000000
       221        21  SER       QQH3           -5.5569554177        4.0687693037       -6.3316318280  S3        130             1.0000000000
       222        22  GLU       CB             -9.8460403611        9.4027331301        0.7677832651  S3        166             1.0000000000
       223        22  GLU       HB1            -9.5736630964       10.0245561087       -0.0956196525  S3        166             1.0000000000
       224        22  GLU       HB2           -10.8969791977        9.1263413889        0.6577731416  S3        166             1.0000000000
       225        22  GLU       QQH4           -9.7104863106        9.9571388488        1.7022213458  S3        166             1.0000000000
       226        22  GLU       CG             -8.9879473590        8.1508460779        0.7337623482  S3        166             1.0000000000
       227        22  GLU       HG1            -9.4886431324        7.3954668241        0.1147924771  S3        166             1.0000000000
       228        22  GLU       HG2            -8.8968232080        7.7063270406        1.7387391311  S3        166             1.0000000000
       229        22  GLU       CD             -7.6049369718        8.3837479066        0.1642303967  S3        166             1.0000000000
       230        22  GLU       OE1            -7.0609021149        9.5114770562        0.2358929652  S3        166             1.0000000000
       231        22  GLU       OE2            -7.0256971712        7.3487935443       -0.4082348637  S3        166             1.0000000000
       232        23  ASN       CB             -2.7526653363       12.1212430178        1.2504199048  S3        170             1.0000000000
       233        23  ASN       HB1            -1.8049933440       12.0664947366        0.7018321924  S3        170             1.0000000000
       234        23  ASN       HB2            -3.2604789015       13.0551673370        0.9863159474  S3        170             1.0000000000
       235        23  ASN       QQH5           -2.5663868424       12.0911454335        2.3305483906  S3        170             1.0000000000
       236        23  ASN       CG             -3.6106498768       10.9422840873        0.8495413600  S3        170             1.0000000000
       237        23  ASN       OD1            -3.1770311652        9.7621710984        0.9160575599  S3        170             1.0000000000
       238        23  ASN       ND2            -4.8511894309       11.2059288244        0.4010171296  S3        170             1.0000000000
       239        23  ASN       HD21           -5.5085193239       10.4311444231        0.1664036899  S3        170             1.0000000000
       240        23  ASN       HD22           -5.1389913031       12.1758558340        0.2067519154  S3        170             1.0000000000
       241        24  LYS       CE             -3.2055145460        1.6966992173       -4.3524497836  S3        234             1.0000000000
       242        24  LYS       HE1            -3.6069754859        1.9376942151       -3.3611514854  S3        234             1.0000000000
       243        24  LYS       HE2            -4.0382966746        1.6270261029       -5.0649820140  S3        234             1.0000000000
       244        24  LYS       NZ             -2.3131721758        2.7610067465       -4.8012897337  S3        234             1.0000000000
       245        24  LYS       HZ1            -1.8674944535        2.5139936126       -5.7196674370  S3        234             1.0000000000
       246        24  LYS       HZ2            -1.5269373189        2.9483903626       -4.1401806133  S3        234             1.0000000000
       247        24  LYS       HZ3            -2.8428312163        3.6739188560       -4.9229757264  S3        234             1.0000000000
       248        24  LYS       QQH6           -2.6543312982        0.7488872398       -4.3021299771  S3        234             1.0000000000
       249        25  SER       CB              2.3156014073        3.3375826777       -5.9762663021  S3        235             1.0000000000
       250        25  SER       HB1             2.9659627164        2.6313671632       -6.5140337467  S3        235             1.0000000000
       251        25  SER       HB2             2.8985329202        4.2515441566       -5.7663375934  S3        235             1.0000000000
       252        25  SER       OG              1.1875889424        3.6313834629       -6.8188905561  S3        235             1.0000000000
       253        25  SER       HG1             0.7694718560        4.4848493276       -6.5153468946  S3        235             1.0000000000
       254        25  SER       QQH7            1.9891143480        2.8848173056       -5.0139260388  S3        235             1.0000000000
       255        26  PNM       S1             -3.0953470493        9.6223417766       -6.1914767767  S3        523             1.0000000000
       256        26  PNM       C2             -1.8489576816        8.3607765598       -6.8355554634  S3        523             1.0000000000
       257        26  PNM       C3             -1.4311937886        7.5622951554       -5.5728772397  S3        523             1.0000000000
       258        26  PNM       N4             -2.6182217884        7.4488519724       -4.6989178232  S3        523             1.0000000000
       259        26  PNM       C5             -3.7195980523        8.4660153601       -4.9478088751  S3        523             1.0000000000
       260        26  PNM       C6             -3.5851223405        8.9076630963       -3.4293177430  S3        523             1.0000000000
       261        26  PNM       C7             -2.4739461907        7.8464327553       -3.3428145939  S3        523             1.0000000000
       262        26  PNM       O8             -1.5406273470        7.6238163153       -2.5668013963  S3        523             1.0000000000
       263        26  PNM       C9             -2.5016590047        7.4436503728       -7.8578206175  S3        523             1.0000000000
       264        26  PNM       C10            -0.6643281969        9.0842218158       -7.4489697238  S3        523             1.0000000000
       265        26  PNM       C11            -0.8439280831        6.2015867673       -5.9065177974  S3        523             1.0000000000
       266        26  PNM       O12            -1.4971882208        5.1542255407       -5.7108833190  S3        523             1.0000000000
       267        26  PNM       O13             0.3974436434        6.2061969492       -6.3881196273  S3        523             1.0000000000
       268        26  PNM       N14            -2.9995928191       10.2161447551       -3.2500369498  S3        523             1.0000000000
       269        26  PNM       C15            -3.5302156570       11.3081627589       -3.8337422248  S3        523             1.0000000000
       270        26  PNM       O16            -4.5895777657       11.2181500153       -4.5362500923  S3        523             1.0000000000
       271        26  PNM       C17            -2.8086874630       12.6162364662       -3.6506332711  S3        523             1.0000000000
       272        26  PNM       C18            -1.7723059699       12.8116808754       -4.7280570648  S3        523             1.0000000000
       273        26  PNM       C19            -0.4587164007       13.1638435981       -4.3890234551  S3        523             1.0000000000
       274        26  PNM       C20             0.4975257316       13.3591389139       -5.3876533839  S3        523             1.0000000000
       275        26  PNM       C21             0.1533058802       13.1887542921       -6.7298243205  S3        523             1.0000000000
       276        26  PNM       C22            -1.1573275391       12.8477287458       -7.0738276276  S3        523             1.0000000000
       277        26  PNM       C23            -2.1219042194       12.6678312995       -6.0800582889  S3        523             1.0000000000
       278        26  PNM       H24            -0.6482383089        8.1451465660       -5.0337764184  S3        523             1.0000000000
       279        26  PNM       H25            -0.9346475732        9.5160374891       -8.4187835012  S3        523             1.0000000000
       280        26  PNM       H26             0.1677536800        8.3875281836       -7.6004711852  S3        523             1.0000000000
       281        26  PNM       H27            -0.3139808347        9.8979988177       -6.8054197227  S3        523             1.0000000000
       282        26  PNM       H28            -2.8754519212        8.0197803032       -8.7113183164  S3        523             1.0000000000
       283        26  PNM       H29            -3.3457435378        6.8987473552       -7.4198347264  S3        523             1.0000000000
       284        26  PNM       H30            -1.7777886068        6.7084466514       -8.2327623441  S3        523             1.0000000000
       285        26  PNM       H31            -4.6919003312        7.9948117963       -5.2032037930  S3        523             1.0000000000
       286        26  PNM       H32            -4.5014923691        8.7733777433       -2.8067222238  S3        523             1.0000000000
       287        26  PNM       H33            -2.3314851589       12.6547734560       -2.6572318307  S3        523             1.0000000000
       288        26  PNM       H34            -3.5445411596       13.4367094957       -3.6942194856  S3        523             1.0000000000
       289        26  PNM       H35            -0.1860643470       13.2987235122       -3.3347806751  S3        523             1.0000000000
       290        26  PNM       H36             1.5206321900       13.6430775294       -5.1143188315  S3        523             1.0000000000
       291        26  PNM       H37             0.9078234269       13.3342848024       -7.5122948049  S3        523             1.0000000000
       292        26  PNM       H38            -1.4331313626       12.7237769460       -8.1289880232  S3        523             1.0000000000
       293        26  PNM       H39            -3.1587728756       12.4330558660       -6.3519029274  S3        523             1.0000000000
       294        26  PNM       H40            -2.1232516121       10.2828456770       -2.6965521275  S3        523             1.0000000000
       295        27  TIP3      OH2            -4.4644010919        7.9782312947       -0.6551079356  S3        290             1.0000000000
       296        27  TIP3      H1             -5.4504433772        7.8969130880       -0.4640549853  S3        290             1.0000000000
       297        27  TIP3      H2             -4.0165046843        8.6048211736       -0.0085720424  S3        290             1.0000000000
       298        28  SER       CB             -3.0126358252        5.1601081038       -2.2524544850  S4        70              1.0000000000
       299        28  SER       HB1            -3.5194215335        4.2959877718       -2.7201917298  S4        70              1.0000000000
       300        28  SER       HB2            -2.0284142184        5.3047187086       -2.7278988378  S4        70              1.0000000000
       301        28  SER       OG             -3.8400508040        6.3210660142       -2.4761245369  S4        70              1.0000000000
       302        28  SER       HG1            -3.9289512783        6.9207534185       -1.6268049256  S4        70              1.0000000000
       303        28  SER       QQH1           -2.8832827723        4.9870768241       -1.1694203028  S4        70              1.0000000000
       304        29  LYS       CD             -6.5540664948        3.5421642167       -1.9975527748  S4        73              1.0000000000
       305        29  LYS       HD1            -7.1379279842        2.9782644145       -2.7295551221  S4        73              1.0000000000
       306        29  LYS       HD2            -5.5213138714        3.5877504414       -2.3667874936  S4        73              1.0000000000
       307        29  LYS       QQH2           -6.5694943557        2.9923662665       -1.0491916621  S4        73              1.0000000000
       308        29  LYS       CE             -7.1326673757        4.9363255103       -1.8429103676  S4        73              1.0000000000
       309        29  LYS       HE1            -7.0134424052        5.3438140374       -0.8202450973  S4        73              1.0000000000
       310        29  LYS       HE2            -8.2084533375        4.9414736593       -2.0801290288  S4        73              1.0000000000
       311        29  LYS       NZ             -6.4998001030        5.9040012890       -2.7288294102  S4        73              1.0000000000
       312        29  LYS       HZ1            -6.7607378673        5.7928949067       -3.7295338768  S4        73              1.0000000000
       313        29  LYS       HZ2            -5.4424609193        5.8868922776       -2.6662768200  S4        73              1.0000000000
       314        29  LYS       HZ3            -6.7881708156        6.8739077582       -2.4342259600  S4        73              1.0000000000
       315        30  SER       CB             -4.5735062548        4.5560187324       -6.3793253528  S4        130             1.0000000000
       316        30  SER       HB1            -4.6244699311        5.4736206344       -6.9809160035  S4        130             1.0000000000
       317        30  SER       HB2            -3.8423378739        3.8716370972       -6.8457909132  S4        130             1.0000000000
       318        30  SER       OG             -4.1287328134        4.8640674374       -5.0297779812  S4        130             1.0000000000
       319        30  SER       HG1            -3.4686006801        5.6175575942       -5.0747266237  S4        130             1.0000000000
       320        30  SER       QQH3           -5.5585117985        4.0666011702       -6.3353264152  S4        130             1.0000000000
       321        31  GLU       CB             -9.8451232919        9.4022738641        0.7676112088  S4        166             1.0000000000
       322        31  GLU       HB1            -9.5731421168       10.0245460656       -0.0955439124  S4        166             1.0000000000
       323        31  GLU       HB2           -10.8956260603        9.1245372349        0.6573589590  S4        166             1.0000000000
       324        31  GLU       QQH4           -9.7103006783        9.9562104060        1.7023782856  S4        166             1.0000000000
       325        31  GLU       CG             -8.9853619035        8.1517374682        0.7331511848  S4        166             1.0000000000
       326        31  GLU       HG1            -9.4796012032        7.3997692536        0.1046753174  S4        166             1.0000000000
       327        31  GLU       HG2            -8.9027709672        7.7005830256        1.7359166532  S4        166             1.0000000000
       328        31  GLU       CD             -7.5977475551        8.3889755383        0.1767481713  S4        166             1.0000000000
       329        31  GLU       OE1            -7.0628788055        9.5215673150        0.2430285724  S4        166             1.0000000000
       330        31  GLU       OE2            -7.0064491711        7.3529663434       -0.3800664551  S4        166             1.0000000000
       331        32  ASN       CB             -2.7477746007       12.1157855392        1.2493204054  S4        170             1.0000000000
       332        32  ASN       HB1            -1.7985280050       12.0575372955        0.7037769677  S4        170             1.0000000000
       333        32  ASN       HB2            -3.2522299609       13.0506821759        0.9819881978  S4        170             1.0000000000
       334        32  ASN       QQH5           -2.5653449846       12.0867067038        2.3301667812  S4        170             1.0000000000
       335        32  ASN       CG             -3.6088153361       10.9390620109        0.8469007799  S4        170             1.0000000000
       336        32  ASN       OD1            -3.1788153301        9.7570435535        0.9094768770  S4        170             1.0000000000
       337        32  ASN       ND2            -4.8485379879       11.2070482796        0.3994505079  S4        170             1.0000000000
       338        32  ASN       HD21           -5.5091601921       10.4342505354        0.1663666093  S4        170             1.0000000000
       339        32  ASN       HD22           -5.1346012126       12.1781011359        0.2078562096  S4        170             1.0000000000
       340        33  LYS       CE             -3.2056096611        1.6971540100       -4.3517703047  S4        234             1.0000000000
       341        33  LYS       HE1            -3.6071243796        1.9376401122       -3.3603748011  S4        234             1.0000000000
       342        33  LYS       HE2            -4.0383501358        1.6278079920       -5.0643919156  S4        234             1.0000000000
       343        33  LYS       NZ             -2.3132851247        2.7616969476       -4.8000059451  S4        234             1.0000000000
       344        33  LYS       HZ1            -1.8674685043        2.5152395204       -5.7184885607  S4        234             1.0000000000
       345        33  LYS       HZ2            -1.5270302391        2.9487830412       -4.1388175731  S4        234             1.0000000000
       346        33  LYS       HZ3            -2.8428549373        3.6743457308       -4.9214088045  S4        234             1.0000000000
       347        33  LYS       QQH6           -2.6543867342        0.7493564470       -4.3019228283  S4        234             1.0000000000
       348        34  SER       CB              2.3156764411        3.3378100690       -5.9766563755  S4        235             1.0000000000
       349        34  SER       HB1             2.9662173974        2.6318535063       -6.5145149658  S4        235             1.0000000000
       350        34  SER       HB2             2.8983535810        4.2518959460       -5.7666212385  S4        235             1.0000000000
       351        34  SER       OG              1.1875793244        3.6314197584       -6.8192572787  S4        235             1.0000000000
       352        34  SER       HG1             0.7690719119        4.4845529830       -6.5153364271  S4        235             1.0000000000
       353        34  SER       QQH7            1.9892957969        2.8848224025       -5.0144008898  S4        235             1.0000000000
       354        35  PNM       S1             -3.0965348035        9.6182980714       -6.1921416854  S4        523             1.0000000000
       355        35  PNM       C2             -1.8489438258        8.3571421343       -6.8337805495  S4        523             1.0000000000
       356        35  PNM       C3             -1.4335214971        7.5585632026       -5.5703196499  S4        523             1.0000000000
       357        35  PNM       N4             -2.6224864709        7.4426563833       -4.6988624235  S4        523             1.0000000000
       358        35  PNM       C5             -3.7217496127        8.4621353097       -4.9484918954  S4        523             1.0000000000
       359        35  PNM       C6             -3.5877841804        8.9045586209       -3.4307044944  S4        523             1.0000000000
       360        35  PNM       C7             -2.4790765143        7.8409102312       -3.3414900065  S4        523             1.0000000000
       361        35  PNM       O8             -1.5411552079        7.6254639552       -2.5685808702  S4        523             1.0000000000
       362        35  PNM       C9             -2.4997294501        7.4401305993       -7.8574309818  S4        523             1.0000000000
       363        35  PNM       C10            -0.6634659634        9.0808235161       -7.4453339691  S4        523             1.0000000000
       364        35  PNM       C11            -0.8444938595        6.1991059629       -5.9054320323  S4        523             1.0000000000
       365        35  PNM       O12            -1.4968986457        5.1506299439       -5.7121192393  S4        523             1.0000000000
       366        35  PNM       O13             0.3969004770        6.2056928297       -6.3870343495  S4        523             1.0000000000
       367        35  PNM       N14            -2.9989392572       10.2114107378       -3.2515448677  S4        523             1.0000000000
       368        35  PNM       C15            -3.5299152414       11.3048643768       -3.8320495226  S4        523             1.0000000000
       369        35  PNM       O16            -4.5915087160       11.2166419868       -4.5314860429  S4        523             1.0000000000
       370        35  PNM       C17            -2.8069756615       12.6120096263       -3.6482956701  S4        523             1.0000000000
       371        35  PNM       C18            -1.7718440306       12.8088713052       -4.7266724726  S4        523             1.0000000000
       372        35  PNM       C19            -0.4584667640       13.1628961379       -4.3886749818  S4        523             1.0000000000
       373        35  PNM       C20             0.4966541952       13.3598804270       -5.3880389383  S4        523             1.0000000000
       374        35  PNM       C21             0.1515288673       13.1894306473       -6.7299713177  S4        523             1.0000000000
       375        35  PNM       C22            -1.1589077317       12.8466263109       -7.0729605075  S4        523             1.0000000000
       376        35  PNM       C23            -2.1223793682       12.6649917327       -6.0784207259  S4        523             1.0000000000
       377        35  PNM       H24            -0.6523161606        8.1417429900       -5.0290167426  S4        523             1.0000000000
       378        35  PNM       H25            -0.9319780436        9.5112459289       -8.4162597205  S4        523             1.0000000000
       379        35  PNM       H26             0.1694765770        8.3845686907       -7.5940973830  S4        523             1.0000000000
       380        35  PNM       H27            -0.3152650062        9.8957232432       -6.8020930264  S4        523             1.0000000000
       381        35  PNM       H28            -2.8724858204        8.0164162579       -8.7112755060  S4        523             1.0000000000
       382        35  PNM       H29            -3.3442225704        6.8946610762       -7.4209629961  S4        523             1.0000000000
       383        35  PNM       H30            -1.7749977308        6.7054049546       -8.2315731459  S4        523             1.0000000000
       384        35  PNM       H31            -4.6947857026        7.9924943050       -5.2043056501  S4        523             1.0000000000
       385        35  PNM       H32            -4.5059191860        8.7740417668       -2.8100833251  S4        523             1.0000000000
       386        35  PNM       H33            -2.3283192000       12.6485164319       -2.6554805539  S4        523             1.0000000000
       387        35  PNM       H34            -3.5423182390       13.4331009174       -3.6893114918  S4        523             1.0000000000
       388        35  PNM       H35            -0.1851059681       13.2978710771       -3.3346333544  S4        523             1.0000000000
       389        35  PNM       H36             1.5195792769       13.6452408543       -5.1154939257  S4        523             1.0000000000
       390        35  PNM       H37             0.9051542073       13.3362936780       -7.5130445477  S4        523             1.0000000000
       391        35  PNM       H38            -1.4354435807       12.7226127499       -8.1279363282  S4        523             1.0000000000
       392        35  PNM       H39            -3.1591461340       12.4287791200       -6.3494461629  S4        523             1.0000000000
       393        35  PNM       H40            -2.1214482992       10.2760001053       -2.6995761619  S4        523             1.0000000000
       394        36  TIP3      OH2            -4.4671395839        7.9655728406       -0.6566486526  S4        290             1.0000000000
       395        36  TIP3      H1             -5.4547545831        7.8768478892       -0.4603824372  S4        290             1.0000000000
       396        36  TIP3      H2             -4.0180311586        8.5956600337       -0.0134786889  S4        290             1.0000000000
       397        37  SER       CB             -3.0175296905        5.1671499019       -2.2494252750  S5        70              1.0000000000
       398        37  SER       HB1            -3.5297099741        4.3061277071       -2.7175562257  S5        70              1.0000000000
       399        37  SER       HB2            -2.0344112486        5.3090112371       -2.7279126899  S5        70              1.0000000000
       400        37  SER       OG             -3.8403542411        6.3342113992       -2.4666415027  S5        70              1.0000000000
       401        37  SER       HG1            -3.9471034760        6.9428304508       -1.6098098050  S5        70              1.0000000000
       402        37  SER       QQH1           -2.8846849300        4.9894671877       -1.1673790497  S5        70              1.0000000000
       403        38  LYS       CD             -6.5466810133        3.5442162971       -1.9996300702  S5        73              1.0000000000
       404        38  LYS       HD1            -7.1380998658        2.9844239439       -2.7288525375  S5        73              1.0000000000
       405        38  LYS       HD2            -5.5146007650        3.5794577232       -2.3718377404  S5        73              1.0000000000
       406        38  LYS       QQH2           -6.5651741227        2.9972019994       -1.0497371332  S5        73              1.0000000000
       407        38  LYS       CE             -7.1108600470        4.9448066876       -1.8474248118  S5        73              1.0000000000
       408        38  LYS       HE1            -6.9749515441        5.3606425035       -0.8300330840  S5        73              1.0000000000
       409        38  LYS       HE2            -8.1898925510        4.9577055842       -2.0706188498  S5        73              1.0000000000
       410        38  LYS       NZ             -6.4797816690        5.8959186502       -2.7527128418  S5        73              1.0000000000
       411        38  LYS       HZ1            -6.7249066477        5.7495168605       -3.7526064605  S5        73              1.0000000000
       412        38  LYS       HZ2            -5.4215936347        5.8953334646       -2.6747614552  S5        73              1.0000000000
       413        38  LYS       HZ3            -6.7836085499        6.8712398080       -2.4995448140  S5        73              1.0000000000
       414        39  SER       CB             -4.5740909197        4.5524505247       -6.3802129864  S5        130             1.0000000000
       415        39  SER       HB1            -4.6215821028        5.4694887272       -6.9828880465  S5        130             1.0000000000
       416        39  SER       HB2            -3.8424884317        3.8663994881       -6.8434129642  S5        130             1.0000000000
       417        39  SER       OG             -4.1335215801        4.8611537549       -5.0292525107  S5        130             1.0000000000
       418        39  SER       HG1            -3.4736583267        5.6151818256       -5.0727483492  S5        130             1.0000000000
       419        39  SER       QQH3           -5.5600142329        4.0646614200       -6.3390979648  S5        130             1.0000000000
       420        40  GLU       CB             -9.8442780648        9.4016931812        0.7673897011  S5        166             1.0000000000
       421        40  GLU       HB1            -9.5730303662       10.0245809655       -0.0955030460  S5        166             1.0000000000
       422        40  GLU       HB2           -10.8942831205        9.1224469354        0.6571252867  S5        166             1.0000000000
       423        40  GLU       QQH4           -9.7101048289        9.9549581249        1.7025751835  S5        166             1.0000000000
       424        40  GLU       CG             -8.9826775909        8.1525531304        0.7320644995  S5        166             1.0000000000
       425        40  GLU       HG1            -9.4703206166        7.4040985929        0.0940389544  S5        166             1.0000000000
       426        40  GLU       HG2            -8.9082802135        7.6946123577        1.7324097892  S5        166             1.0000000000
       427        40  GLU       CD             -7.5907581101        8.3949721335        0.1891003776  S5        166             1.0000000000
       428        40  GLU       OE1            -7.0649896037        9.5317812393        0.2498399837  S5        166             1.0000000000
       429        40  GLU       OE2            -6.9855139575        7.3584347605       -0.3514847705  S5        166             1.0000000000
       430        41  ASN       CB             -2.7431716763       12.1107606997        1.2484072633  S5        170             1.0000000000
       431        41  ASN       HB1            -1.7924907023       12.0493700703        0.7056627811  S5        170             1.0000000000
       432        41  ASN       HB2            -3.2446701400       13.0465057309        0.9780984585  S5        170             1.0000000000
       433        41  ASN       QQH5           -2.5643476868       12.0825747949        2.3299470597  S5        170             1.0000000000
       434        41  ASN       CG             -3.6068517408       10.9360736854        0.8444053738  S5        170             1.0000000000
       435        41  ASN       OD1            -3.1808184847        9.7519779631        0.9029208485  S5        170             1.0000000000
       436        41  ASN       ND2            -4.8457691329       11.2084370990        0.3977653967  S5        170             1.0000000000
       437        41  ASN       HD21           -5.5092209853       10.4377188927        0.1653676595  S5        170             1.0000000000
       438        41  ASN       HD22           -5.1298179463       12.1804372406        0.2080236271  S5        170             1.0000000000
       439        42  LYS       CE             -3.2057090022        1.6976575519       -4.3511288475  S5        234             1.0000000000
       440        42  LYS       HE1            -3.6072830146        1.9376050019       -3.3596325898  S5        234             1.0000000000
       441        42  LYS       HE2            -4.0384025723        1.6286451305       -5.0638547610  S5        234             1.0000000000
       442        42  LYS       NZ             -2.3134438797        2.7625049407       -4.7986863992  S5        234             1.0000000000
       443        42  LYS       HZ1            -1.8674952068        2.5167198948       -5.7173063336  S5        234             1.0000000000
       444        42  LYS       HZ2            -1.5272040765        2.9492763824       -4.1373669766  S5        234             1.0000000000
       445        42  LYS       HZ3            -2.8430050438        3.6749153188       -4.9196651121  S5        234             1.0000000000
       446        42  LYS       QQH6           -2.6544053250        0.7498766850       -4.3018045204  S5        234             1.0000000000
       447        43  SER       CB              2.3157462234        3.3380421699       -5.9770478990  S5        235             1.0000000000
       448        43  SER       HB1             2.9664613256        2.6323336389       -6.5150075556  S5        235             1.0000000000
       449        43  SER       HB2             2.8981963391        4.2522294113       -5.7668870954  S5        235             1.0000000000
       450        43  SER       OG              1.1875764843        3.6314983605       -6.8196194383  S5        235             1.0000000000
       451        43  SER       HG1             0.7687553078        4.4843596104       -6.5153716823  S5        235             1.0000000000
       452        43  SER       QQH7            1.9894657332        2.8848339891       -5.0148741878  S5        235             1.0000000000
       453        44  PNM       S1             -3.0975735246        9.6139901259       -6.1926650724  S5        523             1.0000000000
       454        44  PNM       C2             -1.8488660508        8.3536765386       -6.8320610185  S5        523             1.0000000000
       455        44  PNM       C3             -1.4357340030        7.5549898789       -5.5677562719  S5        523             1.0000000000
       456        44  PNM       N4             -2.6266230322        7.4365540303       -4.6988177086  S5        523             1.0000000000
       457        44  PNM       C5             -3.7235765307        8.4583761015       -4.9492072317  S5        523             1.0000000000
       458        44  PNM       C6             -3.5904976662        8.9014641064       -3.4322472839  S5        523             1.0000000000
       459        44  PNM       C7             -2.4844664074        7.8349273298       -3.3397914468  S5        523             1.0000000000
       460        44  PNM       O8             -1.5418031175        7.6274592921       -2.5701996196  S5        523             1.0000000000
       461        44  PNM       C9             -2.4978610450        7.4368217910       -7.8570628035  S5        523             1.0000000000
       462        44  PNM       C10            -0.6626243501        9.0776109330       -7.4419086930  S5        523             1.0000000000
       463        44  PNM       C11            -0.8449379353        6.1967635767       -5.9044016812  S5        523             1.0000000000
       464        44  PNM       O12            -1.4963224442        5.1471430769       -5.7135615859  S5        523             1.0000000000
       465        44  PNM       O13             0.3965879941        6.2053751170       -6.3861215026  S5        523             1.0000000000
       466        44  PNM       N14            -2.9983588984       10.2067069735       -3.2529808466  S5        523             1.0000000000
       467        44  PNM       C15            -3.5295280702       11.3015847740       -3.8304558958  S5        523             1.0000000000
       468        44  PNM       O16            -4.5934718015       11.2153474963       -4.5266513445  S5        523             1.0000000000
       469        44  PNM       C17            -2.8052472275       12.6078627552       -3.6461055531  S5        523             1.0000000000
       470        44  PNM       C18            -1.7713410457       12.8061951953       -4.7253792632  S5        523             1.0000000000
       471        44  PNM       C19            -0.4581806253       13.1619829688       -4.3883458593  S5        523             1.0000000000
       472        44  PNM       C20             0.4958785027       13.3605684776       -5.3883978503  S5        523             1.0000000000
       473        44  PNM       C21             0.1498903230       13.1900783051       -6.7301036627  S5        523             1.0000000000
       474        44  PNM       C22            -1.1603554087       12.8455994669       -7.0721425391  S5        523             1.0000000000
       475        44  PNM       C23            -2.1227833043       12.6623145786       -6.0768818812  S5        523             1.0000000000
       476        44  PNM       H24            -0.6562040124        8.1385349941       -5.0243821509  S5        523             1.0000000000
       477        44  PNM       H25            -0.9294161785        9.5067001363       -8.4139151580  S5        523             1.0000000000
       478        44  PNM       H26             0.1711590229        8.3818245804       -7.5880761323  S5        523             1.0000000000
       479        44  PNM       H27            -0.3164488432        9.8936364192       -6.7990303721  S5        523             1.0000000000
       480        44  PNM       H28            -2.8695860503        8.0132943419       -8.7112467876  S5        523             1.0000000000
       481        44  PNM       H29            -3.3427811962        6.8908723228       -7.4220577855  S5        523             1.0000000000
       482        44  PNM       H30            -1.7723155230        6.7025464496       -8.2304391974  S5        523             1.0000000000
       483        44  PNM       H31            -4.6973535948        7.9903296299       -5.2054346686  S5        523             1.0000000000
       484        44  PNM       H32            -4.5109869086        8.7751413063       -2.8145475440  S5        523             1.0000000000
       485        44  PNM       H33            -2.3251973392       12.6424497352       -2.6538706046  S5        523             1.0000000000
       486        44  PNM       H34            -3.5401420034       13.4295200011       -3.6846199710  S5        523             1.0000000000
       487        44  PNM       H35            -0.1841496509       13.2969818576       -3.3344883583  S5        523             1.0000000000
       488        44  PNM       H36             1.5186339373       13.6472450028       -5.1165862997  S5        523             1.0000000000
       489        44  PNM       H37             0.9026848914       13.3382015571       -7.5137382907  S5        523             1.0000000000
       490        44  PNM       H38            -1.4375591233       12.7215194865       -8.1269465894  S5        523             1.0000000000
       491        44  PNM       H39            -3.1594279019       12.4246672025       -6.3471429484  S5        523             1.0000000000
       492        44  PNM       H40            -2.1192978012       10.2691520388       -2.7032046884  S5        523             1.0000000000
       493        45  TIP3      OH2            -4.4728344280        7.9517669431       -0.6591474759  S5        290             1.0000000000
       494        45  TIP3      H1             -5.4635099085        7.8540818743       -0.4574026773  S5        290             1.0000000000
       495        45  TIP3      H2             -4.0198112591        8.5845236770       -0.0201750034  S5        290             1.0000000000
       496        46  SER       CB             -3.0227405652        5.1735441234       -2.2472558522  S6        70              1.0000000000
       497        46  SER       HB1            -3.5395541557        4.3153217347       -2.7162470842  S6        70              1.0000000000
       498        46  SER       HB2            -2.0409588121        5.3137717374       -2.7288244228  S6        70              1.0000000000
       499        46  SER       OG             -3.8425856205        6.3476510190       -2.4560612687  S6        70              1.0000000000
       500        46  SER       HG1            -3.9764549455        6.9794732086       -1.5855013231  S6        70              1.0000000000
       501        46  SER       QQH1           -2.8859344881        4.9891548110       -1.1663863182  S6        70              1.0000000000
       502        47  LYS       CD             -6.5394447507        3.5454887896       -2.0020649159  S6        73              1.0000000000
       503        47  LYS       HD1            -7.1380330792        2.9897679522       -2.7286379619  S6        73              1.0000000000
       504        47  LYS       HD2            -5.5079732003        3.5706530508       -2.3766969668  S6        73              1.0000000000
       505        47  LYS       QQH2           -6.5611494845        3.0016114258       -1.0504440512  S6        73              1.0000000000
       506        47  LYS       CE             -7.0894123236        4.9522720397       -1.8531238926  S6        73              1.0000000000
       507        47  LYS       HE1            -6.9397467712        5.3737125361       -0.8400380854  S6        73              1.0000000000
       508        47  LYS       HE2            -8.1709966409        4.9728273285       -2.0647466934  S6        73              1.0000000000
       509        47  LYS       NZ             -6.4577222268        5.8876478997       -2.7747064633  S6        73              1.0000000000
       510        47  LYS       HZ1            -6.6847305415        5.7072357339       -3.7730992893  S6        73              1.0000000000
       511        47  LYS       HZ2            -5.3979408325        5.9059609929       -2.6797302210  S6        73              1.0000000000
       512        47  LYS       HZ3            -6.7781129060        6.8659257597       -2.5612014244  S6        73              1.0000000000
       513        48  SER       CB             -4.5746799490        4.5493794640       -6.3810080908  S6        130             1.0000000000
       514        48  SER       HB1            -4.6190623397        5.4661315391       -6.9843199966  S6        130             1.0000000000
       515        48  SER       HB2            -3.8427335036        3.8619827528       -6.8416617181  S6        130             1.0000000000
       516        48  SER       OG             -4.1381984549        4.8578074683       -5.0287891915  S6        130             1.0000000000
       517        48  SER       HG1            -3.4805167069        5.6138961447       -5.0689435403  S6        130             1.0000000000
       518        48  SER       QQH3           -5.5615059539        4.0630139628       -6.3429334957  S6        130             1.0000000000
       519        49  GLU       CB             -9.8435710473        9.4009860356        0.7671384002  S6        166             1.0000000000
       520        49  GLU       HB1            -9.5733928724       10.0246634217       -0.0954715641  S6        166             1.0000000000
       521        49  GLU       HB2           -10.8930428464        9.1200718026        0.6570650051  S6        166             1.0000000000
       522        49  GLU       QQH4           -9.7098891408        9.9534129548        1.7028088857  S6        166             1.0000000000
       523        49  GLU       CG             -8.9799438415        8.1531924429        0.7304797887  S6        166             1.0000000000
       524        49  GLU       HG1            -9.4610494214        7.4082340230        0.0831775012  S6        166             1.0000000000
       525        49  GLU       HG2            -8.9130509857        7.6886319369        1.7283545142  S6        166             1.0000000000
       526        49  GLU       CD             -7.5843417028        8.4017374410        0.2010345127  S6        166             1.0000000000
       527        49  GLU       OE1            -7.0671971684        9.5417448583        0.2562273161  S6        166             1.0000000000
       528        49  GLU       OE2            -6.9620356681        7.3655402820       -0.3235963201  S6        166             1.0000000000
       529        50  ASN       CB             -2.7389483885       12.1064155147        1.2477489937  S6        170             1.0000000000
       530        50  ASN       HB1            -1.7870124521       12.0424778508        0.7074820025  S6        170             1.0000000000
       531        50  ASN       HB2            -3.2381250268       13.0427444657        0.9748451694  S6        170             1.0000000000
       532        50  ASN       QQH5           -2.5633838418       12.0789374468        2.3298873506  S6        170             1.0000000000
       533        50  ASN       CG             -3.6047463483       10.9335751734        0.8421451561  S6        170             1.0000000000
       534        50  ASN       OD1            -3.1828929488        9.7471814153        0.8967037817  S6        170             1.0000000000
       535        50  ASN       ND2            -4.8426916138       11.2100889788        0.3960125325  S6        170             1.0000000000
       536        50  ASN       HD21           -5.5081799657       10.4414510996        0.1630548178  S6        170             1.0000000000
       537        50  ASN       HD22           -5.1245925330       12.1828977536        0.2068589840  S6        170             1.0000000000
       538        51  LYS       CE             -3.2058190335        1.6982260856       -4.3505278528  S6        234             1.0000000000
       539        51  LYS       HE1            -3.6074590559        1.9375864308       -3.3589166753  S6        234             1.0000000000
       540        51  LYS       HE2            -4.0384659222        1.6295716100       -5.0633760809  S6        234             1.0000000000
       541        51  LYS       NZ             -2.3137029885        2.7634797791       -4.7973070294  S6        234             1.0000000000
       542        51  LYS       HZ1            -1.8676992265        2.5185999347       -5.7161153915  S6        234             1.0000000000
       543        51  LYS       HZ2            -1.5275481848        2.9500064321       -4.1357867130  S6        234             1.0000000000
       544        51  LYS       HZ3            -2.8434606247        3.6757021353       -4.9175766387  S6        234             1.0000000000
       545        51  LYS       QQH6           -2.6543917648        0.7504810724       -4.3018133380  S6        234             1.0000000000
       546        52  SER       CB              2.3158013310        3.3382757837       -5.9774393533  S6        235             1.0000000000
       547        52  SER       HB1             2.9666972946        2.6328028855       -6.5155129599  S6        235             1.0000000000
       548        52  SER       HB2             2.8980738812        4.2525361407       -5.7671355475  S6        235             1.0000000000
       549        52  SER       OG              1.1875819073        3.6316277289       -6.8199688995  S6        235             1.0000000000
       550        52  SER       HG1             0.7685161330        4.4843053577       -6.5154359223  S6        235             1.0000000000
       551        52  SER       QQH7            1.9896278979        2.8848370616       -5.0153496771  S6        235             1.0000000000
       552        53  PNM       S1             -3.0985857419        9.6104075573       -6.1933873495  S6        523             1.0000000000
       553        53  PNM       C2             -1.8487009341        8.3503913854       -6.8304270450  S6        523             1.0000000000
       554        53  PNM       C3             -1.4378046285        7.5516435312       -5.5652047034  S6        523             1.0000000000
       555        53  PNM       N4             -2.6305468861        7.4306078810       -4.6988762275  S6        523             1.0000000000
       556        53  PNM       C5             -3.7249429757        8.4546875139       -4.9498492978  S6        523             1.0000000000
       557        53  PNM       C6             -3.5932216617        8.8983223826       -3.4339281233  S6        523             1.0000000000
       558        53  PNM       C7             -2.4905957443        7.8278214576       -3.3375736756  S6        523             1.0000000000
       559        53  PNM       O8             -1.5423894238        7.6298712577       -2.5714734497  S6        523             1.0000000000
       560        53  PNM       C9             -2.4960837536        7.4337620671       -7.8567431907  S6        523             1.0000000000
       561        53  PNM       C10            -0.6618225237        9.0746449057       -7.4387788152  S6        523             1.0000000000
       562        53  PNM       C11            -0.8453325622        6.1945597851       -5.9033971535  S6        523             1.0000000000
       563        53  PNM       O12            -1.4953855277        5.1438511791       -5.7152456359  S6        523             1.0000000000
       564        53  PNM       O13             0.3965884416        6.2052382098       -6.3854508122  S6        523             1.0000000000
       565        53  PNM       N14            -2.9978989269       10.2020226505       -3.2542414856  S6        523             1.0000000000
       566        53  PNM       C15            -3.5290194149       11.2982971451       -3.8290175055  S6        523             1.0000000000
       567        53  PNM       O16            -4.5954517347       11.2143171283       -4.5217982439  S6        523             1.0000000000
       568        53  PNM       C17            -2.8035158619       12.6038175321       -3.6441147941  S6        523             1.0000000000
       569        53  PNM       C18            -1.7707943388       12.8036887603       -4.7241966019  S6        523             1.0000000000
       570        53  PNM       C19            -0.4578508370       13.1611072564       -4.3880280259  S6        523             1.0000000000
       571        53  PNM       C20             0.4952164560       13.3611799972       -5.3887134288  S6        523             1.0000000000
       572        53  PNM       C21             0.1484188810       13.1906824662       -6.7302051525  S6        523             1.0000000000
       573        53  PNM       C22            -1.1616453682       12.8446622575       -7.0713704802  S6        523             1.0000000000
       574        53  PNM       C23            -2.1231017999       12.6598392905       -6.0754600033  S6        523             1.0000000000
       575        53  PNM       H24            -0.6598053977        8.1355935957       -5.0199866623  S6        523             1.0000000000
       576        53  PNM       H25            -0.9270814425        9.5024766264       -8.4117806888  S6        523             1.0000000000
       577        53  PNM       H26             0.1727879839        8.3793751205       -7.5825991522  S6        523             1.0000000000
       578        53  PNM       H27            -0.3174827393        9.8917428728       -6.7963092378  S6        523             1.0000000000
       579        53  PNM       H28            -2.8668047385        8.0104986795       -8.7112192520  S6        523             1.0000000000
       580        53  PNM       H29            -3.3414483144        6.8874307114       -7.4230954518  S6        523             1.0000000000
       581        53  PNM       H30            -1.7698241346        6.6998772023       -8.2294464408  S6        523             1.0000000000
       582        53  PNM       H31            -4.6994931294        7.9883952039       -5.2064238748  S6        523             1.0000000000
       583        53  PNM       H32            -4.5170378073        8.7769244947       -2.8207937997  S6        523             1.0000000000
       584        53  PNM       H33            -2.3221515811       12.6366976605       -2.6524430552  S6        523             1.0000000000
       585        53  PNM       H34            -3.5380423688       13.4259617212       -3.6803320033  S6        523             1.0000000000
       586        53  PNM       H35            -0.1832122756       13.2960506381       -3.3343246805  S6        523             1.0000000000
       587        53  PNM       H36             1.5178241047       13.6489916924       -5.1175570760  S6        523             1.0000000000
       588        53  PNM       H37             0.9004810626       13.3399299211       -7.5143266155  S6        523             1.0000000000
       589        53  PNM       H38            -1.4393932865       12.7204955743       -8.1260179895  S6        523             1.0000000000
       590        53  PNM       H39            -3.1595902307       12.4207849549       -6.3450557515  S6        523             1.0000000000
       591        53  PNM       H40            -2.1165653643       10.2622296191       -2.7077768525  S6        523             1.0000000000
       592        54  TIP3      OH2            -4.4827555537        7.9372489577       -0.6622306085  S6        290             1.0000000000
       593        54  TIP3      H1             -5.4807998714        7.8272125903       -0.4553661870  S6        290             1.0000000000
       594        54  TIP3      H2             -4.0201938731        8.5711055984       -0.0289273390  S6        290             1.0000000000
       595        55  SER       CB             -3.0273300341        5.1774536252       -2.2471984019  S7        70              1.0000000000
       596        55  SER       HB1            -3.5466970454        4.3200084914       -2.7168460987  S7        70              1.0000000000
       597        55  SER       HB2            -2.0464280930        5.3170730279       -2.7307181873  S7        70              1.0000000000
       598        55  SER       OG             -3.8464828080        6.3588856445       -2.4475878153  S7        70              1.0000000000
       599        55  SER       HG1            -4.0237826163        7.0510682038       -1.5322062687  S7        70              1.0000000000
       600        55  SER       QQH1           -2.8875115311        4.9851325237       -1.1667755707  S7        70              1.0000000000
       601        56  LYS       CD             -6.5326507850        3.5458010077       -2.0048785068  S7        73              1.0000000000
       602        56  LYS       HD1            -7.1373623252        2.9937525482       -2.7292369509  S7        73              1.0000000000
       603        56  LYS       HD2            -5.5015198131        3.5611917360       -2.3812825123  S7        73              1.0000000000
       604        56  LYS       QQH2           -6.5575975859        3.0051631921       -1.0514511758  S7        73              1.0000000000
       605        56  LYS       CE             -7.0690133146        4.9583564599       -1.8598559798  S7        73              1.0000000000
       606        56  LYS       HE1            -6.9072961420        5.3814195890       -0.8499416615  S7        73              1.0000000000
       607        56  LYS       HE2            -8.1522648819        4.9866829374       -2.0633198731  S7        73              1.0000000000
       608        56  LYS       NZ             -6.4335664880        5.8796599258       -2.7934761578  S7        73              1.0000000000
       609        56  LYS       HZ1            -6.6400712127        5.6688392596       -3.7902493766  S7        73              1.0000000000
       610        56  LYS       HZ2            -5.3681520197        5.9196706917       -2.6822158782  S7        73              1.0000000000
       611        56  LYS       HZ3            -6.7694323115        6.8586367227       -2.6175347431  S7        73              1.0000000000
       612        57  SER       CB             -4.5751628384        4.5469627087       -6.3816348674  S7        130             1.0000000000
       613        57  SER       HB1            -4.6169250637        5.4636368543       -6.9853603829  S7        130             1.0000000000
       614        57  SER       HB2            -3.8430605860        3.8584618704       -6.8407201650  S7        130             1.0000000000
       615        57  SER       OG             -4.1424963576        4.8541064167       -5.0285884308  S7        130             1.0000000000
       616        57  SER       HG1            -3.4893159706        5.6141697984       -5.0624424692  S7        130             1.0000000000
       617        57  SER       QQH3           -5.5629357331        4.0616949355       -6.3468768656  S7        130             1.0000000000
       618        58  GLU       CB             -9.8431544286        9.4002323370        0.7668982777  S7        166             1.0000000000
       619        58  GLU       HB1            -9.5743333081       10.0246879017       -0.0954063651  S7        166             1.0000000000
       620        58  GLU       HB2           -10.8920646327        9.1175056484        0.6571093438  S7        166             1.0000000000
       621        58  GLU       QQH4           -9.7097860696        9.9516857760        1.7030701585  S7        166             1.0000000000
       622        58  GLU       CG             -8.9774822121        8.1535643337        0.7285596931  S7        166             1.0000000000
       623        58  GLU       HG1            -9.4518793632        7.4116802507        0.0726620334  S7        166             1.0000000000
       624        58  GLU       HG2            -8.9167510743        7.6831050347        1.7241632865  S7        166             1.0000000000
       625        58  GLU       CD             -7.5794950405        8.4094541749        0.2122003812  S7        166             1.0000000000
       626        58  GLU       OE1            -7.0694657083        9.5502659031        0.2618917010  S7        166             1.0000000000
       627        58  GLU       OE2            -6.9359755393        7.3741774245       -0.2984361658  S7        166             1.0000000000
       628        59  ASN       CB             -2.7353360519       12.1031037763        1.2473690550  S7        170             1.0000000000
       629        59  ASN       HB1            -1.7823455858       12.0374144441        0.7092032075  S7        170             1.0000000000
       630        59  ASN       HB2            -3.2328305506       13.0397367441        0.9724945338  S7        170             1.0000000000
       631        59  ASN       QQH5           -2.5623449146       12.0759957658        2.3299270334  S7        170             1.0000000000
       632        59  ASN       CG             -3.6024048814       10.9320318914        0.8403599328  S7        170             1.0000000000
       633        59  ASN       OD1            -3.1846850605        9.7430765869        0.8915498075  S7        170             1.0000000000
       634        59  ASN       ND2            -4.8394399215       11.2119349985        0.3941723946  S7        170             1.0000000000
       635        59  ASN       HD21           -5.5052205163       10.4451783560        0.1586923948  S7        170             1.0000000000
       636        59  ASN       HD22           -5.1189676815       12.1853923322        0.2040088736  S7        170             1.0000000000
       637        60  LYS       CE             -3.2059127850        1.6988267841       -4.3500110419  S7        234             1.0000000000
       638        60  LYS       HE1            -3.6076311680        1.9376229628       -3.3582560698  S7        234             1.0000000000
       639        60  LYS       HE2            -4.0385469244        1.6305851037       -5.0629470243  S7        234             1.0000000000
       640        60  LYS       NZ             -2.3140885392        2.7645854233       -4.7959474949  S7        234             1.0000000000
       641        60  LYS       HZ1            -1.8681240648        2.5209477301       -5.7149656388  S7        234             1.0000000000
       642        60  LYS       HZ2            -1.5282009202        2.9511390612       -4.1340406014  S7        234             1.0000000000
       643        60  LYS       HZ3            -2.8444180311        3.6768440539       -4.9149082147  S7        234             1.0000000000
       644        60  LYS       QQH6           -2.6543754440        0.7510796599       -4.3019599896  S7        234             1.0000000000
       645        61  SER       CB              2.3158322021        3.3384989246       -5.9778293128  S7        235             1.0000000000
       646        61  SER       HB1             2.9669333492        2.6332211895       -6.5160105667  S7        235             1.0000000000
       647        61  SER       HB2             2.8979833057        4.2528371154       -5.7673753284  S7        235             1.0000000000
       648        61  SER       OG              1.1876094627        3.6317808604       -6.8203236112  S7        235             1.0000000000
       649        61  SER       HG1             0.7682999327        4.4844089705       -6.5155020239  S7        235             1.0000000000
       650        61  SER       QQH7            1.9897733888        2.8847935420       -5.0158164496  S7        235             1.0000000000
       651        62  PNM       S1             -3.0993358104        9.6068705201       -6.1941187542  S7        523             1.0000000000
       652        62  PNM       C2             -1.8484610114        8.3474534994       -6.8289940710  S7        523             1.0000000000
       653        62  PNM       C3             -1.4396783047        7.5487314001       -5.5628052678  S7        523             1.0000000000
       654        62  PNM       N4             -2.6340433384        7.4251978191       -4.6992765089  S7        523             1.0000000000
       655        62  PNM       C5             -3.7257502910        8.4511704946       -4.9504008052  S7        523             1.0000000000
       656        62  PNM       C6             -3.5958190616        8.8950945819       -3.4356277942  S7        523             1.0000000000
       657        62  PNM       C7             -2.4977080647        7.8188143074       -3.3345496293  S7        523             1.0000000000
       658        62  PNM       O8             -1.5428030188        7.6326216910       -2.5723356079  S7        523             1.0000000000
       659        62  PNM       C9             -2.4944691758        7.4310591562       -7.8565297879  S7        523             1.0000000000
       660        62  PNM       C10            -0.6611003688        9.0720301963       -7.4361015874  S7        523             1.0000000000
       661        62  PNM       C11            -0.8458074862        6.1925502030       -5.9023935095  S7        523             1.0000000000
       662        62  PNM       O12            -1.4940996945        5.1408575121       -5.7171295635  S7        523             1.0000000000
       663        62  PNM       O13             0.3970252466        6.2052191625       -6.3851412484  S7        523             1.0000000000
       664        62  PNM       N14            -2.9976374066       10.1975102346       -3.2552141179  S7        523             1.0000000000
       665        62  PNM       C15            -3.5283637414       11.2950289905       -3.8278293729  S7        523             1.0000000000
       666        62  PNM       O16            -4.5973828300       11.2135819174       -4.5171821272  S7        523             1.0000000000
       667        62  PNM       C17            -2.8018556891       12.5999873629       -3.6423919783  S7        523             1.0000000000
       668        62  PNM       C18            -1.7702217314       12.8014319360       -4.7231676849  S7        523             1.0000000000
       669        62  PNM       C19            -0.4574926014       13.1602803958       -4.3877372006  S7        523             1.0000000000
       670        62  PNM       C20             0.4946905376       13.3616846024       -5.3889885408  S7        523             1.0000000000
       671        62  PNM       C21             0.1471495628       13.1912171379       -6.7302859215  S7        523             1.0000000000
       672        62  PNM       C22            -1.1627523714       12.8438370313       -7.0706773357  S7        523             1.0000000000
       673        62  PNM       C23            -2.1233375020       12.6576377110       -6.0741954369  S7        523             1.0000000000
       674        62  PNM       H24            -0.6630528285        8.1329150838       -5.0156959102  S7        523             1.0000000000
       675        62  PNM       H25            -0.9251957381        9.4987330817       -8.4099363770  S7        523             1.0000000000
       676        62  PNM       H26             0.1742401507        8.3771615384       -7.5778172686  S7        523             1.0000000000
       677        62  PNM       H27            -0.3183583261        9.8899565622       -6.7938234805  S7        523             1.0000000000
       678        62  PNM       H28            -2.8642700322        8.0080483367       -8.7113057046  S7        523             1.0000000000
       679        62  PNM       H29            -3.3401849796        6.8842703809       -7.4240988678  S7        523             1.0000000000
       680        62  PNM       H30            -1.7676315193        6.6973950247       -8.2286604848  S7        523             1.0000000000
       681        62  PNM       H31            -4.7011692155        7.9866243695       -5.2072079503  S7        523             1.0000000000
       682        62  PNM       H32            -4.5240773122        8.7791303487       -2.8291274694  S7        523             1.0000000000
       683        62  PNM       H33            -2.3192953349       12.6312975737       -2.6511942126  S7        523             1.0000000000
       684        62  PNM       H34            -3.5362366920       13.4223743548       -3.6765568198  S7        523             1.0000000000
       685        62  PNM       H35            -0.1822722963       13.2950551502       -3.3341420459  S7        523             1.0000000000
       686        62  PNM       H36             1.5171899046       13.6504134228       -5.1184142295  S7        523             1.0000000000
       687        62  PNM       H37             0.8985436295       13.3413835847       -7.5148541489  S7        523             1.0000000000
       688        62  PNM       H38            -1.4410349355       12.7194962401       -8.1251523696  S7        523             1.0000000000
       689        62  PNM       H39            -3.1596610301       12.4170962816       -6.3430914311  S7        523             1.0000000000
       690        62  PNM       H40            -2.1132112263       10.2549598267       -2.7133565747  S7        523             1.0000000000
       691        63  TIP3      OH2            -4.4977438596        7.9246194307       -0.6639270115  S7        290             1.0000000000
       692        63  TIP3      H1             -5.5169126486        7.7935925878       -0.4533002538  S7        290             1.0000000000
       693        63  TIP3      H2             -4.0159699576        8.5570788407       -0.0386030590  S7        290             1.0000000000
       694        64  SER       CB             -3.0300993584        5.1771893153       -2.2502754842  S8        70              1.0000000000
       695        64  SER       HB1            -3.5471801366        4.3156382621       -2.7180550515  S8        70              1.0000000000
       696        64  SER       HB2            -2.0481350070        5.3153419406       -2.7322273283  S8        70              1.0000000000
       697        64  SER       OG             -3.8498824208        6.3606263726       -2.4495720531  S8        70              1.0000000000
       698        64  SER       HG1            -4.0683289214        7.1573829030       -1.4347247542  S8        70              1.0000000000
       699        64  SER       QQH1           -2.8893629390        4.9789751471       -1.1681430346  S8        70              1.0000000000
       700        65  LYS       CD             -6.5269432241        3.5453625962       -2.0077409286  S8        73              1.0000000000
       701        65  LYS       HD1            -7.1370995183        2.9961720745       -2.7296305952  S8        73              1.0000000000
       702        65  LYS       HD2            -5.4964120305        3.5530526348       -2.3857613217  S8        73              1.0000000000
       703        65  LYS       QQH2           -6.5553490279        3.0076983168       -1.0525558552  S8        73              1.0000000000
       704        65  LYS       CE             -7.0511414104        4.9629213585       -1.8667000707  S8        73              1.0000000000
       705        65  LYS       HE1            -6.8801060709        5.3820566187       -0.8577980845  S8        73              1.0000000000
       706        65  LYS       HE2            -8.1362738354        4.9986743639       -2.0626540288  S8        73              1.0000000000
       707        65  LYS       NZ             -6.4091100366        5.8726870657       -2.8074988246  S8        73              1.0000000000
       708        65  LYS       HZ1            -6.5952230174        5.6360470997       -3.8021338987  S8        73              1.0000000000
       709        65  LYS       HZ2            -5.3291086818        5.9361630313       -2.6799702980  S8        73              1.0000000000
       710        65  LYS       HZ3            -6.7585516134        6.8507864976       -2.6671481392  S8        73              1.0000000000
       711        66  SER       CB             -4.5754631467        4.5452762080       -6.3819917202  S8        130             1.0000000000
       712        66  SER       HB1            -4.6151521936        5.4618328147       -6.9862884571  S8        130             1.0000000000
       713        66  SER       HB2            -3.8433696940        3.8559616998       -6.8404638681  S8        130             1.0000000000
       714        66  SER       OG             -4.1460874270        4.8504481730       -5.0287402344  S8        130             1.0000000000
       715        66  SER       HG1            -3.4991010912        5.6157384775       -5.0535366555  S8        130             1.0000000000
       716        66  SER       QQH3           -5.5641086863        4.0609227503       -6.3504343585  S8        130             1.0000000000
       717        67  GLU       CB             -9.8432338217        9.3997407440        0.7667542903  S8        166             1.0000000000
       718        67  GLU       HB1            -9.5757759307       10.0247704124       -0.0954851602  S8        166             1.0000000000
       719        67  GLU       HB2           -10.8915777703        9.1150356564        0.6573596951  S8        166             1.0000000000
       720        67  GLU       QQH4           -9.7099550489        9.9500331495        1.7036259190  S8        166             1.0000000000
       721        67  GLU       CG             -8.9759546414        8.1537640698        0.7267041777  S8        166             1.0000000000
       722        67  GLU       HG1            -9.4440534049        7.4144479563        0.0631807017  S8        166             1.0000000000
       723        67  GLU       HG2            -8.9197472270        7.6779481781        1.7202468362  S8        166             1.0000000000
       724        67  GLU       CD             -7.5775932599        8.4183901252        0.2225658495  S8        166             1.0000000000
       725        67  GLU       OE1            -7.0717454730        9.5563523916        0.2665467411  S8        166             1.0000000000
       726        67  GLU       OE2            -6.9098996367        7.3827392854       -0.2779683550  S8        166             1.0000000000
       727        68  ASN       CB             -2.7325785688       12.1012403479        1.2472538735  S8        170             1.0000000000
       728        68  ASN       HB1            -1.7789963696       12.0342456724        0.7103576091  S8        170             1.0000000000
       729        68  ASN       HB2            -3.2289962007       13.0380786644        0.9711050450  S8        170             1.0000000000
       730        68  ASN       QQH5           -2.5613996974       12.0741811900        2.3301048888  S8        170             1.0000000000
       731        68  ASN       CG             -3.5998351223       10.9315793888        0.8391993545  S8        170             1.0000000000
       732        68  ASN       OD1            -3.1853830692        9.7406583478        0.8886267387  S8        170             1.0000000000
       733        68  ASN       ND2            -4.8363421548       11.2137011384        0.3923035643  S8        170             1.0000000000
       734        68  ASN       HD21           -5.4994782263       10.4485228045        0.1506051429  S8        170             1.0000000000
       735        68  ASN       HD22           -5.1133815433       12.1874757797        0.1986034271  S8        170             1.0000000000
       736        69  LYS       CE             -3.2059673367        1.6993885157       -4.3496432663  S8        234             1.0000000000
       737        69  LYS       HE1            -3.6075974215        1.9377785366       -3.3578336094  S8        234             1.0000000000
       738        69  LYS       HE2            -4.0385629366        1.6313935979       -5.0625617118  S8        234             1.0000000000
       739        69  LYS       NZ             -2.3145826805        2.7656649860       -4.7947868856  S8        234             1.0000000000
       740        69  LYS       HZ1            -1.8686694114        2.5235064409       -5.7138806898  S8        234             1.0000000000
       741        69  LYS       HZ2            -1.5292652080        2.9526048685       -4.1323866692  S8        234             1.0000000000
       742        69  LYS       HZ3            -2.8458895851        3.6782954599       -4.9118222810  S8        234             1.0000000000
       743        69  LYS       QQH6           -2.6544924091        0.7515170460       -4.3022423550  S8        234             1.0000000000
       744        70  SER       CB              2.3158171313        3.3386948726       -5.9781900063  S8        235             1.0000000000
       745        70  SER       HB1             2.9671948775        2.6335656528       -6.5163838820  S8        235             1.0000000000
       746        70  SER       HB2             2.8979151841        4.2530682024       -5.7675726437  S8        235             1.0000000000
       747        70  SER       OG              1.1876625509        3.6319210170       -6.8206618632  S8        235             1.0000000000
       748        70  SER       HG1             0.7680814483        4.4846106049       -6.5155097708  S8        235             1.0000000000
       749        70  SER       QQH7            1.9899309155        2.8846972804       -5.0162727035  S8        235             1.0000000000
       750        71  PNM       S1             -3.1001793149        9.6040670954       -6.1947421063  S8        523             1.0000000000
       751        71  PNM       C2             -1.8481870122        8.3449914167       -6.8279027363  S8        523             1.0000000000
       752        71  PNM       C3             -1.4412613642        7.5463947687       -5.5608235756  S8        523             1.0000000000
       753        71  PNM       N4             -2.6368221326        7.4207814136       -4.7001068758  S8        523             1.0000000000
       754        71  PNM       C5             -3.7261518914        8.4479547306       -4.9508087443  S8        523             1.0000000000
       755        71  PNM       C6             -3.5980745479        8.8918622048       -3.4370356377  S8        523             1.0000000000
       756        71  PNM       C7             -2.5052764848        7.8087473274       -3.3311414141  S8        523             1.0000000000
       757        71  PNM       O8             -1.5430104710        7.6351364614       -2.5727757454  S8        523             1.0000000000
       758        71  PNM       C9             -2.4930873110        7.4288420242       -7.8564780320  S8        523             1.0000000000
       759        71  PNM       C10            -0.6605171759        9.0699137302       -7.4340270957  S8        523             1.0000000000
       760        71  PNM       C11            -0.8464874672        6.1907174107       -5.9014159876  S8        523             1.0000000000
       761        71  PNM       O12            -1.4925654229        5.1384015671       -5.7190014536  S8        523             1.0000000000
       762        71  PNM       O13             0.3978235460        6.2052238320       -6.3851619424  S8        523             1.0000000000
       763        71  PNM       N14            -2.9976171173       10.1934895350       -3.2559281409  S8        523             1.0000000000
       764        71  PNM       C15            -3.5276216386       11.2919037960       -3.8268678900  S8        523             1.0000000000
       765        71  PNM       O16            -4.5991969252       11.2131109879       -4.5131576774  S8        523             1.0000000000
       766        71  PNM       C17            -2.8003811253       12.5965823347       -3.6409747180  S8        523             1.0000000000
       767        71  PNM       C18            -1.7696873542       12.7994852432       -4.7223151445  S8        523             1.0000000000
       768        71  PNM       C19            -0.4571495564       13.1595271163       -4.3875048354  S8        523             1.0000000000
       769        71  PNM       C20             0.4942890274       13.3620864335       -5.3892287532  S8        523             1.0000000000
       770        71  PNM       C21             0.1461031556       13.1916846331       -6.7303634956  S8        523             1.0000000000
       771        71  PNM       C22            -1.1636634516       12.8431474636       -7.0700939703  S8        523             1.0000000000
       772        71  PNM       C23            -2.1234957646       12.6557613894       -6.0731312283  S8        523             1.0000000000
       773        71  PNM       H24            -0.6654082412        8.1306547115       -5.0122675604  S8        523             1.0000000000
       774        71  PNM       H25            -0.9234079429        9.4958646212       -8.4085742077  S8        523             1.0000000000
       775        71  PNM       H26             0.1753545543        8.3753159981       -7.5739014614  S8        523             1.0000000000
       776        71  PNM       H27            -0.3191408763        9.8885078178       -6.7918664277  S8        523             1.0000000000
       777        71  PNM       H28            -2.8621868018        8.0058686814       -8.7116337296  S8        523             1.0000000000
       778        71  PNM       H29            -3.3390162040        6.8816935420       -7.4250919786  S8        523             1.0000000000
       779        71  PNM       H30            -1.7656710635        6.6954825973       -8.2280283232  S8        523             1.0000000000
       780        71  PNM       H31            -4.7023940219        7.9849832537       -5.2078558890  S8        523             1.0000000000
       781        71  PNM       H32            -4.5307286148        8.7805905653       -2.8375635217  S8        523             1.0000000000
       782        71  PNM       H33            -2.3167063837       12.6264962584       -2.6501843800  S8        523             1.0000000000
       783        71  PNM       H34            -3.5347152105       13.4192109595       -3.6730565286  S8        523             1.0000000000
       784        71  PNM       H35            -0.1813496705       13.2939721513       -3.3339949897  S8        523             1.0000000000
       785        71  PNM       H36             1.5167252053       13.6515590475       -5.1191503447  S8        523             1.0000000000
       786        71  PNM       H37             0.8969309690       13.3426272002       -7.5153352608  S8        523             1.0000000000
       787        71  PNM       H38            -1.4424138639       12.7185357456       -8.1244226846  S8        523             1.0000000000
       788        71  PNM       H39            -3.1595899641       12.4135457146       -6.3413303797  S8        523             1.0000000000
       789        71  PNM       H40            -2.1098272560       10.2485069197       -2.7192081864  S8        523             1.0000000000
       790        72  TIP3      OH2            -4.5165002134        7.9218432153       -0.6581077168  S8        290             1.0000000000
       791        72  TIP3      H1             -5.5999098998        7.7507563367       -0.4465389887  S8        290             1.0000000000
       792        72  TIP3      H2             -4.0016626537        8.5471355082       -0.0469107612  S8        290             1.0000000000
       793        73  SER       CB             -3.0311790274        5.1736041446       -2.2552944848  S9        70              1.0000000000
       794        73  SER       HB1            -3.5422947190        4.3050906197       -2.7200035085  S9        70              1.0000000000
       795        73  SER       HB2            -2.0470250359        5.3104315359       -2.7338645737  S9        70              1.0000000000
       796        73  SER       OG             -3.8521181456        6.3509833981       -2.4639247651  S9        70              1.0000000000
       797        73  SER       HG1            -4.0754433265        7.2551901358       -1.3252559906  S9        70              1.0000000000
       798        73  SER       QQH1           -2.8920383787        4.9750900324       -1.1700111736  S9        70              1.0000000000
       799        74  LYS       CD             -6.5216876152        3.5444813256       -2.0106257106  S9        73              1.0000000000
       800        74  LYS       HD1            -7.1368802742        2.9984764337       -2.7304676630  S9        73              1.0000000000
       801        74  LYS       HD2            -5.4916832042        3.5458026128       -2.3898752823  S9        73              1.0000000000
       802        74  LYS       QQH2           -6.5530674955        3.0097245662       -1.0536393017  S9        73              1.0000000000
       803        74  LYS       CE             -7.0345185680        4.9664018447       -1.8734393808  S9        73              1.0000000000
       804        74  LYS       HE1            -6.8580434819        5.3782514484       -0.8635495490  S9        73              1.0000000000
       805        74  LYS       HE2            -8.1216197711        5.0075351603       -2.0625336364  S9        73              1.0000000000
       806        74  LYS       NZ             -6.3846791924        5.8665143777       -2.8183308388  S9        73              1.0000000000
       807        74  LYS       HZ1            -6.5551861318        5.6090503414       -3.8103388143  S9        73              1.0000000000
       808        74  LYS       HZ2            -5.2783865601        5.9567755602       -2.6757501309  S9        73              1.0000000000
       809        74  LYS       HZ3            -6.7460623831        6.8419883601       -2.7063518080  S9        73              1.0000000000
       810        75  SER       CB             -4.5758951523        4.5438462641       -6.3822942419  S9        130             1.0000000000
       811        75  SER       HB1            -4.6139871594        5.4604117589       -6.9868461645  S9        130             1.0000000000
       812        75  SER       HB2            -3.8439473406        3.8538584476       -6.8405637632  S9        130             1.0000000000
       813        75  SER       OG             -4.1492246124        4.8470028941       -5.0288767176  S9        130             1.0000000000
       814        75  SER       HG1            -3.5081213762        5.6170330288       -5.0454191909  S9        130             1.0000000000
       815        75  SER       QQH3           -5.5652530262        4.0602215110       -6.3532944739  S9        130             1.0000000000
       816        76  GLU       CB             -9.8441298876        9.3998857117        0.7668210504  S9        166             1.0000000000
       817        76  GLU       HB1            -9.5775023259       10.0251710941       -0.0955518255  S9        166             1.0000000000
       818        76  GLU       HB2           -10.8920099356        9.1136805277        0.6578389186  S9        166             1.0000000000
       819        76  GLU       QQH4           -9.7107656472        9.9492158577        1.7042888571  S9        166             1.0000000000
       820        76  GLU       CG             -8.9761066825        8.1543082055        0.7255874375  S9        166             1.0000000000
       821        76  GLU       HG1            -9.4387259303        7.4169758029        0.0555698111  S9        166             1.0000000000
       822        76  GLU       HG2            -8.9230849268        7.6739856648        1.7174410695  S9        166             1.0000000000
       823        76  GLU       CD             -7.5783881519        8.4284399280        0.2328993200  S9        166             1.0000000000
       824        76  GLU       OE1            -7.0744051984        9.5601705607        0.2706996039  S9        166             1.0000000000
       825        76  GLU       OE2            -6.8928812203        7.3882460874       -0.2596822235  S9        166             1.0000000000
       826        77  ASN       CB             -2.7303699345       12.1009050950        1.2473979201  S9        170             1.0000000000
       827        77  ASN       HB1            -1.7764498660       12.0333121107        0.7112024337  S9        170             1.0000000000
       828        77  ASN       HB2            -3.2265262783       13.0376739710        0.9705576205  S9        170             1.0000000000
       829        77  ASN       QQH5           -2.5602765491       12.0737414785        2.3304360752  S9        170             1.0000000000
       830        77  ASN       CG             -3.5968004028       10.9315940699        0.8385910985  S9        170             1.0000000000
       831        77  ASN       OD1            -3.1842010009        9.7409300505        0.8887084060  S9        170             1.0000000000
       832        77  ASN       ND2            -4.8333118957       11.2153474912        0.3903102947  S9        170             1.0000000000
       833        77  ASN       HD21           -5.4901820791       10.4505385278        0.1405766043  S9        170             1.0000000000
       834        77  ASN       HD22           -5.1078649852       12.1889021120        0.1915191228  S9        170             1.0000000000
       835        78  LYS       CE             -3.2060936979        1.6998910411       -4.3493187490  S9        234             1.0000000000
       836        78  LYS       HE1            -3.6076281093        1.9380367656       -3.3574379432  S9        234             1.0000000000
       837        78  LYS       HE2            -4.0387119012        1.6322125427       -5.0621986361  S9        234             1.0000000000
       838        78  LYS       NZ             -2.3150932986        2.7665852595       -4.7938510650  S9        234             1.0000000000
       839        78  LYS       HZ1            -1.8693392873        2.5256359245       -5.7130423459  S9        234             1.0000000000
       840        78  LYS       HZ2            -1.5302610245        2.9539352812       -4.1309767430  S9        234             1.0000000000
       841        78  LYS       HZ3            -2.8474060814        3.6795558436       -4.9093135665  S9        234             1.0000000000
       842        78  LYS       QQH6           -2.6546345178        0.7519103040       -4.3024850613  S9        234             1.0000000000
       843        79  SER       CB              2.3157515374        3.3388758069       -5.9784718725  S9        235             1.0000000000
       844        79  SER       HB1             2.9673953635        2.6339062036       -6.5167045479  S9        235             1.0000000000
       845        79  SER       HB2             2.8978343313        4.2532307600       -5.7676823646  S9        235             1.0000000000
       846        79  SER       OG              1.1876710141        3.6320398085       -6.8209358591  S9        235             1.0000000000
       847        79  SER       HG1             0.7678056655        4.4848063571       -6.5154389123  S9        235             1.0000000000
       848        79  SER       QQH7            1.9900349049        2.8846382855       -5.0166236792  S9        235             1.0000000000
       849        80  PNM       S1             -3.1009129879        9.6013647472       -6.1955790954  S9        523             1.0000000000
       850        80  PNM       C2             -1.8480089299        8.3427515770       -6.8270689419  S9        523             1.0000000000
       851        80  PNM       C3             -1.4425825654        7.5442840856       -5.5593329511  S9        523             1.0000000000
       852        80  PNM       N4             -2.6390685833        7.4169813845       -4.7010852592  S9        523             1.0000000000
       853        80  PNM       C5             -3.7267668272        8.4449482836       -4.9511835416  S9        523             1.0000000000
       854        80  PNM       C6             -3.6002578169        8.8885159008       -3.4379268852  S9        523             1.0000000000
       855        80  PNM       C7             -2.5118686266        7.8001580262       -3.3284682975  S9        523             1.0000000000
       856        80  PNM       O8             -1.5435308145        7.6365633653       -2.5731313594  S9        523             1.0000000000
       857        80  PNM       C9             -2.4918490536        7.4267894226       -7.8565637201  S9        523             1.0000000000
       858        80  PNM       C10            -0.6600658136        9.0680585364       -7.4322391101  S9        523             1.0000000000
       859        80  PNM       C11            -0.8470296537        6.1891175664       -5.9006156865  S9        523             1.0000000000
       860        80  PNM       O12            -1.4911070020        5.1360370627       -5.7205397708  S9        523             1.0000000000
       861        80  PNM       O13             0.3986125237        6.2051872503       -6.3851768184  S9        523             1.0000000000
       862        80  PNM       N14            -2.9977026058       10.1896547767       -3.2566080130  S9        523             1.0000000000
       863        80  PNM       C15            -3.5268753117       11.2887465626       -3.8257688800  S9        523             1.0000000000
       864        80  PNM       O16            -4.6009021676       11.2125698502       -4.5095682243  S9        523             1.0000000000
       865        80  PNM       C17            -2.7989887535       12.5932831477       -3.6396031726  S9        523             1.0000000000
       866        80  PNM       C18            -1.7692006233       12.7975529394       -4.7214584599  S9        523             1.0000000000
       867        80  PNM       C19            -0.4568409634       13.1587557105       -4.3872607764  S9        523             1.0000000000
       868        80  PNM       C20             0.4938841523       13.3624504286       -5.3894215017  S9        523             1.0000000000
       869        80  PNM       C21             0.1450974985       13.1921412692       -6.7304036512  S9        523             1.0000000000
       870        80  PNM       C22            -1.1645349218       12.8425022409       -7.0695105172  S9        523             1.0000000000
       871        80  PNM       C23            -2.1236434937       12.6539489475       -6.0720946010  S9        523             1.0000000000
       872        80  PNM       H24            -0.6670991214        8.1287951837       -5.0100716061  S9        523             1.0000000000
       873        80  PNM       H25            -0.9218217241        9.4934346072       -8.4073656461  S9        523             1.0000000000
       874        80  PNM       H26             0.1763955616        8.3739320097       -7.5707162010  S9        523             1.0000000000
       875        80  PNM       H27            -0.3198495016        9.8872995749       -6.7903446721  S9        523             1.0000000000
       876        80  PNM       H28            -2.8603407780        8.0039523605       -8.7119552933  S9        523             1.0000000000
       877        80  PNM       H29            -3.3380234115        6.8794897073       -7.4259993973  S9        523             1.0000000000
       878        80  PNM       H30            -1.7639184080        6.6937496597       -8.2276834762  S9        523             1.0000000000
       879        80  PNM       H31            -4.7036101456        7.9832302721       -5.2086153055  S9        523             1.0000000000
       880        80  PNM       H32            -4.5353148276        8.7801823365       -2.8423735229  S9        523             1.0000000000
       881        80  PNM       H33            -2.3143152139       12.6223355782       -2.6492489441  S9        523             1.0000000000
       882        80  PNM       H34            -3.5330991341       13.4162851176       -3.6700191425  S9        523             1.0000000000
       883        80  PNM       H35            -0.1805294176       13.2929372712       -3.3338451131  S9        523             1.0000000000
       884        80  PNM       H36             1.5162847326       13.6524856144       -5.1197768025  S9        523             1.0000000000
       885        80  PNM       H37             0.8955038768       13.3437339919       -7.5156627622  S9        523             1.0000000000
       886        80  PNM       H38            -1.4435281292       12.7177145564       -8.1237539407  S9        523             1.0000000000
       887        80  PNM       H39            -3.1594961950       12.4103887459       -6.3398480514  S9        523             1.0000000000
       888        80  PNM       H40            -2.1074371663       10.2429698682       -2.7237570625  S9        523             1.0000000000
       889        81  TIP3      OH2            -4.5300890726        7.9318805380       -0.6444366870  S9        290             1.0000000000
       890        81  TIP3      H1             -5.7298184886        7.7119685419       -0.4295371520  S9        290             1.0000000000
       891        81  TIP3      H2             -3.9835726614        8.5439975621       -0.0525682951  S9        290             1.0000000000
       892        82  SER       CB             -3.0312794008        5.1676453863       -2.2611031003  S10       70              1.0000000000
       893        82  SER       HB1            -3.5364688521        4.2934421847       -2.7226595540  S10       70              1.0000000000
       894        82  SER       HB2            -2.0457551039        5.3058145500       -2.7374621207  S10       70              1.0000000000
       895        82  SER       OG             -3.8553499968        6.3381676238       -2.4804380641  S10       70              1.0000000000
       896        82  SER       HG1            -4.0594223918        7.3055914656       -1.2610973197  S10       70              1.0000000000
       897        82  SER       QQH1           -2.8945938299        4.9742055085       -1.1731007249  S10       70              1.0000000000
       898        83  LYS       CD             -6.5148961389        3.5430485517       -2.0145854955  S10       73              1.0000000000
       899        83  LYS       HD1            -7.1364367452        3.0006557708       -2.7318408712  S10       73              1.0000000000
       900        83  LYS       HD2            -5.4858233087        3.5342963725       -2.3962546163  S10       73              1.0000000000
       901        83  LYS       QQH2           -6.5491082968        3.0112297451       -1.0556225270  S10       73              1.0000000000
       902        83  LYS       CE             -7.0132765199        4.9704699716       -1.8814523663  S10       73              1.0000000000
       903        83  LYS       HE1            -6.8282358140        5.3769966635       -0.8713467858  S10       73              1.0000000000
       904        83  LYS       HE2            -8.1023613484        5.0192301467       -2.0631741326  S10       73              1.0000000000
       905        83  LYS       NZ             -6.3546709844        5.8589798168       -2.8314384497  S10       73              1.0000000000
       906        83  LYS       HZ1            -6.5080568534        5.5781785248       -3.8196333749  S10       73              1.0000000000
       907        83  LYS       HZ2            -5.2147889633        5.9777795683       -2.6747757318  S10       73              1.0000000000
       908        83  LYS       HZ3            -6.7269803121        6.8321954329       -2.7478893354  S10       73              1.0000000000
       909        84  SER       CB             -4.5769048551        4.5418200834       -6.3828585971  S10       130             1.0000000000
       910        84  SER       HB1            -4.6127342109        5.4587644097       -6.9871502651  S10       130             1.0000000000
       911        84  SER       HB2            -3.8447973345        3.8511103900       -6.8402713633  S10       130             1.0000000000
       912        84  SER       OG             -4.1528710734        4.8432178717       -5.0287068850  S10       130             1.0000000000
       913        84  SER       HG1            -3.5173224729        5.6174171775       -5.0410131220  S10       130             1.0000000000
       914        84  SER       QQH3           -5.5669356409        4.0591355741       -6.3568046634  S10       130             1.0000000000
       915        85  GLU       CB             -9.8466910502        9.4010927823        0.7673188462  S10       166             1.0000000000
       916        85  GLU       HB1            -9.5804869241       10.0261770668       -0.0950852521  S10       166             1.0000000000
       917        85  GLU       HB2           -10.8942340416        9.1144662464        0.6586246278  S10       166             1.0000000000
       918        85  GLU       QQH4           -9.7132494833        9.9497813120        1.7049537083  S10       166             1.0000000000
       919        85  GLU       CG             -8.9787562897        8.1562293846        0.7257204565  S10       166             1.0000000000
       920        85  GLU       HG1            -9.4340323262        7.4219108728        0.0474063382  S10       166             1.0000000000
       921        85  GLU       HG2            -8.9310477399        7.6701451649        1.7150448693  S10       166             1.0000000000
       922        85  GLU       CD             -7.5810285564        8.4374806051        0.2453093850  S10       166             1.0000000000
       923        85  GLU       OE1            -7.0773267131        9.5651433936        0.2762151138  S10       166             1.0000000000
       924        85  GLU       OE2            -6.8878796729        7.3906890551       -0.2356453522  S10       166             1.0000000000
       925        86  ASN       CB             -2.7280031957       12.1021398769        1.2478635943  S10       170             1.0000000000
       926        86  ASN       HB1            -1.7738093930       12.0344910638        0.7123568048  S10       170             1.0000000000
       927        86  ASN       HB2            -3.2237887366       13.0389540493        0.9708245583  S10       170             1.0000000000
       928        86  ASN       QQH5           -2.5584727167       12.0747744530        2.3308997901  S10       170             1.0000000000
       929        86  ASN       CG             -3.5931519820       10.9328670042        0.8383397040  S10       170             1.0000000000
       930        86  ASN       OD1            -3.1807365751        9.7433428603        0.8916886549  S10       170             1.0000000000
       931        86  ASN       ND2            -4.8291631829       11.2168393780        0.3870731762  S10       170             1.0000000000
       932        86  ASN       HD21           -5.4791989679       10.4508898296        0.1285818847  S10       170             1.0000000000
       933        86  ASN       HD22           -5.1012601662       12.1896878143        0.1816242745  S10       170             1.0000000000
       934        87  LYS       CE             -3.2064742697        1.7004465057       -4.3488433009  S10       234             1.0000000000
       935        87  LYS       HE1            -3.6079615195        1.9383105977       -3.3567141213  S10       234             1.0000000000
       936        87  LYS       HE2            -4.0393097984        1.6331210211       -5.0616861078  S10       234             1.0000000000
       937        87  LYS       NZ             -2.3156606492        2.7674615433       -4.7930055432  S10       234             1.0000000000
       938        87  LYS       HZ1            -1.8699700914        2.5272199649       -5.7124436448  S10       234             1.0000000000
       939        87  LYS       HZ2            -1.5309715743        2.9548484587       -4.1298920474  S10       234             1.0000000000
       940        87  LYS       HZ3            -2.8487969471        3.6803152385       -4.9079164792  S10       234             1.0000000000
       941        87  LYS       QQH6           -2.6549214426        0.7523167352       -4.3025582619  S10       234             1.0000000000
       942        88  SER       CB              2.3156285678        3.3391408131       -5.9786963849  S10       235             1.0000000000
       943        88  SER       HB1             2.9674847974        2.6343266501       -6.5169972238  S10       235             1.0000000000
       944        88  SER       HB2             2.8975669324        4.2536413297       -5.7677340899  S10       235             1.0000000000
       945        88  SER       OG              1.1875841859        3.6321990982       -6.8211782305  S10       235             1.0000000000
       946        88  SER       HG1             0.7674058683        4.4847927271       -6.5154282343  S10       235             1.0000000000
       947        88  SER       QQH7            1.9899491134        2.8846558586       -5.0168934777  S10       235             1.0000000000
       948        89  PNM       S1             -3.1023980648        9.5975684268       -6.1962654621  S10       523             1.0000000000
       949        89  PNM       C2             -1.8480080080        8.3398120592       -6.8262596530  S10       523             1.0000000000
       950        89  PNM       C3             -1.4440423727        7.5413758859       -5.5580035263  S10       523             1.0000000000
       951        89  PNM       N4             -2.6415574709        7.4126010837       -4.7018751745  S10       523             1.0000000000
       952        89  PNM       C5             -3.7283986984        8.4410919701       -4.9520056992  S10       523             1.0000000000
       953        89  PNM       C6             -3.6030566364        8.8841468284       -3.4387871610  S10       523             1.0000000000
       954        89  PNM       C7             -2.5170110422        7.7934521368       -3.3275826381  S10       523             1.0000000000
       955        89  PNM       O8             -1.5453874525        7.6366119756       -2.5739080558  S10       523             1.0000000000
       956        89  PNM       C9             -2.4902649029        7.4239132872       -7.8568775398  S10       523             1.0000000000
       957        89  PNM       C10            -0.6595959175        9.0656997552       -7.4298408701  S10       523             1.0000000000
       958        89  PNM       C11            -0.8471804858        6.1869692361       -5.9000133087  S10       523             1.0000000000
       959        89  PNM       O12            -1.4894044639        5.1330009916       -5.7218282962  S10       523             1.0000000000
       960        89  PNM       O13             0.3991651809        6.2051490459       -6.3847682580  S10       523             1.0000000000
       961        89  PNM       N14            -2.9976983589       10.1843548184       -3.2574551816  S10       523             1.0000000000
       962        89  PNM       C15            -3.5262892711       11.2847980263       -3.8242003171  S10       523             1.0000000000
       963        89  PNM       O16            -4.6026044100       11.2113269772       -4.5050156741  S10       523             1.0000000000
       964        89  PNM       C17            -2.7971333609       12.5887095841       -3.6374726980  S10       523             1.0000000000
       965        89  PNM       C18            -1.7685742177       12.7947746828       -4.7201244305  S10       523             1.0000000000
       966        89  PNM       C19            -0.4564417768       13.1576425651       -4.3868040067  S10       523             1.0000000000
       967        89  PNM       C20             0.4932560056       13.3629951916       -5.3896003689  S10       523             1.0000000000
       968        89  PNM       C21             0.1436206957       13.1928362991       -6.7303855435  S10       523             1.0000000000
       969        89  PNM       C22            -1.1658245661       12.8416317960       -7.0686063579  S10       523             1.0000000000
       970        89  PNM       C23            -2.1239037930       12.6513712683       -6.0705259738  S10       523             1.0000000000
       971        89  PNM       H24            -0.6697708361        8.1261076185       -5.0071686060  S10       523             1.0000000000
       972        89  PNM       H25            -0.9200293019        9.4901477768       -8.4058049635  S10       523             1.0000000000
       973        89  PNM       H26             0.1776328490        8.3719951097       -7.5661849021  S10       523             1.0000000000
       974        89  PNM       H27            -0.3211922114        9.8856565533       -6.7877884680  S10       523             1.0000000000
       975        89  PNM       H28            -2.8578576527        8.0012262181       -8.7126869342  S10       523             1.0000000000
       976        89  PNM       H29            -3.3367871699        6.8760214498       -7.4275639683  S10       523             1.0000000000
       977        89  PNM       H30            -1.7615659227        6.6912006117       -8.2272845963  S10       523             1.0000000000
       978        89  PNM       H31            -4.7052352985        7.9798280340       -5.2099582893  S10       523             1.0000000000
       979        89  PNM       H32            -4.5388226463        8.7777894778       -2.8442226707  S10       523             1.0000000000
       980        89  PNM       H33            -2.3110332858       12.6158266254       -2.6477542793  S10       523             1.0000000000
       981        89  PNM       H34            -3.5310329868       13.4121065245       -3.6653791313  S10       523             1.0000000000
       982        89  PNM       H35            -0.1794224165       13.2915305718       -3.3335091502  S10       523             1.0000000000
       983        89  PNM       H36             1.5155445327       13.6541135349       -5.1206127814  S10       523             1.0000000000
       984        89  PNM       H37             0.8932356915       13.3456239881       -7.5161902861  S10       523             1.0000000000
       985        89  PNM       H38            -1.4454809262       12.7167753128       -8.1226817971  S10       523             1.0000000000
       986        89  PNM       H39            -3.1595784882       12.4061572729       -6.3374922943  S10       523             1.0000000000
       987        89  PNM       H40            -2.1056394326       10.2351356969       -2.7272281445  S10       523             1.0000000000
       988        90  TIP3      OH2            -4.5356643250        7.9501079206       -0.6271973643  S10       290             1.0000000000
       989        90  TIP3      H1             -5.8091574235        7.6960830669       -0.4103173853  S10       290             1.0000000000
       990        90  TIP3      H2             -3.9728993293        8.5528160845       -0.0463037291  S10       290             1.0000000000
       991        91  SER       CB             -3.0303377454        5.1613726750       -2.2664090652  S11       70              1.0000000000
       992        91  SER       HB1            -3.5310037534        4.2845339977       -2.7252013698  S11       70              1.0000000000
       993        91  SER       HB2            -2.0450414846        5.3018493891       -2.7412113958  S11       70              1.0000000000
       994        91  SER       OG             -3.8575094904        6.3267199540       -2.4936471408  S11       70              1.0000000000
       995        91  SER       HG1            -4.0405990834        7.3332695112       -1.2212340470  S11       70              1.0000000000
       996        91  SER       QQH1           -2.8949877006        4.9740372226       -1.1773698893  S11       70              1.0000000000
       997        92  LYS       CD             -6.5069600849        3.5415678540       -2.0191259519  S11       73              1.0000000000
       998        92  LYS       HD1            -7.1353008501        3.0033713697       -2.7333469344  S11       73              1.0000000000
       999        92  LYS       HD2            -5.4793462884        3.5216093547       -2.4037672818  S11       73              1.0000000000
      1000        92  LYS       QQH2           -6.5436014779        3.0123750923       -1.0584841897  S11       73              1.0000000000
      1001        92  LYS       CE             -6.9901819650        4.9745243568       -1.8895459154  S11       73              1.0000000000
      1002        92  LYS       HE1            -6.7954966486        5.3782191607       -0.8800216216  S11       73              1.0000000000
      1003        92  LYS       HE2            -8.0816732151        5.0305179954       -2.0618930059  S11       73              1.0000000000
      1004        92  LYS       NZ             -6.3253294636        5.8505932560       -2.8461859870  S11       73              1.0000000000
      1005        92  LYS       HZ1            -6.4666094785        5.5491851523       -3.8292877928  S11       73              1.0000000000
      1006        92  LYS       HZ2            -5.1425121756        5.9944424967       -2.6770167563  S11       73              1.0000000000
      1007        92  LYS       HZ3            -6.7069764236        6.8212377401       -2.7855463607  S11       73              1.0000000000
      1008        93  SER       CB             -4.5783025663        4.5393741328       -6.3835293575  S11       130             1.0000000000
      1009        93  SER       HB1            -4.6115920310        5.4566424104       -6.9872308779  S11       130             1.0000000000
      1010        93  SER       HB2            -3.8460165895        3.8481364461       -6.8397097911  S11       130             1.0000000000
      1011        93  SER       OG             -4.1567646715        4.8393566731       -5.0283126801  S11       130             1.0000000000
      1012        93  SER       HG1            -3.5253990198        5.6161994404       -5.0392117648  S11       130             1.0000000000
      1013        93  SER       QQH3           -5.5686364394        4.0579306290       -6.3603090448  S11       130             1.0000000000
      1014        94  GLU       CB             -9.8506270588        9.4035728365        0.7680952103  S11       166             1.0000000000
      1015        94  GLU       HB1            -9.5838902208       10.0283185201       -0.0948099468  S11       166             1.0000000000
      1016        94  GLU       HB2           -10.8982775951        9.1170152727        0.6593114617  S11       166             1.0000000000
      1017        94  GLU       QQH4           -9.7168933711        9.9522980786        1.7060307428  S11       166             1.0000000000
      1018        94  GLU       CG             -8.9835888101        8.1591075138        0.7270389319  S11       166             1.0000000000
      1019        94  GLU       HG1            -9.4319800873        7.4280542652        0.0400240287  S11       166             1.0000000000
      1020        94  GLU       HG2            -8.9422472197        7.6670422865        1.7140909158  S11       166             1.0000000000
      1021        94  GLU       CD             -7.5848051411        8.4445534368        0.2584554516  S11       166             1.0000000000
      1022        94  GLU       OE1            -7.0802658044        9.5699046227        0.2826868212  S11       166             1.0000000000
      1023        94  GLU       OE2            -6.8900875754        7.3912204266       -0.2086949852  S11       166             1.0000000000
      1024        95  ASN       CB             -2.7258020818       12.1047955002        1.2485042720  S11       170             1.0000000000
      1025        95  ASN       HB1            -1.7713744364       12.0376103557        0.7132869074  S11       170             1.0000000000
      1026        95  ASN       HB2            -3.2218552481       13.0415594005        0.9717232522  S11       170             1.0000000000
      1027        95  ASN       QQH5           -2.5564318922       12.0768406393        2.3315465205  S11       170             1.0000000000
      1028        95  ASN       CG             -3.5894090982       10.9353349965        0.8383976462  S11       170             1.0000000000
      1029        95  ASN       OD1            -3.1758410113        9.7470052652        0.8968294568  S11       170             1.0000000000
      1030        95  ASN       ND2            -4.8242999708       11.2179482454        0.3826356261  S11       170             1.0000000000
      1031        95  ASN       HD21           -5.4698021387       10.4507266075        0.1184444599  S11       170             1.0000000000
      1032        95  ASN       HD22           -5.0948080067       12.1900680524        0.1709324454  S11       170             1.0000000000
      1033        96  LYS       CE             -3.2069266641        1.7010014572       -4.3483846638  S11       234             1.0000000000
      1034        96  LYS       HE1            -3.6082207252        1.9385664060       -3.3562194601  S11       234             1.0000000000
      1035        96  LYS       HE2            -4.0399060626        1.6341042080       -5.0609438120  S11       234             1.0000000000
      1036        96  LYS       NZ             -2.3161788201        2.7680537303       -4.7924400092  S11       234             1.0000000000
      1037        96  LYS       HZ1            -1.8705426463        2.5281148323       -5.7119713596  S11       234             1.0000000000
      1038        96  LYS       HZ2            -1.5315498193        2.9554017026       -4.1294265966  S11       234             1.0000000000
      1039        96  LYS       HZ3            -2.8498172457        3.6804047551       -4.9075021919  S11       234             1.0000000000
      1040        96  LYS       QQH6           -2.6554298873        0.7528787716       -4.3025095050  S11       234             1.0000000000
      1041        97  SER       CB              2.3154789772        3.3394291873       -5.9789188470  S11       235             1.0000000000
      1042        97  SER       HB1             2.9675471523        2.6349038875       -6.5172409446  S11       235             1.0000000000
      1043        97  SER       HB2             2.8971572174        4.2539895643       -5.7677463112  S11       235             1.0000000000
      1044        97  SER       OG              1.1874770786        3.6322947971       -6.8214626979  S11       235             1.0000000000
      1045        97  SER       HG1             0.7669463492        4.4844312538       -6.5153788207  S11       235             1.0000000000
      1046        97  SER       QQH7            1.9898440885        2.8848240942       -5.0172132528  S11       235             1.0000000000
      1047        98  PNM       S1             -3.1042647314        9.5929478466       -6.1974289667  S11       523             1.0000000000
      1048        98  PNM       C2             -1.8481599820        8.3362607879       -6.8256214045  S11       523             1.0000000000
      1049        98  PNM       C3             -1.4455427319        7.5377858692       -5.5571039232  S11       523             1.0000000000
      1050        98  PNM       N4             -2.6439926996        7.4078402329       -4.7026285223  S11       523             1.0000000000
      1051        98  PNM       C5             -3.7309559376        8.4364080578       -4.9532905569  S11       523             1.0000000000
      1052        98  PNM       C6             -3.6059902309        8.8792117581       -3.4397943599  S11       523             1.0000000000
      1053        98  PNM       C7             -2.5202475340        7.7889485213       -3.3286647420  S11       523             1.0000000000
      1054        98  PNM       O8             -1.5477018480        7.6354392363       -2.5751664507  S11       523             1.0000000000
      1055        98  PNM       C9             -2.4883012778        7.4203762086       -7.8575008480  S11       523             1.0000000000
      1056        98  PNM       C10            -0.6591547150        9.0629235428       -7.4270299371  S11       523             1.0000000000
      1057        98  PNM       C11            -0.8469756962        6.1843477119       -5.8996518916  S11       523             1.0000000000
      1058        98  PNM       O12            -1.4875564729        5.1293363227       -5.7227365952  S11       523             1.0000000000
      1059        98  PNM       O13             0.3995827918        6.2049988435       -6.3840310804  S11       523             1.0000000000
      1060        98  PNM       N14            -2.9975001985       10.1780615108       -3.2585391364  S11       523             1.0000000000
      1061        98  PNM       C15            -3.5257839213       11.2803012904       -3.8223087095  S11       523             1.0000000000
      1062        98  PNM       O16            -4.6041008309       11.2093081703       -4.4998701234  S11       523             1.0000000000
      1063        98  PNM       C17            -2.7947995659       12.5830978013       -3.6346832683  S11       523             1.0000000000
      1064        98  PNM       C18            -1.7677482690       12.7911770721       -4.7183948084  S11       523             1.0000000000
      1065        98  PNM       C19            -0.4559020143       13.1561563211       -4.3862038940  S11       523             1.0000000000
      1066        98  PNM       C20             0.4924826254       13.3636448872       -5.3897914487  S11       523             1.0000000000
      1067        98  PNM       C21             0.1417856189       13.1937014865       -6.7303286505  S11       523             1.0000000000
      1068        98  PNM       C22            -1.1674144601       12.8405280893       -7.0674365483  S11       523             1.0000000000
      1069        98  PNM       C23            -2.1241788185       12.6480714940       -6.0685112124  S11       523             1.0000000000
      1070        98  PNM       H24            -0.6727367005        8.1228784978       -5.0046649204  S11       523             1.0000000000
      1071        98  PNM       H25            -0.9178426952        9.4863848464       -8.4038053194  S11       523             1.0000000000
      1072        98  PNM       H26             0.1789844443        8.3699521073       -7.5609153435  S11       523             1.0000000000
      1073        98  PNM       H27            -0.3230367024        9.8836321813       -6.7849220863  S11       523             1.0000000000
      1074        98  PNM       H28            -2.8547800657        7.9977904037       -8.7135732720  S11       523             1.0000000000
      1075        98  PNM       H29            -3.3351553663        6.8719475455       -7.4298491845  S11       523             1.0000000000
      1076        98  PNM       H30            -1.7587380769        6.6882385287       -8.2270144906  S11       523             1.0000000000
      1077        98  PNM       H31            -4.7076202008        7.9750904031       -5.2114847368  S11       523             1.0000000000
      1078        98  PNM       H32            -4.5418356111        8.7743454781       -2.8451250605  S11       523             1.0000000000
      1079        98  PNM       H33            -2.3070749337       12.6078732912       -2.6456978301  S11       523             1.0000000000
      1080        98  PNM       H34            -3.5281770244       13.4071027807       -3.6595704272  S11       523             1.0000000000
      1081        98  PNM       H35            -0.1780671077       13.2898301284       -3.3331502824  S11       523             1.0000000000
      1082        98  PNM       H36             1.5145714290       13.6562232801       -5.1215997441  S11       523             1.0000000000
      1083        98  PNM       H37             0.8904037881       13.3481151119       -7.5167769186  S11       523             1.0000000000
      1084        98  PNM       H38            -1.4479072487       12.7158310725       -8.1213013849  S11       523             1.0000000000
      1085        98  PNM       H39            -3.1596408366       12.4012461012       -6.3345868214  S11       523             1.0000000000
      1086        98  PNM       H40            -2.1042620764       10.2266386905       -2.7302238595  S11       523             1.0000000000
      1087        99  TIP3      OH2            -4.5325444468        7.9679739075       -0.6132531287  S11       290             1.0000000000
      1088        99  TIP3      H1             -5.8568853255        7.6895506940       -0.3916099982  S11       290             1.0000000000
      1089        99  TIP3      H2             -3.9669556842        8.5666387978       -0.0342446485  S11       290             1.0000000000
      1090       100  SER       CB             -3.0275147039        5.1556014869       -2.2709498716  S12       70              1.0000000000
      1091       100  SER       HB1            -3.5260565815        4.2767575784       -2.7275332694  S12       70              1.0000000000
      1092       100  SER       HB2            -2.0418854742        5.2968500949       -2.7448198105  S12       70              1.0000000000
      1093       100  SER       OG             -3.8546767234        6.3182492356       -2.5028447135  S12       70              1.0000000000
      1094       100  SER       HG1            -4.0207845683        7.3509901152       -1.1950046436  S12       70              1.0000000000
      1095       100  SER       QQH1           -2.8928651382        4.9731226899       -1.1810974926  S12       70              1.0000000000
      1096       101  LYS       CD             -6.4979778915        3.5402243097       -2.0242776290  S12       73              1.0000000000
      1097       101  LYS       HD1            -7.1342120984        3.0065075556       -2.7349546233  S12       73              1.0000000000
      1098       101  LYS       HD2            -5.4717999981        3.5094557795       -2.4125505475  S12       73              1.0000000000
      1099       101  LYS       QQH2           -6.5370545728        3.0135974424       -1.0621101294  S12       73              1.0000000000
      1100       101  LYS       CE             -6.9659945053        4.9783132802       -1.8973049308  S12       73              1.0000000000
      1101       101  LYS       HE1            -6.7594719706        5.3812502558       -0.8896713427  S12       73              1.0000000000
      1102       101  LYS       HE2            -8.0592240730        5.0417275576       -2.0566065816  S12       73              1.0000000000
      1103       101  LYS       NZ             -6.3000433895        5.8414715093       -2.8636197473  S12       73              1.0000000000
      1104       101  LYS       HZ1            -6.4343285770        5.5215697262       -3.8415462796  S12       73              1.0000000000
      1105       101  LYS       HZ2            -5.0885684735        6.0019292113       -2.6845988875  S12       73              1.0000000000
      1106       101  LYS       HZ3            -6.6875724956        6.8100429569       -2.8210699090  S12       73              1.0000000000
      1107       102  SER       CB             -4.5800497801        4.5366303448       -6.3842420492  S12       130             1.0000000000
      1108       102  SER       HB1            -4.6105138704        5.4542043230       -6.9875215734  S12       130             1.0000000000
      1109       102  SER       HB2            -3.8474080159        3.8447889704       -6.8389025487  S12       130             1.0000000000
      1110       102  SER       OG             -4.1611104802        4.8354996010       -5.0277959807  S12       130             1.0000000000
      1111       102  SER       HG1            -3.5317972206        5.6135825616       -5.0382782961  S12       130             1.0000000000
      1112       102  SER       QQH3           -5.5710061647        4.0564288627       -6.3636829297  S12       130             1.0000000000
      1113       103  GLU       CB             -9.8554310428        9.4069966253        0.7690762679  S12       166             1.0000000000
      1114       103  GLU       HB1            -9.5876157236       10.0309324337       -0.0940947157  S12       166             1.0000000000
      1115       103  GLU       HB2           -10.9032499300        9.1211565194        0.6598601335  S12       166             1.0000000000
      1116       103  GLU       QQH4           -9.7214330595        9.9558739470        1.7069947062  S12       166             1.0000000000
      1117       103  GLU       CG             -8.9897053669        8.1628168910        0.7290902874  S12       166             1.0000000000
      1118       103  GLU       HG1            -9.4317685992        7.4356933217        0.0340126932  S12       166             1.0000000000
      1119       103  GLU       HG2            -8.9557993835        7.6646952931        1.7133390712  S12       166             1.0000000000
      1120       103  GLU       CD             -7.5890227868        8.4501857922        0.2721229228  S12       166             1.0000000000
      1121       103  GLU       OE1            -7.0831462675        9.5743447808        0.2900726266  S12       166             1.0000000000
      1122       103  GLU       OE2            -6.8934738375        7.3910441193       -0.1805745344  S12       166             1.0000000000
      1123       104  ASN       CB             -2.7239283183       12.1086557621        1.2492829014  S12       170             1.0000000000
      1124       104  ASN       HB1            -1.7695027835       12.0423672240        0.7138189891  S12       170             1.0000000000
      1125       104  ASN       HB2            -3.2207572462       13.0452615428        0.9732808293  S12       170             1.0000000000
      1126       104  ASN       QQH5           -2.5543057107       12.0798586870        2.3322739738  S12       170             1.0000000000
      1127       104  ASN       CG             -3.5855771387       10.9386252006        0.8387354064  S12       170             1.0000000000
      1128       104  ASN       OD1            -3.1702126564        9.7515617861        0.9036195130  S12       170             1.0000000000
      1129       104  ASN       ND2            -4.8188697236       11.2187785953        0.3771604881  S12       170             1.0000000000
      1130       104  ASN       HD21           -5.4612266233       10.4500829250        0.1104284747  S12       170             1.0000000000
      1131       104  ASN       HD22           -5.0885413543       12.1900253177        0.1595055315  S12       170             1.0000000000
      1132       105  LYS       CE             -3.2074762346        1.7016339715       -4.3479160941  S12       234             1.0000000000
      1133       105  LYS       HE1            -3.6084459419        1.9390658727       -3.3554584848  S12       234             1.0000000000
      1134       105  LYS       HE2            -4.0406976989        1.6350183041       -5.0602767743  S12       234             1.0000000000
      1135       105  LYS       NZ             -2.3166262907        2.7685053816       -4.7920904988  S12       234             1.0000000000
      1136       105  LYS       HZ1            -1.8709967772        2.5284481902       -5.7116053040  S12       234             1.0000000000
      1137       105  LYS       HZ2            -1.5319192974        2.9558436470       -4.1292529736  S12       234             1.0000000000
      1138       105  LYS       HZ3            -2.8504112265        3.6803719682       -4.9076743918  S12       234             1.0000000000
      1139       105  LYS       QQH6           -2.6561231001        0.7534717312       -4.3024692258  S12       234             1.0000000000
      1140       106  SER       CB              2.3153014197        3.3398120443       -5.9790847031  S12       235             1.0000000000
      1141       106  SER       HB1             2.9675956510        2.6355723917       -6.5174210647  S12       235             1.0000000000
      1142       106  SER       HB2             2.8967211803        4.2545667980       -5.7677256155  S12       235             1.0000000000
      1143       106  SER       OG              1.1873341225        3.6324149021       -6.8217396564  S12       235             1.0000000000
      1144       106  SER       HG1             0.7663214361        4.4840160814       -6.5152181070  S12       235             1.0000000000
      1145       106  SER       QQH7            1.9896786787        2.8849490209       -5.0174393147  S12       235             1.0000000000
      1146       107  PNM       S1             -3.1067182233        9.5872608893       -6.1986641668  S12       523             1.0000000000
      1147       107  PNM       C2             -1.8484377345        8.3321008800       -6.8251810598  S12       523             1.0000000000
      1148       107  PNM       C3             -1.4472384875        7.5335997238       -5.5565304435  S12       523             1.0000000000
      1149       107  PNM       N4             -2.6465426345        7.4024756471       -4.7036835092  S12       523             1.0000000000
      1150       107  PNM       C5             -3.7341131218        8.4308589688       -4.9549077127  S12       523             1.0000000000
      1151       107  PNM       C6             -3.6088561944        8.8737389647       -3.4409974484  S12       523             1.0000000000
      1152       107  PNM       C7             -2.5225298872        7.7850203842       -3.3306411638  S12       523             1.0000000000
      1153       107  PNM       O8             -1.5496337583        7.6338101033       -2.5771184676  S12       523             1.0000000000
      1154       107  PNM       C9             -2.4859792384        7.4161261098       -7.8585381603  S12       523             1.0000000000
      1155       107  PNM       C10            -0.6586543480        9.0597763642       -7.4237914266  S12       523             1.0000000000
      1156       107  PNM       C11            -0.8466283228        6.1812678855       -5.8993292206  S12       523             1.0000000000
      1157       107  PNM       O12            -1.4854550298        5.1250887019       -5.7233711225  S12       523             1.0000000000
      1158       107  PNM       O13             0.3999700891        6.2047004505       -6.3830517669  S12       523             1.0000000000
      1159       107  PNM       N14            -2.9969866842       10.1709358232       -3.2599171670  S12       523             1.0000000000
      1160       107  PNM       C15            -3.5251428724       11.2751430174       -3.8200268203  S12       523             1.0000000000
      1161       107  PNM       O16            -4.6055260442       11.2065858200       -4.4940698530  S12       523             1.0000000000
      1162       107  PNM       C17            -2.7919190947       12.5764639556       -3.6312128966  S12       523             1.0000000000
      1163       107  PNM       C18            -1.7667041453       12.7867776351       -4.7162496780  S12       523             1.0000000000
      1164       107  PNM       C19            -0.4552038649       13.1543078085       -4.3854009279  S12       523             1.0000000000
      1165       107  PNM       C20             0.4915509674       13.3644238318       -5.3899660805  S12       523             1.0000000000
      1166       107  PNM       C21             0.1395539637       13.1947783920       -6.7301946299  S12       523             1.0000000000
      1167       107  PNM       C22            -1.1693288359       12.8392102605       -7.0659675916  S12       523             1.0000000000
      1168       107  PNM       C23            -2.1245161643       12.6440425507       -6.0660340283  S12       523             1.0000000000
      1169       107  PNM       H24            -0.6758707676        8.1191514701       -5.0027382108  S12       523             1.0000000000
      1170       107  PNM       H25            -0.9150003126        9.4822007959       -8.4015508104  S12       523             1.0000000000
      1171       107  PNM       H26             0.1806801497        8.3675858994       -7.5548159476  S12       523             1.0000000000
      1172       107  PNM       H27            -0.3253712121        9.8815472637       -6.7815030900  S12       523             1.0000000000
      1173       107  PNM       H28            -2.8512100173        7.9936558500       -8.7150063908  S12       523             1.0000000000
      1174       107  PNM       H29            -3.3334297345        6.8670745166       -7.4327415733  S12       523             1.0000000000
      1175       107  PNM       H30            -1.7550955078        6.6846452634       -8.2269597454  S12       523             1.0000000000
      1176       107  PNM       H31            -4.7107781990        7.9692371534       -5.2132181309  S12       523             1.0000000000
      1177       107  PNM       H32            -4.5443577419        8.7700997164       -2.8450746556  S12       523             1.0000000000
      1178       107  PNM       H33            -2.3021480157       12.5983511714       -2.6430563380  S12       523             1.0000000000
      1179       107  PNM       H34            -3.5242922824       13.4013333899       -3.6523635581  S12       523             1.0000000000
      1180       107  PNM       H35            -0.1763647421       13.2877729195       -3.3325516106  S12       523             1.0000000000
      1181       107  PNM       H36             1.5133619846       13.6588271882       -5.1227675511  S12       523             1.0000000000
      1182       107  PNM       H37             0.8869025779       13.3512972829       -7.5173722609  S12       523             1.0000000000
      1183       107  PNM       H38            -1.4507805570       12.7148113402       -8.1196061209  S12       523             1.0000000000
      1184       107  PNM       H39            -3.1598410873       12.3953930468       -6.3311706584  S12       523             1.0000000000
      1185       107  PNM       H40            -2.1028433168       10.2175423833       -2.7329960047  S12       523             1.0000000000
      1186       108  TIP3      OH2            -4.5245179045        7.9828792613       -0.6027074129  S12       290             1.0000000000
      1187       108  TIP3      H1             -5.8829855460        7.6878105289       -0.3740547938  S12       290             1.0000000000
      1188       108  TIP3      H2             -3.9591415695        8.5787111216       -0.0226859197  S12       290             1.0000000000
      1189       109  SER       CB             -3.0228074542        5.1511926888       -2.2745917410  S13       70              1.0000000000
      1190       109  SER       HB1            -3.5208420083        4.2716936616       -2.7299340071  S13       70              1.0000000000
      1191       109  SER       HB2            -2.0369343291        5.2922850268       -2.7476977517  S13       70              1.0000000000
      1192       109  SER       OG             -3.8484525732        6.3125565057       -2.5086899753  S13       70              1.0000000000
      1193       109  SER       HG1            -4.0075044753        7.3623169687       -1.1791967788  S13       70              1.0000000000
      1194       109  SER       QQH1           -2.8886011814        4.9710829220       -1.1841439865  S13       70              1.0000000000
      1195       110  LYS       CD             -6.4884200899        3.5392812136       -2.0297169089  S13       73              1.0000000000
      1196       110  LYS       HD1            -7.1321061183        3.0101122223       -2.7373350224  S13       73              1.0000000000
      1197       110  LYS       HD2            -5.4639994655        3.4977833340       -2.4212220205  S13       73              1.0000000000
      1198       110  LYS       QQH2           -6.5293191339        3.0149080448       -1.0662115542  S13       73              1.0000000000
      1199       110  LYS       CE             -6.9420254603        4.9820215661       -1.9047089907  S13       73              1.0000000000
      1200       110  LYS       HE1            -6.7204430803        5.3865839898       -0.9008291077  S13       73              1.0000000000
      1201       110  LYS       HE2            -8.0375435497        5.0530307247       -2.0497783522  S13       73              1.0000000000
      1202       110  LYS       NZ             -6.2788510835        5.8328089663       -2.8827019702  S13       73              1.0000000000
      1203       110  LYS       HZ1            -6.4071594865        5.4961153942       -3.8552696361  S13       73              1.0000000000
      1204       110  LYS       HZ2            -5.0567864172        6.0025056040       -2.6966220304  S13       73              1.0000000000
      1205       110  LYS       HZ3            -6.6704640723        6.7999564679       -2.8550961840  S13       73              1.0000000000
      1206       111  SER       CB             -4.5819635085        4.5338282692       -6.3849441587  S13       130             1.0000000000
      1207       111  SER       HB1            -4.6094521246        5.4518327419       -6.9877240217  S13       130             1.0000000000
      1208       111  SER       HB2            -3.8489141675        3.8413125584       -6.8379367554  S13       130             1.0000000000
      1209       111  SER       OG             -4.1660503048        4.8315871432       -5.0271600784  S13       130             1.0000000000
      1210       111  SER       HG1            -3.5373947785        5.6098819499       -5.0375701574  S13       130             1.0000000000
      1211       111  SER       QQH3           -5.5734955233        4.0549682914       -6.3672718817  S13       130             1.0000000000
      1212       112  GLU       CB             -9.8604016400        9.4110000449        0.7700568644  S13       166             1.0000000000
      1213       112  GLU       HB1            -9.5912760976       10.0341901066       -0.0933563549  S13       166             1.0000000000
      1214       112  GLU       HB2           -10.9082993090        9.1261737687        0.6602532450  S13       166             1.0000000000
      1215       112  GLU       QQH4           -9.7264532853        9.9600475162        1.7079014495  S13       166             1.0000000000
      1216       112  GLU       CG             -8.9962832059        8.1667405082        0.7313968458  S13       166             1.0000000000
      1217       112  GLU       HG1            -9.4325023673        7.4434355061        0.0285411406  S13       166             1.0000000000
      1218       112  GLU       HG2            -8.9702285668        7.6630197406        1.7130359319  S13       166             1.0000000000
      1219       112  GLU       CD             -7.5930982128        8.4549035093        0.2858480706  S13       166             1.0000000000
      1220       112  GLU       OE1            -7.0859471753        9.5780810288        0.2981130422  S13       166             1.0000000000
      1221       112  GLU       OE2            -6.8963332295        7.3904918864       -0.1527341805  S13       166             1.0000000000
      1222       113  ASN       CB             -2.7224924361       12.1133070849        1.2501699177  S13       170             1.0000000000
      1223       113  ASN       HB1            -1.7682070785       12.0486104638        0.7141624699  S13       170             1.0000000000
      1224       113  ASN       HB2            -3.2205229903       13.0495598750        0.9754019102  S13       170             1.0000000000
      1225       113  ASN       QQH5           -2.5521449965       12.0835394594        2.3330192729  S13       170             1.0000000000
      1226       113  ASN       CG             -3.5817446742       10.9423132341        0.8392718982  S13       170             1.0000000000
      1227       113  ASN       OD1            -3.1644733441        9.7565803134        0.9114997618  S13       170             1.0000000000
      1228       113  ASN       ND2            -4.8132556716       11.2194410599        0.3709142423  S13       170             1.0000000000
      1229       113  ASN       HD21           -5.4531918227       10.4492926740        0.1034391413  S13       170             1.0000000000
      1230       113  ASN       HD22           -5.0824199401       12.1896609817        0.1475041146  S13       170             1.0000000000
      1231       114  LYS       CE             -3.2079826808        1.7023421133       -4.3475690841  S13       234             1.0000000000
      1232       114  LYS       HE1            -3.6084332898        1.9397247132       -3.3548367624  S13       234             1.0000000000
      1233       114  LYS       HE2            -4.0414959650        1.6359959360       -5.0596742009  S13       234             1.0000000000
      1234       114  LYS       NZ             -2.3170149862        2.7689743420       -4.7919573648  S13       234             1.0000000000
      1235       114  LYS       HZ1            -1.8713192448        2.5286986009       -5.7114160006  S13       234             1.0000000000
      1236       114  LYS       HZ2            -1.5321505790        2.9564085456       -4.1293203887  S13       234             1.0000000000
      1237       114  LYS       HZ3            -2.8509560913        3.6803950393       -4.9081120750  S13       234             1.0000000000
      1238       114  LYS       QQH6           -2.6568791796        0.7540146399       -4.3024960992  S13       234             1.0000000000
      1239       115  SER       CB              2.3150734380        3.3402530680       -5.9792522880  S13       235             1.0000000000
      1240       115  SER       HB1             2.9677174223        2.6363381459       -6.5175915442  S13       235             1.0000000000
      1241       115  SER       HB2             2.8961415742        4.2551875824       -5.7677121468  S13       235             1.0000000000
      1242       115  SER       OG              1.1871211005        3.6325761422       -6.8220159520  S13       235             1.0000000000
      1243       115  SER       HG1             0.7655117825        4.4836465299       -6.5149550643  S13       235             1.0000000000
      1244       115  SER       QQH7            1.9894553266        2.8851387972       -5.0177383147  S13       235             1.0000000000
      1245       116  PNM       S1             -3.1097383894        9.5807823145       -6.2002548087  S13       523             1.0000000000
      1246       116  PNM       C2             -1.8488264634        8.3274272707       -6.8248745955  S13       523             1.0000000000
      1247       116  PNM       C3             -1.4491752849        7.5289455889       -5.5561004436  S13       523             1.0000000000
      1248       116  PNM       N4             -2.6493664276        7.3962681936       -4.7051793785  S13       523             1.0000000000
      1249       116  PNM       C5             -3.7373550660        8.4246262033       -4.9566534828  S13       523             1.0000000000
      1250       116  PNM       C6             -3.6114089959        8.8677907981       -3.4425504456  S13       523             1.0000000000
      1251       116  PNM       C7             -2.5246528108        7.7805439196       -3.3327330321  S13       523             1.0000000000
      1252       116  PNM       O8             -1.5507459807        7.6322035808       -2.5798991117  S13       523             1.0000000000
      1253       116  PNM       C9             -2.4833836545        7.4114018432       -7.8599844259  S13       523             1.0000000000
      1254       116  PNM       C10            -0.6582212568        9.0563274079       -7.4202388053  S13       523             1.0000000000
      1255       116  PNM       C11            -0.8462448766        6.1778841966       -5.8989302050  S13       523             1.0000000000
      1256       116  PNM       O12            -1.4831051097        5.1202844432       -5.7238222687  S13       523             1.0000000000
      1257       116  PNM       O13             0.4003915360        6.2042633499       -6.3819605195  S13       523             1.0000000000
      1258       116  PNM       N14            -2.9960105789       10.1630729120       -3.2616320775  S13       523             1.0000000000
      1259       116  PNM       C15            -3.5242196136       11.2693077580       -3.8174020149  S13       523             1.0000000000
      1260       116  PNM       O16            -4.6069323150       11.2032553874       -4.4876564695  S13       523             1.0000000000
      1261       116  PNM       C17            -2.7886889814       12.5690246663       -3.6272897534  S13       523             1.0000000000
      1262       116  PNM       C18            -1.7654654313       12.7817162024       -4.7137498756  S13       523             1.0000000000
      1263       116  PNM       C19            -0.4543560488       13.1521294305       -4.3844622100  S13       523             1.0000000000
      1264       116  PNM       C20             0.4905108942       13.3652967938       -5.3901437645  S13       523             1.0000000000
      1265       116  PNM       C21             0.1370196771       13.1960440504       -6.7300260906  S13       523             1.0000000000
      1266       116  PNM       C22            -1.1715008845       12.8377184052       -7.0642440609  S13       523             1.0000000000
      1267       116  PNM       C23            -2.1248305883       12.6394063976       -6.0631417585  S13       523             1.0000000000
      1268       116  PNM       H24            -0.6793249109        8.1149627677       -5.0005461733  S13       523             1.0000000000
      1269       116  PNM       H25            -0.9119043968        9.4775822986       -8.3992195460  S13       523             1.0000000000
      1270       116  PNM       H26             0.1823916211        8.3651156886       -7.5477946259  S13       523             1.0000000000
      1271       116  PNM       H27            -0.3282460971        9.8790386307       -6.7775137925  S13       523             1.0000000000
      1272       116  PNM       H28            -2.8470721129        7.9890514731       -8.7170613524  S13       523             1.0000000000
      1273       116  PNM       H29            -3.3313933489        6.8614707718       -7.4363741307  S13       523             1.0000000000
      1274       116  PNM       H30            -1.7511708563        6.6806581745       -8.2270273095  S13       523             1.0000000000
      1275       116  PNM       H31            -4.7137180837        7.9628042715       -5.2148174079  S13       523             1.0000000000
      1276       116  PNM       H32            -4.5463122993        8.7656181140       -2.8455848885  S13       523             1.0000000000
      1277       116  PNM       H33            -2.2967022251       12.5873644189       -2.6402956133  S13       523             1.0000000000
      1278       116  PNM       H34            -3.5201536405       13.3949560078       -3.6441169568  S13       523             1.0000000000
      1279       116  PNM       H35            -0.1743095186       13.2853121538       -3.3319194524  S13       523             1.0000000000
      1280       116  PNM       H36             1.5119979637       13.6617984788       -5.1241097758  S13       523             1.0000000000
      1281       116  PNM       H37             0.8829015198       13.3549982758       -7.5181069900  S13       523             1.0000000000
      1282       116  PNM       H38            -1.4541565364       12.7136905817       -8.1175928619  S13       523             1.0000000000
      1283       116  PNM       H39            -3.1599310155       12.3886263993       -6.3270569758  S13       523             1.0000000000
      1284       116  PNM       H40            -2.1009494650       10.2070924130       -2.7360239210  S13       523             1.0000000000
      1285       117  TIP3      OH2            -4.5147087557        7.9954478991       -0.5936213724  S13       290             1.0000000000
      1286       117  TIP3      H1             -5.9007964910        7.6868775896       -0.3536606651  S13       290             1.0000000000
      1287       117  TIP3      H2             -3.9507272083        8.5906809774       -0.0098498592  S13       290             1.0000000000
      1288       118  SER       CB             -3.0165206783        5.1482308540       -2.2778280600  S14       70              1.0000000000
      1289       118  SER       HB1            -3.5142785997        4.2686427394       -2.7329253612  S14       70              1.0000000000
      1290       118  SER       HB2            -2.0304009908        5.2888635087       -2.7502071259  S14       70              1.0000000000
      1291       118  SER       OG             -3.8408332196        6.3087983962       -2.5121542633  S14       70              1.0000000000
      1292       118  SER       HG1            -3.9980486958        7.3732479970       -1.1652198394  S14       70              1.0000000000
      1293       118  SER       QQH1           -2.8828327112        4.9688611910       -1.1874789572  S14       70              1.0000000000
      1294       119  LYS       CD             -6.4781709478        3.5389874695       -2.0353524303  S14       73              1.0000000000
      1295       119  LYS       HD1            -7.1289054363        3.0147854515       -2.7402322558  S14       73              1.0000000000
      1296       119  LYS       HD2            -5.4554237383        3.4869070441       -2.4299322385  S14       73              1.0000000000
      1297       119  LYS       QQH2           -6.5206882381        3.0166602445       -1.0707259126  S14       73              1.0000000000
      1298       119  LYS       CE             -6.9179982408        4.9859705371       -1.9116028722  S14       73              1.0000000000
      1299       119  LYS       HE1            -6.6791699746        5.3929951651       -0.9123727059  S14       73              1.0000000000
      1300       119  LYS       HE2            -8.0154350267        5.0645434185       -2.0415046984  S14       73              1.0000000000
      1301       119  LYS       NZ             -6.2603930142        5.8252962485       -2.9024201591  S14       73              1.0000000000
      1302       119  LYS       HZ1            -6.3856852671        5.4735544286       -3.8693840814  S14       73              1.0000000000
      1303       119  LYS       HZ2            -5.0335718019        6.0017461146       -2.7114322463  S14       73              1.0000000000
      1304       119  LYS       HZ3            -6.6550238589        6.7915289342       -2.8865380385  S14       73              1.0000000000
      1305       120  SER       CB             -4.5839901759        4.5310966709       -6.3855819367  S14       130             1.0000000000
      1306       120  SER       HB1            -4.6086478195        5.4496142419       -6.9877292266  S14       130             1.0000000000
      1307       120  SER       HB2            -3.8506162047        3.8377748407       -6.8368077374  S14       130             1.0000000000
      1308       120  SER       OG             -4.1714316756        4.8276185006       -5.0263620771  S14       130             1.0000000000
      1309       120  SER       HG1            -3.5418604537        5.6049995155       -5.0363234575  S14       130             1.0000000000
      1310       120  SER       QQH3           -5.5760211597        4.0535373267       -6.3710313840  S14       130             1.0000000000
      1311       121  GLU       CB             -9.8651173212        9.4151506474        0.7709759040  S14       166             1.0000000000
      1312       121  GLU       HB1            -9.5945532938       10.0377693338       -0.0924540245  S14       166             1.0000000000
      1313       121  GLU       HB2           -10.9131725123        9.1316043807        0.6604288142  S14       166             1.0000000000
      1314       121  GLU       QQH4           -9.7315475951        9.9643762303        1.7087674740  S14       166             1.0000000000
      1315       121  GLU       CG             -9.0026177004        8.1705087474        0.7336739889  S14       166             1.0000000000
      1316       121  GLU       HG1            -9.4337517999        7.4509349538        0.0236667403  S14       166             1.0000000000
      1317       121  GLU       HG2            -8.9845146867        7.6619093339        1.7130025033  S14       166             1.0000000000
      1318       121  GLU       CD             -7.5964557328        8.4587425812        0.2991295625  S14       166             1.0000000000
      1319       121  GLU       OE1            -7.0885151901        9.5811706418        0.3065341174  S14       166             1.0000000000
      1320       121  GLU       OE2            -6.8973586852        7.3900709742       -0.1262120307  S14       166             1.0000000000
      1321       122  ASN       CB             -2.7214964787       12.1183853806        1.2510871846  S14       170             1.0000000000
      1322       122  ASN       HB1            -1.7675242910       12.0559129524        0.7142854010  S14       170             1.0000000000
      1323       122  ASN       HB2            -3.2210792692       13.0542026443        0.9780182616  S14       170             1.0000000000
      1324       122  ASN       QQH5           -2.5499674412       12.0876649685        2.3336417428  S14       170             1.0000000000
      1325       122  ASN       CG             -3.5781394754       10.9461445889        0.8398491159  S14       170             1.0000000000
      1326       122  ASN       OD1            -3.1590451307        9.7616170055        0.9198359619  S14       170             1.0000000000
      1327       122  ASN       ND2            -4.8074908517       11.2198878436        0.3641558478  S14       170             1.0000000000
      1328       122  ASN       HD21           -5.4455210525       10.4481041781        0.0969841653  S14       170             1.0000000000
      1329       122  ASN       HD22           -5.0764274317       12.1890289474        0.1351773699  S14       170             1.0000000000
      1330       123  LYS       CE             -3.2083821481        1.7031578602       -4.3473956621  S14       234             1.0000000000
      1331       123  LYS       HE1            -3.6083172814        1.9405261481       -3.3544799608  S14       234             1.0000000000
      1332       123  LYS       HE2            -4.0423011662        1.6372493616       -5.0590444293  S14       234             1.0000000000
      1333       123  LYS       NZ             -2.3173116102        2.7694891618       -4.7920639502  S14       234             1.0000000000
      1334       123  LYS       HZ1            -1.8715195272        2.5290396204       -5.7115053932  S14       234             1.0000000000
      1335       123  LYS       HZ2            -1.5324080903        2.9570304056       -4.1295391009  S14       234             1.0000000000
      1336       123  LYS       HZ3            -2.8513317053        3.6804094497       -4.9087303047  S14       234             1.0000000000
      1337       123  LYS       QQH6           -2.6575417661        0.7546532117       -4.3026380016  S14       234             1.0000000000
      1338       124  SER       CB              2.3148191865        3.3407310893       -5.9794423378  S14       235             1.0000000000
      1339       124  SER       HB1             2.9678090236        2.6371740690       -6.5178580524  S14       235             1.0000000000
      1340       124  SER       HB2             2.8954325731        4.2558728588       -5.7676172279  S14       235             1.0000000000
      1341       124  SER       OG              1.1868856457        3.6327298376       -6.8223271545  S14       235             1.0000000000
      1342       124  SER       HG1             0.7646829462        4.4831763620       -6.5146686449  S14       235             1.0000000000
      1343       124  SER       QQH7            1.9891928936        2.8853933405       -5.0180607902  S14       235             1.0000000000
      1344       125  PNM       S1             -3.1129593444        9.5736136788       -6.2022015606  S14       523             1.0000000000
      1345       125  PNM       C2             -1.8492663945        8.3222623171       -6.8246696611  S14       523             1.0000000000
      1346       125  PNM       C3             -1.4514068845        7.5238099046       -5.5557573563  S14       523             1.0000000000
      1347       125  PNM       N4             -2.6525749750        7.3891500022       -4.7070769377  S14       523             1.0000000000
      1348       125  PNM       C5             -3.7407994337        8.4176608690       -4.9585851793  S14       523             1.0000000000
      1349       125  PNM       C6             -3.6137700414        8.8613184669       -3.4444521200  S14       523             1.0000000000
      1350       125  PNM       C7             -2.5270113488        7.7751609151       -3.3349320926  S14       523             1.0000000000
      1351       125  PNM       O8             -1.5511368290        7.6307199111       -2.5835057901  S14       523             1.0000000000
      1352       125  PNM       C9             -2.4804460725        7.4062575193       -7.8618095162  S14       523             1.0000000000
      1353       125  PNM       C10            -0.6577312944        9.0525298731       -7.4163441161  S14       523             1.0000000000
      1354       125  PNM       C11            -0.8457987377        6.1741849660       -5.8984798159  S14       523             1.0000000000
      1355       125  PNM       O12            -1.4804011721        5.1149785399       -5.7241656072  S14       523             1.0000000000
      1356       125  PNM       O13             0.4008604348        6.2037554396       -6.3808426426  S14       523             1.0000000000
      1357       125  PNM       N14            -2.9944746524       10.1544045946       -3.2637847507  S14       523             1.0000000000
      1358       125  PNM       C15            -3.5229157199       11.2627918848       -3.8145472079  S14       523             1.0000000000
      1359       125  PNM       O16            -4.6082399671       11.1993616138       -4.4806567993  S14       523             1.0000000000
      1360       125  PNM       C17            -2.7849571871       12.5607558435       -3.6229364228  S14       523             1.0000000000
      1361       125  PNM       C18            -1.7639811519       12.7760548732       -4.7110026216  S14       523             1.0000000000
      1362       125  PNM       C19            -0.4533108920       13.1496395866       -4.3834571035  S14       523             1.0000000000
      1363       125  PNM       C20             0.4894599834       13.3662140999       -5.3903618786  S14       523             1.0000000000
      1364       125  PNM       C21             0.1342900118       13.1974314693       -6.7298710073  S14       523             1.0000000000
      1365       125  PNM       C22            -1.1738365765       12.8360616381       -7.0623667183  S14       523             1.0000000000
      1366       125  PNM       C23            -2.1250810265       12.6342364258       -6.0599604935  S14       523             1.0000000000
      1367       125  PNM       H24            -0.6833724079        8.1104111727       -4.9981842474  S14       523             1.0000000000
      1368       125  PNM       H25            -0.9084769073        9.4725181712       -8.3966266497  S14       523             1.0000000000
      1369       125  PNM       H26             0.1843722550        8.3624085333       -7.5399959207  S14       523             1.0000000000
      1370       125  PNM       H27            -0.3314665143        9.8761814121       -6.7730284390  S14       523             1.0000000000
      1371       125  PNM       H28            -2.8423823552        7.9840757023       -8.7194900327  S14       523             1.0000000000
      1372       125  PNM       H29            -3.3290427427        6.8553817797       -7.4407336017  S14       523             1.0000000000
      1373       125  PNM       H30            -1.7468649039        6.6761810059       -8.2272986077  S14       523             1.0000000000
      1374       125  PNM       H31            -4.7172089016        7.9558053827       -5.2164631874  S14       523             1.0000000000
      1375       125  PNM       H32            -4.5480890325        8.7609901407       -2.8463174787  S14       523             1.0000000000
      1376       125  PNM       H33            -2.2904828316       12.5751909166       -2.6371292168  S14       523             1.0000000000
      1377       125  PNM       H34            -3.5154008588       13.3877378490       -3.6351436339  S14       523             1.0000000000
      1378       125  PNM       H35            -0.1719811626       13.2825064529       -3.3312515896  S14       523             1.0000000000
      1379       125  PNM       H36             1.5106245790       13.6650311309       -5.1255809500  S14       523             1.0000000000
      1380       125  PNM       H37             0.8785380763       13.3591095241       -7.5189881188  S14       523             1.0000000000
      1381       125  PNM       H38            -1.4578877000       12.7124649230       -8.1154211037  S14       523             1.0000000000
      1382       125  PNM       H39            -3.1599453678       12.3811303862       -6.3225049602  S14       523             1.0000000000
      1383       125  PNM       H40            -2.0985484975       10.1954156383       -2.7393548076  S14       523             1.0000000000
      1384       126  TIP3      OH2            -4.5060347944        8.0062589162       -0.5850546495  S14       290             1.0000000000
      1385       126  TIP3      H1             -5.9099734929        7.6863881642       -0.3342739912  S14       290             1.0000000000
      1386       126  TIP3      H2             -3.9418032406        8.6000669313        0.0010906430  S14       290             1.0000000000
      1387       127  SER       CB             -3.0087976068        5.1465926183       -2.2807439406  S15       70              1.0000000000
      1388       127  SER       HB1            -3.5057482399        4.2664977382       -2.7359570242  S15       70              1.0000000000
      1389       127  SER       HB2            -2.0221896985        5.2873098411       -2.7521107747  S15       70              1.0000000000
      1390       127  SER       OG             -3.8327423107        6.3062151753       -2.5142797901  S15       70              1.0000000000
      1391       127  SER       HG1            -3.9887191770        7.3816730473       -1.1547150835  S15       70              1.0000000000
      1392       127  SER       QQH1           -2.8757288964        4.9669526089       -1.1906226142  S15       70              1.0000000000
      1393       128  LYS       CD             -6.4674513417        3.5393573338       -2.0411937460  S15       73              1.0000000000
      1394       128  LYS       HD1            -7.1253952769        3.0203021932       -2.7432764043  S15       73              1.0000000000
      1395       128  LYS       HD2            -5.4463760325        3.4775018074       -2.4389460310  S15       73              1.0000000000
      1396       128  LYS       QQH2           -6.5117531625        3.0189471331       -1.0756049174  S15       73              1.0000000000
      1397       128  LYS       CE             -6.8937043077        4.9902514551       -1.9181250543  S15       73              1.0000000000
      1398       128  LYS       HE1            -6.6367839486        5.4000142916       -0.9243129879  S15       73              1.0000000000
      1399       128  LYS       HE2            -7.9924558687        5.0766739063       -2.0313284655  S15       73              1.0000000000
      1400       128  LYS       NZ             -6.2437526095        5.8188066874       -2.9225740790  S15       73              1.0000000000
      1401       128  LYS       HZ1            -6.3679734342        5.4534382017       -3.8843316806  S15       73              1.0000000000
      1402       128  LYS       HZ2            -5.0176290622        5.9999469935       -2.7271408753  S15       73              1.0000000000
      1403       128  LYS       HZ3            -6.6418850670        6.7836477557       -2.9166545266  S15       73              1.0000000000
      1404       129  SER       CB             -4.5861626640        4.5285545368       -6.3860986834  S15       130             1.0000000000
      1405       129  SER       HB1            -4.6079599450        5.4476382872       -6.9875100443  S15       130             1.0000000000
      1406       129  SER       HB2            -3.8522832769        3.8346781407       -6.8355397448  S15       130             1.0000000000
      1407       129  SER       OG             -4.1772583729        4.8236120714       -5.0253324140  S15       130             1.0000000000
      1408       129  SER       HG1            -3.5454462461        5.5990947230       -5.0344324157  S15       130             1.0000000000
      1409       129  SER       QQH3           -5.5787101463        4.0521412676       -6.3748348353  S15       130             1.0000000000
      1410       130  GLU       CB             -9.8694078484        9.4191781727        0.7718236822  S15       166             1.0000000000
      1411       130  GLU       HB1            -9.5973067440       10.0413091253       -0.0913799440  S15       166             1.0000000000
      1412       130  GLU       HB2           -10.9176505136        9.1370235747        0.6603085489  S15       166             1.0000000000
      1413       130  GLU       QQH4           -9.7363300373        9.9684991813        1.7095803951  S15       166             1.0000000000
      1414       130  GLU       CG             -9.0084214312        8.1740192591        0.7358111327  S15       166             1.0000000000
      1415       130  GLU       HG1            -9.4351810886        7.4581591898        0.0192860382  S15       166             1.0000000000
      1416       130  GLU       HG2            -8.9982047935        7.6609508346        1.7129062224  S15       166             1.0000000000
      1417       130  GLU       CD             -7.5991904938        8.4618492642        0.3118539325  S15       166             1.0000000000
      1418       130  GLU       OE1            -7.0907174196        9.5838973303        0.3151535123  S15       166             1.0000000000
      1419       130  GLU       OE2            -6.8969751986        7.3897187167       -0.1012824360  S15       166             1.0000000000
      1420       131  ASN       CB             -2.7209180045       12.1236884902        1.2519890346  S15       170             1.0000000000
      1421       131  ASN       HB1            -1.7673908813       12.0637476630        0.7141756134  S15       170             1.0000000000
      1422       131  ASN       HB2            -3.2223155604       13.0590208642        0.9807947253  S15       170             1.0000000000
      1423       131  ASN       QQH5           -2.5478465082       12.0919720840        2.3342130814  S15       170             1.0000000000
      1424       131  ASN       CG             -3.5747073895       10.9499000072        0.8404652453  S15       170             1.0000000000
      1425       131  ASN       OD1            -3.1543161424        9.7665696238        0.9282701969  S15       170             1.0000000000
      1426       131  ASN       ND2            -4.8018798793       11.2204277880        0.3569923845  S15       170             1.0000000000
      1427       131  ASN       HD21           -5.4379053891       10.4469256747        0.0906757047  S15       170             1.0000000000
      1428       131  ASN       HD22           -5.0705131854       12.1884982273        0.1224988774  S15       170             1.0000000000
      1429       132  LYS       CE             -3.2087131984        1.7041460254       -4.3473607399  S15       234             1.0000000000
      1430       132  LYS       HE1            -3.6080443854        1.9415140247       -3.3541486450  S15       234             1.0000000000
      1431       132  LYS       HE2            -4.0430305728        1.6386608129       -5.0585723057  S15       234             1.0000000000
      1432       132  LYS       NZ             -2.3175481858        2.7701584618       -4.7923450633  S15       234             1.0000000000
      1433       132  LYS       HZ1            -1.8716534217        2.5295541971       -5.7117457549  S15       234             1.0000000000
      1434       132  LYS       HZ2            -1.5325815465        2.9579456728       -4.1299594660  S15       234             1.0000000000
      1435       132  LYS       HZ3            -2.8515290496        3.6806028965       -4.9093649173  S15       234             1.0000000000
      1436       132  LYS       QQH6           -2.6581595930        0.7554905484       -4.3029726589  S15       234             1.0000000000
      1437       133  SER       CB              2.3145065674        3.3412924929       -5.9796381953  S15       235             1.0000000000
      1438       133  SER       HB1             2.9678351143        2.6381626144       -6.5181369508  S15       235             1.0000000000
      1439       133  SER       HB2             2.8947049781        4.2566432203       -5.7675249709  S15       235             1.0000000000
      1440       133  SER       OG              1.1865846335        3.6329675490       -6.8226377991  S15       235             1.0000000000
      1441       133  SER       HG1             0.7638107274        4.4828039192       -6.5143299597  S15       235             1.0000000000
      1442       133  SER       QQH7            1.9889083374        2.8856417141       -5.0183922789  S15       235             1.0000000000
      1443       134  PNM       S1             -3.1166873864        9.5656400025       -6.2042204410  S15       523             1.0000000000
      1444       134  PNM       C2             -1.8497567562        8.3166453009       -6.8244844618  S15       523             1.0000000000
      1445       134  PNM       C3             -1.4540327410        7.5181571064       -5.5554022572  S15       523             1.0000000000
      1446       134  PNM       N4             -2.6563727214        7.3810386186       -4.7093545311  S15       523             1.0000000000
      1447       134  PNM       C5             -3.7445086610        8.4100391541       -4.9607605145  S15       523             1.0000000000
      1448       134  PNM       C6             -3.6161504430        8.8542845275       -3.4467154641  S15       523             1.0000000000
      1449       134  PNM       C7             -2.5299119435        7.7686608389       -3.3371278693  S15       523             1.0000000000
      1450       134  PNM       O8             -1.5512110571        7.6293524686       -2.5879463196  S15       523             1.0000000000
      1451       134  PNM       C9             -2.4772181403        7.4007742913       -7.8639504485  S15       523             1.0000000000
      1452       134  PNM       C10            -0.6571366044        9.0483954705       -7.4120039710  S15       523             1.0000000000
      1453       134  PNM       C11            -0.8452950752        6.1702300080       -5.8979481531  S15       523             1.0000000000
      1454       134  PNM       O12            -1.4772839242        5.1091394677       -5.7244299068  S15       523             1.0000000000
      1455       134  PNM       O13             0.4013382126        6.2033062776       -6.3797149890  S15       523             1.0000000000
      1456       134  PNM       N14            -2.9923368889       10.1448446100       -3.2664773769  S15       523             1.0000000000
      1457       134  PNM       C15            -3.5211884500       11.2555459839       -3.8115030106  S15       523             1.0000000000
      1458       134  PNM       O16            -4.6094271929       11.1949340924       -4.4730017011  S15       523             1.0000000000
      1459       134  PNM       C17            -2.7807031621       12.5516397037       -3.6181916641  S15       523             1.0000000000
      1460       134  PNM       C18            -1.7622682424       12.7698624949       -4.7080543843  S15       523             1.0000000000
      1461       134  PNM       C19            -0.4520894944       13.1468821365       -4.3823825040  S15       523             1.0000000000
      1462       134  PNM       C20             0.4883805538       13.3671693888       -5.3906142525  S15       523             1.0000000000
      1463       134  PNM       C21             0.1313629782       13.1989249901       -6.7296996683  S15       523             1.0000000000
      1464       134  PNM       C22            -1.1763173016       12.8342829434       -7.0603453905  S15       523             1.0000000000
      1465       134  PNM       C23            -2.1252888938       12.6286099310       -6.0565413773  S15       523             1.0000000000
      1466       134  PNM       H24            -0.6881225513        8.1054691397       -4.9956648142  S15       523             1.0000000000
      1467       134  PNM       H25            -0.9044925909        9.4671021544       -8.3936697768  S15       523             1.0000000000
      1468       134  PNM       H26             0.1865835777        8.3594594952       -7.5314314941  S15       523             1.0000000000
      1469       134  PNM       H27            -0.3349498632        9.8731738649       -6.7681043958  S15       523             1.0000000000
      1470       134  PNM       H28            -2.8371218152        7.9789185555       -8.7222404757  S15       523             1.0000000000
      1471       134  PNM       H29            -3.3266229782        6.8489824357       -7.4457169709  S15       523             1.0000000000
      1472       134  PNM       H30            -1.7420752539        6.6714553844       -8.2277655271  S15       523             1.0000000000
      1473       134  PNM       H31            -4.7212858926        7.9484885962       -5.2182282460  S15       523             1.0000000000
      1474       134  PNM       H32            -4.5499857328        8.7565315982       -2.8474528913  S15       523             1.0000000000
      1475       134  PNM       H33            -2.2834838576       12.5620065427       -2.6336543898  S15       523             1.0000000000
      1476       134  PNM       H34            -3.5099983054       13.3796894888       -3.6253793367  S15       523             1.0000000000
      1477       134  PNM       H35            -0.1693165145       13.2793901377       -3.3305089506  S15       523             1.0000000000
      1478       134  PNM       H36             1.5091831888       13.6684681939       -5.1272117166  S15       523             1.0000000000
      1479       134  PNM       H37             0.8738102156       13.3635742444       -7.5198674742  S15       523             1.0000000000
      1480       134  PNM       H38            -1.4618054338       12.7111956144       -8.1130735954  S15       523             1.0000000000
      1481       134  PNM       H39            -3.1598919591       12.3729473516       -6.3176635652  S15       523             1.0000000000
      1482       134  PNM       H40            -2.0954206564       10.1827476882       -2.7434453194  S15       523             1.0000000000
      1483       135  TIP3      OH2            -4.4984605137        8.0139999940       -0.5779546910  S15       290             1.0000000000
      1484       135  TIP3      H1             -5.9144586174        7.6862812857       -0.3149910817  S15       290             1.0000000000
      1485       135  TIP3      H2             -3.9336693238        8.6051468004        0.0086207873  S15       290             1.0000000000
      1486       136  SER       CB             -2.9997772311        5.1463172597       -2.2835419506  S16       70              1.0000000000
      1487       136  SER       HB1            -3.4953013580        4.2654591528       -2.7393720908  S16       70              1.0000000000
      1488       136  SER       HB2            -2.0126347016        5.2879280494       -2.7535487714  S16       70              1.0000000000
      1489       136  SER       OG             -3.8245331835        6.3045202163       -2.5160618390  S16       70              1.0000000000
      1490       136  SER       HG1            -3.9792501035        7.3880895810       -1.1470767588  S16       70              1.0000000000
      1491       136  SER       QQH1           -2.8676032540        4.9659663845       -1.1935493058  S16       70              1.0000000000
      1492       137  LYS       CD             -6.4565485060        3.5403769398       -2.0471819531  S16       73              1.0000000000
      1493       137  LYS       HD1            -7.1216934346        3.0266915773       -2.7465514309  S16       73              1.0000000000
      1494       137  LYS       HD2            -5.4373180377        3.4691176195       -2.4481498535  S16       73              1.0000000000
      1495       137  LYS       QQH2           -6.5026349424        3.0217187231       -1.0807486702  S16       73              1.0000000000
      1496       137  LYS       CE             -6.8692962891        4.9949637492       -1.9243146937  S16       73              1.0000000000
      1497       137  LYS       HE1            -6.5934105401        5.4073512883       -0.9365209851  S16       73              1.0000000000
      1498       137  LYS       HE2            -7.9691339359        5.0895808533       -2.0198928793  S16       73              1.0000000000
      1499       137  LYS       NZ             -6.2284506931        5.8134883693       -2.9426933096  S16       73              1.0000000000
      1500       137  LYS       HZ1            -6.3529696746        5.4357066246       -3.8994087879  S16       73              1.0000000000
      1501       137  LYS       HZ2            -5.0070586597        5.9977787634       -2.7441072748  S16       73              1.0000000000
      1502       137  LYS       HZ3            -6.6301546322        6.7768464216       -2.9452540503  S16       73              1.0000000000
      1503       138  SER       CB             -4.5884653241        4.5263271081       -6.3864080916  S16       130             1.0000000000
      1504       138  SER       HB1            -4.6074826994        5.4460525005       -6.9869416837  S16       130             1.0000000000
      1505       138  SER       HB2            -3.8538738921        3.8322043793       -6.8341738072  S16       130             1.0000000000
      1506       138  SER       OG             -4.1835375015        4.8196626413       -5.0240258416  S16       130             1.0000000000
      1507       138  SER       HG1            -3.5482228739        5.5921411792       -5.0324293241  S16       130             1.0000000000
      1508       138  SER       QQH3           -5.5814290237        4.0508555411       -6.3787004759  S16       130             1.0000000000
      1509       139  GLU       CB             -9.8731684421        9.4229929750        0.7725755346  S16       166             1.0000000000
      1510       139  GLU       HB1            -9.5995009838       10.0447282896       -0.0903506827  S16       166             1.0000000000
      1511       139  GLU       HB2           -10.9215643538        9.1421542447        0.6599388551  S16       166             1.0000000000
      1512       139  GLU       QQH4           -9.7406786058        9.9722747671        1.7104133465  S16       166             1.0000000000
      1513       139  GLU       CG             -9.0136224223        8.1771954045        0.7377852838  S16       166             1.0000000000
      1514       139  GLU       HG1            -9.4363786222        7.4648272093        0.0152314973  S16       166             1.0000000000
      1515       139  GLU       HG2            -9.0108165920        7.6600064055        1.7127817709  S16       166             1.0000000000
      1516       139  GLU       CD             -7.6013278747        8.4645328181        0.3238764599  S16       166             1.0000000000
      1517       139  GLU       OE1            -7.0926179413        9.5860301283        0.3237897636  S16       166             1.0000000000
      1518       139  GLU       OE2            -6.8961411422        7.3893432929       -0.0781194340  S16       166             1.0000000000
      1519       140  ASN       CB             -2.7206422522       12.1290501592        1.2528795148  S16       170             1.0000000000
      1520       140  ASN       HB1            -1.7676592991       12.0716947854        0.7138576041  S16       170             1.0000000000
      1521       140  ASN       HB2            -3.2240224082       13.0638937906        0.9836704583  S16       170             1.0000000000
      1522       140  ASN       QQH5           -2.5458559186       12.0962390736        2.3347513549  S16       170             1.0000000000
      1523       140  ASN       CG             -3.5716579753       10.9536437236        0.8410605917  S16       170             1.0000000000
      1524       140  ASN       OD1            -3.1504346801        9.7713427460        0.9366843325  S16       170             1.0000000000
      1525       140  ASN       ND2            -4.7963772180       11.2211632854        0.3497132806  S16       170             1.0000000000
      1526       140  ASN       HD21           -5.4307486547       10.4461427395        0.0846143438  S16       170             1.0000000000
      1527       140  ASN       HD22           -5.0647331785       12.1881825997        0.1097048310  S16       170             1.0000000000
      1528       141  LYS       CE             -3.2089880374        1.7053432571       -4.3474884778  S16       234             1.0000000000
      1529       141  LYS       HE1            -3.6076425751        1.9427048591       -3.3539640928  S16       234             1.0000000000
      1530       141  LYS       HE2            -4.0437178971        1.6402326485       -5.0582571265  S16       234             1.0000000000
      1531       141  LYS       NZ             -2.3177916855        2.7710853433       -4.7927907769  S16       234             1.0000000000
      1532       141  LYS       HZ1            -1.8718245062        2.5303478945       -5.7121669899  S16       234             1.0000000000
      1533       141  LYS       HZ2            -1.5326880468        2.9591293567       -4.1305928175  S16       234             1.0000000000
      1534       141  LYS       HZ3            -2.8518127887        3.6810219414       -4.9100644126  S16       234             1.0000000000
      1535       141  LYS       QQH6           -2.6587083580        0.7565020985       -4.3035297885  S16       234             1.0000000000
      1536       142  SER       CB              2.3141064363        3.3419443660       -5.9798431484  S16       235             1.0000000000
      1537       142  SER       HB1             2.9677791525        2.6392486287       -6.5184603519  S16       235             1.0000000000
      1538       142  SER       HB2             2.8938949633        4.2574724724       -5.7674492527  S16       235             1.0000000000
      1539       142  SER       OG              1.1861685241        3.6333785452       -6.8229127704  S16       235             1.0000000000
      1540       142  SER       HG1             0.7627953278        4.4826465666       -6.5139145658  S16       235             1.0000000000
      1541       142  SER       QQH7            1.9885542258        2.8859206473       -5.0187685995  S16       235             1.0000000000
      1542       143  PNM       S1             -3.1204482205        9.5573101995       -6.2066152428  S16       523             1.0000000000
      1543       143  PNM       C2             -1.8503251262        8.3106339477       -6.8241606597  S16       523             1.0000000000
      1544       143  PNM       C3             -1.4571504591        7.5120226145       -5.5548188865  S16       523             1.0000000000
      1545       143  PNM       N4             -2.6609520280        7.3718131926       -4.7119941657  S16       523             1.0000000000
      1546       143  PNM       C5             -3.7484740229        8.4018147157       -4.9631096778  S16       523             1.0000000000
      1547       143  PNM       C6             -3.6186665750        8.8466797153       -3.4493686010  S16       523             1.0000000000
      1548       143  PNM       C7             -2.5338248459        7.7608191261       -3.3392430369  S16       523             1.0000000000
      1549       143  PNM       O8             -1.5511890221        7.6280652043       -2.5930599729  S16       523             1.0000000000
      1550       143  PNM       C9             -2.4737611015        7.3950982259       -7.8663076281  S16       523             1.0000000000
      1551       143  PNM       C10            -0.6564716927        9.0439361149       -7.4071288516  S16       523             1.0000000000
      1552       143  PNM       C11            -0.8447617326        6.1661054215       -5.8972363947  S16       523             1.0000000000
      1553       143  PNM       O12            -1.4736945682        5.1028180111       -5.7246125177  S16       523             1.0000000000
      1554       143  PNM       O13             0.4017792663        6.2030774496       -6.3785652988  S16       523             1.0000000000
      1555       143  PNM       N14            -2.9895853465       10.1343162090       -3.2697582192  S16       523             1.0000000000
      1556       143  PNM       C15            -3.5189691054       11.2475276560       -3.8082995921  S16       523             1.0000000000
      1557       143  PNM       O16            -4.6104982050       11.1900176726       -4.4646453483  S16       523             1.0000000000
      1558       143  PNM       C17            -2.7759798797       12.5417211371       -3.6131590392  S16       523             1.0000000000
      1559       143  PNM       C18            -1.7603558482       12.7632497336       -4.7049536436  S16       523             1.0000000000
      1560       143  PNM       C19            -0.4507165830       13.1439239077       -4.3812730728  S16       523             1.0000000000
      1561       143  PNM       C20             0.4872834861       13.3681749665       -5.3909006217  S16       523             1.0000000000
      1562       143  PNM       C21             0.1282938920       13.2005307635       -6.7295309141  S16       523             1.0000000000
      1563       143  PNM       C22            -1.1789077811       12.8324469621       -7.0582159307  S16       523             1.0000000000
      1564       143  PNM       C23            -2.1254363614       12.6226460385       -6.0529384401  S16       523             1.0000000000
      1565       143  PNM       H24            -0.6937340079        8.1002142391       -4.9925054966  S16       523             1.0000000000
      1566       143  PNM       H25            -0.9000410613        9.4613108165       -8.3903034773  S16       523             1.0000000000
      1567       143  PNM       H26             0.1888952006        8.3562141815       -7.5219665271  S16       523             1.0000000000
      1568       143  PNM       H27            -0.3386977530        9.8699041936       -6.7626290427  S16       523             1.0000000000
      1569       143  PNM       H28            -2.8313111650        7.9737403367       -8.7252331814  S16       523             1.0000000000
      1570       143  PNM       H29            -3.3241594728        6.8423872090       -7.4513279230  S16       523             1.0000000000
      1571       143  PNM       H30            -1.7369798003        6.6666003771       -8.2283253288  S16       523             1.0000000000
      1572       143  PNM       H31            -4.7258247017        7.9410832867       -5.2201427996  S16       523             1.0000000000
      1573       143  PNM       H32            -4.5522885977        8.7524851506       -2.8493228359  S16       523             1.0000000000
      1574       143  PNM       H33            -2.2758060669       12.5478107707       -2.6300517782  S16       523             1.0000000000
      1575       143  PNM       H34            -3.5042119232       13.3707937529       -3.6149099095  S16       523             1.0000000000
      1576       143  PNM       H35            -0.1663945085       13.2759915318       -3.3297698640  S16       523             1.0000000000
      1577       143  PNM       H36             1.5076976811       13.6720773531       -5.1289747962  S16       523             1.0000000000
      1578       143  PNM       H37             0.8688205951       13.3683211894       -7.5208145987  S16       523             1.0000000000
      1579       143  PNM       H38            -1.4659162190       12.7099247654       -8.1105994178  S16       523             1.0000000000
      1580       143  PNM       H39            -3.1597219977       12.3642114806       -6.3125618338  S16       523             1.0000000000
      1581       143  PNM       H40            -2.0914770302       10.1687654977       -2.7484752402  S16       523             1.0000000000
      1582       144  TIP3      OH2            -4.4913243961        8.0192043445       -0.5715133706  S16       290             1.0000000000
      1583       144  TIP3      H1             -5.9181870930        7.6859439308       -0.2955669344  S16       290             1.0000000000
      1584       144  TIP3      H2             -3.9264650490        8.6089401720        0.0156837503  S16       290             1.0000000000
      1585       145  SER       CB             -2.9894511269        5.1476124714       -2.2864635504  S17       70              1.0000000000
      1586       145  SER       HB1            -3.4832764182        4.2662468868       -2.7435854340  S17       70              1.0000000000
      1587       145  SER       HB2            -2.0016510285        5.2907727515       -2.7546439606  S17       70              1.0000000000
      1588       145  SER       OG             -3.8159753272        6.3041551930       -2.5180617509  S17       70              1.0000000000
      1589       145  SER       HG1            -3.9717218438        7.3946422782       -1.1410268321  S17       70              1.0000000000
      1590       145  SER       QQH1           -2.8586260786        4.9665737897       -1.1965278518  S17       70              1.0000000000
      1591       146  LYS       CD             -6.4456254692        3.5420244502       -2.0532969473  S17       73              1.0000000000
      1592       146  LYS       HD1            -7.1179596109        3.0339074222       -2.7499403890  S17       73              1.0000000000
      1593       146  LYS       HD2            -5.4283468140        3.4614825615       -2.4575115375  S17       73              1.0000000000
      1594       146  LYS       QQH2           -6.4933669087        3.0250411935       -1.0861507786  S17       73              1.0000000000
      1595       146  LYS       CE             -6.8447539889        5.0001571884       -1.9302229827  S17       73              1.0000000000
      1596       146  LYS       HE1            -6.5491533656        5.4148588534       -0.9490319056  S17       73              1.0000000000
      1597       146  LYS       HE2            -7.9452093591        5.1032093646       -2.0074785393  S17       73              1.0000000000
      1598       146  LYS       NZ             -6.2142127392        5.8094940152       -2.9625345636  S17       73              1.0000000000
      1599       146  LYS       HZ1            -6.3404452758        5.4206564403       -3.9143779473  S17       73              1.0000000000
      1600       146  LYS       HZ2            -4.9993252387        5.9963573968       -2.7626407258  S17       73              1.0000000000
      1601       146  LYS       HZ3            -6.6193896422        6.7713886609       -2.9719071555  S17       73              1.0000000000
      1602       147  SER       CB             -4.5908939494        4.5245489000       -6.3864155394  S17       130             1.0000000000
      1603       147  SER       HB1            -4.6072240124        5.4450098667       -6.9858890477  S17       130             1.0000000000
      1604       147  SER       HB2            -3.8553272975        3.8305317693       -6.8325798235  S17       130             1.0000000000
      1605       147  SER       OG             -4.1902464011        4.8159894959       -5.0223759282  S17       130             1.0000000000
      1606       147  SER       HG1            -3.5498303784        5.5840318868       -5.0306784733  S17       130             1.0000000000
      1607       147  SER       QQH3           -5.5841882519        4.0497997355       -6.3824812753  S17       130             1.0000000000
      1608       148  GLU       CB             -9.8764047938        9.4265519753        0.7732061517  S17       166             1.0000000000
      1609       148  GLU       HB1            -9.6011770838       10.0480072694       -0.0894353556  S17       166             1.0000000000
      1610       148  GLU       HB2           -10.9249338115        9.1468497431        0.6592951334  S17       166             1.0000000000
      1611       148  GLU       QQH4           -9.7445633378        9.9756800215        1.7112532047  S17       166             1.0000000000
      1612       148  GLU       CG             -9.0181775527        8.1800528997        0.7395630268  S17       166             1.0000000000
      1613       148  GLU       HG1            -9.4373636666        7.4709158894        0.0115919564  S17       166             1.0000000000
      1614       148  GLU       HG2            -9.0223045390        7.6592092040        1.7126297477  S17       166             1.0000000000
      1615       148  GLU       CD             -7.6030561763        8.4666632860        0.3350194749  S17       166             1.0000000000
      1616       148  GLU       OE1            -7.0940802375        9.5877863831        0.3322697989  S17       166             1.0000000000
      1617       148  GLU       OE2            -6.8949652641        7.3889141005       -0.0571389121  S17       166             1.0000000000
      1618       149  ASN       CB             -2.7205968239       12.1343469728        1.2537559286  S17       170             1.0000000000
      1619       149  ASN       HB1            -1.7681816024       12.0795210576        0.7134198010  S17       170             1.0000000000
      1620       149  ASN       HB2            -3.2260567791       13.0687019847        0.9865163618  S17       170             1.0000000000
      1621       149  ASN       QQH5           -2.5440203761       12.1003990338        2.3353049563  S17       170             1.0000000000
      1622       149  ASN       CG             -3.5689732208       10.9573550524        0.8417083882  S17       170             1.0000000000
      1623       149  ASN       OD1            -3.1474736827        9.7759616550        0.9450651561  S17       170             1.0000000000
      1624       149  ASN       ND2            -4.7911811363       11.2220902723        0.3424521604  S17       170             1.0000000000
      1625       149  ASN       HD21           -5.4240348128       10.4457114189        0.0785920405  S17       170             1.0000000000
      1626       149  ASN       HD22           -5.0590284326       12.1879972290        0.0970399753  S17       170             1.0000000000
      1627       150  LYS       CE             -3.2092640151        1.7068147678       -4.3477738434  S17       234             1.0000000000
      1628       150  LYS       HE1            -3.6072147331        1.9441216792       -3.3539067310  S17       234             1.0000000000
      1629       150  LYS       HE2            -4.0444309222        1.6420293546       -5.0580756893  S17       234             1.0000000000
      1630       150  LYS       NZ             -2.3181140359        2.7723377146       -4.7934134473  S17       234             1.0000000000
      1631       150  LYS       HZ1            -1.8721186626        2.5315511537       -5.7128440254  S17       234             1.0000000000
      1632       150  LYS       HZ2            -1.5328024434        2.9605837324       -4.1314673530  S17       234             1.0000000000
      1633       150  LYS       HZ3            -2.8524322397        3.6816912332       -4.9108370613  S17       234             1.0000000000
      1634       150  LYS       QQH6           -2.6592372998        0.7578341767       -4.3043035724  S17       234             1.0000000000
      1635       151  SER       CB              2.3135877070        3.3427017391       -5.9800357054  S17       235             1.0000000000
      1636       151  SER       HB1             2.9675524908        2.6404325328       -6.5188256409  S17       235             1.0000000000
      1637       151  SER       HB2             2.8929937577        4.2583905523       -5.7673485511  S17       235             1.0000000000
      1638       151  SER       OG              1.1856202133        3.6339760274       -6.8231347069  S17       235             1.0000000000
      1639       151  SER       HG1             0.7616951666        4.4826657598       -6.5134493159  S17       235             1.0000000000
      1640       151  SER       QQH7            1.9880799561        2.8862517317       -5.0191602506  S17       235             1.0000000000
      1641       152  PNM       S1             -3.1245024764        9.5483961361       -6.2089056691  S17       523             1.0000000000
      1642       152  PNM       C2             -1.8509931747        8.3042874411       -6.8235543339  S17       523             1.0000000000
      1643       152  PNM       C3             -1.4609162894        7.5054402460       -5.5537876036  S17       523             1.0000000000
      1644       152  PNM       N4             -2.6666100459        7.3613292168       -4.7149947384  S17       523             1.0000000000
      1645       152  PNM       C5             -3.7526642252        8.3931305444       -4.9656333901  S17       523             1.0000000000
      1646       152  PNM       C6             -3.6214726424        8.8384834489       -3.4524289228  S17       523             1.0000000000
      1647       152  PNM       C7             -2.5391588692        7.7511954880       -3.3409539872  S17       523             1.0000000000
      1648       152  PNM       O8             -1.5514290230        7.6268309900       -2.5987968212  S17       523             1.0000000000
      1649       152  PNM       C9             -2.4701402477        7.3893500113       -7.8687858730  S17       523             1.0000000000
      1650       152  PNM       C10            -0.6557470708        9.0391395149       -7.4016071581  S17       523             1.0000000000
      1651       152  PNM       C11            -0.8442295753        6.1619311016       -5.8962443793  S17       523             1.0000000000
      1652       152  PNM       O12            -1.4696139826        5.0960650890       -5.7247043222  S17       523             1.0000000000
      1653       152  PNM       O13             0.4021026291        6.2032253575       -6.3773757297  S17       523             1.0000000000
      1654       152  PNM       N14            -2.9862136556       10.1227205635       -3.2736183014  S17       523             1.0000000000
      1655       152  PNM       C15            -3.5162021252       11.2386707897       -3.8049649480  S17       523             1.0000000000
      1656       152  PNM       O16            -4.6114300979       11.1846406079       -4.4555380723  S17       523             1.0000000000
      1657       152  PNM       C17            -2.7708262106       12.5309970915       -3.6079206648  S17       523             1.0000000000
      1658       152  PNM       C18            -1.7582842107       12.7563184195       -4.7017539549  S17       523             1.0000000000
      1659       152  PNM       C19            -0.4492369045       13.1408274542       -4.3801461561  S17       523             1.0000000000
      1660       152  PNM       C20             0.4861707591       13.3692381935       -5.3912120208  S17       523             1.0000000000
      1661       152  PNM       C21             0.1251219527       13.2022466625       -6.7293685710  S17       523             1.0000000000
      1662       152  PNM       C22            -1.1815813995       12.8306156071       -7.0560143056  S17       523             1.0000000000
      1663       152  PNM       C23            -2.1255356418       12.6164596546       -6.0492103691  S17       523             1.0000000000
      1664       152  PNM       H24            -0.7005652253        8.0946954969       -4.9882893275  S17       523             1.0000000000
      1665       152  PNM       H25            -0.8952342612        9.4551134942       -8.3863628955  S17       523             1.0000000000
      1666       152  PNM       H26             0.1912870557        8.3526397323       -7.5115627131  S17       523             1.0000000000
      1667       152  PNM       H27            -0.3426636226        9.8663957460       -6.7565162034  S17       523             1.0000000000
      1668       152  PNM       H28            -2.8250060399        7.9687468181       -8.7283113843  S17       523             1.0000000000
      1669       152  PNM       H29            -3.3217670025        6.8357323892       -7.4575238163  S17       523             1.0000000000
      1670       152  PNM       H30            -1.7316854312        6.6616689696       -8.2289859674  S17       523             1.0000000000
      1671       152  PNM       H31            -4.7308393178        7.9338252196       -5.2222145708  S17       523             1.0000000000
      1672       152  PNM       H32            -4.5553037901        8.7490778956       -2.8520606157  S17       523             1.0000000000
      1673       152  PNM       H33            -2.2675419958       12.5327138997       -2.6263622197  S17       523             1.0000000000
      1674       152  PNM       H34            -3.4981465789       13.3608955882       -3.6038908629  S17       523             1.0000000000
      1675       152  PNM       H35            -0.1633024497       13.2723749537       -3.3290253052  S17       523             1.0000000000
      1676       152  PNM       H36             1.5061822208       13.6758162533       -5.1308043829  S17       523             1.0000000000
      1677       152  PNM       H37             0.8636526401       13.3732609692       -7.5218175811  S17       523             1.0000000000
      1678       152  PNM       H38            -1.4701966503       12.7087019541       -8.1080377059  S17       523             1.0000000000
      1679       152  PNM       H39            -3.1594638806       12.3550715249       -6.3072691537  S17       523             1.0000000000
      1680       152  PNM       H40            -2.0867026296       10.1531603353       -2.7544497614  S17       523             1.0000000000
      1681       153  TIP3      OH2            -4.4849695754        8.0229532615       -0.5645525221  S17       290             1.0000000000
      1682       153  TIP3      H1             -5.9203142598        7.6856265411       -0.2767561117  S17       290             1.0000000000
      1683       153  TIP3      H2             -3.9204055441        8.6119510643        0.0223412516  S17       290             1.0000000000
      1684       154  SER       CB             -2.9777035622        5.1506163296       -2.2897067054  S18       70              1.0000000000
      1685       154  SER       HB1            -3.4699295173        4.2690679331       -2.7486136971  S18       70              1.0000000000
      1686       154  SER       HB2            -1.9891034707        5.2951488096       -2.7554635729  S18       70              1.0000000000
      1687       154  SER       OG             -3.8063164975        6.3056018534       -2.5213109233  S18       70              1.0000000000
      1688       154  SER       HG1            -3.9639481469        7.4020040107       -1.1356153162  S18       70              1.0000000000
      1689       154  SER       QQH1           -2.8489290129        4.9693158979       -1.1995926686  S18       70              1.0000000000
      1690       155  LYS       CD             -6.4349571236        3.5442101995       -2.0594592875  S18       73              1.0000000000
      1691       155  LYS       HD1            -7.1145735788        3.0418597496       -2.7533275977  S18       73              1.0000000000
      1692       155  LYS       HD2            -5.4198592779        3.4542405365       -2.4670424811  S18       73              1.0000000000
      1693       155  LYS       QQH2           -6.4840427694        3.0289177344       -1.0916441920  S18       73              1.0000000000
      1694       155  LYS       CE             -6.8202791074        5.0057969932       -1.9358574059  S18       73              1.0000000000
      1695       155  LYS       HE1            -6.5039710202        5.4224222056       -0.9619688962  S18       73              1.0000000000
      1696       155  LYS       HE2            -7.9209335640        5.1177084617       -1.9941199385  S18       73              1.0000000000
      1697       155  LYS       NZ             -6.2012122499        5.8068902736       -2.9820807118  S18       73              1.0000000000
      1698       155  LYS       HZ1            -6.3305634580        5.4082551403       -3.9293458184  S18       73              1.0000000000
      1699       155  LYS       HZ2            -4.9960003844        5.9954146806       -2.7838009731  S18       73              1.0000000000
      1700       155  LYS       HZ3            -6.6098755757        6.7673801870       -2.9965618619  S18       73              1.0000000000
      1701       156  SER       CB             -4.5933357833        4.5233949226       -6.3860435901  S18       130             1.0000000000
      1702       156  SER       HB1            -4.6071567729        5.4446223758       -6.9844301333  S18       130             1.0000000000
      1703       156  SER       HB2            -3.8565143975        3.8297124645       -6.8305336891  S18       130             1.0000000000
      1704       156  SER       OG             -4.1974093655        4.8130501291       -5.0203398489  S18       130             1.0000000000
      1705       156  SER       HG1            -3.5496990632        5.5746482344       -5.0293528639  S18       130             1.0000000000
      1706       156  SER       QQH3           -5.5868224115        4.0491034012       -6.3860197958  S18       130             1.0000000000
      1707       157  GLU       CB             -9.8791119840        9.4297846865        0.7737186761  S18       166             1.0000000000
      1708       157  GLU       HB1            -9.6023759021       10.0510903919       -0.0886059999  S18       166             1.0000000000
      1709       157  GLU       HB2           -10.9277655208        9.1510524773        0.6584993016  S18       166             1.0000000000
      1710       157  GLU       QQH4           -9.7479596025        9.9786284247        1.7120656057  S18       166             1.0000000000
      1711       157  GLU       CG             -9.0220730651        8.1825497021        0.7411064137  S18       166             1.0000000000
      1712       157  GLU       HG1            -9.4380466660        7.4763551287        0.0082873447  S18       166             1.0000000000
      1713       157  GLU       HG2            -9.0325460504        7.6585033414        1.7124035584  S18       166             1.0000000000
      1714       157  GLU       CD             -7.6043448386        8.4683263860        0.3450536829  S18       166             1.0000000000
      1715       157  GLU       OE1            -7.0951489514        9.5890022453        0.3403892818  S18       166             1.0000000000
      1716       157  GLU       OE2            -6.8934906635        7.3884094122       -0.0388035297  S18       166             1.0000000000
      1717       158  ASN       CB             -2.7206800231       12.1394164627        1.2546026159  S18       170             1.0000000000
      1718       158  ASN       HB1            -1.7688147201       12.0869613493        0.7129732230  S18       170             1.0000000000
      1719       158  ASN       HB2            -3.2281130545       13.0733140796        0.9892431764  S18       170             1.0000000000
      1720       158  ASN       QQH5           -2.5423491348       12.1043773207        2.3358377114  S18       170             1.0000000000
      1721       158  ASN       CG             -3.5667474533       10.9610497253        0.8423900811  S18       170             1.0000000000
      1722       158  ASN       OD1            -3.1454171102        9.7803916476        0.9533632379  S18       170             1.0000000000
      1723       158  ASN       ND2            -4.7863559906       11.2232629702        0.3353767000  S18       170             1.0000000000
      1724       158  ASN       HD21           -5.4178320535       10.4456742479        0.0724631549  S18       170             1.0000000000
      1725       158  ASN       HD22           -5.0534256331       12.1881336564        0.0846142978  S18       170             1.0000000000
      1726       159  LYS       CE             -3.2095468664        1.7086008405       -4.3482156438  S18       234             1.0000000000
      1727       159  LYS       HE1            -3.6067692619        1.9458059347       -3.3539886307  S18       234             1.0000000000
      1728       159  LYS       HE2            -4.0451693733        1.6441105584       -5.0580344941  S18       234             1.0000000000
      1729       159  LYS       NZ             -2.3184984956        2.7739314189       -4.7941828285  S18       234             1.0000000000
      1730       159  LYS       HZ1            -1.8725694580        2.5332213655       -5.7137199349  S18       234             1.0000000000
      1731       159  LYS       HZ2            -1.5328527545        2.9623120739       -4.1326300358  S18       234             1.0000000000
      1732       159  LYS       HZ3            -2.8527133158        3.6826333634       -4.9116479368  S18       234             1.0000000000
      1733       159  LYS       QQH6           -2.6597023410        0.7595279170       -4.3052843238  S18       234             1.0000000000
      1734       160  SER       CB              2.3129543421        3.3435552596       -5.9802072373  S18       235             1.0000000000
      1735       160  SER       HB1             2.9671551033        2.6417018178       -6.5192405985  S18       235             1.0000000000
      1736       160  SER       HB2             2.8920326750        4.2593551678       -5.7671981509  S18       235             1.0000000000
      1737       160  SER       OG              1.1849348945        3.6347970336       -6.8232803759  S18       235             1.0000000000
      1738       160  SER       HG1             0.7605520179        4.4830010504       -6.5129323245  S18       235             1.0000000000
      1739       160  SER       QQH7            1.9874935500        2.8866538576       -5.0195322997  S18       235             1.0000000000
      1740       161  PNM       S1             -3.1285031592        9.5393872206       -6.2113421061  S18       523             1.0000000000
      1741       161  PNM       C2             -1.8517756083        8.2976972139       -6.8225410834  S18       523             1.0000000000
      1742       161  PNM       C3             -1.4654930207        7.4984679012       -5.5521096246  S18       523             1.0000000000
      1743       161  PNM       N4             -2.6736565278        7.3493530199       -4.7184340269  S18       523             1.0000000000
      1744       161  PNM       C5             -3.7569768425        8.3840807716       -4.9682144855  S18       523             1.0000000000
      1745       161  PNM       C6             -3.6246185006        8.8296987556       -3.4559009156  S18       523             1.0000000000
      1746       161  PNM       C7             -2.5467242436        7.7390016995       -3.3417887319  S18       523             1.0000000000
      1747       161  PNM       O8             -1.5520316674        7.6255861842       -2.6049352885  S18       523             1.0000000000
      1748       161  PNM       C9             -2.4664350878        7.3837096546       -7.8713096614  S18       523             1.0000000000
      1749       161  PNM       C10            -0.6549884024        9.0340439802       -7.3954354712  S18       523             1.0000000000
      1750       161  PNM       C11            -0.8437376789        6.1578606801       -5.8948993417  S18       523             1.0000000000
      1751       161  PNM       O12            -1.4650076126        5.0889362760       -5.7247351749  S18       523             1.0000000000
      1752       161  PNM       O13             0.4022698454        6.2038646143       -6.3761736238  S18       523             1.0000000000
      1753       161  PNM       N14            -2.9822125094       10.1100199577       -3.2780452717  S18       523             1.0000000000
      1754       161  PNM       C15            -3.5128076048       11.2289192791       -3.8015428872  S18       523             1.0000000000
      1755       161  PNM       O16            -4.6121895676       11.1788554475       -4.4457390054  S18       523             1.0000000000
      1756       161  PNM       C17            -2.7653321975       12.5195550587       -3.6026174614  S18       523             1.0000000000
      1757       161  PNM       C18            -1.7561050366       12.7492028918       -4.6985456268  S18       523             1.0000000000
      1758       161  PNM       C19            -0.4476947837       13.1376643920       -4.3790421116  S18       523             1.0000000000
      1759       161  PNM       C20             0.4850583847       13.3703397534       -5.3915470896  S18       523             1.0000000000
      1760       161  PNM       C21             0.1219255538       13.2040371188       -6.7292227003  S18       523             1.0000000000
      1761       161  PNM       C22            -1.1842719940       12.8288451754       -7.0538027463  S18       523             1.0000000000
      1762       161  PNM       C23            -2.1255818273       12.6101959287       -6.0454629020  S18       523             1.0000000000
      1763       161  PNM       H24            -0.7090019281        8.0889785804       -4.9825058026  S18       523             1.0000000000
      1764       161  PNM       H25            -0.8901910434        9.4485504286       -8.3818601129  S18       523             1.0000000000
      1765       161  PNM       H26             0.1937085965        8.3487786705       -7.5002491344  S18       523             1.0000000000
      1766       161  PNM       H27            -0.3467395406        9.8626228080       -6.7497878952  S18       523             1.0000000000
      1767       161  PNM       H28            -2.8182524667        7.9642037720       -8.7313709294  S18       523             1.0000000000
      1768       161  PNM       H29            -3.3194923627        6.8291626247       -7.4642462701  S18       523             1.0000000000
      1769       161  PNM       H30            -1.7263460272        6.6568504307       -8.2297376071  S18       523             1.0000000000
      1770       161  PNM       H31            -4.7363282749        7.9271930256       -5.2244334282  S18       523             1.0000000000
      1771       161  PNM       H32            -4.5593245350        8.7467669197       -2.8561298954  S18       523             1.0000000000
      1772       161  PNM       H33            -2.2587835386       12.5168650702       -2.6227673755  S18       523             1.0000000000
      1773       161  PNM       H34            -3.4920909213       13.3500221213       -3.5924980577  S18       523             1.0000000000
      1774       161  PNM       H35            -0.1601105058       13.2686077489       -3.3283122451  S18       523             1.0000000000
      1775       161  PNM       H36             1.5046440426       13.6796025777       -5.1326545218  S18       523             1.0000000000
      1776       161  PNM       H37             0.8584406184       13.3782729132       -7.5228439315  S18       523             1.0000000000
      1777       161  PNM       H38            -1.4745377488       12.7075559510       -8.1054575566  S18       523             1.0000000000
      1778       161  PNM       H39            -3.1591155999       12.3456888723       -6.3019101207  S18       523             1.0000000000
      1779       161  PNM       H40            -2.0809744183       10.1356050044       -2.7615173177  S18       523             1.0000000000
      1780       162  TIP3      OH2            -4.4789355818        8.0259118946       -0.5564837101  S18       290             1.0000000000
      1781       162  TIP3      H1             -5.9208703290        7.6856981253       -0.2592004165  S18       290             1.0000000000
      1782       162  TIP3      H2             -3.9146622818        8.6160573590        0.0301291313  S18       290             1.0000000000
      1783       163  SER       CB             -2.9643914639        5.1554967266       -2.2934318466  S19       70              1.0000000000
      1784       163  SER       HB1            -3.4560706298        4.2743975916       -2.7541276021  S19       70              1.0000000000
      1785       163  SER       HB2            -1.9746860340        5.2998961105       -2.7560521829  S19       70              1.0000000000
      1786       163  SER       OG             -3.7940949177        6.3101449609       -2.5265569613  S19       70              1.0000000000
      1787       163  SER       HG1            -3.9556625358        7.4115740280       -1.1304563677  S19       70              1.0000000000
      1788       163  SER       QQH1           -2.8390309264        4.9745590265       -1.2029940363  S19       70              1.0000000000
      1789       164  LYS       CD             -6.4248362995        3.5468244341       -2.0655074422  S19       73              1.0000000000
      1790       164  LYS       HD1            -7.1117973834        3.0503681186       -2.7564913133  S19       73              1.0000000000
      1791       164  LYS       HD2            -5.4120491789        3.4474929141       -2.4765928689  S19       73              1.0000000000
      1792       164  LYS       QQH2           -6.4750055071        3.0333923664       -1.0969849144  S19       73              1.0000000000
      1793       164  LYS       CE             -6.7963414079        5.0117475570       -1.9411748261  S19       73              1.0000000000
      1794       164  LYS       HE1            -6.4585490992        5.4304337519       -0.9754897424  S19       73              1.0000000000
      1795       164  LYS       HE2            -7.8965537787        5.1330496118       -1.9803284300  S19       73              1.0000000000
      1796       164  LYS       NZ             -6.1900390585        5.8056739223       -3.0013601473  S19       73              1.0000000000
      1797       164  LYS       HZ1            -6.3244044780        5.3989749573       -3.9445802283  S19       73              1.0000000000
      1798       164  LYS       HZ2            -4.9987658805        5.9947692070       -2.8085054701  S19       73              1.0000000000
      1799       164  LYS       HZ3            -6.6024496628        6.7648385337       -3.0191005942  S19       73              1.0000000000
      1800       165  SER       CB             -4.5956101056        4.5230712902       -6.3852320516  S19       130             1.0000000000
      1801       165  SER       HB1            -4.6071980841        5.4449805021       -6.9826762202  S19       130             1.0000000000
      1802       165  SER       HB2            -3.8572860241        3.8298204699       -6.8278072981  S19       130             1.0000000000
      1803       165  SER       OG             -4.2046966673        4.8113391433       -5.0178774514  S19       130             1.0000000000
      1804       165  SER       HG1            -3.5476399783        5.5645490865       -5.0282896739  S19       130             1.0000000000
      1805       165  SER       QQH3           -5.5891693581        4.0489458382       -6.3890356165  S19       130             1.0000000000
      1806       166  GLU       CB             -9.8813158589        9.4326177592        0.7741374319  S19       166             1.0000000000
      1807       166  GLU       HB1            -9.6031608425       10.0538685975       -0.0878141144  S19       166             1.0000000000
      1808       166  GLU       HB2           -10.9300591041        9.1546944585        0.6576701246  S19       166             1.0000000000
      1809       166  GLU       QQH4           -9.7508430764        9.9810631470        1.7128256235  S19       166             1.0000000000
      1810       166  GLU       CG             -9.0253328658        8.1846538563        0.7424185980  S19       166             1.0000000000
      1811       166  GLU       HG1            -9.4384781182        7.4810717890        0.0053844896  S19       166             1.0000000000
      1812       166  GLU       HG2            -9.0414097626        7.6578295788        1.7121359501  S19       166             1.0000000000
      1813       166  GLU       CD             -7.6053159835        8.4695785010        0.3538171221  S19       166             1.0000000000
      1814       166  GLU       OE1            -7.0958668070        9.5896651855        0.3479004759  S19       166             1.0000000000
      1815       166  GLU       OE2            -6.8919456739        7.3877021358       -0.0234396368  S19       166             1.0000000000
      1816       167  ASN       CB             -2.7208057974       12.1440806919        1.2553890665  S19       170             1.0000000000
      1817       167  ASN       HB1            -1.7694678121       12.0936631045        0.7125684538  S19       170             1.0000000000
      1818       167  ASN       HB2            -3.2299434745       13.0775794805        0.9917501506  S19       170             1.0000000000
      1819       167  ASN       QQH5           -2.5408515846       12.1080469956        2.3363004379  S19       170             1.0000000000
      1820       167  ASN       CG             -3.5649860768       10.9646465252        0.8430795003  S19       170             1.0000000000
      1821       167  ASN       OD1            -3.1442710487        9.7845615635        0.9613841258  S19       170             1.0000000000
      1822       167  ASN       ND2            -4.7819994363       11.2247361093        0.3287191138  S19       170             1.0000000000
      1823       167  ASN       HD21           -5.4121022601       10.4461268419        0.0662401456  S19       170             1.0000000000
      1824       167  ASN       HD22           -5.0479280877       12.1886874846        0.0726439641  S19       170             1.0000000000
      1825       168  LYS       CE             -3.2098405994        1.7107206269       -4.3488096782  S19       234             1.0000000000
      1826       168  LYS       HE1            -3.6063242447        1.9477321538       -3.3541988913  S19       234             1.0000000000
      1827       168  LYS       HE2            -4.0459471048        1.6464492762       -5.0581118241  S19       234             1.0000000000
      1828       168  LYS       NZ             -2.3190316084        2.7759866850       -4.7950946100  S19       234             1.0000000000
      1829       168  LYS       HZ1            -1.8732435063        2.5355471494       -5.7148467700  S19       234             1.0000000000
      1830       168  LYS       HZ2            -1.5328983299        2.9644714487       -4.1340814669  S19       234             1.0000000000
      1831       168  LYS       HZ3            -2.8528253234        3.6841558072       -4.9123383671  S19       234             1.0000000000
      1832       168  LYS       QQH6           -2.6600181683        0.7616415834       -4.3064627512  S19       234             1.0000000000
      1833       169  SER       CB              2.3122291600        3.3444840430       -5.9803572492  S19       235             1.0000000000
      1834       169  SER       HB1             2.9666001943        2.6430118133       -6.5196994953  S19       235             1.0000000000
      1835       169  SER       HB2             2.8910616879        4.2603199454       -5.7669940806  S19       235             1.0000000000
      1836       169  SER       OG              1.1841340615        3.6358442221       -6.8233414166  S19       235             1.0000000000
      1837       169  SER       HG1             0.7594553750        4.4837243396       -6.5123835266  S19       235             1.0000000000
      1838       169  SER       QQH7            1.9868388258        2.8871258352       -5.0198756834  S19       235             1.0000000000
      1839       170  PNM       S1             -3.1324139166        9.5303191318       -6.2136145354  S19       523             1.0000000000
      1840       170  PNM       C2             -1.8526686243        8.2910412983       -6.8210712692  S19       523             1.0000000000
      1841       170  PNM       C3             -1.4710546003        7.4912075800       -5.5496497514  S19       523             1.0000000000
      1842       170  PNM       N4             -2.6824773421        7.3356284575       -4.7224595827  S19       523             1.0000000000
      1843       170  PNM       C5             -3.7612306220        8.3748599597       -4.9707437621  S19       523             1.0000000000
      1844       170  PNM       C6             -3.6280944753        8.8203892582       -3.4597583089  S19       523             1.0000000000
      1845       170  PNM       C7             -2.5576279074        7.7229449740       -3.3407605855  S19       523             1.0000000000
      1846       170  PNM       O8             -1.5531639943        7.6242843982       -2.6111875430  S19       523             1.0000000000
      1847       170  PNM       C9             -2.4627498973        7.3784050419       -7.8738227747  S19       523             1.0000000000
      1848       170  PNM       C10            -0.6541990951        9.0287442249       -7.3887155109  S19       523             1.0000000000
      1849       170  PNM       C11            -0.8433219708        6.1540686923       -5.8931856827  S19       523             1.0000000000
      1850       170  PNM       O12            -1.4598427148        5.0815301802       -5.7247716266  S19       523             1.0000000000
      1851       170  PNM       O13             0.4022749578        6.2050606796       -6.3750238371  S19       523             1.0000000000
      1852       170  PNM       N14            -2.9776184684       10.0963168923       -3.2829864493  S19       523             1.0000000000
      1853       170  PNM       C15            -3.5087577003       11.2183008110       -3.7981033362  S19       523             1.0000000000
      1854       170  PNM       O16            -4.6127606543       11.1727889928       -4.4354483373  S19       523             1.0000000000
      1855       170  PNM       C17            -2.7596193490       12.5075804524       -3.5974094421  S19       523             1.0000000000
      1856       170  PNM       C18            -1.7539001575       12.7421084995       -4.6954376965  S19       523             1.0000000000
      1857       170  PNM       C19            -0.4461650217       13.1345538859       -4.3780007843  S19       523             1.0000000000
      1858       170  PNM       C20             0.4839724324       13.3714582858       -5.3918857364  S19       523             1.0000000000
      1859       170  PNM       C21             0.1188158018       13.2058472762       -6.7290915814  S19       523             1.0000000000
      1860       170  PNM       C22            -1.1868868873       12.8272131802       -7.0516558634  S19       523             1.0000000000
      1861       170  PNM       C23            -2.1255767817       12.6040764582       -6.0418314077  S19       523             1.0000000000
      1862       170  PNM       H24            -0.7194052414        8.0831615531       -4.9749050594  S19       523             1.0000000000
      1863       170  PNM       H25            -0.8850318412        9.4417756997       -8.3768185985  S19       523             1.0000000000
      1864       170  PNM       H26             0.1961407790        8.3447254701       -7.4883290559  S19       523             1.0000000000
      1865       170  PNM       H27            -0.3507416486        9.8586612492       -6.7426159425  S19       523             1.0000000000
      1866       170  PNM       H28            -2.8112247187        7.9603771759       -8.7342763294  S19       523             1.0000000000
      1867       170  PNM       H29            -3.3174080216        6.8229601806       -7.4713448992  S19       523             1.0000000000
      1868       170  PNM       H30            -1.7211106544        6.6523294746       -8.2306106076  S19       523             1.0000000000
      1869       170  PNM       H31            -4.7424415629        7.9217622542       -5.2268171897  S19       523             1.0000000000
      1870       170  PNM       H32            -4.5646998026        8.7462604476       -2.8620076690  S19       523             1.0000000000
      1871       170  PNM       H33            -2.2497089949       12.5007912911       -2.6193495553  S19       523             1.0000000000
      1872       170  PNM       H34            -3.4862086389       13.3382354884       -3.5811497801  S19       523             1.0000000000
      1873       170  PNM       H35            -0.1569368129       13.2647958253       -3.3276531021  S19       523             1.0000000000
      1874       170  PNM       H36             1.5031404158       13.6832895516       -5.1344455100  S19       523             1.0000000000
      1875       170  PNM       H37             0.8533861784       13.3831680873       -7.5238320629  S19       523             1.0000000000
      1876       170  PNM       H38            -1.4787391200       12.7065169298       -8.1029516720  S19       523             1.0000000000
      1877       170  PNM       H39            -3.1586607028       12.3363330784       -6.2967072785  S19       523             1.0000000000
      1878       170  PNM       H40            -2.0742299224       10.1160675064       -2.7698315461  S19       523             1.0000000000
      1879       171  TIP3      OH2            -4.4736042998        8.0283203758       -0.5474996267  S19       290             1.0000000000
      1880       171  TIP3      H1             -5.9204943133        7.6856407661       -0.2429772831  S19       290             1.0000000000
      1881       171  TIP3      H2             -3.9104023980        8.6211567390        0.0384368203  S19       290             1.0000000000
      1882       172  SER       CB             -2.9495981839        5.1622930723       -2.2976035486  S20       70              1.0000000000
      1883       172  SER       HB1            -3.4436047321        4.2831446272       -2.7597753076  S20       70              1.0000000000
      1884       172  SER       HB2            -1.9583819944        5.3036663388       -2.7563517204  S20       70              1.0000000000
      1885       172  SER       OG             -3.7770215569        6.3197039870       -2.5342974816  S20       70              1.0000000000
      1886       172  SER       HG1            -3.9454204500        7.4237239508       -1.1259938430  S20       70              1.0000000000
      1887       172  SER       QQH1           -2.8297655959        4.9828565849       -1.2067073645  S20       70              1.0000000000
      1888       173  LYS       CD             -6.4157463294        3.5496100982       -2.0711559969  S20       73              1.0000000000
      1889       173  LYS       HD1            -7.1098210692        3.0588530041       -2.7591788842  S20       73              1.0000000000
      1890       173  LYS       HD2            -5.4052904103        3.4413980669       -2.4856914469  S20       73              1.0000000000
      1891       173  LYS       QQH2           -6.4668361480        3.0382186027       -1.1019185472  S20       73              1.0000000000
      1892       173  LYS       CE             -6.7740274532        5.0176057531       -1.9459453957  S20       73              1.0000000000
      1893       173  LYS       HE1            -6.4147732090        5.4387761306       -0.9892398235  S20       73              1.0000000000
      1894       173  LYS       HE2            -7.8731685903        5.1483104544       -1.9662480629  S20       73              1.0000000000
      1895       173  LYS       NZ             -6.1819473988        5.8055572321       -3.0201832723  S20       73              1.0000000000
      1896       173  LYS       HZ1            -6.3245257579        5.3928965104       -3.9598982895  S20       73              1.0000000000
      1897       173  LYS       HZ2            -5.0103089771        5.9933808234       -2.8386069051  S20       73              1.0000000000
      1898       173  LYS       HZ3            -6.5973173081        6.7640351951       -3.0386589390  S20       73              1.0000000000
      1899       174  SER       CB             -4.5974738289        4.5237760832       -6.3839412766  S20       130             1.0000000000
      1900       174  SER       HB1            -4.6072080790        5.4460612497       -6.9808631467  S20       130             1.0000000000
      1901       174  SER       HB2            -3.8575193846        3.8309617201       -6.8242738258  S20       130             1.0000000000
      1902       174  SER       OG             -4.2114398634        4.8115729398       -5.0150145720  S20       130             1.0000000000
      1903       174  SER       HG1            -3.5436975491        5.5552878657       -5.0282449978  S20       130             1.0000000000
      1904       174  SER       QQH3           -5.5910199097        4.0495601919       -6.3909859473  S20       130             1.0000000000
      1905       175  GLU       CB             -9.8830543263        9.4349844736        0.7744793302  S20       166             1.0000000000
      1906       175  GLU       HB1            -9.6036327900       10.0562298468       -0.0871051854  S20       166             1.0000000000
      1907       175  GLU       HB2           -10.9318522283        9.1577013807        0.6568957755  S20       166             1.0000000000
      1908       175  GLU       QQH4           -9.7532112004        9.9829514697        1.7135334641  S20       166             1.0000000000
      1909       175  GLU       CG             -9.0279734833        8.1863485148        0.7435071412  S20       166             1.0000000000
      1910       175  GLU       HG1            -9.4387526052        7.4849235781        0.0030359659  S20       166             1.0000000000
      1911       175  GLU       HG2            -9.0487378003        7.6572399117        1.7118713514  S20       166             1.0000000000
      1912       175  GLU       CD             -7.6060946913        8.4705124833        0.3611608757  S20       166             1.0000000000
      1913       175  GLU       OE1            -7.0962992617        9.5898507883        0.3544787544  S20       166             1.0000000000
      1914       175  GLU       OE2            -6.8903804436        7.3867629547       -0.0113567729  S20       166             1.0000000000
      1915       176  ASN       CB             -2.7209080113       12.1481263075        1.2560829028  S20       170             1.0000000000
      1916       176  ASN       HB1            -1.7700572691       12.0992672517        0.7122078354  S20       170             1.0000000000
      1917       176  ASN       HB2            -3.2314101702       13.0812856784        0.9938959451  S20       170             1.0000000000
      1918       176  ASN       QQH5           -2.5395636628       12.1112340521        2.3367064939  S20       170             1.0000000000
      1919       176  ASN       CG             -3.5636286014       10.9679650100        0.8437356828  S20       170             1.0000000000
      1920       176  ASN       OD1            -3.1440195759        9.7883139461        0.9687272481  S20       170             1.0000000000
      1921       176  ASN       ND2            -4.7783099186       11.2264889811        0.3228072885  S20       170             1.0000000000
      1922       176  ASN       HD21           -5.4069143169       10.4471209165        0.0599912328  S20       170             1.0000000000
      1923       176  ASN       HD22           -5.0426962222       12.1896271460        0.0615196987  S20       170             1.0000000000
      1924       177  LYS       CE             -3.2101737874        1.7131330032       -4.3495128760  S20       234             1.0000000000
      1925       177  LYS       HE1            -3.6059733017        1.9497748309       -3.3544927476  S20       234             1.0000000000
      1926       177  LYS       HE2            -4.0467863929        1.6489065422       -5.0582422817  S20       234             1.0000000000
      1927       177  LYS       NZ             -2.3198454254        2.7785675101       -4.7961128577  S20       234             1.0000000000
      1928       177  LYS       HZ1            -1.8743034640        2.5385899674       -5.7162135162  S20       234             1.0000000000
      1929       177  LYS       HZ2            -1.5329516932        2.9669628985       -4.1358575642  S20       234             1.0000000000
      1930       177  LYS       HZ3            -2.8528943079        3.6864084707       -4.9129186434  S20       234             1.0000000000
      1931       177  LYS       QQH6           -2.6601443080        0.7641876374       -4.3078074521  S20       234             1.0000000000
      1932       178  SER       CB              2.3114582760        3.3454520092       -5.9804705972  S20       235             1.0000000000
      1933       178  SER       HB1             2.9659094172        2.6442904866       -6.5201549551  S20       235             1.0000000000
      1934       178  SER       HB2             2.8901556317        4.2612450302       -5.7667431794  S20       235             1.0000000000
      1935       178  SER       OG              1.1832786629        3.6370731150       -6.8233184847  S20       235             1.0000000000
      1936       178  SER       HG1             0.7584890248        4.4848503856       -6.5118690348  S20       235             1.0000000000
      1937       178  SER       QQH7            1.9861402077        2.8876388486       -5.0201710618  S20       235             1.0000000000
      1938       179  PNM       S1             -3.1360175001        9.5217343504       -6.2157263408  S20       523             1.0000000000
      1939       179  PNM       C2             -1.8536483988        8.2846308099       -6.8191854277  S20       523             1.0000000000
      1940       179  PNM       C3             -1.4776509462        7.4838776902       -5.5463945556  S20       523             1.0000000000
      1941       179  PNM       N4             -2.6933548064        7.3199326473       -4.7272435037  S20       523             1.0000000000
      1942       179  PNM       C5             -3.7650508573        8.3657810984       -4.9729804087  S20       523             1.0000000000
      1943       179  PNM       C6             -3.6317160781        8.8107845630       -3.4638710710  S20       523             1.0000000000
      1944       179  PNM       C7             -2.5733794736        7.7013787032       -3.3364646565  S20       523             1.0000000000
      1945       179  PNM       O8             -1.5548163766        7.6229252785       -2.6169474717  S20       523             1.0000000000
      1946       179  PNM       C9             -2.4592856955        7.3737656998       -7.8762741702  S20       523             1.0000000000
      1947       179  PNM       C10            -0.6534170858        9.0234916498       -7.3817589934  S20       523             1.0000000000
      1948       179  PNM       C11            -0.8429835005        6.1508137868       -5.8911776227  S20       523             1.0000000000
      1949       179  PNM       O12            -1.4541652537        5.0740439473       -5.7248834618  S20       523             1.0000000000
      1950       179  PNM       O13             0.4021877770        6.2067946017       -6.3740296833  S20       523             1.0000000000
      1951       179  PNM       N14            -2.9725827866       10.0820407142       -3.2882231205  S20       523             1.0000000000
      1952       179  PNM       C15            -3.5041671337       11.2071399264       -3.7947799411  S20       523             1.0000000000
      1953       179  PNM       O16            -4.6131715189       11.1667209282       -4.4251421667  S20       523             1.0000000000
      1954       179  PNM       C17            -2.7539832559       12.4955785813       -3.5925506545  S20       523             1.0000000000
      1955       179  PNM       C18            -1.7518062310       12.7353904934       -4.6925725658  S20       523             1.0000000000
      1956       179  PNM       C19            -0.4447565865       13.1316802485       -4.3770610871  S20       523             1.0000000000
      1957       179  PNM       C20             0.4829569712       13.3725519764       -5.3921908322  S20       523             1.0000000000
      1958       179  PNM       C21             0.1159531851       13.2075846791       -6.7289658746  S20       523             1.0000000000
      1959       179  PNM       C22            -1.1892951928       12.8258136937       -7.0496734528  S20       523             1.0000000000
      1960       179  PNM       C23            -2.1255333925       12.5984358999       -6.0384944852  S20       523             1.0000000000
      1961       179  PNM       H24            -0.7320405062        8.0774142774       -4.9652923756  S20       523             1.0000000000
      1962       179  PNM       H25            -0.8800253940        9.4351523651       -8.3714341163  S20       523             1.0000000000
      1963       179  PNM       H26             0.1984536023        8.3406687033       -7.4764441048  S20       523             1.0000000000
      1964       179  PNM       H27            -0.3544849345        9.8547067144       -6.7353386933  S20       523             1.0000000000
      1965       179  PNM       H28            -2.8043224447        7.9575413566       -8.7369412599  S20       523             1.0000000000
      1966       179  PNM       H29            -3.3156345066        6.8174672596       -7.4785811298  S20       523             1.0000000000
      1967       179  PNM       H30            -1.7162614851        6.6484130433       -8.2316439286  S20       523             1.0000000000
      1968       179  PNM       H31            -4.7490307588        7.9182291757       -5.2291490646  S20       523             1.0000000000
      1969       179  PNM       H32            -4.5716848894        8.7482065116       -2.8702219003  S20       523             1.0000000000
      1970       179  PNM       H33            -2.2408363551       12.4853876915       -2.6162203139  S20       523             1.0000000000
      1971       179  PNM       H34            -3.4809051897       13.3259412964       -3.5704812282  S20       523             1.0000000000
      1972       179  PNM       H35            -0.1539558527       13.2610992692       -3.3270540690  S20       523             1.0000000000
      1973       179  PNM       H36             1.5017637074       13.6866722965       -5.1360712883  S20       523             1.0000000000
      1974       179  PNM       H37             0.8487485648       13.3876636981       -7.5247314478  S20       523             1.0000000000
      1975       179  PNM       H38            -1.4825853449       12.7056122731       -8.1006380060  S20       523             1.0000000000
      1976       179  PNM       H39            -3.1581060660       12.3274132554       -6.2919290210  S20       523             1.0000000000
      1977       179  PNM       H40            -2.0665635357       10.0950682405       -2.7792240034  S20       523             1.0000000000
      1978       180  TIP3      OH2            -4.4692811145        8.0300653937       -0.5384188862  S20       290             1.0000000000
      1979       180  TIP3      H1             -5.9191179657        7.6855787763       -0.2283257480  S20       290             1.0000000000
      1980       180  TIP3      H2             -3.9084211785        8.6267497698        0.0462146284  S20       290             1.0000000000
      1981       181  SER       CB             -2.9342080361        5.1704728135       -2.3018570700  S21       70              1.0000000000
      1982       181  SER       HB1            -3.4347252612        4.2951615667       -2.7649236374  S21       70              1.0000000000
      1983       181  SER       HB2            -1.9411074874        5.3044973673       -2.7563748172  S21       70              1.0000000000
      1984       181  SER       OG             -3.7529460774        6.3357079274       -2.5439686277  S21       70              1.0000000000
      1985       181  SER       HG1            -3.9329885065        7.4380022943       -1.1217465257  S21       70              1.0000000000
      1986       181  SER       QQH1           -2.8219883241        4.9932714446       -1.2103501606  S21       70              1.0000000000
      1987       182  LYS       CD             -6.4083379516        3.5521354074       -2.0760379265  S21       73              1.0000000000
      1988       182  LYS       HD1            -7.1087969113        3.0663349287       -2.7612042883  S21       73              1.0000000000
      1989       182  LYS       HD2            -5.4000165326        3.4361664814       -2.4936822941  S21       73              1.0000000000
      1990       182  LYS       QQH2           -6.4600349598        3.0429603547       -1.1061431522  S21       73              1.0000000000
      1991       182  LYS       CE             -6.7550265906        5.0226782055       -1.9498702389  S21       73              1.0000000000
      1992       182  LYS       HE1            -6.3751422249        5.4474999698       -1.0030515456  S21       73              1.0000000000
      1993       182  LYS       HE2            -7.8524899134        5.1623802282       -1.9529280895  S21       73              1.0000000000
      1994       182  LYS       NZ             -6.1789194415        5.8057535243       -3.0380369378  S21       73              1.0000000000
      1995       182  LYS       HZ1            -6.3335938139        5.3903919789       -3.9751085612  S21       73              1.0000000000
      1996       182  LYS       HZ2            -5.0415850733        5.9846898220       -2.8781624589  S21       73              1.0000000000
      1997       182  LYS       HZ3            -6.5943301939        6.7651853125       -3.0540498591  S21       73              1.0000000000
      1998       183  SER       CB             -4.5986198344        4.5255980291       -6.3822194091  S21       130             1.0000000000
      1999       183  SER       HB1            -4.6071286374        5.4477520834       -6.9793579611  S21       130             1.0000000000
      2000       183  SER       HB2            -3.8571736379        3.8330147248       -6.8199833715  S21       130             1.0000000000
      2001       183  SER       OG             -4.2165749947        4.8143857377       -5.0118604502  S21       130             1.0000000000
      2002       183  SER       HG1            -3.5401711772        5.5518525964       -5.0279804142  S21       130             1.0000000000
      2003       183  SER       QQH3           -5.5921662254        4.0511000796       -6.3910676634  S21       130             1.0000000000
      2004       184  GLU       CB             -9.8843417324        9.4368007371        0.7747440625  S21       166             1.0000000000
      2005       184  GLU       HB1            -9.6038759429       10.0580524955       -0.0865255485  S21       166             1.0000000000
      2006       184  GLU       HB2           -10.9331787546        9.1600217205        0.6562653452  S21       166             1.0000000000
      2007       184  GLU       QQH4           -9.7550184837        9.9842540885        1.7141473812  S21       166             1.0000000000
      2008       184  GLU       CG             -9.0299851594        8.1875959578        0.7443575900  S21       166             1.0000000000
      2009       184  GLU       HG1            -9.4389554251        7.4877571785        0.0013341375  S21       166             1.0000000000
      2010       184  GLU       HG2            -9.0543409478        7.6568049704        1.7116691996  S21       166             1.0000000000
      2011       184  GLU       CD             -7.6067181887        8.4713187859        0.3668732814  S21       166             1.0000000000
      2012       184  GLU       OE1            -7.0965505418        9.5895979062        0.3597134765  S21       166             1.0000000000
      2013       184  GLU       OE2            -6.8888691775        7.3856623039       -0.0028476070  S21       166             1.0000000000
      2014       185  ASN       CB             -2.7209436705       12.1513098725        1.2566462433  S21       170             1.0000000000
      2015       185  ASN       HB1            -1.7705075746       12.1034865128        0.7119428947  S21       170             1.0000000000
      2016       185  ASN       HB2            -3.2323718401       13.0842348355        0.9955490049  S21       170             1.0000000000
      2017       185  ASN       QQH5           -2.5385055744       12.1137556729        2.3370393704  S21       170             1.0000000000
      2018       185  ASN       CG             -3.5626752665       10.9707888426        0.8442629587  S21       170             1.0000000000
      2019       185  ASN       OD1            -3.1445103952        9.7913839687        0.9748364819  S21       170             1.0000000000
      2020       185  ASN       ND2            -4.7754552063       11.2283405055        0.3180725960  S21       170             1.0000000000
      2021       185  ASN       HD21           -5.4023620036       10.4484550746        0.0539963003  S21       170             1.0000000000
      2022       185  ASN       HD22           -5.0380145109       12.1908165217        0.0519226307  S21       170             1.0000000000
      2023       186  LYS       CE             -3.2105817508        1.7156548537       -4.3502510680  S21       234             1.0000000000
      2024       186  LYS       HE1            -3.6057498052        1.9516934351       -3.3547846072  S21       234             1.0000000000
      2025       186  LYS       HE2            -4.0477029470        1.6511632543       -5.0583688363  S21       234             1.0000000000
      2026       186  LYS       NZ             -2.3211095228        2.7816230833       -4.7971587777  S21       234             1.0000000000
      2027       186  LYS       HZ1            -1.8759272194        2.5423930049       -5.7177302755  S21       234             1.0000000000
      2028       186  LYS       HZ2            -1.5331809774        2.9699054119       -4.1379249064  S21       234             1.0000000000
      2029       186  LYS       HZ3            -2.8529973065        3.6895863374       -4.9132164556  S21       234             1.0000000000
      2030       186  LYS       QQH6           -2.6600627091        0.7670125702       -4.3092121662  S21       234             1.0000000000
      2031       187  SER       CB              2.3107339347        3.3463727447       -5.9805441037  S21       235             1.0000000000
      2032       187  SER       HB1             2.9652037915        2.6454125588       -6.5205349181  S21       235             1.0000000000
      2033       187  SER       HB2             2.8894341564        4.2620383048       -5.7664866406  S21       235             1.0000000000
      2034       187  SER       OG              1.1824821818        3.6383742139       -6.8232358021  S21       235             1.0000000000
      2035       187  SER       HG1             0.7577708317        4.4863399939       -6.5114079488  S21       235             1.0000000000
      2036       187  SER       QQH7            1.9854863170        2.8881262968       -5.0203951672  S21       235             1.0000000000
      2037       188  PNM       S1             -3.1390132507        9.5141547286       -6.2174302669  S21       523             1.0000000000
      2038       188  PNM       C2             -1.8546430150        8.2789631601       -6.8171416088  S21       523             1.0000000000
      2039       188  PNM       C3             -1.4849559656        7.4769011831       -5.5427073074  S21       523             1.0000000000
      2040       188  PNM       N4             -2.7060743293        7.3024491041       -4.7330182524  S21       523             1.0000000000
      2041       188  PNM       C5             -3.7679694241        8.3573748382       -4.9746679624  S21       523             1.0000000000
      2042       188  PNM       C6             -3.6350111392        8.8014480467       -3.4679713556  S21       523             1.0000000000
      2043       188  PNM       C7             -2.5945738365        7.6738341984       -3.3275871295  S21       523             1.0000000000
      2044       188  PNM       O8             -1.5567758359        7.6216138649       -2.6213920449  S21       523             1.0000000000
      2045       188  PNM       C9             -2.4563362084        7.3701754885       -7.8786240899  S21       523             1.0000000000
      2046       188  PNM       C10            -0.6527031352        9.0187299795       -7.3752095903  S21       523             1.0000000000
      2047       188  PNM       C11            -0.8427373951        6.1482745881       -5.8891169697  S21       523             1.0000000000
      2048       188  PNM       O12            -1.4481645180        5.0669686615       -5.7251303532  S21       523             1.0000000000
      2049       188  PNM       O13             0.4021749980        6.2089116896       -6.3733248446  S21       523             1.0000000000
      2050       188  PNM       N14            -2.9675519198       10.0682917459       -3.2933262173  S21       523             1.0000000000
      2051       188  PNM       C15            -3.4993801809       11.1962191875       -3.7917833371  S21       523             1.0000000000
      2052       188  PNM       O16            -4.6134685238       11.1611413740       -4.4157013895  S21       523             1.0000000000
      2053       188  PNM       C17            -2.7489150289       12.4845079457       -3.5884206051  S21       523             1.0000000000
      2054       188  PNM       C18            -1.7500105866       12.7295670876       -4.6901547984  S21       523             1.0000000000
      2055       188  PNM       C19            -0.4435973480       13.1292670018       -4.3762852987  S21       523             1.0000000000
      2056       188  PNM       C20             0.4820810996       13.3735282215       -5.3924274367  S21       523             1.0000000000
      2057       188  PNM       C21             0.1135563958       13.2090998333       -6.7288463946  S21       523             1.0000000000
      2058       188  PNM       C22            -1.1913161736       12.8247298469       -7.0480016278  S21       523             1.0000000000
      2059       188  PNM       C23            -2.1254673829       12.5936994808       -6.0356998480  S21       523             1.0000000000
      2060       188  PNM       H24            -0.7465231026        8.0719935770       -4.9540770257  S21       523             1.0000000000
      2061       188  PNM       H25            -0.8755807352        9.4292679038       -8.3662331024  S21       523             1.0000000000
      2062       188  PNM       H26             0.2004938352        8.3369609584       -7.4656584006  S21       523             1.0000000000
      2063       188  PNM       H27            -0.3577137638        9.8510944013       -6.7285792800  S21       523             1.0000000000
      2064       188  PNM       H28            -2.7982118644        7.9558718552       -8.7393358122  S21       523             1.0000000000
      2065       188  PNM       H29            -3.3142720461        6.8130882589       -7.4854643029  S21       523             1.0000000000
      2066       188  PNM       H30            -1.7122273311        6.6454302507       -8.2329397293  S21       523             1.0000000000
      2067       188  PNM       H31            -4.7557339276        7.9171929959       -5.2310811343  S21       523             1.0000000000
      2068       188  PNM       H32            -4.5795713921        8.7524543304       -2.8803078766  S21       523             1.0000000000
      2069       188  PNM       H33            -2.2329208110       12.4719568950       -2.6136049167  S21       523             1.0000000000
      2070       188  PNM       H34            -3.4766530427       13.3141422280       -3.5614248125  S21       523             1.0000000000
      2071       188  PNM       H35            -0.1513994447       13.2578147556       -3.3265604001  S21       523             1.0000000000
      2072       188  PNM       H36             1.5006192177       13.6894730598       -5.1374049710  S21       523             1.0000000000
      2073       188  PNM       H37             0.8448986577       13.3913994935       -7.5254582513  S21       523             1.0000000000
      2074       188  PNM       H38            -1.4857628483       12.7048768236       -8.0987062015  S21       523             1.0000000000
      2075       188  PNM       H39            -3.1575118524       12.3196022361       -6.2879309402  S21       523             1.0000000000
      2076       188  PNM       H40            -2.0585753098       10.0738606099       -2.7889534646  S21       523             1.0000000000
      2077       189  TIP3      OH2            -4.4659840591        8.0315061929       -0.5298548694  S21       290             1.0000000000
      2078       189  TIP3      H1             -5.9166206088        7.6860939634       -0.2161419373  S21       290             1.0000000000
      2079       189  TIP3      H2             -3.9089920935        8.6334727629        0.0537018455  S21       290             1.0000000000
      2080       190  SER       CB             -2.9193643243        5.1793343360       -2.3059800622  S22       70              1.0000000000
      2081       190  SER       HB1            -3.4297795765        4.3099928884       -2.7693099159  S22       70              1.0000000000
      2082       190  SER       HB2            -1.9246453541        5.3038746793       -2.7566061287  S22       70              1.0000000000
      2083       190  SER       OG             -3.7249275634        6.3562728069       -2.5545813125  S22       70              1.0000000000
      2084       190  SER       HG1            -3.9179457614        7.4542307177       -1.1152868364  S22       70              1.0000000000
      2085       190  SER       QQH1           -2.8157222450        5.0060123669       -1.2139508738  S22       70              1.0000000000
      2086       191  LYS       CD             -6.4026095333        3.5541680380       -2.0801489548  S22       73              1.0000000000
      2087       191  LYS       HD1            -7.1087774392        3.0726555172       -2.7625897231  S22       73              1.0000000000
      2088       191  LYS       HD2            -5.3963233688        3.4312641052       -2.5007453070  S22       73              1.0000000000
      2089       191  LYS       QQH2           -6.4545258238        3.0471468862       -1.1096106149  S22       73              1.0000000000
      2090       191  LYS       CE             -6.7391228846        5.0268557487       -1.9531738666  S22       73              1.0000000000
      2091       191  LYS       HE1            -6.3398202413        5.4552139470       -1.0162490509  S22       73              1.0000000000
      2092       191  LYS       HE2            -7.8347340164        5.1746591364       -1.9396956153  S22       73              1.0000000000
      2093       191  LYS       NZ             -6.1798310838        5.8053765332       -3.0547366906  S22       73              1.0000000000
      2094       191  LYS       HZ1            -6.3521646215        5.3904136119       -3.9893847250  S22       73              1.0000000000
      2095       191  LYS       HZ2            -5.0722749921        5.9708083725       -2.9226703121  S22       73              1.0000000000
      2096       191  LYS       HZ3            -6.5912358953        6.7675513540       -3.0649403031  S22       73              1.0000000000
      2097       192  SER       CB             -4.5990151923        4.5284084959       -6.3800561375  S22       130             1.0000000000
      2098       192  SER       HB1            -4.6069033881        5.4499411530       -6.9779968558  S22       130             1.0000000000
      2099       192  SER       HB2            -3.8562975918        3.8357920129       -6.8150797991  S22       130             1.0000000000
      2100       192  SER       OG             -4.2193125662        4.8200314276       -5.0084717745  S22       130             1.0000000000
      2101       192  SER       HG1            -3.5373625814        5.5592906820       -5.0277545198  S22       130             1.0000000000
      2102       192  SER       QQH3           -5.5926521394        4.0534905415       -6.3892691917  S22       130             1.0000000000
      2103       193  GLU       CB             -9.8852922377        9.4381558878        0.7749520143  S22       166             1.0000000000
      2104       193  GLU       HB1            -9.6040109233       10.0594047771       -0.0860673273  S22       166             1.0000000000
      2105       193  GLU       HB2           -10.9341588693        9.1618061588        0.6557757465  S22       166             1.0000000000
      2106       193  GLU       QQH4           -9.7563796163        9.9851473961        1.7146573921  S22       166             1.0000000000
      2107       193  GLU       CG             -9.0315191576        8.1884857708        0.7450119389  S22       166             1.0000000000
      2108       193  GLU       HG1            -9.4391706226        7.4897961270        0.0001182849  S22       166             1.0000000000
      2109       193  GLU       HG2            -9.0585484572        7.6564860921        1.7115462674  S22       166             1.0000000000
      2110       193  GLU       CD             -7.6073097975        8.4719903743        0.3711749587  S22       166             1.0000000000
      2111       193  GLU       OE1            -7.0966205707        9.5891010922        0.3637110011  S22       166             1.0000000000
      2112       193  GLU       OE2            -6.8876613720        7.3845084464        0.0028863402  S22       166             1.0000000000
      2113       194  ASN       CB             -2.7209176381       12.1537069684        1.2570853352  S22       170             1.0000000000
      2114       194  ASN       HB1            -1.7708030605       12.1064964641        0.7117799984  S22       170             1.0000000000
      2115       194  ASN       HB2            -3.2328905927       13.0865156467        0.9967609713  S22       170             1.0000000000
      2116       194  ASN       QQH5           -2.5376648757       12.1156473840        2.3373143800  S22       170             1.0000000000
      2117       194  ASN       CG             -3.5620575943       10.9731490082        0.8446518079  S22       170             1.0000000000
      2118       194  ASN       OD1            -3.1454763570        9.7937687133        0.9796804327  S22       170             1.0000000000
      2119       194  ASN       ND2            -4.7733393879       11.2301565973        0.3144318605  S22       170             1.0000000000
      2120       194  ASN       HD21           -5.3985976903       10.4499688936        0.0485771089  S22       170             1.0000000000
      2121       194  ASN       HD22           -5.0339780070       12.1921249747        0.0439579472  S22       170             1.0000000000
      2122       195  LYS       CE             -3.2111718665        1.7181548160       -4.3509660474  S22       234             1.0000000000
      2123       195  LYS       HE1            -3.6057828636        1.9532916478       -3.3550166453  S22       234             1.0000000000
      2124       195  LYS       HE2            -4.0488428068        1.6530280010       -5.0583753720  S22       234             1.0000000000
      2125       195  LYS       NZ             -2.3230717466        2.7851323757       -4.7982345782  S22       234             1.0000000000
      2126       195  LYS       HZ1            -1.8785013452        2.5470150252       -5.7194964882  S22       234             1.0000000000
      2127       195  LYS       HZ2            -1.5337786376        2.9732719018       -4.1404320713  S22       234             1.0000000000
      2128       195  LYS       HZ3            -2.8539600167        3.6934529416       -4.9132517139  S22       234             1.0000000000
      2129       195  LYS       QQH6           -2.6597310504        0.7700466366       -4.3106760290  S22       234             1.0000000000
      2130       196  SER       CB              2.3101093204        3.3471949789       -5.9805923207  S22       235             1.0000000000
      2131       196  SER       HB1             2.9645421109        2.6463257480       -6.5208408582  S22       235             1.0000000000
      2132       196  SER       HB2             2.8889278892        4.2626680556       -5.7662383698  S22       235             1.0000000000
      2133       196  SER       OG              1.1818263301        3.6396817834       -6.8231355519  S22       235             1.0000000000
      2134       196  SER       HG1             0.7572700391        4.4879680239       -6.5109997559  S22       235             1.0000000000
      2135       196  SER       QQH7            1.9848799936        2.8885698059       -5.0205693577  S22       235             1.0000000000
      2136       197  PNM       S1             -3.1414708813        9.5076341681       -6.2187581980  S22       523             1.0000000000
      2137       197  PNM       C2             -1.8556419626        8.2741064393       -6.8152874813  S22       523             1.0000000000
      2138       197  PNM       C3             -1.4926835301        7.4702101316       -5.5392289615  S22       523             1.0000000000
      2139       197  PNM       N4             -2.7203252154        7.2832653489       -4.7400109693  S22       523             1.0000000000
      2140       197  PNM       C5             -3.7701526151        8.3495878306       -4.9759390664  S22       523             1.0000000000
      2141       197  PNM       C6             -3.6377417521        8.7925442234       -3.4720194190  S22       523             1.0000000000
      2142       197  PNM       C7             -2.6196592662        7.6426917938       -3.3149676978  S22       523             1.0000000000
      2143       197  PNM       O8             -1.5590344969        7.6201926657       -2.6240580953  S22       523             1.0000000000
      2144       197  PNM       C9             -2.4539479036        7.3676058157       -7.8810407602  S22       523             1.0000000000
      2145       197  PNM       C10            -0.6520584473        9.0145912081       -7.3693323302  S22       523             1.0000000000
      2146       197  PNM       C11            -0.8424115583        6.1462776400       -5.8873500754  S22       523             1.0000000000
      2147       197  PNM       O12            -1.4417843728        5.0603348033       -5.7254639649  S22       523             1.0000000000
      2148       197  PNM       O13             0.4023827395        6.2113501026       -6.3728916447  S22       523             1.0000000000
      2149       197  PNM       N14            -2.9627256960       10.0554703211       -3.2981319194  S22       523             1.0000000000
      2150       197  PNM       C15            -3.4947072797       11.1859641145       -3.7892184666  S22       523             1.0000000000
      2151       197  PNM       O16            -4.6136164115       11.1561195806       -4.4073822807  S22       523             1.0000000000
      2152       197  PNM       C17            -2.7445449030       12.4746295489       -3.5850441598  S22       523             1.0000000000
      2153       197  PNM       C18            -1.7485339460       12.7246699471       -4.6881925628  S22       523             1.0000000000
      2154       197  PNM       C19            -0.4426900258       13.1272950848       -4.3756665850  S22       523             1.0000000000
      2155       197  PNM       C20             0.4813487625       13.3743527475       -5.3925963836  S22       523             1.0000000000
      2156       197  PNM       C21             0.1116293944       13.2103577503       -6.7287352310  S22       523             1.0000000000
      2157       197  PNM       C22            -1.1929415987       12.8239092831       -7.0466473541  S22       523             1.0000000000
      2158       197  PNM       C23            -2.1253857202       12.5898383243       -6.0334512808  S22       523             1.0000000000
      2159       197  PNM       H24            -0.7624766240        8.0667174547       -4.9419360569  S22       523             1.0000000000
      2160       197  PNM       H25            -0.8716513827        9.4242912837       -8.3614810158  S22       523             1.0000000000
      2161       197  PNM       H26             0.2022314594        8.3336953959       -7.4561664179  S22       523             1.0000000000
      2162       197  PNM       H27            -0.3604530620        9.8478481831       -6.7224478386  S22       523             1.0000000000
      2163       197  PNM       H28            -2.7930615132        7.9552065756       -8.7416560277  S22       523             1.0000000000
      2164       197  PNM       H29            -3.3132615580        6.8097393000       -7.4920348307  S22       523             1.0000000000
      2165       197  PNM       H30            -1.7089973277        6.6434092008       -8.2346707960  S22       523             1.0000000000
      2166       197  PNM       H31            -4.7624053633        7.9182493857       -5.2323332960  S22       523             1.0000000000
      2167       197  PNM       H32            -4.5875226208        8.7579080492       -2.8914229682  S22       523             1.0000000000
      2168       197  PNM       H33            -2.2261179465       12.4605226757       -2.6115235049  S22       523             1.0000000000
      2169       197  PNM       H34            -3.4734441614       13.3032286366       -3.5539773900  S22       523             1.0000000000
      2170       197  PNM       H35            -0.1493002935       13.2549703947       -3.3261676414  S22       523             1.0000000000
      2171       197  PNM       H36             1.4996835281       13.6917329795       -5.1384458668  S22       523             1.0000000000
      2172       197  PNM       H37             0.8418085717       13.3944193501       -7.5260277918  S22       523             1.0000000000
      2173       197  PNM       H38            -1.4883037410       12.7042906273       -8.0971509787  S22       523             1.0000000000
      2174       197  PNM       H39            -3.1569094550       12.3129441317       -6.2847130843  S22       523             1.0000000000
      2175       197  PNM       H40            -2.0506503397       10.0532150640       -2.7986425776  S22       523             1.0000000000
      2176       198  TIP3      OH2            -4.4631943572        8.0332931659       -0.5217268077  S22       290             1.0000000000
      2177       198  TIP3      H1             -5.9144707986        7.6866534867       -0.2066624685  S22       290             1.0000000000
      2178       198  TIP3      H2             -3.9115526449        8.6416864685        0.0617385682  S22       290             1.0000000000
      2179       199  SER       CB             -2.9052105574        5.1887234435       -2.3100083307  S23       70              1.0000000000
      2180       199  SER       HB1            -3.4272404165        4.3267297157       -2.7731651397  S23       70              1.0000000000
      2181       199  SER       HB2            -1.9093751459        5.3031786141       -2.7575383965  S23       70              1.0000000000
      2182       199  SER       OG             -3.6968166893        6.3784359564       -2.5646931316  S23       70              1.0000000000
      2183       199  SER       HG1            -3.9004461167        7.4717459725       -1.1051026097  S23       70              1.0000000000
      2184       199  SER       QQH1           -2.8098192366        5.0206051315       -1.2176306104  S23       70              1.0000000000
      2185       200  LYS       CD             -6.3979565141        3.5557936050       -2.0838565002  S23       73              1.0000000000
      2186       200  LYS       HD1            -7.1097208738        3.0783959317       -2.7634748252  S23       73              1.0000000000
      2187       200  LYS       HD2            -5.3937949104        3.4260857662       -2.5075218489  S23       73              1.0000000000
      2188       200  LYS       QQH2           -6.4498388739        3.0509850875       -1.1125374522  S23       73              1.0000000000
      2189       200  LYS       CE             -6.7244446564        5.0305768198       -1.9564383164  S23       73              1.0000000000
      2190       200  LYS       HE1            -6.3062236295        5.4619710888       -1.0294048978  S23       73              1.0000000000
      2191       200  LYS       HE2            -7.8180590476        5.1863445114       -1.9260969099  S23       73              1.0000000000
      2192       200  LYS       NZ             -6.1821000369        5.8040494686       -3.0711599046  S23       73              1.0000000000
      2193       200  LYS       HZ1            -6.3800529034        5.3927293535       -4.0027871876  S23       73              1.0000000000
      2194       200  LYS       HZ2            -5.0931115458        5.9521320300       -2.9705334056  S23       73              1.0000000000
      2195       200  LYS       HZ3            -6.5844850862        6.7709199810       -3.0719012683  S23       73              1.0000000000
      2196       201  SER       CB             -4.5988366878        4.5321971622       -6.3771736089  S23       130             1.0000000000
      2197       201  SER       HB1            -4.6064186074        5.4527334548       -6.9763700902  S23       130             1.0000000000
      2198       201  SER       HB2            -3.8550081498        3.8393087112       -6.8093144878  S23       130             1.0000000000
      2199       201  SER       OG             -4.2208136370        4.8274387183       -5.0046835903  S23       130             1.0000000000
      2200       201  SER       HG1            -3.5340795982        5.5651544968       -5.0310943391  S23       130             1.0000000000
      2201       201  SER       QQH3           -5.5925430165        4.0568534631       -6.3857799088  S23       130             1.0000000000
      2202       202  GLU       CB             -9.8860931371        9.4392630601        0.7751375257  S23       166             1.0000000000
      2203       202  GLU       HB1            -9.6041301408       10.0604819950       -0.0856815422  S23       166             1.0000000000
      2204       202  GLU       HB2           -10.9349886158        9.1633149056        0.6553784755  S23       166             1.0000000000
      2205       202  GLU       QQH4           -9.7574885830        9.9858516788        1.7151022590  S23       166             1.0000000000
      2206       202  GLU       CG             -9.0328462633        8.1891908258        0.7455704174  S23       166             1.0000000000
      2207       202  GLU       HG1            -9.4394476325        7.4913870682       -0.0007944949  S23       166             1.0000000000
      2208       202  GLU       HG2            -9.0619418223        7.6562557698        1.7115109927  S23       166             1.0000000000
      2209       202  GLU       CD             -7.6079564452        8.4725344110        0.3746100805  S23       166             1.0000000000
      2210       202  GLU       OE1            -7.0965409391        9.5884192434        0.3669805879  S23       166             1.0000000000
      2211       202  GLU       OE2            -6.8869968098        7.3833396462        0.0070804759  S23       166             1.0000000000
      2212       203  ASN       CB             -2.7208577225       12.1556319387        1.2574565465  S23       170             1.0000000000
      2213       203  ASN       HB1            -1.7710038208       12.1087075759        0.7116772161  S23       170             1.0000000000
      2214       203  ASN       HB2            -3.2331099563       13.0884270661        0.9976962344  S23       170             1.0000000000
      2215       203  ASN       QQH5           -2.5369976502       12.1171372110        2.3375747978  S23       170             1.0000000000
      2216       203  ASN       CG             -3.5616898667       10.9752772848        0.8449600090  S23       170             1.0000000000
      2217       203  ASN       OD1            -3.1467450984        9.7957336852        0.9837447613  S23       170             1.0000000000
      2218       203  ASN       ND2            -4.7716654543       11.2319666720        0.3114478503  S23       170             1.0000000000
      2219       203  ASN       HD21           -5.3955192564       10.4516692731        0.0437267142  S23       170             1.0000000000
      2220       203  ASN       HD22           -5.0304490181       12.1935321084        0.0371780621  S23       170             1.0000000000
      2221       204  LYS       CE             -3.2121641535        1.7207647478       -4.3516574530  S23       234             1.0000000000
      2222       204  LYS       HE1            -3.6061559822        1.9546464488       -3.3551285637  S23       234             1.0000000000
      2223       204  LYS       HE2            -4.0504788940        1.6545551134       -5.0581967890  S23       234             1.0000000000
      2224       204  LYS       NZ             -2.3262127571        2.7894365493       -4.7994022237  S23       234             1.0000000000
      2225       204  LYS       HZ1            -1.8826011502        2.5530465444       -5.7216683517  S23       234             1.0000000000
      2226       204  LYS       HZ2            -1.5351538887        2.9773708481       -4.1435461597  S23       234             1.0000000000
      2227       204  LYS       HZ3            -2.8565877168        3.6979439261       -4.9127227649  S23       234             1.0000000000
      2228       204  LYS       QQH6           -2.6590881242        0.7736018892       -4.3123520718  S23       234             1.0000000000
      2229       205  SER       CB              2.3095562028        3.3479537323       -5.9806289147  S23       235             1.0000000000
      2230       205  SER       HB1             2.9638978811        2.6470846020       -6.5211179215  S23       235             1.0000000000
      2231       205  SER       HB2             2.8885916537        4.2631632483       -5.7659718217  S23       235             1.0000000000
      2232       205  SER       OG              1.1813129075        3.6410523515       -6.8230528549  S23       235             1.0000000000
      2233       205  SER       HG1             0.7568915965        4.4896046370       -6.5105379409  S23       235             1.0000000000
      2234       205  SER       QQH7            1.9842694778        2.8890082166       -5.0207328780  S23       235             1.0000000000
      2235       206  PNM       S1             -3.1435944476        9.5015265724       -6.2197664172  S23       523             1.0000000000
      2236       206  PNM       C2             -1.8567042280        8.2697245385       -6.8139329905  S23       523             1.0000000000
      2237       206  PNM       C3             -1.5011157830        7.4631979250       -5.5366347487  S23       523             1.0000000000
      2238       206  PNM       N4             -2.7354274515        7.2639951546       -4.7488630603  S23       523             1.0000000000
      2239       206  PNM       C5             -3.7720012273        8.3417340067       -4.9770729063  S23       523             1.0000000000
      2240       206  PNM       C6             -3.6399963222        8.7836354787       -3.4762884213  S23       523             1.0000000000
      2241       206  PNM       C7             -2.6465822324        7.6110605047       -3.2998689535  S23       523             1.0000000000
      2242       206  PNM       O8             -1.5616918305        7.6185717102       -2.6248530311  S23       523             1.0000000000
      2243       206  PNM       C9             -2.4519547375        7.3657650829       -7.8839191184  S23       523             1.0000000000
      2244       206  PNM       C10            -0.6514091270        9.0108621411       -7.3638832229  S23       523             1.0000000000
      2245       206  PNM       C11            -0.8418369150        6.1444220151       -5.8861098934  S23       523             1.0000000000
      2246       206  PNM       O12            -1.4344314880        5.0535602782       -5.7258646344  S23       523             1.0000000000
      2247       206  PNM       O13             0.4029769775        6.2142722283       -6.3726429281  S23       523             1.0000000000
      2248       206  PNM       N14            -2.9578995519       10.0429808447       -3.3029310541  S23       523             1.0000000000
      2249       206  PNM       C15            -3.4900876322       11.1759733792       -3.7869605111  S23       523             1.0000000000
      2250       206  PNM       O16            -4.6136035117       11.1512652557       -4.3996513459  S23       523             1.0000000000
      2251       206  PNM       C17            -2.7405981802       12.4653441292       -3.5821141097  S23       523             1.0000000000
      2252       206  PNM       C18            -1.7472550276       12.7202608816       -4.6864973475  S23       523             1.0000000000
      2253       206  PNM       C19            -0.4419500136       13.1255568214       -4.3751315577  S23       523             1.0000000000
      2254       206  PNM       C20             0.4806819333       13.3750828300       -5.3927127002  S23       523             1.0000000000
      2255       206  PNM       C21             0.1099708957       13.2114602483       -6.7286192294  S23       523             1.0000000000
      2256       206  PNM       C22            -1.1943371552       12.8232323374       -7.0454774640  S23       523             1.0000000000
      2257       206  PNM       C23            -2.1252977031       12.5864539831       -6.0315277632  S23       523             1.0000000000
      2258       206  PNM       H24            -0.7801457419        8.0608820873       -4.9293818203  S23       523             1.0000000000
      2259       206  PNM       H25            -0.8677543946        9.4200308760       -8.3570309065  S23       523             1.0000000000
      2260       206  PNM       H26             0.2038166060        8.3307334164       -7.4474002969  S23       523             1.0000000000
      2261       206  PNM       H27            -0.3629627426        9.8447747380       -6.7165808799  S23       523             1.0000000000
      2262       206  PNM       H28            -2.7886655940        7.9552567746       -8.7442841397  S23       523             1.0000000000
      2263       206  PNM       H29            -3.3124591497        6.8070992824       -7.4987672159  S23       523             1.0000000000
      2264       206  PNM       H30            -1.7062673996        6.6421580866       -8.2371597782  S23       523             1.0000000000
      2265       206  PNM       H31            -4.7694097066        7.9207066938       -5.2329496680  S23       523             1.0000000000
      2266       206  PNM       H32            -4.5950656087        8.7634896641       -2.9031297299  S23       523             1.0000000000
      2267       206  PNM       H33            -2.2200137802       12.4502082087       -2.6097542991  S23       523             1.0000000000
      2268       206  PNM       H34            -3.4708935567       13.2927050360       -3.5475018584  S23       523             1.0000000000
      2269       206  PNM       H35            -0.1475131329       13.2524014083       -3.3258276979  S23       523             1.0000000000
      2270       206  PNM       H36             1.4988377795       13.6936980946       -5.1392911132  S23       523             1.0000000000
      2271       206  PNM       H37             0.8391654650       13.3970229453       -7.5264882001  S23       523             1.0000000000
      2272       206  PNM       H38            -1.4904673302       12.7038154215       -8.0958174523  S23       523             1.0000000000
      2273       206  PNM       H39            -3.1563054033       12.3069670335       -6.2819876024  S23       523             1.0000000000
      2274       206  PNM       H40            -2.0427046562       10.0327671005       -2.8084299649  S23       523             1.0000000000
      2275       207  TIP3      OH2            -4.4604887218        8.0358055348       -0.5134853438  S23       290             1.0000000000
      2276       207  TIP3      H1             -5.9135454199        7.6868732286       -0.1989216543  S23       290             1.0000000000
      2277       207  TIP3      H2             -3.9157555115        8.6513298885        0.0710474536  S23       290             1.0000000000
      2278       208  SER       CB             -2.8925235821        5.1981528505       -2.3136892860  S24       70              1.0000000000
      2279       208  SER       HB1            -3.4265281640        4.3441037163       -2.7764881118  S24       70              1.0000000000
      2280       208  SER       HB2            -1.8962221695        5.3029767034       -2.7593617045  S24       70              1.0000000000
      2281       208  SER       OG             -3.6713016448        6.4001625670       -2.5727705911  S24       70              1.0000000000
      2282       208  SER       HG1            -3.8816802736        7.4882748288       -1.0909610280  S24       70              1.0000000000
      2283       208  SER       QQH1           -2.8036661516        5.0354933324       -1.2211968030  S24       70              1.0000000000
      2284       209  LYS       CD             -6.3941505268        3.5569697369       -2.0872858234  S24       73              1.0000000000
      2285       209  LYS       HD1            -7.1114548717        3.0835224133       -2.7639270504  S24       73              1.0000000000
      2286       209  LYS       HD2            -5.3922453774        3.4203594508       -2.5141652671  S24       73              1.0000000000
      2287       209  LYS       QQH2           -6.4457756333        3.0544576621       -1.1150443152  S24       73              1.0000000000
      2288       209  LYS       CE             -6.7103915472        5.0338986142       -1.9599968157  S24       73              1.0000000000
      2289       209  LYS       HE1            -6.2739073074        5.4677416789       -1.0426651348  S24       73              1.0000000000
      2290       209  LYS       HE2            -7.8019122660        5.1975779143       -1.9129614067  S24       73              1.0000000000
      2291       209  LYS       NZ             -6.1841415311        5.8015444056       -3.0874419816  S24       73              1.0000000000
      2292       209  LYS       HZ1            -6.4145685417        5.3976917757       -4.0152164480  S24       73              1.0000000000
      2293       209  LYS       HZ2            -5.1058952960        5.9271988226       -3.0212451219  S24       73              1.0000000000
      2294       209  LYS       HZ3            -6.5724094110        6.7749443204       -3.0754772347  S24       73              1.0000000000
      2295       210  SER       CB             -4.5977445440        4.5373036275       -6.3733002956  S24       130             1.0000000000
      2296       210  SER       HB1            -4.6053960903        5.4561137878       -6.9748066123  S24       130             1.0000000000
      2297       210  SER       HB2            -3.8531395826        3.8436293885       -6.8022660787  S24       130             1.0000000000
      2298       210  SER       OG             -4.2197450046        4.8380026941       -5.0002392897  S24       130             1.0000000000
      2299       210  SER       HG1            -3.5330377806        5.5806996909       -5.0345893015  S24       130             1.0000000000
      2300       210  SER       QQH3           -5.5916098828        4.0616908899       -6.3796526010  S24       130             1.0000000000
      2301       211  GLU       CB             -9.8868302429        9.4402122431        0.7753067979  S24       166             1.0000000000
      2302       211  GLU       HB1            -9.6042780483       10.0613882053       -0.0853481216  S24       166             1.0000000000
      2303       211  GLU       HB2           -10.9357587290        9.1646354159        0.6550658605  S24       166             1.0000000000
      2304       211  GLU       QQH4           -9.7584414313        9.9864780851        1.7154744391  S24       166             1.0000000000
      2305       211  GLU       CG             -9.0340866904        8.1897924342        0.7460682972  S24       166             1.0000000000
      2306       211  GLU       HG1            -9.4398047587        7.4926929371       -0.0015002804  S24       166             1.0000000000
      2307       211  GLU       HG2            -9.0647708135        7.6561130436        1.7115583557  S24       166             1.0000000000
      2308       211  GLU       CD             -7.6087431121        8.4729538552        0.3774009776  S24       166             1.0000000000
      2309       211  GLU       OE1            -7.0963180403        9.5876354089        0.3697104676  S24       166             1.0000000000
      2310       211  GLU       OE2            -6.8869724185        7.3821514685        0.0102517113  S24       166             1.0000000000
      2311       212  ASN       CB             -2.7207918552       12.1571952814        1.2577815682  S24       170             1.0000000000
      2312       212  ASN       HB1            -1.7711408599       12.1103159182        0.7116396099  S24       170             1.0000000000
      2313       212  ASN       HB2            -3.2331205827       13.0900571587        0.9984375624  S24       170             1.0000000000
      2314       212  ASN       QQH5           -2.5365114393       12.1183162830        2.3378267703  S24       170             1.0000000000
      2315       212  ASN       CG             -3.5615213325       10.9772093441        0.8452257757  S24       170             1.0000000000
      2316       212  ASN       OD1            -3.1481335569        9.7973596788        0.9871421508  S24       170             1.0000000000
      2317       212  ASN       ND2            -4.7703136869       11.2336981195        0.3089660085  S24       170             1.0000000000
      2318       212  ASN       HD21           -5.3931629145       10.4534534069        0.0397037021  S24       170             1.0000000000
      2319       212  ASN       HD22           -5.0275087081       12.1949629807        0.0316487039  S24       170             1.0000000000
      2320       213  LYS       CE             -3.2137631404        1.7235229469       -4.3522821081  S24       234             1.0000000000
      2321       213  LYS       HE1            -3.6071249564        1.9557144409       -3.3550446219  S24       234             1.0000000000
      2322       213  LYS       HE2            -4.0529363364        1.6556630380       -5.0576954673  S24       234             1.0000000000
      2323       213  LYS       NZ             -2.3310949310        2.7948615371       -4.8006303404  S24       234             1.0000000000
      2324       213  LYS       HZ1            -1.8890634335        2.5608818601       -5.7243059481  S24       234             1.0000000000
      2325       213  LYS       HZ2            -1.5379207327        2.9824479383       -4.1471750581  S24       234             1.0000000000
      2326       213  LYS       HZ3            -2.8616462237        3.7037133989       -4.9112995417  S24       234             1.0000000000
      2327       213  LYS       QQH6           -2.6581480920        0.7778636876       -4.3143459651  S24       234             1.0000000000
      2328       214  SER       CB              2.3090820943        3.3486323558       -5.9806588862  S24       235             1.0000000000
      2329       214  SER       HB1             2.9632969655        2.6476960748       -6.5213393454  S24       235             1.0000000000
      2330       214  SER       HB2             2.8884538185        4.2635054482       -5.7656600307  S24       235             1.0000000000
      2331       214  SER       OG              1.1810015842        3.6424631199       -6.8230232993  S24       235             1.0000000000
      2332       214  SER       HG1             0.7565764860        4.4911025220       -6.5099600977  S24       235             1.0000000000
      2333       214  SER       QQH7            1.9836663530        2.8894269438       -5.0208830485  S24       235             1.0000000000
      2334       215  PNM       S1             -3.1455178529        9.4956627251       -6.2204574152  S24       523             1.0000000000
      2335       215  PNM       C2             -1.8577698768        8.2658070296       -6.8135135513  S24       523             1.0000000000
      2336       215  PNM       C3             -1.5106044597        7.4553677597       -5.5358791681  S24       523             1.0000000000
      2337       215  PNM       N4             -2.7524736995        7.2424611358       -4.7621883876  S24       523             1.0000000000
      2338       215  PNM       C5             -3.7736021197        8.3333168302       -4.9780718489  S24       523             1.0000000000
      2339       215  PNM       C6             -3.6413498014        8.7745916453       -3.4810567523  S24       523             1.0000000000
      2340       215  PNM       C7             -2.6740659076        7.5815384623       -3.2808682416  S24       523             1.0000000000
      2341       215  PNM       O8             -1.5647997390        7.6170079832       -2.6238117868  S24       523             1.0000000000
      2342       215  PNM       C9             -2.4503594768        7.3645565442       -7.8874833721  S24       523             1.0000000000
      2343       215  PNM       C10            -0.6506636899        9.0076046959       -7.3589844354  S24       523             1.0000000000
      2344       215  PNM       C11            -0.8409540334        6.1423577604       -5.8857264037  S24       523             1.0000000000
      2345       215  PNM       O12            -1.4257233907        5.0465759531       -5.7263587650  S24       523             1.0000000000
      2346       215  PNM       O13             0.4042996764        6.2177217205       -6.3725876260  S24       523             1.0000000000
      2347       215  PNM       N14            -2.9531215362       10.0310580751       -3.3077186464  S24       523             1.0000000000
      2348       215  PNM       C15            -3.4857060046       11.1664898078       -3.7850528562  S24       523             1.0000000000
      2349       215  PNM       O16            -4.6134491778       11.1465279164       -4.3925385281  S24       523             1.0000000000
      2350       215  PNM       C17            -2.7370929517       12.4567188211       -3.5795631084  S24       523             1.0000000000
      2351       215  PNM       C18            -1.7461523301       12.7162580047       -4.6850290308  S24       523             1.0000000000
      2352       215  PNM       C19            -0.4413560577       13.1239936949       -4.3746576532  S24       523             1.0000000000
      2353       215  PNM       C20             0.4800564566       13.3757212060       -5.3927831756  S24       523             1.0000000000
      2354       215  PNM       C21             0.1085193894       13.2124204562       -6.7284945038  S24       523             1.0000000000
      2355       215  PNM       C22            -1.1955502084       12.8226488745       -7.0444609550  S24       523             1.0000000000
      2356       215  PNM       C23            -2.1252179260       12.5834370996       -6.0298765149  S24       523             1.0000000000
      2357       215  PNM       H24            -0.8006105577        8.0539674933       -4.9165648004  S24       523             1.0000000000
      2358       215  PNM       H25            -0.8636626101        9.4165947339       -8.3529989931  S24       523             1.0000000000
      2359       215  PNM       H26             0.2053504555        8.3281302328       -7.4394272215  S24       523             1.0000000000
      2360       215  PNM       H27            -0.3652507804        9.8419599853       -6.7110556808  S24       523             1.0000000000
      2361       215  PNM       H28            -2.7851698644        7.9557353492       -8.7474793462  S24       523             1.0000000000
      2362       215  PNM       H29            -3.3117584973        6.8050939528       -7.5055815755  S24       523             1.0000000000
      2363       215  PNM       H30            -1.7039434363        6.6416744936       -8.2405937966  S24       523             1.0000000000
      2364       215  PNM       H31            -4.7771320235        7.9248162720       -5.2325243719  S24       523             1.0000000000
      2365       215  PNM       H32            -4.6013455790        8.7683334705       -2.9151103478  S24       523             1.0000000000
      2366       215  PNM       H33            -2.2146323174       12.4409051018       -2.6082185166  S24       523             1.0000000000
      2367       215  PNM       H34            -3.4688442466       13.2827955393       -3.5418625230  S24       523             1.0000000000
      2368       215  PNM       H35            -0.1460240912       13.2501213688       -3.3255264871  S24       523             1.0000000000
      2369       215  PNM       H36             1.4980319320       13.6954381933       -5.1399631902  S24       523             1.0000000000
      2370       215  PNM       H37             0.8368810280       13.3992859821       -7.5268395168  S24       523             1.0000000000
      2371       215  PNM       H38            -1.4923258588       12.7034315765       -8.0946644765  S24       523             1.0000000000
      2372       215  PNM       H39            -3.1557343322       12.3016110715       -6.2796899900  S24       523             1.0000000000
      2373       215  PNM       H40            -2.0350171879       10.0135961717       -2.8180348702  S24       523             1.0000000000
      2374       216  TIP3      OH2            -4.4578502064        8.0389778157       -0.5053604220  S24       290             1.0000000000
      2375       216  TIP3      H1             -5.9139184594        7.6867660302       -0.1925428977  S24       290             1.0000000000
      2376       216  TIP3      H2             -3.9213667150        8.6616243561        0.0813539317  S24       290             1.0000000000
      2377       217  SER       CB             -2.8825309543        5.2065545055       -2.3165773149  S25       70              1.0000000000
      2378       217  SER       HB1            -3.4278610798        4.3604765984       -2.7788985188  S25       70              1.0000000000
      2379       217  SER       HB2            -1.8865213752        5.3030362212       -2.7620574079  S25       70              1.0000000000
      2380       217  SER       OG             -3.6504843115        6.4196354784       -2.5775087925  S25       70              1.0000000000
      2381       217  SER       HG1            -3.8644648649        7.5003456154       -1.0738405860  S25       70              1.0000000000
      2382       217  SER       QQH1           -2.7978082348        5.0481965269       -1.2241786446  S25       70              1.0000000000
      2383       218  LYS       CD             -6.3912831674        3.5576209713       -2.0902868635  S25       73              1.0000000000
      2384       218  LYS       HD1            -7.1136374818        3.0876915553       -2.7640449045  S25       73              1.0000000000
      2385       218  LYS       HD2            -5.3916345872        3.4142774755       -2.5202610815  S25       73              1.0000000000
      2386       218  LYS       QQH2           -6.4425741231        3.0574081557       -1.1170858881  S25       73              1.0000000000
      2387       218  LYS       CE             -6.6976336239        5.0366425081       -1.9637901642  S25       73              1.0000000000
      2388       218  LYS       HE1            -6.2447108661        5.4726295731       -1.0555476279  S25       73              1.0000000000
      2389       218  LYS       HE2            -7.7870042187        5.2079494600       -1.9021927846  S25       73              1.0000000000
      2390       218  LYS       NZ             -6.1851575275        5.7976259882       -3.1029594744  S25       73              1.0000000000
      2391       218  LYS       HZ1            -6.4503289114        5.4026937901       -4.0257458524  S25       73              1.0000000000
      2392       218  LYS       HZ2            -5.1133942305        5.8971487926       -3.0720491560  S25       73              1.0000000000
      2393       218  LYS       HZ3            -6.5554275357        6.7784402913       -3.0788638528  S25       73              1.0000000000
      2394       219  SER       CB             -4.5955897847        4.5435827570       -6.3684209119  S25       130             1.0000000000
      2395       219  SER       HB1            -4.6037539144        5.4597458657       -6.9735978225  S25       130             1.0000000000
      2396       219  SER       HB2            -3.8508284358        3.8482988801       -6.7939832216  S25       130             1.0000000000
      2397       219  SER       OG             -4.2147521738        4.8523879325       -4.9950362216  S25       130             1.0000000000
      2398       219  SER       HG1            -3.5374465079        5.6139038209       -5.0360663718  S25       130             1.0000000000
      2399       219  SER       QQH3           -5.5900611409        4.0682019086       -6.3700691041  S25       130             1.0000000000
      2400       220  GLU       CB             -9.8874942184        9.4409959272        0.7754506292  S25       166             1.0000000000
      2401       220  GLU       HB1            -9.6044794705       10.0621127310       -0.0850797942  S25       166             1.0000000000
      2402       220  GLU       HB2           -10.9364512537        9.1657339728        0.6548464069  S25       166             1.0000000000
      2403       220  GLU       QQH4           -9.7592287631        9.9870177632        1.7157535114  S25       166             1.0000000000
      2404       220  GLU       CG             -9.0352084800        8.1903109980        0.7464850466  S25       166             1.0000000000
      2405       220  GLU       HG1            -9.4402131389        7.4937444554       -0.0019956113  S25       166             1.0000000000
      2406       220  GLU       HG2            -9.0670362653        7.6560656320        1.7116367669  S25       166             1.0000000000
      2407       220  GLU       CD             -7.6096386592        8.4732732677        0.3795388097  S25       166             1.0000000000
      2408       220  GLU       OE1            -7.0959837262        9.5868377843        0.3718424788  S25       166             1.0000000000
      2409       220  GLU       OE2            -6.8875388960        7.3810553196        0.0125740222  S25       166             1.0000000000
      2410       221  ASN       CB             -2.7207526336       12.1583663157        1.2580557675  S25       170             1.0000000000
      2411       221  ASN       HB1            -1.7712393749       12.1113830868        0.7116949518  S25       170             1.0000000000
      2412       221  ASN       HB2            -3.2329970671       13.0913444986        0.9989816605  S25       170             1.0000000000
      2413       221  ASN       QQH5           -2.5362531556       12.1191326302        2.3380519445  S25       170             1.0000000000
      2414       221  ASN       CG             -3.5615300263       10.9788518506        0.8454572103  S25       170             1.0000000000
      2415       221  ASN       OD1            -3.1493785491        9.7985667715        0.9896838450  S25       170             1.0000000000
      2416       221  ASN       ND2            -4.7692824721       11.2351622417        0.3070441825  S25       170             1.0000000000
      2417       221  ASN       HD21           -5.3917149916       10.4550936947        0.0370312557  S25       170             1.0000000000
      2418       221  ASN       HD22           -5.0254514289       12.1962877179        0.0278248758  S25       170             1.0000000000
      2419       222  LYS       CE             -3.2158960449        1.7261774360       -4.3527510563  S25       234             1.0000000000
      2420       222  LYS       HE1            -3.6087699404        1.9560896182       -3.3547211879  S25       234             1.0000000000
      2421       222  LYS       HE2            -4.0561587910        1.6559865528       -5.0566825912  S25       234             1.0000000000
      2422       222  LYS       NZ             -2.3380163939        2.8014470653       -4.8018197418  S25       234             1.0000000000
      2423       222  LYS       HZ1            -1.8982313586        2.5709205043       -5.7273715344  S25       234             1.0000000000
      2424       222  LYS       HZ2            -1.5425888385        2.9892888091       -4.1511998233  S25       234             1.0000000000
      2425       222  LYS       HZ3            -2.8704760767        3.7107099231       -4.9086851044  S25       234             1.0000000000
      2426       222  LYS       QQH6           -2.6567872254        0.7825168273       -4.3165692170  S25       234             1.0000000000
      2427       223  SER       CB              2.3087255653        3.3491687841       -5.9806893021  S25       235             1.0000000000
      2428       223  SER       HB1             2.9628210735        2.6480996678       -6.5214572140  S25       235             1.0000000000
      2429       223  SER       HB2             2.8885488192        4.2636805139       -5.7652988508  S25       235             1.0000000000
      2430       223  SER       OG              1.1809728082        3.6437891596       -6.8230765916  S25       235             1.0000000000
      2431       223  SER       HG1             0.7562577522        4.4922702151       -6.5092608433  S25       235             1.0000000000
      2432       223  SER       QQH7            1.9830980426        2.8897633454       -5.0209996936  S25       235             1.0000000000
      2433       224  PNM       S1             -3.1471169155        9.4903103283       -6.2206952477  S25       523             1.0000000000
      2434       224  PNM       C2             -1.8586102268        8.2626785079       -6.8143906824  S25       523             1.0000000000
      2435       224  PNM       C3             -1.5209549642        7.4467208505       -5.5378660720  S25       523             1.0000000000
      2436       224  PNM       N4             -2.7717242264        7.2172632262       -4.7842260366  S25       523             1.0000000000
      2437       224  PNM       C5             -3.7745647482        8.3242078137       -4.9785585714  S25       523             1.0000000000
      2438       224  PNM       C6             -3.6413422381        8.7659655114       -3.4860672521  S25       523             1.0000000000
      2439       224  PNM       C7             -2.7005268085        7.5576174802       -3.2535957795  S25       523             1.0000000000
      2440       224  PNM       O8             -1.5681745686        7.6159609629       -2.6214024153  S25       523             1.0000000000
      2441       224  PNM       C9             -2.4492545435        7.3639534496       -7.8915542775  S25       523             1.0000000000
      2442       224  PNM       C10            -0.6497693999        9.0051102413       -7.3550657146  S25       523             1.0000000000
      2443       224  PNM       C11            -0.8397997836        6.1399300286       -5.8864541254  S25       523             1.0000000000
      2444       224  PNM       O12            -1.4160314729        5.0399744410       -5.7269183918  S25       523             1.0000000000
      2445       224  PNM       O13             0.4066206803        6.2214741565       -6.3727483644  S25       523             1.0000000000
      2446       224  PNM       N14            -2.9487490894       10.0208187555       -3.3120882083  S25       523             1.0000000000
      2447       224  PNM       C15            -3.4820980119       11.1584428662       -3.7836992784  S25       523             1.0000000000
      2448       224  PNM       O16            -4.6131350572       11.1422355703       -4.3865491903  S25       523             1.0000000000
      2449       224  PNM       C17            -2.7342987570       12.4494698065       -3.5775161144  S25       523             1.0000000000
      2450       224  PNM       C18            -1.7452806207       12.7129068295       -4.6838633220  S25       523             1.0000000000
      2451       224  PNM       C19            -0.4409234018       13.1226844810       -4.3742545530  S25       523             1.0000000000
      2452       224  PNM       C20             0.4795101314       13.3762321659       -5.3928073916  S25       523             1.0000000000
      2453       224  PNM       C21             0.1073345584       13.2131826128       -6.7283668616  S25       523             1.0000000000
      2454       224  PNM       C22            -1.1965300089       12.8221678466       -7.0436450106  S25       523             1.0000000000
      2455       224  PNM       C23            -2.1251632775       12.5809353750       -6.0285727254  S25       523             1.0000000000
      2456       224  PNM       H24            -0.8250108648        8.0458533909       -4.9027633293  S25       523             1.0000000000
      2457       224  PNM       H25            -0.8594968259        9.4142957415       -8.3497781783  S25       523             1.0000000000
      2458       224  PNM       H26             0.2068541824        8.3260368025       -7.4327502169  S25       523             1.0000000000
      2459       224  PNM       H27            -0.3670859632        9.8396311118       -6.7061957233  S25       523             1.0000000000
      2460       224  PNM       H28            -2.7829451216        7.9562920033       -8.7512617019  S25       523             1.0000000000
      2461       224  PNM       H29            -3.3110444600        6.8036540090       -7.5117671098  S25       523             1.0000000000
      2462       224  PNM       H30            -1.7020637322        6.6418316406       -8.2447043776  S25       523             1.0000000000
      2463       224  PNM       H31            -4.7855426080        7.9310916100       -5.2299415934  S25       523             1.0000000000
      2464       224  PNM       H32            -4.6059524572        8.7722399146       -2.9271260535  S25       523             1.0000000000
      2465       224  PNM       H33            -2.2103744907       12.4330819961       -2.6069609726  S25       523             1.0000000000
      2466       224  PNM       H34            -3.4673410632       13.2743752044       -3.5373131557  S25       523             1.0000000000
      2467       224  PNM       H35            -0.1449116916       13.2482937917       -3.3252505130  S25       523             1.0000000000
      2468       224  PNM       H36             1.4973046891       13.6969007868       -5.1404313366  S25       523             1.0000000000
      2469       224  PNM       H37             0.8350363950       13.4011073558       -7.5270735398  S25       523             1.0000000000
      2470       224  PNM       H38            -1.4938370557       12.7031272033       -8.0937291749  S25       523             1.0000000000
      2471       224  PNM       H39            -3.1552661772       12.2971883708       -6.2778952602  S25       523             1.0000000000
      2472       224  PNM       H40            -2.0282393992        9.9980558370       -2.8266093005  S25       523             1.0000000000
      2473       225  TIP3      OH2            -4.4554487517        8.0424955702       -0.4981819697  S25       290             1.0000000000
      2474       225  TIP3      H1             -5.9154425760        7.6865356667       -0.1875728299  S25       290             1.0000000000
      2475       225  TIP3      H2             -3.9272527797        8.6711844051        0.0915613146  S25       290             1.0000000000
      2476       226  SER       CB             -2.8762861283        5.2124141491       -2.3183323090  S26       70              1.0000000000
      2477       226  SER       HB1            -3.4308236349        4.3735868617       -2.7803693516  S26       70              1.0000000000
      2478       226  SER       HB2            -1.8811022951        5.3022048915       -2.7652632158  S26       70              1.0000000000
      2479       226  SER       OG             -3.6364818042        6.4340912060       -2.5783687382  S26       70              1.0000000000
      2480       226  SER       HG1            -3.8519755869        7.5041103763       -1.0552919186  S26       70              1.0000000000
      2481       226  SER       QQH1           -2.7929060966        5.0564219132       -1.2260456973  S26       70              1.0000000000
      2482       227  LYS       CD             -6.3895612458        3.5577597350       -2.0925153744  S26       73              1.0000000000
      2483       227  LYS       HD1            -7.1160186912        3.0905418834       -2.7638048495  S26       73              1.0000000000
      2484       227  LYS       HD2            -5.3919160444        3.4090201800       -2.5253078449  S26       73              1.0000000000
      2485       227  LYS       QQH2           -6.4405944180        3.0596107679       -1.1183685751  S26       73              1.0000000000
      2486       227  LYS       CE             -6.6877979023        5.0384799727       -1.9672211555  S26       73              1.0000000000
      2487       227  LYS       HE1            -6.2221501936        5.4756811739       -1.0660431566  S26       73              1.0000000000
      2488       227  LYS       HE2            -7.7751721442        5.2167558099       -1.8944813540  S26       73              1.0000000000
      2489       227  LYS       NZ             -6.1850552093        5.7927026833       -3.1158133422  S26       73              1.0000000000
      2490       227  LYS       HZ1            -6.4834477284        5.4074918557       -4.0330474441  S26       73              1.0000000000
      2491       227  LYS       HZ2            -5.1174891283        5.8623130699       -3.1190619119  S26       73              1.0000000000
      2492       227  LYS       HZ3            -6.5345327068        6.7810823141       -3.0809334798  S26       73              1.0000000000
      2493       228  SER       CB             -4.5929282040        4.5498377933       -6.3632455401  S26       130             1.0000000000
      2494       228  SER       HB1            -4.6022049833        5.4621749000       -6.9739047629  S26       130             1.0000000000
      2495       228  SER       HB2            -3.8494910764        3.8517032926       -6.7860778691  S26       130             1.0000000000
      2496       228  SER       OG             -4.2051581717        4.8696584766       -4.9892048834  S26       130             1.0000000000
      2497       228  SER       HG1            -3.5417821791        5.6763937866       -5.0307836160  S26       130             1.0000000000
      2498       228  SER       QQH3           -5.5889807278        4.0754808978       -6.3588635629  S26       130             1.0000000000
      2499       229  GLU       CB             -9.8879848770        9.4415733984        0.7755431859  S26       166             1.0000000000
      2500       229  GLU       HB1            -9.6046749305       10.0626254210       -0.0849373155  S26       166             1.0000000000
      2501       229  GLU       HB2           -10.9369594001        9.1664947553        0.6547279516  S26       166             1.0000000000
      2502       229  GLU       QQH4           -9.7597752703        9.9874563391        1.7159243675  S26       166             1.0000000000
      2503       229  GLU       CG             -9.0360538734        8.1907254976        0.7467623884  S26       166             1.0000000000
      2504       229  GLU       HG1            -9.4405732037        7.4944891942       -0.0022987291  S26       166             1.0000000000
      2505       229  GLU       HG2            -9.0685826527        7.6560693243        1.7116742949  S26       166             1.0000000000
      2506       229  GLU       CD             -7.6104795547        8.4734938667        0.3809175740  S26       166             1.0000000000
      2507       229  GLU       OE1            -7.0955869279        9.5862103436        0.3731993982  S26       166             1.0000000000
      2508       229  GLU       OE2            -6.8884574105        7.3802749595        0.0141082271  S26       166             1.0000000000
      2509       230  ASN       CB             -2.7207394837       12.1590924641        1.2582483617  S26       170             1.0000000000
      2510       230  ASN       HB1            -1.7712694645       12.1119427617        0.7117961722  S26       170             1.0000000000
      2511       230  ASN       HB2            -3.2328446912       13.0921961774        0.9993053231  S26       170             1.0000000000
      2512       230  ASN       QQH5           -2.5362337263       12.1195351328        2.3382418911  S26       170             1.0000000000
      2513       230  ASN       CG             -3.5616738881       10.9800815665        0.8456452997  S26       170             1.0000000000
      2514       230  ASN       OD1            -3.1501698258        9.7992506529        0.9911096295  S26       170             1.0000000000
      2515       230  ASN       ND2            -4.7685978182       11.2361292807        0.3058008846  S26       170             1.0000000000
      2516       230  ASN       HD21           -5.3914540295       10.4563213124        0.0362797070  S26       170             1.0000000000
      2517       230  ASN       HD22           -5.0245616474       12.1973077139        0.0261907536  S26       170             1.0000000000
      2518       231  LYS       CE             -3.2181242302        1.7283036014       -4.3530186279  S26       234             1.0000000000
      2519       231  LYS       HE1            -3.6105156074        1.9557058724       -3.3541967844  S26       234             1.0000000000
      2520       231  LYS       HE2            -4.0593811705        1.6556621673       -5.0554401632  S26       234             1.0000000000
      2521       231  LYS       NZ             -2.3463811258        2.8084877657       -4.8027992127  S26       234             1.0000000000
      2522       231  LYS       HZ1            -1.9093639904        2.5821463041       -5.7303228833  S26       234             1.0000000000
      2523       231  LYS       HZ2            -1.5490736526        2.9972190946       -4.1551718499  S26       234             1.0000000000
      2524       231  LYS       HZ3            -2.8842824560        3.7181055219       -4.9050398968  S26       234             1.0000000000
      2525       231  LYS       QQH6           -2.6552897793        0.7867036404       -4.3186098580  S26       234             1.0000000000
      2526       232  SER       CB              2.3085248680        3.3494980688       -5.9807364636  S26       235             1.0000000000
      2527       232  SER       HB1             2.9625448151        2.6482797105       -6.5214927446  S26       235             1.0000000000
      2528       232  SER       HB2             2.8888470170        4.2636748619       -5.7649361865  S26       235             1.0000000000
      2529       232  SER       OG              1.1812724086        3.6448159534       -6.8232304395  S26       235             1.0000000000
      2530       232  SER       HG1             0.7557020238        4.4926393765       -6.5084006457  S26       235             1.0000000000
      2531       232  SER       QQH7            1.9826789521        2.8899492217       -5.0211017874  S26       235             1.0000000000
      2532       233  PNM       S1             -3.1482271502        9.4860967433       -6.2204165055  S26       523             1.0000000000
      2533       233  PNM       C2             -1.8589774904        8.2607398752       -6.8163952888  S26       523             1.0000000000
      2534       233  PNM       C3             -1.5308204333        7.4380501204       -5.5424440817  S26       523             1.0000000000
      2535       233  PNM       N4             -2.7916098672        7.1882559781       -4.8174344570  S26       523             1.0000000000
      2536       233  PNM       C5             -3.7746123363        8.3150450595       -4.9781617029  S26       523             1.0000000000
      2537       233  PNM       C6             -3.6400275893        8.7592193051       -3.4901777054  S26       523             1.0000000000
      2538       233  PNM       C7             -2.7220891092        7.5444351974       -3.2150200088  S26       523             1.0000000000
      2539       233  PNM       O8             -1.5714162471        7.6157527081       -2.6192633904  S26       523             1.0000000000
      2540       233  PNM       C9             -2.4487083252        7.3638747578       -7.8952921234  S26       523             1.0000000000
      2541       233  PNM       C10            -0.6488562990        9.0036997508       -7.3525972820  S26       523             1.0000000000
      2542       233  PNM       C11            -0.8385140282        6.1370025491       -5.8881491749  S26       523             1.0000000000
      2543       233  PNM       O12            -1.4068825888        5.0351652952       -5.7273992941  S26       523             1.0000000000
      2544       233  PNM       O13             0.4097021310        6.2250494364       -6.3730687245  S26       523             1.0000000000
      2545       233  PNM       N14            -2.9453416721       10.0138098059       -3.3153639741  S26       523             1.0000000000
      2546       233  PNM       C15            -3.4798885734       11.1532023736       -3.7830668907  S26       523             1.0000000000
      2547       233  PNM       O16            -4.6126282155       11.1389213188       -4.3824353769  S26       523             1.0000000000
      2548       233  PNM       C17            -2.7325403952       12.4446275823       -3.5761601794  S26       523             1.0000000000
      2549       233  PNM       C18            -1.7446925312       12.7106044231       -4.6831306134  S26       523             1.0000000000
      2550       233  PNM       C19            -0.4406492598       13.1217841091       -4.3739608675  S26       523             1.0000000000
      2551       233  PNM       C20             0.4791363582       13.3765790225       -5.3927978729  S26       523             1.0000000000
      2552       233  PNM       C21             0.1065555459       13.2136797259       -6.7282598084  S26       523             1.0000000000
      2553       233  PNM       C22            -1.1971549197       12.8218431886       -7.0431200245  S26       523             1.0000000000
      2554       233  PNM       C23            -2.1251214780       12.5792246954       -6.0277486182  S26       523             1.0000000000
      2555       233  PNM       H24            -0.8512129720        8.0372831504       -4.8889865306  S26       523             1.0000000000
      2556       233  PNM       H25            -0.8558174979        9.4133398679       -8.3477699615  S26       523             1.0000000000
      2557       233  PNM       H26             0.2079791986        8.3246324750       -7.4280830620  S26       523             1.0000000000
      2558       233  PNM       H27            -0.3682037186        9.8380996968       -6.7026951894  S26       523             1.0000000000
      2559       233  PNM       H28            -2.7820956683        7.9567900677       -8.7547847329  S26       523             1.0000000000
      2560       233  PNM       H29            -3.3100863115        6.8026703887       -7.5161561076  S26       523             1.0000000000
      2561       233  PNM       H30            -1.7006795890        6.6425704531       -8.2483648875  S26       523             1.0000000000
      2562       233  PNM       H31            -4.7932591760        7.9385040571       -5.2251315192  S26       523             1.0000000000
      2563       233  PNM       H32            -4.6086382419        8.7748700470       -2.9374800038  S26       523             1.0000000000
      2564       233  PNM       H33            -2.2076346420       12.4275624130       -2.6061309745  S26       523             1.0000000000
      2565       233  PNM       H34            -3.4663290066       13.2688572347       -3.5341318389  S26       523             1.0000000000
      2566       233  PNM       H35            -0.1442709806       13.2471874667       -3.3250168184  S26       523             1.0000000000
      2567       233  PNM       H36             1.4967570824       13.6980159200       -5.1406694268  S26       523             1.0000000000
      2568       233  PNM       H37             0.8338180911       13.4023869501       -7.5271843128  S26       523             1.0000000000
      2569       233  PNM       H38            -1.4948250880       12.7029839578       -8.0931183270  S26       523             1.0000000000
      2570       233  PNM       H39            -3.1549685115       12.2943383481       -6.2768311297  S26       523             1.0000000000
      2571       233  PNM       H40            -2.0233062381        9.9892338078       -2.8328403015  S26       523             1.0000000000
      2572       234  TIP3      OH2            -4.4535037362        8.0457839275       -0.4931269021  S26       290             1.0000000000
      2573       234  TIP3      H1             -5.9178820874        7.6861292876       -0.1844644932  S26       290             1.0000000000
      2574       234  TIP3      H2             -3.9321744651        8.6783900553        0.1003092278  S26       290             1.0000000000
      2575       235  SER       CB             -2.8731197287        5.2154442469       -2.3193237470  S27       70              1.0000000000
      2576       235  SER       HB1            -3.4343806931        4.3842166227       -2.7822365962  S27       70              1.0000000000
      2577       235  SER       HB2            -1.8786535118        5.3001224301       -2.7677661409  S27       70              1.0000000000
      2578       235  SER       OG             -3.6283216080        6.4433786521       -2.5770769134  S27       70              1.0000000000
      2579       235  SER       HG1            -3.8453326861        7.5012290862       -1.0386437938  S27       70              1.0000000000
      2580       235  SER       QQH1           -2.7897171389        5.0612126039       -1.2270034160  S27       70              1.0000000000
      2581       236  LYS       CD             -6.3885929746        3.5576292176       -2.0939645817  S27       73              1.0000000000
      2582       236  LYS       HD1            -7.1177007542        3.0923035794       -2.7636669522  S27       73              1.0000000000
      2583       236  LYS       HD2            -5.3925823089        3.4054494915       -2.5292066459  S27       73              1.0000000000
      2584       236  LYS       QQH2           -6.4395747513        3.0610928177       -1.1188675810  S27       73              1.0000000000
      2585       236  LYS       CE             -6.6811262464        5.0394930246       -1.9701271504  S27       73              1.0000000000
      2586       236  LYS       HE1            -6.2077798604        5.4773418993       -1.0732167425  S27       73              1.0000000000
      2587       236  LYS       HE2            -7.7671601740        5.2226896405       -1.8905961597  S27       73              1.0000000000
      2588       236  LYS       NZ             -6.1842312240        5.7874731386       -3.1256188010  S27       73              1.0000000000
      2589       236  LYS       HZ1            -6.5064266523        5.4102571998       -4.0389504361  S27       73              1.0000000000
      2590       236  LYS       HZ2            -5.1210427490        5.8260230436       -3.1619579647  S27       73              1.0000000000
      2591       236  LYS       HZ3            -6.5154054422        6.7812697641       -3.0831695038  S27       73              1.0000000000
      2592       237  SER       CB             -4.5909349040        4.5545834136       -6.3584164545  S27       130             1.0000000000
      2593       237  SER       HB1            -4.6015167588        5.4632731202       -6.9765611379  S27       130             1.0000000000
      2594       237  SER       HB2            -3.8493532656        3.8533378461       -6.7811624646  S27       130             1.0000000000
      2595       237  SER       OG             -4.1936621343        4.8851977573       -4.9823995828  S27       130             1.0000000000
      2596       237  SER       HG1            -3.4936591387        5.8228272181       -5.0160651844  S27       130             1.0000000000
      2597       237  SER       QQH3           -5.5907770932        4.0816479068       -6.3517000416  S27       130             1.0000000000
      2598       238  GLU       CB             -9.8882380060        9.4420052425        0.7755785180  S27       166             1.0000000000
      2599       238  GLU       HB1            -9.6048198193       10.0630282167       -0.0848930099  S27       166             1.0000000000
      2600       238  GLU       HB2           -10.9371928517        9.1669468181        0.6546677278  S27       166             1.0000000000
      2601       238  GLU       QQH4           -9.7600493246        9.9878570417        1.7159793357  S27       166             1.0000000000
      2602       238  GLU       CG             -9.0365405043        8.1910859625        0.7468924271  S27       166             1.0000000000
      2603       238  GLU       HG1            -9.4407888609        7.4950019581       -0.0024345044  S27       166             1.0000000000
      2604       238  GLU       HG2            -9.0693856129        7.6562134632        1.7116860749  S27       166             1.0000000000
      2605       238  GLU       CD             -7.6111232522        8.4735475026        0.3816534934  S27       166             1.0000000000
      2606       238  GLU       OE1            -7.0951182317        9.5859216995        0.3738736248  S27       166             1.0000000000
      2607       238  GLU       OE2            -6.8894775662        7.3799751978        0.0151378964  S27       166             1.0000000000
      2608       239  ASN       CB             -2.7207030090       12.1595041209        1.2583591647  S27       170             1.0000000000
      2609       239  ASN       HB1            -1.7711904047       12.1122115902        0.7119703589  S27       170             1.0000000000
      2610       239  ASN       HB2            -3.2326329896       13.0927052513        0.9994548200  S27       170             1.0000000000
      2611       239  ASN       QQH5           -2.5363817550       12.1196813075        2.3383468240  S27       170             1.0000000000
      2612       239  ASN       CG             -3.5618618102       10.9809786825        0.8458160010  S27       170             1.0000000000
      2613       239  ASN       OD1            -3.1504363389        9.7995462506        0.9916001883  S27       170             1.0000000000
      2614       239  ASN       ND2            -4.7681339311       11.2366638300        0.3050820582  S27       170             1.0000000000
      2615       239  ASN       HD21           -5.3922706227       10.4571463313        0.0374117845  S27       170             1.0000000000
      2616       239  ASN       HD22           -5.0246873825       12.1980565448        0.0264860421  S27       170             1.0000000000
      2617       240  LYS       CE             -3.2200313525        1.7298355156       -4.3531798860  S27       234             1.0000000000
      2618       240  LYS       HE1            -3.6122311844        1.9549834105       -3.3536658120  S27       234             1.0000000000
      2619       240  LYS       HE2            -4.0622041527        1.6554612546       -5.0542624949  S27       234             1.0000000000
      2620       240  LYS       NZ             -2.3552574218        2.8153411823       -4.8035351394  S27       234             1.0000000000
      2621       240  LYS       HZ1            -1.9220618139        2.5925623099       -5.7327940272  S27       234             1.0000000000
      2622       240  LYS       HZ2            -1.5574648490        3.0049648305       -4.1580570569  S27       234             1.0000000000
      2623       240  LYS       HZ3            -2.9073999413        3.7272001342       -4.9013670022  S27       234             1.0000000000
      2624       240  LYS       QQH6           -2.6542957503        0.7895004653       -4.3201579146  S27       234             1.0000000000
      2625       241  SER       CB              2.3084845720        3.3496501778       -5.9807985524  S27       235             1.0000000000
      2626       241  SER       HB1             2.9624630053        2.6483762453       -6.5215391609  S27       235             1.0000000000
      2627       241  SER       HB2             2.8893231892        4.2636114579       -5.7645833953  S27       235             1.0000000000
      2628       241  SER       OG              1.1818660535        3.6455453159       -6.8234826719  S27       235             1.0000000000
      2629       241  SER       HG1             0.7547748223        4.4915741035       -6.5072703534  S27       235             1.0000000000
      2630       241  SER       QQH7            1.9824048835        2.8900330702       -5.0213057414  S27       235             1.0000000000
      2631       242  PNM       S1             -3.1488048239        9.4832364901       -6.2197509673  S27       523             1.0000000000
      2632       242  PNM       C2             -1.8590244841        8.2597795359       -6.8188598649  S27       523             1.0000000000
      2633       242  PNM       C3             -1.5390160525        7.4301150192       -5.5477051686  S27       523             1.0000000000
      2634       242  PNM       N4             -2.8098391170        7.1584842715       -4.8499392740  S27       523             1.0000000000
      2635       242  PNM       C5             -3.7747027363        8.3066876963       -4.9772668944  S27       523             1.0000000000
      2636       242  PNM       C6             -3.6380685197        8.7549386738       -3.4927842191  S27       523             1.0000000000
      2637       242  PNM       C7             -2.7369054311        7.5403254257       -3.1763030415  S27       523             1.0000000000
      2638       242  PNM       O8             -1.5745769123        7.6161549296       -2.6196556587  S27       523             1.0000000000
      2639       242  PNM       C9             -2.4486191535        7.3639903717       -7.8980510051  S27       523             1.0000000000
      2640       242  PNM       C10            -0.6480140460        9.0032448680       -7.3513095292  S27       523             1.0000000000
      2641       242  PNM       C11            -0.8370084854        6.1325410607       -5.8903296699  S27       523             1.0000000000
      2642       242  PNM       O12            -1.3992740923        5.0334630691       -5.7277003191  S27       523             1.0000000000
      2643       242  PNM       O13             0.4127471352        6.2284850521       -6.3733549366  S27       523             1.0000000000
      2644       242  PNM       N14            -2.9428770988       10.0098319141       -3.3174930521  S27       523             1.0000000000
      2645       242  PNM       C15            -3.4791522043       11.1509997531       -3.7830159569  S27       523             1.0000000000
      2646       242  PNM       O16            -4.6117025570       11.1365288883       -4.3801129498  S27       523             1.0000000000
      2647       242  PNM       C17            -2.7316633448       12.4420798737       -3.5753839559  S27       523             1.0000000000
      2648       242  PNM       C18            -1.7442751560       12.7092863030       -4.6827870802  S27       523             1.0000000000
      2649       242  PNM       C19            -0.4404337440       13.1212925332       -4.3737678021  S27       523             1.0000000000
      2650       242  PNM       C20             0.4789772448       13.3768144731       -5.3927780869  S27       523             1.0000000000
      2651       242  PNM       C21             0.1061876237       13.2139762978       -6.7281837112  S27       523             1.0000000000
      2652       242  PNM       C22            -1.1974096595       12.8216935067       -7.0428652843  S27       523             1.0000000000
      2653       242  PNM       C23            -2.1250375108       12.5782501416       -6.0273406685  S27       523             1.0000000000
      2654       242  PNM       H24            -0.8765925678        8.0292611974       -4.8762051581  S27       523             1.0000000000
      2655       242  PNM       H25            -0.8535799603        9.4130347603       -8.3466597614  S27       523             1.0000000000
      2656       242  PNM       H26             0.2084977511        8.3236932869       -7.4253923057  S27       523             1.0000000000
      2657       242  PNM       H27            -0.3685203317        9.8375365302       -6.7007303541  S27       523             1.0000000000
      2658       242  PNM       H28            -2.7817838819        7.9574658962       -8.7571903104  S27       523             1.0000000000
      2659       242  PNM       H29            -3.3090626579        6.8017320566       -7.5187016907  S27       523             1.0000000000
      2660       242  PNM       H30            -1.6994784503        6.6437802054       -8.2507399951  S27       523             1.0000000000
      2661       242  PNM       H31            -4.7976479782        7.9425875767       -5.2195874705  S27       523             1.0000000000
      2662       242  PNM       H32            -4.6095545123        8.7757051849       -2.9450984504  S27       523             1.0000000000
      2663       242  PNM       H33            -2.2063685458       12.4243663120       -2.6056162424  S27       523             1.0000000000
      2664       242  PNM       H34            -3.4656673157       13.2660459480       -3.5323913628  S27       523             1.0000000000
      2665       242  PNM       H35            -0.1440115478       13.2468213027       -3.3248630041  S27       523             1.0000000000
      2666       242  PNM       H36             1.4964112278       13.6988078781       -5.1407275764  S27       523             1.0000000000
      2667       242  PNM       H37             0.8331673154       13.4031789229       -7.5272009661  S27       523             1.0000000000
      2668       242  PNM       H38            -1.4953698369       12.7031241280       -8.0927640541  S27       523             1.0000000000
      2669       242  PNM       H39            -3.1549010119       12.2933803314       -6.2764277365  S27       523             1.0000000000
      2670       242  PNM       H40            -2.0206905291        9.9865379675       -2.8355066995  S27       523             1.0000000000
      2671       243  TIP3      OH2            -4.4519370284        8.0485751538       -0.4903823085  S27       290             1.0000000000
      2672       243  TIP3      H1             -5.9210907413        7.6851951759       -0.1826070492  S27       290             1.0000000000
      2673       243  TIP3      H2             -3.9354496966        8.6824478194        0.1072120754  S27       290             1.0000000000
      2674       244  SER       CB             -2.8722340550        5.2159242111       -2.3198999359  S28       70              1.0000000000
      2675       244  SER       HB1            -3.4371648300        4.3917628634       -2.7851269082  S28       70              1.0000000000
      2676       244  SER       HB2            -1.8780341630        5.2972765447       -2.7687025017  S28       70              1.0000000000
      2677       244  SER       OG             -3.6238506421        6.4488316232       -2.5770729855  S28       70              1.0000000000
      2678       244  SER       HG1            -3.8432949824        7.4956222460       -1.0271023227  S28       70              1.0000000000
      2679       244  SER       QQH1           -2.7885707718        5.0640738033       -1.2272953987  S28       70              1.0000000000
      2680       245  LYS       CD             -6.3882858883        3.5574059791       -2.0946189096  S28       73              1.0000000000
      2681       245  LYS       HD1            -7.1188016330        3.0933850980       -2.7635469836  S28       73              1.0000000000
      2682       245  LYS       HD2            -5.3936234313        3.4037873156       -2.5320237786  S28       73              1.0000000000
      2683       245  LYS       QQH2           -6.4395168898        3.0618568226       -1.1186298766  S28       73              1.0000000000
      2684       245  LYS       CE             -6.6778264558        5.0398724417       -1.9718025204  S28       73              1.0000000000
      2685       245  LYS       HE1            -6.2006069587        5.4772345530       -1.0765066169  S28       73              1.0000000000
      2686       245  LYS       HE2            -7.7632560326        5.2262484520       -1.8883473513  S28       73              1.0000000000
      2687       245  LYS       NZ             -6.1833658798        5.7837778606       -3.1309222605  S28       73              1.0000000000
      2688       245  LYS       HZ1            -6.5189400464        5.4104609382       -4.0422893602  S28       73              1.0000000000
      2689       245  LYS       HZ2            -5.1243520204        5.7943344494       -3.1968261470  S28       73              1.0000000000
      2690       245  LYS       HZ3            -6.5015470389        6.7801790896       -3.0849182107  S28       73              1.0000000000
      2691       246  SER       CB             -4.5913686613        4.5552796709       -6.3546846332  S28       130             1.0000000000
      2692       246  SER       HB1            -4.6013857956        5.4650754771       -6.9780527877  S28       130             1.0000000000
      2693       246  SER       HB2            -3.8505642367        3.8525898579       -6.7817256524  S28       130             1.0000000000
      2694       246  SER       OG             -4.1946372276        4.8811198989       -4.9765560452  S28       130             1.0000000000
      2695       246  SER       HG1            -3.3449778454        6.0621682375       -5.0133663814  S28       130             1.0000000000
      2696       246  SER       QQH3           -5.5969065888        4.0837409436       -6.3565486266  S28       130             1.0000000000
      2697       247  GLU       CB             -9.8883188879        9.4421769365        0.7755590959  S28       166             1.0000000000
      2698       247  GLU       HB1            -9.6048871788       10.0631813197       -0.0849370449  S28       166             1.0000000000
      2699       247  GLU       HB2           -10.9372521535        9.1670827607        0.6546319719  S28       166             1.0000000000
      2700       247  GLU       QQH4           -9.7601357275        9.9880914037        1.7159404027  S28       166             1.0000000000
      2701       247  GLU       CG             -9.0367090232        8.1912462165        0.7468836051  S28       166             1.0000000000
      2702       247  GLU       HG1            -9.4408262133        7.4952278368       -0.0025312693  S28       166             1.0000000000
      2703       247  GLU       HG2            -9.0696019650        7.6562358563        1.7116120936  S28       166             1.0000000000
      2704       247  GLU       CD             -7.6114704718        8.4732988568        0.3818486356  S28       166             1.0000000000
      2705       247  GLU       OE1            -7.0947771275        9.5859026989        0.3740110564  S28       166             1.0000000000
      2706       247  GLU       OE2            -6.8901591923        7.3800503432        0.0156588302  S28       166             1.0000000000
      2707       248  ASN       CB             -2.7206929163       12.1596166219        1.2583663485  S28       170             1.0000000000
      2708       248  ASN       HB1            -1.7710847911       12.1122805384        0.7120747234  S28       170             1.0000000000
      2709       248  ASN       HB2            -3.2325388299       13.0928764852        0.9994961716  S28       170             1.0000000000
      2710       248  ASN       QQH5           -2.5366081981       12.1195892122        2.3383508011  S28       170             1.0000000000
      2711       248  ASN       CG             -3.5620252098       10.9813718708        0.8459243925  S28       170             1.0000000000
      2712       248  ASN       OD1            -3.1504059330        9.7995808048        0.9915154928  S28       170             1.0000000000
      2713       248  ASN       ND2            -4.7679296001       11.2367751400        0.3047626716  S28       170             1.0000000000
      2714       248  ASN       HD21           -5.3935482417       10.4574391564        0.0390856239  S28       170             1.0000000000
      2715       248  ASN       HD22           -5.0252284959       12.1984037006        0.0274981750  S28       170             1.0000000000
      2716       249  LYS       CE             -3.2209284897        1.7304884726       -4.3533047284  S28       234             1.0000000000
      2717       249  LYS       HE1            -3.6131243397        1.9544524081       -3.3535223205  S28       234             1.0000000000
      2718       249  LYS       HE2            -4.0635383734        1.6560241265       -5.0535218123  S28       234             1.0000000000
      2719       249  LYS       NZ             -2.3609419515        2.8192839961       -4.8038493315  S28       234             1.0000000000
      2720       249  LYS       HZ1            -1.9320572106        2.5987248476       -5.7340606811  S28       234             1.0000000000
      2721       249  LYS       HZ2            -1.5644173050        3.0093383267       -4.1592682463  S28       234             1.0000000000
      2722       249  LYS       HZ3            -2.9343407822        3.7370710164       -4.8992255478  S28       234             1.0000000000
      2723       249  LYS       QQH6           -2.6541315626        0.7899269388       -4.3207321040  S28       234             1.0000000000
      2724       250  SER       CB              2.3084888918        3.3495878390       -5.9808484642  S28       235             1.0000000000
      2725       250  SER       HB1             2.9624024467        2.6484229050       -6.5216443613  S28       235             1.0000000000
      2726       250  SER       HB2             2.8897110754        4.2635607865       -5.7643572474  S28       235             1.0000000000
      2727       250  SER       OG              1.1823695114        3.6458394388       -6.8237147627  S28       235             1.0000000000
      2728       250  SER       HG1             0.7537821893        4.4891395292       -6.5062441916  S28       235             1.0000000000
      2729       250  SER       QQH7            1.9822367038        2.8900002546       -5.0216375772  S28       235             1.0000000000
      2730       251  PNM       S1             -3.1489893191        9.4819535392       -6.2192354223  S28       523             1.0000000000
      2731       251  PNM       C2             -1.8588928227        8.2596673221       -6.8208784326  S28       523             1.0000000000
      2732       251  PNM       C3             -1.5423855766        7.4264591453       -5.5509566903  S28       523             1.0000000000
      2733       251  PNM       N4             -2.8168342276        7.1456074575       -4.8677737945  S28       523             1.0000000000
      2734       251  PNM       C5             -3.7748904049        8.3019598393       -4.9764575589  S28       523             1.0000000000
      2735       251  PNM       C6             -3.6368407981        8.7533719874       -3.4935235421  S28       523             1.0000000000
      2736       251  PNM       C7             -2.7445681387        7.5399191493       -3.1503240234  S28       523             1.0000000000
      2737       251  PNM       O8             -1.5769620373        7.6165725640       -2.6216815133  S28       523             1.0000000000
      2738       251  PNM       C9             -2.4487833602        7.3639677523       -7.8992820232  S28       523             1.0000000000
      2739       251  PNM       C10            -0.6474614752        9.0034121669       -7.3510670876  S28       523             1.0000000000
      2740       251  PNM       C11            -0.8357440559        6.1275813697       -5.8919682476  S28       523             1.0000000000
      2741       251  PNM       O12            -1.3952649835        5.0346992947       -5.7278088181  S28       523             1.0000000000
      2742       251  PNM       O13             0.4142759914        6.2308011149       -6.3734072597  S28       523             1.0000000000
      2743       251  PNM       N14            -2.9415750706       10.0082719359       -3.3183561685  S28       523             1.0000000000
      2744       251  PNM       C15            -3.4795467587       11.1511346693       -3.7832973330  S28       523             1.0000000000
      2745       251  PNM       O16            -4.6107464207       11.1351912382       -4.3793473766  S28       523             1.0000000000
      2746       251  PNM       C17            -2.7314705886       12.4412795575       -3.5750968319  S28       523             1.0000000000
      2747       251  PNM       C18            -1.7440741407       12.7087655252       -4.6827716859  S28       523             1.0000000000
      2748       251  PNM       C19            -0.4403224072       13.1210789193       -4.3737063601  S28       523             1.0000000000
      2749       251  PNM       C20             0.4789393498       13.3768663975       -5.3928027991  S28       523             1.0000000000
      2750       251  PNM       C21             0.1060867455       13.2140304944       -6.7281857939  S28       523             1.0000000000
      2751       251  PNM       C22            -1.1974445610       12.8215951254       -7.0428597095  S28       523             1.0000000000
      2752       251  PNM       C23            -2.1249964204       12.5778200591       -6.0272772985  S28       523             1.0000000000
      2753       251  PNM       H24            -0.8904886171        8.0252782415       -4.8691792256  S28       523             1.0000000000
      2754       251  PNM       H25            -0.8527566340        9.4129951937       -8.3463600783  S28       523             1.0000000000
      2755       251  PNM       H26             0.2083208507        8.3229406393       -7.4242866251  S28       523             1.0000000000
      2756       251  PNM       H27            -0.3684049419        9.8375654869       -6.7000062943  S28       523             1.0000000000
      2757       251  PNM       H28            -2.7814004091        7.9581354096       -8.7578818791  S28       523             1.0000000000
      2758       251  PNM       H29            -3.3085692039        6.8004913179       -7.5198575760  S28       523             1.0000000000
      2759       251  PNM       H30            -1.6985116721        6.6449374226       -8.2514317475  S28       523             1.0000000000
      2760       251  PNM       H31            -4.7960018170        7.9391260478       -5.2161091837  S28       523             1.0000000000
      2761       251  PNM       H32            -4.6097890041        8.7755177067       -2.9490473017  S28       523             1.0000000000
      2762       251  PNM       H33            -2.2060196644       12.4228777131       -2.6054894402  S28       523             1.0000000000
      2763       251  PNM       H34            -3.4653274249       13.2652737374       -3.5316438795  S28       523             1.0000000000
      2764       251  PNM       H35            -0.1440352317       13.2468307270       -3.3248221524  S28       523             1.0000000000
      2765       251  PNM       H36             1.4961997049       13.6992401718       -5.1407315559  S28       523             1.0000000000
      2766       251  PNM       H37             0.8328695011       13.4035665658       -7.5272370881  S28       523             1.0000000000
      2767       251  PNM       H38            -1.4956303459       12.7033199732       -8.0926709375  S28       523             1.0000000000
      2768       251  PNM       H39            -3.1550953183       12.2936248236       -6.2765239076  S28       523             1.0000000000
      2769       251  PNM       H40            -2.0199083390        9.9873190195       -2.8353340902  S28       523             1.0000000000
      2770       252  TIP3      OH2            -4.4509938566        8.0501129388       -0.4896999178  S28       290             1.0000000000
      2771       252  TIP3      H1             -5.9243464095        7.6836983510       -0.1820721769  S28       290             1.0000000000
      2772       252  TIP3      H2             -3.9375351864        8.6835162655        0.1114994485  S28       290             1.0000000000
      2773       253  SER       CB             -2.8712496819        5.2186702613       -2.3204772666  S29       70              1.0000000000
      2774       253  SER       HB1            -3.4422786421        4.4011821027       -2.7870828283  S29       70              1.0000000000
      2775       253  SER       HB2            -1.8778425096        5.2953568876       -2.7714753944  S29       70              1.0000000000
      2776       253  SER       OG             -3.6190869276        6.4561718456       -2.5758772044  S29       70              1.0000000000
      2777       253  SER       HG1            -3.8382772548        7.4841429433       -1.0023306861  S29       70              1.0000000000
      2778       253  SER       QQH1           -2.7862107886        5.0675766739       -1.2278823982  S29       70              1.0000000000
      2779       254  LYS       CD             -6.3880270268        3.5559903095       -2.0964124389  S29       73              1.0000000000
      2780       254  LYS       HD1            -7.1231154125        3.0950738815       -2.7625322084  S29       73              1.0000000000
      2781       254  LYS       HD2            -5.3959919194        3.3960561936       -2.5376178912  S29       73              1.0000000000
      2782       254  LYS       QQH2           -6.4391562449        3.0629996976       -1.1189416071  S29       73              1.0000000000
      2783       254  LYS       CE             -6.6668838221        5.0405519944       -1.9762870036  S29       73              1.0000000000
      2784       254  LYS       HE1            -6.1768167614        5.4777545999       -1.0877764767  S29       73              1.0000000000
      2785       254  LYS       HE2            -7.7499190769        5.2360641607       -1.8822660842  S29       73              1.0000000000
      2786       254  LYS       NZ             -6.1804486614        5.7734869823       -3.1460399555  S29       73              1.0000000000
      2787       254  LYS       HZ1            -6.5731661505        5.4254155319       -4.0447552263  S29       73              1.0000000000
      2788       254  LYS       HZ2            -5.1288528295        5.7209866523       -3.2804201425  S29       73              1.0000000000
      2789       254  LYS       HZ3            -6.4524874184        6.7816166811       -3.0826035135  S29       73              1.0000000000
      2790       255  SER       CB             -4.5949218781        4.5549426375       -6.3452184437  S29       130             1.0000000000
      2791       255  SER       HB1            -4.5995605109        5.4708120824       -6.9633026267  S29       130             1.0000000000
      2792       255  SER       HB2            -3.8534422663        3.8541947200       -6.7769440990  S29       130             1.0000000000
      2793       255  SER       OG             -4.2060513667        4.8624023923       -4.9612829670  S29       130             1.0000000000
      2794       255  SER       HG1            -3.2670467685        6.1500158147       -5.0538763933  S29       130             1.0000000000
      2795       255  SER       QQH3           -5.6045686747        4.0870206560       -6.3631035827  S29       130             1.0000000000
      2796       256  GLU       CB             -9.8886936326        9.4425378354        0.7755684166  S29       166             1.0000000000
      2797       256  GLU       HB1            -9.6052200691       10.0634813143       -0.0849658860  S29       166             1.0000000000
      2798       256  GLU       HB2           -10.9376176488        9.1674670030        0.6546229991  S29       166             1.0000000000
      2799       256  GLU       QQH4           -9.7604841732        9.9885070048        1.7159260923  S29       166             1.0000000000
      2800       256  GLU       CG             -9.0373510212        8.1915785709        0.7469555802  S29       166             1.0000000000
      2801       256  GLU       HG1            -9.4412988833        7.4956880839       -0.0026529856  S29       166             1.0000000000
      2802       256  GLU       HG2            -9.0704544094        7.6563638886        1.7115843856  S29       166             1.0000000000
      2803       256  GLU       CD             -7.6122969816        8.4732185921        0.3823364058  S29       166             1.0000000000
      2804       256  GLU       OE1            -7.0943198983        9.5855751078        0.3744168125  S29       166             1.0000000000
      2805       256  GLU       OE2            -6.8917467791        7.3797417748        0.0168041794  S29       166             1.0000000000
      2806       257  ASN       CB             -2.7208202975       12.1598118477        1.2584401008  S29       170             1.0000000000
      2807       257  ASN       HB1            -1.7711482732       12.1122907371        0.7122426341  S29       170             1.0000000000
      2808       257  ASN       HB2            -3.2324629268       13.0931808897        0.9995676408  S29       170             1.0000000000
      2809       257  ASN       QQH5           -2.5370068620       12.1195261395        2.3384463029  S29       170             1.0000000000
      2810       257  ASN       CG             -3.5623842140       10.9820412937        0.8460758692  S29       170             1.0000000000
      2811       257  ASN       OD1            -3.1503200677        9.7996683967        0.9914471804  S29       170             1.0000000000
      2812       257  ASN       ND2            -4.7677669412       11.2369113214        0.3044449546  S29       170             1.0000000000
      2813       257  ASN       HD21           -5.3951910917       10.4579304101        0.0414638362  S29       170             1.0000000000
      2814       257  ASN       HD22           -5.0262105072       12.1988583554        0.0291167337  S29       170             1.0000000000
      2815       258  LYS       CE             -3.2237652239        1.7313140554       -4.3530379368  S29       234             1.0000000000
      2816       258  LYS       HE1            -3.6157244053        1.9524391151       -3.3524135303  S29       234             1.0000000000
      2817       258  LYS       HE2            -4.0676082613        1.6547558463       -5.0514813502  S29       234             1.0000000000
      2818       258  LYS       NZ             -2.3720523283        2.8261427487       -4.8040161501  S29       234             1.0000000000
      2819       258  LYS       HZ1            -1.9480453330        2.6108430657       -5.7366877750  S29       234             1.0000000000
      2820       258  LYS       HZ2            -1.5749375501        3.0183137305       -4.1619481490  S29       234             1.0000000000
      2821       258  LYS       HZ3            -2.9640584227        3.7437542388       -4.8924858532  S29       234             1.0000000000
      2822       258  LYS       QQH6           -2.6533828812        0.7924106790       -4.3224400789  S29       234             1.0000000000
      2823       259  SER       CB              2.3085942404        3.3494543396       -5.9809138134  S29       235             1.0000000000
      2824       259  SER       HB1             2.9624682894        2.6481401282       -6.5215505159  S29       235             1.0000000000
      2825       259  SER       HB2             2.8904246728        4.2631573163       -5.7639373506  S29       235             1.0000000000
      2826       259  SER       OG              1.1833303999        3.6463495802       -6.8241710771  S29       235             1.0000000000
      2827       259  SER       HG1             0.7525820136        4.4872547082       -6.5046459409  S29       235             1.0000000000
      2828       259  SER       QQH7            1.9818770417        2.8898767997       -5.0218885648  S29       235             1.0000000000
      2829       260  PNM       S1             -3.1496189759        9.4799674361       -6.2188143511  S29       523             1.0000000000
      2830       260  PNM       C2             -1.8574786964        8.2612111185       -6.8263331463  S29       523             1.0000000000
      2831       260  PNM       C3             -1.5430585655        7.4250232004       -5.5590916975  S29       523             1.0000000000
      2832       260  PNM       N4             -2.8158166875        7.1460336797       -4.8968483481  S29       523             1.0000000000
      2833       260  PNM       C5             -3.7709473278        8.2945735698       -4.9742952578  S29       523             1.0000000000
      2834       260  PNM       C6             -3.6357328307        8.7515293801       -3.4930926564  S29       523             1.0000000000
[truncated: 298,357 more chars]
