# Supplementary material for: Unraveling the energetic significance of chemical events in enzyme catalysis via machine-learning based regression approach
Source: Commun Chem. 2020 Oct 8;3:134. doi: 10.1038/s42004-020-00379-w (PMC9814854; doi:10.1038/s42004-020-00379-w)
Supplement: Supplementary file 3 — Supplementary Data 1 [file 42004_2020_379_MOESM3_ESM.zip › pathways/optimized.path/path.cor.sccdftb/path_6_t.cor]

* RETAIN ONLY THE QM ATOMS, WRITE PSF & COOR
* PREDEFINED VARS:
*     INCOR: DIRECTORY TO INPUT .COR FILE
*     INPSF: DIRECTORY TO INPUT .PSF FILE
*     OUTPSF: DIRECTORY TO OUTPUT .PSF FILE
*     OUTCOR: FILENAME OF OUTPUT .COR FILE
* ZILIN SONG, 17 DEC 2019
*  DATE:    12/17/19     21:12:38      CREATED BY USER: zilins
*
      4950  EXT
         1         1  SER       CB             -2.8884100721        4.9738214753       -2.0868154781  S1        70              1.0000000000
         2         1  SER       HB1            -3.3720262195        4.1074239340       -2.5736448867  S1        70              1.0000000000
         3         1  SER       HB2            -1.9033939583        5.1414195602       -2.5507083697  S1        70              1.0000000000
         4         1  SER       OG             -3.7381062311        6.1155278273       -2.3067445689  S1        70              1.0000000000
         5         1  SER       HG1            -3.7835042016        6.7110164132       -1.4794483077  S1        70              1.0000000000
         6         1  SER       QQH1           -2.7696795921        4.7834337201       -1.0043744294  S1        70              1.0000000000
         7         2  LYS       CD             -6.4197628974        3.4171944919       -1.9298833121  S1        73              1.0000000000
         8         2  LYS       HD1            -6.8755243138        2.8476221382       -2.7429584985  S1        73              1.0000000000
         9         2  LYS       HD2            -5.3530436618        3.5270164336       -2.1647731159  S1        73              1.0000000000
        10         2  LYS       QQH2           -6.5253117517        2.8406494493       -1.0027239325  S1        73              1.0000000000
        11         2  LYS       CE             -7.0853860702        4.7780927594       -1.8145146698  S1        73              1.0000000000
        12         2  LYS       HE1            -7.0816940978        5.1624301586       -0.7775535706  S1        73              1.0000000000
        13         2  LYS       HE2            -8.1327050271        4.7284150120       -2.1519286116  S1        73              1.0000000000
        14         2  LYS       NZ             -6.4296280737        5.8020319625       -2.6179282517  S1        73              1.0000000000
        15         2  LYS       HZ1            -6.6695805056        5.7618828931       -3.6309667172  S1        73              1.0000000000
        16         2  LYS       HZ2            -5.3746730731        5.7698826683       -2.5338160519  S1        73              1.0000000000
        17         2  LYS       HZ3            -6.7248441266        6.7470790810       -2.2402683231  S1        73              1.0000000000
        18         3  SER       CB             -4.3980136857        4.3101530765       -6.3656996601  S1        130             1.0000000000
        19         3  SER       HB1            -4.4357664661        5.2402766521       -6.9491491254  S1        130             1.0000000000
        20         3  SER       HB2            -3.6676493641        3.6269135503       -6.8321284805  S1        130             1.0000000000
        21         3  SER       OG             -3.9556370433        4.5924031601       -5.0079069755  S1        130             1.0000000000
        22         3  SER       HG1            -3.1640354774        5.2057303683       -5.0832439007  S1        130             1.0000000000
        23         3  SER       QQH3           -5.3870666817        3.8305055156       -6.3331314540  S1        130             1.0000000000
        24         4  GLU       CB             -9.8463785106        9.4415575189        0.6362253892  S1        166             1.0000000000
        25         4  GLU       HB1            -9.5003173142       10.0731727109       -0.1929579429  S1        166             1.0000000000
        26         4  GLU       HB2           -10.8977308579        9.2057106639        0.4549530418  S1        166             1.0000000000
        27         4  GLU       QQH4           -9.7507378803        9.9687313742        1.5908522190  S1        166             1.0000000000
        28         4  GLU       CG             -9.0291631055        8.1592635833        0.6242534216  S1        166             1.0000000000
        29         4  GLU       HG1            -9.5293553440        7.4146705095       -0.0137600822  S1        166             1.0000000000
        30         4  GLU       HG2            -8.9958645905        7.7098517438        1.6304000541  S1        166             1.0000000000
        31         4  GLU       CD             -7.6111508778        8.3482007913        0.1191667984  S1        166             1.0000000000
        32         4  GLU       OE1            -7.0039611944        9.4346491439        0.2899121049  S1        166             1.0000000000
        33         4  GLU       OE2            -7.0665758922        7.3153274755       -0.4894137588  S1        166             1.0000000000
        34         5  ASN       CB             -2.6883137850       12.0637713909        1.3095744975  S1        170             1.0000000000
        35         5  ASN       HB1            -1.7356458827       12.0171325827        0.7687238451  S1        170             1.0000000000
        36         5  ASN       HB2            -3.1805572199       13.0115690496        1.0698352749  S1        170             1.0000000000
        37         5  ASN       QQH5           -2.5083897804       12.0068118752        2.3893254873  S1        170             1.0000000000
        38         5  ASN       CG             -3.5513564464       10.8953920911        0.8862043613  S1        170             1.0000000000
        39         5  ASN       OD1            -3.1511041545        9.7139554358        1.0136923627  S1        170             1.0000000000
        40         5  ASN       ND2            -4.7702786776       11.1697406977        0.3690021321  S1        170             1.0000000000
        41         5  ASN       HD21           -5.4401207576       10.3987528005        0.1556355256  S1        170             1.0000000000
        42         5  ASN       HD22           -5.0434456530       12.1357832332        0.1510316287  S1        170             1.0000000000
        43         6  LYS       CE             -3.2312501726        1.3570329647       -4.2245097310  S1        234             1.0000000000
        44         6  LYS       HE1            -3.6819512128        1.5906178544       -3.2519531136  S1        234             1.0000000000
        45         6  LYS       HE2            -4.0244069552        1.3023220619       -4.9813901656  S1        234             1.0000000000
        46         6  LYS       NZ             -2.3129732493        2.4249920675       -4.6091775092  S1        234             1.0000000000
        47         6  LYS       HZ1            -1.8115203671        2.1837798013       -5.5022082042  S1        234             1.0000000000
        48         6  LYS       HZ2            -1.5736818182        2.6191659359       -3.8989246146  S1        234             1.0000000000
        49         6  LYS       HZ3            -2.8524823089        3.3342148458       -4.7651960633  S1        234             1.0000000000
        50         6  LYS       QQH6           -2.6865751908        0.4060370210       -4.1556506198  S1        234             1.0000000000
        51         7  SER       CB              2.3713655738        3.0569137746       -5.6590582811  S1        235             1.0000000000
        52         7  SER       HB1             3.0338076807        2.3308388212       -6.1565876182  S1        235             1.0000000000
        53         7  SER       HB2             2.9640593192        3.9641342120       -5.4397517659  S1        235             1.0000000000
        54         7  SER       OG              1.2890412689        3.3552733571       -6.5520109670  S1        235             1.0000000000
        55         7  SER       HG1             0.8850695679        4.2340665352       -6.3093527315  S1        235             1.0000000000
        56         7  SER       QQH7            2.0006047776        2.6262321749       -4.7014317242  S1        235             1.0000000000
        57         8  PNM       S1             -2.8406560828        9.5353164995       -6.0076699713  S1        523             1.0000000000
        58         8  PNM       C2             -1.6526144019        8.2286079079       -6.6781717836  S1        523             1.0000000000
        59         8  PNM       C3             -1.2282197022        7.4206486225       -5.4188948679  S1        523             1.0000000000
        60         8  PNM       N4             -2.3884728125        7.3877345296       -4.5131087182  S1        523             1.0000000000
        61         8  PNM       C5             -3.5039025809        8.3689998346       -4.7934590632  S1        523             1.0000000000
        62         8  PNM       C6             -3.4315285588        8.7909470583       -3.2600443330  S1        523             1.0000000000
        63         8  PNM       C7             -2.2938308000        7.7553079260       -3.1644386521  S1        523             1.0000000000
        64         8  PNM       O8             -1.4282707787        7.4773682633       -2.3242378354  S1        523             1.0000000000
        65         8  PNM       C9             -2.3617330231        7.3288409082       -7.6775256832  S1        523             1.0000000000
        66         8  PNM       C10            -0.4580947378        8.8991782212       -7.3301083825  S1        523             1.0000000000
        67         8  PNM       C11            -0.7136247690        6.0322636716       -5.7596220188  S1        523             1.0000000000
        68         8  PNM       O12            -1.3980362278        5.0143427737       -5.5161224857  S1        523             1.0000000000
        69         8  PNM       O13             0.5086958910        5.9798116224       -6.2882468406  S1        523             1.0000000000
        70         8  PNM       N14            -2.8848927825       10.1108659718       -3.0420415137  S1        523             1.0000000000
        71         8  PNM       C15            -3.3955414940       11.1984767704       -3.6600443443  S1        523             1.0000000000
        72         8  PNM       O16            -4.4126142741       11.1038629116       -4.4121368962  S1        523             1.0000000000
        73         8  PNM       C17            -2.6823870650       12.5106784902       -3.4587561105  S1        523             1.0000000000
        74         8  PNM       C18            -1.6475190293       12.7038224772       -4.5370677213  S1        523             1.0000000000
        75         8  PNM       C19            -0.3279938005       13.0396337614       -4.2050064788  S1        523             1.0000000000
        76         8  PNM       C20             0.6246945394       13.2212990837       -5.2098467303  S1        523             1.0000000000
        77         8  PNM       C21             0.2762499811       13.0367683030       -6.5489454482  S1        523             1.0000000000
        78         8  PNM       C22            -1.0371243462       12.6971861098       -6.8824494163  S1        523             1.0000000000
        79         8  PNM       C23            -2.0033131406       12.5518138639       -5.8862138747  S1        523             1.0000000000
        80         8  PNM       H24            -0.3994800305        7.9683006952       -4.9137808513  S1        523             1.0000000000
        81         8  PNM       H25            -0.7536872789        9.3846265452       -8.2665532533  S1        523             1.0000000000
        82         8  PNM       H26             0.3139405327        8.1553659965       -7.5580940996  S1        523             1.0000000000
        83         8  PNM       H27            -0.0167573012        9.6613051868       -6.6786304979  S1        523             1.0000000000
        84         8  PNM       H28            -2.7139365805        7.9068484488       -8.5384002195  S1        523             1.0000000000
        85         8  PNM       H29            -3.2262790425        6.8330626395       -7.2204519125  S1        523             1.0000000000
        86         8  PNM       H30            -1.6766632791        6.5526295351       -8.0430213364  S1        523             1.0000000000
        87         8  PNM       H31            -4.4545811226        7.8782231334       -5.0906554344  S1        523             1.0000000000
        88         8  PNM       H32            -4.3624148622        8.6172330084       -2.6691380966  S1        523             1.0000000000
        89         8  PNM       H33            -2.2070609303       12.5495944583       -2.4647195825  S1        523             1.0000000000
        90         8  PNM       H34            -3.4239619714       13.3259619045       -3.5070686946  S1        523             1.0000000000
        91         8  PNM       H35            -0.0478105986       13.1735355405       -3.1541144611  S1        523             1.0000000000
        92         8  PNM       H36             1.6529531531       13.4969362341       -4.9446758928  S1        523             1.0000000000
        93         8  PNM       H37             1.0272898462       13.1703016234       -7.3367614083  S1        523             1.0000000000
        94         8  PNM       H38            -1.3134228155       12.5466186809       -7.9327833089  S1        523             1.0000000000
        95         8  PNM       H39            -3.0430928327       12.3273646682       -6.1547895525  S1        523             1.0000000000
        96         8  PNM       H40            -2.0287269417       10.1865091807       -2.4603564976  S1        523             1.0000000000
        97         9  TIP3      OH2            -4.4127157463        7.8005301053       -0.4430467824  S1        290             1.0000000000
        98         9  TIP3      H1             -5.4108571297        7.7937242079       -0.3545522696  S1        290             1.0000000000
        99         9  TIP3      H2             -3.9956987310        8.4817834254        0.1614347546  S1        290             1.0000000000
       100        10  SER       CB             -2.8908594309        4.9785917678       -2.0846401353  S2        70              1.0000000000
       101        10  SER       HB1            -3.3789797354        4.1142034507       -2.5709146781  S2        70              1.0000000000
       102        10  SER       HB2            -1.9057623280        5.1417501628       -2.5499655339  S2        70              1.0000000000
       103        10  SER       OG             -3.7348013433        6.1249657966       -2.3037822401  S2        70              1.0000000000
       104        10  SER       HG1            -3.7886500927        6.7175571905       -1.4716898259  S2        70              1.0000000000
       105        10  SER       QQH1           -2.7717434515        4.7883227957       -1.0023692876  S2        70              1.0000000000
       106        11  LYS       CD             -6.4146289709        3.4172529984       -1.9319228587  S2        73              1.0000000000
       107        11  LYS       HD1            -6.8834958427        2.8512503772       -2.7401766246  S2        73              1.0000000000
       108        11  LYS       HD2            -5.3487354981        3.5152134587       -2.1758380227  S2        73              1.0000000000
       109        11  LYS       QQH2           -6.5186642380        2.8438335720       -1.0027505522  S2        73              1.0000000000
       110        11  LYS       CE             -7.0641039889        4.7855184860       -1.8135864408  S2        73              1.0000000000
       111        11  LYS       HE1            -7.0357962290        5.1803796246       -0.7808399124  S2        73              1.0000000000
       112        11  LYS       HE2            -8.1184879425        4.7442505242       -2.1297907848  S2        73              1.0000000000
       113        11  LYS       NZ             -6.4141391954        5.7936980044       -2.6407832669  S2        73              1.0000000000
       114        11  LYS       HZ1            -6.6493638182        5.7245204460       -3.6532837768  S2        73              1.0000000000
       115        11  LYS       HZ2            -5.3585908893        5.7726694213       -2.5508437911  S2        73              1.0000000000
       116        11  LYS       HZ3            -6.7173641058        6.7462435537       -2.2960396791  S2        73              1.0000000000
       117        12  SER       CB             -4.3976120761        4.3113263882       -6.3640089727  S2        130             1.0000000000
       118        12  SER       HB1            -4.4326361512        5.2399630189       -6.9499079940  S2        130             1.0000000000
       119        12  SER       HB2            -3.6654396623        3.6268209069       -6.8256663125  S2        130             1.0000000000
       120        12  SER       OG             -3.9610270657        4.5971338865       -5.0045500193  S2        130             1.0000000000
       121        12  SER       HG1            -3.1725506503        5.2145816272       -5.0777314693  S2        130             1.0000000000
       122        12  SER       QQH3           -5.3868732784        3.8318903152       -6.3343445376  S2        130             1.0000000000
       123        13  GLU       CB             -9.8457969994        9.4436536520        0.6365904435  S2        166             1.0000000000
       124        13  GLU       HB1            -9.4994316069       10.0753491262       -0.1924703589  S2        166             1.0000000000
       125        13  GLU       HB2           -10.8969822050        9.2068315579        0.4545508934  S2        166             1.0000000000
       126        13  GLU       QQH4           -9.7513463511        9.9712233872        1.5912283130  S2        166             1.0000000000
       127        13  GLU       CG             -9.0269057848        8.1624436427        0.6257801495  S2        166             1.0000000000
       128        13  GLU       HG1            -9.5223545887        7.4195597742       -0.0179310030  S2        166             1.0000000000
       129        13  GLU       HG2            -9.0004103410        7.7096196933        1.6306364283  S2        166             1.0000000000
       130        13  GLU       CD             -7.6053853017        8.3532780782        0.1301742687  S2        166             1.0000000000
       131        13  GLU       OE1            -7.0056048734        9.4451094933        0.2972446291  S2        166             1.0000000000
       132        13  GLU       OE2            -7.0535451268        7.3188930593       -0.4678218694  S2        166             1.0000000000
       133        14  ASN       CB             -2.6847548500       12.0609768573        1.3077079319  S2        170             1.0000000000
       134        14  ASN       HB1            -1.7310885544       12.0120137006        0.7689626082  S2        170             1.0000000000
       135        14  ASN       HB2            -3.1743266365       13.0097558647        1.0666847118  S2        170             1.0000000000
       136        14  ASN       QQH5           -2.5075058685       12.0037525950        2.3878628187  S2        170             1.0000000000
       137        14  ASN       CG             -3.5501911796       10.8949110895        0.8821879395  S2        170             1.0000000000
       138        14  ASN       OD1            -3.1518007685        9.7123176564        1.0067415064  S2        170             1.0000000000
       139        14  ASN       ND2            -4.7684392754       11.1726349921        0.3656423214  S2        170             1.0000000000
       140        14  ASN       HD21           -5.4416692493       10.4033369523        0.1549122996  S2        170             1.0000000000
       141        14  ASN       HD22           -5.0399624835       12.1397752627        0.1500384384  S2        170             1.0000000000
       142        15  LYS       CE             -3.2283137164        1.3644874034       -4.2274630689  S2        234             1.0000000000
       143        15  LYS       HE1            -3.6791292840        1.5983087757       -3.2550135961  S2        234             1.0000000000
       144        15  LYS       HE2            -4.0212191832        1.3109925122       -4.9847160330  S2        234             1.0000000000
       145        15  LYS       NZ             -2.3086248003        2.4315436478       -4.6114960922  S2        234             1.0000000000
       146        15  LYS       HZ1            -1.8077041260        2.1904030646       -5.5048921605  S2        234             1.0000000000
       147        15  LYS       HZ2            -1.5685911113        2.6237857009       -3.9013892000  S2        234             1.0000000000
       148        15  LYS       HZ3            -2.8456870259        3.3415317519       -4.7663526907  S2        234             1.0000000000
       149        15  LYS       QQH6           -2.6846310225        0.4129770995       -4.1587662257  S2        234             1.0000000000
       150        16  SER       CB              2.3733191885        3.0570373225       -5.6593512433  S2        235             1.0000000000
       151        16  SER       HB1             3.0361878567        2.3311750712       -6.1566435774  S2        235             1.0000000000
       152        16  SER       HB2             2.9656099180        3.9644671502       -5.4397901354  S2        235             1.0000000000
       153        16  SER       OG              1.2913030494        3.3549136000       -6.5527569346  S2        235             1.0000000000
       154        16  SER       HG1             0.8859742879        4.2328526976       -6.3093527317  S2        235             1.0000000000
       155        16  SER       QQH7            2.0023112310        2.6262494032       -4.7018566715  S2        235             1.0000000000
       156        17  PNM       S1             -2.8436493573        9.5267694451       -6.0092010420  S2        523             1.0000000000
       157        17  PNM       C2             -1.6539787419        8.2209952589       -6.6769608007  S2        523             1.0000000000
       158        17  PNM       C3             -1.2340028774        7.4122354103       -5.4170012396  S2        523             1.0000000000
       159        17  PNM       N4             -2.3982161174        7.3747928289       -4.5155634725  S2        523             1.0000000000
       160        17  PNM       C5             -3.5100583865        8.3613060675       -4.7960525960  S2        523             1.0000000000
       161        17  PNM       C6             -3.4359146919        8.7843450374       -3.2634750361  S2        523             1.0000000000
       162        17  PNM       C7             -2.3014114344        7.7459292526       -3.1664865426  S2        523             1.0000000000
       163        17  PNM       O8             -1.4294195127        7.4762360771       -2.3305186965  S2        523             1.0000000000
       164        17  PNM       C9             -2.3597766543        7.3222295492       -7.6795657945  S2        523             1.0000000000
       165        17  PNM       C10            -0.4572827506        8.8919521278       -7.3245633325  S2        523             1.0000000000
       166        17  PNM       C11            -0.7154563925        6.0256930626       -5.7585971361  S2        523             1.0000000000
       167        17  PNM       O12            -1.3977565901        5.0057383842       -5.5166300600  S2        523             1.0000000000
       168        17  PNM       O13             0.5072097721        5.9771358520       -6.2866097930  S2        523             1.0000000000
       169        17  PNM       N14            -2.8847795987       10.1023700543       -3.0460113658  S2        523             1.0000000000
       170        17  PNM       C15            -3.3965938111       11.1921726508       -3.6590412143  S2        523             1.0000000000
       171        17  PNM       O16            -4.4167007994       11.1002524266       -4.4073325665  S2        523             1.0000000000
       172        17  PNM       C17            -2.6815073408       12.5030991509       -3.4564751215  S2        523             1.0000000000
       173        17  PNM       C18            -1.6479138504       12.6981197526       -4.5356843418  S2        523             1.0000000000
       174        17  PNM       C19            -0.3290191074       13.0375056177       -4.2046401882  S2        523             1.0000000000
       175        17  PNM       C20             0.6224410948       13.2218302069       -5.2101595430  S2        523             1.0000000000
       176        17  PNM       C21             0.2734409989       13.0365740904       -6.5490271690  S2        523             1.0000000000
       177        17  PNM       C22            -1.0393080525       12.6936063329       -6.8815542397  S2        523             1.0000000000
       178        17  PNM       C23            -2.0043235306       12.5454345823       -5.8845788473  S2        523             1.0000000000
       179        17  PNM       H24            -0.4083998663        7.9607432547       -4.9073880712  S2        523             1.0000000000
       180        17  PNM       H25            -0.7490776057        9.3754183273       -8.2632129720  S2        523             1.0000000000
       181        17  PNM       H26             0.3166328356        8.1486448973       -7.5476762865  S2        523             1.0000000000
       182        17  PNM       H27            -0.0198297742        9.6558459276       -6.6726489550  S2        523             1.0000000000
       183        17  PNM       H28            -2.7083101174        7.9008527394       -8.5415594543  S2        523             1.0000000000
       184        17  PNM       H29            -3.2264427033        6.8269229371       -7.2260708338  S2        523             1.0000000000
       185        17  PNM       H30            -1.6737888925        6.5457540238       -8.0427802921  S2        523             1.0000000000
       186        17  PNM       H31            -4.4624638257        7.8742007485       -5.0933844158  S2        523             1.0000000000
       187        17  PNM       H32            -4.3675284209        8.6146479772       -2.6726571712  S2        523             1.0000000000
       188        17  PNM       H33            -2.2046093827       12.5393507206       -2.4630932908  S2        523             1.0000000000
       189        17  PNM       H34            -3.4221347235       13.3194869309       -3.5016160019  S2        523             1.0000000000
       190        17  PNM       H35            -0.0484867534       13.1722169724       -3.1539505108  S2        523             1.0000000000
       191        17  PNM       H36             1.6501437492       13.5002956468       -4.9457018034  S2        523             1.0000000000
       192        17  PNM       H37             1.0234784699       13.1722426743       -7.3374396702  S2        523             1.0000000000
       193        17  PNM       H38            -1.3161321526       12.5427160894       -7.9317191655  S2        523             1.0000000000
       194        17  PNM       H39            -3.0437642517       12.3185523400       -6.1524567273  S2        523             1.0000000000
       195        17  PNM       H40            -2.0277975968       10.1757384357       -2.4651977701  S2        523             1.0000000000
       196        18  TIP3      OH2            -4.4103736736        7.7925565564       -0.4416418133  S2        290             1.0000000000
       197        18  TIP3      H1             -5.4097643498        7.7822370584       -0.3514787500  S2        290             1.0000000000
       198        18  TIP3      H2             -3.9942744504        8.4780704149        0.1593783024  S2        290             1.0000000000
       199        19  SER       CB             -2.8938267404        4.9837514775       -2.0822624532  S3        70              1.0000000000
       200        19  SER       HB1            -3.3868373507        4.1216106683       -2.5679262014  S3        70              1.0000000000
       201        19  SER       HB2            -1.9088175045        5.1425991842       -2.5492621439  S3        70              1.0000000000
       202        19  SER       OG             -3.7319775713        6.1348995670       -2.3002220222  S3        70              1.0000000000
       203        19  SER       HG1            -3.7953556442        6.7252174909       -1.4631989156  S3        70              1.0000000000
       204        19  SER       QQH1           -2.7738979633        4.7933572329       -1.0002077494  S3        70              1.0000000000
       205        20  LYS       CD             -6.4096034122        3.4171162112       -1.9340347115  S3        73              1.0000000000
       206        20  LYS       HD1            -6.8913183993        2.8547662117       -2.7374275094  S3        73              1.0000000000
       207        20  LYS       HD2            -5.3446618006        3.5032159182       -2.1865737917  S3        73              1.0000000000
       208        20  LYS       QQH2           -6.5125372573        2.8470702484       -1.0027477985  S3        73              1.0000000000
       209        20  LYS       CE             -7.0427085117        4.7927797515       -1.8135839669  S3        73              1.0000000000
       210        20  LYS       HE1            -6.9905427628        5.1978829705       -0.7856247641  S3        73              1.0000000000
       211        20  LYS       HE2            -8.1034509083        4.7602982817       -2.1090409679  S3        73              1.0000000000
       212        20  LYS       NZ             -6.3980091721        5.7844453514       -2.6642562112  S3        73              1.0000000000
       213        20  LYS       HZ1            -6.6269496492        5.6850285041       -3.6756449075  S3        73              1.0000000000
       214        20  LYS       HZ2            -5.3420196749        5.7754187155       -2.5672849152  S3        73              1.0000000000
       215        20  LYS       HZ3            -6.7101517182        6.7438600389       -2.3546211349  S3        73              1.0000000000
       216        21  SER       CB             -4.3972446368        4.3125173479       -6.3623126206  S3        130             1.0000000000
       217        21  SER       HB1            -4.4296174702        5.2397712900       -6.9504318058  S3        130             1.0000000000
       218        21  SER       HB2            -3.6632886030        3.6268825382       -6.8193816723  S3        130             1.0000000000
       219        21  SER       OG             -3.9664156350        4.6016773236       -5.0011952340  S3        130             1.0000000000
       220        21  SER       HG1            -3.1815877382        5.2238422739       -5.0719718526  S3        130             1.0000000000
       221        21  SER       QQH3           -5.3866784857        3.8332501700       -6.3355541000  S3        130             1.0000000000
       222        22  GLU       CB             -9.8453647059        9.4457152755        0.6369054099  S3        166             1.0000000000
       223        22  GLU       HB1            -9.4989400470       10.0774939538       -0.1920248641  S3        166             1.0000000000
       224        22  GLU       HB2           -10.8961602226        9.2077136222        0.4542629381  S3        166             1.0000000000
       225        22  GLU       QQH4           -9.7520802253        9.9735240122        1.5914751845  S3        166             1.0000000000
       226        22  GLU       CG             -9.0248841589        8.1657771277        0.6271040574  S3        166             1.0000000000
       227        22  GLU       HG1            -9.5149146968        7.4246290478       -0.0227883146  S3        166             1.0000000000
       228        22  GLU       HG2            -9.0049982552        7.7090855594        1.6303572652  S3        166             1.0000000000
       229        22  GLU       CD             -7.6000568402        8.3591263518        0.1415708231  S3        166             1.0000000000
       230        22  GLU       OE1            -7.0073747293        9.4560430527        0.3044944684  S3        166             1.0000000000
       231        22  GLU       OE2            -7.0407985909        7.3229904800       -0.4446447763  S3        166             1.0000000000
       232        23  ASN       CB             -2.6811481988       12.0581768603        1.3059694813  S3        170             1.0000000000
       233        23  ASN       HB1            -1.7264496370       12.0067782399        0.7693093457  S3        170             1.0000000000
       234        23  ASN       HB2            -3.1680827829       13.0079558319        1.0635530610  S3        170             1.0000000000
       235        23  ASN       QQH5           -2.5066683946       12.0005730653        2.3865404921  S3        170             1.0000000000
       236        23  ASN       CG             -3.5489957280       10.8943542303        0.8783510634  S3        170             1.0000000000
       237        23  ASN       OD1            -3.1529346870        9.7104499318        0.9999888877  S3        170             1.0000000000
       238        23  ASN       ND2            -4.7663546566       11.1756537622        0.3620954073  S3        170             1.0000000000
       239        23  ASN       HD21           -5.4431224533       10.4083132195        0.1539680060  S3        170             1.0000000000
       240        23  ASN       HD22           -5.0362218287       12.1438816913        0.1489968033  S3        170             1.0000000000
       241        24  LYS       CE             -3.2255469150        1.3715995124       -4.2302602084  S3        234             1.0000000000
       242        24  LYS       HE1            -3.6764828092        1.6056071461       -3.2578943892  S3        234             1.0000000000
       243        24  LYS       HE2            -4.0182140448        1.3192636629       -4.9878802622  S3        234             1.0000000000
       244        24  LYS       NZ             -2.3045329359        2.4378274356       -4.6136332442  S3        234             1.0000000000
       245        24  LYS       HZ1            -1.8040809347        2.1967815527       -5.5073443454  S3        234             1.0000000000
       246        24  LYS       HZ2            -1.5638006950        2.6281580682       -3.9036561822  S3        234             1.0000000000
       247        24  LYS       HZ3            -2.8391506972        3.3485957119       -4.7673947107  S3        234             1.0000000000
       248        24  LYS       QQH6           -2.6827809674        0.4195886100       -4.1617700266  S3        234             1.0000000000
       249        25  SER       CB              2.3751721705        3.0571803962       -5.6596522636  S3        235             1.0000000000
       250        25  SER       HB1             3.0384467365        2.3315319630       -6.1567268491  S3        235             1.0000000000
       251        25  SER       HB2             2.9670974446        3.9647833068       -5.4398370940  S3        235             1.0000000000
       252        25  SER       OG              1.2934450634        3.3546264678       -6.5534797823  S3        235             1.0000000000
       253        25  SER       HG1             0.8868442205        4.2317669126       -6.3093699311  S3        235             1.0000000000
       254        25  SER       QQH7            2.0039429280        2.6262759747       -4.7022903232  S3        235             1.0000000000
       255        26  PNM       S1             -2.8465987777        9.5180772706       -6.0103404555  S3        523             1.0000000000
       256        26  PNM       C2             -1.6552651412        8.2135992960       -6.6757247887  S3        523             1.0000000000
       257        26  PNM       C3             -1.2396488922        7.4040446415       -5.4150950275  S3        523             1.0000000000
       258        26  PNM       N4             -2.4077855366        7.3620529607       -4.5179658292  S3        523             1.0000000000
       259        26  PNM       C5             -3.5159967290        8.3538387749       -4.7986512327  S3        523             1.0000000000
       260        26  PNM       C6             -3.4402170207        8.7779282631       -3.2669171269  S3        523             1.0000000000
       261        26  PNM       C7             -2.3089663873        7.7366244585       -3.1683442093  S3        523             1.0000000000
       262        26  PNM       O8             -1.4306551709        7.4750750698       -2.3366438900  S3        523             1.0000000000
       263        26  PNM       C9             -2.3578540517        7.3158313483       -7.6814646479  S3        523             1.0000000000
       264        26  PNM       C10            -0.4564722659        8.8849164818       -7.3191105558  S3        523             1.0000000000
       265        26  PNM       C11            -0.7170608614        6.0193768933       -5.7576089250  S3        523             1.0000000000
       266        26  PNM       O12            -1.3971903243        4.9974244056       -5.5171777957  S3        523             1.0000000000
       267        26  PNM       O13             0.5059424220        5.9747319395       -6.2850974246  S3        523             1.0000000000
       268        26  PNM       N14            -2.8846063166       10.0940516932       -3.0499650006  S3        523             1.0000000000
       269        26  PNM       C15            -3.3975979705       11.1860262161       -3.6580075687  S3        523             1.0000000000
       270        26  PNM       O16            -4.4208096378       11.0968068102       -4.4023630022  S3        523             1.0000000000
       271        26  PNM       C17            -2.6805627416       12.4956726603       -3.4542388457  S3        523             1.0000000000
       272        26  PNM       C18            -1.6482574151       12.6926191801       -4.5343445502  S3        523             1.0000000000
       273        26  PNM       C19            -0.3299845580       13.0354776714       -4.2042854053  S3        523             1.0000000000
       274        26  PNM       C20             0.6202956130       13.2223737117       -5.2104512238  S3        523             1.0000000000
       275        26  PNM       C21             0.2707613119       13.0364436944       -6.5491030243  S3        523             1.0000000000
       276        26  PNM       C22            -1.0413876186       12.6902582855       -6.8806987692  S3        523             1.0000000000
       277        26  PNM       C23            -2.0052637894       12.5393760900       -5.8830060536  S3        523             1.0000000000
       278        26  PNM       H24            -0.4173233162        7.9533811611       -4.9009141196  S3        523             1.0000000000
       279        26  PNM       H25            -0.7445674698        9.3664130361       -8.2598957236  S3        523             1.0000000000
       280        26  PNM       H26             0.3192583557        8.1420860792       -7.5373752942  S3        523             1.0000000000
       281        26  PNM       H27            -0.0228228885        9.6505420918       -6.6667672198  S3        523             1.0000000000
       282        26  PNM       H28            -2.7027213893        7.8950708925       -8.5445147420  S3        523             1.0000000000
       283        26  PNM       H29            -3.2265976109        6.8209642515       -7.2315770986  S3        523             1.0000000000
       284        26  PNM       H30            -1.6710102644        6.5390998236       -8.0424457652  S3        523             1.0000000000
       285        26  PNM       H31            -4.4702050962        7.8703974306       -5.0960939352  S3        523             1.0000000000
       286        26  PNM       H32            -4.3727449137        8.6123734720       -2.6764329977  S3        523             1.0000000000
       287        26  PNM       H33            -2.2020480815       12.5292716034       -2.4615283405  S3        523             1.0000000000
       288        26  PNM       H34            -3.4202757068       13.3130867071       -3.4962420881  S3        523             1.0000000000
       289        26  PNM       H35            -0.0490782930       13.1709128119       -3.1537919149  S3        523             1.0000000000
       290        26  PNM       H36             1.6474735415       13.5035665643       -4.9466932536  S3        523             1.0000000000
       291        26  PNM       H37             1.0198453509       13.1741582754       -7.3380894420  S3        523             1.0000000000
       292        26  PNM       H38            -1.3186789028       12.5389834467       -7.9307093335  S3        523             1.0000000000
       293        26  PNM       H39            -3.0443258330       12.3100021278       -6.1502069467  S3        523             1.0000000000
       294        26  PNM       H40            -2.0267407522       10.1650165834       -2.4701161893  S3        523             1.0000000000
       295        27  TIP3      OH2            -4.4092922755        7.7841086598       -0.4409762911  S3        290             1.0000000000
       296        27  TIP3      H1             -5.4101574580        7.7703617653       -0.3484928076  S3        290             1.0000000000
       297        27  TIP3      H2             -3.9935165832        8.4736115998        0.1562814217  S3        290             1.0000000000
       298        28  SER       CB             -2.8973037952        4.9892982317       -2.0797298306  S4        70              1.0000000000
       299        28  SER       HB1            -3.3955427668        4.1295590630       -2.5647124432  S4        70              1.0000000000
       300        28  SER       HB2            -1.9125142392        5.1438908046       -2.5486683640  S4        70              1.0000000000
       301        28  SER       OG             -3.7296477835        6.1454184841       -2.2960339399  S4        70              1.0000000000
       302        28  SER       HG1            -3.8038713253        6.7341503359       -1.4539989292  S4        70              1.0000000000
       303        28  SER       QQH1           -2.7761484517        4.7985113996       -0.9979467734  S4        70              1.0000000000
       304        29  LYS       CD             -6.4046074426        3.4167233942       -1.9363030458  S4        73              1.0000000000
       305        29  LYS       HD1            -6.8990551939        2.8580697549       -2.7346814009  S4        73              1.0000000000
       306        29  LYS       HD2            -5.3407826502        3.4907672189       -2.1973028897  S4        73              1.0000000000
       307        29  LYS       QQH2           -6.5066886594        2.8502738489       -1.0027953803  S4        73              1.0000000000
       308        29  LYS       CE             -7.0211537140        4.7998098487       -1.8144516107  S4        73              1.0000000000
       309        29  LYS       HE1            -6.9458332352        5.2145150399       -0.7916176809  S4        73              1.0000000000
       310        29  LYS       HE2            -8.0876762704        4.7764343166       -2.0897279881  S4        73              1.0000000000
       311        29  LYS       NZ             -6.3811509481        5.7745947702       -2.6879368852  S4        73              1.0000000000
       312        29  LYS       HZ1            -6.6024480989        5.6445668936       -3.6974157984  S4        73              1.0000000000
       313        29  LYS       HZ2            -5.3249713590        5.7783090566       -2.5830302997  S4        73              1.0000000000
       314        29  LYS       HZ3            -6.7029200591        6.7400025171       -2.4141673395  S4        73              1.0000000000
       315        30  SER       CB             -4.3969043877        4.3137315555       -6.3606127736  S4        130             1.0000000000
       316        30  SER       HB1            -4.4267134376        5.2397056331       -6.9507433925  S4        130             1.0000000000
       317        30  SER       HB2            -3.6612038811        3.6270710343       -6.8132804998  S4        130             1.0000000000
       318        30  SER       OG             -3.9718005483        4.6060306038       -4.9978265083  S4        130             1.0000000000
       319        30  SER       HG1            -3.1911354160        5.2335455561       -5.0659638370  S4        130             1.0000000000
       320        30  SER       QQH3           -5.3864813189        3.8345922328       -6.3367931045  S4        130             1.0000000000
       321        31  GLU       CB             -9.8450399603        9.4477170669        0.6371765658  S4        166             1.0000000000
       322        31  GLU       HB1            -9.4987798066       10.0796452035       -0.1916475868  S4        166             1.0000000000
       323        31  GLU       HB2           -10.8953446386        9.2083404168        0.4540716676  S4        166             1.0000000000
       324        31  GLU       QQH4           -9.7528776991        9.9756457692        1.5916940768  S4        166             1.0000000000
       325        31  GLU       CG             -9.0229173292        8.1691760451        0.6281749143  S4        166             1.0000000000
       326        31  GLU       HG1            -9.5070780251        7.4298779824       -0.0283527939  S4        166             1.0000000000
       327        31  GLU       HG2            -9.0096121741        7.7082125027        1.6295844500  S4        166             1.0000000000
       328        31  GLU       CD             -7.5949017755        8.3655099013        0.1532292890  S4        166             1.0000000000
       329        31  GLU       OE1            -7.0091409938        9.4673131544        0.3116506187  S4        166             1.0000000000
       330        31  GLU       OE2            -7.0278341300        7.3275206402       -0.4202066528  S4        166             1.0000000000
       331        32  ASN       CB             -2.6775287481       12.0553508861        1.3043421225  S4        170             1.0000000000
       332        32  ASN       HB1            -1.7217781653       12.0015073989        0.7697897757  S4        170             1.0000000000
       333        32  ASN       HB2            -3.1618478451       13.0061832377        1.0604575076  S4        170             1.0000000000
       334        32  ASN       QQH5           -2.5058812876       11.9973471191        2.3853525301  S4        170             1.0000000000
       335        32  ASN       CG             -3.5477596059       10.8937099572        0.8745633695  S4        170             1.0000000000
       336        32  ASN       OD1            -3.1544540325        9.7083305705        0.9931249743  S4        170             1.0000000000
       337        32  ASN       ND2            -4.7640894010       11.1788122278        0.3584463028  S4        170             1.0000000000
       338        32  ASN       HD21           -5.4443915072       10.4136036761        0.1526992507  S4        170             1.0000000000
       339        32  ASN       HD22           -5.0321981152       12.1480815348        0.1477822942  S4        170             1.0000000000
       340        33  LYS       CE             -3.2229230571        1.3784424393       -4.2329246550  S4        234             1.0000000000
       341        33  LYS       HE1            -3.6740044763        1.6125457328       -3.2606349526  S4        234             1.0000000000
       342        33  LYS       HE2            -4.0153626361        1.3271795421       -4.9909002178  S4        234             1.0000000000
       343        33  LYS       NZ             -2.3006636096        2.4439244605       -4.6156061499  S4        234             1.0000000000
       344        33  LYS       HZ1            -1.8006439269        2.2030024994       -5.5096153975  S4        234             1.0000000000
       345        33  LYS       HZ2            -1.5592943799        2.6323594478       -3.9057359798  S4        234             1.0000000000
       346        33  LYS       HZ3            -2.8329136348        3.3554660460       -4.7683025855  S4        234             1.0000000000
       347        33  LYS       QQH6           -2.6810070588        0.4259454731       -4.1646792876  S4        234             1.0000000000
       348        34  SER       CB              2.3769418109        3.0573414405       -5.6599585049  S4        235             1.0000000000
       349        34  SER       HB1             3.0405975341        2.3319022372       -6.1568452140  S4        235             1.0000000000
       350        34  SER       HB2             2.9685309951        3.9650948233       -5.4398887282  S4        235             1.0000000000
       351        34  SER       OG              1.2954903433        3.3543967484       -6.5541810751  S4        235             1.0000000000
       352        34  SER       HG1             0.8877001054        4.2307870204       -6.3094125498  S4        235             1.0000000000
       353        34  SER       QQH7            2.0055051300        2.6263071466       -4.7027315505  S4        235             1.0000000000
       354        35  PNM       S1             -2.8491817025        9.5107338563       -6.0125664516  S4        523             1.0000000000
       355        35  PNM       C2             -1.6565062123        8.2063330280       -6.6744071778  S4        523             1.0000000000
       356        35  PNM       C3             -1.2451983044        7.3960115352       -5.4131245726  S4        523             1.0000000000
       357        35  PNM       N4             -2.4172869331        7.3493525840       -4.5202872993  S4        523             1.0000000000
       358        35  PNM       C5             -3.5218318313        8.3464224982       -4.8011469386  S4        523             1.0000000000
       359        35  PNM       C6             -3.4445011853        8.7716601083       -3.2703737200  S4        523             1.0000000000
       360        35  PNM       C7             -2.3166643305        7.7272761511       -3.1699998344  S4        523             1.0000000000
       361        35  PNM       O8             -1.4319349973        7.4740728659       -2.3426667559  S4        523             1.0000000000
       362        35  PNM       C9             -2.3559716154        7.3096082729       -7.6832451205  S4        523             1.0000000000
       363        35  PNM       C10            -0.4557026490        8.8780564588       -7.3137419478  S4        523             1.0000000000
       364        35  PNM       C11            -0.7185370715        6.0132884436       -5.7566131339  S4        523             1.0000000000
       365        35  PNM       O12            -1.3964453193        4.9893227278       -5.5177840705  S4        523             1.0000000000
       366        35  PNM       O13             0.5048141093        5.9725630292       -6.2836764843  S4        523             1.0000000000
       367        35  PNM       N14            -2.8844114298       10.0858341873       -3.0538753928  S4        523             1.0000000000
       368        35  PNM       C15            -3.3985282031       11.1799963727       -3.6569553682  S4        523             1.0000000000
       369        35  PNM       O16            -4.4249000374       11.0934984928       -4.3972743968  S4        523             1.0000000000
       370        35  PNM       C17            -2.6795529376       12.4883566799       -3.4520408636  S4        523             1.0000000000
       371        35  PNM       C18            -1.6485437148       12.6872378118       -4.5330415430  S4        523             1.0000000000
       372        35  PNM       C19            -0.3308849533       13.0334872202       -4.2039343661  S4        523             1.0000000000
       373        35  PNM       C20             0.6182402354       13.2228957328       -5.2107223200  S4        523             1.0000000000
       374        35  PNM       C21             0.2681930037       13.0363320022       -6.5491644002  S4        523             1.0000000000
       375        35  PNM       C22            -1.0433721431       12.6870379687       -6.8798617897  S4        523             1.0000000000
       376        35  PNM       C23            -2.0061329714       12.5334966691       -5.8814782047  S4        523             1.0000000000
       377        35  PNM       H24            -0.4262305306        7.9462009149       -4.8943769045  S4        523             1.0000000000
       378        35  PNM       H25            -0.7402014028        9.3575800588       -8.2566253332  S4        523             1.0000000000
       379        35  PNM       H26             0.3218037794        8.1356824821       -7.5272245706  S4        523             1.0000000000
       380        35  PNM       H27            -0.0257758662        9.6453816258       -6.6610225963  S4        523             1.0000000000
       381        35  PNM       H28            -2.6972027964        7.8894950200       -8.5473022800  S4        523             1.0000000000
       382        35  PNM       H29            -3.2267741303        6.8151844653       -7.2369557367  S4        523             1.0000000000
       383        35  PNM       H30            -1.6683377545        6.5326064586       -8.0420428755  S4        523             1.0000000000
       384        35  PNM       H31            -4.4777931568        7.8668011330       -5.0987713521  S4        523             1.0000000000
       385        35  PNM       H32            -4.3781230140        8.6103960877       -2.6805290543  S4        523             1.0000000000
       386        35  PNM       H33            -2.1993971373       12.5193103534       -2.4600322286  S4        523             1.0000000000
       387        35  PNM       H34            -3.4183971751       13.3067421411       -3.4908987216  S4        523             1.0000000000
       388        35  PNM       H35            -0.0496117605       13.1696125194       -3.1536370293  S4        523             1.0000000000
       389        35  PNM       H36             1.6449022103       13.5067374081       -4.9476441715  S4        523             1.0000000000
       390        35  PNM       H37             1.0163613172       13.1760390636       -7.3386949322  S4        523             1.0000000000
       391        35  PNM       H38            -1.3210863087       12.5354080007       -7.9297383967  S4        523             1.0000000000
       392        35  PNM       H39            -3.0448162650       12.3016923651       -6.1480394744  S4        523             1.0000000000
       393        35  PNM       H40            -2.0255331253       10.1543142815       -2.4751848809  S4        523             1.0000000000
       394        36  TIP3      OH2            -4.4094756833        7.7751139944       -0.4410043584  S4        290             1.0000000000
       395        36  TIP3      H1             -5.4120113280        7.7580138847       -0.3456636550  S4        290             1.0000000000
       396        36  TIP3      H2             -3.9934014030        8.4685136554        0.1521999978  S4        290             1.0000000000
       397        37  SER       CB             -2.9014975406        4.9954134054       -2.0770670370  S5        70              1.0000000000
       398        37  SER       HB1            -3.4053119774        4.1382191595       -2.5613081537  S5        70              1.0000000000
       399        37  SER       HB2            -1.9171337844        5.1458617257       -2.5483287864  S5        70              1.0000000000
       400        37  SER       OG             -3.7280634073        6.1566925896       -2.2909665918  S5        70              1.0000000000
       401        37  SER       HG1            -3.8153991417        6.7450363496       -1.4436496645  S5        70              1.0000000000
       402        37  SER       QQH1           -2.7785017982        4.8037460547       -0.9956494207  S5        70              1.0000000000
       403        38  LYS       CD             -6.3995333504        3.4158989027       -1.9388571405  S5        73              1.0000000000
       404        38  LYS       HD1            -6.9065950846        2.8608350694       -2.7319706762  S5        73              1.0000000000
       405        38  LYS       HD2            -5.3370034708        3.4775629973       -2.2082549812  S5        73              1.0000000000
       406        38  LYS       QQH2           -6.5008823801        2.8533786464       -1.0029547438  S5        73              1.0000000000
       407        38  LYS       CE             -6.9995291966        4.8063217182       -1.8165613692  S5        73              1.0000000000
       408        38  LYS       HE1            -6.9022012194        5.2295864756       -0.7989467928  S5        73              1.0000000000
       409        38  LYS       HE2            -8.0710573370        4.7923503987       -2.0728000653  S5        73              1.0000000000
       410        38  LYS       NZ             -6.3631841748        5.7643215041       -2.7112595954  S5        73              1.0000000000
       411        38  LYS       HZ1            -6.5747578703        5.6037272637       -3.7183035941  S5        73              1.0000000000
       412        38  LYS       HZ2            -5.3070071121        5.7817408907       -2.5971304174  S5        73              1.0000000000
       413        38  LYS       HZ3            -6.6954711819        6.7343391524       -2.4735090292  S5        73              1.0000000000
       414        39  SER       CB             -4.3966051807        4.3149797558       -6.3589295393  S5        130             1.0000000000
       415        39  SER       HB1            -4.4239842393        5.2398220658       -6.9507855875  S5        130             1.0000000000
       416        39  SER       HB2            -3.6592098790        3.6274438495       -6.8074397281  S5        130             1.0000000000
       417        39  SER       OG             -3.9771226376        4.6100740069       -4.9944763153  S5        130             1.0000000000
       418        39  SER       HG1            -3.2017157363        5.2442231613       -5.0595222466  S5        130             1.0000000000
       419        39  SER       QQH3           -5.3862813073        3.8358859351       -6.3380803052  S5        130             1.0000000000
       420        40  GLU       CB             -9.8448307446        9.4495857894        0.6373727537  S5        166             1.0000000000
       421        40  GLU       HB1            -9.4990362597       10.0818129816       -0.1913753937  S5        166             1.0000000000
       422        40  GLU       HB2           -10.8946132129        9.2086034744        0.4539965032  S5        166             1.0000000000
       423        40  GLU       QQH4           -9.7536885475        9.9775129466        1.5919254126  S5        166             1.0000000000
       424        40  GLU       CG             -9.0208839054        8.1725613268        0.6288324982  S5        166             1.0000000000
       425        40  GLU       HG1            -9.4987470100        7.4353902764       -0.0348809082  S5        166             1.0000000000
       426        40  GLU       HG2            -9.0142440072        7.7068253553        1.6281427617  S5        166             1.0000000000
       427        40  GLU       CD             -7.5897491163        8.3724533636        0.1650352798  S5        166             1.0000000000
       428        40  GLU       OE1            -7.0109003537        9.4788435012        0.3186211837  S5        166             1.0000000000
       429        40  GLU       OE2            -7.0141049262        7.3326014503       -0.3947030451  S5        166             1.0000000000
       430        41  ASN       CB             -2.6739463711       12.0525038350        1.3028630321  S5        170             1.0000000000
       431        41  ASN       HB1            -1.7170981243       11.9963171934        0.7704669143  S5        170             1.0000000000
       432        41  ASN       HB2            -3.1556788976       13.0044116745        1.0574572381  S5        170             1.0000000000
       433        41  ASN       QQH5           -2.5051856552       11.9941620649        2.3843643704  S5        170             1.0000000000
       434        41  ASN       CG             -3.5464549406       10.8929607950        0.8707816932  S5        170             1.0000000000
       435        41  ASN       OD1            -3.1564375112        9.7058976841        0.9859655783  S5        170             1.0000000000
       436        41  ASN       ND2            -4.7616314722       11.1821567558        0.3547249888  S5        170             1.0000000000
       437        41  ASN       HD21           -5.4452666965       10.4192378669        0.1508491899  S5        170             1.0000000000
       438        41  ASN       HD22           -5.0277513331       12.1524092351        0.1461170051  S5        170             1.0000000000
       439        42  LYS       CE             -3.2204868723        1.3849433244       -4.2354095591  S5        234             1.0000000000
       440        42  LYS       HE1            -3.6717642183        1.6190288152       -3.2631861496  S5        234             1.0000000000
       441        42  LYS       HE2            -4.0127030178        1.3346516707       -4.9937272679  S5        234             1.0000000000
       442        42  LYS       NZ             -2.2970991692        2.4497906716       -4.6173620406  S5        234             1.0000000000
       443        42  LYS       HZ1            -1.7974713030        2.2090652668       -5.5116560508  S5        234             1.0000000000
       444        42  LYS       HZ2            -1.5551369482        2.6363577554       -3.9075535305  S5        234             1.0000000000
       445        42  LYS       HZ3            -2.8270575371        3.3621465959       -4.7689996045  S5        234             1.0000000000
       446        42  LYS       QQH6           -2.6793358447        0.4320142162       -4.1674630464  S5        234             1.0000000000
       447        43  SER       CB              2.3785977880        3.0575299894       -5.6602755640  S5        235             1.0000000000
       448        43  SER       HB1             3.0425969612        2.3322948383       -6.1570112673  S5        235             1.0000000000
       449        43  SER       HB2             2.9698943238        3.9654100538       -5.4399436674  S5        235             1.0000000000
       450        43  SER       OG              1.2973994821        3.3542460133       -6.5548579226  S5        235             1.0000000000
       451        43  SER       HG1             0.8885487109        4.2299620500       -6.3094989832  S5        235             1.0000000000
       452        43  SER       QQH7            2.0069702273        2.6263418894       -4.7031833870  S5        235             1.0000000000
       453        44  PNM       S1             -2.8520348498        9.5018560137       -6.0129508887  S5        523             1.0000000000
       454        44  PNM       C2             -1.6576749114        8.1993600188       -6.6730505898  S5        523             1.0000000000
       455        44  PNM       C3             -1.2506576246        7.3882675010       -5.4110119140  S5        523             1.0000000000
       456        44  PNM       N4             -2.4267651031        7.3367539960       -4.5225681240  S5        523             1.0000000000
       457        44  PNM       C5             -3.5273170887        8.3393950345       -4.8037232393  S5        523             1.0000000000
       458        44  PNM       C6             -3.4487910273        8.7655451683       -3.2739153405  S5        523             1.0000000000
       459        44  PNM       C7             -2.3246242963        7.7177653374       -3.1712654033  S5        523             1.0000000000
       460        44  PNM       O8             -1.4332880101        7.4734128095       -2.3485483319  S5        523             1.0000000000
       461        44  PNM       C9             -2.3541749343        7.3036526465       -7.6848577098  S5        523             1.0000000000
       462        44  PNM       C10            -0.4549947457        8.8714190193       -7.3085359839  S5        523             1.0000000000
       463        44  PNM       C11            -0.7198774756        6.0074695126       -5.7556088355  S5        523             1.0000000000
       464        44  PNM       O12            -1.3954955144        4.9815547115       -5.5185080354  S5        523             1.0000000000
       465        44  PNM       O13             0.5038379226        5.9707118170       -6.2823824212  S5        523             1.0000000000
       466        44  PNM       N14            -2.8841950595       10.0777819011       -3.0577050957  S5        523             1.0000000000
       467        44  PNM       C15            -3.3993262472       11.1740827694       -3.6559027771  S5        523             1.0000000000
       468        44  PNM       O16            -4.4288795887       11.0903844162       -4.3921201206  S5        523             1.0000000000
       469        44  PNM       C17            -2.6784671051       12.4812131457       -3.4499121923  S5        523             1.0000000000
       470        44  PNM       C18            -1.6487395117       12.6820193946       -4.5317841726  S5        523             1.0000000000
       471        44  PNM       C19            -0.3316895322       13.0315348923       -4.2035907577  S5        523             1.0000000000
       472        44  PNM       C20             0.6163195538       13.2233726223       -5.2109701641  S5        523             1.0000000000
       473        44  PNM       C21             0.2657808692       13.0362229231       -6.5492125889  S5        523             1.0000000000
       474        44  PNM       C22            -1.0452185197       12.6839672808       -6.8790516040  S5        523             1.0000000000
       475        44  PNM       C23            -2.0069041402       12.5278394934       -5.8800095812  S5        523             1.0000000000
       476        44  PNM       H24            -0.4350922013        7.9393085421       -4.8877297092  S5        523             1.0000000000
       477        44  PNM       H25            -0.7361382666        9.3489370577       -8.2534517452  S5        523             1.0000000000
       478        44  PNM       H26             0.3242333306        8.1295389671       -7.5173447372  S5        523             1.0000000000
       479        44  PNM       H27            -0.0287094816        9.6404893180       -6.6555368449  S5        523             1.0000000000
       480        44  PNM       H28            -2.6918115432        7.8842195356       -8.5498670031  S5        523             1.0000000000
       481        44  PNM       H29            -3.2270109865        6.8096946119       -7.2421323853  S5        523             1.0000000000
       482        44  PNM       H30            -1.6658628376        6.5263075044       -8.0415517106  S5        523             1.0000000000
       483        44  PNM       H31            -4.4851833787        7.8634778898       -5.1014250511  S5        523             1.0000000000
       484        44  PNM       H32            -4.3838032203        8.6088494383       -2.6851382194  S5        523             1.0000000000
       485        44  PNM       H33            -2.1966509617       12.5095287777       -2.4586103679  S5        523             1.0000000000
       486        44  PNM       H34            -3.4165268442       13.3004703518       -3.4856072649  S5        523             1.0000000000
       487        44  PNM       H35            -0.0500666430       13.1683141923       -3.1534779533  S5        523             1.0000000000
       488        44  PNM       H36             1.6424692371       13.5097432542       -4.9485365004  S5        523             1.0000000000
       489        44  PNM       H37             1.0130801970       13.1778454419       -7.3392377633  S5        523             1.0000000000
       490        44  PNM       H38            -1.3233204520       12.5320527213       -7.9288021236  S5        523             1.0000000000
       491        44  PNM       H39            -3.0452262601       12.2937419778       -6.1459731521  S5        523             1.0000000000
       492        44  PNM       H40            -2.0240053806       10.1435988317       -2.4805990076  S5        523             1.0000000000
       493        45  TIP3      OH2            -4.4114954756        7.7653998375       -0.4419819186  S5        290             1.0000000000
       494        45  TIP3      H1             -5.4161678762        7.7448577452       -0.3430878890  S5        290             1.0000000000
       495        45  TIP3      H2             -3.9942240564        8.4625546567        0.1465841995  S5        290             1.0000000000
       496        46  SER       CB             -2.9065393570        5.0021848982       -2.0743871090  S6        70              1.0000000000
       497        46  SER       HB1            -3.4159609012        4.1476424639       -2.5580373500  S6        70              1.0000000000
       498        46  SER       HB2            -1.9228771503        5.1488324674       -2.5483916472  S6        70              1.0000000000
       499        46  SER       OG             -3.7276211947        6.1690661318       -2.2845383128  S6        70              1.0000000000
       500        46  SER       HG1            -3.8315340029        6.7591531910       -1.4313059700  S6        70              1.0000000000
       501        46  SER       QQH1           -2.7809833873        4.8087076172       -0.9935859475  S6        70              1.0000000000
       502        47  LYS       CD             -6.3941387087        3.4145258300       -1.9417486948  S6        73              1.0000000000
       503        47  LYS       HD1            -6.9132470031        2.8627233857       -2.7294835099  S6        73              1.0000000000
       504        47  LYS       HD2            -5.3330507668        3.4636934964       -2.2191795966  S6        73              1.0000000000
       505        47  LYS       QQH2           -6.4948368573        2.8563095184       -1.0032583661  S6        73              1.0000000000
       506        47  LYS       CE             -6.9778699008        4.8120793992       -1.8202031443  S6        73              1.0000000000
       507        47  LYS       HE1            -6.8611917242        5.2425676501       -0.8075802200  S6        73              1.0000000000
       508        47  LYS       HE2            -8.0535248458        4.8072697211       -2.0600046717  S6        73              1.0000000000
       509        47  LYS       NZ             -6.3433884444        5.7537046794       -2.7338255741  S6        73              1.0000000000
       510        47  LYS       HZ1            -6.5422474842        5.5631906201       -3.7379465227  S6        73              1.0000000000
       511        47  LYS       HZ2            -5.2875919462        5.7863734670       -2.6080557310  S6        73              1.0000000000
       512        47  LYS       HZ3            -6.6876280544        6.7267645786       -2.5315184460  S6        73              1.0000000000
       513        48  SER       CB             -4.3963444293        4.3162829114       -6.3572711552  S6        130             1.0000000000
       514        48  SER       HB1            -4.4214884066        5.2401702403       -6.9505153206  S6        130             1.0000000000
       515        48  SER       HB2            -3.6573295617        3.6280742445       -6.8019755428  S6        130             1.0000000000
       516        48  SER       OG             -3.9823633796        4.6136914319       -4.9911416399  S6        130             1.0000000000
       517        48  SER       HG1            -3.2139076358        5.2564381149       -5.0524570603  S6        130             1.0000000000
       518        48  SER       QQH3           -5.3860672248        3.8371155431       -6.3394201723  S6        130             1.0000000000
       519        49  GLU       CB             -9.8447183157        9.4512416276        0.6374805163  S6        166             1.0000000000
       520        49  GLU       HB1            -9.4997265805       10.0839633530       -0.1912344840  S6        166             1.0000000000
       521        49  GLU       HB2           -10.8940281355        9.2084374037        0.4540150702  S6        166             1.0000000000
       522        49  GLU       QQH4           -9.7544610588        9.9790653498        1.5921567210  S6        166             1.0000000000
       523        49  GLU       CG             -9.0186241144        8.1758290970        0.6289799486  S6        166             1.0000000000
       524        49  GLU       HG1            -9.4899388806        7.4410677508       -0.0422944262  S6        166             1.0000000000
       525        49  GLU       HG2            -9.0187306595        7.7049530306        1.6259884744  S6        166             1.0000000000
       526        49  GLU       CD             -7.5844418701        8.3799493781        0.1768513474  S6        166             1.0000000000
       527        49  GLU       OE1            -7.0127679624        9.4906804414        0.3254525162  S6        166             1.0000000000
       528        49  GLU       OE2            -6.9986573540        7.3385839522       -0.3683160196  S6        166             1.0000000000
       529        50  ASN       CB             -2.6704307201       12.0496756338        1.3015780925  S6        170             1.0000000000
       530        50  ASN       HB1            -1.7124882571       11.9914926196        0.7713608538  S6        170             1.0000000000
       531        50  ASN       HB2            -3.1497687029       13.0025830724        1.0546702105  S6        170             1.0000000000
       532        50  ASN       QQH5           -2.5046026117       11.9911620855        2.3835881132  S6        170             1.0000000000
       533        50  ASN       CG             -3.5450488902       10.8921318738        0.8670189418  S6        170             1.0000000000
       534        50  ASN       OD1            -3.1588837086        9.7031778945        0.9784695106  S6        170             1.0000000000
       535        50  ASN       ND2            -4.7589644069       11.1857803354        0.3509379530  S6        170             1.0000000000
       536        50  ASN       HD21           -5.4454976362       10.4251176750        0.1481705779  S6        170             1.0000000000
       537        50  ASN       HD22           -5.0227854115       12.1569135303        0.1437503379  S6        170             1.0000000000
       538        51  LYS       CE             -3.2182519797        1.3911228893       -4.2376736315  S6        234             1.0000000000
       539        51  LYS       HE1            -3.6697812349        1.6250512719       -3.2655144605  S6        234             1.0000000000
       540        51  LYS       HE2            -4.0102523632        1.3416947929       -4.9963141430  S6        234             1.0000000000
       541        51  LYS       NZ             -2.2938552555        2.4554698682       -4.6188464212  S6        234             1.0000000000
       542        51  LYS       HZ1            -1.7946253030        2.2150161901       -5.5134506956  S6        234             1.0000000000
       543        51  LYS       HZ2            -1.5513442673        2.6401799911       -3.9090810595  S6        234             1.0000000000
       544        51  LYS       HZ3            -2.8216332688        3.3686857162       -4.7694248861  S6        234             1.0000000000
       545        51  LYS       QQH6           -2.6777806928        0.4377945951       -4.1700867915  S6        234             1.0000000000
       546        52  SER       CB              2.3801255517        3.0577496370       -5.6605978897  S6        235             1.0000000000
       547        52  SER       HB1             3.0444246824        2.3327110853       -6.1572313557  S6        235             1.0000000000
       548        52  SER       HB2             2.9711718858        3.9657353006       -5.4400004844  S6        235             1.0000000000
       549        52  SER       OG              1.2991603475        3.3541789433       -6.5554948425  S6        235             1.0000000000
       550        52  SER       HG1             0.8893784784        4.2293250660       -6.3096295442  S6        235             1.0000000000
       551        52  SER       QQH7            2.0083202142        2.6263871962       -4.7036431247  S6        235             1.0000000000
       552        53  PNM       S1             -2.8542673598        9.4955434843       -6.0154558950  S6        523             1.0000000000
       553        53  PNM       C2             -1.6587729105        8.1925732406       -6.6715366188  S6        523             1.0000000000
       554        53  PNM       C3             -1.2559546307        7.3807773679       -5.4087252107  S6        523             1.0000000000
       555        53  PNM       N4             -2.4361867416        7.3240958765       -4.5246808227  S6        523             1.0000000000
       556        53  PNM       C5             -3.5326079654        8.3323891306       -4.8060867201  S6        523             1.0000000000
       557        53  PNM       C6             -3.4531282387        8.7595738283       -3.2775056916  S6        523             1.0000000000
       558        53  PNM       C7             -2.3331018915        7.7078334809       -3.1720893623  S6        523             1.0000000000
       559        53  PNM       O8             -1.4347316632        7.4732034526       -2.3542046164  S6        523             1.0000000000
       560        53  PNM       C9             -2.3524670634        7.2979857085       -7.6862953681  S6        523             1.0000000000
       561        53  PNM       C10            -0.4544140126        8.8651061095       -7.3035115383  S6        523             1.0000000000
       562        53  PNM       C11            -0.7210838494        6.0019871805       -5.7545704851  S6        523             1.0000000000
       563        53  PNM       O12            -1.3942912121        4.9740872042       -5.5194095323  S6        523             1.0000000000
       564        53  PNM       O13             0.5030681852        5.9692166322       -6.2812494850  S6        523             1.0000000000
       565        53  PNM       N14            -2.8839805713       10.0697948737       -3.0614088312  S6        523             1.0000000000
       566        53  PNM       C15            -3.3999455673       11.1682912607       -3.6548578145  S6        523             1.0000000000
       567        53  PNM       O16            -4.4327661665       11.0875020751       -4.3868495839  S6        523             1.0000000000
       568        53  PNM       C17            -2.6773081081       12.4742476344       -3.4478732449  S6        523             1.0000000000
       569        53  PNM       C18            -1.6488382980       12.6770121392       -4.5305727175  S6        523             1.0000000000
       570        53  PNM       C19            -0.3323753478       13.0296457956       -4.2032455474  S6        523             1.0000000000
       571        53  PNM       C20             0.6145441680       13.2237968380       -5.2111969062  S6        523             1.0000000000
       572        53  PNM       C21             0.2635299058       13.0361167811       -6.5492422827  S6        523             1.0000000000
       573        53  PNM       C22            -1.0469347299       12.6810786803       -6.8782552401  S6        523             1.0000000000
       574        53  PNM       C23            -2.0075753033       12.5224596768       -5.8785886560  S6        523             1.0000000000
       575        53  PNM       H24            -0.4438544709        7.9328021680       -4.8809261158  S6        523             1.0000000000
       576        53  PNM       H25            -0.7326349074        9.3404939914       -8.2503981516  S6        523             1.0000000000
       577        53  PNM       H26             0.3265308222        8.1238111688       -7.5079356997  S6        523             1.0000000000
       578        53  PNM       H27            -0.0316730902        9.6360202289       -6.6504784324  S6        523             1.0000000000
       579        53  PNM       H28            -2.6866442010        7.8793455912       -8.5521421770  S6        523             1.0000000000
       580        53  PNM       H29            -3.2273431647        6.8046267210       -7.2470052061  S6        523             1.0000000000
       581        53  PNM       H30            -1.6637138672        6.5201957519       -8.0410208654  S6        523             1.0000000000
       582        53  PNM       H31            -4.4922629636        7.8604891348       -5.1040383773  S6        523             1.0000000000
       583        53  PNM       H32            -4.3899114703        8.6078080811       -2.6904747043  S6        523             1.0000000000
       584        53  PNM       H33            -2.1939759272       12.5001618855       -2.4572376383  S6        523             1.0000000000
       585        53  PNM       H34            -3.4147734599       13.2942224332       -3.4805999424  S6        523             1.0000000000
       586        53  PNM       H35            -0.0504127657       13.1670125554       -3.1533121278  S6        523             1.0000000000
       587        53  PNM       H36             1.6402254471       13.5124683832       -4.9493670371  S6        523             1.0000000000
       588        53  PNM       H37             1.0100429837       13.1794757932       -7.3397215904  S6        523             1.0000000000
       589        53  PNM       H38            -1.3254051898       12.5289997324       -7.9278921808  S6        523             1.0000000000
       590        53  PNM       H39            -3.0455702680       12.2862906310       -6.1439880149  S6        523             1.0000000000
       591        53  PNM       H40            -2.0220162133       10.1328189966       -2.4865509854  S6        523             1.0000000000
       592        54  TIP3      OH2            -4.4161771132        7.7546805534       -0.4441944942  S6        290             1.0000000000
       593        54  TIP3      H1             -5.4238963515        7.7304681652       -0.3408779805  S6        290             1.0000000000
       594        54  TIP3      H2             -3.9961041760        8.4555547522        0.1388538148  S6        290             1.0000000000
       595        55  SER       CB             -2.9123413625        5.0093519215       -2.0720003753  S7        70              1.0000000000
       596        55  SER       HB1            -3.4268078452        4.1576082858       -2.5555955460  S7        70              1.0000000000
       597        55  SER       HB2            -1.9297942164        5.1531022352       -2.5489756562  S7        70              1.0000000000
       598        55  SER       OG             -3.7288619479        6.1824898983       -2.2765303391  S7        70              1.0000000000
       599        55  SER       HG1            -3.8548102020        6.7792612971       -1.4156199011  S7        70              1.0000000000
       600        55  SER       QQH1           -2.7836984323        4.8125017144       -0.9921837623  S7        70              1.0000000000
       601        56  LYS       CD             -6.3883289094        3.4126032209       -1.9449268944  S7        73              1.0000000000
       602        56  LYS       HD1            -6.9178149305        2.8636552412       -2.7278199928  S7        73              1.0000000000
       603        56  LYS       HD2            -5.3284975286        3.4497471911       -2.2290126541  S7        73              1.0000000000
       604        56  LYS       QQH2           -6.4889748915        2.8588023614       -1.0038748670  S7        73              1.0000000000
       605        56  LYS       CE             -6.9565081545        4.8168878631       -1.8254630391  S7        73              1.0000000000
       606        56  LYS       HE1            -6.8246614488        5.2532461465       -0.8172230989  S7        73              1.0000000000
       607        56  LYS       HE2            -8.0350557554        4.8205151771       -2.0531692136  S7        73              1.0000000000
       608        56  LYS       NZ             -6.3212910310        5.7430055981       -2.7547811566  S7        73              1.0000000000
       609        56  LYS       HZ1            -6.5039737496        5.5237693483       -3.7559152702  S7        73              1.0000000000
       610        56  LYS       HZ2            -5.2658340036        5.7920263518       -2.6149513685  S7        73              1.0000000000
       611        56  LYS       HZ3            -6.6780885370        6.7173915626       -2.5870862345  S7        73              1.0000000000
       612        57  SER       CB             -4.3961067745        4.3176487273       -6.3557000262  S7        130             1.0000000000
       613        57  SER       HB1            -4.4192498884        5.2408129929       -6.9499108242  S7        130             1.0000000000
       614        57  SER       HB2            -3.6556017388        3.6290106986       -6.7970786395  S7        130             1.0000000000
       615        57  SER       OG             -3.9873479576        4.6166640261       -4.9879698253  S7        130             1.0000000000
       616        57  SER       HG1            -3.2275358033        5.2698276712       -5.0447539416  S7        130             1.0000000000
       617        57  SER       QQH3           -5.3858302265        3.8383521788       -6.3408426905  S7        130             1.0000000000
       618        58  GLU       CB             -9.8446992983        9.4525824879        0.6374533851  S7        166             1.0000000000
       619        58  GLU       HB1            -9.5008393883       10.0860049743       -0.1912318573  S7        166             1.0000000000
       620        58  GLU       HB2           -10.8935925264        9.2078057280        0.4540617689  S7        166             1.0000000000
       621        58  GLU       QQH4           -9.7552219034        9.9802324111        1.5923325237  S7        166             1.0000000000
       622        58  GLU       CG             -9.0160982532        8.1787959333        0.6285440039  S7        166             1.0000000000
       623        58  GLU       HG1            -9.4808128769        7.4464671822       -0.0500917237  S7        166             1.0000000000
       624        58  GLU       HG2            -9.0226458363        7.7029406953        1.6232751201  S7        166             1.0000000000
       625        58  GLU       CD             -7.5790868480        8.3880076652        0.1884014125  S7        166             1.0000000000
       626        58  GLU       OE1            -7.0149324743        9.5025626500        0.3320553110  S7        166             1.0000000000
       627        58  GLU       OE2            -6.9806748287        7.3457595953       -0.3419010513  S7        166             1.0000000000
       628        59  ASN       CB             -2.6670658898       12.0470193076        1.3005280536  S7        170             1.0000000000
       629        59  ASN       HB1            -1.7081015849       11.9874334688        0.7723863135  S7        170             1.0000000000
       630        59  ASN       HB2            -3.1444143243       13.0006773230        1.0523103453  S7        170             1.0000000000
       631        59  ASN       QQH5           -2.5039912598       11.9884639624        2.3829782195  S7        170             1.0000000000
       632        59  ASN       CG             -3.5435118404       10.8913923683        0.8634141782  S7        170             1.0000000000
       633        59  ASN       OD1            -3.1616147615        9.7003448200        0.9709877977  S7        170             1.0000000000
       634        59  ASN       ND2            -4.7560492458       11.1896889699        0.3471119950  S7        170             1.0000000000
       635        59  ASN       HD21           -5.4448093827       10.4311446308        0.1443291098  S7        170             1.0000000000
       636        59  ASN       HD22           -5.0172733428       12.1617300450        0.1407669045  S7        170             1.0000000000
       637        60  LYS       CE             -3.2162507687        1.3969178191       -4.2396768472  S7        234             1.0000000000
       638        60  LYS       HE1            -3.6680247894        1.6306492831       -3.2675788545  S7        234             1.0000000000
       639        60  LYS       HE2            -4.0080215957        1.3483714827       -4.9986234161  S7        234             1.0000000000
       640        60  LYS       NZ             -2.2910258108        2.4609137413       -4.6200272781  S7        234             1.0000000000
       641        60  LYS       HZ1            -1.7921480285        2.2209394343       -5.5149664562  S7        234             1.0000000000
       642        60  LYS       HZ2            -1.5479767410        2.6439632537       -3.9103041759  S7        234             1.0000000000
       643        60  LYS       HZ3            -2.8167999896        3.3750579613       -4.7695192228  S7        234             1.0000000000
       644        60  LYS       QQH6           -2.6763446576        0.4432907604       -4.1725145889  S7        234             1.0000000000
       645        61  SER       CB              2.3815021133        3.0579973689       -5.6609371913  S7        235             1.0000000000
       646        61  SER       HB1             3.0460812533        2.3331462995       -6.1574984606  S7        235             1.0000000000
       647        61  SER       HB2             2.9723449676        3.9660702462       -5.4400668760  S7        235             1.0000000000
       648        61  SER       OG              1.3007422457        3.3542019961       -6.5561012635  S7        235             1.0000000000
       649        61  SER       HG1             0.8901689424        4.2288648263       -6.3097871326  S7        235             1.0000000000
       650        61  SER       QQH7            2.0095541230        2.6264621347       -4.7040980604  S7        235             1.0000000000
       651        62  PNM       S1             -2.8566777692        9.4876088227       -6.0157984650  S7        523             1.0000000000
       652        62  PNM       C2             -1.6597431936        8.1862384321       -6.6700271847  S7        523             1.0000000000
       653        62  PNM       C3             -1.2610436672        7.3737646678       -5.4062980227  S7        523             1.0000000000
       654        62  PNM       N4             -2.4454065427        7.3116951279       -4.5267295052  S7        523             1.0000000000
       655        62  PNM       C5             -3.5372817224        8.3258837354       -4.8084679979  S7        523             1.0000000000
       656        62  PNM       C6             -3.4574700452        8.7537310934       -3.2811912230  S7        523             1.0000000000
       657        62  PNM       C7             -2.3421391236        7.6972394532       -3.1721789256  S7        523             1.0000000000
       658        62  PNM       O8             -1.4362996897        7.4734998150       -2.3594700456  S7        523             1.0000000000
       659        62  PNM       C9             -2.3508403081        7.2926994468       -7.6875512999  S7        523             1.0000000000
       660        62  PNM       C10            -0.4539123102        8.8591804417       -7.2987821380  S7        523             1.0000000000
       661        62  PNM       C11            -0.7221034402        5.9968974402       -5.7535631801  S7        523             1.0000000000
       662        62  PNM       O12            -1.3927241877        4.9670754421       -5.5205748279  S7        523             1.0000000000
       663        62  PNM       O13             0.5026017992        5.9681278460       -6.2803577409  S7        523             1.0000000000
       664        62  PNM       N14            -2.8838101205       10.0620141028       -3.0649172691  S7        523             1.0000000000
       665        62  PNM       C15            -3.4003546246       11.1626507799       -3.6538581459  S7        523             1.0000000000
       666        62  PNM       O16            -4.4365359045       11.0849868417       -4.3815059675  S7        523             1.0000000000
       667        62  PNM       C17            -2.6760977390       12.4675722111       -3.4459891342  S7        523             1.0000000000
       668        62  PNM       C18            -1.6488236389       12.6723547665       -4.5294253871  S7        523             1.0000000000
       669        62  PNM       C19            -0.3329269773       13.0278868754       -4.2029170750  S7        523             1.0000000000
       670        62  PNM       C20             0.6129499659       13.2241852886       -5.2114196759  S7        523             1.0000000000
       671        62  PNM       C21             0.2614589355       13.0360439222       -6.5492737268  S7        523             1.0000000000
       672        62  PNM       C22            -1.0485092787       12.6784604199       -6.8775025455  S7        523             1.0000000000
       673        62  PNM       C23            -2.0081502927       12.5175029611       -5.8772402919  S7        523             1.0000000000
       674        62  PNM       H24            -0.4524677392        7.9267405487       -4.8739816380  S7        523             1.0000000000
       675        62  PNM       H25            -0.7298254930        9.3324649534       -8.2474058707  S7        523             1.0000000000
       676        62  PNM       H26             0.3286545778        8.1185925868       -7.4992604712  S7        523             1.0000000000
       677        62  PNM       H27            -0.0345709653        9.6319448324       -6.6458401044  S7        523             1.0000000000
       678        62  PNM       H28            -2.6818065607        7.8749148718       -8.5540840559  S7        523             1.0000000000
       679        62  PNM       H29            -3.2276706114        6.7999529516       -7.2515045212  S7        523             1.0000000000
       680        62  PNM       H30            -1.6618476277        6.5143635499       -8.0405668844  S7        523             1.0000000000
       681        62  PNM       H31            -4.4988873806        7.8578431159       -5.1066209368  S7        523             1.0000000000
       682        62  PNM       H32            -4.3965509180        8.6072811014       -2.6967866286  S7        523             1.0000000000
       683        62  PNM       H33            -2.1916277217       12.4915320913       -2.4558609487  S7        523             1.0000000000
       684        62  PNM       H34            -3.4132909100       13.2879177545       -3.4762255243  S7        523             1.0000000000
       685        62  PNM       H35            -0.0506012580       13.1656845201       -3.1531413070  S7        523             1.0000000000
       686        62  PNM       H36             1.6382130353       13.5148317767       -4.9501603980  S7        523             1.0000000000
       687        62  PNM       H37             1.0072447888       13.1808567600       -7.3401746845  S7        523             1.0000000000
       688        62  PNM       H38            -1.3274090775       12.5263185359       -7.9270019986  S7        523             1.0000000000
       689        62  PNM       H39            -3.0458612702       12.2794142480       -6.1420333962  S7        523             1.0000000000
       690        62  PNM       H40            -2.0196480944       10.1219589307       -2.4929735209  S7        523             1.0000000000
       691        63  TIP3      OH2            -4.4242644835        7.7429221135       -0.4479266547  S7        290             1.0000000000
       692        63  TIP3      H1             -5.4370757324        7.7139473957       -0.3394286786  S7        290             1.0000000000
       693        63  TIP3      H2             -3.9990322826        8.4472564101        0.1287811071  S7        290             1.0000000000
       694        64  SER       CB             -2.9185090161        5.0159466901       -2.0705065051  S8        70              1.0000000000
       695        64  SER       HB1            -3.4367362406        4.1667244137       -2.5547287176  S8        70              1.0000000000
       696        64  SER       HB2            -1.9374414913        5.1581315908       -2.5503510090  S8        70              1.0000000000
       697        64  SER       OG             -3.7323625757        6.1963611222       -2.2674025400  S8        70              1.0000000000
       698        64  SER       HG1            -3.8912547917        6.8149245121       -1.3910393767  S8        70              1.0000000000
       699        64  SER       QQH1           -2.7865384200        4.8135334770       -0.9918851592  S8        70              1.0000000000
       700        65  LYS       CD             -6.3823828907        3.4101991279       -1.9483249115  S8        73              1.0000000000
       701        65  LYS       HD1            -6.9202571772        2.8639953568       -2.7274209905  S8        73              1.0000000000
       702        65  LYS       HD2            -5.3234481944        3.4362773323       -2.2370921841  S8        73              1.0000000000
       703        65  LYS       QQH2           -6.4844403750        2.8605023534       -1.0050379074  S8        73              1.0000000000
       704        65  LYS       CE             -6.9356708761        4.8207848153       -1.8318472841  S8        73              1.0000000000
       705        65  LYS       HE1            -6.7921542092        5.2607991339       -0.8270155666  S8        73              1.0000000000
       706        65  LYS       HE2            -8.0161591265        4.8328047695       -2.0512782940  S8        73              1.0000000000
       707        65  LYS       NZ             -6.2963744524        5.7323152434       -2.7732526842  S8        73              1.0000000000
       708        65  LYS       HZ1            -6.4609066712        5.4863324929       -3.7711699296  S8        73              1.0000000000
       709        65  LYS       HZ2            -5.2398023860        5.7974665154       -2.6181639333  S8        73              1.0000000000
       710        65  LYS       HZ3            -6.6643912179        6.7069122493       -2.6390916048  S8        73              1.0000000000
       711        66  SER       CB             -4.3958459135        4.3190750331       -6.3542487214  S8        130             1.0000000000
       712        66  SER       HB1            -4.4172076411        5.2417882564       -6.9490325692  S8        130             1.0000000000
       713        66  SER       HB2            -3.6540816795        3.6302010092       -6.7930086309  S8        130             1.0000000000
       714        66  SER       OG             -3.9919209596        4.6187487871       -4.9851434817  S8        130             1.0000000000
       715        66  SER       HG1            -3.2419637891        5.2834942078       -5.0361523986  S8        130             1.0000000000
       716        66  SER       QQH3           -5.3856417312        3.8396923478       -6.3424106843  S8        130             1.0000000000
       717        67  GLU       CB             -9.8448041971        9.4535686301        0.6373342702  S8        166             1.0000000000
       718        67  GLU       HB1            -9.5024107631       10.0877957206       -0.1913549445  S8        166             1.0000000000
       719        67  GLU       HB2           -10.8932654749        9.2066680836        0.4541672826  S8        166             1.0000000000
       720        67  GLU       QQH4           -9.7560391454        9.9808604486        1.5924899990  S8        166             1.0000000000
       721        67  GLU       CG             -9.0134981382        8.1812795753        0.6275132818  S8        166             1.0000000000
       722        67  GLU       HG1            -9.4716054671        7.4511463476       -0.0579855611  S8        166             1.0000000000
       723        67  GLU       HG2            -9.0256920768        7.7008000370        1.6200792840  S8        166             1.0000000000
       724        67  GLU       CD             -7.5742870353        8.3967443868        0.1995266084  S8        166             1.0000000000
       725        67  GLU       OE1            -7.0175525038        9.5138711450        0.3383201189  S8        166             1.0000000000
       726        67  GLU       OE2            -6.9591554006        7.3543667245       -0.3163769573  S8        166             1.0000000000
       727        68  ASN       CB             -2.6639369684       12.0447683431        1.2997740700  S8        170             1.0000000000
       728        68  ASN       HB1            -1.7041733316       11.9843596491        0.7733642981  S8        170             1.0000000000
       729        68  ASN       HB2            -3.1398261978       12.9988575046        1.0506006751  S8        170             1.0000000000
       730        68  ASN       QQH5           -2.5031084773       11.9860801485        2.3824918411  S8        170             1.0000000000
       731        68  ASN       CG             -3.5417199919       10.8910255403        0.8602087665  S8        170             1.0000000000
       732        68  ASN       OD1            -3.1642906714        9.6976849082        0.9641322851  S8        170             1.0000000000
       733        68  ASN       ND2            -4.7527844372       11.1939013132        0.3432853677  S8        170             1.0000000000
       734        68  ASN       HD21           -5.4426120352       10.4373736834        0.1381464386  S8        170             1.0000000000
       735        68  ASN       HD22           -5.0109466306       12.1668897945        0.1369708856  S8        170             1.0000000000
       736        69  LYS       CE             -3.2145364055        1.4021983904       -4.2413710807  S8        234             1.0000000000
       737        69  LYS       HE1            -3.6664820393        1.6357515335       -3.2693181728  S8        234             1.0000000000
       738        69  LYS       HE2            -4.0060547062        1.3545973586       -5.0006535053  S8        234             1.0000000000
       739        69  LYS       NZ             -2.2887274089        2.4660368664       -4.6208351515  S8        234             1.0000000000
       740        69  LYS       HZ1            -1.7900866732        2.2268650644       -5.5160805494  S8        234             1.0000000000
       741        69  LYS       HZ2            -1.5452856833        2.6478374801       -3.9111433066  S8        234             1.0000000000
       742        69  LYS       HZ3            -2.8129004735        3.3811015523       -4.7691391370  S8        234             1.0000000000
       743        69  LYS       QQH6           -2.6750517681        0.4483566627       -4.1747059664  S8        234             1.0000000000
       744        70  SER       CB              2.3826988008        3.0582678327       -5.6612928238  S8        235             1.0000000000
       745        70  SER       HB1             3.0475720563        2.3335989139       -6.1577932375  S8        235             1.0000000000
       746        70  SER       HB2             2.9733745477        3.9664073516       -5.4401607259  S8        235             1.0000000000
       747        70  SER       OG              1.3021397767        3.3543072954       -6.5566713233  S8        235             1.0000000000
       748        70  SER       HG1             0.8908892221        4.2285913809       -6.3099472428  S8        235             1.0000000000
       749        70  SER       QQH7            2.0106783950        2.6265641729       -4.7045429470  S8        235             1.0000000000
       750        71  PNM       S1             -2.8586280110        9.4819235465       -6.0178453804  S8        523             1.0000000000
       751        71  PNM       C2             -1.6605478894        8.1804136334       -6.6685305795  S8        523             1.0000000000
       752        71  PNM       C3             -1.2657301291        7.3673426254       -5.4038669762  S8        523             1.0000000000
       753        71  PNM       N4             -2.4540605531        7.2998163065       -4.5287168416  S8        523             1.0000000000
       754        71  PNM       C5             -3.5412841219        8.3196215880       -4.8105094616  S8        523             1.0000000000
       755        71  PNM       C6             -3.4616849394        8.7480769594       -3.2848327228  S8        523             1.0000000000
       756        71  PNM       C7             -2.3519260207        7.6855343669       -3.1713601990  S8        523             1.0000000000
       757        71  PNM       O8             -1.4378367478        7.4743342286       -2.3640634925  S8        523             1.0000000000
       758        71  PNM       C9             -2.3492311935        7.2878960209       -7.6886744675  S8        523             1.0000000000
       759        71  PNM       C10            -0.4534347714        8.8538282408       -7.2944386075  S8        523             1.0000000000
       760        71  PNM       C11            -0.7229546086        5.9923170072       -5.7525744822  S8        523             1.0000000000
       761        71  PNM       O12            -1.3907010998        4.9605955315       -5.5220552488  S8        523             1.0000000000
       762        71  PNM       O13             0.5026036833        5.9674289674       -6.2798051123  S8        523             1.0000000000
       763        71  PNM       N14            -2.8837425936       10.0545481826       -3.0680836810  S8        523             1.0000000000
       764        71  PNM       C15            -3.4005435045       11.1572688739       -3.6529408490  S8        523             1.0000000000
       765        71  PNM       O16            -4.4402063590       11.0829296201       -4.3761229760  S8        523             1.0000000000
       766        71  PNM       C17            -2.6748195722       12.4612845286       -3.4442597992  S8        523             1.0000000000
       767        71  PNM       C18            -1.6487043340       12.6681543260       -4.5283758806  S8        523             1.0000000000
       768        71  PNM       C19            -0.3333291676       13.0263067112       -4.2026147624  S8        523             1.0000000000
       769        71  PNM       C20             0.6115630603       13.2245692902       -5.2116393717  S8        523             1.0000000000
       770        71  PNM       C21             0.2595921257       13.0360554504       -6.5493093734  S8        523             1.0000000000
       771        71  PNM       C22            -1.0499281493       12.6761522684       -6.8768061319  S8        523             1.0000000000
       772        71  PNM       C23            -2.0086169608       12.5130399069       -5.8759855617  S8        523             1.0000000000
       773        71  PNM       H24            -0.4606619744        7.9212312383       -4.8671355207  S8        523             1.0000000000
       774        71  PNM       H25            -0.7273171064        9.3254421660       -8.2444611770  S8        523             1.0000000000
       775        71  PNM       H26             0.3304751241        8.1137659240       -7.4914812464  S8        523             1.0000000000
       776        71  PNM       H27            -0.0370480533        9.6279337443       -6.6413237212  S8        523             1.0000000000
       777        71  PNM       H28            -2.6773491259        7.8708672019       -8.5557889291  S8        523             1.0000000000
       778        71  PNM       H29            -3.2277027204        6.7954230780       -7.2556495979  S8        523             1.0000000000
       779        71  PNM       H30            -1.6598889019        6.5092004302       -8.0402219557  S8        523             1.0000000000
       780        71  PNM       H31            -4.5047787093        7.8555662964       -5.1090390782  S8        523             1.0000000000
       781        71  PNM       H32            -4.4039750872        8.6074256519       -2.7046715985  S8        523             1.0000000000
       782        71  PNM       H33            -2.1894448758       12.4835281167       -2.4545395714  S8        523             1.0000000000
       783        71  PNM       H34            -3.4120104698       13.2817396432       -3.4722583616  S8        523             1.0000000000
       784        71  PNM       H35            -0.0505811426       13.1642689776       -3.1529783759  S8        523             1.0000000000
       785        71  PNM       H36             1.6364498713       13.5169840479       -4.9509394069  S8        523             1.0000000000
       786        71  PNM       H37             1.0046500592       13.1821833477       -7.3406431025  S8        523             1.0000000000
       787        71  PNM       H38            -1.3293079761       12.5238759614       -7.9261544383  S8        523             1.0000000000
       788        71  PNM       H39            -3.0460062457       12.2727645898       -6.1400886775  S8        523             1.0000000000
       789        71  PNM       H40            -2.0169675045       10.1112454542       -2.4997472223  S8        523             1.0000000000
       790        72  TIP3      OH2            -4.4367445322        7.7306166217       -0.4528757928  S8        290             1.0000000000
       791        72  TIP3      H1             -5.4602595470        7.6927804338       -0.3396630911  S8        290             1.0000000000
       792        72  TIP3      H2             -4.0015794265        8.4372318828        0.1163841319  S8        290             1.0000000000
       793        73  SER       CB             -2.9237320339        5.0195751010       -2.0713641675  S9        70              1.0000000000
       794        73  SER       HB1            -3.4430672993        4.1704680335       -2.5557291985  S9        70              1.0000000000
       795        73  SER       HB2            -1.9436377801        5.1609552319       -2.5526967603  S9        70              1.0000000000
       796        73  SER       OG             -3.7379543058        6.2070319961       -2.2612719938  S9        70              1.0000000000
       797        73  SER       HG1            -3.9502302353        6.8954698130       -1.3310240797  S9        70              1.0000000000
       798        73  SER       QQH1           -2.7889488069        4.8097473876       -0.9928188911  S9        70              1.0000000000
       799        74  LYS       CD             -6.3770772560        3.4074799116       -1.9517296081  S9        73              1.0000000000
       800        74  LYS       HD1            -6.9226118148        2.8641677101       -2.7274648461  S9        73              1.0000000000
       801        74  LYS       HD2            -5.3190789607        3.4242293370       -2.2443459940  S9        73              1.0000000000
       802        74  LYS       QQH2           -6.4813032127        2.8615524716       -1.0063701079  S9        73              1.0000000000
       803        74  LYS       CE             -6.9164943541        4.8236683408       -1.8383899956  S9        73              1.0000000000
       804        74  LYS       HE1            -6.7626989846        5.2623278698       -0.8349978441  S9        73              1.0000000000
       805        74  LYS       HE2            -7.9989189490        4.8446642143       -2.0501784400  S9        73              1.0000000000
       806        74  LYS       NZ             -6.2697926240        5.7225170716       -2.7873143309  S9        73              1.0000000000
       807        74  LYS       HZ1            -6.4148290417        5.4516746577       -3.7815034282  S9        73              1.0000000000
       808        74  LYS       HZ2            -5.2059317084        5.8058018970       -2.6154254258  S9        73              1.0000000000
       809        74  LYS       HZ3            -6.6481743871        6.6958807130       -2.6864363555  S9        73              1.0000000000
       810        75  SER       CB             -4.3954631677        4.3204999452       -6.3529641268  S9        130             1.0000000000
       811        75  SER       HB1            -4.4154029662        5.2429099737       -6.9482088191  S9        130             1.0000000000
       812        75  SER       HB2            -3.6528812345        3.6314169402       -6.7902420917  S9        130             1.0000000000
       813        75  SER       OG             -3.9957614112        4.6197180706       -4.9830478133  S9        130             1.0000000000
       814        75  SER       HG1            -3.2583012082        5.2984948709       -5.0250951179  S9        130             1.0000000000
       815        75  SER       QQH3           -5.3854737799        3.8410544032       -6.3440928455  S9        130             1.0000000000
       816        76  GLU       CB             -9.8451406718        9.4542820680        0.6372038470  S9        166             1.0000000000
       817        76  GLU       HB1            -9.5043963773       10.0891510699       -0.1916332924  S9        166             1.0000000000
       818        76  GLU       HB2           -10.8930678203        9.2050630077        0.4545583872  S9        166             1.0000000000
       819        76  GLU       QQH4           -9.7568087815        9.9808194946        1.5928260286  S9        166             1.0000000000
       820        76  GLU       CG             -9.0114065563        8.1830429383        0.6259700588  S9        166             1.0000000000
       821        76  GLU       HG1            -9.4629867125        7.4550202271       -0.0661304176  S9        166             1.0000000000
       822        76  GLU       HG2            -9.0280238889        7.6977577936        1.6163052301  S9        166             1.0000000000
       823        76  GLU       CD             -7.5714649740        8.4063468684        0.2099533237  S9        166             1.0000000000
       824        76  GLU       OE1            -7.0205052051        9.5230684033        0.3437334219  S9        166             1.0000000000
       825        76  GLU       OE2            -6.9345729744        7.3637156383       -0.2939357885  S9        166             1.0000000000
       826        77  ASN       CB             -2.6612348889       12.0433328177        1.2993602915  S9        170             1.0000000000
       827        77  ASN       HB1            -1.7010154325       11.9822067796        0.7741206185  S9        170             1.0000000000
       828        77  ASN       HB2            -3.1362292623       12.9975088205        1.0495742908  S9        170             1.0000000000
       829        77  ASN       QQH5           -2.5021264109       11.9840926962        2.3822117399  S9        170             1.0000000000
       830        77  ASN       CG             -3.5395241568       10.8913908735        0.8577209951  S9        170             1.0000000000
       831        77  ASN       OD1            -3.1663309641        9.6957141052        0.9588321041  S9        170             1.0000000000
       832        77  ASN       ND2            -4.7491991366       11.1980557423        0.3396958392  S9        170             1.0000000000
       833        77  ASN       HD21           -5.4377474621       10.4436220812        0.1278412104  S9        170             1.0000000000
       834        77  ASN       HD22           -5.0035094604       12.1717006722        0.1306230803  S9        170             1.0000000000
       835        78  LYS       CE             -3.2131936489        1.4065636485       -4.2427094646  S9        234             1.0000000000
       836        78  LYS       HE1            -3.6652436219        1.6399052350       -3.2706486876  S9        234             1.0000000000
       837        78  LYS       HE2            -4.0045242117        1.3597523304       -5.0022792648  S9        234             1.0000000000
       838        78  LYS       NZ             -2.2871613914        2.4705066243       -4.6212626805  S9        234             1.0000000000
       839        78  LYS       HZ1            -1.7887138287        2.2325225801       -5.5167022697  S9        234             1.0000000000
       840        78  LYS       HZ2            -1.5437180796        2.6515878482       -3.9113624508  S9        234             1.0000000000
       841        78  LYS       HZ3            -2.8105315982        3.3866720837       -4.7678492791  S9        234             1.0000000000
       842        78  LYS       QQH6           -2.6740081560        0.4524616231       -4.1766017096  S9        234             1.0000000000
       843        79  SER       CB              2.3836569025        3.0585319277       -5.6616766563  S9        235             1.0000000000
       844        79  SER       HB1             3.0488599923        2.3340337079       -6.1581180346  S9        235             1.0000000000
       845        79  SER       HB2             2.9742174479        3.9667095746       -5.4402889021  S9        235             1.0000000000
       846        79  SER       OG              1.3033221996        3.3544742577       -6.5572213708  S9        235             1.0000000000
       847        79  SER       HG1             0.8914542948        4.2285509430       -6.3100873537  S9        235             1.0000000000
       848        79  SER       QQH7            2.0116583134        2.6265860811       -4.7050189383  S9        235             1.0000000000
       849        80  PNM       S1             -2.8602216433        9.4762825875       -6.0188182843  S9        523             1.0000000000
       850        80  PNM       C2             -1.6610932502        8.1755123067       -6.6673254872  S9        523             1.0000000000
       851        80  PNM       C3             -1.2697219889        7.3619944524       -5.4016972554  S9        523             1.0000000000
       852        80  PNM       N4             -2.4614797523        7.2894435168       -4.5308311788  S9        523             1.0000000000
       853        80  PNM       C5             -3.5441239530        8.3141025696       -4.8122544419  S9        523             1.0000000000
       854        80  PNM       C6             -3.4653662126        8.7428393044       -3.2881996341  S9        523             1.0000000000
       855        80  PNM       C7             -2.3620899111        7.6726490017       -3.1694942285  S9        523             1.0000000000
       856        80  PNM       O8             -1.4390396296        7.4756916957       -2.3676645150  S9        523             1.0000000000
       857        80  PNM       C9             -2.3476991166        7.2838825155       -7.6896947680  S9        523             1.0000000000
       858        80  PNM       C10            -0.4529241463        8.8493714244       -7.2908430430  S9        523             1.0000000000
       859        80  PNM       C11            -0.7237477394        5.9883284187       -5.7516237780  S9        523             1.0000000000
       860        80  PNM       O12            -1.3882347191        4.9550299055       -5.5238364126  S9        523             1.0000000000
       861        80  PNM       O13             0.5032038857        5.9670462799       -6.2797024014  S9        523             1.0000000000
       862        80  PNM       N14            -2.8837943439       10.0479298131       -3.0706978729  S9        523             1.0000000000
       863        80  PNM       C15            -3.4005020886       11.1523887967       -3.6522064049  S9        523             1.0000000000
       864        80  PNM       O16            -4.4436358048       11.0814696571       -4.3710475089  S9        523             1.0000000000
       865        80  PNM       C17            -2.6735015100       12.4557385038       -3.4427541880  S9        523             1.0000000000
       866        80  PNM       C18            -1.6484824917       12.6645739973       -4.5275113809  S9        523             1.0000000000
       867        80  PNM       C19            -0.3335689069       13.0249486875       -4.2023772389  S9        523             1.0000000000
       868        80  PNM       C20             0.6104710677       13.2249381092       -5.2118515581  S9        523             1.0000000000
       869        80  PNM       C21             0.2580464602       13.0361566677       -6.5493586076  S9        523             1.0000000000
       870        80  PNM       C22            -1.0510756730       12.6742167476       -6.8762232065  S9        523             1.0000000000
       871        80  PNM       C23            -2.0089295015       12.5092208767       -5.8749195813  S9        523             1.0000000000
       872        80  PNM       H24            -0.4674365176        7.9167104460       -4.8613527310  S9        523             1.0000000000
       873        80  PNM       H25            -0.7245883462        9.3199963191       -8.2420355288  S9        523             1.0000000000
       874        80  PNM       H26             0.3319437534        8.1095354044       -7.4848488119  S9        523             1.0000000000
       875        80  PNM       H27            -0.0387683200        9.6242382040       -6.6372256748  S9        523             1.0000000000
       876        80  PNM       H28            -2.6733585238        7.8673313847       -8.5574319043  S9        523             1.0000000000
       877        80  PNM       H29            -3.2273232719        6.7913167247       -7.2592689597  S9        523             1.0000000000
       878        80  PNM       H30            -1.6576416965        6.5052211331       -8.0398099118  S9        523             1.0000000000
       879        80  PNM       H31            -4.5095084850        7.8538558008       -5.1108747766  S9        523             1.0000000000
       880        80  PNM       H32            -4.4121498212        8.6084951335       -2.7147093354  S9        523             1.0000000000
       881        80  PNM       H33            -2.1868217401       12.4759869009       -2.4535500648  S9        523             1.0000000000
       882        80  PNM       H34            -3.4105324199       13.2765156185       -3.4680678318  S9        523             1.0000000000
       883        80  PNM       H35            -0.0503425779       13.1628020470       -3.1528498857  S9        523             1.0000000000
       884        80  PNM       H36             1.6350198900       13.5190112104       -4.9516385131  S9        523             1.0000000000
       885        80  PNM       H37             1.0024258020       13.1836666250       -7.3410791166  S9        523             1.0000000000
       886        80  PNM       H38            -1.3307701171       12.5214589083       -7.9254285619  S9        523             1.0000000000
       887        80  PNM       H39            -3.0458421890       12.2662458760       -6.1383668867  S9        523             1.0000000000
       888        80  PNM       H40            -2.0134139362       10.1016564000       -2.5075205552  S9        523             1.0000000000
       889        81  TIP3      OH2            -4.4539642065        7.7204742959       -0.4567839657  S9        290             1.0000000000
       890        81  TIP3      H1             -5.5103671581        7.6629966571       -0.3427939186  S9        290             1.0000000000
       891        81  TIP3      H2             -3.9953015568        8.4260924454        0.1003965288  S9        290             1.0000000000
       892        82  SER       CB             -2.9265903505        5.0183602255       -2.0756914537  S10       70              1.0000000000
       893        82  SER       HB1            -3.4418983265        4.1638241397       -2.5581939440  S10       70              1.0000000000
       894        82  SER       HB2            -1.9449439796        5.1582821816       -2.5548749363  S10       70              1.0000000000
       895        82  SER       OG             -3.7425383598        6.2058732864       -2.2677408393  S10       70              1.0000000000
       896        82  SER       HG1            -3.9989877018        7.0116157273       -1.2241108201  S10       70              1.0000000000
       897        82  SER       QQH1           -2.7917807624        4.8040120944       -0.9945270906  S10       70              1.0000000000
       898        83  LYS       CD             -6.3727405207        3.4048015578       -1.9546521000  S10       73              1.0000000000
       899        83  LYS       HD1            -6.9247829349        2.8640767658       -2.7274369484  S10       73              1.0000000000
       900        83  LYS       HD2            -5.3156159846        3.4156579797       -2.2503024522  S10       73              1.0000000000
       901        83  LYS       QQH2           -6.4786136492        2.8622544003       -1.0071818760  S10       73              1.0000000000
       902        83  LYS       CE             -6.9006060302        4.8253082808       -1.8442902639  S10       73              1.0000000000
       903        83  LYS       HE1            -6.7409025512        5.2567340710       -0.8394558286  S10       73              1.0000000000
       904        83  LYS       HE2            -7.9853488344        4.8527060836       -2.0493458298  S10       73              1.0000000000
       905        83  LYS       NZ             -6.2448672506        5.7148583272       -2.7957221524  S10       73              1.0000000000
       906        83  LYS       HZ1            -6.3728806811        5.4246930434       -3.7861410916  S10       73              1.0000000000
       907        83  LYS       HZ2            -5.1591744583        5.8227688446       -2.6052012885  S10       73              1.0000000000
       908        83  LYS       HZ3            -6.6338479725        6.6845037856       -2.7232432567  S10       73              1.0000000000
       909        84  SER       CB             -4.3950576148        4.3217728618       -6.3518572736  S10       130             1.0000000000
       910        84  SER       HB1            -4.4141393901        5.2438645860       -6.9477421422  S10       130             1.0000000000
       911        84  SER       HB2            -3.6521448703        3.6324305558       -6.7888393225  S10       130             1.0000000000
       912        84  SER       OG             -3.9985452203        4.6198385458       -4.9817907240  S10       130             1.0000000000
       913        84  SER       HG1            -3.2746484523        5.3132055165       -5.0127131864  S10       130             1.0000000000
       914        84  SER       QQH3           -5.3853286142        3.8420740258       -6.3453951631  S10       130             1.0000000000
       915        85  GLU       CB             -9.8459409359        9.4550974388        0.6371805228  S10       166             1.0000000000
       916        85  GLU       HB1            -9.5063678299       10.0901847630       -0.1920152232  S10       166             1.0000000000
       917        85  GLU       HB2           -10.8933330443        9.2037239165        0.4552260850  S10       166             1.0000000000
       918        85  GLU       QQH4           -9.7574851512        9.9805760497        1.5934234973  S10       166             1.0000000000
       919        85  GLU       CG             -9.0106627420        8.1843437810        0.6245757734  S10       166             1.0000000000
       920        85  GLU       HG1            -9.4566705037        7.4575739816       -0.0727788999  S10       166             1.0000000000
       921        85  GLU       HG2            -9.0295206884        7.6948356906        1.6130971085  S10       166             1.0000000000
       922        85  GLU       CD             -7.5721833809        8.4172755002        0.2195408014  S10       166             1.0000000000
       923        85  GLU       OE1            -7.0235468097        9.5284366109        0.3476875394  S10       166             1.0000000000
       924        85  GLU       OE2            -6.9125081041        7.3710962683       -0.2771668873  S10       166             1.0000000000
       925        86  ASN       CB             -2.6591686879       12.0431332117        1.2992423273  S10       170             1.0000000000
       926        86  ASN       HB1            -1.6987201959       11.9815269527        0.7745592692  S10       170             1.0000000000
       927        86  ASN       HB2            -3.1340361227       12.9971907179        1.0491839231  S10       170             1.0000000000
       928        86  ASN       QQH5           -2.5013619418       11.9831253250        2.3822520573  S10       170             1.0000000000
       929        86  ASN       CG             -3.5368428809       10.8923708405        0.8561576494  S10       170             1.0000000000
       930        86  ASN       OD1            -3.1667751435        9.6956068833        0.9563007983  S10       170             1.0000000000
       931        86  ASN       ND2            -4.7458857185       11.2016202235        0.3366686691  S10       170             1.0000000000
       932        86  ASN       HD21           -5.4290309023       10.4484303864        0.1154243184  S10       170             1.0000000000
       933        86  ASN       HD22           -4.9966049738       12.1751423448        0.1221366953  S10       170             1.0000000000
       934        87  LYS       CE             -3.2122661778        1.4097517530       -4.2436515775  S10       234             1.0000000000
       935        87  LYS       HE1            -3.6643856179        1.6427327582       -3.2715147387  S10       234             1.0000000000
       936        87  LYS       HE2            -4.0036290885        1.3632100199       -5.0032331516  S10       234             1.0000000000
       937        87  LYS       NZ             -2.2863172887        2.4739625008       -4.6214465265  S10       234             1.0000000000
       938        87  LYS       HZ1            -1.7881905047        2.2371549619       -5.5169833006  S10       234             1.0000000000
       939        87  LYS       HZ2            -1.5432581558        2.6547070322       -3.9109950453  S10       234             1.0000000000
       940        87  LYS       HZ3            -2.8099870169        3.3914290767       -4.7658831764  S10       234             1.0000000000
       941        87  LYS       QQH6           -2.6733978122        0.4552544285       -4.1780498172  S10       234             1.0000000000
       942        88  SER       CB              2.3843402353        3.0587529059       -5.6620236859  S10       235             1.0000000000
       943        88  SER       HB1             3.0498534916        2.3343501090       -6.1584262452  S10       235             1.0000000000
       944        88  SER       HB2             2.9748825246        3.9669375315       -5.4403865266  S10       235             1.0000000000
       945        88  SER       OG              1.3042460380        3.3546450279       -6.5576986399  S10       235             1.0000000000
       946        88  SER       HG1             0.8916972125        4.2286612735       -6.3100924485  S10       235             1.0000000000
       947        88  SER       QQH7            2.0123981288        2.6264887629       -4.7054934765  S10       235             1.0000000000
       948        89  PNM       S1             -2.8617687055        9.4719427669       -6.0200108281  S10       523             1.0000000000
       949        89  PNM       C2             -1.6613710405        8.1717186641       -6.6665339859  S10       523             1.0000000000
       950        89  PNM       C3             -1.2727424175        7.3579774991       -5.4001590978  S10       523             1.0000000000
       951        89  PNM       N4             -2.4669635422        7.2815020151       -4.5330054977  S10       523             1.0000000000
       952        89  PNM       C5             -3.5460379793        8.3095883291       -4.8135341486  S10       523             1.0000000000
       953        89  PNM       C6             -3.4681891557        8.7383523554       -3.2907406877  S10       523             1.0000000000
       954        89  PNM       C7             -2.3710843297        7.6607754596       -3.1673396661  S10       523             1.0000000000
       955        89  PNM       O8             -1.4398702012        7.4768948844       -2.3701977899  S10       523             1.0000000000
       956        89  PNM       C9             -2.3464430909        7.2808341934       -7.6906166114  S10       523             1.0000000000
       957        89  PNM       C10            -0.4525017887        8.8460787765       -7.2882896533  S10       523             1.0000000000
       958        89  PNM       C11            -0.7245671378        5.9851144860       -5.7507706277  S10       523             1.0000000000
       959        89  PNM       O12            -1.3857202352        4.9507233988       -5.5255506565  S10       523             1.0000000000
       960        89  PNM       O13             0.5042052108        5.9668217495       -6.2799342001  S10       523             1.0000000000
       961        89  PNM       N14            -2.8839634638       10.0427433126       -3.0727160791  S10       523             1.0000000000
       962        89  PNM       C15            -3.4002314950       11.1482708149       -3.6515527650  S10       523             1.0000000000
       963        89  PNM       O16            -4.4465688754       11.0805435996       -4.3668770591  S10       523             1.0000000000
       964        89  PNM       C17            -2.6722974596       12.4513204414       -3.4415859885  S10       523             1.0000000000
       965        89  PNM       C18            -1.6482019257       12.6617168246       -4.5268601250  S10       523             1.0000000000
       966        89  PNM       C19            -0.3336730006       13.0238564153       -4.2022200895  S10       523             1.0000000000
       967        89  PNM       C20             0.6096894604       13.2252384186       -5.2120418923  S10       523             1.0000000000
       968        89  PNM       C21             0.2568886005       13.0362765432       -6.5494134303  S10       523             1.0000000000
       969        89  PNM       C22            -1.0519072555       12.6727143775       -6.8757782038  S10       523             1.0000000000
       970        89  PNM       C23            -2.0090994692       12.5062082289       -5.8741037411  S10       523             1.0000000000
       971        89  PNM       H24            -0.4719421084        7.9135309485       -4.8578298206  S10       523             1.0000000000
       972        89  PNM       H25            -0.7224650049        9.3160720886       -8.2403946012  S10       523             1.0000000000
       973        89  PNM       H26             0.3332402845        8.1066998168       -7.4803622770  S10       523             1.0000000000
       974        89  PNM       H27            -0.0398913112        9.6218551699       -6.6347033366  S10       523             1.0000000000
       975        89  PNM       H28            -2.6703925317        7.8648008350       -8.5587326380  S10       523             1.0000000000
       976        89  PNM       H29            -3.2269147860        6.7885809401       -7.2617715718  S10       523             1.0000000000
       977        89  PNM       H30            -1.6558284180        6.5022555828       -8.0396285571  S10       523             1.0000000000
       978        89  PNM       H31            -4.5129956723        7.8525767809       -5.1120056533  S10       523             1.0000000000
       979        89  PNM       H32            -4.4186625272        8.6090481599       -2.7231693624  S10       523             1.0000000000
       980        89  PNM       H33            -2.1843101973       12.4703665731       -2.4528883089  S10       523             1.0000000000
       981        89  PNM       H34            -3.4089006139       13.2727284750       -3.4648109216  S10       523             1.0000000000
       982        89  PNM       H35            -0.0500197973       13.1616486198       -3.1527810652  S10       523             1.0000000000
       983        89  PNM       H36             1.6340775760       13.5203243655       -4.9521537151  S10       523             1.0000000000
       984        89  PNM       H37             1.0009145646       13.1847431921       -7.3413254503  S10       523             1.0000000000
       985        89  PNM       H38            -1.3315946154       12.5195114290       -7.9249269663  S10       523             1.0000000000
       986        89  PNM       H39            -3.0456099622       12.2613250597       -6.1371955336  S10       523             1.0000000000
       987        89  PNM       H40            -2.0097899888       10.0944182244       -2.5151136719  S10       523             1.0000000000
       988        90  TIP3      OH2            -4.4717898029        7.7209436937       -0.4522544695  S10       290             1.0000000000
       989        90  TIP3      H1             -5.6373976592        7.6268292032       -0.3435589174  S10       290             1.0000000000
       990        90  TIP3      H2             -3.9731456876        8.4180632324        0.0835131983  S10       290             1.0000000000
       991        91  SER       CB             -2.9279894348        5.0134928392       -2.0820277130  S11       70              1.0000000000
       992        91  SER       HB1            -3.4362202314        4.1513418794       -2.5615666538  S11       70              1.0000000000
       993        91  SER       HB2            -1.9438118115        5.1533769041       -2.5573980869  S11       70              1.0000000000
       994        91  SER       OG             -3.7462956161        6.1940189272       -2.2854909942  S11       70              1.0000000000
       995        91  SER       HG1            -4.0035572614        7.1053205685       -1.1201547010  S11       70              1.0000000000
       996        91  SER       QQH1           -2.7961738417        4.8018602679       -0.9975913852  S11       70              1.0000000000
       997        92  LYS       CD             -6.3680954675        3.4016446522       -1.9576906501  S11       73              1.0000000000
       998        92  LYS       HD1            -6.9257076024        2.8635522209       -2.7281005948  S11       73              1.0000000000
       999        92  LYS       HD2            -5.3116097986        3.4056995608       -2.2559165994  S11       73              1.0000000000
      1000        92  LYS       QQH2           -6.4756915149        2.8620015612       -1.0082517732  S11       73              1.0000000000
      1001        92  LYS       CE             -6.8838406333        4.8265493258       -1.8503220390  S11       73              1.0000000000
      1002        92  LYS       HE1            -6.7194222798        5.2499278801       -0.8433133038  S11       73              1.0000000000
      1003        92  LYS       HE2            -7.9705054330        4.8595428371       -2.0500661527  S11       73              1.0000000000
      1004        92  LYS       NZ             -6.2178872280        5.7069845561       -2.8027270402  S11       73              1.0000000000
      1005        92  LYS       HZ1            -6.3324847393        5.4009701277       -3.7893818873  S11       73              1.0000000000
      1006        92  LYS       HZ2            -5.0897046928        5.8427918839       -2.5937882613  S11       73              1.0000000000
      1007        92  LYS       HZ3            -6.6140623136        6.6730756723       -2.7536008472  S11       73              1.0000000000
      1008        93  SER       CB             -4.3949991731        4.3230662987       -6.3506674398  S11       130             1.0000000000
      1009        93  SER       HB1            -4.4131899836        5.2451004060       -6.9467107830  S11       130             1.0000000000
      1010        93  SER       HB2            -3.6516030241        3.6336471933       -6.7871808090  S11       130             1.0000000000
      1011        93  SER       OG             -4.0011340197        4.6199338050       -4.9803129537  S11       130             1.0000000000
      1012        93  SER       HG1            -3.2892824589        5.3255313607       -5.0025683546  S11       130             1.0000000000
      1013        93  SER       QQH3           -5.3854004330        3.8432413343       -6.3464243882  S11       130             1.0000000000
      1014        94  GLU       CB             -9.8482014354        9.4568807973        0.6374834983  S11       166             1.0000000000
      1015        94  GLU       HB1            -9.5092913816       10.0919267035       -0.1920888235  S11       166             1.0000000000
      1016        94  GLU       HB2           -10.8953692202        9.2041593285        0.4560559787  S11       166             1.0000000000
      1017        94  GLU       QQH4           -9.7593873968        9.9815542766        1.5942533416  S11       166             1.0000000000
      1018        94  GLU       CG             -9.0124217867        8.1866391270        0.6243049674  S11       166             1.0000000000
      1019        94  GLU       HG1            -9.4521598638        7.4605490682       -0.0779083489  S11       166             1.0000000000
      1020        94  GLU       HG2            -9.0329020848        7.6936850437        1.6113863381  S11       166             1.0000000000
      1021        94  GLU       CD             -7.5760746914        8.4285183219        0.2296318242  S11       166             1.0000000000
      1022        94  GLU       OE1            -7.0269580577        9.5327700971        0.3515060335  S11       166             1.0000000000
      1023        94  GLU       OE2            -6.9058219489        7.3750484473       -0.2607512713  S11       166             1.0000000000
      1024        95  ASN       CB             -2.6572697820       12.0445062909        1.2993848050  S11       170             1.0000000000
      1025        95  ASN       HB1            -1.6965072560       11.9831192317        0.7751366999  S11       170             1.0000000000
      1026        95  ASN       HB2            -3.1322896225       12.9985467026        1.0494016457  S11       170             1.0000000000
      1027        95  ASN       QQH5           -2.5001534645       11.9837266969        2.3825163370  S11       170             1.0000000000
      1028        95  ASN       CG             -3.5337244344       10.8941842017        0.8550135230  S11       170             1.0000000000
      1029        95  ASN       OD1            -3.1654655137        9.6979864517        0.9562897440  S11       170             1.0000000000
      1030        95  ASN       ND2            -4.7423052777       11.2052664863        0.3332161229  S11       170             1.0000000000
      1031        95  ASN       HD21           -5.4176290583       10.4515297609        0.1014994501  S11       170             1.0000000000
      1032        95  ASN       HD22           -4.9900583135       12.1782385857        0.1127370594  S11       170             1.0000000000
      1033        96  LYS       CE             -3.2116046305        1.4129369361       -4.2444248692  S11       234             1.0000000000
      1034        96  LYS       HE1            -3.6637392401        1.6458366154       -3.2722521044  S11       234             1.0000000000
      1035        96  LYS       HE2            -4.0030307323        1.3669139410       -5.0039750747  S11       234             1.0000000000
      1036        96  LYS       NZ             -2.2856877110        2.4773322649       -4.6216389411  S11       234             1.0000000000
      1037        96  LYS       HZ1            -1.7877954160        2.2416722791       -5.5173253428  S11       234             1.0000000000
      1038        96  LYS       HZ2            -1.5429000826        2.6577997471       -3.9108342209  S11       234             1.0000000000
      1039        96  LYS       HZ3            -2.8097561979        3.3958021163       -4.7644907527  S11       234             1.0000000000
      1040        96  LYS       QQH6           -2.6729496735        0.4582230260       -4.1793045134  S11       234             1.0000000000
      1041        97  SER       CB              2.3849186729        3.0589688148       -5.6622016521  S11       235             1.0000000000
      1042        97  SER       HB1             3.0507280869        2.3346731052       -6.1585394389  S11       235             1.0000000000
      1043        97  SER       HB2             2.9754226426        3.9671697139       -5.4402970927  S11       235             1.0000000000
      1044        97  SER       OG              1.3050662843        3.3547847613       -6.5580286603  S11       235             1.0000000000
      1045        97  SER       HG1             0.8917960444        4.2285630112       -6.3099477780  S11       235             1.0000000000
      1046        97  SER       QQH7            2.0129714293        2.6264891903       -4.7057655526  S11       235             1.0000000000
      1047        98  PNM       S1             -2.8631911196        9.4677880788       -6.0215207733  S11       523             1.0000000000
      1048        98  PNM       C2             -1.6618536196        8.1677181036       -6.6658814746  S11       523             1.0000000000
      1049        98  PNM       C3             -1.2757470581        7.3537309454       -5.3989495017  S11       523             1.0000000000
      1050        98  PNM       N4             -2.4722238319        7.2738121151       -4.5351299559  S11       523             1.0000000000
      1051        98  PNM       C5             -3.5486743005        8.3047783367       -4.8149898334  S11       523             1.0000000000
      1052        98  PNM       C6             -3.4712313458        8.7334696692       -3.2929663405  S11       523             1.0000000000
      1053        98  PNM       C7             -2.3788415705        7.6507584888       -3.1664602265  S11       523             1.0000000000
      1054        98  PNM       O8             -1.4415054446        7.4769975511       -2.3727122673  S11       523             1.0000000000
      1055        98  PNM       C9             -2.3451924692        7.2774745874       -7.6916944805  S11       523             1.0000000000
      1056        98  PNM       C10            -0.4522632327        8.8427133579       -7.2856337819  S11       523             1.0000000000
      1057        98  PNM       C11            -0.7251786899        5.9818080366       -5.7500766927  S11       523             1.0000000000
      1058        98  PNM       O12            -1.3831244353        4.9461739562       -5.5269308759  S11       523             1.0000000000
      1059        98  PNM       O13             0.5050788086        5.9665806302       -6.2799479250  S11       523             1.0000000000
      1060        98  PNM       N14            -2.8842620472       10.0371633763       -3.0747670116  S11       523             1.0000000000
      1061        98  PNM       C15            -3.4001537287       11.1439390294       -3.6506436356  S11       523             1.0000000000
      1062        98  PNM       O16            -4.4495797538       11.0794146211       -4.3624955030  S11       523             1.0000000000
      1063        98  PNM       C17            -2.6710645965       12.4465282036       -3.4401939079  S11       523             1.0000000000
      1064        98  PNM       C18            -1.6479601966       12.6585446586       -4.5260247048  S11       523             1.0000000000
      1065        98  PNM       C19            -0.3338453948       13.0226464643       -4.2019551151  S11       523             1.0000000000
      1066        98  PNM       C20             0.6087382182       13.2255653871       -5.2121795187  S11       523             1.0000000000
      1067        98  PNM       C21             0.2555132366       13.0364023088       -6.5494005854  S11       523             1.0000000000
      1068        98  PNM       C22            -1.0529253110       12.6710757418       -6.8751868192  S11       523             1.0000000000
      1069        98  PNM       C23            -2.0093696319       12.5028970356       -5.8730926835  S11       523             1.0000000000
      1070        98  PNM       H24            -0.4769609354        7.9100061692       -4.8542447408  S11       523             1.0000000000
      1071        98  PNM       H25            -0.7209841108        9.3120056031       -8.2384097551  S11       523             1.0000000000
      1072        98  PNM       H26             0.3344229560        8.1039043783       -7.4760430920  S11       523             1.0000000000
      1073        98  PNM       H27            -0.0413676924        9.6192447681       -6.6319196705  S11       523             1.0000000000
      1074        98  PNM       H28            -2.6675975166        7.8619797225       -8.5600668485  S11       523             1.0000000000
      1075        98  PNM       H29            -3.2265088971        6.7853898279       -7.2644535600  S11       523             1.0000000000
      1076        98  PNM       H30            -1.6541640616        6.4988294465       -8.0398686992  S11       523             1.0000000000
      1077        98  PNM       H31            -4.5169317394        7.8502965281       -5.1135456323  S11       523             1.0000000000
      1078        98  PNM       H32            -4.4234183224        8.6072263003       -2.7279342152  S11       523             1.0000000000
      1079        98  PNM       H33            -2.1821261221       12.4646034178       -2.4519002467  S11       523             1.0000000000
      1080        98  PNM       H34            -3.4074018916       13.2682399779       -3.4618360550  S11       523             1.0000000000
      1081        98  PNM       H35            -0.0497998519       13.1605239310       -3.1526204602  S11       523             1.0000000000
      1082        98  PNM       H36             1.6329462586       13.5216052538       -4.9526969064  S11       523             1.0000000000
      1083        98  PNM       H37             0.9990803600       13.1857031401       -7.3415691415  S11       523             1.0000000000
      1084        98  PNM       H38            -1.3328364667       12.5176880112       -7.9242379469  S11       523             1.0000000000
      1085        98  PNM       H39            -3.0456472359       12.2565549535       -6.1357202190  S11       523             1.0000000000
      1086        98  PNM       H40            -2.0075592766       10.0864184918       -2.5208848204  S11       523             1.0000000000
      1087        99  TIP3      OH2            -4.4812245926        7.7353724628       -0.4368435463  S11       290             1.0000000000
      1088        99  TIP3      H1             -5.7703430159        7.6080571170       -0.3373790403  S11       290             1.0000000000
      1089        99  TIP3      H2             -3.9508224450        8.4181556141        0.0785283918  S11       290             1.0000000000
      1090       100  SER       CB             -2.9279947772        5.0064052931       -2.0887131682  S12       70              1.0000000000
      1091       100  SER       HB1            -3.4309017978        4.1401333719       -2.5646490273  S12       70              1.0000000000
      1092       100  SER       HB2            -1.9428639485        5.1487457115       -2.5613407740  S12       70              1.0000000000
      1093       100  SER       OG             -3.7494735757        6.1808013708       -2.3027385707  S12       70              1.0000000000
      1094       100  SER       HG1            -3.9872493985        7.1514501197       -1.0643122051  S12       70              1.0000000000
      1095       100  SER       QQH1           -2.7986996606        4.8026818382       -1.0022046594  S12       70              1.0000000000
      1096       101  LYS       CD             -6.3625740762        3.3975318364       -1.9616172371  S12       73              1.0000000000
      1097       101  LYS       HD1            -6.9287695387        2.8629677681       -2.7281075448  S12       73              1.0000000000
      1098       101  LYS       HD2            -5.3079111115        3.3912913541       -2.2652643447  S12       73              1.0000000000
      1099       101  LYS       QQH2           -6.4704442444        2.8606393310       -1.0100714340  S12       73              1.0000000000
      1100       101  LYS       CE             -6.8635011645        4.8277310237       -1.8562313947  S12       73              1.0000000000
      1101       101  LYS       HE1            -6.6894117731        5.2450097991       -0.8480024294  S12       73              1.0000000000
      1102       101  LYS       HE2            -7.9535824459        4.8683239897       -2.0449659499  S12       73              1.0000000000
      1103       101  LYS       NZ             -6.1894818577        5.6968845343       -2.8122655959  S12       73              1.0000000000
      1104       101  LYS       HZ1            -6.2934924319        5.3731762690       -3.7936432166  S12       73              1.0000000000
      1105       101  LYS       HZ2            -5.0030316482        5.8601215865       -2.5842946723  S12       73              1.0000000000
      1106       101  LYS       HZ3            -6.5920894903        6.6601542852       -2.7845466082  S12       73              1.0000000000
      1107       102  SER       CB             -4.3953361104        4.3244985112       -6.3493655543  S12       130             1.0000000000
      1108       102  SER       HB1            -4.4122264891        5.2466949773       -6.9449712427  S12       130             1.0000000000
      1109       102  SER       HB2            -3.6511084020        3.6351437526       -6.7848880326  S12       130             1.0000000000
      1110       102  SER       OG             -4.0040158234        4.6204898102       -4.9781525300  S12       130             1.0000000000
      1111       102  SER       HG1            -3.3056560050        5.3388533023       -4.9955567952  S12       130             1.0000000000
      1112       102  SER       QQH3           -5.3857094968        3.8447708642       -6.3475518664  S12       130             1.0000000000
      1113       103  GLU       CB             -9.8524979515        9.4603456261        0.6382086714  S12       166             1.0000000000
      1114       103  GLU       HB1            -9.5136568555       10.0949008908       -0.1918776993  S12       166             1.0000000000
      1115       103  GLU       HB2           -10.8995761435        9.2073872609        0.4570990963  S12       166             1.0000000000
      1116       103  GLU       QQH4           -9.7632058725        9.9849344417        1.5950576251  S12       166             1.0000000000
      1117       103  GLU       CG             -9.0173226006        8.1908372035        0.6255011061  S12       166             1.0000000000
      1118       103  GLU       HG1            -9.4504555053        7.4665348801       -0.0827232808  S12       166             1.0000000000
      1119       103  GLU       HG2            -9.0416154141        7.6934097660        1.6103949466  S12       166             1.0000000000
      1120       103  GLU       CD             -7.5823592736        8.4381816490        0.2406957100  S12       166             1.0000000000
      1121       103  GLU       OE1            -7.0307557813        9.5382406079        0.3561452423  S12       166             1.0000000000
      1122       103  GLU       OE2            -6.9123673858        7.3769782263       -0.2411696952  S12       166             1.0000000000
      1123       104  ASN       CB             -2.6551508040       12.0475496131        1.2996864496  S12       170             1.0000000000
      1124       104  ASN       HB1            -1.6941571415       11.9866094875        0.7758079683  S12       170             1.0000000000
      1125       104  ASN       HB2            -3.1302807178       13.0016670637        1.0501689355  S12       170             1.0000000000
      1126       104  ASN       QQH5           -2.4984532656       11.9857875208        2.3828230255  S12       170             1.0000000000
      1127       104  ASN       CG             -3.5303644974       10.8977668438        0.8538092354  S12       170             1.0000000000
      1128       104  ASN       OD1            -3.1622610887        9.7024638277        0.9584760508  S12       170             1.0000000000
      1129       104  ASN       ND2            -4.7376249774       11.2092022378        0.3281916351  S12       170             1.0000000000
      1130       104  ASN       HD21           -5.4065392799       10.4543753978        0.0862742973  S12       170             1.0000000000
      1131       104  ASN       HD22           -4.9822741947       12.1813098823        0.1000694023  S12       170             1.0000000000
      1132       105  LYS       CE             -3.2108830069        1.4167539238       -4.2454366031  S12       234             1.0000000000
      1133       105  LYS       HE1            -3.6629935306        1.6495820158       -3.2732700004  S12       234             1.0000000000
      1134       105  LYS       HE2            -4.0023359902        1.3713458994       -5.0049961152  S12       234             1.0000000000
      1135       105  LYS       NZ             -2.2846920869        2.4810769040       -4.6222783065  S12       234             1.0000000000
      1136       105  LYS       HZ1            -1.7871139904        2.2459178503       -5.5182401109  S12       234             1.0000000000
      1137       105  LYS       HZ2            -1.5416589510        2.6604465293       -3.9115784769  S12       234             1.0000000000
      1138       105  LYS       HZ3            -2.8084728636        3.4000990177       -4.7644522161  S12       234             1.0000000000
      1139       105  LYS       QQH6           -2.6724931180        0.4617611995       -4.1807148516  S12       234             1.0000000000
      1140       106  SER       CB              2.3857407506        3.0592205845       -5.6623509880  S12       235             1.0000000000
      1141       106  SER       HB1             3.0518331176        2.3350981965       -6.1586070400  S12       235             1.0000000000
      1142       106  SER       HB2             2.9760431531        3.9675107386       -5.4401591041  S12       235             1.0000000000
      1143       106  SER       OG              1.3061360132        3.3548907743       -6.5583904834  S12       235             1.0000000000
      1144       106  SER       HG1             0.8921051515        4.2281456071       -6.3099345786  S12       235             1.0000000000
      1145       106  SER       QQH7            2.0136889481        2.6265795453       -4.7060133642  S12       235             1.0000000000
      1146       107  PNM       S1             -2.8659913420        9.4611681310       -6.0227836583  S12       523             1.0000000000
      1147       107  PNM       C2             -1.6626577475        8.1625726590       -6.6654629637  S12       523             1.0000000000
      1148       107  PNM       C3             -1.2791426767        7.3481258193       -5.3980958710  S12       523             1.0000000000
      1149       107  PNM       N4             -2.4781552441        7.2647664233       -4.5374074322  S12       523             1.0000000000
      1150       107  PNM       C5             -3.5526338063        8.2987186869       -4.8173569883  S12       523             1.0000000000
      1151       107  PNM       C6             -3.4747904599        8.7273457932       -3.2956594422  S12       523             1.0000000000
      1152       107  PNM       C7             -2.3849289988        7.6427132198       -3.1681180747  S12       523             1.0000000000
      1153       107  PNM       O8             -1.4443398293        7.4754640380       -2.3761384324  S12       523             1.0000000000
      1154       107  PNM       C9             -2.3434251406        7.2728761396       -7.6934093851  S12       523             1.0000000000
      1155       107  PNM       C10            -0.4519934620        8.8384095816       -7.2821897039  S12       523             1.0000000000
      1156       107  PNM       C11            -0.7252718942        5.9775163002       -5.7497114181  S12       523             1.0000000000
      1157       107  PNM       O12            -1.3799644841        4.9402849244       -5.5280306054  S12       523             1.0000000000
      1158       107  PNM       O13             0.5057754945        5.9661942231       -6.2795617123  S12       523             1.0000000000
      1159       107  PNM       N14            -2.8844015954       10.0298046456       -3.0774088531  S12       523             1.0000000000
      1160       107  PNM       C15            -3.4004726652       11.1386499041       -3.6494129066  S12       523             1.0000000000
      1161       107  PNM       O16            -4.4528653289       11.0774187424       -4.3569636644  S12       523             1.0000000000
      1162       107  PNM       C17            -2.6693319447       12.4400641209       -3.4380139766  S12       523             1.0000000000
      1163       107  PNM       C18            -1.6476030544       12.6541572623       -4.5247406356  S12       523             1.0000000000
      1164       107  PNM       C19            -0.3340191339       13.0209581742       -4.2014999842  S12       523             1.0000000000
      1165       107  PNM       C20             0.6074506770       13.2260625399       -5.2123051779  S12       523             1.0000000000
      1166       107  PNM       C21             0.2536253105       13.0366361442       -6.5493322298  S12       523             1.0000000000
      1167       107  PNM       C22            -1.0543105259       12.6688111920       -6.8742914948  S12       523             1.0000000000
      1168       107  PNM       C23            -2.0096907738       12.4982815998       -5.8715715544  S12       523             1.0000000000
      1169       107  PNM       H24            -0.4829670036        7.9054375076       -4.8502970023  S12       523             1.0000000000
      1170       107  PNM       H25            -0.7183081132        9.3068385387       -8.2361729480  S12       523             1.0000000000
      1171       107  PNM       H26             0.3357976513        8.1001522035       -7.4695527258  S12       523             1.0000000000
      1172       107  PNM       H27            -0.0437087297        9.6157392250       -6.6278264458  S12       523             1.0000000000
      1173       107  PNM       H28            -2.6634656360        7.8577507541       -8.5624864289  S12       523             1.0000000000
      1174       107  PNM       H29            -3.2258540210        6.7806527945       -7.2687224457  S12       523             1.0000000000
      1175       107  PNM       H30            -1.6514114917        6.4944823979       -8.0399432974  S12       523             1.0000000000
      1176       107  PNM       H31            -4.5216512974        7.8462099767       -5.1156802563  S12       523             1.0000000000
      1177       107  PNM       H32            -4.4273959680        8.6035455620       -2.7309902291  S12       523             1.0000000000
      1178       107  PNM       H33            -2.1786510943       12.4554467575       -2.4505977948  S12       523             1.0000000000
      1179       107  PNM       H34            -3.4049834403       13.2626617457       -3.4561948253  S12       523             1.0000000000
      1180       107  PNM       H35            -0.0494704868       13.1590120084       -3.1523326398  S12       523             1.0000000000
      1181       107  PNM       H36             1.6312778957       13.5240521231       -4.9534498216  S12       523             1.0000000000
      1182       107  PNM       H37             0.9963301814       13.1877085338       -7.3420286844  S12       523             1.0000000000
      1183       107  PNM       H38            -1.3346923890       12.5151181440       -7.9231689486  S12       523             1.0000000000
      1184       107  PNM       H39            -3.0455612891       12.2496327492       -6.1335030199  S12       523             1.0000000000
      1185       107  PNM       H40            -2.0057731836       10.0767178111       -2.5263382573  S12       523             1.0000000000
      1186       108  TIP3      OH2            -4.4808040306        7.7544811874       -0.4194812838  S12       290             1.0000000000
      1187       108  TIP3      H1             -5.8480113865        7.6045873917       -0.3300461756  S12       290             1.0000000000
      1188       108  TIP3      H2             -3.9370100100        8.4285223855        0.0888211749  S12       290             1.0000000000
      1189       109  SER       CB             -2.9259877471        4.9991010459       -2.0947708374  S13       70              1.0000000000
      1190       109  SER       HB1            -3.4269758745        4.1305821834       -2.5676505189  S13       70              1.0000000000
      1191       109  SER       HB2            -1.9403175849        5.1424670973       -2.5655213931  S13       70              1.0000000000
      1192       109  SER       OG             -3.7466500738        6.1704768203       -2.3150756955  S13       70              1.0000000000
      1193       109  SER       HG1            -3.9672285402        7.1730555529       -1.0384870890  S13       70              1.0000000000
      1194       109  SER       QQH1           -2.7982386259        4.8019956067       -1.0078136948  S13       70              1.0000000000
      1195       110  LYS       CD             -6.3556132675        3.3929041557       -1.9664425458  S13       73              1.0000000000
      1196       110  LYS       HD1            -6.9322954247        2.8623227879       -2.7278629498  S13       73              1.0000000000
      1197       110  LYS       HD2            -5.3029869758        3.3750692618       -2.2771265582  S13       73              1.0000000000
      1198       110  LYS       QQH2           -6.4627692181        2.8589108923       -1.0129965681  S13       73              1.0000000000
      1199       110  LYS       CE             -6.8406488993        4.8283365027       -1.8616177684  S13       73              1.0000000000
      1200       110  LYS       HE1            -6.6537449557        5.2429220772       -0.8541096318  S13       73              1.0000000000
      1201       110  LYS       HE2            -7.9327300857        4.8769307862       -2.0360648459  S13       73              1.0000000000
      1202       110  LYS       NZ             -6.1650506269        5.6849218778       -2.8260392235  S13       73              1.0000000000
      1203       110  LYS       HZ1            -6.2611439234        5.3432085265       -3.8015102048  S13       73              1.0000000000
      1204       110  LYS       HZ2            -4.9451946195        5.8647391672       -2.5860098810  S13       73              1.0000000000
      1205       110  LYS       HZ3            -6.5722224421        6.6457409652       -2.8167817078  S13       73              1.0000000000
      1206       111  SER       CB             -4.3958994791        4.3260931624       -6.3479931642  S13       130             1.0000000000
      1207       111  SER       HB1            -4.4112362256        5.2484492992       -6.9431833394  S13       130             1.0000000000
      1208       111  SER       HB2            -3.6508373321        3.6368890701       -6.7820655610  S13       130             1.0000000000
      1209       111  SER       OG             -4.0073321603        4.6214916821       -4.9755839809  S13       130             1.0000000000
      1210       111  SER       HG1            -3.3222330850        5.3523112351       -4.9894252904  S13       130             1.0000000000
      1211       111  SER       QQH3           -5.3862114490        3.8464006744       -6.3487207826  S13       130             1.0000000000
      1212       112  GLU       CB             -9.8582598401        9.4653021209        0.6391732516  S13       166             1.0000000000
      1213       112  GLU       HB1            -9.5188836149       10.0989777309       -0.1913487893  S13       166             1.0000000000
      1214       112  GLU       HB2           -10.9055317473        9.2129617330        0.4580511739  S13       166             1.0000000000
      1215       112  GLU       QQH4           -9.7684231594        9.9905361851        1.5956967587  S13       166             1.0000000000
      1216       112  GLU       CG             -9.0243790234        8.1963977741        0.6276955528  S13       166             1.0000000000
      1217       112  GLU       HG1            -9.4516397195        7.4745784736       -0.0865393766  S13       166             1.0000000000
      1218       112  GLU       HG2            -9.0538430570        7.6944723558        1.6101890622  S13       166             1.0000000000
      1219       112  GLU       CD             -7.5895398826        8.4463468442        0.2521347375  S13       166             1.0000000000
      1220       112  GLU       OE1            -7.0349922389        9.5441533447        0.3613535554  S13       166             1.0000000000
      1221       112  GLU       OE2            -6.9228507941        7.3781079358       -0.2198588427  S13       166             1.0000000000
      1222       113  ASN       CB             -2.6528926763       12.0519978124        1.2999915338  S13       170             1.0000000000
      1223       113  ASN       HB1            -1.6916054797       11.9917958760        0.7764235186  S13       170             1.0000000000
      1224       113  ASN       HB2            -3.1282291701       13.0062406490        1.0513287020  S13       170             1.0000000000
      1225       113  ASN       QQH5           -2.4965739959       11.9889262415        2.3831188758  S13       170             1.0000000000
      1226       113  ASN       CG             -3.5267543666       10.9025643436        0.8525042590  S13       170             1.0000000000
      1227       113  ASN       OD1            -3.1581979253        9.7082162836        0.9620668868  S13       170             1.0000000000
      1228       113  ASN       ND2            -4.7320069663       11.2134106522        0.3216640601  S13       170             1.0000000000
      1229       113  ASN       HD21           -5.3968895104       10.4576785120        0.0737727906  S13       170             1.0000000000
      1230       113  ASN       HD22           -4.9740093839       12.1846489446        0.0858849471  S13       170             1.0000000000
      1231       114  LYS       CE             -3.2099365955        1.4211861062       -4.2468102621  S13       234             1.0000000000
      1232       114  LYS       HE1            -3.6619562056        1.6539529063       -3.2744968396  S13       234             1.0000000000
      1233       114  LYS       HE2            -4.0014368906        1.3763505783       -5.0064068465  S13       234             1.0000000000
      1234       114  LYS       NZ             -2.2831616003        2.4851041198       -4.6234363848  S13       234             1.0000000000
      1235       114  LYS       HZ1            -1.7860879589        2.2498884957       -5.5195970650  S13       234             1.0000000000
      1236       114  LYS       HZ2            -1.5395305928        2.6630340284       -3.9131407903  S13       234             1.0000000000
      1237       114  LYS       HZ3            -2.8059336065        3.4048410284       -4.7652507159  S13       234             1.0000000000
      1238       114  LYS       QQH6           -2.6721358098        0.4660133440       -4.1824674666  S13       234             1.0000000000
      1239       115  SER       CB              2.3869154299        3.0595099953       -5.6625891006  S13       235             1.0000000000
      1240       115  SER       HB1             3.0532920015        2.3356343004       -6.1587418895  S13       235             1.0000000000
      1241       115  SER       HB2             2.9769577394        3.9679535510       -5.4400793817  S13       235             1.0000000000
      1242       115  SER       OG              1.3075724938        3.3549229361       -6.5589124133  S13       235             1.0000000000
      1243       115  SER       HG1             0.8926173882        4.2274804808       -6.3099654642  S13       235             1.0000000000
      1244       115  SER       QQH7            2.0147086737        2.6266684823       -4.7063887163  S13       235             1.0000000000
      1245       116  PNM       S1             -2.8688633532        9.4540482903       -6.0256132049  S13       523             1.0000000000
      1246       116  PNM       C2             -1.6636336133        8.1561872865       -6.6653617474  S13       523             1.0000000000
      1247       116  PNM       C3             -1.2829755178        7.3411944124       -5.3977658176  S13       523             1.0000000000
      1248       116  PNM       N4             -2.4845806510        7.2542302443       -4.5402931175  S13       523             1.0000000000
      1249       116  PNM       C5             -3.5576726735        8.2910337510       -4.8204296425  S13       523             1.0000000000
      1250       116  PNM       C6             -3.4784930809        8.7200963821       -3.2989064230  S13       523             1.0000000000
      1251       116  PNM       C7             -2.3899576306        7.6352153476       -3.1712621009  S13       523             1.0000000000
      1252       116  PNM       O8             -1.4471599273        7.4729876170       -2.3806782062  S13       523             1.0000000000
      1253       116  PNM       C9             -2.3409369072        7.2669700292       -7.6959133363  S13       523             1.0000000000
      1254       116  PNM       C10            -0.4515663848        8.8331787835       -7.2780739785  S13       523             1.0000000000
      1255       116  PNM       C11            -0.7250322318        5.9722986497       -5.7495798425  S13       523             1.0000000000
      1256       116  PNM       O12            -1.3762086287        4.9330800200       -5.5290415470  S13       523             1.0000000000
      1257       116  PNM       O13             0.5065272367        5.9654918932       -6.2789887075  S13       523             1.0000000000
      1258       116  PNM       N14            -2.8842920170       10.0208979049       -3.0807835835  S13       523             1.0000000000
      1259       116  PNM       C15            -3.4008077606       11.1322511748       -3.6478150462  S13       523             1.0000000000
      1260       116  PNM       O16            -4.4563663404       11.0745146615       -4.3505208869  S13       523             1.0000000000
      1261       116  PNM       C17            -2.6668944055       12.4319075682       -3.4350510266  S13       523             1.0000000000
      1262       116  PNM       C18            -1.6470037786       12.6485071837       -4.5230326373  S13       523             1.0000000000
      1263       116  PNM       C19            -0.3340846139       13.0187541169       -4.2008892201  S13       523             1.0000000000
      1264       116  PNM       C20             0.6058921241       13.2266927234       -5.2124697980  S13       523             1.0000000000
      1265       116  PNM       C21             0.2512695452       13.0369482654       -6.5492248798  S13       523             1.0000000000
      1266       116  PNM       C22            -1.0560006303       12.6659006176       -6.8731058927  S13       523             1.0000000000
      1267       116  PNM       C23            -2.0099918073       12.4923313346       -5.8695675693  S13       523             1.0000000000
      1268       116  PNM       H24            -0.4899397083        7.8995689179       -4.8469839358  S13       523             1.0000000000
      1269       116  PNM       H25            -0.7147175228        9.3002715702       -8.2333530723  S13       523             1.0000000000
      1270       116  PNM       H26             0.3378746326        8.0956316969       -7.4616673252  S13       523             1.0000000000
      1271       116  PNM       H27            -0.0468678524        9.6118117001       -6.6231072901  S13       523             1.0000000000
      1272       116  PNM       H28            -2.6580072180        7.8521991496       -8.5657415974  S13       523             1.0000000000
      1273       116  PNM       H29            -3.2248916767        6.7747925422       -7.2744244120  S13       523             1.0000000000
      1274       116  PNM       H30            -1.6475415918        6.4887032462       -8.0403602529  S13       523             1.0000000000
      1275       116  PNM       H31            -4.5278120974        7.8401871778       -5.1184378728  S13       523             1.0000000000
      1276       116  PNM       H32            -4.4311604442        8.5984621564       -2.7333723160  S13       523             1.0000000000
      1277       116  PNM       H33            -2.1739850104       12.4438434032       -2.4485276981  S13       523             1.0000000000
      1278       116  PNM       H34            -3.4011615684       13.2555451672       -3.4488863028  S13       523             1.0000000000
      1279       116  PNM       H35            -0.0489072313       13.1571813501       -3.1519279121  S13       523             1.0000000000
      1280       116  PNM       H36             1.6291336755       13.5272145201       -4.9544446849  S13       523             1.0000000000
      1281       116  PNM       H37             0.9927720901       13.1903526591       -7.3424978970  S13       523             1.0000000000
      1282       116  PNM       H38            -1.3369867867       12.5119890782       -7.9217542304  S13       523             1.0000000000
      1283       116  PNM       H39            -3.0454886728       12.2411079480       -6.1307090213  S13       523             1.0000000000
      1284       116  PNM       H40            -2.0038976910       10.0654350860       -2.5324308072  S13       523             1.0000000000
      1285       117  TIP3      OH2            -4.4742692164        7.7705598596       -0.4062526227  S13       290             1.0000000000
      1286       117  TIP3      H1             -5.8880853371        7.6054264044       -0.3224036610  S13       290             1.0000000000
      1287       117  TIP3      H2             -3.9275652520        8.4416587196        0.1023180780  S13       290             1.0000000000
      1288       118  SER       CB             -2.9222656512        4.9928440014       -2.0995335174  S14       70              1.0000000000
      1289       118  SER       HB1            -3.4230704234        4.1234866447       -2.5701259078  S14       70              1.0000000000
      1290       118  SER       HB2            -1.9362283765        5.1350248544       -2.5696673520  S14       70              1.0000000000
      1291       118  SER       OG             -3.7409905672        6.1629568332       -2.3231794522  S14       70              1.0000000000
      1292       118  SER       HG1            -3.9561649538        7.1912545260       -1.0164005391  S14       70              1.0000000000
      1293       118  SER       QQH1           -2.7950916633        4.7993130316       -1.0116073818  S14       70              1.0000000000
      1294       119  LYS       CD             -6.3480079361        3.3884381386       -1.9716334103  S14       73              1.0000000000
      1295       119  LYS       HD1            -6.9349739448        2.8622016929       -2.7282347749  S14       73              1.0000000000
      1296       119  LYS       HD2            -5.2978761730        3.3587933083       -2.2892525639  S14       73              1.0000000000
      1297       119  LYS       QQH2           -6.4538795951        2.8570241373       -1.0164431405  S14       73              1.0000000000
      1298       119  LYS       CE             -6.8176435061        4.8287481503       -1.8666793097  S14       73              1.0000000000
      1299       119  LYS       HE1            -6.6129309700        5.2436431753       -0.8625034351  S14       73              1.0000000000
      1300       119  LYS       HE2            -7.9125838472        4.8861965443       -2.0249700156  S14       73              1.0000000000
      1301       119  LYS       NZ             -6.1451697047        5.6731671871       -2.8425988463  S14       73              1.0000000000
      1302       119  LYS       HZ1            -6.2386032580        5.3162661154       -3.8124723656  S14       73              1.0000000000
      1303       119  LYS       HZ2            -4.9124498698        5.8619503088       -2.5967807356  S14       73              1.0000000000
      1304       119  LYS       HZ3            -6.5536164654        6.6331938446       -2.8466393035  S14       73              1.0000000000
      1305       120  SER       CB             -4.3966110493        4.3276988737       -6.3465632452  S14       130             1.0000000000
      1306       120  SER       HB1            -4.4102762806        5.2502064049       -6.9413337924  S14       130             1.0000000000
      1307       120  SER       HB2            -3.6505787946        3.6384824260       -6.7790263515  S14       130             1.0000000000
      1308       120  SER       OG             -4.0111344057        4.6226536068       -4.9728231407  S14       130             1.0000000000
      1309       120  SER       HG1            -3.3358636740        5.3629022477       -4.9831484763  S14       130             1.0000000000
      1310       120  SER       QQH3           -5.3869795878        3.8482320549       -6.3499280537  S14       130             1.0000000000
      1311       121  GLU       CB             -9.8644768994        9.4711465243        0.6401160499  S14       166             1.0000000000
      1312       121  GLU       HB1            -9.5242907865       10.1039554412       -0.1908257797  S14       166             1.0000000000
      1313       121  GLU       HB2           -10.9117374930        9.2198318004        0.4588562839  S14       166             1.0000000000
      1314       121  GLU       QQH4           -9.7745063375        9.9970587901        1.5962088544  S14       166             1.0000000000
      1315       121  GLU       CG             -9.0322229637        8.2024895170        0.6301794946  S14       166             1.0000000000
      1316       121  GLU       HG1            -9.4545773760        7.4829157482       -0.0893382536  S14       166             1.0000000000
      1317       121  GLU       HG2            -9.0670604460        7.6969197579        1.6105427172  S14       166             1.0000000000
      1318       121  GLU       CD             -7.5966585589        8.4533951156        0.2632185261  S14       166             1.0000000000
      1319       121  GLU       OE1            -7.0395980308        9.5499013346        0.3667222706  S14       166             1.0000000000
      1320       121  GLU       OE2            -6.9321136851        7.3792431681       -0.1986290767  S14       166             1.0000000000
      1321       122  ASN       CB             -2.6508405009       12.0571756064        1.3002195423  S14       170             1.0000000000
      1322       122  ASN       HB1            -1.6892638767       11.9981767766        0.7769633015  S14       170             1.0000000000
      1323       122  ASN       HB2            -3.1262876004       13.0115856892        1.0527489253  S14       170             1.0000000000
      1324       122  ASN       QQH5           -2.4945743923       11.9927928459        2.3832562023  S14       170             1.0000000000
      1325       122  ASN       CG             -3.5232403256       10.9079339026        0.8511463090  S14       170             1.0000000000
      1326       122  ASN       OD1            -3.1542677301        9.7143356582        0.9663748655  S14       170             1.0000000000
      1327       122  ASN       ND2            -4.7261315220       11.2174902811        0.3142002590  S14       170             1.0000000000
      1328       122  ASN       HD21           -5.3890243127       10.4610822937        0.0642227661  S14       170             1.0000000000
      1329       122  ASN       HD22           -4.9660771315       12.1879813233        0.0725150401  S14       170             1.0000000000
      1330       123  LYS       CE             -3.2087458738        1.4258184896       -4.2484982430  S14       234             1.0000000000
      1331       123  LYS       HE1            -3.6605776656        1.6587677643       -3.2761921453  S14       234             1.0000000000
      1332       123  LYS       HE2            -4.0002713059        1.3818409980       -5.0080871998  S14       234             1.0000000000
      1333       123  LYS       NZ             -2.2812007284        2.4891151970       -4.6249475661  S14       234             1.0000000000
      1334       123  LYS       HZ1            -1.7845255478        2.2538625534       -5.5213869747  S14       234             1.0000000000
      1335       123  LYS       HZ2            -1.5369774071        2.6659261713       -3.9149462342  S14       234             1.0000000000
      1336       123  LYS       HZ3            -2.8025536611        3.4094732356       -4.7663711065  S14       234             1.0000000000
      1337       123  LYS       QQH6           -2.6715956030        0.4702277465       -4.1844222308  S14       234             1.0000000000
      1338       124  SER       CB              2.3882435192        3.0597600070       -5.6629036577  S14       235             1.0000000000
      1339       124  SER       HB1             3.0550420155        2.3361494001       -6.1589404838  S14       235             1.0000000000
      1340       124  SER       HB2             2.9779233335        3.9683673765       -5.4400659720  S14       235             1.0000000000
      1341       124  SER       OG              1.3091615631        3.3548537630       -6.5595498413  S14       235             1.0000000000
      1342       124  SER       HG1             0.8931979934        4.2266814805       -6.3099740039  S14       235             1.0000000000
      1343       124  SER       QQH7            2.0158917523        2.6267484870       -4.7068431084  S14       235             1.0000000000
      1344       125  PNM       S1             -2.8729615805        9.4446788078       -6.0278316268  S14       523             1.0000000000
      1345       125  PNM       C2             -1.6647363989        8.1490434662       -6.6656052822  S14       523             1.0000000000
      1346       125  PNM       C3             -1.2870374779        7.3335777203       -5.3976949674  S14       523             1.0000000000
      1347       125  PNM       N4             -2.4912561265        7.2427075463       -4.5437481154  S14       523             1.0000000000
      1348       125  PNM       C5             -3.5627907364        8.2824987047       -4.8239007682  S14       523             1.0000000000
      1349       125  PNM       C6             -3.4819381743        8.7121262297       -3.3026548837  S14       523             1.0000000000
      1350       125  PNM       C7             -2.3947154898        7.6271769659       -3.1747543883  S14       523             1.0000000000
      1351       125  PNM       O8             -1.4493458705        7.4702954897       -2.3860736346  S14       523             1.0000000000
      1352       125  PNM       C9             -2.3380652691        7.2602561904       -7.6990674828  S14       523             1.0000000000
      1353       125  PNM       C10            -0.4512015231        8.8274417633       -7.2737272263  S14       523             1.0000000000
      1354       125  PNM       C11            -0.7247134838        5.9665244251       -5.7495150751  S14       523             1.0000000000
      1355       125  PNM       O12            -1.3721728388        4.9250337080       -5.5300214260  S14       523             1.0000000000
      1356       125  PNM       O13             0.5072655260        5.9644470663       -6.2783387964  S14       523             1.0000000000
      1357       125  PNM       N14            -2.8838931324       10.0110880471       -3.0846608429  S14       523             1.0000000000
      1358       125  PNM       C15            -3.4010419426       11.1250327615       -3.6459744234  S14       523             1.0000000000
      1359       125  PNM       O16            -4.4599963884       11.0709194777       -4.3435399571  S14       523             1.0000000000
      1360       125  PNM       C17            -2.6642027894       12.4227745572       -3.4316807153  S14       523             1.0000000000
      1361       125  PNM       C18            -1.6462676932       12.6419869434       -4.5210192712  S14       523             1.0000000000
      1362       125  PNM       C19            -0.3341007560       13.0161515067       -4.2002002991  S14       523             1.0000000000
      1363       125  PNM       C20             0.6041412575       13.2273878904       -5.2126927817  S14       523             1.0000000000
      1364       125  PNM       C21             0.2485662511       13.0373016701       -6.5491565272  S14       523             1.0000000000
      1365       125  PNM       C22            -1.0579577074       12.6625164500       -6.8717413106  S14       523             1.0000000000
      1366       125  PNM       C23            -2.0102786007       12.4854307279       -5.8672094034  S14       523             1.0000000000
      1367       125  PNM       H24            -0.4970283965        7.8932109518       -4.8434157584  S14       523             1.0000000000
      1368       125  PNM       H25            -0.7107863009        9.2932718153       -8.2306752004  S14       523             1.0000000000
      1369       125  PNM       H26             0.3399723109        8.0907915573       -7.4528741963  S14       523             1.0000000000
      1370       125  PNM       H27            -0.0505804738        9.6071661612       -6.6176595082  S14       523             1.0000000000
      1371       125  PNM       H28            -2.6518430099        7.8457531242       -8.5700007812  S14       523             1.0000000000
      1372       125  PNM       H29            -3.2235224953        6.7677376582       -7.2812627128  S14       523             1.0000000000
      1373       125  PNM       H30            -1.6431876505        6.4822952214       -8.0410590184  S14       523             1.0000000000
      1374       125  PNM       H31            -4.5336249459        7.8333437105       -5.1212569659  S14       523             1.0000000000
      1375       125  PNM       H32            -4.4339562511        8.5925575995       -2.7359352199  S14       523             1.0000000000
      1376       125  PNM       H33            -2.1688399623       12.4304837964       -2.4464156564  S14       523             1.0000000000
      1377       125  PNM       H34            -3.3971501660       13.2478847717       -3.4406019423  S14       523             1.0000000000
      1378       125  PNM       H35            -0.0481824752       13.1550320837       -3.1515121874  S14       523             1.0000000000
      1379       125  PNM       H36             1.6267549402       13.5309337369       -4.9556457095  S14       523             1.0000000000
      1380       125  PNM       H37             0.9886885982       13.1934206811       -7.3432379628  S14       523             1.0000000000
      1381       125  PNM       H38            -1.3397872217       12.5084277305       -7.9201405969  S14       523             1.0000000000
      1382       125  PNM       H39            -3.0452998383       12.2312679377       -6.1272987019  S14       523             1.0000000000
      1383       125  PNM       H40            -2.0020689720       10.0526613845       -2.5383363876  S14       523             1.0000000000
      1384       126  TIP3      OH2            -4.4682544728        7.7842720286       -0.3950048349  S14       290             1.0000000000
      1385       126  TIP3      H1             -5.9109168758        7.6075974671       -0.3119744273  S14       290             1.0000000000
      1386       126  TIP3      H2             -3.9196758084        8.4531944956        0.1147099861  S14       290             1.0000000000
      1387       127  SER       CB             -2.9173442499        4.9877889657       -2.1035011071  S15       70              1.0000000000
      1388       127  SER       HB1            -3.4185927441        4.1180951883       -2.5726294021  S15       70              1.0000000000
      1389       127  SER       HB2            -1.9309452264        5.1290456275       -2.5732476267  S15       70              1.0000000000
      1390       127  SER       OG             -3.7345033847        6.1571364974       -2.3286936528  S15       70              1.0000000000
      1391       127  SER       HG1            -3.9483184979        7.2025180520       -1.0036470930  S15       70              1.0000000000
      1392       127  SER       QQH1           -2.7907347752        4.7960671588       -1.0153604163  S15       70              1.0000000000
      1393       128  LYS       CD             -6.3396260201        3.3845604374       -1.9769650022  S15       73              1.0000000000
      1394       128  LYS       HD1            -6.9366730578        2.8628077375       -2.7286636263  S15       73              1.0000000000
      1395       128  LYS       HD2            -5.2919918622        3.3434310782       -2.3015421559  S15       73              1.0000000000
      1396       128  LYS       QQH2           -6.4441617282        2.8555937480       -1.0202655191  S15       73              1.0000000000
      1397       128  LYS       CE             -6.7945241851        4.8293371832       -1.8714539501  S15       73              1.0000000000
      1398       128  LYS       HE1            -6.5696433617        5.2461064447       -0.8719566980  S15       73              1.0000000000
      1399       128  LYS       HE2            -7.8915913950        4.8961327941       -2.0122415412  S15       73              1.0000000000
      1400       128  LYS       NZ             -6.1281406251        5.6623068670       -2.8605350896  S15       73              1.0000000000
      1401       128  LYS       HZ1            -6.2187723593        5.2904829988       -3.8246042779  S15       73              1.0000000000
      1402       128  LYS       HZ2            -4.8920591156        5.8580147061       -2.6102600234  S15       73              1.0000000000
      1403       128  LYS       HZ3            -6.5389698736        6.6214000221       -2.8766314116  S15       73              1.0000000000
      1404       129  SER       CB             -4.3975707822        4.3293025948       -6.3450136097  S15       130             1.0000000000
      1405       129  SER       HB1            -4.4094193429        5.2520750383       -6.9392399403  S15       130             1.0000000000
      1406       129  SER       HB2            -3.6505506993        3.6401178023       -6.7757620848  S15       130             1.0000000000
      1407       129  SER       OG             -4.0154761780        4.6236989593       -4.9698081048  S15       130             1.0000000000
      1408       129  SER       HG1            -3.3488578369        5.3725435333       -4.9760188833  S15       130             1.0000000000
      1409       129  SER       QQH3           -5.3880774644        3.8500938505       -6.3512338395  S15       130             1.0000000000
      1410       130  GLU       CB             -9.8707092481        9.4773856750        0.6410704932  S15       166             1.0000000000
      1411       130  GLU       HB1            -9.5296996047       10.1093522472       -0.1900724015  S15       166             1.0000000000
      1412       130  GLU       HB2           -10.9179566038        9.2271501866        0.4594424044  S15       166             1.0000000000
      1413       130  GLU       QQH4           -9.7808325671       10.0040381045        1.5966747819  S15       166             1.0000000000
      1414       130  GLU       CG             -9.0400696549        8.2086697348        0.6327307122  S15       166             1.0000000000
      1415       130  GLU       HG1            -9.4583679252        7.4914422222       -0.0915809511  S15       166             1.0000000000
      1416       130  GLU       HG2            -9.0805257184        7.6999420699        1.6112202567  S15       166             1.0000000000
      1417       130  GLU       CD             -7.6031944138        8.4596471015        0.2737500028  S15       166             1.0000000000
      1418       130  GLU       OE1            -7.0444432990        9.5554502609        0.3721269888  S15       166             1.0000000000
      1419       130  GLU       OE2            -6.9388740957        7.3808158863       -0.1779734936  S15       166             1.0000000000
      1420       131  ASN       CB             -2.6491224163       12.0628501009        1.3004025304  S15       170             1.0000000000
      1421       131  ASN       HB1            -1.6873552277       12.0052509117        0.7773716266  S15       170             1.0000000000
      1422       131  ASN       HB2            -3.1248121628       13.0174367031        1.0542614298  S15       170             1.0000000000
      1423       131  ASN       QQH5           -2.4926051339       11.9971118659        2.3832825640  S15       170             1.0000000000
      1424       131  ASN       CG             -3.5199314960       10.9134662091        0.8497961564  S15       170             1.0000000000
      1425       131  ASN       OD1            -3.1510436131        9.7205585029        0.9710484508  S15       170             1.0000000000
      1426       131  ASN       ND2            -4.7202210178       11.2215721543        0.3060792260  S15       170             1.0000000000
      1427       131  ASN       HD21           -5.3815063556       10.4645831752        0.0544527191  S15       170             1.0000000000
      1428       131  ASN       HD22           -4.9580148241       12.1911439259        0.0582440010  S15       170             1.0000000000
      1429       132  LYS       CE             -3.2075055956        1.4305505335       -4.2502830031  S15       234             1.0000000000
      1430       132  LYS       HE1            -3.6591115124        1.6637734109       -3.2779028253  S15       234             1.0000000000
      1431       132  LYS       HE2            -3.9990700265        1.3875244325       -5.0098957805  S15       234             1.0000000000
      1432       132  LYS       NZ             -2.2790628472        2.4930659279       -4.6265689212  S15       234             1.0000000000
      1433       132  LYS       HZ1            -1.7827108669        2.2578867910       -5.5232464845  S15       234             1.0000000000
      1434       132  LYS       HZ2            -1.5343558705        2.6687331750       -3.9168106627  S15       234             1.0000000000
      1435       132  LYS       HZ3            -2.7988227408        3.4140271780       -4.7675141270  S15       234             1.0000000000
      1436       132  LYS       QQH6           -2.6710984894        0.4745763528       -4.1864636616  S15       234             1.0000000000
      1437       133  SER       CB              2.3896127880        3.0599975348       -5.6631689944  S15       235             1.0000000000
      1438       133  SER       HB1             3.0568589807        2.3367140396       -6.1590665124  S15       235             1.0000000000
      1439       133  SER       HB2             2.9788517042        3.9688330395       -5.4399901723  S15       235             1.0000000000
      1440       133  SER       OG              1.3108140397        3.3546812119       -6.5601940884  S15       235             1.0000000000
      1441       133  SER       HG1             0.8937818954        4.2257070977       -6.3099115426  S15       235             1.0000000000
      1442       133  SER       QQH7            2.0170918966        2.6267765191       -4.7072371870  S15       235             1.0000000000
      1443       134  PNM       S1             -2.8770770840        9.4353828054       -6.0316189764  S15       523             1.0000000000
      1444       134  PNM       C2             -1.6659746336        8.1412503768       -6.6660114166  S15       523             1.0000000000
      1445       134  PNM       C3             -1.2913541139        7.3253805459       -5.3977995764  S15       523             1.0000000000
      1446       134  PNM       N4             -2.4981197940        7.2304230936       -4.5474625201  S15       523             1.0000000000
      1447       134  PNM       C5             -3.5682226517        8.2730286246       -4.8274609912  S15       523             1.0000000000
      1448       134  PNM       C6             -3.4853491073        8.7036288579       -3.3066114502  S15       523             1.0000000000
      1449       134  PNM       C7             -2.3994287589        7.6186063994       -3.1783530924  S15       523             1.0000000000
      1450       134  PNM       O8             -1.4508972994        7.4676204121       -2.3921402478  S15       523             1.0000000000
      1451       134  PNM       C9             -2.3348696938        7.2528654104       -7.7026303442  S15       523             1.0000000000
      1452       134  PNM       C10            -0.4508804337        8.8213234782       -7.2690814210  S15       523             1.0000000000
      1453       134  PNM       C11            -0.7244146887        5.9603183183       -5.7494054016  S15       523             1.0000000000
      1454       134  PNM       O12            -1.3679500696        4.9163592804       -5.5308909478  S15       523             1.0000000000
      1455       134  PNM       O13             0.5079501054        5.9631328060       -6.2775668941  S15       523             1.0000000000
      1456       134  PNM       N14            -2.8831774607       10.0005141167       -3.0889246890  S15       523             1.0000000000
      1457       134  PNM       C15            -3.4010961952       11.1171635161       -3.6439208328  S15       523             1.0000000000
      1458       134  PNM       O16            -4.4636641040       11.0667516353       -4.3360623517  S15       523             1.0000000000
      1459       134  PNM       C17            -2.6611604865       12.4127911090       -3.4278887985  S15       523             1.0000000000
      1460       134  PNM       C18            -1.6453870407       12.6347714574       -4.5187390377  S15       523             1.0000000000
      1461       134  PNM       C19            -0.3340439649       13.0132215793       -4.1994126099  S15       523             1.0000000000
      1462       134  PNM       C20             0.6022346362       13.2281011321       -5.2129405952  S15       523             1.0000000000
      1463       134  PNM       C21             0.2455518020       13.0376663236       -6.5490724993  S15       523             1.0000000000
      1464       134  PNM       C22            -1.0601465306       12.6587651693       -6.8701919305  S15       523             1.0000000000
      1465       134  PNM       C23            -2.0105651984       12.4777849877       -5.8645347741  S15       523             1.0000000000
      1466       134  PNM       H24            -0.5047149552        7.8862724777       -4.8398625962  S15       523             1.0000000000
      1467       134  PNM       H25            -0.7065163932        9.2858335911       -8.2277271396  S15       523             1.0000000000
      1468       134  PNM       H26             0.3422475866        8.0855586909       -7.4433337449  S15       523             1.0000000000
      1469       134  PNM       H27            -0.0548295054        9.6021529413       -6.6115916168  S15       523             1.0000000000
      1470       134  PNM       H28            -2.6451371465        7.8385391944       -8.5747073395  S15       523             1.0000000000
      1471       134  PNM       H29            -3.2219120860        6.7598935930       -7.2888808030  S15       523             1.0000000000
      1472       134  PNM       H30            -1.6383220569        6.4752387816       -8.0419137472  S15       523             1.0000000000
      1473       134  PNM       H31            -4.5400324162        7.8255497360       -5.1241158940  S15       523             1.0000000000
      1474       134  PNM       H32            -4.4370623137        8.5865557395       -2.7387879181  S15       523             1.0000000000
      1475       134  PNM       H33            -2.1630598841       12.4157283782       -2.4438825054  S15       523             1.0000000000
      1476       134  PNM       H34            -3.3925802046       13.2393743560       -3.4314470835  S15       523             1.0000000000
      1477       134  PNM       H35            -0.0473213303       13.1525554516       -3.1509992325  S15       523             1.0000000000
      1478       134  PNM       H36             1.6241339058       13.5350614051       -4.9569647526  S15       523             1.0000000000
      1479       134  PNM       H37             0.9840744013       13.1968512329       -7.3440498997  S15       523             1.0000000000
      1480       134  PNM       H38            -1.3429670005       12.5044882416       -7.9182963120  S15       523             1.0000000000
      1481       134  PNM       H39            -3.0450362287       12.2202266474       -6.1234045937  S15       523             1.0000000000
      1482       134  PNM       H40            -1.9997056082       10.0387701608       -2.5449514863  S15       523             1.0000000000
      1483       135  TIP3      OH2            -4.4628057626        7.7937405345       -0.3871753599  S15       290             1.0000000000
      1484       135  TIP3      H1             -5.9246570721        7.6112881716       -0.2978515309  S15       290             1.0000000000
      1485       135  TIP3      H2             -3.9146582119        8.4604727043        0.1230196627  S15       290             1.0000000000
      1486       136  SER       CB             -2.9115760294        4.9837939007       -2.1068423218  S16       70              1.0000000000
      1487       136  SER       HB1            -3.4128411304        4.1138025147       -2.5754739997  S16       70              1.0000000000
      1488       136  SER       HB2            -1.9249577940        5.1247942195       -2.5760115750  S16       70              1.0000000000
      1489       136  SER       OG             -3.7280071080        6.1522270948       -2.3328711625  S16       70              1.0000000000
      1490       136  SER       HG1            -3.9384789987        7.2072650885       -0.9959439041  S16       70              1.0000000000
      1491       136  SER       QQH1           -2.7854236580        4.7926198240       -1.0185633774  S16       70              1.0000000000
      1492       137  LYS       CD             -6.3304831217        3.3813219169       -1.9824143142  S16       73              1.0000000000
      1493       137  LYS       HD1            -6.9364655352        2.8639271796       -2.7299307718  S16       73              1.0000000000
      1494       137  LYS       HD2            -5.2850063966        3.3300683996       -2.3128034916  S16       73              1.0000000000
      1495       137  LYS       QQH2           -6.4342003543        2.8546936649       -1.0243505299  S16       73              1.0000000000
      1496       137  LYS       CE             -6.7715895673        4.8300366840       -1.8763396554  S16       73              1.0000000000
      1497       137  LYS       HE1            -6.5280401343        5.2492952309       -0.8820677882  S16       73              1.0000000000
      1498       137  LYS       HE2            -7.8701620617        4.9049929720       -2.0003086922  S16       73              1.0000000000
      1499       137  LYS       NZ             -6.1129637582        5.6524386783       -2.8789465247  S16       73              1.0000000000
      1500       137  LYS       HZ1            -6.2037963993        5.2679735469       -3.8377591991  S16       73              1.0000000000
      1501       137  LYS       HZ2            -4.8768307835        5.8535846960       -2.6255232853  S16       73              1.0000000000
      1502       137  LYS       HZ3            -6.5265379425        6.6101294851       -2.9038890395  S16       73              1.0000000000
      1503       138  SER       CB             -4.3988345768        4.3308069320       -6.3433992519  S16       130             1.0000000000
      1504       138  SER       HB1            -4.4087915251        5.2539502067       -6.9369451019  S16       130             1.0000000000
      1505       138  SER       HB2            -3.6508196118        3.6417838558       -6.7725428373  S16       130             1.0000000000
      1506       138  SER       OG             -4.0204141327        4.6242475002       -4.9666329800  S16       130             1.0000000000
      1507       138  SER       HG1            -3.3589181192        5.3784995974       -4.9691106005  S16       130             1.0000000000
      1508       138  SER       QQH3           -5.3894285929        3.8518056695       -6.3526687171  S16       130             1.0000000000
      1509       139  GLU       CB             -9.8766642872        9.4837214879        0.6419864574  S16       166             1.0000000000
      1510       139  GLU       HB1            -9.5346812071       10.1149762440       -0.1892607984  S16       166             1.0000000000
      1511       139  GLU       HB2           -10.9240318754        9.2346754480        0.4597977326  S16       166             1.0000000000
      1512       139  GLU       QQH4           -9.7871125725       10.0111617832        1.5971794287  S16       166             1.0000000000
      1513       139  GLU       CG             -9.0474705306        8.2146838455        0.6352319911  S16       166             1.0000000000
      1514       139  GLU       HG1            -9.4628183055        7.4994373273       -0.0928596981  S16       166             1.0000000000
      1515       139  GLU       HG2            -9.0933736778        7.7037012247        1.6123276626  S16       166             1.0000000000
      1516       139  GLU       CD             -7.6090100129        8.4652631389        0.2835924692  S16       166             1.0000000000
      1517       139  GLU       OE1            -7.0493155086        9.5606808304        0.3774079331  S16       166             1.0000000000
      1518       139  GLU       OE2            -6.9434134631        7.3826503139       -0.1583885714  S16       166             1.0000000000
      1519       140  ASN       CB             -2.6477126386       12.0688102237        1.3005435452  S16       170             1.0000000000
      1520       140  ASN       HB1            -1.6858434592       12.0128297249        0.7774766297  S16       170             1.0000000000
      1521       140  ASN       HB2            -3.1239511906       13.0235617097        1.0558707720  S16       170             1.0000000000
      1522       140  ASN       QQH5           -2.4907620693       12.0016075114        2.3832737666  S16       170             1.0000000000
      1523       140  ASN       CG             -3.5169026551       10.9191134748        0.8484656416  S16       170             1.0000000000
      1524       140  ASN       OD1            -3.1485876455        9.7267884510        0.9760062546  S16       170             1.0000000000
      1525       140  ASN       ND2            -4.7143245174       11.2258030476        0.2975097519  S16       170             1.0000000000
      1526       140  ASN       HD21           -5.3742608993       10.4681891579        0.0455024805  S16       170             1.0000000000
      1527       140  ASN       HD22           -4.9506618327       12.1945282398        0.0441958596  S16       170             1.0000000000
      1528       141  LYS       CE             -3.2062441525        1.4352048895       -4.2521457941  S16       234             1.0000000000
      1529       141  LYS       HE1            -3.6575991756        1.6687003965       -3.2796298906  S16       234             1.0000000000
      1530       141  LYS       HE2            -3.9978941994        1.3930750951       -5.0117484758  S16       234             1.0000000000
      1531       141  LYS       NZ             -2.2768757602        2.4968864140       -4.6282504494  S16       234             1.0000000000
      1532       141  LYS       HZ1            -1.7807405874        2.2616730362       -5.5250453987  S16       234             1.0000000000
      1533       141  LYS       HZ2            -1.5317574089        2.6714007672       -3.9186258632  S16       234             1.0000000000
      1534       141  LYS       HZ3            -2.7952930001        3.4182785305       -4.7688446878  S16       234             1.0000000000
      1535       141  LYS       QQH6           -2.6706580095        0.4788355172       -4.1885741272  S16       234             1.0000000000
      1536       142  SER       CB              2.3910015654        3.0602469211       -5.6634424094  S16       235             1.0000000000
      1537       142  SER       HB1             3.0586962874        2.3373174670       -6.1591870778  S16       235             1.0000000000
      1538       142  SER       HB2             2.9797908258        3.9693087347       -5.4399490402  S16       235             1.0000000000
      1539       142  SER       OG              1.3124883119        3.3544833324       -6.5608748903  S16       235             1.0000000000
      1540       142  SER       HG1             0.8942648912        4.2246385619       -6.3097974077  S16       235             1.0000000000
      1541       142  SER       QQH7            2.0183190636        2.6267730278       -4.7076501477  S16       235             1.0000000000
      1542       143  PNM       S1             -2.8820277319        9.4244389373       -6.0346203272  S16       523             1.0000000000
      1543       143  PNM       C2             -1.6672578949        8.1329904509       -6.6665560483  S16       523             1.0000000000
      1544       143  PNM       C3             -1.2958573837        7.3167648806       -5.3980036207  S16       523             1.0000000000
      1545       143  PNM       N4             -2.5050368344        7.2177387990       -4.5513102861  S16       523             1.0000000000
      1546       143  PNM       C5             -3.5737210479        8.2630051829       -4.8311557961  S16       523             1.0000000000
      1547       143  PNM       C6             -3.4887353345        8.6946922581       -3.3107053620  S16       523             1.0000000000
      1548       143  PNM       C7             -2.4041499307        7.6095850838       -3.1819594572  S16       523             1.0000000000
      1549       143  PNM       O8             -1.4519173954        7.4650181057       -2.3987581282  S16       523             1.0000000000
      1550       143  PNM       C9             -2.3314400560        7.2450046963       -7.7064765525  S16       523             1.0000000000
      1551       143  PNM       C10            -0.4506087993        8.8149447550       -7.2642413203  S16       523             1.0000000000
      1552       143  PNM       C11            -0.7241079459        5.9538195885       -5.7492574422  S16       523             1.0000000000
      1553       143  PNM       O12            -1.3635793271        4.9072166042       -5.5316497220  S16       523             1.0000000000
      1554       143  PNM       O13             0.5085588299        5.9616531381       -6.2766942241  S16       523             1.0000000000
      1555       143  PNM       N14            -2.8820755944        9.9893013207       -3.0935542600  S16       523             1.0000000000
      1556       143  PNM       C15            -3.4008906500       11.1086940500       -3.6416833914  S16       523             1.0000000000
      1557       143  PNM       O16            -4.4672721403       11.0620887450       -4.3280911197  S16       523             1.0000000000
      1558       143  PNM       C17            -2.6578066022       12.4021309745       -3.4238315405  S16       523             1.0000000000
      1559       143  PNM       C18            -1.6443133486       12.6269761663       -4.5162390157  S16       523             1.0000000000
      1560       143  PNM       C19            -0.3338838997       13.0100184147       -4.1985344565  S16       523             1.0000000000
      1561       143  PNM       C20             0.6002244779       13.2288080723       -5.2132029631  S16       523             1.0000000000
      1562       143  PNM       C21             0.2423022782       13.0380409797       -6.5489574836  S16       523             1.0000000000
      1563       143  PNM       C22            -1.0625061044       12.6547857177       -6.8684896359  S16       523             1.0000000000
      1564       143  PNM       C23            -2.0108366174       12.4695980379       -5.8616097358  S16       523             1.0000000000
      1565       143  PNM       H24            -0.5125596418        7.8789415471       -4.8366332205  S16       523             1.0000000000
      1566       143  PNM       H25            -0.7024416809        9.2782480445       -8.2244431306  S16       523             1.0000000000
      1567       143  PNM       H26             0.3446130361        8.0803586957       -7.4338723436  S16       523             1.0000000000
      1568       143  PNM       H27            -0.0593523036        9.5969789857       -6.6053678469  S16       523             1.0000000000
      1569       143  PNM       H28            -2.6381977678        7.8310149466       -8.5795666402  S16       523             1.0000000000
      1570       143  PNM       H29            -3.2201334221        6.7515801739       -7.2968774507  S16       523             1.0000000000
      1571       143  PNM       H30            -1.6332029767        6.4677624417       -8.0431240035  S16       523             1.0000000000
      1572       143  PNM       H31            -4.5465819876        7.8169417767       -5.1268118893  S16       523             1.0000000000
      1573       143  PNM       H32            -4.4400813921        8.5803696440       -2.7415858728  S16       523             1.0000000000
      1574       143  PNM       H33            -2.1571835268       12.4006207412       -2.4410260978  S16       523             1.0000000000
      1575       143  PNM       H34            -3.3877500705       13.2300843792       -3.4224119275  S16       523             1.0000000000
      1576       143  PNM       H35            -0.0463094414       13.1498834016       -3.1504068021  S16       523             1.0000000000
      1577       143  PNM       H36             1.6213562072       13.5391948304       -4.9583784744  S16       523             1.0000000000
      1578       143  PNM       H37             0.9791381959       13.2002877887       -7.3448246606  S16       523             1.0000000000
      1579       143  PNM       H38            -1.3463959053       12.5004751481       -7.9162816362  S16       523             1.0000000000
      1580       143  PNM       H39            -3.0448157862       12.2087359926       -6.1192243690  S16       523             1.0000000000
      1581       143  PNM       H40            -1.9972637371       10.0241933635       -2.5515291094  S16       523             1.0000000000
      1582       144  TIP3      OH2            -4.4561191894        7.7997820359       -0.3821505629  S16       290             1.0000000000
      1583       144  TIP3      H1             -5.9344272709        7.6153801185       -0.2840614102  S16       290             1.0000000000
      1584       144  TIP3      H2             -3.9097733366        8.4663660838        0.1294302809  S16       290             1.0000000000
      1585       145  SER       CB             -2.9050187209        4.9809690022       -2.1096771193  S17       70              1.0000000000
      1586       145  SER       HB1            -3.4055006710        4.1105597477       -2.5783319231  S17       70              1.0000000000
      1587       145  SER       HB2            -1.9182268457        5.1220073686       -2.5780298782  S17       70              1.0000000000
      1588       145  SER       OG             -3.7219203030        6.1480148929       -2.3364497241  S17       70              1.0000000000
      1589       145  SER       HG1            -3.9306415031        7.2124136946       -0.9900747210  S17       70              1.0000000000
      1590       145  SER       QQH1           -2.7792312726        4.7896828996       -1.0209528816  S17       70              1.0000000000
      1591       146  LYS       CD             -6.3209476291        3.3787663090       -1.9879841991  S17       73              1.0000000000
      1592       146  LYS       HD1            -6.9358082956        2.8658138527       -2.7313604608  S17       73              1.0000000000
      1593       146  LYS       HD2            -5.2777658002        3.3182898070       -2.3239796990  S17       73              1.0000000000
      1594       146  LYS       QQH2           -6.4237553971        2.8546485242       -1.0284837206  S17       73              1.0000000000
      1595       146  LYS       CE             -6.7488453513        4.8310234037       -1.8812567923  S17       73              1.0000000000
      1596       146  LYS       HE1            -6.4870808820        5.2526511393       -0.8925980828  S17       73              1.0000000000
      1597       146  LYS       HE2            -7.8488006185        4.9138655801       -1.9880685426  S17       73              1.0000000000
      1598       146  LYS       NZ             -6.0990761082        5.6436559894       -2.8973956039  S17       73              1.0000000000
      1599       146  LYS       HZ1            -6.1904785267        5.2472976083       -3.8510187555  S17       73              1.0000000000
      1600       146  LYS       HZ2            -4.8685010978        5.8487388790       -2.6419629137  S17       73              1.0000000000
      1601       146  LYS       HZ3            -6.5167607955        6.5993189077       -2.9303560313  S17       73              1.0000000000
      1602       147  SER       CB             -4.4004717295        4.3321210230       -6.3417031774  S17       130             1.0000000000
      1603       147  SER       HB1            -4.4085381043        5.2558509408       -6.9342968253  S17       130             1.0000000000
      1604       147  SER       HB2            -3.6513452428        3.6434444664       -6.7695130726  S17       130             1.0000000000
      1605       147  SER       OG             -4.0261526917        4.6239511479       -4.9632854256  S17       130             1.0000000000
      1606       147  SER       HG1            -3.3673601763        5.3809776688       -4.9625101490  S17       130             1.0000000000
      1607       147  SER       QQH3           -5.3910672251        3.8532303575       -6.3544191411  S17       130             1.0000000000
      1608       148  GLU       CB             -9.8822039283        9.4899790888        0.6428920747  S17       166             1.0000000000
      1609       148  GLU       HB1            -9.5391219113       10.1205514598       -0.1884886372  S17       166             1.0000000000
      1610       148  GLU       HB2           -10.9297010805        9.2420917658        0.4601493125  S17       166             1.0000000000
      1611       148  GLU       QQH4           -9.7930727182       10.0179947622        1.5978630148  S17       166             1.0000000000
      1612       148  GLU       CG             -9.0543243390        8.2204189274        0.6376390133  S17       166             1.0000000000
      1613       148  GLU       HG1            -9.4672725395        7.5070111657       -0.0937507423  S17       166             1.0000000000
      1614       148  GLU       HG2            -9.1053200387        7.7074257160        1.6134766096  S17       166             1.0000000000
      1615       148  GLU       CD             -7.6141242157        8.4702657330        0.2926819381  S17       166             1.0000000000
      1616       148  GLU       OE1            -7.0540343162        9.5655305254        0.3824838264  S17       166             1.0000000000
      1617       148  GLU       OE2            -6.9465250033        7.3845069924       -0.1401112349  S17       166             1.0000000000
      1618       149  ASN       CB             -2.6465514933       12.0748636901        1.3006543568  S17       170             1.0000000000
      1619       149  ASN       HB1            -1.6846642166       12.0203575093        0.7773229036  S17       170             1.0000000000
      1620       149  ASN       HB2            -3.1234218422       13.0297349076        1.0574958085  S17       170             1.0000000000
      1621       149  ASN       QQH5           -2.4891373074       12.0061019604        2.3832378469  S17       170             1.0000000000
      1622       149  ASN       CG             -3.5142213293       10.9248587489        0.8471984995  S17       170             1.0000000000
      1623       149  ASN       OD1            -3.1468416615        9.7330255510        0.9812863664  S17       170             1.0000000000
      1624       149  ASN       ND2            -4.7085166290       11.2301418897        0.2886243425  S17       170             1.0000000000
      1625       149  ASN       HD21           -5.3668784972       10.4717505948        0.0358502179  S17       170             1.0000000000
      1626       149  ASN       HD22           -4.9432168447       12.1979698679        0.0297767004  S17       170             1.0000000000
      1627       150  LYS       CE             -3.2049611809        1.4396685426       -4.2540447345  S17       234             1.0000000000
      1628       150  LYS       HE1            -3.6560648491        1.6733658955       -3.2814384363  S17       234             1.0000000000
      1629       150  LYS       HE2            -3.9967425766        1.3983818153       -5.0135622495  S17       234             1.0000000000
      1630       150  LYS       NZ             -2.2746976184        2.5005247764       -4.6299503565  S17       234             1.0000000000
      1631       150  LYS       HZ1            -1.7787281827        2.2652298215       -5.5268618763  S17       234             1.0000000000
      1632       150  LYS       HZ2            -1.5292566583        2.6739783435       -3.9203752011  S17       234             1.0000000000
      1633       150  LYS       HZ3            -2.7919678550        3.4221037831       -4.7701431881  S17       234             1.0000000000
      1634       150  LYS       QQH6           -2.6702114899        0.4827704418       -4.1906739660  S17       234             1.0000000000
      1635       151  SER       CB              2.3923712754        3.0605159428       -5.6637181818  S17       235             1.0000000000
      1636       151  SER       HB1             3.0605520510        2.3379432684       -6.1593275918  S17       235             1.0000000000
      1637       151  SER       HB2             2.9806745211        3.9697892546       -5.4399010106  S17       235             1.0000000000
      1638       151  SER       OG              1.3141326324        3.3542915496       -6.5615561179  S17       235             1.0000000000
      1639       151  SER       HG1             0.8946727576        4.2235508889       -6.3096496398  S17       235             1.0000000000
      1640       151  SER       QQH7            2.0195447564        2.6267872245       -4.7080961119  S17       235             1.0000000000
      1641       152  PNM       S1             -2.8870321115        9.4135435291       -6.0387816041  S17       523             1.0000000000
      1642       152  PNM       C2             -1.6685890517        8.1243286435       -6.6670669992  S17       523             1.0000000000
      1643       152  PNM       C3             -1.3004726593        7.3078312064       -5.3981639725  S17       523             1.0000000000
      1644       152  PNM       N4             -2.5118617992        7.2049468427       -4.5551415336  S17       523             1.0000000000
      1645       152  PNM       C5             -3.5792987709        8.2523766405       -4.8347529799  S17       523             1.0000000000
      1646       152  PNM       C6             -3.4921488344        8.6853877200       -3.3148384368  S17       523             1.0000000000
      1647       152  PNM       C7             -2.4091531301        7.5999390477       -3.1853847975  S17       523             1.0000000000
      1648       152  PNM       O8             -1.4525382276        7.4625218478       -2.4057507995  S17       523             1.0000000000
      1649       152  PNM       C9             -2.3277941248        7.2368357657       -7.7104947545  S17       523             1.0000000000
      1650       152  PNM       C10            -0.4504094381        8.8084049125       -7.2591618846  S17       523             1.0000000000
      1651       152  PNM       C11            -0.7238214870        5.9471306883       -5.7489784586  S17       523             1.0000000000
      1652       152  PNM       O12            -1.3590734606        4.8976962072       -5.5322571235  S17       523             1.0000000000
      1653       152  PNM       O13             0.5090867405        5.9600914820       -6.2757047415  S17       523             1.0000000000
      1654       152  PNM       N14            -2.8805043454        9.9774379580       -3.0985217839  S17       523             1.0000000000
      1655       152  PNM       C15            -3.4003455003       11.0996408182       -3.6392564686  S17       523             1.0000000000
      1656       152  PNM       O16            -4.4708027575       11.0569468692       -4.3195300019  S17       523             1.0000000000
      1657       152  PNM       C17            -2.6541036273       12.3908247910       -3.4195432931  S17       523             1.0000000000
      1658       152  PNM       C18            -1.6430418060       12.6186838715       -4.5135619553  S17       523             1.0000000000
      1659       152  PNM       C19            -0.3336020379       13.0065882070       -4.1975933654  S17       523             1.0000000000
      1660       152  PNM       C20             0.5981546996       13.2295229881       -5.2134823023  S17       523             1.0000000000
      1661       152  PNM       C21             0.2388881090       13.0384504718       -6.5488299355  S17       523             1.0000000000
      1662       152  PNM       C22            -1.0649913961       12.6506671085       -6.8666638915  S17       523             1.0000000000
      1663       152  PNM       C23            -2.0110551356       12.4609907709       -5.8584719639  S17       523             1.0000000000
      1664       152  PNM       H24            -0.5202880152        7.8714109844       -4.8336677640  S17       523             1.0000000000
      1665       152  PNM       H25            -0.6983095102        9.2705853514       -8.2209674341  S17       523             1.0000000000
      1666       152  PNM       H26             0.3470818692        8.0752454899       -7.4242005160  S17       523             1.0000000000
      1667       152  PNM       H27            -0.0641203401        9.5917607760       -6.5990233602  S17       523             1.0000000000
      1668       152  PNM       H28            -2.6309677867        7.8233853353       -8.5845154594  S17       523             1.0000000000
      1669       152  PNM       H29            -3.2181873639        6.7430216735       -7.3051595312  S17       523             1.0000000000
      1670       152  PNM       H30            -1.6278262327        6.4600741511       -8.0444566161  S17       523             1.0000000000
      1671       152  PNM       H31            -4.5530228645        7.8077183479       -5.1294198891  S17       523             1.0000000000
      1672       152  PNM       H32            -4.4431204121        8.5744842228       -2.7445832367  S17       523             1.0000000000
      1673       152  PNM       H33            -2.1509294024       12.3850038144       -2.4380518874  S17       523             1.0000000000
      1674       152  PNM       H34            -3.3825392569       13.2201963568       -3.4130720299  S17       523             1.0000000000
      1675       152  PNM       H35            -0.0451127927       13.1470418396       -3.1498015427  S17       523             1.0000000000
      1676       152  PNM       H36             1.6184964611       13.5434258490       -4.9598854076  S17       523             1.0000000000
      1677       152  PNM       H37             0.9740100584       13.2038486549       -7.3456250713  S17       523             1.0000000000
      1678       152  PNM       H38            -1.3499695357       12.4964247826       -7.9141685604  S17       523             1.0000000000
      1679       152  PNM       H39            -3.0445165232       12.1967976558       -6.1148116141  S17       523             1.0000000000
      1680       152  PNM       H40            -1.9943135778       10.0089592987       -2.5585055952  S17       523             1.0000000000
      1681       153  TIP3      OH2            -4.4492395002        7.8047495852       -0.3774397666  S17       290             1.0000000000
      1682       153  TIP3      H1             -5.9409073861        7.6188199921       -0.2710709362  S17       290             1.0000000000
      1683       153  TIP3      H2             -3.9019612580        8.4712902150        0.1346167327  S17       290             1.0000000000
      1684       154  SER       CB             -2.8976149132        4.9794111335       -2.1124372436  S18       70              1.0000000000
      1685       154  SER       HB1            -3.3967159607        4.1082527402       -2.5812354711  S18       70              1.0000000000
      1686       154  SER       HB2            -1.9104064775        5.1211101007       -2.5795929790  S18       70              1.0000000000
      1687       154  SER       OG             -3.7160776399        6.1445454725       -2.3398222311  S18       70              1.0000000000
      1688       154  SER       HG1            -3.9240969831        7.2183530944       -0.9846092198  S18       70              1.0000000000
      1689       154  SER       QQH1           -2.7722931469        4.7883165147       -1.0234512923  S18       70              1.0000000000
      1690       155  LYS       CD             -6.3112057836        3.3769090536       -1.9937737868  S18       73              1.0000000000
      1691       155  LYS       HD1            -6.9351392589        2.8686269811       -2.7328431735  S18       73              1.0000000000
      1692       155  LYS       HD2            -5.2704435832        3.3073324271       -2.3356057907  S18       73              1.0000000000
      1693       155  LYS       QQH2           -6.4130916600        2.8551940246       -1.0329704026  S18       73              1.0000000000
      1694       155  LYS       CE             -6.7259352752        4.8325763843       -1.8860963192  S18       73              1.0000000000
      1695       155  LYS       HE1            -6.4455651679        5.2560137026       -0.9032006641  S18       73              1.0000000000
      1696       155  LYS       HE2            -7.8267816172        4.9233515356       -1.9749668627  S18       73              1.0000000000
      1697       155  LYS       NZ             -6.0859956022        5.6360671596       -2.9157104651  S18       73              1.0000000000
      1698       155  LYS       HZ1            -6.1786866489        5.2284981908       -3.8642585768  S18       73              1.0000000000
      1699       155  LYS       HZ2            -4.8624717536        5.8441299665       -2.6594137521  S18       73              1.0000000000
      1700       155  LYS       HZ3            -6.5076921984        6.5897073073       -2.9557764874  S18       73              1.0000000000
      1701       156  SER       CB             -4.4025579046        4.3332499149       -6.3398896257  S18       130             1.0000000000
      1702       156  SER       HB1            -4.4087081694        5.2578637031       -6.9310761442  S18       130             1.0000000000
      1703       156  SER       HB2            -3.6522157500        3.6452779580       -6.7666534877  S18       130             1.0000000000
      1704       156  SER       OG             -4.0326562037        4.6227494146       -4.9597621137  S18       130             1.0000000000
      1705       156  SER       HG1            -3.3734450812        5.3793708943       -4.9569498431  S18       130             1.0000000000
      1706       156  SER       QQH3           -5.3930970804        3.8543527809       -6.3565932443  S18       130             1.0000000000
      1707       157  GLU       CB             -9.8873068431        9.4959615393        0.6437655103  S18       166             1.0000000000
      1708       157  GLU       HB1            -9.5430656145       10.1258327734       -0.1877292814  S18       166             1.0000000000
      1709       157  GLU       HB2           -10.9349675890        9.2491107305        0.4603884511  S18       166             1.0000000000
      1710       157  GLU       QQH4           -9.7986107791       10.0244269571        1.5986303028  S18       166             1.0000000000
      1711       157  GLU       CG             -9.0606121210        8.2258053746        0.6399299314  S18       166             1.0000000000
      1712       157  GLU       HG1            -9.4713720924        7.5141870094       -0.0944521883  S18       166             1.0000000000
      1713       157  GLU       HG2            -9.1162702759        7.7109080892        1.6146008914  S18       166             1.0000000000
      1714       157  GLU       CD             -7.6187602005        8.4747162149        0.3009982535  S18       166             1.0000000000
      1715       157  GLU       OE1            -7.0584153599        9.5697974974        0.3872537662  S18       166             1.0000000000
      1716       157  GLU       OE2            -6.9491102445        7.3860880516       -0.1233477351  S18       166             1.0000000000
      1717       158  ASN       CB             -2.6456161964       12.0808029242        1.3007345186  S18       170             1.0000000000
      1718       158  ASN       HB1            -1.6837993075       12.0275833666        0.7769915594  S18       170             1.0000000000
      1719       158  ASN       HB2            -3.1230914290       13.0357931156        1.0590856751  S18       170             1.0000000000
      1720       158  ASN       QQH5           -2.4877118917       12.0104006302        2.3831445490  S18       170             1.0000000000
      1721       158  ASN       CG             -3.5119230903       10.9305412298        0.8460112625  S18       170             1.0000000000
      1722       158  ASN       OD1            -3.1458640988        9.7391693904        0.9867948127  S18       170             1.0000000000
      1723       158  ASN       ND2            -4.7029119945       11.2346111382        0.2795993391  S18       170             1.0000000000
      1724       158  ASN       HD21           -5.3598648162       10.4757142676        0.0258122572  S18       170             1.0000000000
      1725       158  ASN       HD22           -4.9354584420       12.2016209919        0.0152197778  S18       170             1.0000000000
      1726       159  LYS       CE             -3.2037363527        1.4439795390       -4.2559588765  S18       234             1.0000000000
      1727       159  LYS       HE1            -3.6545771569        1.6778390451       -3.2832251605  S18       234             1.0000000000
      1728       159  LYS       HE2            -3.9956137718        1.4035303351       -5.0154376793  S18       234             1.0000000000
      1729       159  LYS       NZ             -2.2726193175        2.5040047630       -4.6316691249  S18       234             1.0000000000
      1730       159  LYS       HZ1            -1.7767932067        2.2686478873       -5.5286600795  S18       234             1.0000000000
      1731       159  LYS       HZ2            -1.5268842226        2.6766427676       -3.9222285220  S18       234             1.0000000000
      1732       159  LYS       HZ3            -2.7892885287        3.4256162396       -4.7715182788  S18       234             1.0000000000
      1733       159  LYS       QQH6           -2.6699124689        0.4865790716       -4.1927987713  S18       234             1.0000000000
      1734       160  SER       CB              2.3936678532        3.0608427006       -5.6639983646  S18       235             1.0000000000
      1735       160  SER       HB1             3.0623374041        2.3386382876       -6.1594863563  S18       235             1.0000000000
      1736       160  SER       HB2             2.9814881918        3.9703514598       -5.4398475433  S18       235             1.0000000000
      1737       160  SER       OG              1.3156827565        3.3541484224       -6.5622324297  S18       235             1.0000000000
      1738       160  SER       HG1             0.8949589604        4.2224684757       -6.3094603778  S18       235             1.0000000000
      1739       160  SER       QQH7            2.0207011435        2.6268443204       -4.7085621675  S18       235             1.0000000000
      1740       161  PNM       S1             -2.8924042541        9.4016682890       -6.0421987366  S18       523             1.0000000000
      1741       161  PNM       C2             -1.6699461190        8.1154082819       -6.6674612196  S18       523             1.0000000000
      1742       161  PNM       C3             -1.3052324825        7.2986764861       -5.3981460615  S18       523             1.0000000000
      1743       161  PNM       N4             -2.5186654819        7.1921412599       -4.5588915630  S18       523             1.0000000000
      1744       161  PNM       C5             -3.5848992699        8.2413520178       -4.8383642636  S18       523             1.0000000000
      1745       161  PNM       C6             -3.4957138986        8.6757318081       -3.3190073529  S18       523             1.0000000000
      1746       161  PNM       C7             -2.4146136942        7.5895871399       -3.1885569789  S18       523             1.0000000000
      1747       161  PNM       O8             -1.4530297930        7.4600657952       -2.4129398607  S18       523             1.0000000000
      1748       161  PNM       C9             -2.3239297207        7.2284750747       -7.7145712708  S18       523             1.0000000000
      1749       161  PNM       C10            -0.4502150543        8.8017063464       -7.2537174896  S18       523             1.0000000000
      1750       161  PNM       C11            -0.7235148850        5.9403648667       -5.7485543232  S18       523             1.0000000000
      1751       161  PNM       O12            -1.3544368569        4.8879620552       -5.5327019816  S18       523             1.0000000000
      1752       161  PNM       O13             0.5095204112        5.9585570080       -6.2746123854  S18       523             1.0000000000
      1753       161  PNM       N14            -2.8784190086        9.9648884140       -3.1038280725  S18       523             1.0000000000
      1754       161  PNM       C15            -3.3993740832       11.0899746637       -3.6366488993  S18       523             1.0000000000
      1755       161  PNM       O16            -4.4741535777       11.0513469494       -4.3103511229  S18       523             1.0000000000
      1756       161  PNM       C17            -2.6499766621       12.3788532221       -3.4150165873  S18       523             1.0000000000
      1757       161  PNM       C18            -1.6415659002       12.6100060458       -4.5107430969  S18       523             1.0000000000
      1758       161  PNM       C19            -0.3331837650       13.0029928855       -4.1966089182  S18       523             1.0000000000
      1759       161  PNM       C20             0.5960802848       13.2302738407       -5.2137778992  S18       523             1.0000000000
      1760       161  PNM       C21             0.2353746817       13.0389261549       -6.5486983800  S18       523             1.0000000000
      1761       161  PNM       C22            -1.0675496058       12.6465077772       -6.8647424606  S18       523             1.0000000000
      1762       161  PNM       C23            -2.0111900732       12.4521020580       -5.8551669421  S18       523             1.0000000000
      1763       161  PNM       H24            -0.5282098639        7.8635943981       -4.8305859033  S18       523             1.0000000000
      1764       161  PNM       H25            -0.6939630404        9.2627657592       -8.2170822225  S18       523             1.0000000000
      1765       161  PNM       H26             0.3496669596        8.0700639678       -7.4140226719  S18       523             1.0000000000
      1766       161  PNM       H27            -0.0691465930        9.5864747283       -6.5922897575  S18       523             1.0000000000
      1767       161  PNM       H28            -2.6233145704        7.8156704995       -8.5894655635  S18       523             1.0000000000
      1768       161  PNM       H29            -3.2161020366        6.7341963810       -7.3138361438  S18       523             1.0000000000
      1769       161  PNM       H30            -1.6221071159        6.4522404074       -8.0458341731  S18       523             1.0000000000
      1770       161  PNM       H31            -4.5595593808        7.7978439902       -5.1321680522  S18       523             1.0000000000
      1771       161  PNM       H32            -4.4465472571        8.5689146814       -2.7478044393  S18       523             1.0000000000
      1772       161  PNM       H33            -2.1440986790       12.3686438011       -2.4348837725  S18       523             1.0000000000
      1773       161  PNM       H34            -3.3768912303       13.2094445927       -3.4031804900  S18       523             1.0000000000
      1774       161  PNM       H35            -0.0436778034       13.1439974037       -3.1491765501  S18       523             1.0000000000
      1775       161  PNM       H36             1.6156021980       13.5478657278       -4.9615046460  S18       523             1.0000000000
      1776       161  PNM       H37             0.9686713626       13.2076250494       -7.3464818080  S18       523             1.0000000000
      1777       161  PNM       H38            -1.3536974817       12.4924022010       -7.9119428610  S18       523             1.0000000000
      1778       161  PNM       H39            -3.0440648179       12.1843326638       -6.1101438912  S18       523             1.0000000000
      1779       161  PNM       H40            -1.9907880123        9.9927672279       -2.5659156594  S18       523             1.0000000000
      1780       162  TIP3      OH2            -4.4434078218        7.8086703377       -0.3725913980  S18       290             1.0000000000
      1781       162  TIP3      H1             -5.9465677706        7.6210576328       -0.2579564467  S18       290             1.0000000000
      1782       162  TIP3      H2             -3.8949901933        8.4743711134        0.1387946169  S18       290             1.0000000000
      1783       163  SER       CB             -2.8892635421        4.9792115525       -2.1153716483  S19       70              1.0000000000
      1784       163  SER       HB1            -3.3864377409        4.1071064410       -2.5845718768  S19       70              1.0000000000
      1785       163  SER       HB2            -1.9015894861        5.1219781708       -2.5809487431  S19       70              1.0000000000
      1786       163  SER       OG             -3.7100419226        6.1420922851       -2.3433235750  S19       70              1.0000000000
      1787       163  SER       HG1            -3.9174538239        7.2240124157       -0.9795124960  S19       70              1.0000000000
      1788       163  SER       QQH1           -2.7648121866        4.7886642942       -1.0261530580  S19       70              1.0000000000
      1789       164  LYS       CD             -6.3014426023        3.3757318487       -1.9998043896  S19       73              1.0000000000
      1790       164  LYS       HD1            -6.9345588827        2.8723400583       -2.7344984662  S19       73              1.0000000000
      1791       164  LYS       HD2            -5.2633717854        3.2967320479       -2.3475977582  S19       73              1.0000000000
      1792       164  LYS       QQH2           -6.4023098425        2.8562721583       -1.0377606923  S19       73              1.0000000000
      1793       164  LYS       CE             -6.7025988256        4.8348674275       -1.8909711576  S19       73              1.0000000000
      1794       164  LYS       HE1            -6.4024755959        5.2595832463       -0.9144288349  S19       73              1.0000000000
      1795       164  LYS       HE2            -7.8040583064        4.9340900445       -1.9611937483  S19       73              1.0000000000
      1796       164  LYS       NZ             -6.0733397461        5.6298453880       -2.9339849055  S19       73              1.0000000000
      1797       164  LYS       HZ1            -6.1681466624        5.2120070490       -3.8776865830  S19       73              1.0000000000
      1798       164  LYS       HZ2            -4.8572595568        5.8401193100       -2.6784474124  S19       73              1.0000000000
      1799       164  LYS       HZ3            -6.4985637547        6.5817625832       -2.9798997179  S19       73              1.0000000000
      1800       165  SER       CB             -4.4050384894        4.3343058444       -6.3378644914  S19       130             1.0000000000
      1801       165  SER       HB1            -4.4092537349        5.2600560319       -6.9272916011  S19       130             1.0000000000
      1802       165  SER       HB2            -3.6532980001        3.6473348570       -6.7637220881  S19       130             1.0000000000
      1803       165  SER       OG             -4.0400284420        4.6209227386       -4.9559602052  S19       130             1.0000000000
      1804       165  SER       HG1            -3.3773378712        5.3742340043       -4.9519916730  S19       130             1.0000000000
      1805       165  SER       QQH3           -5.3954324615        3.8553120597       -6.3591404015  S19       130             1.0000000000
      1806       166  GLU       CB             -9.8919480552        9.5015481747        0.6445419006  S19       166             1.0000000000
      1807       166  GLU       HB1            -9.5465220068       10.1307324757       -0.1870330196  S19       166             1.0000000000
      1808       166  GLU       HB2           -10.9397092486        9.2555342686        0.4604220667  S19       166             1.0000000000
      1809       166  GLU       QQH4           -9.8036646473       10.0303118527        1.5993363018  S19       166             1.0000000000
      1810       166  GLU       CG             -9.0663510075        8.2307994495        0.6420320454  S19       166             1.0000000000
      1811       166  GLU       HG1            -9.4750206572        7.5207918352       -0.0950470780  S19       166             1.0000000000
      1812       166  GLU       HG2            -9.1261615756        7.7142367394        1.6156117518  S19       166             1.0000000000
      1813       166  GLU       CD             -7.6229867760        8.4786311288        0.3085601957  S19       166             1.0000000000
      1814       166  GLU       OE1            -7.0623829387        9.5734470450        0.3917126158  S19       166             1.0000000000
      1815       166  GLU       OE2            -6.9514601920        7.3873621417       -0.1081218028  S19       166             1.0000000000
      1816       167  ASN       CB             -2.6448764459       12.0864630069        1.3007793984  S19       170             1.0000000000
      1817       167  ASN       HB1            -1.6832036723       12.0343686700        0.7765972462  S19       170             1.0000000000
      1818       167  ASN       HB2            -3.1228228867       13.0415562857        1.0605959007  S19       170             1.0000000000
      1819       167  ASN       QQH5           -2.4864792520       12.0144118995        2.3829863589  S19       170             1.0000000000
      1820       167  ASN       CG             -3.5100543009       10.9360840700        0.8448639047  S19       170             1.0000000000
      1821       167  ASN       OD1            -3.1457150007        9.7451274259        0.9924048868  S19       170             1.0000000000
      1822       167  ASN       ND2            -4.6975892892       11.2392557325        0.2705632667  S19       170             1.0000000000
      1823       167  ASN       HD21           -5.3534335710       10.4801053321        0.0156746655  S19       170             1.0000000000
      1824       167  ASN       HD22           -4.9275815872       12.2055498021        0.0007433663  S19       170             1.0000000000
      1825       168  LYS       CE             -3.2025792087        1.4481782958       -4.2578974151  S19       234             1.0000000000
      1826       168  LYS       HE1            -3.6531659899        1.6822427377       -3.2850222538  S19       234             1.0000000000
      1827       168  LYS       HE2            -3.9945288503        1.4086369348       -5.0173674289  S19       234             1.0000000000
      1828       168  LYS       NZ             -2.2704933439        2.5072301383       -4.6333870931  S19       234             1.0000000000
      1829       168  LYS       HZ1            -1.7748553172        2.2718816856       -5.5305635779  S19       234             1.0000000000
      1830       168  LYS       HZ2            -1.5244450130        2.6792303452       -3.9240440939  S19       234             1.0000000000
      1831       168  LYS       HZ3            -2.7860868006        3.4284341353       -4.7729082960  S19       234             1.0000000000
      1832       168  LYS       QQH6           -2.6697268702        0.4902363859       -4.1949715884  S19       234             1.0000000000
      1833       169  SER       CB              2.3948392193        3.0612490807       -5.6642902431  S19       235             1.0000000000
      1834       169  SER       HB1             3.0639632617        2.3394263496       -6.1596843207  S19       235             1.0000000000
      1835       169  SER       HB2             2.9821805447        3.9709981737       -5.4398082031  S19       235             1.0000000000
      1836       169  SER       OG              1.3170815878        3.3541222264       -6.5628942553  S19       235             1.0000000000
      1837       169  SER       HG1             0.8951164931        4.2215227462       -6.3092440231  S19       235             1.0000000000
      1838       169  SER       QQH7            2.0217229195        2.6269421270       -4.7090472796  S19       235             1.0000000000
      1839       170  PNM       S1             -2.8977639917        9.3898745229       -6.0461908892  S19       523             1.0000000000
      1840       170  PNM       C2             -1.6713220536        8.1062954166       -6.6675723945  S19       523             1.0000000000
      1841       170  PNM       C3             -1.3101881242        7.2893389254       -5.3977580024  S19       523             1.0000000000
      1842       170  PNM       N4             -2.5257339203        7.1789564546       -4.5625977436  S19       523             1.0000000000
      1843       170  PNM       C5             -3.5904846183        8.2299572482       -4.8418822889  S19       523             1.0000000000
      1844       170  PNM       C6             -3.4995059644        8.6657041828       -3.3232663696  S19       523             1.0000000000
      1845       170  PNM       C7             -2.4209369507        7.5782235836       -3.1912968911  S19       523             1.0000000000
      1846       170  PNM       O8             -1.4536848930        7.4575868423       -2.4201579804  S19       523             1.0000000000
      1847       170  PNM       C9             -2.3199106016        7.2200961758       -7.7186186136  S19       523             1.0000000000
      1848       170  PNM       C10            -0.4500495369        8.7949044126       -7.2478440367  S19       523             1.0000000000
      1849       170  PNM       C11            -0.7231487016        5.9336681489       -5.7479381526  S19       523             1.0000000000
      1850       170  PNM       O12            -1.3495816219        4.8780744526       -5.5330024195  S19       523             1.0000000000
      1851       170  PNM       O13             0.5098832335        5.9571936945       -6.2734500919  S19       523             1.0000000000
      1852       170  PNM       N14            -2.8757592884        9.9515233626       -3.1094906157  S19       523             1.0000000000
      1853       170  PNM       C15            -3.3978604187       11.0796366027       -3.6338553467  S19       523             1.0000000000
      1854       170  PNM       O16            -4.4772406462       11.0452792468       -4.3005036204  S19       523             1.0000000000
      1855       170  PNM       C17            -2.6454549931       12.3662438475       -3.4103071502  S19       523             1.0000000000
      1856       170  PNM       C18            -1.6399052955       12.6010569566       -4.5078238977  S19       523             1.0000000000
      1857       170  PNM       C19            -0.3326347443       12.9993043863       -4.1955998579  S19       523             1.0000000000
      1858       170  PNM       C20             0.5940325157       13.2310931401       -5.2140857912  S19       523             1.0000000000
      1859       170  PNM       C21             0.2318163855       13.0395041796       -6.5485679932  S19       523             1.0000000000
      1860       170  PNM       C22            -1.0701375853       12.6423976748       -6.8627545404  S19       523             1.0000000000
      1861       170  PNM       C23            -2.0112268565       12.4430644360       -5.8517455047  S19       523             1.0000000000
      1862       170  PNM       H24            -0.5365761650        7.8556429974       -4.8267010649  S19       523             1.0000000000
      1863       170  PNM       H25            -0.6895712528        9.2547673657       -8.2128326062  S19       523             1.0000000000
      1864       170  PNM       H26             0.3522766278        8.0648839040       -7.4032338095  S19       523             1.0000000000
      1865       170  PNM       H27            -0.0744191645        9.5811236356       -6.5851062480  S19       523             1.0000000000
      1866       170  PNM       H28            -2.6152722854        7.8080825262       -8.5943513160  S19       523             1.0000000000
      1867       170  PNM       H29            -3.2139651541        6.7252615917       -7.3228715667  S19       523             1.0000000000
      1868       170  PNM       H30            -1.6163131333        6.4444065553       -8.0472127823  S19       523             1.0000000000
      1869       170  PNM       H31            -4.5659527605        7.7878649444       -5.1350409756  S19       523             1.0000000000
      1870       170  PNM       H32            -4.4504663674        8.5638926119       -2.7515021425  S19       523             1.0000000000
      1871       170  PNM       H33            -2.1367103608       12.3515231941       -2.4317155400  S19       523             1.0000000000
      1872       170  PNM       H34            -3.3711034053       13.1979060167       -3.3927580385  S19       523             1.0000000000
      1873       170  PNM       H35            -0.0420410505       13.1407802820       -3.1485307783  S19       523             1.0000000000
      1874       170  PNM       H36             1.6127237916       13.5524653886       -4.9631955359  S19       523             1.0000000000
      1875       170  PNM       H37             0.9632072715       13.2115726722       -7.3473929022  S19       523             1.0000000000
      1876       170  PNM       H38            -1.3575432186       12.4885050767       -7.9096383060  S19       523             1.0000000000
      1877       170  PNM       H39            -3.0434615228       12.1715357462       -6.1052875844  S19       523             1.0000000000
      1878       170  PNM       H40            -1.9865059841        9.9752369655       -2.5740052723  S19       523             1.0000000000
      1879       171  TIP3      OH2            -4.4384731954        7.8115254420       -0.3674910722  S19       290             1.0000000000
      1880       171  TIP3      H1             -5.9513524544        7.6226706531       -0.2447736504  S19       290             1.0000000000
      1881       171  TIP3      H2             -3.8907044366        8.4772041853        0.1432492044  S19       290             1.0000000000
      1882       172  SER       CB             -2.8797633024        4.9805968254       -2.1187132573  S20       70              1.0000000000
      1883       172  SER       HB1            -3.3750193212        4.1075698355       -2.5885455688  S20       70              1.0000000000
      1884       172  SER       HB2            -1.8915189560        5.1240861505       -2.5824635047  S20       70              1.0000000000
      1885       172  SER       OG             -3.7031326051        6.1414555573       -2.3472671914  S20       70              1.0000000000
      1886       172  SER       HG1            -3.9119565752        7.2298522982       -0.9757136433  S20       70              1.0000000000
      1887       172  SER       QQH1           -2.7568069298        4.7908096160       -1.0293864301  S20       70              1.0000000000
      1888       173  LYS       CD             -6.2917595433        3.3752348593       -2.0059687784  S20       73              1.0000000000
      1889       173  LYS       HD1            -6.9342477600        2.8770425386       -2.7361727175  S20       73              1.0000000000
      1890       173  LYS       HD2            -5.2566052742        3.2862899696       -2.3599219004  S20       73              1.0000000000
      1891       173  LYS       QQH2           -6.3913942452        2.8580419057       -1.0426547000  S20       73              1.0000000000
      1892       173  LYS       CE             -6.6787700974        4.8379376245       -1.8958485482  S20       73              1.0000000000
      1893       173  LYS       HE1            -6.3573190147        5.2637635658       -0.9265523773  S20       73              1.0000000000
      1894       173  LYS       HE2            -7.7804271794        4.9464100910       -1.9469539073  S20       73              1.0000000000
      1895       173  LYS       NZ             -6.0611317670        5.6252130960       -2.9521545732  S20       73              1.0000000000
      1896       173  LYS       HZ1            -6.1590497615        5.1986999044       -3.8915723859  S20       73              1.0000000000
      1897       173  LYS       HZ2            -4.8545242743        5.8369345927       -2.6999581997  S20       73              1.0000000000
      1898       173  LYS       HZ3            -6.4896938377        6.5756317469       -3.0021562448  S20       73              1.0000000000
      1899       174  SER       CB             -4.4077668369        4.3354546321       -6.3354999170  S20       130             1.0000000000
      1900       174  SER       HB1            -4.4100386983        5.2625384743       -6.9229044273  S20       130             1.0000000000
      1901       174  SER       HB2            -3.6543784001        3.6497153853       -6.7603816284  S20       130             1.0000000000
      1902       174  SER       OG             -4.0481400336        4.6186989120       -4.9517082903  S20       130             1.0000000000
      1903       174  SER       HG1            -3.3797281241        5.3664407092       -4.9467796073  S20       130             1.0000000000
      1904       174  SER       QQH3           -5.3978893644        3.8562911306       -6.3618027998  S20       130             1.0000000000
      1905       175  GLU       CB             -9.8960632161        9.5066512538        0.6452014498  S20       166             1.0000000000
      1906       175  GLU       HB1            -9.5495145241       10.1352647727       -0.1863673383  S20       166             1.0000000000
      1907       175  GLU       HB2           -10.9438376654        9.2612747084        0.4603089141  S20       166             1.0000000000
      1908       175  GLU       QQH4           -9.8081934549       10.0355735090        1.5999418178  S20       166             1.0000000000
      1909       175  GLU       CG             -9.0715056847        8.2353275861        0.6439143892  S20       166             1.0000000000
      1910       175  GLU       HG1            -9.4782022976        7.5267102318       -0.0955870396  S20       166             1.0000000000
      1911       175  GLU       HG2            -9.1349676925        7.7173953083        1.6165379971  S20       166             1.0000000000
      1912       175  GLU       CD             -7.6267726908        8.4820295426        0.3153831148  S20       166             1.0000000000
      1913       175  GLU       OE1            -7.0658806836        9.5765340564        0.3958318314  S20       166             1.0000000000
      1914       175  GLU       OE2            -6.9536430002        7.3883233820       -0.0945700208  S20       166             1.0000000000
      1915       176  ASN       CB             -2.6442750533       12.0917204863        1.3007924404  S20       170             1.0000000000
      1916       176  ASN       HB1            -1.6827718520       12.0406253003        0.7762187537  S20       170             1.0000000000
      1917       176  ASN       HB2            -3.1224857377       13.0469375769        1.0620174433  S20       170             1.0000000000
      1918       176  ASN       QQH5           -2.4853833101       12.0181091943        2.3827668045  S20       170             1.0000000000
      1919       176  ASN       CG             -3.5086250081       10.9414464241        0.8437345150  S20       170             1.0000000000
      1920       176  ASN       OD1            -3.1463935373        9.7507913593        0.9979683389  S20       170             1.0000000000
      1921       176  ASN       ND2            -4.6926522956       11.2440039257        0.2617317697  S20       170             1.0000000000
      1922       176  ASN       HD21           -5.3474994569       10.4847040558        0.0055132300  S20       170             1.0000000000
      1923       176  ASN       HD22           -4.9197270959       12.2096504536       -0.0136060746  S20       170             1.0000000000
      1924       177  LYS       CE             -3.2015307151        1.4523268315       -4.2598528323  S20       234             1.0000000000
      1925       177  LYS       HE1            -3.6518135554        1.6865932619       -3.2868279546  S20       234             1.0000000000
      1926       177  LYS       HE2            -3.9935764126        1.4136892241       -5.0193062739  S20       234             1.0000000000
      1927       177  LYS       NZ             -2.2685565161        2.5104563093       -4.6351127374  S20       234             1.0000000000
      1928       177  LYS       HZ1            -1.7730426995        2.2752391818       -5.5324186146  S20       234             1.0000000000
      1929       177  LYS       HZ2            -1.5221938617        2.6818090734       -3.9259386394  S20       234             1.0000000000
      1930       177  LYS       HZ3            -2.7829852063        3.4312938756       -4.7742569548  S20       234             1.0000000000
      1931       177  LYS       QQH6           -2.6695860638        0.4938733270       -4.1971519791  S20       234             1.0000000000
      1932       178  SER       CB              2.3958439537        3.0617313846       -5.6645843295  S20       235             1.0000000000
      1933       178  SER       HB1             3.0654038699        2.3402819617       -6.1599425365  S20       235             1.0000000000
      1934       178  SER       HB2             2.9827204487        3.9716781132       -5.4397631863  S20       235             1.0000000000
      1935       178  SER       OG              1.3182729429        3.3542724938       -6.5635005664  S20       235             1.0000000000
      1936       178  SER       HG1             0.8951527673        4.2208253806       -6.3089685881  S20       235             1.0000000000
      1937       178  SER       QQH7            2.0225833098        2.6271019021       -4.7095458893  S20       235             1.0000000000
      1938       179  PNM       S1             -2.9030437931        9.3777163222       -6.0495423758  S20       523             1.0000000000
      1939       179  PNM       C2             -1.6726952457        8.0971414183       -6.6672868408  S20       523             1.0000000000
      1940       179  PNM       C3             -1.3155391743        7.2799040435       -5.3967831047  S20       523             1.0000000000
      1941       179  PNM       N4             -2.5335277711        7.1650207301       -4.5663503915  S20       523             1.0000000000
      1942       179  PNM       C5             -3.5959361187        8.2184202383       -4.8452866682  S20       523             1.0000000000
      1943       179  PNM       C6             -3.5035944881        8.6553382484       -3.3276707722  S20       523             1.0000000000
      1944       179  PNM       C7             -2.4288401793        7.5651752663       -3.1931010502  S20       523             1.0000000000
      1945       179  PNM       O8             -1.4547817316        7.4551395011       -2.4271950823  S20       523             1.0000000000
      1946       179  PNM       C9             -2.3157913888        7.2119217003       -7.7225401295  S20       523             1.0000000000
      1947       179  PNM       C10            -0.4498775108        8.7880282082       -7.2415119442  S20       523             1.0000000000
      1948       179  PNM       C11            -0.7227241455        5.9272081754       -5.7470518975  S20       523             1.0000000000
      1949       179  PNM       O12            -1.3444015391        4.8681489753       -5.5331872570  S20       523             1.0000000000
      1950       179  PNM       O13             0.5101765950        5.9561889722       -6.2722523544  S20       523             1.0000000000
      1951       179  PNM       N14            -2.8724822974        9.9373335964       -3.1154620278  S20       523             1.0000000000
      1952       179  PNM       C15            -3.3956764062       11.0685943260       -3.6308822567  S20       523             1.0000000000
      1953       179  PNM       O16            -4.4799524512       11.0388313980       -4.2900453452  S20       523             1.0000000000
      1954       179  PNM       C17            -2.6405328231       12.3530825355       -3.4054839509  S20       523             1.0000000000
      1955       179  PNM       C18            -1.6380900368       12.5920255154       -4.5048771892  S20       523             1.0000000000
      1956       179  PNM       C19            -0.3319790195       12.9956282429       -4.1946034124  S20       523             1.0000000000
      1957       179  PNM       C20             0.5920530854       13.2319962675       -5.2144017846  S20       523             1.0000000000
      1958       179  PNM       C21             0.2282975873       13.0402024009       -6.5484466830  S20       523             1.0000000000
      1959       179  PNM       C22            -1.0726938441       12.6384479455       -6.8607579672  S20       523             1.0000000000
      1960       179  PNM       C23            -2.0111667487       12.4340928582       -5.8482966954  S20       523             1.0000000000
      1961       179  PNM       H24            -0.5458644295        7.8476534256       -4.8215672579  S20       523             1.0000000000
      1962       179  PNM       H25            -0.6852301084        9.2465712879       -8.2081632386  S20       523             1.0000000000
      1963       179  PNM       H26             0.3549337203        8.0597176927       -7.3918733268  S20       523             1.0000000000
      1964       179  PNM       H27            -0.0798140593        9.5757265090       -6.5775241595  S20       523             1.0000000000
      1965       179  PNM       H28            -2.6068965473        7.8008992681       -8.5990326352  S20       523             1.0000000000
      1966       179  PNM       H29            -3.2118184378        6.7165241665       -7.3321091292  S20       523             1.0000000000
      1967       179  PNM       H30            -1.6106052769        6.4366896638       -8.0485555614  S20       523             1.0000000000
      1968       179  PNM       H31            -4.5724466365        7.7784236991       -5.1379799017  S20       523             1.0000000000
      1969       179  PNM       H32            -4.4552288163        8.5599853269       -2.7560669941  S20       523             1.0000000000
      1970       179  PNM       H33            -2.1287047919       12.3338323023       -2.4285944916  S20       523             1.0000000000
      1971       179  PNM       H34            -3.3652245806       13.1855553353       -3.3819700288  S20       523             1.0000000000
      1972       179  PNM       H35            -0.0402561938       13.1374488660       -3.1479024417  S20       523             1.0000000000
      1973       179  PNM       H36             1.6099231870       13.5571135781       -4.9648948295  S20       523             1.0000000000
      1974       179  PNM       H37             0.9577721222       13.2156136427       -7.3483314935  S20       523             1.0000000000
      1975       179  PNM       H38            -1.3613967037       12.4848108156       -7.9073365498  S20       523             1.0000000000
      1976       179  PNM       H39            -3.0427245462       12.1587027388       -6.1003636875  S20       523             1.0000000000
      1977       179  PNM       H40            -1.9814143421        9.9561578239       -2.5827676334  S20       523             1.0000000000
      1978       180  TIP3      OH2            -4.4340480004        7.8138654511       -0.3616979791  S20       290             1.0000000000
      1979       180  TIP3      H1             -5.9553572566        7.6238479906       -0.2325754958  S20       290             1.0000000000
      1980       180  TIP3      H2             -3.8882151307        8.4815666970        0.1491692089  S20       290             1.0000000000
      1981       181  SER       CB             -2.8687531290        4.9838251556       -2.1226299002  S21       70              1.0000000000
      1982       181  SER       HB1            -3.3630468353        4.1103004650       -2.5930238428  S21       70              1.0000000000
      1983       181  SER       HB2            -1.8796470746        5.1268471076       -2.5841915431  S21       70              1.0000000000
      1984       181  SER       OG             -3.6939999548        6.1435835307       -2.3527414596  S21       70              1.0000000000
      1985       181  SER       HG1            -3.9053395158        7.2382344472       -0.9718423265  S21       70              1.0000000000
      1986       181  SER       QQH1           -2.7484653584        4.7955535537       -1.0331167863  S21       70              1.0000000000
      1987       182  LYS       CD             -6.2823291739        3.3753442445       -2.0121837279  S21       73              1.0000000000
      1988       182  LYS       HD1            -6.9345421695        2.8827637739       -2.7376558648  S21       73              1.0000000000
      1989       182  LYS       HD2            -5.2503014822        3.2761109826       -2.3725325896  S21       73              1.0000000000
      1990       182  LYS       QQH2           -6.3805752305        2.8605633165       -1.0475497804  S21       73              1.0000000000
      1991       182  LYS       CE             -6.6546580676        4.8416386129       -1.9005817099  S21       73              1.0000000000
      1992       182  LYS       HE1            -6.3106692882        5.2683079581       -0.9394354071  S21       73              1.0000000000
      1993       182  LYS       HE2            -7.7558376967        4.9600722058       -1.9319059674  S21       73              1.0000000000
      1994       182  LYS       NZ             -6.0498484498        5.6220937690       -2.9702705596  S21       73              1.0000000000
      1995       182  LYS       HZ1            -6.1529301021        5.1886863911       -3.9059292968  S21       73              1.0000000000
      1996       182  LYS       HZ2            -4.8556164693        5.8347611515       -2.7248436680  S21       73              1.0000000000
      1997       182  LYS       HZ3            -6.4817068927        6.5712425444       -3.0221634535  S21       73              1.0000000000
      1998       183  SER       CB             -4.4105815566        4.3368903059       -6.3326783222  S21       130             1.0000000000
      1999       183  SER       HB1            -4.4109325205        5.2654336707       -6.9179064045  S21       130             1.0000000000
      2000       183  SER       HB2            -3.6552920294        3.6525705229       -6.7563757728  S21       130             1.0000000000
      2001       183  SER       OG             -4.0567826156        4.6165647734       -4.9468997957  S21       130             1.0000000000
      2002       183  SER       HG1            -3.3807562630        5.3567890168       -4.9414678088  S21       130             1.0000000000
      2003       183  SER       QQH3           -5.4003452930        3.8574067127       -6.3642706625  S21       130             1.0000000000
      2004       184  GLU       CB             -9.8996222789        9.5111914882        0.6457660342  S21       166             1.0000000000
      2005       184  GLU       HB1            -9.5520643452       10.1393694659       -0.1856897512  S21       166             1.0000000000
      2006       184  GLU       HB2           -10.9473395029        9.2663244931        0.4601019665  S21       166             1.0000000000
      2007       184  GLU       QQH4           -9.8121827645       10.0402052209        1.6004475428  S21       166             1.0000000000
      2008       184  GLU       CG             -9.0760251951        8.2393154051        0.6455632932  S21       166             1.0000000000
      2009       184  GLU       HG1            -9.4809444579        7.5319206252       -0.0961240093  S21       166             1.0000000000
      2010       184  GLU       HG2            -9.1426847436        7.7202303076        1.6173516056  S21       166             1.0000000000
      2011       184  GLU       CD             -7.6301073927        8.4849893732        0.3214593674  S21       166             1.0000000000
      2012       184  GLU       OE1            -7.0689156134        9.5790345709        0.3995552057  S21       166             1.0000000000
      2013       184  GLU       OE2            -6.9555018406        7.3889424217       -0.0828773638  S21       166             1.0000000000
      2014       185  ASN       CB             -2.6437649333       12.0964903166        1.3007850465  S21       170             1.0000000000
      2015       185  ASN       HB1            -1.6824466298       12.0461899960        0.7758633611  S21       170             1.0000000000
      2016       185  ASN       HB2            -3.1220585065       13.0518702744        1.0633084494  S21       170             1.0000000000
      2017       185  ASN       QQH5           -2.4843981205       12.0214342815        2.3825171085  S21       170             1.0000000000
      2018       185  ASN       CG             -3.5075639312       10.9465179546        0.8426523897  S21       170             1.0000000000
      2019       185  ASN       OD1            -3.1478653240        9.7560395899        1.0033438314  S21       170             1.0000000000
      2020       185  ASN       ND2            -4.6881490988       11.2487978595        0.2533757445  S21       170             1.0000000000
      2021       185  ASN       HD21           -5.3417788342       10.4893865266       -0.0047388374  S21       170             1.0000000000
      2022       185  ASN       HD22           -4.9119963861       12.2137549297       -0.0277501959  S21       170             1.0000000000
      2023       186  LYS       CE             -3.2006150341        1.4564697387       -4.2617972494  S21       234             1.0000000000
      2024       186  LYS       HE1            -3.6505978273        1.6908010075       -3.2885923538  S21       234             1.0000000000
      2025       186  LYS       HE2            -3.9928294318        1.4185686171       -5.0211431018  S21       234             1.0000000000
      2026       186  LYS       NZ             -2.2669627199        2.5138507715       -4.6368651506  S21       234             1.0000000000
      2027       186  LYS       HZ1            -1.7716099741        2.2789342109       -5.5344035145  S21       234             1.0000000000
      2028       186  LYS       HZ2            -1.5201846521        2.6845987277       -3.9279488549  S21       234             1.0000000000
      2029       186  LYS       HZ3            -2.7800394545        3.4341710283       -4.7754687362  S21       234             1.0000000000
      2030       186  LYS       QQH6           -2.6693830098        0.4976414074       -4.1993461673  S21       234             1.0000000000
      2031       187  SER       CB              2.3966530881        3.0623000793       -5.6648635250  S21       235             1.0000000000
      2032       187  SER       HB1             3.0665846689        2.3411953058       -6.1602500581  S21       235             1.0000000000
      2033       187  SER       HB2             2.9831306234        3.9723945799       -5.4396923799  S21       235             1.0000000000
      2034       187  SER       OG              1.3192282725        3.3546241598       -6.5640281729  S21       235             1.0000000000
      2035       187  SER       HG1             0.8951108446        4.2204614206       -6.3086856980  S21       235             1.0000000000
      2036       187  SER       QQH7            2.0232548235        2.6273247832       -4.7100399830  S21       235             1.0000000000
      2037       188  PNM       S1             -2.9080633764        9.3659623662       -6.0528903942  S21       523             1.0000000000
      2038       188  PNM       C2             -1.6740640137        8.0881020981       -6.6664938792  S21       523             1.0000000000
      2039       188  PNM       C3             -1.3215279919        7.2704439973       -5.3950367714  S21       523             1.0000000000
      2040       188  PNM       N4             -2.5425739071        7.1498879395       -4.5702857121  S21       523             1.0000000000
      2041       188  PNM       C5             -3.6011254897        8.2068702576       -4.8484090568  S21       523             1.0000000000
      2042       188  PNM       C6             -3.5079978581        8.6446805337       -3.3322090011  S21       523             1.0000000000
      2043       188  PNM       C7             -2.4395061681        7.5492085391       -3.1931403647  S21       523             1.0000000000
      2044       188  PNM       O8             -1.4564765699        7.4528292409       -2.4338119005  S21       523             1.0000000000
      2045       188  PNM       C9             -2.3116340014        7.2042090257       -7.7262923864  S21       523             1.0000000000
      2046       188  PNM       C10            -0.4496579954        8.7811645040       -7.2347245987  S21       523             1.0000000000
      2047       188  PNM       C11            -0.7222792032        5.9211927534       -5.7458172038  S21       523             1.0000000000
      2048       188  PNM       O12            -1.3387783798        4.8582560257       -5.5333165390  S21       523             1.0000000000
      2049       188  PNM       O13             0.5103845796        5.9557265156       -6.2710835233  S21       523             1.0000000000
      2050       188  PNM       N14            -2.8685816936        9.9223462138       -3.1216619040  S21       523             1.0000000000
      2051       188  PNM       C15            -3.3927158069       11.0568602033       -3.6277716563  S21       523             1.0000000000
      2052       188  PNM       O16            -4.4821946243       11.0321296638       -4.2791306056  S21       523             1.0000000000
      2053       188  PNM       C17            -2.6352292540       12.3394910503       -3.4006507972  S21       523             1.0000000000
      2054       188  PNM       C18            -1.6361696419       12.5831351458       -4.5019925042  S21       523             1.0000000000
      2055       188  PNM       C19            -0.3312461855       12.9920744777       -4.1936477476  S21       523             1.0000000000
      2056       188  PNM       C20             0.5901807407       13.2329711502       -5.2147099751  S21       523             1.0000000000
      2057       188  PNM       C21             0.2249037438       13.0410129166       -6.5483283832  S21       523             1.0000000000
      2058       188  PNM       C22            -1.0751509644       12.6347734497       -6.8588048070  S21       523             1.0000000000
      2059       188  PNM       C23            -2.0110189747       12.4254333723       -5.8449232710  S21       523             1.0000000000
      2060       188  PNM       H24            -0.5565129092        7.8397787338       -4.8149691423  S21       523             1.0000000000
      2061       188  PNM       H25            -0.6809405151        9.2383263812       -8.2030081930  S21       523             1.0000000000
      2062       188  PNM       H26             0.3576215906        8.0545824084       -7.3801414321  S21       523             1.0000000000
      2063       188  PNM       H27            -0.0851075061        9.5703760733       -6.5696165905  S21       523             1.0000000000
      2064       188  PNM       H28            -2.5982702357        7.7944792059       -8.6033798769  S21       523             1.0000000000
      2065       188  PNM       H29            -3.2097460691        6.7083127515       -7.3414461462  S21       523             1.0000000000
      2066       188  PNM       H30            -1.6050012226        6.4293746992       -8.0499072929  S21       523             1.0000000000
      2067       188  PNM       H31            -4.5792138434        7.7701666778       -5.1408275092  S21       523             1.0000000000
      2068       188  PNM       H32            -4.4612498916        8.5579490076       -2.7620417966  S21       523             1.0000000000
      2069       188  PNM       H33            -2.1201508282       12.3159644396       -2.4255792887  S21       523             1.0000000000
      2070       188  PNM       H34            -3.3592760709       13.1724165638       -3.3710745214  S21       523             1.0000000000
      2071       188  PNM       H35            -0.0383764767       13.1340709818       -3.1472970721  S21       523             1.0000000000
      2072       188  PNM       H36             1.6072607774       13.5616923711       -4.9665401591  S21       523             1.0000000000
      2073       188  PNM       H37             0.9525063119       13.2196560074       -7.3492404548  S21       523             1.0000000000
      2074       188  PNM       H38            -1.3651138378       12.4813839678       -7.9051010838  S21       523             1.0000000000
      2075       188  PNM       H39            -3.0418517551       12.1461025800       -6.0955437269  S21       523             1.0000000000
      2076       188  PNM       H40            -1.9753958719        9.9355326574       -2.5922631875  S21       523             1.0000000000
      2077       189  TIP3      OH2            -4.4302959598        7.8157424672       -0.3552225082  S21       290             1.0000000000
      2078       189  TIP3      H1             -5.9586273765        7.6244397418       -0.2216904406  S21       290             1.0000000000
      2079       189  TIP3      H2             -3.8878155456        8.4866336758        0.1555866433  S21       290             1.0000000000
      2080       190  SER       CB             -2.8560055092        4.9890772310       -2.1270454175  S22       70              1.0000000000
      2081       190  SER       HB1            -3.3517265549        4.1161647105       -2.5976964915  S22       70              1.0000000000
      2082       190  SER       HB2            -1.8656670208        5.1291252645       -2.5857604259  S22       70              1.0000000000
      2083       190  SER       OG             -3.6804989825        6.1502630336       -2.3606982356  S22       70              1.0000000000
      2084       190  SER       HG1            -3.8966203399        7.2496554335       -0.9687728503  S22       70              1.0000000000
      2085       190  SER       QQH1           -2.7401867076        4.8035748880       -1.0370905132  S22       70              1.0000000000
      2086       191  LYS       CD             -6.2735482243        3.3759321310       -2.0182170170  S22       73              1.0000000000
      2087       191  LYS       HD1            -6.9355013503        2.8891900684       -2.7389638120  S22       73              1.0000000000
      2088       191  LYS       HD2            -5.2446884821        3.2666522876       -2.3847967566  S22       73              1.0000000000
      2089       191  LYS       QQH2           -6.3705302631        2.8637603396       -1.0522881125  S22       73              1.0000000000
      2090       191  LYS       CE             -6.6311990760        4.8456505016       -1.9050185755  S22       73              1.0000000000
      2091       191  LYS       HE1            -6.2640700052        5.2732951113       -0.9531017554  S22       73              1.0000000000
      2092       191  LYS       HE2            -7.7311590028        4.9746114109       -1.9161772663  S22       73              1.0000000000
      2093       191  LYS       NZ             -6.0407461200        5.6202389309       -2.9884214174  S22       73              1.0000000000
      2094       191  LYS       HZ1            -6.1518968914        5.1817022919       -3.9209562519  S22       73              1.0000000000
      2095       191  LYS       HZ2            -4.8647599412        5.8323079086       -2.7556882204  S22       73              1.0000000000
      2096       191  LYS       HZ3            -6.4752642478        6.5686752257       -3.0398796825  S22       73              1.0000000000
      2097       192  SER       CB             -4.4132345431        4.3388039691       -6.3293435927  S22       130             1.0000000000
      2098       192  SER       HB1            -4.4118219227        5.2687896402       -6.9123256068  S22       130             1.0000000000
      2099       192  SER       HB2            -3.6559028301        3.6560432374       -6.7516860620  S22       130             1.0000000000
      2100       192  SER       OG             -4.0652420146        4.6151613195       -4.9415250267  S22       130             1.0000000000
      2101       192  SER       HG1            -3.3793041078        5.3457586796       -4.9368913115  S22       130             1.0000000000
      2102       192  SER       QQH3           -5.4026197987        3.8588631055       -6.3660431897  S22       130             1.0000000000
      2103       193  GLU       CB             -9.9026057968        9.5150837616        0.6462429141  S22       166             1.0000000000
      2104       193  GLU       HB1            -9.5541790426       10.1429542972       -0.1850552336  S22       166             1.0000000000
      2105       193  GLU       HB2           -10.9502334255        9.2706664839        0.4598567385  S22       166             1.0000000000
      2106       193  GLU       QQH4           -9.8156411705       10.0441553020        1.6008802431  S22       166             1.0000000000
      2107       193  GLU       CG             -9.0798661280        8.2426688551        0.6469700478  S22       166             1.0000000000
      2108       193  GLU       HG1            -9.4833258652        7.5362942878       -0.0965579956  S22       166             1.0000000000
      2109       193  GLU       HG2            -9.1492895485        7.7226715670        1.6180615449  S22       166             1.0000000000
      2110       193  GLU       CD             -7.6329595336        8.4875098608        0.3266721037  S22       166             1.0000000000
      2111       193  GLU       OE1            -7.0714761716        9.5809167577        0.4027886858  S22       166             1.0000000000
      2112       193  GLU       OE2            -6.9568410653        7.3892351587       -0.0733690555  S22       166             1.0000000000
      2113       194  ASN       CB             -2.6433075811       12.1006507236        1.3007644691  S22       170             1.0000000000
      2114       194  ASN       HB1            -1.6821819618       12.0508501679        0.7755134393  S22       170             1.0000000000
      2115       194  ASN       HB2            -3.1215783340       13.0562367990        1.0643819517  S22       170             1.0000000000
      2116       194  ASN       QQH5           -2.4834971774       12.0243188260        2.3822883766  S22       170             1.0000000000
      2117       194  ASN       CG             -3.5067873481       10.9511217684        0.8416817044  S22       170             1.0000000000
      2118       194  ASN       OD1            -3.1500072807        9.7607037226        1.0083718227  S22       170             1.0000000000
      2119       194  ASN       ND2            -4.6841739659       11.2534949257        0.2458520992  S22       170             1.0000000000
      2120       194  ASN       HD21           -5.3362369075       10.4940467442       -0.0148731430  S22       170             1.0000000000
      2121       194  ASN       HD22           -4.9045803208       12.2177214907       -0.0411846185  S22       170             1.0000000000
      2122       195  LYS       CE             -3.1998652683        1.4605765631       -4.2636768355  S22       234             1.0000000000
      2123       195  LYS       HE1            -3.6495548895        1.6947188856       -3.2902505583  S22       234             1.0000000000
      2124       195  LYS       HE2            -3.9923483178        1.4230983926       -5.0227621299  S22       234             1.0000000000
      2125       195  LYS       NZ             -2.2660367969        2.5176830322       -4.6386556111  S22       234             1.0000000000
      2126       195  LYS       HZ1            -1.7709414280        2.2833020055       -5.5365632805  S22       234             1.0000000000
      2127       195  LYS       HZ2            -1.5186218264        2.6880086500       -3.9302290685  S22       234             1.0000000000
      2128       195  LYS       HZ3            -2.7786232810        3.4375627411       -4.7764813126  S22       234             1.0000000000
      2129       195  LYS       QQH6           -2.6689650114        0.5015737040       -4.2015530677  S22       234             1.0000000000
      2130       196  SER       CB              2.3972426589        3.0629492209       -5.6651116623  S22       235             1.0000000000
      2131       196  SER       HB1             3.0674630550        2.3421394818       -6.1605722605  S22       235             1.0000000000
      2132       196  SER       HB2             2.9834252718        3.9731229855       -5.4395959020  S22       235             1.0000000000
      2133       196  SER       OG              1.3199267995        3.3551898768       -6.5644602105  S22       235             1.0000000000
      2134       196  SER       HG1             0.8950154074        4.2205207030       -6.3084182353  S22       235             1.0000000000
      2135       196  SER       QQH7            2.0237240119        2.6276077222       -4.7105008729  S22       235             1.0000000000
      2136       197  PNM       S1             -2.9125820216        9.3546937994       -6.0556534841  S22       523             1.0000000000
      2137       197  PNM       C2             -1.6754282941        8.0795128423       -6.6652106781  S22       523             1.0000000000
      2138       197  PNM       C3             -1.3283135689        7.2612017459       -5.3924127126  S22       523             1.0000000000
      2139       197  PNM       N4             -2.5532958060        7.1332825417       -4.5746646850  S22       523             1.0000000000
      2140       197  PNM       C5             -3.6056440590        8.1956533859       -4.8510427683  S22       523             1.0000000000
      2141       197  PNM       C6             -3.5125384578        8.6339088230       -3.3368060438  S22       523             1.0000000000
      2142       197  PNM       C7             -2.4545523378        7.5285501492       -3.1899927355  S22       523             1.0000000000
      2143       197  PNM       O8             -1.4587050900        7.4507949268       -2.4396274814  S22       523             1.0000000000
      2144       197  PNM       C9             -2.3075990622        7.1973394612       -7.7298656995  S22       523             1.0000000000
      2145       197  PNM       C10            -0.4493918763        8.7745516621       -7.2277073279  S22       523             1.0000000000
      2146       197  PNM       C11            -0.7218472991        5.9159206943       -5.7442185847  S22       523             1.0000000000
      2147       197  PNM       O12            -1.3326718328        4.8485716558       -5.5334563924  S22       523             1.0000000000
      2148       197  PNM       O13             0.5105192709        5.9559356064       -6.2700564157  S22       523             1.0000000000
      2149       197  PNM       N14            -2.8641364418        9.9068981816       -3.1279149934  S22       523             1.0000000000
      2150       197  PNM       C15            -3.3889664594       11.0446283214       -3.6246299018  S22       523             1.0000000000
      2151       197  PNM       O16            -4.4839370534       11.0254468525       -4.2681917775  S22       523             1.0000000000
      2152       197  PNM       C17            -2.6297647006       12.3258989472       -3.3960272913  S22       523             1.0000000000
      2153       197  PNM       C18            -1.6342488738       12.5747459020       -4.4992902408  S22       523             1.0000000000
      2154       197  PNM       C19            -0.3304966308       12.9887904813       -4.1927716747  S22       523             1.0000000000
      2155       197  PNM       C20             0.5884736140       13.2339755378       -5.2149944090  S22       523             1.0000000000
      2156       197  PNM       C21             0.2217683578       13.0419034437       -6.5482134762  S22       523             1.0000000000
      2157       197  PNM       C22            -1.0774204060       12.6315201755       -6.8569757479  S22       523             1.0000000000
      2158       197  PNM       C23            -2.0108066626       12.4174400022       -5.8417725442  S22       523             1.0000000000
      2159       197  PNM       H24            -0.5687761844        7.8323114723       -4.8067078155  S22       523             1.0000000000
      2160       197  PNM       H25            -0.6766811670        9.2304667479       -8.1975371117  S22       523             1.0000000000
      2161       197  PNM       H26             0.3601999486        8.0496204956       -7.3684283716  S22       523             1.0000000000
      2162       197  PNM       H27            -0.0900561581        9.5651905983       -6.5615891681  S22       523             1.0000000000
      2163       197  PNM       H28            -2.5896392925        7.7892110246       -8.6073758614  S22       523             1.0000000000
      2164       197  PNM       H29            -3.2078766782        6.7010015770       -7.3507794147  S22       523             1.0000000000
      2165       197  PNM       H30            -1.5996068094        6.4229052999       -8.0513453430  S22       523             1.0000000000
      2166       197  PNM       H31            -4.5860315139        7.7638223550       -5.1434250573  S22       523             1.0000000000
      2167       197  PNM       H32            -4.4687083741        8.5585783115       -2.7700533582  S22       523             1.0000000000
      2168       197  PNM       H33            -2.1114228189       12.2986674661       -2.4228211321  S22       523             1.0000000000
      2169       197  PNM       H34            -3.3536081837       13.1588289373       -3.3605114724  S22       523             1.0000000000
      2170       197  PNM       H35            -0.0364687412       13.1307265524       -3.1467338158  S22       523             1.0000000000
      2171       197  PNM       H36             1.6048168599       13.5660242941       -4.9680730337  S22       523             1.0000000000
      2172       197  PNM       H37             0.9476041625       13.2235458373       -7.3500776379  S22       523             1.0000000000
      2173       197  PNM       H38            -1.3685350050       12.4783270096       -7.9030095355  S22       523             1.0000000000
      2174       197  PNM       H39            -3.0408476928       12.1340717478       -6.0910253855  S22       523             1.0000000000
      2175       197  PNM       H40            -1.9683939249        9.9136451948       -2.6024938626  S22       523             1.0000000000
      2176       198  TIP3      OH2            -4.4271143556        7.8171672161       -0.3483545627  S22       290             1.0000000000
      2177       198  TIP3      H1             -5.9605808158        7.6250506081       -0.2114884371  S22       290             1.0000000000
      2178       198  TIP3      H2             -3.8888635028        8.4920838369        0.1618828346  S22       290             1.0000000000
      2179       199  SER       CB             -2.8419707081        4.9961401110       -2.1316645575  S23       70              1.0000000000
      2180       199  SER       HB1            -3.3432537480        4.1257754151       -2.6021187357  S23       70              1.0000000000
      2181       199  SER       HB2            -1.8499475247        5.1291115184       -2.5869879158  S23       70              1.0000000000
      2182       199  SER       OG             -3.6599933370        6.1634572743       -2.3712597007  S23       70              1.0000000000
      2183       199  SER       HG1            -3.8858884565        7.2638760418       -0.9658727984  S23       70              1.0000000000
      2184       199  SER       QQH1           -2.7327722274        4.8142783005       -1.0409845251  S23       70              1.0000000000
      2185       200  LYS       CD             -6.2659484577        3.3767681266       -2.0236302318  S23       73              1.0000000000
      2186       200  LYS       HD1            -6.9368640223        2.8954618746       -2.7399372292  S23       73              1.0000000000
      2187       200  LYS       HD2            -5.2400302760        3.2584580901       -2.3957506693  S23       73              1.0000000000
      2188       200  LYS       QQH2           -6.3618434977        2.8674442042       -1.0564720569  S23       73              1.0000000000
      2189       200  LYS       CE             -6.6100223799        4.8494865770       -1.9089029601  S23       73              1.0000000000
      2190       200  LYS       HE1            -6.2200907184        5.2793095786       -0.9675289144  S23       73              1.0000000000
      2191       200  LYS       HE2            -7.7080689011        4.9889429273       -1.9008599888  S23       73              1.0000000000
      2192       200  LYS       NZ             -6.0359210383        5.6190584771       -3.0065039287  S23       73              1.0000000000
      2193       200  LYS       HZ1            -6.1594297875        5.1780150442       -3.9367602379  S23       73              1.0000000000
      2194       200  LYS       HZ2            -4.8904330280        5.8248753689       -2.7979318428  S23       73              1.0000000000
      2195       200  LYS       HZ3            -6.4709739154        6.5682683544       -3.0545191270  S23       73              1.0000000000
      2196       201  SER       CB             -4.4153468369        4.3413533230       -6.3255847460  S23       130             1.0000000000
      2197       201  SER       HB1            -4.4124765261        5.2724801736       -6.9066837443  S23       130             1.0000000000
      2198       201  SER       HB2            -3.6560226085        3.6599890150       -6.7462418934  S23       130             1.0000000000
      2199       201  SER       OG             -4.0727290721        4.6155665090       -4.9357829214  S23       130             1.0000000000
      2200       201  SER       HG1            -3.3761179196        5.3361780819       -4.9333985918  S23       130             1.0000000000
      2201       201  SER       QQH3           -5.4044348984        3.8608440978       -6.3664467072  S23       130             1.0000000000
      2202       202  GLU       CB             -9.9049705718        9.5182001046        0.6466294874  S23       166             1.0000000000
      2203       202  GLU       HB1            -9.5558360613       10.1458589833       -0.1845120969  S23       166             1.0000000000
      2204       202  GLU       HB2           -10.9525240802        9.2742073148        0.4596245301  S23       166             1.0000000000
      2205       202  GLU       QQH4           -9.8184839475       10.0472485610        1.6012688069  S23       166             1.0000000000
      2206       202  GLU       CG             -9.0829643221        8.2452802484        0.6481177766  S23       166             1.0000000000
      2207       202  GLU       HG1            -9.4853566892        7.5396523252       -0.0967969735  S23       166             1.0000000000
      2208       202  GLU       HG2            -9.1546716121        7.7246595569        1.6187018318  S23       166             1.0000000000
      2209       202  GLU       CD             -7.6353095599        8.4896144323        0.3308470432  S23       166             1.0000000000
      2210       202  GLU       OE1            -7.0735135978        9.5820709045        0.4053907891  S23       166             1.0000000000
      2211       202  GLU       OE2            -6.9575672302        7.3891827445       -0.0664590018  S23       166             1.0000000000
      2212       203  ASN       CB             -2.6428783860       12.1040176738        1.3007467066  S23       170             1.0000000000
      2213       203  ASN       HB1            -1.6819336317       12.0544038813        0.7751953198  S23       170             1.0000000000
      2214       203  ASN       HB2            -3.1210444717       13.0598244549        1.0651823390  S23       170             1.0000000000
      2215       203  ASN       QQH5           -2.4826797613       12.0266583446        2.3821119874  S23       170             1.0000000000
      2216       203  ASN       CG             -3.5062395247       10.9550156546        0.8408896898  S23       170             1.0000000000
      2217       203  ASN       OD1            -3.1525417321        9.7645515734        1.0128260802  S23       170             1.0000000000
      2218       203  ASN       ND2            -4.6808977401       11.2577449768        0.2396110627  S23       170             1.0000000000
      2219       203  ASN       HD21           -5.3310482745       10.4983006348       -0.0244398704  S23       170             1.0000000000
      2220       203  ASN       HD22           -4.8978890085       12.2212236559       -0.0530756928  S23       170             1.0000000000
      2221       204  LYS       CE             -3.1993673657        1.4645168172       -4.2654063644  S23       234             1.0000000000
      2222       204  LYS       HE1            -3.6487211556        1.6981899817       -3.2916585003  S23       234             1.0000000000
      2223       204  LYS       HE2            -3.9922358730        1.4270629933       -5.0241103637  S23       234             1.0000000000
      2224       204  LYS       NZ             -2.2658462601        2.5218071654       -4.6404013713  S23       234             1.0000000000
      2225       204  LYS       HZ1            -1.7710657740        2.2882392843       -5.5388071060  S23       234             1.0000000000
      2226       204  LYS       HZ2            -1.5174880768        2.6917605614       -3.9327447995  S23       234             1.0000000000
      2227       204  LYS       HZ3            -2.7776210460        3.4414241437       -4.7771732903  S23       234             1.0000000000
      2228       204  LYS       QQH6           -2.6683148859        0.5056168186       -4.2037005593  S23       234             1.0000000000
      2229       205  SER       CB              2.3976170284        3.0636268511       -5.6653143790  S23       235             1.0000000000
      2230       205  SER       HB1             3.0680498240        2.3430193400       -6.1608650545  S23       235             1.0000000000
      2231       205  SER       HB2             2.9836191856        3.9737910750       -5.4394844197  S23       235             1.0000000000
      2232       205  SER       OG              1.3203839433        3.3559246476       -6.5647847143  S23       235             1.0000000000
      2233       205  SER       HG1             0.8949370647        4.2210606035       -6.3081773678  S23       235             1.0000000000
      2234       205  SER       QQH7            2.0240046316        2.6279325510       -4.7108825816  S23       235             1.0000000000
      2235       206  PNM       S1             -2.9164217273        9.3448037444       -6.0579584420  S23       523             1.0000000000
      2236       206  PNM       C2             -1.6767331258        8.0719117579       -6.6636388757  S23       523             1.0000000000
      2237       206  PNM       C3             -1.3357625711        7.2526169438       -5.3891573763  S23       523             1.0000000000
      2238       206  PNM       N4             -2.5656760599        7.1154127626       -4.5797771726  S23       523             1.0000000000
      2239       206  PNM       C5             -3.6090150948        8.1852840623       -4.8528941255  S23       523             1.0000000000
      2240       206  PNM       C6             -3.5167713706        8.6234832743       -3.3412130436  S23       523             1.0000000000
      2241       206  PNM       C7             -2.4752672832        7.5018429249       -3.1820234740  S23       523             1.0000000000
      2242       206  PNM       O8             -1.4611937174        7.4491500650       -2.4440168645  S23       523             1.0000000000
      2243       206  PNM       C9             -2.3039795036        7.1918061015       -7.7332402443  S23       523             1.0000000000
      2244       206  PNM       C10            -0.4490971073        8.7686373487       -7.2210107539  S23       523             1.0000000000
      2245       206  PNM       C11            -0.7214350906        5.9117432777       -5.7424140231  S23       523             1.0000000000
      2246       206  PNM       O12            -1.3261780314        4.8394816101       -5.5336515019  S23       523             1.0000000000
      2247       206  PNM       O13             0.5107036304        5.9568120669       -6.2693248003  S23       523             1.0000000000
      2248       206  PNM       N14            -2.8594666084        9.8918860943       -3.1338733972  S23       523             1.0000000000
      2249       206  PNM       C15            -3.3846966802       11.0325527185       -3.6216973263  S23       523             1.0000000000
      2250       206  PNM       O16            -4.4851624581       11.0192387832       -4.2580051416  S23       523             1.0000000000
      2251       206  PNM       C17            -2.6245847552       12.3132043270       -3.3919449371  S23       523             1.0000000000
      2252       206  PNM       C18            -1.6324998723       12.5674020532       -4.4969420633  S23       523             1.0000000000
      2253       206  PNM       C19            -0.3298114812       12.9859841298       -4.1920336641  S23       523             1.0000000000
      2254       206  PNM       C20             0.5870242791       13.2349298427       -5.2152322448  S23       523             1.0000000000
      2255       206  PNM       C21             0.2190912162       13.0427964326       -6.5481087379  S23       523             1.0000000000
      2256       206  PNM       C22            -1.0793587362       12.6288742407       -6.8553897654  S23       523             1.0000000000
      2257       206  PNM       C23            -2.0105611163       12.4106149665       -5.8390520349  S23       523             1.0000000000
      2258       206  PNM       H24            -0.5826237160        7.8256072510       -4.7969383599  S23       523             1.0000000000
      2259       206  PNM       H25            -0.6727222917        9.2236061357       -8.1922145139  S23       523             1.0000000000
      2260       206  PNM       H26             0.3625113298        8.0451706205       -7.3576553578  S23       523             1.0000000000
      2261       206  PNM       H27            -0.0943479999        9.5605300268       -6.5540412635  S23       523             1.0000000000
      2262       206  PNM       H28            -2.5816821487        7.7854601705       -8.6109824473  S23       523             1.0000000000
      2263       206  PNM       H29            -3.2063495344        6.6951048604       -7.3596873769  S23       523             1.0000000000
      2264       206  PNM       H30            -1.5948447576        6.4177395820       -8.0530026600  S23       523             1.0000000000
      2265       206  PNM       H31            -4.5926293749        7.7601399953       -5.1455327864  S23       523             1.0000000000
      2266       206  PNM       H32            -4.4771728744        8.5620799948       -2.7800436442  S23       523             1.0000000000
      2267       206  PNM       H33            -2.1032365969       12.2832615269       -2.4204593378  S23       523             1.0000000000
      2268       206  PNM       H34            -3.3487818586       13.1456781025       -3.3511425119  S23       523             1.0000000000
      2269       206  PNM       H35            -0.0346910237       13.1276464387       -3.1462641651  S23       523             1.0000000000
      2270       206  PNM       H36             1.6027555415       13.5697773827       -4.9693884367  S23       523             1.0000000000
      2271       206  PNM       H37             0.9434177563       13.2269668966       -7.3507987677  S23       523             1.0000000000
      2272       206  PNM       H38            -1.3714291405       12.4757819314       -7.9012029243  S23       523             1.0000000000
      2273       206  PNM       H39            -3.0397993341       12.1233754244       -6.0870951904  S23       523             1.0000000000
      2274       206  PNM       H40            -1.9607786706        9.8914570093       -2.6130646291  S23       523             1.0000000000
      2275       207  TIP3      OH2            -4.4244944103        7.8185025669       -0.3413514002  S23       290             1.0000000000
      2276       207  TIP3      H1             -5.9610306585        7.6264207815       -0.2022230291  S23       290             1.0000000000
      2277       207  TIP3      H2             -3.8911435142        8.4984913449        0.1684075442  S23       290             1.0000000000
      2278       208  SER       CB             -2.8280230493        5.0042259660       -2.1361285386  S24       70              1.0000000000
      2279       208  SER       HB1            -3.3390725115        4.1388539298       -2.6059994359  S24       70              1.0000000000
      2280       208  SER       HB2            -1.8344788028        5.1269046860       -2.5880504263  S24       70              1.0000000000
      2281       208  SER       OG             -3.6329861226        6.1827518378       -2.3831723625  S24       70              1.0000000000
      2282       208  SER       HG1            -3.8727910557        7.2800659895       -0.9614506745  S24       70              1.0000000000
      2283       208  SER       QQH1           -2.7268015634        4.8270620957       -1.0446871952  S24       70              1.0000000000
      2284       209  LYS       CD             -6.2598983150        3.3775696544       -2.0281338436  S24       73              1.0000000000
      2285       209  LYS       HD1            -6.9385220944        2.9009568267       -2.7404949572  S24       73              1.0000000000
      2286       209  LYS       HD2            -5.2366115215        3.2512966119       -2.4050363361  S24       73              1.0000000000
      2287       209  LYS       QQH2           -6.3547437138        2.8710531676       -1.0598535363  S24       73              1.0000000000
      2288       209  LYS       CE             -6.5921043852        4.8527941639       -1.9121306778  S24       73              1.0000000000
      2289       209  LYS       HE1            -6.1805223902        5.2857375985       -0.9819492732  S24       73              1.0000000000
      2290       209  LYS       HE2            -7.6879170203        5.0017562983       -1.8861616637  S24       73              1.0000000000
      2291       209  LYS       NZ             -6.0361694839        5.6175744653       -3.0240668296  S24       73              1.0000000000
      2292       209  LYS       HZ1            -6.1784840837        5.1769947272       -3.9523841165  S24       73              1.0000000000
      2293       209  LYS       HZ2            -4.9251585232        5.8099710509       -2.8508915560  S24       73              1.0000000000
      2294       209  LYS       HZ3            -6.4678396141        6.5696906613       -3.0652546142  S24       73              1.0000000000
      2295       210  SER       CB             -4.4166072357        4.3446136093       -6.3215625067  S24       130             1.0000000000
      2296       210  SER       HB1            -4.4127705739        5.2763713393       -6.9015166544  S24       130             1.0000000000
      2297       210  SER       HB2            -3.6555180803        3.6641891255       -6.7401136874  S24       130             1.0000000000
      2298       210  SER       OG             -4.0781190097        4.6185962224       -4.9299120926  S24       130             1.0000000000
      2299       210  SER       HG1            -3.3740325724        5.3338130148       -4.9307433346  S24       130             1.0000000000
      2300       210  SER       QQH3           -5.4054991087        3.8634646223       -6.3648395129  S24       130             1.0000000000
      2301       211  GLU       CB             -9.9067758857        9.5205288191        0.6469255604  S24       166             1.0000000000
      2302       211  GLU       HB1            -9.5571033943       10.1480392230       -0.1840793196  S24       166             1.0000000000
      2303       211  GLU       HB2           -10.9543006967        9.2769687134        0.4594380375  S24       166             1.0000000000
      2304       211  GLU       QQH4           -9.8206915918       10.0494821880        1.6016056542  S24       166             1.0000000000
      2305       211  GLU       CG             -9.0853689293        8.2471684748        0.6489955256  S24       166             1.0000000000
      2306       211  GLU       HG1            -9.4870498209        7.5420718544       -0.0969068948  S24       166             1.0000000000
      2307       211  GLU       HG2            -9.1588617044        7.7261446943        1.6192425581  S24       166             1.0000000000
      2308       211  GLU       CD             -7.6372618010        8.4912769314        0.3339457787  S24       166             1.0000000000
      2309       211  GLU       OE1            -7.0750139456        9.5825640550        0.4073246542  S24       166             1.0000000000
      2310       211  GLU       OE2            -6.9579764301        7.3888169330       -0.0620095283  S24       166             1.0000000000
      2311       212  ASN       CB             -2.6424959904       12.1065235693        1.3007372771  S24       170             1.0000000000
      2312       212  ASN       HB1            -1.6816929561       12.0568749577        0.7749563487  S24       170             1.0000000000
      2313       212  ASN       HB2            -3.1204664970       13.0625573353        1.0657307555  S24       170             1.0000000000
      2314       212  ASN       QQH5           -2.4819991944       12.0284037846        2.3819959428  S24       170             1.0000000000
      2315       212  ASN       CG             -3.5058853037       10.9580899144        0.8403008747  S24       170             1.0000000000
      2316       212  ASN       OD1            -3.1551395339        9.7674752651        1.0165112502  S24       170             1.0000000000
      2317       212  ASN       ND2            -4.6784104733       11.2612842279        0.2348250404  S24       170             1.0000000000
      2318       212  ASN       HD21           -5.3265210685       10.5018902934       -0.0328773486  S24       170             1.0000000000
      2319       212  ASN       HD22           -4.8922907954       12.2240648802       -0.0628401137  S24       170             1.0000000000
      2320       213  LYS       CE             -3.1992521297        1.4681425038       -4.2669117844  S24       234             1.0000000000
      2321       213  LYS       HE1            -3.6482828030        1.7010724184       -3.2927686968  S24       234             1.0000000000
      2322       213  LYS       HE2            -3.9926000553        1.4303218257       -5.0251200216  S24       234             1.0000000000
      2323       213  LYS       NZ             -2.2665410448        2.5261126296       -4.6420611883  S24       234             1.0000000000
      2324       213  LYS       HZ1            -1.7721826750        2.2935829802       -5.5411531339  S24       234             1.0000000000
      2325       213  LYS       HZ2            -1.5168284424        2.6955228585       -3.9355049004  S24       234             1.0000000000
      2326       213  LYS       HZ3            -2.7772210300        3.4459667046       -4.7775869042  S24       234             1.0000000000
      2327       213  LYS       QQH6           -2.6675352261        0.5095968490       -4.2057380654  S24       234             1.0000000000
      2328       214  SER       CB              2.3978025925        3.0642546763       -5.6654697363  S24       235             1.0000000000
      2329       214  SER       HB1             3.0683700715        2.3437396700       -6.1610967879  S24       235             1.0000000000
      2330       214  SER       HB2             2.9837408543        3.9743290231       -5.4393642641  S24       235             1.0000000000
      2331       214  SER       OG              1.3206571090        3.3567304389       -6.5650253638  S24       235             1.0000000000
      2332       214  SER       HG1             0.8949283446        4.2219411505       -6.3080072795  S24       235             1.0000000000
      2333       214  SER       QQH7            2.0241024491        2.6282594294       -4.7111640175  S24       235             1.0000000000
      2334       215  PNM       S1             -2.9193785468        9.3365238346       -6.0596089905  S24       523             1.0000000000
      2335       215  PNM       C2             -1.6779582222        8.0656711975       -6.6621911301  S24       523             1.0000000000
      2336       215  PNM       C3             -1.3435454714        7.2449068620       -5.3859927748  S24       523             1.0000000000
      2337       215  PNM       N4             -2.5793600190        7.0965692849       -4.5859892730  S24       523             1.0000000000
      2338       215  PNM       C5             -3.6112044277        8.1761007758       -4.8540152612  S24       523             1.0000000000
      2339       215  PNM       C6             -3.5202060030        8.6138624161       -3.3452948036  S24       523             1.0000000000
      2340       215  PNM       C7             -2.5007994960        7.4705454191       -3.1693145302  S24       523             1.0000000000
      2341       215  PNM       O8             -1.4637287752        7.4477543205       -2.4463468616  S24       523             1.0000000000
      2342       215  PNM       C9             -2.3010316764        7.1878304711       -7.7365003726  S24       523             1.0000000000
      2343       215  PNM       C10            -0.4488016225        8.7637565996       -7.2151710309  S24       523             1.0000000000
      2344       215  PNM       C11            -0.7209592918        5.9086487008       -5.7408001173  S24       523             1.0000000000
      2345       215  PNM       O12            -1.3193985057        4.8313167908       -5.5338878969  S24       523             1.0000000000
      2346       215  PNM       O13             0.5111136017        5.9582316064       -6.2689753879  S24       523             1.0000000000
      2347       215  PNM       N14            -2.8549607278        9.8782426759       -3.1392308943  S24       523             1.0000000000
      2348       215  PNM       C15            -3.3803495622       11.0214223016       -3.6191904153  S24       523             1.0000000000
      2349       215  PNM       O16            -4.4859636919       11.0138138743       -4.2492466493  S24       523             1.0000000000
      2350       215  PNM       C17            -2.6201038965       12.3021697779       -3.3886315040  S24       523             1.0000000000
      2351       215  PNM       C18            -1.6310586410       12.5614217090       -4.4950600083  S24       523             1.0000000000
      2352       215  PNM       C19            -0.3292677471       12.9837525277       -4.1914645127  S24       523             1.0000000000
      2353       215  PNM       C20             0.5858625673       13.2357595568       -5.2154106159  S24       523             1.0000000000
      2354       215  PNM       C21             0.2169705270       13.0436015939       -6.5480239056  S24       523             1.0000000000
      2355       215  PNM       C22            -1.0808955469       12.6268933940       -6.8541235542  S24       523             1.0000000000
      2356       215  PNM       C23            -2.0103258815       12.4052044468       -5.8368938535  S24       523             1.0000000000
      2357       215  PNM       H24            -0.5978669305        7.8197097139       -4.7861717384  S24       523             1.0000000000
      2358       215  PNM       H25            -0.6693010754        9.2181289768       -8.1874917379  S24       523             1.0000000000
      2359       215  PNM       H26             0.3644554427        8.0414975393       -7.3485324103  S24       523             1.0000000000
      2360       215  PNM       H27            -0.0978334754        9.5566113962       -6.5474361437  S24       523             1.0000000000
      2361       215  PNM       H28            -2.5749710631        7.7832651038       -8.6143056931  S24       523             1.0000000000
      2362       215  PNM       H29            -3.2052259677        6.6907578289       -7.3679034491  S24       523             1.0000000000
      2363       215  PNM       H30            -1.5910334720        6.4140794251       -8.0550498159  S24       523             1.0000000000
      2364       215  PNM       H31            -4.5989602108        7.7592650258       -5.1468124599  S24       523             1.0000000000
      2365       215  PNM       H32            -4.4856934305        8.5674595692       -2.7912391150  S24       523             1.0000000000
      2366       215  PNM       H33            -2.0961482306       12.2704647461       -2.4186112659  S24       523             1.0000000000
      2367       215  PNM       H34            -3.3451176481       13.1338445738       -3.3434644794  S24       523             1.0000000000
      2368       215  PNM       H35            -0.0331960932       13.1250148744       -3.1459065723  S24       523             1.0000000000
      2369       215  PNM       H36             1.6011302960       13.5727853262       -4.9704200272  S24       523             1.0000000000
      2370       215  PNM       H37             0.9401021805       13.2297445465       -7.3513691135  S24       523             1.0000000000
      2371       215  PNM       H38            -1.3736934179       12.4737789017       -7.8997715868  S24       523             1.0000000000
      2372       215  PNM       H39            -3.0388081677       12.1145016229       -6.0839400004  S24       523             1.0000000000
      2373       215  PNM       H40            -1.9531203493        9.8701537322       -2.6233847354  S24       523             1.0000000000
      2374       216  TIP3      OH2            -4.4224449612        7.8199812727       -0.3346411251  S24       290             1.0000000000
      2375       216  TIP3      H1             -5.9609860795        7.6281486593       -0.1946078089  S24       290             1.0000000000
      2376       216  TIP3      H2             -3.8953754791        8.5057911810        0.1753688184  S24       290             1.0000000000
      2377       217  SER       CB             -2.8148993299        5.0128162522       -2.1403782055  S25       70              1.0000000000
      2378       217  SER       HB1            -3.3379805269        4.1543664456       -2.6092417999  S25       70              1.0000000000
      2379       217  SER       HB2            -1.8204603164        5.1243235727       -2.5895579876  S25       70              1.0000000000
      2380       217  SER       OG             -3.6048001372        6.2046064278       -2.3951522250  S25       70              1.0000000000
      2381       217  SER       HG1            -3.8572188713        7.2978200280       -0.9538760881  S25       70              1.0000000000
      2382       217  SER       QQH1           -2.7216633713        4.8417080429       -1.0483432465  S25       70              1.0000000000
      2383       218  LYS       CD             -6.2550179253        3.3782198489       -2.0319847880  S25       73              1.0000000000
      2384       218  LYS       HD1            -6.9406251360        2.9059457893       -2.7406902744  S25       73              1.0000000000
      2385       218  LYS       HD2            -5.2342716722        3.2443272852       -2.4133301534  S25       73              1.0000000000
      2386       218  LYS       QQH2           -6.3488125619        2.8743848352       -1.0625926106  S25       73              1.0000000000
      2387       218  LYS       CE             -6.5759855184        4.8557983155       -1.9151436607  S25       73              1.0000000000
      2388       218  LYS       HE1            -6.1437563486        5.2919292815       -0.9962077740  S25       73              1.0000000000
      2389       218  LYS       HE2            -7.6694677046        5.0134930119       -1.8715374512  S25       73              1.0000000000
      2390       218  LYS       NZ             -6.0387687867        5.6151140200       -3.0413508191  S25       73              1.0000000000
      2391       218  LYS       HZ1            -6.2077759828        5.1771955868       -3.9669358151  S25       73              1.0000000000
      2392       218  LYS       HZ2            -4.9497034288        5.7902435169       -2.9070779901  S25       73              1.0000000000
      2393       218  LYS       HZ3            -6.4628509511        6.5719931573       -3.0731197248  S25       73              1.0000000000
      2394       219  SER       CB             -4.4169842856        4.3488311241       -6.3169949950  S25       130             1.0000000000
      2395       219  SER       HB1            -4.4127167108        5.2805549125       -6.8967789842  S25       130             1.0000000000
      2396       219  SER       HB2            -3.6543628565        3.6688805314       -6.7330804351  S25       130             1.0000000000
      2397       219  SER       OG             -4.0809933731        4.6248344095       -4.9236554472  S25       130             1.0000000000
      2398       219  SER       HG1            -3.3754032460        5.3460280802       -4.9269710070  S25       130             1.0000000000
      2399       219  SER       QQH3           -5.4058107913        3.8669399445       -6.3608175748  S25       130             1.0000000000
      2400       220  GLU       CB             -9.9082405077        9.5223516431        0.6471780995  S25       166             1.0000000000
      2401       220  GLU       HB1            -9.5581135025       10.1497209435       -0.1837287398  S25       166             1.0000000000
      2402       220  GLU       HB2           -10.9557835729        9.2792290783        0.4593152118  S25       166             1.0000000000
      2403       220  GLU       QQH4           -9.8224295876       10.0511669794        1.6019347602  S25       166             1.0000000000
      2404       220  GLU       CG             -9.0873589423        8.2486010570        0.6497098924  S25       166             1.0000000000
      2405       220  GLU       HG1            -9.4885262649        7.5439048121       -0.0969037027  S25       166             1.0000000000
      2406       220  GLU       HG2            -9.1622057074        7.7272933964        1.6197171654  S25       166             1.0000000000
      2407       220  GLU       CD             -7.6390094564        8.4925734421        0.3363085307  S25       166             1.0000000000
      2408       220  GLU       OE1            -7.0761189978        9.5826295748        0.4088274931  S25       166             1.0000000000
      2409       220  GLU       OE2            -6.9584399624        7.3882830911       -0.0590534012  S25       166             1.0000000000
      2410       221  ASN       CB             -2.6421381176       12.1084390988        1.3007438569  S25       170             1.0000000000
      2411       221  ASN       HB1            -1.6814313636       12.0585923555        0.7748040430  S25       170             1.0000000000
      2412       221  ASN       HB2            -3.1198378317       13.0647138176        1.0661210580  S25       170             1.0000000000
      2413       221  ASN       QQH5           -2.4814405194       12.0297071928        2.3819321531  S25       170             1.0000000000
      2414       221  ASN       CG             -3.5056866935       10.9606471367        0.8398589489  S25       170             1.0000000000
      2415       221  ASN       OD1            -3.1576621963        9.7697557982        1.0196093786  S25       170             1.0000000000
      2416       221  ASN       ND2            -4.6764479101       11.2643000576        0.2310526025  S25       170             1.0000000000
      2417       221  ASN       HD21           -5.3227025179       10.5050170158       -0.0401208782  S25       170             1.0000000000
      2418       221  ASN       HD22           -4.8876062197       12.2264985145       -0.0708402302  S25       170             1.0000000000
      2419       222  LYS       CE             -3.1996414135        1.4716538197       -4.2682380925  S25       234             1.0000000000
      2420       222  LYS       HE1            -3.6483322946        1.7034976168       -3.2936009840  S25       234             1.0000000000
      2421       222  LYS       HE2            -3.9935821855        1.4330414440       -5.0258154430  S25       234             1.0000000000
      2422       222  LYS       NZ             -2.2683700478        2.5308783848       -4.6437113114  S25       234             1.0000000000
      2423       222  LYS       HZ1            -1.7747213554        2.2997313784       -5.5436812892  S25       234             1.0000000000
      2424       222  LYS       HZ2            -1.5168816309        2.6994589420       -3.9387475281  S25       234             1.0000000000
      2425       222  LYS       HZ3            -2.7777261290        3.4514300822       -4.7776425752  S25       234             1.0000000000
      2426       222  LYS       QQH6           -2.6666770502        0.5138087182       -4.2077778592  S25       234             1.0000000000
      2427       223  SER       CB              2.3978887341        3.0648295848       -5.6655865912  S25       235             1.0000000000
      2428       223  SER       HB1             3.0685228750        2.3443164176       -6.1612548009  S25       235             1.0000000000
      2429       223  SER       HB2             2.9838720248        3.9747494829       -5.4392148271  S25       235             1.0000000000
      2430       223  SER       OG              1.3208798817        3.3575965346       -6.5652244719  S25       235             1.0000000000
      2431       223  SER       HG1             0.8950164579        4.2229852210       -6.3078715045  S25       235             1.0000000000
      2432       223  SER       QQH7            2.0240787409        2.6286003085       -4.7113725061  S25       235             1.0000000000
      2433       224  PNM       S1             -2.9218219855        9.3294047517       -6.0608049058  S25       523             1.0000000000
      2434       224  PNM       C2             -1.6791563413        8.0604118417       -6.6612524449  S25       523             1.0000000000
      2435       224  PNM       C3             -1.3518958591        7.2373547307       -5.3837273650  S25       523             1.0000000000
      2436       224  PNM       N4             -2.5948338841        7.0755548842       -4.5943822982  S25       523             1.0000000000
      2437       224  PNM       C5             -3.6127967259        8.1673824295       -4.8547768886  S25       523             1.0000000000
      2438       224  PNM       C6             -3.5227112311        8.6046316692       -3.3494225196  S25       523             1.0000000000
      2439       224  PNM       C7             -2.5286753723        7.4380937310       -3.1533637302  S25       523             1.0000000000
      2440       224  PNM       O8             -1.4665827334        7.4462858265       -2.4464931367  S25       523             1.0000000000
      2441       224  PNM       C9             -2.2986230807        7.1850337224       -7.7400473059  S25       523             1.0000000000
      2442       224  PNM       C10            -0.4484479007        8.7596829732       -7.2100571046  S25       523             1.0000000000
      2443       224  PNM       C11            -0.7202603210        5.9059942348       -5.7397260410  S25       523             1.0000000000
      2444       224  PNM       O12            -1.3117518930        4.8236608539       -5.5341355148  S25       523             1.0000000000
      2445       224  PNM       O13             0.5120186404        5.9601788138       -6.2689629045  S25       523             1.0000000000
      2446       224  PNM       N14            -2.8505099395        9.8655990056       -3.1442093707  S25       523             1.0000000000
      2447       224  PNM       C15            -3.3760986859       11.0110851005       -3.6170843361  S25       523             1.0000000000
      2448       224  PNM       O16            -4.4864396787       11.0088325466       -4.2415200598  S25       523             1.0000000000
      2449       224  PNM       C17            -2.6161759519       12.2923383743       -3.3858751548  S25       523             1.0000000000
      2450       224  PNM       C18            -1.6298466209       12.5563708304       -4.4935161080  S25       523             1.0000000000
      2451       224  PNM       C19            -0.3288398836       12.9819125011       -4.1909997007  S25       523             1.0000000000
      2452       224  PNM       C20             0.5848902461       13.2364997258       -5.2155341454  S25       523             1.0000000000
      2453       224  PNM       C21             0.2152448383       13.0443414128       -6.5479415857  S25       523             1.0000000000
      2454       224  PNM       C22            -1.0821326145       12.6253600932       -6.8530829243  S25       523             1.0000000000
      2455       224  PNM       C23            -2.0100992863       12.4007571959       -5.8351405254  S25       523             1.0000000000
      2456       224  PNM       H24            -0.6152104917        7.8138873223       -4.7746831890  S25       523             1.0000000000
      2457       224  PNM       H25            -0.6660945988        9.2137732275       -8.1832591202  S25       523             1.0000000000
      2458       224  PNM       H26             0.3662034961        8.0384759480       -7.3406725541  S25       523             1.0000000000
      2459       224  PNM       H27            -0.1007501284        9.5532194122       -6.5415231565  S25       523             1.0000000000
      2460       224  PNM       H28            -2.5692862834        7.7822364597       -8.6177550888  S25       523             1.0000000000
      2461       224  PNM       H29            -3.2043851174        6.6875603599       -7.3758636105  S25       523             1.0000000000
      2462       224  PNM       H30            -1.5879038959        6.4115830972       -8.0577373334  S25       523             1.0000000000
      2463       224  PNM       H31            -4.6055900323        7.7607477922       -5.1471517511  S25       523             1.0000000000
      2464       224  PNM       H32            -4.4935732491        8.5732810619       -2.8031891537  S25       523             1.0000000000
      2465       224  PNM       H33            -2.0899238974       12.2595131553       -2.4171255478  S25       523             1.0000000000
      2466       224  PNM       H34            -3.3422547500       13.1229897836       -3.3370199941  S25       523             1.0000000000
      2467       224  PNM       H35            -0.0319400640       13.1227513939       -3.1456152507  S25       523             1.0000000000
      2468       224  PNM       H36             1.5997821137       13.5752746382       -4.9712277037  S25       523             1.0000000000
      2469       224  PNM       H37             0.9374178234       13.2320735037       -7.3518127567  S25       523             1.0000000000
      2470       224  PNM       H38            -1.3754928280       12.4721751167       -7.8985937546  S25       523             1.0000000000
      2471       224  PNM       H39            -3.0378877619       12.1069850676       -6.0813808111  S25       523             1.0000000000
      2472       224  PNM       H40            -1.9454940598        9.8497480455       -2.6334204218  S25       523             1.0000000000
      2473       225  TIP3      OH2            -4.4206008654        7.8219702596       -0.3279686322  S25       290             1.0000000000
      2474       225  TIP3      H1             -5.9615629627        7.6296178697       -0.1885541098  S25       290             1.0000000000
      2475       225  TIP3      H2             -3.9015288452        8.5140573617        0.1834869199  S25       290             1.0000000000
      2476       226  SER       CB             -2.8029384588        5.0217276935       -2.1442985492  S26       70              1.0000000000
      2477       226  SER       HB1            -3.3387055799        4.1710140284       -2.6116965064  S26       70              1.0000000000
      2478       226  SER       HB2            -1.8082639491        5.1223546530       -2.5919903267  S26       70              1.0000000000
      2479       226  SER       OG             -3.5787883571        6.2264033756       -2.4055635160  S26       70              1.0000000000
      2480       226  SER       HG1            -3.8395458421        7.3159090807       -0.9422670443  S26       70              1.0000000000
      2481       226  SER       QQH1           -2.7163352121        4.8572781046       -1.0518872278  S26       70              1.0000000000
      2482       227  LYS       CD             -6.2510028383        3.3786210727       -2.0355217587  S26       73              1.0000000000
      2483       227  LYS       HD1            -6.9435765626        2.9107071851       -2.7405063852  S26       73              1.0000000000
      2484       227  LYS       HD2            -5.2329653751        3.2368769550       -2.4214242713  S26       73              1.0000000000
      2485       227  LYS       QQH2           -6.3436490999        2.8774809455       -1.0649380986  S26       73              1.0000000000
      2486       227  LYS       CE             -6.5602469271        4.8586637442       -1.9183482488  S26       73              1.0000000000
      2487       227  LYS       HE1            -6.1074060726        5.2974421405       -1.0108381840  S26       73              1.0000000000
      2488       227  LYS       HE2            -7.6510561541        5.0254302269       -1.8565764877  S26       73              1.0000000000
      2489       227  LYS       NZ             -6.0415757506        5.6112990568       -3.0587605747  S26       73              1.0000000000
      2490       227  LYS       HZ1            -6.2460878242        5.1789806006       -3.9802810809  S26       73              1.0000000000
      2491       227  LYS       HZ2            -4.9643957097        5.7631676743       -2.9661825441  S26       73              1.0000000000
      2492       227  LYS       HZ3            -6.4519328543        6.5753414281       -3.0782960023  S26       73              1.0000000000
      2493       228  SER       CB             -4.4166797401        4.3540810700       -6.3114824364  S26       130             1.0000000000
      2494       228  SER       HB1            -4.4122541135        5.2852102754       -6.8919763965  S26       130             1.0000000000
      2495       228  SER       HB2            -3.6526639025        3.6743251433       -6.7248580984  S26       130             1.0000000000
      2496       228  SER       OG             -4.0822069163        4.6333928295       -4.9167310661  S26       130             1.0000000000
      2497       228  SER       HG1            -3.3785431581        5.3603814533       -4.9264741032  S26       130             1.0000000000
      2498       228  SER       QQH3           -5.4054646203        3.8715185805       -6.3544243326  S26       130             1.0000000000
      2499       229  GLU       CB             -9.9095370735        9.5238851528        0.6474037542  S26       166             1.0000000000
      2500       229  GLU       HB1            -9.5589808935       10.1510856598       -0.1834495097  S26       166             1.0000000000
      2501       229  GLU       HB2           -10.9571268821        9.2811920963        0.4592281209  S26       166             1.0000000000
      2502       229  GLU       QQH4           -9.8238939811       10.0525594896        1.6022461023  S26       166             1.0000000000
      2503       229  GLU       CG             -9.0891628268        8.2497822463        0.6503400284  S26       166             1.0000000000
      2504       229  GLU       HG1            -9.4899359499        7.5454036799       -0.0968112552  S26       166             1.0000000000
      2505       229  GLU       HG2            -9.1650626403        7.7282516604        1.6201567862  S26       166             1.0000000000
      2506       229  GLU       CD             -7.6406811081        8.4935817063        0.3382309573  S26       166             1.0000000000
      2507       229  GLU       OE1            -7.0769699872        9.5824294007        0.4100672040  S26       166             1.0000000000
      2508       229  GLU       OE2            -6.9591670699        7.3876782037       -0.0568613769  S26       166             1.0000000000
      2509       230  ASN       CB             -2.6418045024       12.1099789335        1.3007667315  S26       170             1.0000000000
      2510       230  ASN       HB1            -1.6811566420       12.0598176041        0.7747235239  S26       170             1.0000000000
      2511       230  ASN       HB2            -3.1191853440       13.0664923674        1.0664114357  S26       170             1.0000000000
      2512       230  ASN       QQH5           -2.4810017749       12.0307170617        2.3819147318  S26       170             1.0000000000
      2513       230  ASN       CG             -3.5056133090       10.9629123001        0.8395055580  S26       170             1.0000000000
      2514       230  ASN       OD1            -3.1600269672        9.7716502389        1.0222618842  S26       170             1.0000000000
      2515       230  ASN       ND2            -4.6748204602       11.2669536395        0.2279104402  S26       170             1.0000000000
      2516       230  ASN       HD21           -5.3195622032       10.5078349764       -0.0462506068  S26       170             1.0000000000
      2517       230  ASN       HD22           -4.8836363827       12.2287048979       -0.0774815305  S26       170             1.0000000000
      2518       231  LYS       CE             -3.2006392781        1.4752085000       -4.2694319075  S26       234             1.0000000000
      2519       231  LYS       HE1            -3.6489262376        1.7055064213       -3.2941754229  S26       234             1.0000000000
      2520       231  LYS       HE2            -3.9953568742        1.4352859021       -5.0261373511  S26       234             1.0000000000
      2521       231  LYS       NZ             -2.2718098103        2.5365814978       -4.6454398595  S26       234             1.0000000000
      2522       231  LYS       HZ1            -1.7793587107        2.3075191801       -5.5466453864  S26       234             1.0000000000
      2523       231  LYS       HZ2            -1.5180551497        2.7041947676       -3.9426883968  S26       234             1.0000000000
      2524       231  LYS       HZ3            -2.7803336906        3.4579855919       -4.7768555334  S26       234             1.0000000000
      2525       231  LYS       QQH6           -2.6655848335        0.5185426390       -4.2100064672  S26       234             1.0000000000
      2526       232  SER       CB              2.3979418459        3.0653508887       -5.6656816123  S26       235             1.0000000000
      2527       232  SER       HB1             3.0685953645        2.3447570248       -6.1613399086  S26       235             1.0000000000
      2528       232  SER       HB2             2.9840780973        3.9750555810       -5.4390227649  S26       235             1.0000000000
      2529       232  SER       OG              1.3211656496        3.3585244656       -6.5654346837  S26       235             1.0000000000
      2530       232  SER       HG1             0.8951912096        4.2240640347       -6.3077089017  S26       235             1.0000000000
      2531       232  SER       QQH7            2.0239685279        2.6289533815       -4.7115385960  S26       235             1.0000000000
      2532       233  PNM       S1             -2.9238969856        9.3226973602       -6.0616216972  S26       523             1.0000000000
      2533       233  PNM       C2             -1.6803213668        8.0558331263       -6.6612575400  S26       523             1.0000000000
      2534       233  PNM       C3             -1.3611477019        7.2292990618       -5.3833446793  S26       523             1.0000000000
      2535       233  PNM       N4             -2.6116843117        7.0534992247       -4.6069317772  S26       523             1.0000000000
      2536       233  PNM       C5             -3.6139741370        8.1583522306       -4.8553429707  S26       523             1.0000000000
      2537       233  PNM       C6             -3.5243165298        8.5954072898       -3.3538789612  S26       523             1.0000000000
      2538       233  PNM       C7             -2.5574425160        7.4073919183       -3.1335694263  S26       523             1.0000000000
      2539       233  PNM       O8             -1.4699299306        7.4447260999       -2.4443406173  S26       523             1.0000000000
      2540       233  PNM       C9             -2.2966155088        7.1831073701       -7.7442857375  S26       523             1.0000000000
      2541       233  PNM       C10            -0.4479582557        8.7562117758       -7.2055509743  S26       523             1.0000000000
      2542       233  PNM       C11            -0.7191661113        5.9033472341       -5.7395370834  S26       523             1.0000000000
      2543       233  PNM       O12            -1.3026600938        4.8159611112       -5.5344067032  S26       523             1.0000000000
      2544       233  PNM       O13             0.5137338621        5.9626805631       -6.2692689123  S26       523             1.0000000000
      2545       233  PNM       N14            -2.8459934002        9.8535819471       -3.1490770663  S26       523             1.0000000000
      2546       233  PNM       C15            -3.3719977141       11.0012824140       -3.6153190297  S26       523             1.0000000000
      2547       233  PNM       O16            -4.4866929668       11.0039673607       -4.2344106809  S26       523             1.0000000000
      2548       233  PNM       C17            -2.6126394121       12.2832465759       -3.3834889137  S26       523             1.0000000000
      2549       233  PNM       C18            -1.6287848170       12.5518524197       -4.4921925631  S26       523             1.0000000000
      2550       233  PNM       C19            -0.3285013359       12.9802926363       -4.1905929807  S26       523             1.0000000000
      2551       233  PNM       C20             0.5840181615       13.2371788118       -5.2156138743  S26       523             1.0000000000
      2552       233  PNM       C21             0.2137599191       13.0450306940       -6.5478539033  S26       523             1.0000000000
      2553       233  PNM       C22            -1.0831822304       12.6240829445       -6.8521878669  S26       523             1.0000000000
      2554       233  PNM       C23            -2.0098794106       12.3968670186       -5.8336536116  S26       523             1.0000000000
      2555       233  PNM       H24            -0.6352330566        7.8072902553       -4.7628661728  S26       523             1.0000000000
      2556       233  PNM       H25            -0.6626300011        9.2103727725       -8.1794538126  S26       523             1.0000000000
      2557       233  PNM       H26             0.3679418751        8.0359711722       -7.3336299390  S26       523             1.0000000000
      2558       233  PNM       H27            -0.1033487494        9.5501317258       -6.5360022517  S26       523             1.0000000000
      2559       233  PNM       H28            -2.5644602409        7.7819832544       -8.6217934931  S26       523             1.0000000000
      2560       233  PNM       H29            -3.2036680134        6.6851706138       -7.3839417864  S26       523             1.0000000000
      2561       233  PNM       H30            -1.5851960645        6.4099718606       -8.0613241488  S26       523             1.0000000000
      2562       233  PNM       H31            -4.6128633636        7.7641765571       -5.1464482696  S26       523             1.0000000000
      2563       233  PNM       H32            -4.5005189471        8.5787924575       -2.8157329272  S26       523             1.0000000000
      2564       233  PNM       H33            -2.0843078789       12.2496244253       -2.4158927370  S26       523             1.0000000000
      2565       233  PNM       H34            -3.3398792048       13.1127480712       -3.3312872620  S26       523             1.0000000000
      2566       233  PNM       H35            -0.0308636640       13.1207319975       -3.1453573169  S26       523             1.0000000000
      2567       233  PNM       H36             1.5985728374       13.5774642037       -4.9718774281  S26       523             1.0000000000
      2568       233  PNM       H37             0.9351207243       13.2341315236       -7.3521644879  S26       523             1.0000000000
      2569       233  PNM       H38            -1.3770033711       12.4708206273       -7.8975817816  S26       523             1.0000000000
      2570       233  PNM       H39            -3.0370128330       12.1002849757       -6.0792292637  S26       523             1.0000000000
      2571       233  PNM       H40            -1.9378314624        9.8303281622       -2.6434146072  S26       523             1.0000000000
      2572       234  TIP3      OH2            -4.4187851572        7.8247109627       -0.3210655482  S26       290             1.0000000000
      2573       234  TIP3      H1             -5.9629090436        7.6307748915       -0.1839514551  S26       290             1.0000000000
      2574       234  TIP3      H2             -3.9091720424        8.5232882209        0.1932141084  S26       290             1.0000000000
      2575       235  SER       CB             -2.7932079673        5.0300068007       -2.1474493183  S27       70              1.0000000000
      2576       235  SER       HB1            -3.3409350473        4.1870153660       -2.6131941146  S27       70              1.0000000000
      2577       235  SER       HB2            -1.7989763932        5.1211237074       -2.5952546307  S27       70              1.0000000000
      2578       235  SER       OG             -3.5574398216        6.2462138692       -2.4127099054  S27       70              1.0000000000
      2579       235  SER       HG1            -3.8225750664        7.3305369764       -0.9274481088  S27       70              1.0000000000
      2580       235  SER       QQH1           -2.7108658896        4.8714175727       -1.0548828384  S27       70              1.0000000000
      2581       236  LYS       CD             -6.2479565518        3.3786691760       -2.0386739917  S27       73              1.0000000000
      2582       236  LYS       HD1            -6.9472003774        2.9148362524       -2.7399413541  S27       73              1.0000000000
      2583       236  LYS       HD2            -5.2327085918        3.2292327223       -2.4291282952  S27       73              1.0000000000
      2584       236  LYS       QQH2           -6.3393936291        2.8801678203       -1.0668425655  S27       73              1.0000000000
      2585       236  LYS       CE             -6.5455262329        4.8611366519       -1.9217727297  S27       73              1.0000000000
      2586       236  LYS       HE1            -6.0732928386        5.3016051322       -1.0250604404  S27       73              1.0000000000
      2587       236  LYS       HE2            -7.6334215541        5.0373215884       -1.8427757650  S27       73              1.0000000000
      2588       236  LYS       NZ             -6.0432732390        5.6062910432       -3.0753024120  S27       73              1.0000000000
      2589       236  LYS       HZ1            -6.2896932635        5.1841229283       -3.9917388993  S27       73              1.0000000000
      2590       236  LYS       HZ2            -4.9724159547        5.7273214609       -3.0255540699  S27       73              1.0000000000
      2591       236  LYS       HZ3            -6.4326582583        6.5799261205       -3.0796448969  S27       73              1.0000000000
      2592       237  SER       CB             -4.4154493412        4.3603182253       -6.3049809466  S27       130             1.0000000000
      2593       237  SER       HB1            -4.4113987017        5.2897758014       -6.8878459282  S27       130             1.0000000000
      2594       237  SER       HB2            -3.6507481275        3.6800199072       -6.7156780740  S27       130             1.0000000000
      2595       237  SER       OG             -4.0800151980        4.6453524038       -4.9090249698  S27       130             1.0000000000
      2596       237  SER       HG1            -3.3864741701        5.3895418283       -4.9253622911  S27       130             1.0000000000
      2597       237  SER       QQH3           -5.4045706042        3.8772963250       -6.3447746786  S27       130             1.0000000000
      2598       238  GLU       CB             -9.9106559162        9.5251348860        0.6475894948  S27       166             1.0000000000
      2599       238  GLU       HB1            -9.5597230622       10.1521467458       -0.1832530726  S27       166             1.0000000000
      2600       238  GLU       HB2           -10.9582903715        9.2828059288        0.4591577589  S27       166             1.0000000000
      2601       238  GLU       QQH4           -9.8250974607       10.0536988244        1.6024996869  S27       166             1.0000000000
      2602       238  GLU       CG             -9.0907559113        8.2507485582        0.6508775824  S27       166             1.0000000000
      2603       238  GLU       HG1            -9.4912189172        7.5466026541       -0.0966667832  S27       166             1.0000000000
      2604       238  GLU       HG2            -9.1674195187        7.7290319265        1.6205393271  S27       166             1.0000000000
      2605       238  GLU       CD             -7.6422598009        8.4943894751        0.3397758681  S27       166             1.0000000000
      2606       238  GLU       OE1            -7.0775755152        9.5820854134        0.4110124398  S27       166             1.0000000000
      2607       238  GLU       OE2            -6.9602110356        7.3870653824       -0.0551647753  S27       166             1.0000000000
      2608       239  ASN       CB             -2.6415388430       12.1111479408        1.3008044415  S27       170             1.0000000000
      2609       239  ASN       HB1            -1.6809172186       12.0606267917        0.7747158795  S27       170             1.0000000000
      2610       239  ASN       HB2            -3.1185936195       13.0678661365        1.0666160847  S27       170             1.0000000000
      2611       239  ASN       QQH5           -2.4807450637       12.0314327001        2.3819370060  S27       170             1.0000000000
      2612       239  ASN       CG             -3.5056541406       10.9648359985        0.8392391969  S27       170             1.0000000000
      2613       239  ASN       OD1            -3.1619507978        9.7731318390        1.0242658056  S27       170             1.0000000000
      2614       239  ASN       ND2            -4.6735478005       11.2691000049        0.2254415938  S27       170             1.0000000000
      2615       239  ASN       HD21           -5.3173535038       10.5101857696       -0.0507417687  S27       170             1.0000000000
      2616       239  ASN       HD22           -4.8807101541       12.2305902443       -0.0823358335  S27       170             1.0000000000
      2617       240  LYS       CE             -3.2022541628        1.4786078356       -4.2704251790  S27       234             1.0000000000
      2618       240  LYS       HE1            -3.6501113527        1.7068058044       -3.2943950592  S27       234             1.0000000000
      2619       240  LYS       HE2            -3.9979808900        1.4367766870       -5.0259961132  S27       234             1.0000000000
      2620       240  LYS       NZ             -2.2771741243        2.5432574999       -4.6471618695  S27       234             1.0000000000
      2621       240  LYS       HZ1            -1.7866376474        2.3173730649       -5.5501821766  S27       234             1.0000000000
      2622       240  LYS       HZ2            -1.5208395479        2.7102165622       -3.9470911288  S27       234             1.0000000000
      2623       240  LYS       HZ3            -2.7859266262        3.4653279931       -4.7747923121  S27       234             1.0000000000
      2624       240  LYS       QQH6           -2.6641456150        0.5236326162       -4.2123937536  S27       234             1.0000000000
      2625       241  SER       CB              2.3979922344        3.0657773338       -5.6657695380  S27       235             1.0000000000
      2626       241  SER       HB1             3.0686520084        2.3450331578       -6.1613419942  S27       235             1.0000000000
      2627       241  SER       HB2             2.9844006272        3.9752188254       -5.4387831807  S27       235             1.0000000000
      2628       241  SER       OG              1.3215950566        3.3594349881       -6.5656792216  S27       235             1.0000000000
      2629       241  SER       HG1             0.8953491599        4.2250084052       -6.3074990627  S27       235             1.0000000000
      2630       241  SER       QQH7            2.0238076304        2.6292808030       -4.7116623242  S27       235             1.0000000000
      2631       242  PNM       S1             -2.9256787829        9.3167162544       -6.0620030257  S27       523             1.0000000000
      2632       242  PNM       C2             -1.6812282949        8.0521754288       -6.6625772622  S27       523             1.0000000000
      2633       242  PNM       C3             -1.3711883782        7.2206134400       -5.3858393397  S27       523             1.0000000000
      2634       242  PNM       N4             -2.6304234890        7.0281802347       -4.6281755373  S27       523             1.0000000000
      2635       242  PNM       C5             -3.6145142248        8.1487689919       -4.8554947153  S27       523             1.0000000000
      2636       242  PNM       C6             -3.5245955263        8.5865587738       -3.3585729465  S27       523             1.0000000000
      2637       242  PNM       C7             -2.5857196206        7.3819310557       -3.1058725898  S27       523             1.0000000000
      2638       242  PNM       O8             -1.4736565931        7.4434638310       -2.4404070078  S27       523             1.0000000000
      2639       242  PNM       C9             -2.2950998041        7.1820278887       -7.7490720251  S27       523             1.0000000000
      2640       242  PNM       C10            -0.4472713787        8.7535724484       -7.2020107303  S27       523             1.0000000000
      2641       242  PNM       C11            -0.7177293332        5.9005119136       -5.7405108796  S27       523             1.0000000000
      2642       242  PNM       O12            -1.2923777843        4.8086743369       -5.5346950559  S27       523             1.0000000000
      2643       242  PNM       O13             0.5165676961        5.9655786823       -6.2699152015  S27       523             1.0000000000
      2644       242  PNM       N14            -2.8417371827        9.8430945784       -3.1535266804  S27       523             1.0000000000
      2645       242  PNM       C15            -3.3684910393       10.9928101601       -3.6140329939  S27       523             1.0000000000
      2646       242  PNM       O16            -4.4867481589       10.9994707383       -4.2282947198  S27       523             1.0000000000
      2647       242  PNM       C17            -2.6097335470       12.2754860055       -3.3815549517  S27       523             1.0000000000
      2648       242  PNM       C18            -1.6279153305       12.5480476860       -4.4911362004  S27       523             1.0000000000
      2649       242  PNM       C19            -0.3282586007       12.9789425443       -4.1902485552  S27       523             1.0000000000
      2650       242  PNM       C20             0.5832721145       13.2377545426       -5.2156520370  S27       523             1.0000000000
      2651       242  PNM       C21             0.2125456495       13.0456102735       -6.5477595546  S27       523             1.0000000000
      2652       242  PNM       C22            -1.0840261777       12.6230664124       -6.8514648593  S27       523             1.0000000000
      2653       242  PNM       C23            -2.0096884329       12.3936492277       -5.8324721419  S27       523             1.0000000000
      2654       242  PNM       H24            -0.6586485261        7.7996637780       -4.7506190104  S27       523             1.0000000000
      2655       242  PNM       H25            -0.6589293132        9.2081701879       -8.1764285168  S27       523             1.0000000000
      2656       242  PNM       H26             0.3696159141        8.0340905325       -7.3277834512  S27       523             1.0000000000
      2657       242  PNM       H27            -0.1054942939        9.5475502059       -6.5312008965  S27       523             1.0000000000
      2658       242  PNM       H28            -2.5609696063        7.7821693667       -8.6263767781  S27       523             1.0000000000
      2659       242  PNM       H29            -3.2028836257        6.6835209650       -7.3914036366  S27       523             1.0000000000
      2660       242  PNM       H30            -1.5829959588        6.4092549460       -8.0655564091  S27       523             1.0000000000
      2661       242  PNM       H31            -4.6208421823        7.7701407461       -5.1440195826  S27       523             1.0000000000
      2662       242  PNM       H32            -4.5058203460        8.5833863802       -2.8282920240  S27       523             1.0000000000
      2663       242  PNM       H33            -2.0797229284       12.2412520686       -2.4149063351  S27       523             1.0000000000
      2664       242  PNM       H34            -3.3380501144       13.1039193843       -3.3265138975  S27       523             1.0000000000
      2665       242  PNM       H35            -0.0300464231       13.1190915938       -3.1451343468  S27       523             1.0000000000
      2666       242  PNM       H36             1.5975287881       13.5792933731       -4.9723434128  S27       523             1.0000000000
      2667       242  PNM       H37             0.9332602737       13.2358228614       -7.3524081537  S27       523             1.0000000000
      2668       242  PNM       H38            -1.3782164598       12.4697562395       -7.8967533971  S27       523             1.0000000000
      2669       242  PNM       H39            -3.0362439057       12.0947316388       -6.0775599809  S27       523             1.0000000000
      2670       242  PNM       H40            -1.9307830858        9.8142020853       -2.6526016484  S27       523             1.0000000000
      2671       243  TIP3      OH2            -4.4171180549        7.8279742567       -0.3145399795  S27       290             1.0000000000
      2672       243  TIP3      H1             -5.9650972199        7.6316430177       -0.1807616511  S27       290             1.0000000000
      2673       243  TIP3      H2             -3.9169190872        8.5322213566        0.2033143542  S27       290             1.0000000000
      2674       244  SER       CB             -2.7868440777        5.0362600262       -2.1494483013  S28       70              1.0000000000
      2675       244  SER       HB1            -3.3443487108        4.2003724792       -2.6140352127  S28       70              1.0000000000
      2676       244  SER       HB2            -1.7934861237        5.1200022613       -2.5987255309  S28       70              1.0000000000
      2677       244  SER       OG             -3.5428091395        6.2614531228       -2.4154681383  S28       70              1.0000000000
      2678       244  SER       HG1            -3.8099561423        7.3379802019       -0.9118834250  S28       70              1.0000000000
      2679       244  SER       QQH1           -2.7060646865        4.8813926944       -1.0569056939  S28       70              1.0000000000
      2680       245  LYS       CD             -6.2459774584        3.3783985406       -2.0410970306  S28       73              1.0000000000
      2681       245  LYS       HD1            -6.9505068418        2.9178184707       -2.7393109292  S28       73              1.0000000000
      2682       245  LYS       HD2            -5.2331339050        3.2225947561       -2.4353415040  S28       73              1.0000000000
      2683       245  LYS       QQH2           -6.3365127224        2.8822300549       -1.0681325805  S28       73              1.0000000000
      2684       245  LYS       CE             -6.5336819747        4.8628679610       -1.9250941687  S28       73              1.0000000000
      2685       245  LYS       HE1            -6.0463113080        5.3042661863       -1.0369579805  S28       73              1.0000000000
      2686       245  LYS       HE2            -7.6190526422        5.0474257272       -1.8327875781  S28       73              1.0000000000
      2687       245  LYS       NZ             -6.0434440133        5.6005217846       -3.0892421672  S28       73              1.0000000000
      2688       245  LYS       HZ1            -6.3297903761        5.1905822010       -4.0000585064  S28       73              1.0000000000
      2689       245  LYS       HZ2            -4.9763060148        5.6870869954       -3.0796227474  S28       73              1.0000000000
      2690       245  LYS       HZ3            -6.4088006951        6.5838755493       -3.0793597394  S28       73              1.0000000000
      2691       246  SER       CB             -4.4134247009        4.3667089803       -6.2981802186  S28       130             1.0000000000
      2692       246  SER       HB1            -4.4102126018        5.2931472143       -6.8853711105  S28       130             1.0000000000
      2693       246  SER       HB2            -3.6492257348        3.6848352030       -6.7066407252  S28       130             1.0000000000
      2694       246  SER       OG             -4.0728577354        4.6606324817       -4.9007108551  S28       130             1.0000000000
      2695       246  SER       HG1            -3.3981560754        5.4447765555       -4.9186866313  S28       130             1.0000000000
      2696       246  SER       QQH3           -5.4037777532        3.8838553080       -6.3327891772  S28       130             1.0000000000
      2697       247  GLU       CB             -9.9114808719        9.5260261244        0.6477230450  S28       166             1.0000000000
      2698       247  GLU       HB1            -9.5602917320       10.1528756387       -0.1831308039  S28       166             1.0000000000
      2699       247  GLU       HB2           -10.9591385867        9.2839458383        0.4591240104  S28       166             1.0000000000
      2700       247  GLU       QQH4           -9.8259460512       10.0545295418        1.6026639103  S28       166             1.0000000000
      2701       247  GLU       CG             -9.0919654734        8.2514587694        0.6512739374  S28       166             1.0000000000
      2702       247  GLU       HG1            -9.4922066539        7.5474428660       -0.0965158008  S28       166             1.0000000000
      2703       247  GLU       HG2            -9.1690786030        7.7296071874        1.6208362667  S28       166             1.0000000000
      2704       247  GLU       CD             -7.6435880553        8.4949518582        0.3408624974  S28       166             1.0000000000
      2705       247  GLU       OE1            -7.0778672594        9.5817686770        0.4115841575  S28       166             1.0000000000
      2706       247  GLU       OE2            -6.9614323767        7.3865905455       -0.0538987819  S28       166             1.0000000000
      2707       248  ASN       CB             -2.6413818766       12.1118981618        1.3008532923  S28       170             1.0000000000
      2708       248  ASN       HB1            -1.6807474609       12.0610596620        0.7747932555  S28       170             1.0000000000
      2709       248  ASN       HB2            -3.1181190403       13.0687736905        1.0667468737  S28       170             1.0000000000
      2710       248  ASN       QQH5           -2.4807202135       12.0318303161        2.3819852611  S28       170             1.0000000000
      2711       248  ASN       CG             -3.5057977401       10.9662865353        0.8390912500  S28       170             1.0000000000
      2712       248  ASN       OD1            -3.1631340024        9.7740636648        1.0253793544  S28       170             1.0000000000
      2713       248  ASN       ND2            -4.6726821049       11.2705172366        0.2238158713  S28       170             1.0000000000
      2714       248  ASN       HD21           -5.3164831391       10.5118811524       -0.0528058204  S28       170             1.0000000000
      2715       248  ASN       HD22           -4.8792489528       12.2319896711       -0.0847534871  S28       170             1.0000000000
      2716       249  LYS       CE             -3.2042025848        1.4814109953       -4.2711143489  S28       234             1.0000000000
      2717       249  LYS       HE1            -3.6516979930        1.7071501277       -3.2942974456  S28       234             1.0000000000
      2718       249  LYS       HE2            -4.0010200882        1.4373376773       -5.0253595452  S28       234             1.0000000000
      2719       249  LYS       NZ             -2.2844087999        2.5506302733       -4.6487018732  S28       234             1.0000000000
      2720       249  LYS       HZ1            -1.7963082798        2.3286878915       -5.5538162416  S28       234             1.0000000000
      2721       249  LYS       HZ2            -1.5257095305        2.7174715063       -3.9513712612  S28       234             1.0000000000
      2722       249  LYS       HZ3            -2.7965980816        3.4737184861       -4.7717897938  S28       234             1.0000000000
      2723       249  LYS       QQH6           -2.6624999639        0.5282999062       -4.2146309901  S28       234             1.0000000000
      2724       250  SER       CB              2.3980557863        3.0660566423       -5.6658496548  S28       235             1.0000000000
      2725       250  SER       HB1             3.0687533331        2.3451450490       -6.1612811519  S28       235             1.0000000000
      2726       250  SER       HB2             2.9848401152        3.9752279648       -5.4384857327  S28       235             1.0000000000
      2727       250  SER       OG              1.3221979363        3.3601786431       -6.5659466374  S28       235             1.0000000000
      2728       250  SER       HG1             0.8952393306        4.2254453973       -6.3071414517  S28       235             1.0000000000
      2729       250  SER       QQH7            2.0236527059        2.6295157813       -4.7117240904  S28       235             1.0000000000
      2730       251  PNM       S1             -2.9269362387        9.3118379736       -6.0618444912  S28       523             1.0000000000
      2731       251  PNM       C2             -1.6816080560        8.0498236449       -6.6650248528  S28       523             1.0000000000
      2732       251  PNM       C3             -1.3808944153        7.2119587345       -5.3911103078  S28       523             1.0000000000
      2733       251  PNM       N4             -2.6498249419        6.9988928324       -4.6614767164  S28       523             1.0000000000
      2734       251  PNM       C5             -3.6141890705        8.1390993000       -4.8549343514  S28       523             1.0000000000
      2735       251  PNM       C6             -3.5235727897        8.5793874998       -3.3625547652  S28       523             1.0000000000
      2736       251  PNM       C7             -2.6100670522        7.3667691557       -3.0666893324  S28       523             1.0000000000
      2737       251  PNM       O8             -1.4773269917        7.4429116970       -2.4365595024  S28       523             1.0000000000
      2738       251  PNM       C9             -2.2941905936        7.1816977072       -7.7535757524  S28       523             1.0000000000
      2739       251  PNM       C10            -0.4464405471        8.7520442995       -7.1997968556  S28       523             1.0000000000
      2740       251  PNM       C11            -0.7161318701        5.8973905260       -5.7424849800  S28       523             1.0000000000
      2741       251  PNM       O12            -1.2823380860        4.8031147946       -5.5349134577  S28       523             1.0000000000
      2742       251  PNM       O13             0.5202348504        5.9685325076       -6.2707583340  S28       523             1.0000000000
      2743       251  PNM       N14            -2.8383078829        9.8355946068       -3.1569274790  S28       523             1.0000000000
      2744       251  PNM       C15            -3.3661834987       10.9869910634       -3.6133821021  S28       523             1.0000000000
      2745       251  PNM       O16            -4.4865543641       10.9958864326       -4.2238859194  S28       523             1.0000000000
      2746       251  PNM       C17            -2.6077852965       12.2700551924       -3.3802163777  S28       523             1.0000000000
      2747       251  PNM       C18            -1.6273048067       12.5453652475       -4.4904428110  S28       523             1.0000000000
      2748       251  PNM       C19            -0.3281123766       12.9780010335       -4.1899813469  S28       523             1.0000000000
      2749       251  PNM       C20             0.5827374217       13.2381665165       -5.2156495331  S28       523             1.0000000000
      2750       251  PNM       C21             0.2117071387       13.0460080815       -6.5476666094  S28       523             1.0000000000
      2751       251  PNM       C22            -1.0845964200       12.6223871203       -6.8509792335  S28       523             1.0000000000
      2752       251  PNM       C23            -2.0095612397       12.3914159644       -5.8316926588  S28       523             1.0000000000
      2753       251  PNM       H24            -0.6842193089        7.7916886920       -4.7380422287  S28       523             1.0000000000
      2754       251  PNM       H25            -0.6555090354        9.2072915443       -8.1745647004  S28       523             1.0000000000
      2755       251  PNM       H26             0.3710050006        8.0328391754       -7.3236826796  S28       523             1.0000000000
      2756       251  PNM       H27            -0.1068873501        9.5458300773       -6.5276182014  S28       523             1.0000000000
      2757       251  PNM       H28            -2.5591248598        7.7824830271       -8.6307923059  S28       523             1.0000000000
      2758       251  PNM       H29            -3.2019525432        6.6824800413       -7.3969843868  S28       523             1.0000000000
      2759       251  PNM       H30            -1.5813253248        6.4093746401       -8.0695495778  S28       523             1.0000000000
      2760       251  PNM       H31            -4.6284960886        7.7777792589       -5.1394770368  S28       523             1.0000000000
      2761       251  PNM       H32            -4.5092030517        8.5867050758       -2.8393746221  S28       523             1.0000000000
      2762       251  PNM       H33            -2.0767002342       12.2352625347       -2.4141564227  S28       523             1.0000000000
      2763       251  PNM       H34            -3.3368492045       13.0977234503       -3.3231736898  S28       523             1.0000000000
      2764       251  PNM       H35            -0.0295677942       13.1180497715       -3.1449362205  S28       523             1.0000000000
      2765       251  PNM       H36             1.5967503778       13.5806208292       -4.9725837478  S28       523             1.0000000000
      2766       251  PNM       H37             0.9319885364       13.2370044552       -7.3525280223  S28       523             1.0000000000
      2767       251  PNM       H38            -1.3790722932       12.4691116687       -7.8961822616  S28       523             1.0000000000
      2768       251  PNM       H39            -3.0357310042       12.0910032533       -6.0765232655  S28       523             1.0000000000
      2769       251  PNM       H40            -1.9254225938        9.8042807905       -2.6595295083  S28       523             1.0000000000
      2770       252  TIP3      OH2            -4.4157949267        7.8311715391       -0.3094813651  S28       290             1.0000000000
      2771       252  TIP3      H1             -5.9678267268        7.6321557375       -0.1788145167  S28       290             1.0000000000
      2772       252  TIP3      H2             -3.9229448698        8.5391463202        0.2120023629  S28       290             1.0000000000
      2773       253  SER       CB             -2.7833876293        5.0398905509       -2.1505602440  S29       70              1.0000000000
      2774       253  SER       HB1            -3.3482620203        4.2111413584       -2.6150439291  S29       70              1.0000000000
      2775       253  SER       HB2            -1.7909202020        5.1179811281       -2.6017973380  S29       70              1.0000000000
      2776       253  SER       OG             -3.5343415135        6.2714113069       -2.4149702489  S29       70              1.0000000000
      2777       253  SER       HG1            -3.8021102638        7.3380136811       -0.8966526308  S29       70              1.0000000000
      2778       253  SER       QQH1           -2.7024048572        4.8874683078       -1.0579861436  S29       70              1.0000000000
      2779       254  LYS       CD             -6.2448238765        3.3779278196       -2.0427530812  S29       73              1.0000000000
      2780       254  LYS       HD1            -6.9531014424        2.9198206482       -2.7388605408  S29       73              1.0000000000
      2781       254  LYS       HD2            -5.2339619820        3.2175810998       -2.4401735100  S29       73              1.0000000000
      2782       254  LYS       QQH2           -6.3349527004        2.8836793909       -1.0686974565  S29       73              1.0000000000
      2783       254  LYS       CE             -6.5249730122        4.8638786574       -1.9280954979  S29       73              1.0000000000
      2784       254  LYS       HE1            -6.0271945412        5.3056460064       -1.0458379842  S29       73              1.0000000000
      2785       254  LYS       HE2            -7.6083934948        5.0552274879       -1.8265766694  S29       73              1.0000000000
      2786       254  LYS       NZ             -6.0425511882        5.5941296901       -3.1005186644  S29       73              1.0000000000
      2787       254  LYS       HZ1            -6.3622686929        5.1952235787       -4.0058429606  S29       73              1.0000000000
      2788       254  LYS       HZ2            -4.9786958641        5.6429645772       -3.1310447952  S29       73              1.0000000000
      2789       254  LYS       HZ3            -6.3842301266        6.5854752289       -3.0799408046  S29       73              1.0000000000
      2790       255  SER       CB             -4.4115534775        4.3720694086       -6.2917630115  S29       130             1.0000000000
      2791       255  SER       HB1            -4.4094690927        5.2948894130       -6.8852059877  S29       130             1.0000000000
      2792       255  SER       HB2            -3.6488373963        3.6877265212       -6.6995069366  S29       130             1.0000000000
      2793       255  SER       OG             -4.0615705982        4.6770023326       -4.8913285669  S29       130             1.0000000000
      2794       255  SER       HG1            -3.3799449319        5.5678782755       -4.9000119581  S29       130             1.0000000000
      2795       255  SER       QQH3           -5.4049885569        3.8900713569       -6.3226995908  S29       130             1.0000000000
      2796       256  GLU       CB             -9.9120134581        9.5265893917        0.6478100769  S29       166             1.0000000000
      2797       256  GLU       HB1            -9.5606981892       10.1533185515       -0.1830790733  S29       166             1.0000000000
      2798       256  GLU       HB2           -10.9596714304        9.2846242821        0.4591278378  S29       166             1.0000000000
      2799       256  GLU       QQH4           -9.8264707426       10.0550972125        1.6027479671  S29       166             1.0000000000
      2800       256  GLU       CG             -9.0927667461        8.2519344193        0.6515225541  S29       166             1.0000000000
      2801       256  GLU       HG1            -9.4928639043        7.5479606523       -0.0963805118  S29       166             1.0000000000
      2802       256  GLU       HG2            -9.1700915201        7.7299810602        1.6210227730  S29       166             1.0000000000
      2803       256  GLU       CD             -7.6446136091        8.4951841330        0.3415242589  S29       166             1.0000000000
      2804       256  GLU       OE1            -7.0778661752        9.5815852973        0.4118307888  S29       166             1.0000000000
      2805       256  GLU       OE2            -6.9627072729        7.3863670878       -0.0529437694  S29       166             1.0000000000
      2806       257  ASN       CB             -2.6413291140       12.1123083193        1.3009005323  S29       170             1.0000000000
      2807       257  ASN       HB1            -1.6806321159       12.0612412803        0.7749481215  S29       170             1.0000000000
      2808       257  ASN       HB2            -3.1177974552       13.0693017633        1.0668244737  S29       170             1.0000000000
      2809       257  ASN       QQH5           -2.4809218821       12.0319544515        2.3820351659  S29       170             1.0000000000
      2810       257  ASN       CG             -3.5060205093       10.9672956775        0.8390765990  S29       170             1.0000000000
      2811       257  ASN       OD1            -3.1636425238        9.7745247127        1.0257424969  S29       170             1.0000000000
      2812       257  ASN       ND2            -4.6721486733       11.2712720132        0.2228510475  S29       170             1.0000000000
      2813       257  ASN       HD21           -5.3169882083       10.5129906747       -0.0524457580  S29       170             1.0000000000
      2814       257  ASN       HD22           -4.8791299028       12.2329833993       -0.0849789587  S29       170             1.0000000000
      2815       258  LYS       CE             -3.2061478455        1.4834356327       -4.2715343473  S29       234             1.0000000000
      2816       258  LYS       HE1            -3.6535052620        1.7066976479       -3.2939804150  S29       234             1.0000000000
      2817       258  LYS       HE2            -4.0040499594        1.4374385958       -5.0244544237  S29       234             1.0000000000
      2818       258  LYS       NZ             -2.2931164176        2.5582344075       -4.6499710356  S29       234             1.0000000000
      2819       258  LYS       HZ1            -1.8084993988        2.3404865552       -5.5571934309  S29       234             1.0000000000
      2820       258  LYS       HZ2            -1.5331462913        2.7254878290       -3.9549953642  S29       234             1.0000000000
      2821       258  LYS       HZ3            -2.8171737151        3.4838125858       -4.7682862497  S29       234             1.0000000000
      2822       258  LYS       QQH6           -2.6612069917        0.5316814953       -4.2164593804  S29       234             1.0000000000
      2823       259  SER       CB              2.3981155245        3.0661530062       -5.6659177520  S29       235             1.0000000000
      2824       259  SER       HB1             3.0688546905        2.3451457894       -6.1612181090  S29       235             1.0000000000
      2825       259  SER       HB2             2.9853510044        3.9751214579       -5.4381334364  S29       235             1.0000000000
      2826       259  SER       OG              1.3229469394        3.3606845909       -6.5662430836  S29       235             1.0000000000
      2827       259  SER       HG1             0.8945559686        4.2246915308       -6.3064038819  S29       235             1.0000000000
      2828       259  SER       QQH7            2.0234952407        2.6296013335       -4.7118423477  S29       235             1.0000000000
      2829       260  PNM       S1             -2.9277599560        9.3083934090       -6.0612549878  S29       523             1.0000000000
      2830       260  PNM       C2             -1.6816501261        8.0484929398       -6.6679365765  S29       523             1.0000000000
      2831       260  PNM       C3             -1.3894314609        7.2037125901       -5.3973132549  S29       523             1.0000000000
      2832       260  PNM       N4             -2.6685508705        6.9671797057       -4.6967918274  S29       523             1.0000000000
      2833       260  PNM       C5             -3.6139778499        8.1298966265       -4.8539722612  S29       523             1.0000000000
      2834       260  PNM       C6             -3.5217982648        8.5743987324       -3.3652781651  S29       523             1.0000000000
[truncated: 298,357 more chars]
