# Supplementary material for: Unraveling the energetic significance of chemical events in enzyme catalysis via machine-learning based regression approach
Source: Commun Chem. 2020 Oct 8;3:134. doi: 10.1038/s42004-020-00379-w (PMC9814854; doi:10.1038/s42004-020-00379-w)
Supplement: Supplementary file 3 — Supplementary Data 1 [file 42004_2020_379_MOESM3_ESM.zip › pathways/optimized.path/path.cor.sccdftb/path_7_t.cor]

* RETAIN ONLY THE QM ATOMS, WRITE PSF & COOR
* PREDEFINED VARS:
*     INCOR: DIRECTORY TO INPUT .COR FILE
*     INPSF: DIRECTORY TO INPUT .PSF FILE
*     OUTPSF: DIRECTORY TO OUTPUT .PSF FILE
*     OUTCOR: FILENAME OF OUTPUT .COR FILE
* ZILIN SONG, 17 DEC 2019
*  DATE:    12/17/19     21:12:40      CREATED BY USER: zilins
*
      4950  EXT
         1         1  SER       CB             -3.1698280821        4.9076243981       -1.9622349420  S1        70              1.0000000000
         2         1  SER       HB1            -3.6998607766        4.0503655381       -2.4148033895  S1        70              1.0000000000
         3         1  SER       HB2            -2.2178614909        5.0706991014       -2.4952320071  S1        70              1.0000000000
         4         1  SER       OG             -4.0196240658        6.0652674433       -2.1079081444  S1        70              1.0000000000
         5         1  SER       HG1            -4.0471899899        6.6110753424       -1.2473276027  S1        70              1.0000000000
         6         1  SER       QQH1           -2.9720131633        4.7128355550       -0.8931600594  S1        70              1.0000000000
         7         2  LYS       CD             -6.8492937478        3.3735088911       -1.6919506612  S1        73              1.0000000000
         8         2  LYS       HD1            -7.5078553266        2.7954184026       -2.3447538664  S1        73              1.0000000000
         9         2  LYS       HD2            -5.8739502115        3.4381353310       -2.1901971208  S1        73              1.0000000000
        10         2  LYS       QQH2           -6.7288791065        2.8239211906       -0.7501100217  S1        73              1.0000000000
        11         2  LYS       CE             -7.4391331618        4.7535706525       -1.4714130665  S1        73              1.0000000000
        12         2  LYS       HE1            -7.3855253339        5.0793925945       -0.4161587287  S1        73              1.0000000000
        13         2  LYS       HE2            -8.4996092391        4.7789145270       -1.7691966522  S1        73              1.0000000000
        14         2  LYS       NZ             -6.7506406325        5.7812939085       -2.2401436533  S1        73              1.0000000000
        15         2  LYS       HZ1            -7.0293206928        5.8136455428       -3.2443739709  S1        73              1.0000000000
        16         2  LYS       HZ2            -5.7000008237        5.6917805819       -2.2032991362  S1        73              1.0000000000
        17         2  LYS       HZ3            -6.9861721632        6.7145324604       -1.7977236535  S1        73              1.0000000000
        18         3  SER       CB             -4.7199621391        4.4331289497       -6.1112340701  S1        130             1.0000000000
        19         3  SER       HB1            -4.8257443797        5.3661270071       -6.6806532859  S1        130             1.0000000000
        20         3  SER       HB2            -3.9737344868        3.7967829115       -6.6209183643  S1        130             1.0000000000
        21         3  SER       OG             -4.2499987395        4.7211058103       -4.7650334806  S1        130             1.0000000000
        22         3  SER       HG1            -3.6471322423        5.5173467113       -4.7988491300  S1        130             1.0000000000
        23         3  SER       QQH3           -5.6812138116        3.9003465208       -6.0547515858  S1        130             1.0000000000
        24         4  GLU       CB            -10.0639366826        9.3534069757        1.1146610263  S1        166             1.0000000000
        25         4  GLU       HB1            -9.7138752648        9.9817132407        0.2847434092  S1        166             1.0000000000
        26         4  GLU       HB2           -11.1249735595        9.1491157325        0.9511141397  S1        166             1.0000000000
        27         4  GLU       QQH4           -9.9349968590        9.8676818794        2.0723499971  S1        166             1.0000000000
        28         4  GLU       CG             -9.2846300658        8.0481803183        1.0724994731  S1        166             1.0000000000
        29         4  GLU       HG1            -9.8080025517        7.3308471586        0.4237791619  S1        166             1.0000000000
        30         4  GLU       HG2            -9.2511999046        7.5804113147        2.0706360571  S1        166             1.0000000000
        31         4  GLU       CD             -7.8702426546        8.2283443946        0.5557033511  S1        166             1.0000000000
        32         4  GLU       OE1            -7.2651998493        9.3118342698        0.7254799075  S1        166             1.0000000000
        33         4  GLU       OE2            -7.3244030738        7.2009702675       -0.0632903042  S1        166             1.0000000000
        34         5  ASN       CB             -2.8790391774       11.7973691429        1.7368849663  S1        170             1.0000000000
        35         5  ASN       HB1            -1.9188338766       11.7394973063        1.2109139264  S1        170             1.0000000000
        36         5  ASN       HB2            -3.3882787154       12.7216837865        1.4454147634  S1        170             1.0000000000
        37         5  ASN       QQH5           -2.7110318110       11.7951652043        2.8208551362  S1        170             1.0000000000
        38         5  ASN       CG             -3.7253708019       10.6037722529        1.3516718105  S1        170             1.0000000000
        39         5  ASN       OD1            -3.2866684401        9.4241396615        1.4361428428  S1        170             1.0000000000
        40         5  ASN       ND2            -4.9638846621       10.8553807105        0.8982702710  S1        170             1.0000000000
        41         5  ASN       HD21           -5.6316401104       10.0862585112        0.6809188945  S1        170             1.0000000000
        42         5  ASN       HD22           -5.2650272631       11.8269528386        0.7333492362  S1        170             1.0000000000
        43         6  LYS       CE             -3.2932731117        1.6333192366       -4.1690121736  S1        234             1.0000000000
        44         6  LYS       HE1            -3.6873358822        1.8744092040       -3.1746009853  S1        234             1.0000000000
        45         6  LYS       HE2            -4.1304953777        1.5859048795       -4.8749066145  S1        234             1.0000000000
        46         6  LYS       NZ             -2.3862152271        2.6831214217       -4.6125023103  S1        234             1.0000000000
        47         6  LYS       HZ1            -1.9507054674        2.4403051631       -5.5388977768  S1        234             1.0000000000
        48         6  LYS       HZ2            -1.5925658880        2.8513862643       -3.9562521987  S1        234             1.0000000000
        49         6  LYS       HZ3            -2.9055319773        3.6038551458       -4.7205791929  S1        234             1.0000000000
        50         6  LYS       QQH6           -2.7598028093        0.6743916158       -4.1280598385  S1        234             1.0000000000
        51         7  SER       CB              2.2347497402        3.3703904412       -5.8472104618  S1        235             1.0000000000
        52         7  SER       HB1             2.9116794629        2.7119325975       -6.4113278188  S1        235             1.0000000000
        53         7  SER       HB2             2.7913470611        4.2936063897       -5.6029619881  S1        235             1.0000000000
        54         7  SER       OG              1.0984800099        3.6636727215       -6.6761591875  S1        235             1.0000000000
        55         7  SER       HG1             0.6393028323        4.4755959967       -6.3256224337  S1        235             1.0000000000
        56         7  SER       QQH7            1.9257666717        2.8691520386       -4.9038348944  S1        235             1.0000000000
        57         8  PNM       S1             -3.3044343823        9.5556601136       -5.7362357376  S1        523             1.0000000000
        58         8  PNM       C2             -2.0874034961        8.3157531743       -6.4725365534  S1        523             1.0000000000
        59         8  PNM       C3             -1.6235982580        7.4843669656       -5.2479457651  S1        523             1.0000000000
        60         8  PNM       N4             -2.7875563944        7.3296962987       -4.3484842421  S1        523             1.0000000000
        61         8  PNM       C5             -3.9061887373        8.3429965556       -4.5370962021  S1        523             1.0000000000
        62         8  PNM       C6             -3.7547842998        8.7089228422       -2.9970824798  S1        523             1.0000000000
        63         8  PNM       C7             -2.6286462853        7.6617833667       -2.9852668319  S1        523             1.0000000000
        64         8  PNM       O8             -1.6910325715        7.4014201338       -2.2227647182  S1        523             1.0000000000
        65         8  PNM       C9             -2.7710288430        7.4299164388       -7.5007320548  S1        523             1.0000000000
        66         8  PNM       C10            -0.9232868675        9.0544440020       -7.1059084809  S1        523             1.0000000000
        67         8  PNM       C11            -1.0151248490        6.1481420221       -5.6327698743  S1        523             1.0000000000
        68         8  PNM       O12            -1.6250090170        5.0804214684       -5.4278705582  S1        523             1.0000000000
        69         8  PNM       O13             0.2096728822        6.1978319196       -6.1597684664  S1        523             1.0000000000
        70         8  PNM       N14            -3.1805231896       10.0117652277       -2.7519045120  S1        523             1.0000000000
        71         8  PNM       C15            -3.7195934072       11.1257295645       -3.2849192585  S1        523             1.0000000000
        72         8  PNM       O16            -4.7801200870       11.0583201711       -3.9811025830  S1        523             1.0000000000
        73         8  PNM       C17            -3.0098571693       12.4329595493       -3.0440343645  S1        523             1.0000000000
        74         8  PNM       C18            -2.0203207258       12.7223890730       -4.1418508577  S1        523             1.0000000000
        75         8  PNM       C19            -0.7180532373       13.1371175161       -3.8276170335  S1        523             1.0000000000
        76         8  PNM       C20             0.1894726554       13.4365556904       -4.8463811382  S1        523             1.0000000000
        77         8  PNM       C21            -0.1923889991       13.3156320200       -6.1839340185  S1        523             1.0000000000
        78         8  PNM       C22            -1.4916730177       12.9120763453       -6.5022965468  S1        523             1.0000000000
        79         8  PNM       C23            -2.4081862033       12.6254380079       -5.4882297966  S1        523             1.0000000000
        80         8  PNM       H24            -0.8389688303        8.0662054126       -4.7111131606  S1        523             1.0000000000
        81         8  PNM       H25            -1.2311552074        9.5188615392       -8.0487603462  S1        523             1.0000000000
        82         8  PNM       H26            -0.1043377691        8.3564379197       -7.3152970778  S1        523             1.0000000000
        83         8  PNM       H27            -0.5396372415        9.8442662461       -6.4517009853  S1        523             1.0000000000
        84         8  PNM       H28            -3.1449656204        8.0269500686       -8.3390043862  S1        523             1.0000000000
        85         8  PNM       H29            -3.6169724014        6.8903413431       -7.0595573852  S1        523             1.0000000000
        86         8  PNM       H30            -2.0626075715        6.6901339848       -7.8962151468  S1        523             1.0000000000
        87         8  PNM       H31            -4.8762582723        7.8722906714       -4.7994376651  S1        523             1.0000000000
        88         8  PNM       H32            -4.6614923417        8.5284564800       -2.3719404803  S1        523             1.0000000000
        89         8  PNM       H33            -2.4959992763       12.4156995348       -2.0685369247  S1        523             1.0000000000
        90         8  PNM       H34            -3.7571417920       13.2443541484       -3.0114093461  S1        523             1.0000000000
        91         8  PNM       H35            -0.4146706991       13.2301752835       -2.7777964192  S1        523             1.0000000000
        92         8  PNM       H36             1.2050586775       13.7602652587       -4.5928116954  S1        523             1.0000000000
        93         8  PNM       H37             0.5251873083       13.5433437134       -6.9803384584  S1        523             1.0000000000
        94         8  PNM       H38            -1.7986488014       12.8222271199       -7.5508917752  S1        523             1.0000000000
        95         8  PNM       H39            -3.4356450262       12.3360525282       -5.7396379326  S1        523             1.0000000000
        96         8  PNM       H40            -2.2933759799       10.0583409387       -2.2134872176  S1        523             1.0000000000
        97         9  TIP3      OH2            -4.6521509848        7.6516846909       -0.1207828367  S1        290             1.0000000000
        98         9  TIP3      H1             -5.6432945589        7.6486292080        0.0260618755  S1        290             1.0000000000
        99         9  TIP3      H2             -4.1858619045        8.2720173550        0.5159418651  S1        290             1.0000000000
       100        10  SER       CB             -3.1685013250        4.9116158950       -1.9616151900  S2        70              1.0000000000
       101        10  SER       HB1            -3.7003599556        4.0554224227       -2.4143667631  S2        70              1.0000000000
       102        10  SER       HB2            -2.2160291779        5.0723552781       -2.4942830496  S2        70              1.0000000000
       103        10  SER       OG             -4.0148016564        6.0718329357       -2.1081165148  S2        70              1.0000000000
       104        10  SER       HG1            -4.0497968723        6.6152578117       -1.2440603122  S2        70              1.0000000000
       105        10  SER       QQH1           -2.9716056984        4.7170090207       -0.8924323555  S2        70              1.0000000000
       106        11  LYS       CD             -6.8370688083        3.3745587985       -1.6906032231  S2        73              1.0000000000
       107        11  LYS       HD1            -7.4990016460        2.8019096858       -2.3448342516  S2        73              1.0000000000
       108        11  LYS       HD2            -5.8598357658        3.4314441867       -2.1862888020  S2        73              1.0000000000
       109        11  LYS       QQH2           -6.7240546902        2.8241381415       -0.7484358683  S2        73              1.0000000000
       110        11  LYS       CE             -7.4147539376        4.7593861474       -1.4712627668  S2        73              1.0000000000
       111        11  LYS       HE1            -7.3354640885        5.0991730529       -0.4218905636  S2        73              1.0000000000
       112        11  LYS       HE2            -8.4814389700        4.7884285034       -1.7458626192  S2        73              1.0000000000
       113        11  LYS       NZ             -6.7369684894        5.7703741873       -2.2696970572  S2        73              1.0000000000
       114        11  LYS       HZ1            -7.0108675860        5.7657894128       -3.2756557186  S2        73              1.0000000000
       115        11  LYS       HZ2            -5.6848453104        5.6955242306       -2.2239557506  S2        73              1.0000000000
       116        11  LYS       HZ3            -6.9843151200        6.7152690204       -1.8671318769  S2        73              1.0000000000
       117        12  SER       CB             -4.7207094294        4.4291779950       -6.1125122317  S2        130             1.0000000000
       118        12  SER       HB1            -4.8215595798        5.3609900773       -6.6847474888  S2        130             1.0000000000
       119        12  SER       HB2            -3.9738852329        3.7897323733       -6.6172706621  S2        130             1.0000000000
       120        12  SER       OG             -4.2558160644        4.7196467257       -4.7646154989  S2        130             1.0000000000
       121        12  SER       HG1            -3.6495672651        5.5136910117       -4.7991766079  S2        130             1.0000000000
       122        12  SER       QQH3           -5.6835505030        3.8990337707       -6.0585685873  S2        130             1.0000000000
       123        13  GLU       CB            -10.0625683139        9.3550792794        1.1146608344  S2        166             1.0000000000
       124        13  GLU       HB1            -9.7110984939        9.9832279791        0.2851592474  S2        166             1.0000000000
       125        13  GLU       HB2           -11.1235270373        9.1510345962        0.9498481619  S2        166             1.0000000000
       126        13  GLU       QQH4           -9.9345383145        9.8693730194        2.0724894234  S2        166             1.0000000000
       127        13  GLU       CG             -9.2836779344        8.0493929746        1.0737364432  S2        166             1.0000000000
       128        13  GLU       HG1            -9.8053447480        7.3334325237        0.4218564812  S2        166             1.0000000000
       129        13  GLU       HG2            -9.2547619921        7.5801723055        2.0713236074  S2        166             1.0000000000
       130        13  GLU       CD             -7.8663379416        8.2280446853        0.5626916895  S2        166             1.0000000000
       131        13  GLU       OE1            -7.2672000834        9.3168121822        0.7257382643  S2        166             1.0000000000
       132        13  GLU       OE2            -7.3150007184        7.1978473409       -0.0446767722  S2        166             1.0000000000
       133        14  ASN       CB             -2.8773460136       11.7936646589        1.7360265809  S2        170             1.0000000000
       134        14  ASN       HB1            -1.9164233234       11.7339471376        1.2116051903  S2        170             1.0000000000
       135        14  ASN       HB2            -3.3849516641       12.7183172902        1.4428913277  S2        170             1.0000000000
       136        14  ASN       QQH5           -2.7112769939       11.7922030891        2.8203177368  S2        170             1.0000000000
       137        14  ASN       CG             -3.7251965524       10.6011056163        1.3501204919  S2        170             1.0000000000
       138        14  ASN       OD1            -3.2867572546        9.4209993423        1.4315856551  S2        170             1.0000000000
       139        14  ASN       ND2            -4.9640890760       10.8541897571        0.8989935933  S2        170             1.0000000000
       140        14  ASN       HD21           -5.6336072577       10.0859469957        0.6819848853  S2        170             1.0000000000
       141        14  ASN       HD22           -5.2647856368       11.8262447335        0.7361190238  S2        170             1.0000000000
       142        15  LYS       CE             -3.2941478447        1.6334287534       -4.1688933740  S2        234             1.0000000000
       143        15  LYS       HE1            -3.6881810214        1.8739640706       -3.1743300274  S2        234             1.0000000000
       144        15  LYS       HE2            -4.1314561799        1.5860390579       -4.8747237722  S2        234             1.0000000000
       145        15  LYS       NZ             -2.3874951475        2.6837311543       -4.6120078588  S2        234             1.0000000000
       146        15  LYS       HZ1            -1.9518309263        2.4414389826       -5.5385211900  S2        234             1.0000000000
       147        15  LYS       HZ2            -1.5937217377        2.8519454351       -3.9558699424  S2        234             1.0000000000
       148        15  LYS       HZ3            -2.9069590359        3.6040908951       -4.7197903272  S2        234             1.0000000000
       149        15  LYS       QQH6           -2.7603309463        0.6746873579       -4.1284421927  S2        234             1.0000000000
       150        16  SER       CB              2.2347267894        3.3705250015       -5.8474764466  S2        235             1.0000000000
       151        16  SER       HB1             2.9119617225        2.7121448210       -6.4113294979  S2        235             1.0000000000
       152        16  SER       HB2             2.7910469917        4.2939105854       -5.6032321102  S2        235             1.0000000000
       153        16  SER       OG              1.0985507226        3.6634734383       -6.6767045406  S2        235             1.0000000000
       154        16  SER       HG1             0.6386723507        4.4747957124       -6.3257116468  S2        235             1.0000000000
       155        16  SER       QQH7            1.9256304854        2.8693359318       -4.9041285475  S2        235             1.0000000000
       156        17  PNM       S1             -3.3079269288        9.5510412839       -5.7382950369  S2        523             1.0000000000
       157        17  PNM       C2             -2.0888913687        8.3122771412       -6.4724375268  S2        523             1.0000000000
       158        17  PNM       C3             -1.6264349208        7.4812939803       -5.2471882285  S2        523             1.0000000000
       159        17  PNM       N4             -2.7913076871        7.3250859602       -4.3490203049  S2        523             1.0000000000
       160        17  PNM       C5             -3.9091167267        8.3394638815       -4.5378686797  S2        523             1.0000000000
       161        17  PNM       C6             -3.7562700926        8.7072144168       -2.9983956528  S2        523             1.0000000000
       162        17  PNM       C7             -2.6313604598        7.6590121804       -2.9855873321  S2        523             1.0000000000
       163        17  PNM       O8             -1.6905712952        7.4031280975       -2.2254342197  S2        523             1.0000000000
       164        17  PNM       C9             -2.7697511362        7.4259330711       -7.5020118390  S2        523             1.0000000000
       165        17  PNM       C10            -0.9241787730        9.0517253379       -7.1038155474  S2        523             1.0000000000
       166        17  PNM       C11            -1.0168262033        6.1458066440       -5.6322650532  S2        523             1.0000000000
       167        17  PNM       O12            -1.6270530074        5.0776493907       -5.4290494039  S2        523             1.0000000000
       168        17  PNM       O13             0.2081859543        6.1962262689       -6.1581455895  S2        523             1.0000000000
       169        17  PNM       N14            -3.1795691843       10.0091102800       -2.7548887308  S2        523             1.0000000000
       170        17  PNM       C15            -3.7196960708       11.1236880395       -3.2852583239  S2        523             1.0000000000
       171        17  PNM       O16            -4.7817650653       11.0568390252       -3.9791943598  S2        523             1.0000000000
       172        17  PNM       C17            -3.0089472510       12.4302542546       -3.0443201104  S2        523             1.0000000000
       173        17  PNM       C18            -2.0198096138       12.7196643498       -4.1425040605  S2        523             1.0000000000
       174        17  PNM       C19            -0.7180512125       13.1362827192       -3.8285986398  S2        523             1.0000000000
       175        17  PNM       C20             0.1888479093       13.4368368440       -4.8475609751  S2        523             1.0000000000
       176        17  PNM       C21            -0.1930533029       13.3151079075       -6.1850125951  S2        523             1.0000000000
       177        17  PNM       C22            -1.4917575505       12.9094844455       -6.5030893719  S2        523             1.0000000000
       178        17  PNM       C23            -2.4077098112       12.6217150224       -5.4888190993  S2        523             1.0000000000
       179        17  PNM       H24            -0.8430176500        8.0637031592       -4.7092926268  S2        523             1.0000000000
       180        17  PNM       H25            -1.2304635879        9.5152179381       -8.0475927421  S2        523             1.0000000000
       181        17  PNM       H26            -0.1041975049        8.3543239503       -7.3109938030  S2        523             1.0000000000
       182        17  PNM       H27            -0.5426823934        9.8423863974       -6.4494775096  S2        523             1.0000000000
       183        17  PNM       H28            -3.1428896696        8.0227598112       -8.3407945169  S2        523             1.0000000000
       184        17  PNM       H29            -3.6159309460        6.8853772817       -7.0625416085  S2        523             1.0000000000
       185        17  PNM       H30            -2.0596862857        6.6870597495       -7.8962921861  S2        523             1.0000000000
       186        17  PNM       H31            -4.8798201671        7.8691229488       -4.7991168352  S2        523             1.0000000000
       187        17  PNM       H32            -4.6629548172        8.5290479446       -2.3726547227  S2        523             1.0000000000
       188        17  PNM       H33            -2.4946426278       12.4120846820       -2.0690536116  S2        523             1.0000000000
       189        17  PNM       H34            -3.7556375049       13.2421181681       -3.0107766500  S2        523             1.0000000000
       190        17  PNM       H35            -0.4146061680       13.2301042341       -2.7788994991  S2        523             1.0000000000
       191        17  PNM       H36             1.2039000233       13.7622629399       -4.5942495303  S2        523             1.0000000000
       192        17  PNM       H37             0.5239906165       13.5440771258       -6.9815134625  S2        523             1.0000000000
       193        17  PNM       H38            -1.7987760112       12.8194036440       -7.5516758765  S2        523             1.0000000000
       194        17  PNM       H39            -3.4348676894       12.3310395901       -5.7401498392  S2        523             1.0000000000
       195        17  PNM       H40            -2.2921984429       10.0549095733       -2.2167167649  S2        523             1.0000000000
       196        18  TIP3      OH2            -4.6503383027        7.6438949729       -0.1202843931  S2        290             1.0000000000
       197        18  TIP3      H1             -5.6426168298        7.6365798271        0.0273020674  S2        290             1.0000000000
       198        18  TIP3      H2             -4.1857656301        8.2678037880        0.5147721179  S2        290             1.0000000000
       199        19  SER       CB             -3.1675122465        4.9157200285       -1.9608833996  S3        70              1.0000000000
       200        19  SER       HB1            -3.7013524531        4.0606049476       -2.4136342478  S3        70              1.0000000000
       201        19  SER       HB2            -2.2146871288        5.0743208808       -2.4934954173  S3        70              1.0000000000
       202        19  SER       OG             -4.0103679065        6.0784704798       -2.1079327329  S3        70              1.0000000000
       203        19  SER       HG1            -4.0533244768        6.6195463415       -1.2402966988  S3        70              1.0000000000
       204        19  SER       QQH1           -2.9714304259        4.7212499739       -0.8916340642  S3        70              1.0000000000
       205        20  LYS       CD             -6.8251224983        3.3755728246       -1.6896295471  S3        73              1.0000000000
       206        20  LYS       HD1            -7.4906320398        2.8080719523       -2.3448345435  S3        73              1.0000000000
       207        20  LYS       HD2            -5.8463001636        3.4242068797       -2.1832462148  S3        73              1.0000000000
       208        20  LYS       QQH2           -6.7191221388        2.8249322688       -0.7468849684  S3        73              1.0000000000
       209        20  LYS       CE             -7.3903616378        4.7654508099       -1.4723573703  S3        73              1.0000000000
       210        20  LYS       HE1            -7.2858054039        5.1193934181       -0.4297804214  S3        73              1.0000000000
       211        20  LYS       HE2            -8.4625749908        4.7983396188       -1.7243955621  S3        73              1.0000000000
       212        20  LYS       NZ             -6.7230347178        5.7584995769       -2.3005959023  S3        73              1.0000000000
       213        20  LYS       HZ1            -6.9918314665        5.7164199297       -3.3068969341  S3        73              1.0000000000
       214        20  LYS       HZ2            -5.6696285022        5.6984167544       -2.2469243861  S3        73              1.0000000000
       215        20  LYS       HZ3            -6.9823703941        6.7143631235       -1.9399376094  S3        73              1.0000000000
       216        21  SER       CB             -4.7214978519        4.4253448848       -6.1136755381  S3        130             1.0000000000
       217        21  SER       HB1            -4.8175610993        5.3560503509       -6.6884791527  S3        130             1.0000000000
       218        21  SER       HB2            -3.9740885581        3.7829023123       -6.6135657495  S3        130             1.0000000000
       219        21  SER       OG             -4.2615872739        4.7181585555       -4.7641037965  S3        130             1.0000000000
       220        21  SER       HG1            -3.6520368973        5.5100199922       -4.7992814440  S3        130             1.0000000000
       221        21  SER       QQH3           -5.6858622644        3.8977155296       -6.0623447019  S3        130             1.0000000000
       222        22  GLU       CB            -10.0614191899        9.3567504304        1.1147590262  S3        166             1.0000000000
       223        22  GLU       HB1            -9.7084739632        9.9845987487        0.2855636205  S3        166             1.0000000000
       224        22  GLU       HB2           -11.1224035365        9.1532862003        0.9487535657  S3        166             1.0000000000
       225        22  GLU       QQH4           -9.9343126434        9.8714282374        2.0726074495  S3        166             1.0000000000
       226        22  GLU       CG             -9.2828136439        8.0507725546        1.0751486178  S3        166             1.0000000000
       227        22  GLU       HG1            -9.8020959649        7.3362053896        0.4196263942  S3        166             1.0000000000
       228        22  GLU       HG2            -9.2588690286        7.5798883389        2.0720906274  S3        166             1.0000000000
       229        22  GLU       CD             -7.8625612442        8.2284380049        0.5703138364  S3        166             1.0000000000
       230        22  GLU       OE1            -7.2693384611        9.3223986134        0.7260443930  S3        166             1.0000000000
       231        22  GLU       OE2            -7.3055090436        7.1952212747       -0.0240893005  S3        166             1.0000000000
       232        23  ASN       CB             -2.8755643369       11.7900024071        1.7351984001  S3        170             1.0000000000
       233        23  ASN       HB1            -1.9139052074       11.7283665847        1.2123910243  S3        170             1.0000000000
       234        23  ASN       HB2            -3.3814315530       12.7151219860        1.4404323143  S3        170             1.0000000000
       235        23  ASN       QQH5           -2.7114557089       11.7892036456        2.8198182579  S3        170             1.0000000000
       236        23  ASN       CG             -3.7249233491       10.5984517557        1.3484485009  S3        170             1.0000000000
       237        23  ASN       OD1            -3.2870942226        9.4177567213        1.4270183781  S3        170             1.0000000000
       238        23  ASN       ND2            -4.9640061982       10.8532413948        0.8992326088  S3        170             1.0000000000
       239        23  ASN       HD21           -5.6354586184       10.0860526465        0.6828634632  S3        170             1.0000000000
       240        23  ASN       HD22           -5.2644318888       11.8257462863        0.7386608257  S3        170             1.0000000000
       241        24  LYS       CE             -3.2949740805        1.6335907133       -4.1687671015  S3        234             1.0000000000
       242        24  LYS       HE1            -3.6890094284        1.8735583481       -3.1740661337  S3        234             1.0000000000
       243        24  LYS       HE2            -4.1323426879        1.5862405680       -4.8745460727  S3        234             1.0000000000
       244        24  LYS       NZ             -2.3887152099        2.6843896926       -4.6114888196  S3        234             1.0000000000
       245        24  LYS       HZ1            -1.9528963963        2.4426366446       -5.5381179711  S3        234             1.0000000000
       246        24  LYS       HZ2            -1.5948468274        2.8525742174       -3.9554341597  S3        234             1.0000000000
       247        24  LYS       HZ3            -2.9083524955        3.6043535152       -4.7189665560  S3        234             1.0000000000
       248        24  LYS       QQH6           -2.7608139850        0.6750355815       -4.1288045465  S3        234             1.0000000000
       249        25  SER       CB              2.2346696992        3.3706896441       -5.8477316435  S3        235             1.0000000000
       250        25  SER       HB1             2.9121576320        2.7124086366       -6.4113852261  S3        235             1.0000000000
       251        25  SER       HB2             2.7907686325        4.2942012774       -5.6034667035  S3        235             1.0000000000
       252        25  SER       OG              1.0985674186        3.6633474602       -6.6772033247  S3        235             1.0000000000
       253        25  SER       HG1             0.6380447498        4.4741055275       -6.3257558495  S3        235             1.0000000000
       254        25  SER       QQH7            1.9254814816        2.8695284564       -4.9044114583  S3        235             1.0000000000
       255        26  PNM       S1             -3.3111732121        9.5464294472       -5.7403485072  S3        523             1.0000000000
       256        26  PNM       C2             -2.0902243875        8.3088662383       -6.4722365963  S3        523             1.0000000000
       257        26  PNM       C3             -1.6291431937        7.4782715451       -5.2463184874  S3        523             1.0000000000
       258        26  PNM       N4             -2.7950390345        7.3204061242       -4.3495281507  S3        523             1.0000000000
       259        26  PNM       C5             -3.9119567055        8.3360109272       -4.5385241559  S3        523             1.0000000000
       260        26  PNM       C6             -3.7577740683        8.7054337290       -2.9996247005  S3        523             1.0000000000
       261        26  PNM       C7             -2.6341086112        7.6561119195       -2.9858242315  S3        523             1.0000000000
       262        26  PNM       O8             -1.6901758150        7.4047152335       -2.2280237669  S3        523             1.0000000000
       263        26  PNM       C9             -2.7684620538        7.4220588778       -7.5031483550  S3        523             1.0000000000
       264        26  PNM       C10            -0.9249263095        9.0490750543       -7.1017079566  S3        523             1.0000000000
       265        26  PNM       C11            -1.0182711868        6.1435988911       -5.6317243847  S3        523             1.0000000000
       266        26  PNM       O12            -1.6287098500        5.0749355437       -5.4302265197  S3        523             1.0000000000
       267        26  PNM       O13             0.2069244646        6.1948970067       -6.1565844686  S3        523             1.0000000000
       268        26  PNM       N14            -3.1786886710       10.0064169420       -2.7577633011  S3        523             1.0000000000
       269        26  PNM       C15            -3.7198548129       11.1216345388       -3.2854626077  S3        523             1.0000000000
       270        26  PNM       O16            -4.7835564313       11.0554015745       -3.9770256300  S3        523             1.0000000000
       271        26  PNM       C17            -3.0080512616       12.4275703701       -3.0445424962  S3        523             1.0000000000
       272        26  PNM       C18            -2.0192778571       12.7170273677       -4.1430668128  S3        523             1.0000000000
       273        26  PNM       C19            -0.7180157891       13.1355356962       -3.8294903153  S3        523             1.0000000000
       274        26  PNM       C20             0.1882686271       13.4372862173       -4.8486530714  S3        523             1.0000000000
       275        26  PNM       C21            -0.1937038697       13.3148282688       -6.1860211653  S3        523             1.0000000000
       276        26  PNM       C22            -1.4918333605       12.9071455868       -6.5037947971  S3        523             1.0000000000
       277        26  PNM       C23            -2.4071907248       12.6181865078       -5.4893171087  S3        523             1.0000000000
       278        26  PNM       H24            -0.8470159808        8.0612173832       -4.7071886621  S3        523             1.0000000000
       279        26  PNM       H25            -1.2297373496        9.5115842996       -8.0464309348  S3        523             1.0000000000
       280        26  PNM       H26            -0.1039195715        8.3522379006       -7.3067109760  S3        523             1.0000000000
       281        26  PNM       H27            -0.5455092414        9.8406066084       -6.4472647931  S3        523             1.0000000000
       282        26  PNM       H28            -3.1408062889        8.0186836402       -8.3424324439  S3        523             1.0000000000
       283        26  PNM       H29            -3.6148864395        6.8805993332       -7.0652796508  S3        523             1.0000000000
       284        26  PNM       H30            -2.0568770518        6.6840391425       -7.8963018552  S3        523             1.0000000000
       285        26  PNM       H31            -4.8832870131        7.8662235581       -4.7988436834  S3        523             1.0000000000
       286        26  PNM       H32            -4.6645642787        8.5298230215       -2.3733230504  S3        523             1.0000000000
       287        26  PNM       H33            -2.4931940176       12.4085518639       -2.0695500119  S3        523             1.0000000000
       288        26  PNM       H34            -3.7541140123       13.2399755641       -3.0100709229  S3        523             1.0000000000
       289        26  PNM       H35            -0.4145275915       13.2300589387       -2.7798645379  S3        523             1.0000000000
       290        26  PNM       H36             1.2028981451       13.7642667396       -4.5955923693  S3        523             1.0000000000
       291        26  PNM       H37             0.5228345393       13.5448130076       -6.9826742745  S3        523             1.0000000000
       292        26  PNM       H38            -1.7989147340       12.8166494587       -7.5523414598  S3        523             1.0000000000
       293        26  PNM       H39            -3.4340246247       12.3262382773       -5.7405164119  S3        523             1.0000000000
       294        26  PNM       H40            -2.2910121226       10.0513617217       -2.2199815063  S3        523             1.0000000000
       295        27  TIP3      OH2            -4.6494061406        7.6362869810       -0.1203878164  S3        290             1.0000000000
       296        27  TIP3      H1             -5.6426965618        7.6247170170        0.0292182607  S3        290             1.0000000000
       297        27  TIP3      H2             -4.1857668590        8.2629160081        0.5130722922  S3        290             1.0000000000
       298        28  SER       CB             -3.1668587528        4.9199523176       -1.9600333871  S4        70              1.0000000000
       299        28  SER       HB1            -3.7028346048        4.0659609028       -2.4126954229  S4        70              1.0000000000
       300        28  SER       HB2            -2.2137864635        5.0764340666       -2.4927692837  S4        70              1.0000000000
       301        28  SER       OG             -4.0062000447        6.0852655529       -2.1074157371  S4        70              1.0000000000
       302        28  SER       HG1            -4.0576097899        6.6240560231       -1.2361059797  S4        70              1.0000000000
       303        28  SER       QQH1           -2.9713859002        4.7255410980       -0.8907697750  S4        70              1.0000000000
       304        29  LYS       CD             -6.8133405804        3.3765683125       -1.6889580696  S4        73              1.0000000000
       305        29  LYS       HD1            -7.4826713120        2.8140393882       -2.3447269122  S4        73              1.0000000000
       306        29  LYS       HD2            -5.8331804349        3.4165919680       -2.1809389732  S4        73              1.0000000000
       307        29  LYS       QQH2           -6.7140651284        2.8261789948       -0.7454399943  S4        73              1.0000000000
       308        29  LYS       CE             -7.3658945416        4.7716903925       -1.4744709794  S4        73              1.0000000000
       309        29  LYS       HE1            -7.2367054508        5.1394996153       -0.4393591096  S4        73              1.0000000000
       310        29  LYS       HE2            -8.4430241634        4.8086801982       -1.7044111986  S4        73              1.0000000000
       311        29  LYS       NZ             -6.7088147071        5.7460708107       -2.3321390404  S4        73              1.0000000000
       312        29  LYS       HZ1            -6.9724310512        5.6666574905       -3.3374383108  S4        73              1.0000000000
       313        29  LYS       HZ2            -5.6543414381        5.7006739493       -2.2714018347  S4        73              1.0000000000
       314        29  LYS       HZ3            -6.9801080448        6.7116131131       -2.0138247485  S4        73              1.0000000000
       315        30  SER       CB             -4.7223115076        4.4216175139       -6.1147336497  S4        130             1.0000000000
       316        30  SER       HB1            -4.8136646921        5.3512800298       -6.6919408832  S4        130             1.0000000000
       317        30  SER       HB2            -3.9743420896        3.7762663248       -6.6098538994  S4        130             1.0000000000
       318        30  SER       OG             -4.2673078702        4.7166378650       -4.7635004905  S4        130             1.0000000000
       319        30  SER       HG1            -3.6545866579        5.5063923952       -4.7992070684  S4        130             1.0000000000
       320        30  SER       QQH3           -5.6881554882        3.8964163476       -6.0660969255  S4        130             1.0000000000
       321        31  GLU       CB            -10.0604511586        9.3583848340        1.1149237462  S4        166             1.0000000000
       322        31  GLU       HB1            -9.7060289197        9.9858248520        0.2860378412  S4        166             1.0000000000
       323        31  GLU       HB2           -11.1214393034        9.1555909435        0.9477922790  S4        166             1.0000000000
       324        31  GLU       QQH4           -9.9342412645        9.8735106661        2.0727021749  S4        166             1.0000000000
       325        31  GLU       CG             -9.2820384835        8.0523053832        1.0766506421  S4        166             1.0000000000
       326        31  GLU       HG1            -9.7984460519        7.3391516859        0.4171511231  S4        166             1.0000000000
       327        31  GLU       HG2            -9.2632830033        7.5794184831        2.0727854191  S4        166             1.0000000000
       328        31  GLU       CD             -7.8589435200        8.2294682975        0.5785020668  S4        166             1.0000000000
       329        31  GLU       OE1            -7.2715808008        9.3284660766        0.7263353372  S4        166             1.0000000000
       330        31  GLU       OE2            -7.2959385702        7.1929592816       -0.0017462615  S4        166             1.0000000000
       331        32  ASN       CB             -2.8736983488       11.7863204571        1.7343788192  S4        170             1.0000000000
       332        32  ASN       HB1            -1.9112748497       11.7227754846        1.2132445350  S4        170             1.0000000000
       333        32  ASN       HB2            -3.3777435501       12.7119665287        1.4379883463  S4        170             1.0000000000
       334        32  ASN       QQH5           -2.7116186493       11.7861532035        2.8193232023  S4        170             1.0000000000
       335        32  ASN       CG             -3.7245993755       10.5958266151        1.3466945541  S4        170             1.0000000000
       336        32  ASN       OD1            -3.2876701219        9.4144310813        1.4223674885  S4        170             1.0000000000
       337        32  ASN       ND2            -4.9637661777       10.8524983476        0.8992115574  S4        170             1.0000000000
       338        32  ASN       HD21           -5.6371948060       10.0864795659        0.6835170510  S4        170             1.0000000000
       339        32  ASN       HD22           -5.2639170738       11.8254446212        0.7409709596  S4        170             1.0000000000
       340        33  LYS       CE             -3.2957657087        1.6338090520       -4.1686376211  S4        234             1.0000000000
       341        33  LYS       HE1            -3.6898246957        1.8732013288       -3.1737962388  S4        234             1.0000000000
       342        33  LYS       HE2            -4.1331770175        1.5865059086       -4.8744020387  S4        234             1.0000000000
       343        33  LYS       NZ             -2.3898773904        2.6850935958       -4.6109478710  S4        234             1.0000000000
       344        33  LYS       HZ1            -1.9538991299        2.4438783476       -5.5376918108  S4        234             1.0000000000
       345        33  LYS       HZ2            -1.5959321763        2.8532550669       -3.9549486409  S4        234             1.0000000000
       346        33  LYS       HZ3            -2.9097231233        3.6046407537       -4.7181175308  S4        234             1.0000000000
       347        33  LYS       QQH6           -2.7612684451        0.6754566979       -4.1291585528  S4        234             1.0000000000
       348        34  SER       CB              2.2345877155        3.3708786508       -5.8479836119  S4        235             1.0000000000
       349        34  SER       HB1             2.9122885781        2.7127084879       -6.4114818087  S4        235             1.0000000000
       350        34  SER       HB2             2.7904932773        4.2944940224       -5.6036813630  S4        235             1.0000000000
       351        34  SER       OG              1.0985427779        3.6632735358       -6.6776650117  S4        235             1.0000000000
       352        34  SER       HG1             0.6374162994        4.4734862464       -6.3257528014  S4        235             1.0000000000
       353        34  SER       QQH7            1.9253257643        2.8697350108       -4.9046948343  S4        235             1.0000000000
       354        35  PNM       S1             -3.3144855014        9.5419985315       -5.7419627718  S4        523             1.0000000000
       355        35  PNM       C2             -2.0914056871        8.3054946684       -6.4719494055  S4        523             1.0000000000
       356        35  PNM       C3             -1.6317475187        7.4752734511       -5.2453048077  S4        523             1.0000000000
       357        35  PNM       N4             -2.7987597457        7.3156880299       -4.3499791080  S4        523             1.0000000000
       358        35  PNM       C5             -3.9146907330        8.3326555322       -4.5391579252  S4        523             1.0000000000
       359        35  PNM       C6             -3.7593214053        8.7036457478       -3.0008344571  S4        523             1.0000000000
       360        35  PNM       C7             -2.6369825414        7.6530964761       -2.9859203109  S4        523             1.0000000000
       361        35  PNM       O8             -1.6898962014        7.4063057752       -2.2304901820  S4        523             1.0000000000
       362        35  PNM       C9             -2.7671359275        7.4182644395       -7.5041714983  S4        523             1.0000000000
       363        35  PNM       C10            -0.9255442434        9.0464674546       -7.0995752954  S4        523             1.0000000000
       364        35  PNM       C11            -1.0195677558        6.1414652395       -5.6311469203  S4        523             1.0000000000
       365        35  PNM       O12            -1.6301242643        5.0722420879       -5.4314620507  S4        523             1.0000000000
       366        35  PNM       O13             0.2057744803        6.1937590870       -6.1551078314  S4        523             1.0000000000
       367        35  PNM       N14            -3.1778388962       10.0036932267       -2.7605627015  S4        523             1.0000000000
       368        35  PNM       C15            -3.7200036899       11.1195690804       -3.2856019817  S4        523             1.0000000000
       369        35  PNM       O16            -4.7853890512       11.0539969437       -3.9746900178  S4        523             1.0000000000
       370        35  PNM       C17            -3.0071294643       12.4248937644       -3.0447377883  S4        523             1.0000000000
       371        35  PNM       C18            -2.0187150868       12.7144867445       -4.1435780106  S4        523             1.0000000000
       372        35  PNM       C19            -0.7179422334       13.1348581676       -3.8303266398  S4        523             1.0000000000
       373        35  PNM       C20             0.1877293400       13.4378152528       -4.8496907796  S4        523             1.0000000000
       374        35  PNM       C21            -0.1943294011       13.3146701177       -6.1869813895  S4        523             1.0000000000
       375        35  PNM       C22            -1.4918939874       12.9049566699       -6.5044419422  S4        523             1.0000000000
       376        35  PNM       C23            -2.4066471099       12.6148100526       -5.4897558896  S4        523             1.0000000000
       377        35  PNM       H24            -0.8509160961        8.0587426503       -4.7048966241  S4        523             1.0000000000
       378        35  PNM       H25            -1.2289417609        9.5079487738       -8.0452654501  S4        523             1.0000000000
       379        35  PNM       H26            -0.1035051346        8.3501980346       -7.3024312439  S4        523             1.0000000000
       380        35  PNM       H27            -0.5481903531        9.8389169815       -6.4450608975  S4        523             1.0000000000
       381        35  PNM       H28            -3.1386830846        8.0146943249       -8.3439593520  S4        523             1.0000000000
       382        35  PNM       H29            -3.6138282428        6.8759595752       -7.0678490148  S4        523             1.0000000000
       383        35  PNM       H30            -2.0541156317        6.6810652073       -7.8962700628  S4        523             1.0000000000
       384        35  PNM       H31            -4.8866731342        7.8634922557       -4.7985741777  S4        523             1.0000000000
       385        35  PNM       H32            -4.6663095292        8.5307034587       -2.3740438495  S4        523             1.0000000000
       386        35  PNM       H33            -2.4916859359       12.4050206798       -2.0700424853  S4        523             1.0000000000
       387        35  PNM       H34            -3.7525544773       13.2378625650       -3.0092811056  S4        523             1.0000000000
       388        35  PNM       H35            -0.4144389296       13.2300164154       -2.7807544394  S4        523             1.0000000000
       389        35  PNM       H36             1.2019602565       13.7662832521       -4.5968637115  S4        523             1.0000000000
       390        35  PNM       H37             0.5217044338       13.5455971164       -6.9838144657  S4        523             1.0000000000
       391        35  PNM       H38            -1.7990583179       12.8139557446       -7.5529289790  S4        523             1.0000000000
       392        35  PNM       H39            -3.4331460380       12.3215634782       -5.7407877223  S4        523             1.0000000000
       393        35  PNM       H40            -2.2898003542       10.0477393572       -2.2232977351  S4        523             1.0000000000
       394        36  TIP3      OH2            -4.6491804495        7.6285776146       -0.1208770758  S4        290             1.0000000000
       395        36  TIP3      H1             -5.6435152214        7.6131338695        0.0315231356  S4        290             1.0000000000
       396        36  TIP3      H2             -4.1859451751        8.2575856353        0.5108016125  S4        290             1.0000000000
       397        37  SER       CB             -3.1666827688        4.9244036487       -1.9589680596  S5        70              1.0000000000
       398        37  SER       HB1            -3.7050240213        4.0716593686       -2.4115205602  S5        70              1.0000000000
       399        37  SER       HB2            -2.2135060819        5.0786524260       -2.4920600423  S5        70              1.0000000000
       400        37  SER       OG             -4.0023231007        6.0924717221       -2.1063612301  S5        70              1.0000000000
       401        37  SER       HG1            -4.0629812678        6.6289827443       -1.2312253382  S5        70              1.0000000000
       402        37  SER       QQH1           -2.9714616373        4.7299111646       -0.8897814943  S5        70              1.0000000000
       403        38  LYS       CD             -6.8016356166        3.3775251379       -1.6886880108  S5        73              1.0000000000
       404        38  LYS       HD1            -7.4751934750        2.8197979087       -2.3444588948  S5        73              1.0000000000
       405        38  LYS       HD2            -5.8204746360        3.4085013381       -2.1795494400  S5        73              1.0000000000
       406        38  LYS       QQH2           -6.7088014031        2.8279563243       -0.7441317061  S5        73              1.0000000000
       407        38  LYS       CE             -7.3411598961        4.7781005991       -1.4777851809  S5        73              1.0000000000
       408        38  LYS       HE1            -7.1884892092        5.1592209360       -0.4505951273  S5        73              1.0000000000
       409        38  LYS       HE2            -8.4226206599        4.8195456390       -1.6863420355  S5        73              1.0000000000
       410        38  LYS       NZ             -6.6939858118        5.7331666015       -2.3642070019  S5        73              1.0000000000
       411        38  LYS       HZ1            -6.9525643272        5.6171486576       -3.3669701404  S5        73              1.0000000000
       412        38  LYS       HZ2            -5.6387206199        5.7022601765       -2.2971334343  S5        73              1.0000000000
       413        38  LYS       HZ3            -6.9770846624        6.7068454951       -2.0872696522  S5        73              1.0000000000
       414        39  SER       CB             -4.7231599846        4.4180164848       -6.1156636758  S5        130             1.0000000000
       415        39  SER       HB1            -4.8098826711        5.3467513950       -6.6950718585  S5        130             1.0000000000
       416        39  SER       HB2            -3.9746428200        3.7698924366       -6.6061658835  S5        130             1.0000000000
       417        39  SER       OG             -4.2730021351        4.7150103460       -4.7627580026  S5        130             1.0000000000
       418        39  SER       HG1            -3.6573090618        5.5028485928       -4.7988467752  S5        130             1.0000000000
       419        39  SER       QQH3           -5.6904085111        3.8951573927       -6.0698028465  S5        130             1.0000000000
       420        40  GLU       CB            -10.0597003830        9.3599276051        1.1151335146  S5        166             1.0000000000
       421        40  GLU       HB1            -9.7038689387        9.9868944940        0.2865867574  S5        166             1.0000000000
       422        40  GLU       HB2           -11.1206290677        9.1576965241        0.9469738732  S5        166             1.0000000000
       423        40  GLU       QQH4           -9.9343255552        9.8754234129        2.0727702780  S5        166             1.0000000000
       424        40  GLU       CG             -9.2813057387        8.0540058472        1.0781426866  S5        166             1.0000000000
       425        40  GLU       HG1            -9.7943274762        7.3423495837        0.4142762309  S5        166             1.0000000000
       426        40  GLU       HG2            -9.2680182082        7.5786264283        2.0731946132  S5        166             1.0000000000
       427        40  GLU       CD             -7.8554208747        8.2312314686        0.5873166928  S5        166             1.0000000000
       428        40  GLU       OE1            -7.2739461443        9.3351525197        0.7266164253  S5        166             1.0000000000
       429        40  GLU       OE2            -7.2860493918        7.1911773547        0.0226418999  S5        166             1.0000000000
       430        41  ASN       CB             -2.8716903541       11.7825469873        1.7335553884  S5        170             1.0000000000
       431        41  ASN       HB1            -1.9084575456       11.7171411923        1.2141903184  S5        170             1.0000000000
       432        41  ASN       HB2            -3.3737928487       12.7087850082        1.4355156716  S5        170             1.0000000000
       433        41  ASN       QQH5           -2.7117725646       11.7830153613        2.8188240883  S5        170             1.0000000000
       434        41  ASN       CG             -3.7242328776       10.5931902460        1.3448192047  S5        170             1.0000000000
       435        41  ASN       OD1            -3.2885713043        9.4109491300        1.4174953015  S5        170             1.0000000000
       436        41  ASN       ND2            -4.9633737885       10.8520311608        0.8989130137  S5        170             1.0000000000
       437        41  ASN       HD21           -5.6388129813       10.0873063122        0.6838412927  S5        170             1.0000000000
       438        41  ASN       HD22           -5.2630934840       11.8254495269        0.7429471344  S5        170             1.0000000000
       439        42  LYS       CE             -3.2965117998        1.6340993157       -4.1685032463  S5        234             1.0000000000
       440        42  LYS       HE1            -3.6906195564        1.8729212651       -3.1735374540  S5        234             1.0000000000
       441        42  LYS       HE2            -4.1339284322        1.5868701872       -4.8742921242  S5        234             1.0000000000
       442        42  LYS       NZ             -2.3909799090        2.6858724345       -4.6103681255  S5        234             1.0000000000
       443        42  LYS       HZ1            -1.9548093090        2.4451955269       -5.5372246743  S5        234             1.0000000000
       444        42  LYS       HZ2            -1.5969712315        2.8540072069       -3.9543950523  S5        234             1.0000000000
       445        42  LYS       HZ3            -2.9112310522        3.6050340442       -4.7172171361  S5        234             1.0000000000
       446        42  LYS       QQH6           -2.7616879054        0.6759348191       -4.1294897590  S5        234             1.0000000000
       447        43  SER       CB              2.2344733076        3.3710946050       -5.8482418943  S5        235             1.0000000000
       448        43  SER       HB1             2.9123466247        2.7130426072       -6.4116332689  S5        235             1.0000000000
       449        43  SER       HB2             2.7902042701        4.2948023185       -5.6038860151  S5        235             1.0000000000
       450        43  SER       OG              1.0984568990        3.6632576219       -6.6780876328  S5        235             1.0000000000
       451        43  SER       HG1             0.6367916982        4.4729506033       -6.3256968611  S5        235             1.0000000000
       452        43  SER       QQH7            1.9251630996        2.8699578410       -4.9049868585  S5        235             1.0000000000
       453        44  PNM       S1             -3.3172534500        9.5375250714       -5.7441174848  S5        523             1.0000000000
       454        44  PNM       C2             -2.0924304689        8.3021389965       -6.4715000255  S5        523             1.0000000000
       455        44  PNM       C3             -1.6342465227        7.4722628259       -5.2440707764  S5        523             1.0000000000
       456        44  PNM       N4             -2.8024989051        7.3108296411       -4.3503484124  S5        523             1.0000000000
       457        44  PNM       C5             -3.9173258130        8.3292943590       -4.5397351592  S5        523             1.0000000000
       458        44  PNM       C6             -3.7609593154        8.7018112744       -3.0020504230  S5        523             1.0000000000
       459        44  PNM       C7             -2.6400925847        7.6498848884       -2.9858174716  S5        523             1.0000000000
       460        44  PNM       O8             -1.6897483798        7.4079743028       -2.2328160049  S5        523             1.0000000000
       461        44  PNM       C9             -2.7657512782        7.4145494644       -7.5050551879  S5        523             1.0000000000
       462        44  PNM       C10            -0.9260276324        9.0438772274       -7.0973643957  S5        523             1.0000000000
       463        44  PNM       C11            -1.0206930067        6.1393831615       -5.6305305623  S5        523             1.0000000000
       464        44  PNM       O12            -1.6312713074        5.0695212929       -5.4327927137  S5        523             1.0000000000
       465        44  PNM       O13             0.2047170308        6.1928264242       -6.1536954308  S5        523             1.0000000000
       466        44  PNM       N14            -3.1770073099       10.0008935503       -2.7633101822  S5        523             1.0000000000
       467        44  PNM       C15            -3.7200946351       11.1174628759       -3.2856669995  S5        523             1.0000000000
       468        44  PNM       O16            -4.7872593982       11.0526276025       -3.9721655830  S5        523             1.0000000000
       469        44  PNM       C17            -3.0061524171       12.4221850844       -3.0449076058  S5        523             1.0000000000
       470        44  PNM       C18            -2.0181142898       12.7120250830       -4.1440434796  S5        523             1.0000000000
       471        44  PNM       C19            -0.7178269935       13.1342301765       -3.8311165589  S5        523             1.0000000000
       472        44  PNM       C20             0.1872238049       13.4383979680       -4.8506863595  S5        523             1.0000000000
       473        44  PNM       C21            -0.1949359871       13.3146083587       -6.1879009717  S5        523             1.0000000000
       474        44  PNM       C22            -1.4919447013       12.9028936598       -6.5050351534  S5        523             1.0000000000
       475        44  PNM       C23            -2.4060847491       12.6115643985       -5.4901370732  S5        523             1.0000000000
       476        44  PNM       H24            -0.8546645988        8.0562691478       -4.7023452691  S5        523             1.0000000000
       477        44  PNM       H25            -1.2280117893        9.5042803060       -8.0440812546  S5        523             1.0000000000
       478        44  PNM       H26            -0.1029051351        8.3482304363       -7.2980957427  S5        523             1.0000000000
       479        44  PNM       H27            -0.5507244093        9.8373310098       -6.4428563802  S5        523             1.0000000000
       480        44  PNM       H28            -3.1364819441        8.0108226556       -8.3453486620  S5        523             1.0000000000
       481        44  PNM       H29            -3.6127362341        6.8714799726       -7.0702431802  S5        523             1.0000000000
       482        44  PNM       H30            -2.0513786932        6.6781462168       -7.8961845140  S5        523             1.0000000000
       483        44  PNM       H31            -4.8899557931        7.8609810064       -4.7984297315  S5        523             1.0000000000
       484        44  PNM       H32            -4.6682739524        8.5317150578       -2.3749250125  S5        523             1.0000000000
       485        44  PNM       H33            -2.4900966884       12.4014349043       -2.0705489130  S5        523             1.0000000000
       486        44  PNM       H34            -3.7509270076       13.2357444873       -3.0083536951  S5        523             1.0000000000
       487        44  PNM       H35            -0.4143163000       13.2299586809       -2.7815868594  S5        523             1.0000000000
       488        44  PNM       H36             1.2010635450       13.7683013868       -4.5980677360  S5        523             1.0000000000
       489        44  PNM       H37             0.5205947925       13.5464626557       -6.9849228358  S5        523             1.0000000000
       490        44  PNM       H38            -1.7992142234       12.8113457526       -7.5534363620  S5        523             1.0000000000
       491        44  PNM       H39            -3.4322503364       12.3170319224       -5.7409469223  S5        523             1.0000000000
       492        44  PNM       H40            -2.2885222116       10.0439929782       -2.2266768276  S5        523             1.0000000000
       493        45  TIP3      OH2            -4.6499994858        7.6205546496       -0.1218430576  S5        290             1.0000000000
       494        45  TIP3      H1             -5.6453333396        7.6016979168        0.0340765780  S5        290             1.0000000000
       495        45  TIP3      H2             -4.1865712016        8.2517937894        0.5077552497  S5        290             1.0000000000
       496        46  SER       CB             -3.1671257526        4.9292083966       -1.9575943195  S6        70              1.0000000000
       497        46  SER       HB1            -3.7081246615        4.0779210398       -2.4100566662  S6        70              1.0000000000
       498        46  SER       HB2            -2.2140378408        5.0809836785       -2.4913665323  S6        70              1.0000000000
       499        46  SER       OG             -3.9987853806        6.1003222535       -2.1044862024  S6        70              1.0000000000
       500        46  SER       HG1            -4.0698353697        6.6346447502       -1.2252497769  S6        70              1.0000000000
       501        46  SER       QQH1           -2.9716523818        4.7343546561       -0.8886244350  S6        70              1.0000000000
       502        47  LYS       CD             -6.7899092743        3.3783959079       -1.6889132730  S6        73              1.0000000000
       503        47  LYS       HD1            -7.4681292849        2.8253666643       -2.3440820298  S6        73              1.0000000000
       504        47  LYS       HD2            -5.8080646015        3.3997614916       -2.1791047071  S6        73              1.0000000000
       505        47  LYS       QQH2           -6.7032320066        2.8302890336       -0.7430050444  S6        73              1.0000000000
       506        47  LYS       CE             -7.3160491914        4.7846040944       -1.4824086920  S6        73              1.0000000000
       507        47  LYS       HE1            -7.1413106824        5.1783721598       -0.4633402478  S6        73              1.0000000000
       508        47  LYS       HE2            -8.4011821054        4.8309869188       -1.6707106069  S6        73              1.0000000000
       509        47  LYS       NZ             -6.6781779796        5.7201366915       -2.3962325149  S6        73              1.0000000000
       510        47  LYS       HZ1            -6.9317521551        5.5686931904       -3.3952460684  S6        73              1.0000000000
       511        47  LYS       HZ2            -5.6223114593        5.7033237683       -2.3236424511  S6        73              1.0000000000
       512        47  LYS       HZ3            -6.9726447078        6.7001937895       -2.1586877078  S6        73              1.0000000000
       513        48  SER       CB             -4.7240612911        4.4145651577       -6.1164498473  S6        130             1.0000000000
       514        48  SER       HB1            -4.8062257481        5.3424811891       -6.6978456223  S6        130             1.0000000000
       515        48  SER       HB2            -3.9749838427        3.7638262216       -6.6024935340  S6        130             1.0000000000
       516        48  SER       OG             -4.2788092071        4.7133231740       -4.7618468531  S6        130             1.0000000000
       517        48  SER       HG1            -3.6603449812        5.4993891417       -4.7980881031  S6        130             1.0000000000
       518        48  SER       QQH3           -5.6926369626        3.8939644973       -6.0734777138  S6        130             1.0000000000
       519        49  GLU       CB            -10.0591767751        9.3613480640        1.1153438711  S6        166             1.0000000000
       520        49  GLU       HB1            -9.7021163652        9.9879034705        0.2871450568  S6        166             1.0000000000
       521        49  GLU       HB2           -11.1199860728        9.1593579207        0.9462914098  S6        166             1.0000000000
       522        49  GLU       QQH4           -9.9345662583        9.8770034336        2.0728762843  S6        166             1.0000000000
       523        49  GLU       CG             -9.2805345984        8.0558462184        1.0794487005  S6        166             1.0000000000
       524        49  GLU       HG1            -9.7896485865        7.3458253284        0.4107756364  S6        166             1.0000000000
       525        49  GLU       HG2            -9.2730333585        7.5774538372        2.0731011816  S6        166             1.0000000000
       526        49  GLU       CD             -7.8518577603        8.2337716215        0.5966764733  S6        166             1.0000000000
       527        49  GLU       OE1            -7.2764963993        9.3425341210        0.7269459835  S6        166             1.0000000000
       528        49  GLU       OE2            -7.2754446593        7.1901087548        0.0488442966  S6        166             1.0000000000
       529        50  ASN       CB             -2.8695088383       11.7786423603        1.7327333325  S6        170             1.0000000000
       530        50  ASN       HB1            -1.9054054263       11.7114341029        1.2152578340  S6        170             1.0000000000
       531        50  ASN       HB2            -3.3695248915       12.7055038721        1.4329864151  S6        170             1.0000000000
       532        50  ASN       QQH5           -2.7119058978       11.7797497395        2.8183248087  S6        170             1.0000000000
       533        50  ASN       CG             -3.7238368359       10.5905205118        1.3428066777  S6        170             1.0000000000
       534        50  ASN       OD1            -3.2898560515        9.4072964714        1.4123380888  S6        170             1.0000000000
       535        50  ASN       ND2            -4.9628099982       10.8518986050        0.8983114812  S6        170             1.0000000000
       536        50  ASN       HD21           -5.6403114364       10.0885769303        0.6837285519  S6        170             1.0000000000
       537        50  ASN       HD22           -5.2617763390       11.8258748646        0.7444890413  S6        170             1.0000000000
       538        51  LYS       CE             -3.2972113520        1.6344875007       -4.1683622606  S6        234             1.0000000000
       539        51  LYS       HE1            -3.6913832884        1.8727648337       -3.1732908756  S6        234             1.0000000000
       540        51  LYS       HE2            -4.1345867468        1.5873861882       -4.8742374699  S6        234             1.0000000000
       541        51  LYS       NZ             -2.3919187890        2.6866587873       -4.6097241928  S6        234             1.0000000000
       542        51  LYS       HZ1            -1.9555380294        2.4465149693       -5.5366742216  S6        234             1.0000000000
       543        51  LYS       HZ2            -1.5978751002        2.8546921739       -3.9537443330  S6        234             1.0000000000
       544        51  LYS       HZ3            -2.9121042025        3.6054589882       -4.7163325253  S6        234             1.0000000000
       545        51  LYS       QQH6           -2.7620990304        0.6764908891       -4.1297867286  S6        234             1.0000000000
       546        52  SER       CB              2.2343258709        3.3713372785       -5.8485144940  S6        235             1.0000000000
       547        52  SER       HB1             2.9123369020        2.7134049166       -6.4118528571  S6        235             1.0000000000
       548        52  SER       HB2             2.7898820136        4.2951348363       -5.6041021196  S6        235             1.0000000000
       549        52  SER       OG              1.0983055120        3.6633045533       -6.6784689471  S6        235             1.0000000000
       550        52  SER       HG1             0.6361912391        4.4725367270       -6.3256193701  S6        235             1.0000000000
       551        52  SER       QQH7            1.9249908567        2.8701939177       -4.9052922696  S6        235             1.0000000000
       552        53  PNM       S1             -3.3202111760        9.5331029657       -5.7453515233  S6        523             1.0000000000
       553        53  PNM       C2             -2.0932530103        8.2987668767       -6.4709156266  S6        523             1.0000000000
       554        53  PNM       C3             -1.6366475694        7.4692167492       -5.2426234082  S6        523             1.0000000000
       555        53  PNM       N4             -2.8062761683        7.3058334060       -4.3506505324  S6        523             1.0000000000
       556        53  PNM       C5             -3.9198007804        8.3259710075       -4.5403952405  S6        523             1.0000000000
       557        53  PNM       C6             -3.7627069075        8.6999637323       -3.0033728120  S6        523             1.0000000000
       558        53  PNM       C7             -2.6434684643        7.6464801877       -2.9855134679  S6        523             1.0000000000
       559        53  PNM       O8             -1.6897399092        7.4098265918       -2.2350287477  S6        523             1.0000000000
       560        53  PNM       C9             -2.7642642799        7.4109000445       -7.5058051521  S6        523             1.0000000000
       561        53  PNM       C10            -0.9263468082        9.0412754932       -7.0950520404  S6        523             1.0000000000
       562        53  PNM       C11            -1.0216959383        6.1373352257       -5.6299067287  S6        523             1.0000000000
       563        53  PNM       O12            -1.6321360372        5.0667472073       -5.4342562429  S6        523             1.0000000000
       564        53  PNM       O13             0.2037663391        6.1921049040       -6.1523781984  S6        523             1.0000000000
       565        53  PNM       N14            -3.1761527065        9.9979903183       -2.7660209182  S6        523             1.0000000000
       566        53  PNM       C15            -3.7200973307       11.1152978502       -3.2856888082  S6        523             1.0000000000
       567        53  PNM       O16            -4.7891039108       11.0513095830       -3.9694403354  S6        523             1.0000000000
       568        53  PNM       C17            -3.0050713529       12.4194045819       -3.0450464544  S6        523             1.0000000000
       569        53  PNM       C18            -2.0174628727       12.7096163942       -4.1444719881  S6        523             1.0000000000
       570        53  PNM       C19            -0.7176596752       13.1336294306       -3.8318697300  S6        523             1.0000000000
       571        53  PNM       C20             0.1867517571       13.4390098995       -4.8516530289  S6        523             1.0000000000
       572        53  PNM       C21            -0.1955294763       13.3146167298       -6.1887888541  S6        523             1.0000000000
       573        53  PNM       C22            -1.4919955756       12.9009389089       -6.5055837506  S6        523             1.0000000000
       574        53  PNM       C23            -2.4055098994       12.6084320935       -5.4904667962  S6        523             1.0000000000
       575        53  PNM       H24            -0.8583041844        8.0537301752       -4.6994512745  S6        523             1.0000000000
       576        53  PNM       H25            -1.2269312970        9.5005222539       -8.0428257350  S6        523             1.0000000000
       577        53  PNM       H26            -0.1020959190        8.3463439122       -7.2936187983  S6        523             1.0000000000
       578        53  PNM       H27            -0.5531668873        9.8358170970       -6.4406330624  S6        523             1.0000000000
       579        53  PNM       H28            -3.1341443206        8.0070913200       -8.3465734292  S6        523             1.0000000000
       580        53  PNM       H29            -3.6116001430        6.8671491390       -7.0725165028  S6        523             1.0000000000
       581        53  PNM       H30            -2.0486694135        6.6752512994       -7.8960576964  S6        523             1.0000000000
       582        53  PNM       H31            -4.8931073911        7.8585962741       -4.7983538685  S6        523             1.0000000000
       583        53  PNM       H32            -4.6705041179        8.5328762806       -2.3761034665  S6        523             1.0000000000
       584        53  PNM       H33            -2.4883806077       12.3977288057       -2.0710811481  S6        523             1.0000000000
       585        53  PNM       H34            -3.7492071921       13.2335480636       -3.0072726342  S6        523             1.0000000000
       586        53  PNM       H35            -0.4141181917       13.2298664588       -2.7823877951  S6        523             1.0000000000
       587        53  PNM       H36             1.2001933939       13.7703107389       -4.5992335892  S6        523             1.0000000000
       588        53  PNM       H37             0.5194906184       13.5474195027       -6.9859952720  S6        523             1.0000000000
       589        53  PNM       H38            -1.7993928990       12.8088301821       -7.5538845564  S6        523             1.0000000000
       590        53  PNM       H39            -3.4313575104       12.3126054155       -5.7409851120  S6        523             1.0000000000
       591        53  PNM       H40            -2.2871265238       10.0399912752       -2.2301462995  S6        523             1.0000000000
       592        54  TIP3      OH2            -4.6520657833        7.6120849758       -0.1233204768  S6        290             1.0000000000
       593        54  TIP3      H1             -5.6485298994        7.5902208255        0.0366962313  S6        290             1.0000000000
       594        54  TIP3      H2             -4.1878789983        8.2455247956        0.5037297395  S6        290             1.0000000000
       595        55  SER       CB             -3.1683457688        4.9345412891       -1.9558510836  S7        70              1.0000000000
       596        55  SER       HB1            -3.7123531764        4.0849860599       -2.4082791204  S7        70              1.0000000000
       597        55  SER       HB2            -2.2155870310        5.0835665495       -2.4907458792  S7        70              1.0000000000
       598        55  SER       OG             -3.9957367344        6.1090362299       -2.1013570295  S7        70              1.0000000000
       599        55  SER       HG1            -4.0787091861        6.6416832460       -1.2176093789  S7        70              1.0000000000
       600        55  SER       QQH1           -2.9719491001        4.7387405498       -0.8873016846  S7        70              1.0000000000
       601        56  LYS       CD             -6.7780081052        3.3790633664       -1.6897739020  S7        73              1.0000000000
       602        56  LYS       HD1            -7.4613479937        2.8307816304       -2.3438114214  S7        73              1.0000000000
       603        56  LYS       HD2            -5.7957299976        3.3902000151       -2.1795525513  S7        73              1.0000000000
       604        56  LYS       QQH2           -6.6973003306        2.8331349358       -0.7421486238  S7        73              1.0000000000
       605        56  LYS       CE             -7.2903537991        4.7910603162       -1.4884869198  S7        73              1.0000000000
       606        56  LYS       HE1            -7.0954168664        5.1966297134       -0.4775247714  S7        73              1.0000000000
       607        56  LYS       HE2            -8.3785463433        4.8429291029       -1.6581535818  S7        73              1.0000000000
       608        56  LYS       NZ             -6.6607460777        5.7071918664       -2.4278520138  S7        73              1.0000000000
       609        56  LYS       HZ1            -6.9087841014        5.5218495197       -3.4221732459  S7        73              1.0000000000
       610        56  LYS       HZ2            -5.6045135005        5.7044354701       -2.3497236744  S7        73              1.0000000000
       611        56  LYS       HZ3            -6.9664359787        6.6918328301       -2.2269297877  S7        73              1.0000000000
       612        57  SER       CB             -4.7250652633        4.4112527713       -6.1170918981  S7        130             1.0000000000
       613        57  SER       HB1            -4.8027214732        5.3384830606       -6.7001749020  S7        130             1.0000000000
       614        57  SER       HB2            -3.9754111547        3.7581281715       -6.5989005147  S7        130             1.0000000000
       615        57  SER       OG             -4.2847510090        4.7114079369       -4.7607552659  S7        130             1.0000000000
       616        57  SER       HG1            -3.6639404464        5.4960136220       -4.7967956195  S7        130             1.0000000000
       617        57  SER       QQH3           -5.6949085231        3.8928546120       -6.0771799527  S7        130             1.0000000000
       618        58  GLU       CB            -10.0588629384        9.3626281169        1.1155156917  S7        166             1.0000000000
       619        58  GLU       HB1            -9.7009035190        9.9889746958        0.2876290358  S7        166             1.0000000000
       620        58  GLU       HB2           -11.1195076216        9.1603832041        0.9457468971  S7        166             1.0000000000
       621        58  GLU       QQH4           -9.9349598468        9.8781664820        2.0731146801  S7        166             1.0000000000
       622        58  GLU       CG             -9.2795958036        8.0577737147        1.0803804586  S7        166             1.0000000000
       623        58  GLU       HG1            -9.7842674643        7.3495485165        0.4063931025  S7        166             1.0000000000
       624        58  GLU       HG2            -9.2781403729        7.5758610700        2.0723371846  S7        166             1.0000000000
       625        58  GLU       CD             -7.8481186765        8.2372035165        0.6064729566  S7        166             1.0000000000
       626        58  GLU       OE1            -7.2793686408        9.3507705976        0.7274470679  S7        166             1.0000000000
       627        58  GLU       OE2            -7.2635509830        7.1900560927        0.0765223421  S7        166             1.0000000000
       628        59  ASN       CB             -2.8671504600       11.7746178586        1.7319303555  S7        170             1.0000000000
       629        59  ASN       HB1            -1.9021091471       11.7056710184        1.2164571546  S7        170             1.0000000000
       630        59  ASN       HB2            -3.3649871690       12.7020640296        1.4304002274  S7        170             1.0000000000
       631        59  ASN       QQH5           -2.7120035218       11.7763408880        2.8178482934  S7        170             1.0000000000
       632        59  ASN       CG             -3.7233755723       10.5878468086        1.3406617125  S7        170             1.0000000000
       633        59  ASN       OD1            -3.2915008017        9.4035146232        1.4069885302  S7        170             1.0000000000
       634        59  ASN       ND2            -4.9620461295       10.8521382932        0.8973212624  S7        170             1.0000000000
       635        59  ASN       HD21           -5.6416220058       10.0903159028        0.6830572657  S7        170             1.0000000000
       636        59  ASN       HD22           -5.2597967370       11.8268172298        0.7454490618  S7        170             1.0000000000
       637        60  LYS       CE             -3.2978812600        1.6349832673       -4.1682009510  S7        234             1.0000000000
       638        60  LYS       HE1            -3.6921396129        1.8727377164       -3.1730491155  S7        234             1.0000000000
       639        60  LYS       HE2            -4.1351644369        1.5880731301       -4.8742243786  S7        234             1.0000000000
       640        60  LYS       NZ             -2.3927399980        2.6874977812       -4.6089834654  S7        234             1.0000000000
       641        60  LYS       HZ1            -1.9561309594        2.4479146492       -5.5360344376  S7        234             1.0000000000
       642        60  LYS       HZ2            -1.5986694170        2.8553688581       -3.9529573610  S7        234             1.0000000000
       643        60  LYS       HZ3            -2.9127138320        3.6059801780       -4.7153750186  S7        234             1.0000000000
       644        60  LYS       QQH6           -2.7624963595        0.6771378188       -4.1300578248  S7        234             1.0000000000
       645        61  SER       CB              2.2341362971        3.3716037163       -5.8488108870  S7        235             1.0000000000
       646        61  SER       HB1             2.9122627174        2.7137934971       -6.4121407998  S7        235             1.0000000000
       647        61  SER       HB2             2.7895197632        4.2954966178       -5.6043548696  S7        235             1.0000000000
       648        61  SER       OG              1.0980798858        3.6634093038       -6.6788186209  S7        235             1.0000000000
       649        61  SER       HG1             0.6356037685        4.4722493682       -6.3255416001  S7        235             1.0000000000
       650        61  SER       QQH7            1.9248081921        2.8704279047       -4.9056210215  S7        235             1.0000000000
       651        62  PNM       S1             -3.3225654227        9.5288374874       -5.7473893157  S7        523             1.0000000000
       652        62  PNM       C2             -2.0939286107        8.2953473729       -6.4701515044  S7        523             1.0000000000
       653        62  PNM       C3             -1.6389986221        7.4660648124       -5.2409839796  S7        523             1.0000000000
       654        62  PNM       N4             -2.8101084360        7.3005981239       -4.3508837716  S7        523             1.0000000000
       655        62  PNM       C5             -3.9222105579        8.3225154586       -4.5410805878  S7        523             1.0000000000
       656        62  PNM       C6             -3.7646006578        8.6980522136       -3.0048427945  S7        523             1.0000000000
       657        62  PNM       C7             -2.6471446886        7.6428660232       -2.9850024185  S7        523             1.0000000000
       658        62  PNM       O8             -1.6898580113        7.4119599499       -2.2371445027  S7        523             1.0000000000
       659        62  PNM       C9             -2.7626729154        7.4072954725       -7.5064310069  S7        523             1.0000000000
       660        62  PNM       C10            -0.9265319052        9.0386313280       -7.0925929481  S7        523             1.0000000000
       661        62  PNM       C11            -1.0225956357        6.1352805687       -5.6292894762  S7        523             1.0000000000
       662        62  PNM       O12            -1.6327017430        5.0638546862       -5.4359011734  S7        523             1.0000000000
       663        62  PNM       O13             0.2029263548        6.1915793963       -6.1511796354  S7        523             1.0000000000
       664        62  PNM       N14            -3.1752721993        9.9949051598       -2.7687682688  S7        523             1.0000000000
       665        62  PNM       C15            -3.7199593231       11.1130311280       -3.2856555279  S7        523             1.0000000000
       666        62  PNM       O16            -4.7909541821       11.0500422581       -3.9664816071  S7        523             1.0000000000
       667        62  PNM       C17            -3.0038378519       12.4164793060       -3.0451311488  S7        523             1.0000000000
       668        62  PNM       C18            -2.0167501154       12.7072132002       -4.1448645675  S7        523             1.0000000000
       669        62  PNM       C19            -0.7174365816       13.1330271913       -3.8325979581  S7        523             1.0000000000
       670        62  PNM       C20             0.1863043078       13.4396328125       -4.8526067267  S7        523             1.0000000000
       671        62  PNM       C21            -0.1961309169       13.3146780645       -6.1896543045  S7        523             1.0000000000
       672        62  PNM       C22            -1.4920685194       12.8990769554       -6.5061013240  S7        523             1.0000000000
       673        62  PNM       C23            -2.4049360868       12.6053820473       -5.4907459269  S7        523             1.0000000000
       674        62  PNM       H24            -0.8619596697        8.0510414163       -4.6961616613  S7        523             1.0000000000
       675        62  PNM       H25            -1.2256946874        9.4966011915       -8.0414667025  S7        523             1.0000000000
       676        62  PNM       H26            -0.1010466407        8.3445397602       -7.2889111597  S7        523             1.0000000000
       677        62  PNM       H27            -0.5555785003        9.8343585704       -6.4383722510  S7        523             1.0000000000
       678        62  PNM       H28            -3.1315970582        8.0035255004       -8.3476113028  S7        523             1.0000000000
       679        62  PNM       H29            -3.6104233757        6.8629271204       -7.0747478726  S7        523             1.0000000000
       680        62  PNM       H30            -2.0459582033        6.6723458492       -7.8958860258  S7        523             1.0000000000
       681        62  PNM       H31            -4.8961605887        7.8562773421       -4.7984435408  S7        523             1.0000000000
       682        62  PNM       H32            -4.6730613300        8.5341855098       -2.3777589039  S7        523             1.0000000000
       683        62  PNM       H33            -2.4864827796       12.3938403369       -2.0716231090  S7        523             1.0000000000
       684        62  PNM       H34            -3.7473756465       13.2311544169       -3.0060463758  S7        523             1.0000000000
       685        62  PNM       H35            -0.4138138873       13.2297159739       -2.7831781119  S7        523             1.0000000000
       686        62  PNM       H36             1.1993480599       13.7723065805       -4.6003884297  S7        523             1.0000000000
       687        62  PNM       H37             0.5183825786       13.5484593033       -6.9870315776  S7        523             1.0000000000
       688        62  PNM       H38            -1.7995954575       12.8064051711       -7.5543060527  S7        523             1.0000000000
       689        62  PNM       H39            -3.4304768158       12.3082494359       -5.7409221679  S7        523             1.0000000000
       690        62  PNM       H40            -2.2855663237       10.0355873948       -2.2338201286  S7        523             1.0000000000
       691        63  TIP3      OH2            -4.6556185993        7.6029156832       -0.1254114749  S7        290             1.0000000000
       692        63  TIP3      H1             -5.6535111276        7.5784010068        0.0391566482  S7        290             1.0000000000
       693        63  TIP3      H2             -4.1901639038        8.2386686456        0.4985236301  S7        290             1.0000000000
       694        64  SER       CB             -3.1704498107        4.9404882097       -1.9537931786  S8        70              1.0000000000
       695        64  SER       HB1            -3.7178751685        4.0930282796       -2.4063155097  S8        70              1.0000000000
       696        64  SER       HB2            -2.2183368408        5.0868038404       -2.4903414417  S8        70              1.0000000000
       697        64  SER       OG             -3.9935887946        6.1186415954       -2.0965067738  S8        70              1.0000000000
       698        64  SER       HG1            -4.0904067222        6.6510295259       -1.2075524035  S8        70              1.0000000000
       699        64  SER       QQH1           -2.9722968931        4.7427939519       -0.8859540589  S8        70              1.0000000000
       700        65  LYS       CD             -6.7659150434        3.3793744312       -1.6914546678  S8        73              1.0000000000
       701        65  LYS       HD1            -7.4547252634        2.8359978232       -2.3440072042  S8        73              1.0000000000
       702        65  LYS       HD2            -5.7832912737        3.3796673476       -2.1808749338  S8        73              1.0000000000
       703        65  LYS       QQH2           -6.6911146749        2.8363193998       -0.7417415260  S8        73              1.0000000000
       704        65  LYS       CE             -7.2640195190        4.7972586400       -1.4960835637  S8        73              1.0000000000
       705        65  LYS       HE1            -7.0510880724        5.2134115150       -0.4930016799  S8        73              1.0000000000
       706        65  LYS       HE2            -8.3545368134        4.8552188717       -1.6492270222  S8        73              1.0000000000
       707        65  LYS       NZ             -6.6411425399        5.6946126925       -2.4583543546  S8        73              1.0000000000
       708        65  LYS       HZ1            -6.8817918639        5.4769521614       -3.4476626621  S8        73              1.0000000000
       709        65  LYS       HZ2            -5.5846543765        5.7066331834       -2.3735627246  S8        73              1.0000000000
       710        65  LYS       HZ3            -6.9584265142        6.6817391341       -2.2914935912  S8        73              1.0000000000
       711        66  SER       CB             -4.7261989799        4.4081252158       -6.1176090238  S8        130             1.0000000000
       712        66  SER       HB1            -4.7994099180        5.3348117047       -6.7019892778  S8        130             1.0000000000
       713        66  SER       HB2            -3.9759730398        3.7528959675       -6.5955002688  S8        130             1.0000000000
       714        66  SER       OG             -4.2907419583        4.7091705551       -4.7595254266  S8        130             1.0000000000
       715        66  SER       HG1            -3.6683548740        5.4927663616       -4.7948652129  S8        130             1.0000000000
       716        66  SER       QQH3           -5.6973243568        3.8918550281       -6.0809731953  S8        130             1.0000000000
       717        67  GLU       CB            -10.0587252276        9.3637400382        1.1156024760  S8        166             1.0000000000
       718        67  GLU       HB1            -9.7003588139        9.9902027448        0.2879758516  S8        166             1.0000000000
       719        67  GLU       HB2           -11.1191766485        9.1606822063        0.9453363694  S8        166             1.0000000000
       720        67  GLU       QQH4           -9.9354885861        9.8788801295        2.0735106576  S8        166             1.0000000000
       721        67  GLU       CG             -9.2783602011        8.0597227606        1.0807582040  S8        166             1.0000000000
       722        67  GLU       HG1            -9.7781397093        7.3534785363        0.4009656118  S8        166             1.0000000000
       723        67  GLU       HG2            -9.2830747216        7.5738787657        2.0707855505  S8        166             1.0000000000
       724        67  GLU       CD             -7.8440698606        8.2416358002        0.6164875744  S8        166             1.0000000000
       725        67  GLU       OE1            -7.2826036211        9.3599271781        0.7282290936  S8        166             1.0000000000
       726        67  GLU       OE2            -7.2498875906        7.1914668161        0.1050011944  S8        166             1.0000000000
       727        68  ASN       CB             -2.8646113520       11.7706131447        1.7311957539  S8        170             1.0000000000
       728        68  ASN       HB1            -1.8986265342       11.6999616650        1.2177592582  S8        170             1.0000000000
       729        68  ASN       HB2            -3.3603422505       12.6984956549        1.4278003132  S8        170             1.0000000000
       730        68  ASN       QQH5           -2.7120271508       11.7728350989        2.8174264988  S8        170             1.0000000000
       731        68  ASN       CG             -3.7227569300       10.5852742197        1.3384740540  S8        170             1.0000000000
       732        68  ASN       OD1            -3.2935349823        9.3996130543        1.4015904374  S8        170             1.0000000000
       733        68  ASN       ND2            -4.9609208697       10.8527820786        0.8958534289  S8        170             1.0000000000
       734        68  ASN       HD21           -5.6425826293       10.0925368268        0.6817134129  S8        170             1.0000000000
       735        68  ASN       HD22           -5.2570543583       11.8282992917        0.7456218085  S8        170             1.0000000000
       736        69  LYS       CE             -3.2985444505        1.6355999673       -4.1680049362  S8        234             1.0000000000
       737        69  LYS       HE1            -3.6929306216        1.8728226980       -3.1727722117  S8        234             1.0000000000
       738        69  LYS       HE2            -4.1356991024        1.5889352773       -4.8742404638  S8        234             1.0000000000
       739        69  LYS       NZ             -2.3935029646        2.6884457512       -4.6081175271  S8        234             1.0000000000
       740        69  LYS       HZ1            -1.9566815425        2.4494867584       -5.5352635178  S8        234             1.0000000000
       741        69  LYS       HZ2            -1.5994083707        2.8560813522       -3.9520245859  S8        234             1.0000000000
       742        69  LYS       HZ3            -2.9132018117        3.6066573661       -4.7142765747  S8        234             1.0000000000
       743        69  LYS       QQH6           -2.7628956640        0.6779168944       -4.1303209234  S8        234             1.0000000000
       744        70  SER       CB              2.2339136140        3.3718925958       -5.8491338831  S8        235             1.0000000000
       745        70  SER       HB1             2.9121260172        2.7142100241       -6.4124847586  S8        235             1.0000000000
       746        70  SER       HB2             2.7891292859        4.2958825647       -5.6046627529  S8        235             1.0000000000
       747        70  SER       OG              1.0978019775        3.6635736685       -6.6791529584  S8        235             1.0000000000
       748        70  SER       HG1             0.6350418604        4.4721052164       -6.3255063791  S8        235             1.0000000000
       749        70  SER       QQH7            1.9246169170        2.8706361296       -4.9059839514  S8        235             1.0000000000
       750        71  PNM       S1             -3.3249983022        9.5242893356       -5.7485354961  S8        523             1.0000000000
       751        71  PNM       C2             -2.0944323631        8.2918650498       -6.4692845182  S8        523             1.0000000000
       752        71  PNM       C3             -1.6413323474        7.4627779452       -5.2392011702  S8        523             1.0000000000
       753        71  PNM       N4             -2.8140139825        7.2951239005       -4.3510979323  S8        523             1.0000000000
       754        71  PNM       C5             -3.9244880981        8.3189947567       -4.5419414954  S8        523             1.0000000000
       755        71  PNM       C6             -3.7666741365        8.6960109329       -3.0065461661  S8        523             1.0000000000
       756        71  PNM       C7             -2.6511324904        7.6389866024       -2.9843062323  S8        523             1.0000000000
       757        71  PNM       O8             -1.6901181546        7.4143927858       -2.2391546274  S8        523             1.0000000000
       758        71  PNM       C9             -2.7609800933        7.4037187609       -7.5069666896  S8        523             1.0000000000
       759        71  PNM       C10            -0.9265502405        9.0359097767       -7.0899996517  S8        523             1.0000000000
       760        71  PNM       C11            -1.0233476973        6.1332017070       -5.6287203711  S8        523             1.0000000000
       761        71  PNM       O12            -1.6328817973        5.0608438755       -5.4377661567  S8        523             1.0000000000
       762        71  PNM       O13             0.2022605547        6.1912718697       -6.1501548260  S8        523             1.0000000000
       763        71  PNM       N14            -3.1743808937        9.9915643229       -2.7715982161  S8        523             1.0000000000
       764        71  PNM       C15            -3.7197022560       11.1106175004       -3.2855612795  S8        523             1.0000000000
       765        71  PNM       O16            -4.7928360332       11.0488752969       -3.9631829643  S8        523             1.0000000000
       766        71  PNM       C17            -3.0024039803       12.4133460153       -3.0451067253  S8        523             1.0000000000
       767        71  PNM       C18            -2.0159675715       12.7047863166       -4.1452031895  S8        523             1.0000000000
       768        71  PNM       C19            -0.7171464841       13.1324075122       -3.8333000618  S8        523             1.0000000000
       769        71  PNM       C20             0.1858936901       13.4402606578       -4.8535488664  S8        523             1.0000000000
       770        71  PNM       C21            -0.1967438027       13.3147917244       -6.1904984107  S8        523             1.0000000000
       771        71  PNM       C22            -1.4921738875       12.8973152114       -6.5065835085  S8        523             1.0000000000
       772        71  PNM       C23            -2.4043662468       12.6024083020       -5.4909638542  S8        523             1.0000000000
       773        71  PNM       H24            -0.8657684520        8.0481341029       -4.6925207056  S8        523             1.0000000000
       774        71  PNM       H25            -1.2243207999        9.4924794385       -8.0399835988  S8        523             1.0000000000
       775        71  PNM       H26            -0.0997309669        8.3427835405       -7.2839441101  S8        523             1.0000000000
       776        71  PNM       H27            -0.5580182316        9.8329360531       -6.4360344307  S8        523             1.0000000000
       777        71  PNM       H28            -3.1288147575        8.0001561712       -8.3484558760  S8        523             1.0000000000
       778        71  PNM       H29            -3.6092442030        6.8588063039       -7.0770015229  S8        523             1.0000000000
       779        71  PNM       H30            -2.0432828810        6.6693559117       -7.8956839286  S8        523             1.0000000000
       780        71  PNM       H31            -4.8991705789        7.8539490379       -4.7987742483  S8        523             1.0000000000
       781        71  PNM       H32            -4.6760768945        8.5355963118       -2.3800911111  S8        523             1.0000000000
       782        71  PNM       H33            -2.4843402128       12.3897322262       -2.0720774444  S8        523             1.0000000000
       783        71  PNM       H34            -3.7454269468       13.2284144317       -3.0047030519  S8        523             1.0000000000
       784        71  PNM       H35            -0.4133789979       13.2294883042       -2.7839605544  S8        523             1.0000000000
       785        71  PNM       H36             1.1985561400       13.7742732586       -4.6015609198  S8        523             1.0000000000
       786        71  PNM       H37             0.5172686572       13.5495436355       -6.9880433507  S8        523             1.0000000000
       787        71  PNM       H38            -1.7998192859       12.8040800887       -7.5547172257  S8        523             1.0000000000
       788        71  PNM       H39            -3.4295991615       12.3039262063       -5.7407859574  S8        523             1.0000000000
       789        71  PNM       H40            -2.2837997609       10.0306713560       -2.2379039461  S8        523             1.0000000000
       790        72  TIP3      OH2            -4.6610469554        7.5928690568       -0.1282683529  S8        290             1.0000000000
       791        72  TIP3      H1             -5.6610442665        7.5658350187        0.0412753577  S8        290             1.0000000000
       792        72  TIP3      H2             -4.1937690296        8.2310607618        0.4919887915  S8        290             1.0000000000
       793        73  SER       CB             -3.1734728669        4.9470147954       -1.9516327666  S9        70              1.0000000000
       794        73  SER       HB1            -3.7247240153        4.1020779099       -2.4045538021  S9        70              1.0000000000
       795        73  SER       HB2            -2.2224140741        5.0913795801       -2.4904103526  S9        70              1.0000000000
       796        73  SER       OG             -3.9929229379        6.1290561015       -2.0896764157  S9        70              1.0000000000
       797        73  SER       HG1            -4.1064720964        6.6639604205       -1.1944555856  S9        70              1.0000000000
       798        73  SER       QQH1           -2.9726498468        4.7459823994       -0.8848852045  S9        70              1.0000000000
       799        74  LYS       CD             -6.7537735256        3.3792118483       -1.6940751515  S9        73              1.0000000000
       800        74  LYS       HD1            -7.4481683946        2.8408235966       -2.3450082413  S9        73              1.0000000000
       801        74  LYS       HD2            -5.7708589548        3.3679466695       -2.1831650832  S9        73              1.0000000000
       802        74  LYS       QQH2           -6.6850126647        2.8394565892       -0.7420798058  S9        73              1.0000000000
       803        74  LYS       CE             -7.2370290836        4.8030577393       -1.5049548610  S9        73              1.0000000000
       804        74  LYS       HE1            -7.0081017116        5.2279398815       -0.5092019472  S9        73              1.0000000000
       805        74  LYS       HE2            -8.3291379409        4.8677831344       -1.6442132864  S9        73              1.0000000000
       806        74  LYS       NZ             -6.6187717535        5.6827650314       -2.4868856617  S9        73              1.0000000000
       807        74  LYS       HZ1            -6.8495809373        5.4351364960       -3.4712099900  S9        73              1.0000000000
       808        74  LYS       HZ2            -5.5619738620        5.7103772990       -2.3939758252  S9        73              1.0000000000
       809        74  LYS       HZ3            -6.9481052237        6.6704304912       -2.3514518416  S9        73              1.0000000000
       810        75  SER       CB             -4.7274475716        4.4052841948       -6.1180495753  S9        130             1.0000000000
       811        75  SER       HB1            -4.7963794343        5.3316288339       -6.7032760206  S9        130             1.0000000000
       812        75  SER       HB2            -3.9767155401        3.7482574415       -6.5924673366  S9        130             1.0000000000
       813        75  SER       OG             -4.2966620084        4.7065668602       -4.7582364725  S9        130             1.0000000000
       814        75  SER       HG1            -3.6736616661        5.4898938893       -4.7922270137  S9        130             1.0000000000
       815        75  SER       QQH3           -5.6998571514        3.8910507976       -6.0848798167  S9        130             1.0000000000
       816        76  GLU       CB            -10.0587623596        9.3646584124        1.1155604164  S9        166             1.0000000000
       817        76  GLU       HB1            -9.7005784310        9.9916220904        0.2881504656  S9        166             1.0000000000
       818        76  GLU       HB2           -11.1189846963        9.1603091034        0.9450236130  S9        166             1.0000000000
       819        76  GLU       QQH4           -9.9361824898        9.8791752848        2.0739786833  S9        166             1.0000000000
       820        76  GLU       CG             -9.2767857966        8.0616031723        1.0804477868  S9        166             1.0000000000
       821        76  GLU       HG1            -9.7714120345        7.3574933322        0.3945055472  S9        166             1.0000000000
       822        76  GLU       HG2            -9.2875166872        7.5716303478        2.0684336734  S9        166             1.0000000000
       823        76  GLU       CD             -7.8396912302        8.2471085152        0.6264921586  S9        166             1.0000000000
       824        76  GLU       OE1            -7.2861444679        9.3698799998        0.7293513329  S9        166             1.0000000000
       825        76  GLU       OE2            -7.2338998520        7.1947351659        0.1335567989  S9        166             1.0000000000
       826        77  ASN       CB             -2.8619727227       11.7667530236        1.7305779181  S9        170             1.0000000000
       827        77  ASN       HB1            -1.8950789394       11.6945727144        1.2190666873  S9        170             1.0000000000
       828        77  ASN       HB2            -3.3558759637       12.6949859217        1.4253252023  S9        170             1.0000000000
       829        77  ASN       QQH5           -2.7118786813       11.7693573138        2.8171251486  S9        170             1.0000000000
       830        77  ASN       CG             -3.7219164088       10.5827674692        1.3362959746  S9        170             1.0000000000
       831        77  ASN       OD1            -3.2960510772        9.3955444259        1.3961289738  S9        170             1.0000000000
       832        77  ASN       ND2            -4.9593383007       10.8538127878        0.8938871511  S9        170             1.0000000000
       833        77  ASN       HD21           -5.6428989338       10.0951960115        0.6795506582  S9        170             1.0000000000
       834        77  ASN       HD22           -5.2535425108       11.8302003015        0.7448082437  S9        170             1.0000000000
       835        78  LYS       CE             -3.2992187615        1.6363194623       -4.1677569360  S9        234             1.0000000000
       836        78  LYS       HE1            -3.6938086851        1.8729590045       -3.1724465039  S9        234             1.0000000000
       837        78  LYS       HE2            -4.1362214152        1.5899581472       -4.8742369219  S9        234             1.0000000000
       838        78  LYS       NZ             -2.3942844577        2.6895398940       -4.6070935361  S9        234             1.0000000000
       839        78  LYS       HZ1            -1.9572991239        2.4513182483       -5.5343591450  S9        234             1.0000000000
       840        78  LYS       HZ2            -1.6001603558        2.8568794485       -3.9509292683  S9        234             1.0000000000
       841        78  LYS       HZ3            -2.9137258224        3.6075209419       -4.7129389350  S9        234             1.0000000000
       842        78  LYS       QQH6           -2.7633203211        0.6788011283       -4.1305861598  S9        234             1.0000000000
       843        79  SER       CB              2.2336645709        3.3721927424       -5.8494789807  S9        235             1.0000000000
       844        79  SER       HB1             2.9119395434        2.7146404672       -6.4128699333  S9        235             1.0000000000
       845        79  SER       HB2             2.7887335280        4.2962701236       -5.6050174765  S9        235             1.0000000000
       846        79  SER       OG              1.0974980493        3.6637799250       -6.6794928287  S9        235             1.0000000000
       847        79  SER       HG1             0.6345424942        4.4720935114       -6.3255798585  S9        235             1.0000000000
       848        79  SER       QQH7            1.9244120577        2.8708002964       -4.9063909908  S9        235             1.0000000000
       849        80  PNM       S1             -3.3269956024        9.5201095700       -5.7502449465  S9        523             1.0000000000
       850        80  PNM       C2             -2.0948121279        8.2883182761       -6.4682947212  S9        523             1.0000000000
       851        80  PNM       C3             -1.6436459552        7.4593389337       -5.2373056578  S9        523             1.0000000000
       852        80  PNM       N4             -2.8179467870        7.2893570018       -4.3512649919  S9        523             1.0000000000
       853        80  PNM       C5             -3.9266626412        8.3152297856       -4.5428463063  S9        523             1.0000000000
       854        80  PNM       C6             -3.7689629753        8.6937257561       -3.0084463099  S9        523             1.0000000000
       855        80  PNM       C7             -2.6555165518        7.6345759088       -2.9833836552  S9        523             1.0000000000
       856        80  PNM       O8             -1.6905380228        7.4171079372       -2.2410480037  S9        523             1.0000000000
       857        80  PNM       C9             -2.7592326557        7.4001955754       -7.5074381820  S9        523             1.0000000000
       858        80  PNM       C10            -0.9264383053        9.0331223288       -7.0872911237  S9        523             1.0000000000
       859        80  PNM       C11            -1.0239220402        6.1311159218       -5.6282148351  S9        523             1.0000000000
       860        80  PNM       O12            -1.6325811217        5.0577095726       -5.4398834933  S9        523             1.0000000000
       861        80  PNM       O13             0.2018530067        6.1912042310       -6.1493273834  S9        523             1.0000000000
       862        80  PNM       N14            -3.1735194288        9.9878781927       -2.7744998215  S9        523             1.0000000000
       863        80  PNM       C15            -3.7193176803       11.1080028405       -3.2853681592  S9        523             1.0000000000
       864        80  PNM       O16            -4.7948371678       11.0478388449       -3.9594313628  S9        523             1.0000000000
       865        80  PNM       C17            -3.0007549708       12.4099560051       -3.0449222015  S9        523             1.0000000000
       866        80  PNM       C18            -2.0151219313       12.7023323873       -4.1454668360  S9        523             1.0000000000
       867        80  PNM       C19            -0.7167862525       13.1317631487       -3.8339709189  S9        523             1.0000000000
       868        80  PNM       C20             0.1855230191       13.4408868972       -4.8544766795  S9        523             1.0000000000
       869        80  PNM       C21            -0.1973747211       13.3149569810       -6.1913130664  S9        523             1.0000000000
       870        80  PNM       C22            -1.4923192761       12.8956567146       -6.5070110890  S9        523             1.0000000000
       871        80  PNM       C23            -2.4038060732       12.5995021418       -5.4911031893  S9        523             1.0000000000
       872        80  PNM       H24            -0.8697686836        8.0450081517       -4.6886339208  S9        523             1.0000000000
       873        80  PNM       H25            -1.2228560452        9.4882264898       -8.0383628033  S9        523             1.0000000000
       874        80  PNM       H26            -0.0982182937        8.3409669557       -7.2787877897  S9        523             1.0000000000
       875        80  PNM       H27            -0.5604731583        9.8314611415       -6.4335493757  S9        523             1.0000000000
       876        80  PNM       H28            -3.1258873586        7.9969702355       -8.3491499872  S9        523             1.0000000000
       877        80  PNM       H29            -3.6080701616        6.8547849348       -7.0792917979  S9        523             1.0000000000
       878        80  PNM       H30            -2.0407416749        6.6662410612       -7.8954741095  S9        523             1.0000000000
       879        80  PNM       H31            -4.9021236850        7.8515272191       -4.7993659506  S9        523             1.0000000000
       880        80  PNM       H32            -4.6797480975        8.5370501531       -2.3832809040  S9        523             1.0000000000
       881        80  PNM       H33            -2.4819072848       12.3853905530       -2.0723188956  S9        523             1.0000000000
       882        80  PNM       H34            -3.7434182117       13.2252123342       -3.0032636790  S9        523             1.0000000000
       883        80  PNM       H35            -0.4128049503       13.2291782874       -2.7847316750  S9        523             1.0000000000
       884        80  PNM       H36             1.1978471640       13.7761854276       -4.6027813382  S9        523             1.0000000000
       885        80  PNM       H37             0.5161402585       13.5506219264       -6.9890456340  S9        523             1.0000000000
       886        80  PNM       H38            -1.8000747867       12.8019003364       -7.5550951303  S9        523             1.0000000000
       887        80  PNM       H39            -3.4287210258       12.2996535061       -5.7405990343  S9        523             1.0000000000
       888        80  PNM       H40            -2.2817419160       10.0251713049       -2.2426441876  S9        523             1.0000000000
       889        81  TIP3      OH2            -4.6688948642        7.5818425717       -0.1320625006  S9        290             1.0000000000
       890        81  TIP3      H1             -5.6722367104        7.5521630471        0.0429183446  S9        290             1.0000000000
       891        81  TIP3      H2             -4.1988184945        8.2226896234        0.4840519303  S9        290             1.0000000000
       892        82  SER       CB             -3.1772267082        4.9537696824       -1.9498514134  S10       70              1.0000000000
       893        82  SER       HB1            -3.7323707666        4.1116492171       -2.4035985135  S10       70              1.0000000000
       894        82  SER       HB2            -2.2277278198        5.0978443764       -2.4912119743  S10       70              1.0000000000
       895        82  SER       OG             -3.9942933000        6.1402261664       -2.0810537555  S10       70              1.0000000000
       896        82  SER       HG1            -4.1313614259        6.6838764423       -1.1765810681  S10       70              1.0000000000
       897        82  SER       QQH1           -2.9729565067        4.7473023198       -0.8845226284  S10       70              1.0000000000
       898        83  LYS       CD             -6.7420481875        3.3784971814       -1.6976417530  S10       73              1.0000000000
       899        83  LYS       HD1            -7.4419570111        2.8450066186       -2.3467783403  S10       73              1.0000000000
       900        83  LYS       HD2            -5.7591894500        3.3551013938       -2.1867115137  S10       73              1.0000000000
       901        83  LYS       QQH2           -6.6795280251        2.8420070052       -0.7434080398  S10       73              1.0000000000
       902        83  LYS       CE             -7.2095230374        4.8083999823       -1.5145609195  S10       73              1.0000000000
       903        83  LYS       HE1            -6.9653926653        5.2390070374       -0.5249607013  S10       73              1.0000000000
       904        83  LYS       HE2            -8.3027414886        4.8812789900       -1.6421720618  S10       73              1.0000000000
       905        83  LYS       NZ             -6.5931400478        5.6721190022       -2.5123841039  S10       73              1.0000000000
       906        83  LYS       HZ1            -6.8134116828        5.3992126808       -3.4919030317  S10       73              1.0000000000
       907        83  LYS       HZ2            -5.5356276904        5.7140557213       -2.4112499735  S10       73              1.0000000000
       908        83  LYS       HZ3            -6.9331308843        6.6594063695       -2.4043587099  S10       73              1.0000000000
       909        84  SER       CB             -4.7286998853        4.4029029135       -6.1184986733  S10       130             1.0000000000
       910        84  SER       HB1            -4.7936873317        5.3292185442       -6.7041024523  S10       130             1.0000000000
       911        84  SER       HB2            -3.9775622096        3.7444078132       -6.5900422258  S10       130             1.0000000000
       912        84  SER       OG             -4.3023930383        4.7035079766       -4.7570255184  S10       130             1.0000000000
       913        84  SER       HG1            -3.6797806084        5.4875301706       -4.7887695689  S10       130             1.0000000000
       914        84  SER       QQH3           -5.7022741348        3.8906022575       -6.0889197800  S10       130             1.0000000000
       915        85  GLU       CB            -10.0589814099        9.3653390249        1.1153604402  S10       166             1.0000000000
       916        85  GLU       HB1            -9.7015571411        9.9931122760        0.2881183729  S10       166             1.0000000000
       917        85  GLU       HB2           -11.1189472456        9.1594239465        0.9447695079  S10       166             1.0000000000
       918        85  GLU       QQH4           -9.9371127715        9.8790944357        2.0743817632  S10       166             1.0000000000
       919        85  GLU       CG             -9.2749245136        8.0632804196        1.0793789701  S10       166             1.0000000000
       920        85  GLU       HG1            -9.7643375844        7.3613456593        0.3872290609  S10       166             1.0000000000
       921        85  GLU       HG2            -9.2911865536        7.5692165943        2.0653307633  S10       166             1.0000000000
       922        85  GLU       CD             -7.8352074276        8.2536159327        0.6362250096  S10       166             1.0000000000
       923        85  GLU       OE1            -7.2899091392        9.3801416575        0.7307707669  S10       166             1.0000000000
       924        85  GLU       OE2            -7.2148301231        7.2000741721        0.1612421751  S10       166             1.0000000000
       925        86  ASN       CB             -2.8593872210       11.7633047296        1.7301300742  S10       170             1.0000000000
       926        86  ASN       HB1            -1.8916822343       11.6898782552        1.2202511720  S10       170             1.0000000000
       927        86  ASN       HB2            -3.3518891026       12.6917956917        1.4232391061  S10       170             1.0000000000
       928        86  ASN       QQH5           -2.7114708631       11.7660953741        2.8170059018  S10       170             1.0000000000
       929        86  ASN       CG             -3.7207269340       10.5805532592        1.3342070789  S10       170             1.0000000000
       930        86  ASN       OD1            -3.2984504766        9.3917795208        1.3911685834  S10       170             1.0000000000
       931        86  ASN       ND2            -4.9572322282       10.8551296617        0.8914653654  S10       170             1.0000000000
       932        86  ASN       HD21           -5.6421311772       10.0981364944        0.6761642222  S10       170             1.0000000000
       933        86  ASN       HD22           -5.2493572758       11.8322534937        0.7428063570  S10       170             1.0000000000
       934        87  LYS       CE             -3.2998919608        1.6370853754       -4.1674721145  S10       234             1.0000000000
       935        87  LYS       HE1            -3.6947644264        1.8730258977       -3.1720895001  S10       234             1.0000000000
       936        87  LYS       HE2            -4.1367284906        1.5910566635       -4.8741913353  S10       234             1.0000000000
       937        87  LYS       NZ             -2.3951613599        2.6908210637       -4.6058999044  S10       234             1.0000000000
       938        87  LYS       HZ1            -1.9580346895        2.4535303336       -5.5333509914  S10       234             1.0000000000
       939        87  LYS       HZ2            -1.6010431986        2.8578747390       -3.9496284223  S10       234             1.0000000000
       940        87  LYS       HZ3            -2.9145580655        3.6085367301       -4.7111856781  S10       234             1.0000000000
       941        87  LYS       QQH6           -2.7637632901        0.6797120709       -4.1308718197  S10       234             1.0000000000
       942        88  SER       CB              2.2334005196        3.3725035763       -5.8498443830  S10       235             1.0000000000
       943        88  SER       HB1             2.9117647349        2.7150671981       -6.4132683211  S10       235             1.0000000000
       944        88  SER       HB2             2.7883488024        4.2966368131       -5.6053715433  S10       235             1.0000000000
       945        88  SER       OG              1.0972016245        3.6640227633       -6.6798559075  S10       235             1.0000000000
       946        88  SER       HG1             0.6341365781        4.4722059175       -6.3258216754  S10       235             1.0000000000
       947        88  SER       QQH7            1.9241776206        2.8709393288       -4.9068325741  S10       235             1.0000000000
       948        89  PNM       S1             -3.3288951778        9.5157016761       -5.7516158564  S10       523             1.0000000000
       949        89  PNM       C2             -2.0950684032        8.2848023676       -6.4672671629  S10       523             1.0000000000
       950        89  PNM       C3             -1.6459108884        7.4558507551       -5.2352804126  S10       523             1.0000000000
       951        89  PNM       N4             -2.8219165394        7.2832976827       -4.3515019363  S10       523             1.0000000000
       952        89  PNM       C5             -3.9284653784        8.3113645836       -4.5438226102  S10       523             1.0000000000
       953        89  PNM       C6             -3.7714649343        8.6910986779       -3.0105742583  S10       523             1.0000000000
       954        89  PNM       C7             -2.6607124600        7.6289051019       -2.9819154498  S10       523             1.0000000000
       955        89  PNM       O8             -1.6910692370        7.4201110886       -2.2427986095  S10       523             1.0000000000
       956        89  PNM       C9             -2.7574688395        7.3967898595       -7.5078874805  S10       523             1.0000000000
       957        89  PNM       C10            -0.9262098176        9.0303157878       -7.0845646256  S10       523             1.0000000000
       958        89  PNM       C11            -1.0243170078        6.1290498497       -5.6277320247  S10       523             1.0000000000
       959        89  PNM       O12            -1.6316739953        5.0544822729       -5.4422802566  S10       523             1.0000000000
       960        89  PNM       O13             0.2018311151        6.1913952628       -6.1487475755  S10       523             1.0000000000
       961        89  PNM       N14            -3.1726975548        9.9838020849       -2.7773944956  S10       523             1.0000000000
       962        89  PNM       C15            -3.7187941786       11.1051239002       -3.2851019142  S10       523             1.0000000000
       963        89  PNM       O16            -4.7970060940       11.0469626888       -3.9551536055  S10       523             1.0000000000
       964        89  PNM       C17            -2.9989379672       12.4063303075       -3.0445928775  S10       523             1.0000000000
       965        89  PNM       C18            -2.0142269091       12.6998877234       -4.1456457128  S10       523             1.0000000000
       966        89  PNM       C19            -0.7163555000       13.1310977162       -3.8345961154  S10       523             1.0000000000
       967        89  PNM       C20             0.1852003632       13.4415076901       -4.8553749174  S10       523             1.0000000000
       968        89  PNM       C21            -0.1980168654       13.3151804531       -6.1920817157  S10       523             1.0000000000
       969        89  PNM       C22            -1.4924928296       12.8941103620       -6.5073600978  S10       523             1.0000000000
       970        89  PNM       C23            -2.4032499458       12.5966730101       -5.4911535210  S10       523             1.0000000000
       971        89  PNM       H24            -0.8738239275        8.0418314345       -4.6845301916  S10       523             1.0000000000
       972        89  PNM       H25            -1.2213633713        9.4841783251       -8.0366013088  S10       523             1.0000000000
       973        89  PNM       H26            -0.0967362471        8.3389789865       -7.2737221684  S10       523             1.0000000000
       974        89  PNM       H27            -0.5627596148        9.8297490928       -6.4308173262  S10       523             1.0000000000
       975        89  PNM       H28            -3.1230183211        7.9939036507       -8.3498093074  S10       523             1.0000000000
       976        89  PNM       H29            -3.6068429386        6.8508320038       -7.0815574325  S10       523             1.0000000000
       977        89  PNM       H30            -2.0383613723        6.6631075627       -7.8952847968  S10       523             1.0000000000
       978        89  PNM       H31            -4.9048099754        7.8491460756       -4.8002599283  S10       523             1.0000000000
       979        89  PNM       H32            -4.6844240609        8.5386457811       -2.3877514771  S10       523             1.0000000000
       980        89  PNM       H33            -2.4791877269       12.3807914114       -2.0723871545  S10       523             1.0000000000
       981        89  PNM       H34            -3.7414832414       13.2216018513       -3.0015671531  S10       523             1.0000000000
       982        89  PNM       H35            -0.4120712978       13.2287691787       -2.7854796197  S10       523             1.0000000000
       983        89  PNM       H36             1.1972264178       13.7780296906       -4.6040706698  S10       523             1.0000000000
       984        89  PNM       H37             0.5149728715       13.5516836062       -6.9900387233  S10       523             1.0000000000
       985        89  PNM       H38            -1.8003747352       12.7999083161       -7.5553949006  S10       523             1.0000000000
       986        89  PNM       H39            -3.4278320231       12.2954064402       -5.7403650858  S10       523             1.0000000000
       987        89  PNM       H40            -2.2792152340       10.0190830825       -2.2482673701  S10       523             1.0000000000
       988        90  TIP3      OH2            -4.6802585327        7.5697365013       -0.1370168580  S10       290             1.0000000000
       989        90  TIP3      H1             -5.6892052848        7.5360744612        0.0437307798  S10       290             1.0000000000
       990        90  TIP3      H2             -4.2055519160        8.2124389905        0.4741185018  S10       290             1.0000000000
       991        91  SER       CB             -3.1809672361        4.9594836091       -1.9495189341  S11       70              1.0000000000
       992        91  SER       HB1            -3.7389007615        4.1195597742       -2.4043510413  S11       70              1.0000000000
       993        91  SER       HB2            -2.2331599092        5.1051449964       -2.4928737490  S11       70              1.0000000000
       994        91  SER       OG             -3.9981876343        6.1515638118       -2.0721061787  S11       70              1.0000000000
       995        91  SER       HG1            -4.1758642703        6.7248790227       -1.1438451876  S11       70              1.0000000000
       996        91  SER       QQH1           -2.9730408908        4.7448020374       -0.8854858361  S11       70              1.0000000000
       997        92  LYS       CD             -6.7316366763        3.3771859545       -1.7019523143  S11       73              1.0000000000
       998        92  LYS       HD1            -7.4373973987        2.8485470100       -2.3487680847  S11       73              1.0000000000
       999        92  LYS       HD2            -5.7496004139        3.3422038894       -2.1917450380  S11       73              1.0000000000
      1000        92  LYS       QQH2           -6.6749460989        2.8438278540       -0.7455198297  S11       73              1.0000000000
      1001        92  LYS       CE             -7.1824612502        4.8130437328       -1.5242524456  S11       73              1.0000000000
      1002        92  LYS       HE1            -6.9229375582        5.2439904305       -0.5387922073  S11       73              1.0000000000
      1003        92  LYS       HE2            -8.2767187369        4.8966534494       -1.6401584102  S11       73              1.0000000000
      1004        92  LYS       NZ             -6.5642716154        5.6628613433       -2.5333825853  S11       73              1.0000000000
      1005        92  LYS       HZ1            -6.7735981413        5.3697107801       -3.5087377944  S11       73              1.0000000000
      1006        92  LYS       HZ2            -5.5039686835        5.7176415441       -2.4226144755  S11       73              1.0000000000
      1007        92  LYS       HZ3            -6.9126546429        6.6494456276       -2.4490330799  S11       73              1.0000000000
      1008        93  SER       CB             -4.7298118118        4.4011469821       -6.1189449890  S11       130             1.0000000000
      1009        93  SER       HB1            -4.7913360265        5.3277745339       -6.7045900695  S11       130             1.0000000000
      1010        93  SER       HB2            -3.9783467157        3.7415566237       -6.5885133035  S11       130             1.0000000000
      1011        93  SER       OG             -4.3078667203        4.6997415227       -4.7561331224  S11       130             1.0000000000
      1012        93  SER       HG1            -3.6877054792        5.4859227858       -4.7834128630  S11       130             1.0000000000
      1013        93  SER       QQH3           -5.7043868807        3.8906937503       -6.0931682648  S11       130             1.0000000000
      1014        94  GLU       CB            -10.0594403034        9.3657584475        1.1151029033  S11       166             1.0000000000
      1015        94  GLU       HB1            -9.7032822930        9.9943210622        0.2878315090  S11       166             1.0000000000
      1016        94  GLU       HB2           -11.1190977658        9.1581199292        0.9448369914  S11       166             1.0000000000
      1017        94  GLU       QQH4           -9.9381844577        9.8786720029        2.0746937286  S11       166             1.0000000000
      1018        94  GLU       CG             -9.2730725788        8.0645938142        1.0776214213  S11       166             1.0000000000
      1019        94  GLU       HG1            -9.7571471700        7.3648408403        0.3792829058  S11       166             1.0000000000
      1020        94  GLU       HG2            -9.2941036221        7.5661662117        2.0613760906  S11       166             1.0000000000
      1021        94  GLU       CD             -7.8316491328        8.2613721118        0.6454395187  S11       166             1.0000000000
      1022        94  GLU       OE1            -7.2936423510        9.3893984376        0.7322588394  S11       166             1.0000000000
      1023        94  GLU       OE2            -7.1923424971        7.2069918507        0.1861827550  S11       166             1.0000000000
      1024        95  ASN       CB             -2.8569392522       11.7606296486        1.7299481781  S11       170             1.0000000000
      1025        95  ASN       HB1            -1.8887106745       11.6861017617        1.2212973901  S11       170             1.0000000000
      1026        95  ASN       HB2            -3.3486281381       12.6892111337        1.4217340270  S11       170             1.0000000000
      1027        95  ASN       QQH5           -2.7110570130       11.7632373296        2.8171144301  S11       170             1.0000000000
      1028        95  ASN       CG             -3.7189637528       10.5789696090        1.3324440646  S11       170             1.0000000000
      1029        95  ASN       OD1            -3.3011375578        9.3879104481        1.3864169912  S11       170             1.0000000000
      1030        95  ASN       ND2            -4.9544682312       10.8567408068        0.8888050387  S11       170             1.0000000000
      1031        95  ASN       HD21           -5.6393748098       10.1012602734        0.6701692785  S11       170             1.0000000000
      1032        95  ASN       HD22           -5.2444599133       11.8342527326        0.7385242035  S11       170             1.0000000000
      1033        96  LYS       CE             -3.3005196381        1.6378057423       -4.1672024257  S11       234             1.0000000000
      1034        96  LYS       HE1            -3.6956555999        1.8729097723       -3.1717578258  S11       234             1.0000000000
      1035        96  LYS       HE2            -4.1371855127        1.5920846463       -4.8741462049  S11       234             1.0000000000
      1036        96  LYS       NZ             -2.3962496432        2.6923406990       -4.6045294393  S11       234             1.0000000000
      1037        96  LYS       HZ1            -1.9589333291        2.4564250359       -5.5322374440  S11       234             1.0000000000
      1038        96  LYS       HZ2            -1.6023283014        2.8592992445       -3.9479995230  S11       234             1.0000000000
      1039        96  LYS       HZ3            -2.9162797426        3.6096824362       -4.7086209194  S11       234             1.0000000000
      1040        96  LYS       QQH6           -2.7641297607        0.6805053366       -4.1312889866  S11       234             1.0000000000
      1041        97  SER       CB              2.2331174381        3.3728363162       -5.8502176931  S11       235             1.0000000000
      1042        97  SER       HB1             2.9116880503        2.7155195422       -6.4136350156  S11       235             1.0000000000
      1043        97  SER       HB2             2.7879807767        4.2969820873       -5.6056436013  S11       235             1.0000000000
      1044        97  SER       OG              1.0969230769        3.6643337152       -6.6802275120  S11       235             1.0000000000
      1045        97  SER       HG1             0.6337745374        4.4724993465       -6.3261653646  S11       235             1.0000000000
      1046        97  SER       QQH7            1.9239276636        2.8711004831       -4.9072881503  S11       235             1.0000000000
      1047        98  PNM       S1             -3.3304433984        9.5118302365       -5.7530065318  S11       523             1.0000000000
      1048        98  PNM       C2             -2.0951843156        8.2814496886       -6.4662827013  S11       523             1.0000000000
      1049        98  PNM       C3             -1.6480363068        7.4525272848       -5.2331781998  S11       523             1.0000000000
      1050        98  PNM       N4             -2.8257602162        7.2771675023       -4.3520279638  S11       523             1.0000000000
      1051        98  PNM       C5             -3.9295824912        8.3074454231       -4.5446963760  S11       523             1.0000000000
      1052        98  PNM       C6             -3.7739983807        8.6881222738       -3.0128949295  S11       523             1.0000000000
      1053        98  PNM       C7             -2.6673151788        7.6207341260       -2.9794067383  S11       523             1.0000000000
      1054        98  PNM       O8             -1.6914787113        7.4234560493       -2.2442965788  S11       523             1.0000000000
      1055        98  PNM       C9             -2.7557377122        7.3936652103       -7.5083738932  S11       523             1.0000000000
      1056        98  PNM       C10            -0.9259172966        9.0276856118       -7.0820339643  S11       523             1.0000000000
      1057        98  PNM       C11            -1.0245716458        6.1270581922       -5.6272153720  S11       523             1.0000000000
      1058        98  PNM       O12            -1.6300757652        5.0513168485       -5.4449350678  S11       523             1.0000000000
      1059        98  PNM       O13             0.2022786322        6.1918068701       -6.1485077869  S11       523             1.0000000000
      1060        98  PNM       N14            -3.1719478071        9.9794935301       -2.7800904587  S11       523             1.0000000000
      1061        98  PNM       C15            -3.7180891048       11.1019732560       -3.2848625854  S11       523             1.0000000000
      1062        98  PNM       O16            -4.7993517030       11.0463211809       -3.9505040170  S11       523             1.0000000000
      1063        98  PNM       C17            -2.9970520594       12.4026027306       -3.0442303040  S11       523             1.0000000000
      1064        98  PNM       C18            -2.0133096643       12.6975568277       -4.1457722165  S11       523             1.0000000000
      1065        98  PNM       C19            -0.7158694934       13.1304344359       -3.8351546668  S11       523             1.0000000000
      1066        98  PNM       C20             0.1849390404       13.4421027310       -4.8562093727  S11       523             1.0000000000
      1067        98  PNM       C21            -0.1986440387       13.3154654649       -6.1927746234  S11       523             1.0000000000
      1068        98  PNM       C22            -1.4926710354       12.8927160814       -6.5076192256  S11       523             1.0000000000
      1069        98  PNM       C23            -2.4026988818       12.5940063193       -5.4911329958  S11       523             1.0000000000
      1070        98  PNM       H24            -0.8774582145        8.0389081423       -4.6805289357  S11       523             1.0000000000
      1071        98  PNM       H25            -1.2197645723        9.4807715745       -8.0348887047  S11       523             1.0000000000
      1072        98  PNM       H26            -0.0955095823        8.3369378017       -7.2690773459  S11       523             1.0000000000
      1073        98  PNM       H27            -0.5646171333        9.8278663200       -6.4280672764  S11       523             1.0000000000
      1074        98  PNM       H28            -3.1203172583        7.9910002407       -8.3506267099  S11       523             1.0000000000
      1075        98  PNM       H29            -3.6054673822        6.8470019933       -7.0837206019  S11       523             1.0000000000
      1076        98  PNM       H30            -2.0358929934        6.6603977763       -7.8950479720  S11       523             1.0000000000
      1077        98  PNM       H31            -4.9068050008        7.8470296331       -4.8011689670  S11       523             1.0000000000
      1078        98  PNM       H32            -4.6905868648        8.5409787937       -2.3946401323  S11       523             1.0000000000
      1079        98  PNM       H33            -2.4762315771       12.3759602597       -2.0725699029  S11       523             1.0000000000
      1080        98  PNM       H34            -3.7395990280       13.2179454597       -2.9992054936  S11       523             1.0000000000
      1081        98  PNM       H35            -0.4111553135       13.2281451966       -2.7861643801  S11       523             1.0000000000
      1082        98  PNM       H36             1.1966950908       13.7797980800       -4.6053562485  S11       523             1.0000000000
      1083        98  PNM       H37             0.5137749058       13.5528249648       -6.9909768998  S11       523             1.0000000000
      1084        98  PNM       H38            -1.8006615575       12.7980188079       -7.5555802228  S11       523             1.0000000000
      1085        98  PNM       H39            -3.4268110785       12.2909174869       -5.7400764245  S11       523             1.0000000000
      1086        98  PNM       H40            -2.2757579640       10.0127962474       -2.2553362895  S11       523             1.0000000000
      1087        99  TIP3      OH2            -4.6967430211        7.5574419219       -0.1422516472  S11       290             1.0000000000
      1088        99  TIP3      H1             -5.7200441218        7.5133572949        0.0438164358  S11       290             1.0000000000
      1089        99  TIP3      H2             -4.2091840201        8.2006590399        0.4611193605  S11       290             1.0000000000
      1090       100  SER       CB             -3.1830416226        4.9614010709       -1.9528139769  S12       70              1.0000000000
      1091       100  SER       HB1            -3.7396108671        4.1194522187       -2.4081567437  S12       70              1.0000000000
      1092       100  SER       HB2            -2.2344625688        5.1074717132       -2.4951647821  S12       70              1.0000000000
      1093       100  SER       OG             -4.0029946883        6.1574695288       -2.0707031369  S12       70              1.0000000000
      1094       100  SER       HG1            -4.2510197622        6.8342753757       -1.0403966773  S12       70              1.0000000000
      1095       100  SER       QQH1           -2.9736861241        4.7367424457       -0.8879678664  S12       70              1.0000000000
      1096       101  LYS       CD             -6.7240276868        3.3755131592       -1.7062237451  S12       73              1.0000000000
      1097       101  LYS       HD1            -7.4356777537        2.8516961234       -2.3506640696  S12       73              1.0000000000
      1098       101  LYS       HD2            -5.7428816261        3.3314971289       -2.1971749281  S12       73              1.0000000000
      1099       101  LYS       QQH2           -6.6710300042        2.8453655775       -0.7475733292  S12       73              1.0000000000
      1100       101  LYS       CE             -7.1604420957        4.8160085284       -1.5328446213  S12       73              1.0000000000
      1101       101  LYS       HE1            -6.8867643512        5.2387159891       -0.5488475104  S12       73              1.0000000000
      1102       101  LYS       HE2            -8.2550538249        4.9107122781       -1.6373527204  S12       73              1.0000000000
      1103       101  LYS       NZ             -6.5360727677        5.6556759645       -2.5466599231  S12       73              1.0000000000
      1104       101  LYS       HZ1            -6.7246965799        5.3416903806       -3.5195326604  S12       73              1.0000000000
      1105       101  LYS       HZ2            -5.4627483799        5.7326645884       -2.4175487599  S12       73              1.0000000000
      1106       101  LYS       HZ3            -6.8946486257        6.6386539213       -2.4883779525  S12       73              1.0000000000
      1107       102  SER       CB             -4.7304975408        4.4002268121       -6.1191523690  S12       130             1.0000000000
      1108       102  SER       HB1            -4.7896351006        5.3271342799       -6.7049569005  S12       130             1.0000000000
      1109       102  SER       HB2            -3.9791264840        3.7396572475       -6.5882184045  S12       130             1.0000000000
      1110       102  SER       OG             -4.3122212265        4.6957179973       -4.7560547798  S12       130             1.0000000000
      1111       102  SER       HG1            -3.6992127548        5.4869445358       -4.7734567525  S12       130             1.0000000000
      1112       102  SER       QQH3           -5.7062339045        3.8911456738       -6.0972271964  S12       130             1.0000000000
      1113       103  GLU       CB            -10.0601843324        9.3659767068        1.1149213057  S12       166             1.0000000000
      1114       103  GLU       HB1            -9.7058639824        9.9950309348        0.2873301058  S12       166             1.0000000000
      1115       103  GLU       HB2           -11.1195743248        9.1566310745        0.9457247374  S12       166             1.0000000000
      1116       103  GLU       QQH4           -9.9390414728        9.8781548041        2.0749169253  S12       166             1.0000000000
      1117       103  GLU       CG             -9.2719931541        8.0653051315        1.0755639390  S12       166             1.0000000000
      1118       103  GLU       HG1            -9.7507588776        7.3675429011        0.3714448999  S12       166             1.0000000000
      1119       103  GLU       HG2            -9.2962969328        7.5622103335        2.0569570526  S12       166             1.0000000000
      1120       103  GLU       CD             -7.8315965559        8.2705899490        0.6532716915  S12       166             1.0000000000
      1121       103  GLU       OE1            -7.2965955364        9.3945169038        0.7331537432  S12       166             1.0000000000
      1122       103  GLU       OE2            -7.1692044169        7.2132144029        0.2033512878  S12       166             1.0000000000
      1123       104  ASN       CB             -2.8551295770       11.7591124131        1.7299604574  S12       170             1.0000000000
      1124       104  ASN       HB1            -1.8864702514       11.6837367857        1.2223333976  S12       170             1.0000000000
      1125       104  ASN       HB2            -3.3463447543       12.6877511097        1.4208839817  S12       170             1.0000000000
      1126       104  ASN       QQH5           -2.7110573548       11.7612530496        2.8174176033  S12       170             1.0000000000
      1127       104  ASN       CG             -3.7166692014       10.5785317532        1.3312999159  S12       170             1.0000000000
      1128       104  ASN       OD1            -3.3028406020        9.3852787375        1.3833737218  S12       170             1.0000000000
      1129       104  ASN       ND2            -4.9515855174       10.8584311458        0.8865108096  S12       170             1.0000000000
      1130       104  ASN       HD21           -5.6328578999       10.1043090107        0.6602889358  S12       170             1.0000000000
      1131       104  ASN       HD22           -5.2385461424       11.8361433304        0.7301835080  S12       170             1.0000000000
      1132       105  LYS       CE             -3.3009576922        1.6383678713       -4.1670964280  S12       234             1.0000000000
      1133       105  LYS       HE1            -3.6962529394        1.8727656464       -3.1715593059  S12       234             1.0000000000
      1134       105  LYS       HE2            -4.1375981921        1.5929839596       -4.8741272695  S12       234             1.0000000000
      1135       105  LYS       NZ             -2.3974466123        2.6939119712       -4.6032688051  S12       234             1.0000000000
      1136       105  LYS       HZ1            -1.9602259442        2.4601088891       -5.5311487037  S12       234             1.0000000000
      1137       105  LYS       HZ2            -1.6042546415        2.8613367142       -3.9459904286  S12       234             1.0000000000
      1138       105  LYS       HZ3            -2.9194018841        3.6112065394       -4.7047860719  S12       234             1.0000000000
      1139       105  LYS       QQH6           -2.7643372272        0.6810026727       -4.1320438132  S12       234             1.0000000000
      1140       106  SER       CB              2.2328652806        3.3731439683       -5.8506201922  S12       235             1.0000000000
      1141       106  SER       HB1             2.9117176903        2.7159937725       -6.4140358026  S12       235             1.0000000000
      1142       106  SER       HB2             2.7877038098        4.2972774770       -5.6058163057  S12       235             1.0000000000
      1143       106  SER       OG              1.0967472191        3.6646642659       -6.6806166460  S12       235             1.0000000000
      1144       106  SER       HG1             0.6333570701        4.4730027929       -6.3263532503  S12       235             1.0000000000
      1145       106  SER       QQH7            1.9237978243        2.8712091007       -4.9077710009  S12       235             1.0000000000
      1146       107  PNM       S1             -3.3315195946        9.5088611368       -5.7544721608  S12       523             1.0000000000
      1147       107  PNM       C2             -2.0950526841        8.2788520871       -6.4656485436  S12       523             1.0000000000
      1148       107  PNM       C3             -1.6497796932        7.4500639457       -5.2315131442  S12       523             1.0000000000
      1149       107  PNM       N4             -2.8286936124        7.2723114045       -4.3532226784  S12       523             1.0000000000
      1150       107  PNM       C5             -3.9296958876        8.3041040996       -4.5453188240  S12       523             1.0000000000
      1151       107  PNM       C6             -3.7759067977        8.6852826920       -3.0150491851  S12       523             1.0000000000
      1152       107  PNM       C7             -2.6751019878        7.6099630185       -2.9758031886  S12       523             1.0000000000
      1153       107  PNM       O8             -1.6911156850        7.4268427049       -2.2452075718  S12       523             1.0000000000
      1154       107  PNM       C9             -2.7542607513        7.3913188770       -7.5089124991  S12       523             1.0000000000
      1155       107  PNM       C10            -0.9255372750        9.0256831572       -7.0802968264  S12       523             1.0000000000
      1156       107  PNM       C11            -1.0251065280        6.1253601349       -5.6265833642  S12       523             1.0000000000
      1157       107  PNM       O12            -1.6280634970        5.0488365539       -5.4475222001  S12       523             1.0000000000
      1158       107  PNM       O13             0.2033781585        6.1922360833       -6.1488551032  S12       523             1.0000000000
      1159       107  PNM       N14            -3.1714823743        9.9758867058       -2.7821017011  S12       523             1.0000000000
      1160       107  PNM       C15            -3.7171491126       11.0990111990       -3.2848402152  S12       523             1.0000000000
      1161       107  PNM       O16            -4.8015231038       11.0460941482       -3.9465162903  S12       523             1.0000000000
      1162       107  PNM       C17            -2.9953142041       12.3993971173       -3.0440505220  S12       523             1.0000000000
      1163       107  PNM       C18            -2.0124654795       12.6957265773       -4.1459516831  S12       523             1.0000000000
      1164       107  PNM       C19            -0.7153934658       13.1298713009       -3.8356346801  S12       523             1.0000000000
      1165       107  PNM       C20             0.1848196723       13.4425438127       -4.8569078614  S12       523             1.0000000000
      1166       107  PNM       C21            -0.1991010460       13.3157367594       -6.1933470337  S12       523             1.0000000000
      1167       107  PNM       C22            -1.4927764404       12.8916839463       -6.5078370409  S12       523             1.0000000000
      1168       107  PNM       C23            -2.4022123392       12.5919571462       -5.4911450829  S12       523             1.0000000000
      1169       107  PNM       H24            -0.8798789176        8.0366756528       -4.6777845160  S12       523             1.0000000000
      1170       107  PNM       H25            -1.2180093583        9.4780309755       -8.0339239788  S12       523             1.0000000000
      1171       107  PNM       H26            -0.0942542532        8.3354872781       -7.2652226323  S12       523             1.0000000000
      1172       107  PNM       H27            -0.5659088149        9.8265753862       -6.4263026554  S12       523             1.0000000000
      1173       107  PNM       H28            -3.1178277186        7.9887356878       -8.3516459432  S12       523             1.0000000000
      1174       107  PNM       H29            -3.6041153967        6.8439795987       -7.0854563844  S12       523             1.0000000000
      1175       107  PNM       H30            -2.0334493251        6.6584657136       -7.8947201403  S12       523             1.0000000000
      1176       107  PNM       H31            -4.9079120671        7.8455917798       -4.8016703616  S12       523             1.0000000000
      1177       107  PNM       H32            -4.6978136057        8.5441836323       -2.4044520140  S12       523             1.0000000000
      1178       107  PNM       H33            -2.4732904010       12.3715996815       -2.0730530008  S12       523             1.0000000000
      1179       107  PNM       H34            -3.7375296712       13.2148960511       -2.9966808853  S12       523             1.0000000000
      1180       107  PNM       H35            -0.4101817572       13.2272305236       -2.7867310864  S12       523             1.0000000000
      1181       107  PNM       H36             1.1963567502       13.7811388469       -4.6063960470  S12       523             1.0000000000
      1182       107  PNM       H37             0.5127925094       13.5539299493       -6.9917422519  S12       523             1.0000000000
      1183       107  PNM       H38            -1.8007674437       12.7961574733       -7.5557070952  S12       523             1.0000000000
      1184       107  PNM       H39            -3.4256218413       12.2863642762       -5.7398072186  S12       523             1.0000000000
      1185       107  PNM       H40            -2.2710552190       10.0072531625       -2.2644005509  S12       523             1.0000000000
      1186       108  TIP3      OH2            -4.7172935540        7.5509037471       -0.1421474712  S12       290             1.0000000000
      1187       108  TIP3      H1             -5.8002721800        7.4783561829        0.0451921541  S12       290             1.0000000000
      1188       108  TIP3      H2             -4.1947771879        8.1891471357        0.4428289908  S12       290             1.0000000000
      1189       109  SER       CB             -3.1827161480        4.9591554832       -1.9584876045  S13       70              1.0000000000
      1190       109  SER       HB1            -3.7325029502        4.1086574903       -2.4121295959  S13       70              1.0000000000
      1191       109  SER       HB2            -2.2291553133        5.1011944968       -2.4961671855  S13       70              1.0000000000
      1192       109  SER       OG             -4.0042786777        6.1501581750       -2.0853047993  S13       70              1.0000000000
      1193       109  SER       HG1            -4.2908540354        6.9622771380       -0.8888184403  S13       70              1.0000000000
      1194       109  SER       QQH1           -2.9762257333        4.7306303517       -0.8896015568  S13       70              1.0000000000
      1195       110  LYS       CD             -6.7196100747        3.3742301800       -1.7091166849  S13       73              1.0000000000
      1196       110  LYS       HD1            -7.4351287362        2.8533863771       -2.3517587936  S13       73              1.0000000000
      1197       110  LYS       HD2            -5.7388753763        3.3263380307       -2.2006944441  S13       73              1.0000000000
      1198       110  LYS       QQH2           -6.6692152454        2.8460728433       -0.7488265375  S13       73              1.0000000000
      1199       110  LYS       CE             -7.1474875202        4.8172133358       -1.5385085719  S13       73              1.0000000000
      1200       110  LYS       HE1            -6.8681521057        5.2275512131       -0.5522061979  S13       73              1.0000000000
      1201       110  LYS       HE2            -8.2434647974        4.9164227398       -1.6368305978  S13       73              1.0000000000
      1202       110  LYS       NZ             -6.5162170515        5.6521274448       -2.5516804134  S13       73              1.0000000000
      1203       110  LYS       HZ1            -6.6855753358        5.3234859749       -3.5227785467  S13       73              1.0000000000
      1204       110  LYS       HZ2            -5.4153022948        5.7579133001       -2.4007832139  S13       73              1.0000000000
      1205       110  LYS       HZ3            -6.8848768502        6.6307743804       -2.5133505640  S13       73              1.0000000000
      1206       111  SER       CB             -4.7308610831        4.3999426118       -6.1190936565  S13       130             1.0000000000
      1207       111  SER       HB1            -4.7889439901        5.3269238416       -6.7053465108  S13       130             1.0000000000
      1208       111  SER       HB2            -3.9796827130        3.7388719159       -6.5887350336  S13       130             1.0000000000
      1209       111  SER       OG             -4.3145885345        4.6930437981       -4.7562582502  S13       130             1.0000000000
      1210       111  SER       HG1            -3.7081342520        5.4896737428       -4.7637423151  S13       130             1.0000000000
      1211       111  SER       QQH3           -5.7075564061        3.8912320539       -6.0994074677  S13       130             1.0000000000
      1212       112  GLU       CB            -10.0612513129        9.3664417261        1.1148884271  S13       166             1.0000000000
      1213       112  GLU       HB1            -9.7083956176        9.9954758820        0.2871019748  S13       166             1.0000000000
      1214       112  GLU       HB2           -11.1202395838        9.1560393774        0.9466519527  S13       166             1.0000000000
      1215       112  GLU       QQH4           -9.9397647079        9.8779444982        2.0749564394  S13       166             1.0000000000
      1216       112  GLU       CG             -9.2724716616        8.0657503163        1.0744221590  S13       166             1.0000000000
      1217       112  GLU       HG1            -9.7478197424        7.3686048949        0.3673599829  S13       166             1.0000000000
      1218       112  GLU       HG2            -9.2974556232        7.5600702735        2.0546438006  S13       166             1.0000000000
      1219       112  GLU       CD             -7.8351025656        8.2801721165        0.6591421453  S13       166             1.0000000000
      1220       112  GLU       OE1            -7.2990746425        9.3944587622        0.7332625894  S13       166             1.0000000000
      1221       112  GLU       OE2            -7.1577092724        7.2156440866        0.2119125271  S13       166             1.0000000000
      1222       113  ASN       CB             -2.8541901117       11.7592449031        1.7300931204  S13       170             1.0000000000
      1223       113  ASN       HB1            -1.8855045228       11.6838909451        1.2228417339  S13       170             1.0000000000
      1224       113  ASN       HB2            -3.3453632778       12.6879537577        1.4208432155  S13       170             1.0000000000
      1225       113  ASN       QQH5           -2.7108064234       11.7611739717        2.8176018648  S13       170             1.0000000000
      1226       113  ASN       CG             -3.7142542055       10.5786222726        1.3309429036  S13       170             1.0000000000
      1227       113  ASN       OD1            -3.3022801628        9.3857848658        1.3836487475  S13       170             1.0000000000
      1228       113  ASN       ND2            -4.9496226881       10.8595663817        0.8850620114  S13       170             1.0000000000
      1229       113  ASN       HD21           -5.6216728089       10.1046671013        0.6499455109  S13       170             1.0000000000
      1230       113  ASN       HD22           -5.2339573115       11.8370117706        0.7219106398  S13       170             1.0000000000
      1231       114  LYS       CE             -3.3011702800        1.6387245306       -4.1670895977  S13       234             1.0000000000
      1232       114  LYS       HE1            -3.6964007858        1.8728993411       -3.1713624192  S13       234             1.0000000000
      1233       114  LYS       HE2            -4.1378681733        1.5934145290       -4.8741755614  S13       234             1.0000000000
      1234       114  LYS       NZ             -2.3982711499        2.6949583856       -4.6025600172  S13       234             1.0000000000
      1235       114  LYS       HZ1            -1.9612810381        2.4627182914       -5.5305883636  S13       234             1.0000000000
      1236       114  LYS       HZ2            -1.6057129989        2.8630835762       -3.9445214324  S13       234             1.0000000000
      1237       114  LYS       HZ3            -2.9221411602        3.6127570427       -4.7016112592  S13       234             1.0000000000
      1238       114  LYS       QQH6           -2.7644927811        0.6811382988       -4.1327601131  S13       234             1.0000000000
      1239       115  SER       CB              2.2327109405        3.3733458766       -5.8508836483  S13       235             1.0000000000
      1240       115  SER       HB1             2.9118025651        2.7162411372       -6.4143525596  S13       235             1.0000000000
      1241       115  SER       HB2             2.7877162404        4.2974686376       -5.6059628858  S13       235             1.0000000000
      1242       115  SER       OG              1.0966701980        3.6648636817       -6.6808939129  S13       235             1.0000000000
      1243       115  SER       HG1             0.6329713005        4.4734399849       -6.3262355033  S13       235             1.0000000000
      1244       115  SER       QQH7            1.9238672235        2.8710828802       -4.9081034415  S13       235             1.0000000000
      1245       116  PNM       S1             -3.3321730124        9.5069996831       -5.7551923714  S13       523             1.0000000000
      1246       116  PNM       C2             -2.0948274044        8.2773666701       -6.4654444871  S13       523             1.0000000000
      1247       116  PNM       C3             -1.6507994749        7.4487683906       -5.2307447734  S13       523             1.0000000000
      1248       116  PNM       N4             -2.8302600125        7.2695681568       -4.3546597433  S13       523             1.0000000000
      1249       116  PNM       C5             -3.9296638892        8.3020386564       -4.5457021552  S13       523             1.0000000000
      1250       116  PNM       C6             -3.7770247011        8.6832473421       -3.0161737564  S13       523             1.0000000000
      1251       116  PNM       C7             -2.6809284503        7.6018684863       -2.9729764767  S13       523             1.0000000000
      1252       116  PNM       O8             -1.6903533227        7.4288458134       -2.2456104245  S13       523             1.0000000000
      1253       116  PNM       C9             -2.7533214111        7.3899852464       -7.5093579967  S13       523             1.0000000000
      1254       116  PNM       C10            -0.9251898423        9.0245605611       -7.0795074603  S13       523             1.0000000000
      1255       116  PNM       C11            -1.0256915154        6.1243575582       -5.6260462526  S13       523             1.0000000000
      1256       116  PNM       O12            -1.6265643060        5.0472971610       -5.4491955336  S13       523             1.0000000000
      1257       116  PNM       O13             0.2045211962        6.1925042754       -6.1493372048  S13       523             1.0000000000
      1258       116  PNM       N14            -3.1712869375        9.9737321351       -2.7833025471  S13       523             1.0000000000
      1259       116  PNM       C15            -3.7161874779       11.0968865315       -3.2847609367  S13       523             1.0000000000
      1260       116  PNM       O16            -4.8030122342       11.0460897457       -3.9441636634  S13       523             1.0000000000
      1261       116  PNM       C17            -2.9940783728       12.3973845818       -3.0439985449  S13       523             1.0000000000
      1262       116  PNM       C18            -2.0118591272       12.6946058244       -4.1460990680  S13       523             1.0000000000
      1263       116  PNM       C19            -0.7150196331       13.1295019978       -3.8359665250  S13       523             1.0000000000
      1264       116  PNM       C20             0.1848425848       13.4427755984       -4.8573714222  S13       523             1.0000000000
      1265       116  PNM       C21            -0.1993079117       13.3159087378       -6.1937414220  S13       523             1.0000000000
      1266       116  PNM       C22            -1.4927995092       12.8911120633       -6.5080148243  S13       523             1.0000000000
      1267       116  PNM       C23            -2.4018724797       12.5907733392       -5.4911924363  S13       523             1.0000000000
      1268       116  PNM       H24            -0.8807210078        8.0355215580       -4.6770526095  S13       523             1.0000000000
      1269       116  PNM       H25            -1.2168506831        9.4763314970       -8.0338321356  S13       523             1.0000000000
      1270       116  PNM       H26            -0.0930601140        8.3348949735       -7.2633013990  S13       523             1.0000000000
      1271       116  PNM       H27            -0.5665123121        9.8263136327       -6.4258885515  S13       523             1.0000000000
      1272       116  PNM       H28            -3.1163688884        7.9875550251       -8.3523454300  S13       523             1.0000000000
      1273       116  PNM       H29            -3.6033591420        6.8427070166       -7.0862170213  S13       523             1.0000000000
      1274       116  PNM       H30            -2.0321475029        6.6571633625       -7.8947236852  S13       523             1.0000000000
      1275       116  PNM       H31            -4.9086930008        7.8445912827       -4.8020450183  S13       523             1.0000000000
      1276       116  PNM       H32            -4.7012131996        8.5446058432       -2.4093184090  S13       523             1.0000000000
      1277       116  PNM       H33            -2.4713661991       12.3694183873       -2.0732096007  S13       523             1.0000000000
      1278       116  PNM       H34            -3.7359712919       13.2130500612       -2.9957847644  S13       523             1.0000000000
      1279       116  PNM       H35            -0.4095180345       13.2265627361       -2.7870816051  S13       523             1.0000000000
      1280       116  PNM       H36             1.1963860578       13.7815526319       -4.6069846078  S13       523             1.0000000000
      1281       116  PNM       H37             0.5124215002       13.5544035125       -6.9922242472  S13       523             1.0000000000
      1282       116  PNM       H38            -1.8007150526       12.7950198015       -7.5558625083  S13       523             1.0000000000
      1283       116  PNM       H39            -3.4248484046       12.2836937288       -5.7396686656  S13       523             1.0000000000
      1284       116  PNM       H40            -2.2680038183       10.0037023828       -2.2702970810  S13       523             1.0000000000
      1285       117  TIP3      OH2            -4.7296846305        7.5589077501       -0.1297571162  S13       290             1.0000000000
      1286       117  TIP3      H1             -5.9807919456        7.4443160970        0.0607776415  S13       290             1.0000000000
      1287       117  TIP3      H2             -4.1652717078        8.1821106383        0.4269801470  S13       290             1.0000000000
      1288       118  SER       CB             -3.1804920369        4.9535627239       -1.9666574205  S14       70              1.0000000000
      1289       118  SER       HB1            -3.7221762248        4.0959997230       -2.4175743558  S14       70              1.0000000000
      1290       118  SER       HB2            -2.2233407140        5.0945868840       -2.4987773786  S14       70              1.0000000000
      1291       118  SER       OG             -4.0058206928        6.1372335111       -2.1059216595  S14       70              1.0000000000
      1292       118  SER       HG1            -4.2633344569        7.0123524640       -0.8197078010  S14       70              1.0000000000
      1293       118  SER       QQH1           -2.9794658969        4.7311859853       -0.8951303329  S14       70              1.0000000000
      1294       119  LYS       CD             -6.7115668999        3.3723908438       -1.7138065882  S14       73              1.0000000000
      1295       119  LYS       HD1            -7.4322771849        2.8562175276       -2.3540046114  S14       73              1.0000000000
      1296       119  LYS       HD2            -5.7317409727        3.3157663418       -2.2064531793  S14       73              1.0000000000
      1297       119  LYS       QQH2           -6.6649830409        2.8464734255       -0.7517444721  S14       73              1.0000000000
      1298       119  LYS       CE             -7.1256174328        4.8194557572       -1.5469137034  S14       73              1.0000000000
      1299       119  LYS       HE1            -6.8399649555        5.2188692994       -0.5576068970  S14       73              1.0000000000
      1300       119  LYS       HE2            -8.2221518854        4.9253472467       -1.6390790664  S14       73              1.0000000000
      1301       119  LYS       NZ             -6.4850262679        5.6472121307       -2.5596020775  S14       73              1.0000000000
      1302       119  LYS       HZ1            -6.6375319024        5.3038126042       -3.5275475133  S14       73              1.0000000000
      1303       119  LYS       HZ2            -5.3460805645        5.7834417094       -2.3872509005  S14       73              1.0000000000
      1304       119  LYS       HZ3            -6.8640232216        6.6212479159       -2.5403239391  S14       73              1.0000000000
      1305       120  SER       CB             -4.7322683678        4.3992823563       -6.1188879550  S14       130             1.0000000000
      1306       120  SER       HB1            -4.7886134476        5.3267906595       -6.7044291268  S14       130             1.0000000000
      1307       120  SER       HB2            -3.9810292253        3.7380540205       -6.5884233335  S14       130             1.0000000000
      1308       120  SER       OG             -4.3184219649        4.6894544920       -4.7555655338  S14       130             1.0000000000
      1309       120  SER       HG1            -3.7182714339        5.4900982309       -4.7569943194  S14       130             1.0000000000
      1310       120  SER       QQH3           -5.7093947975        3.8912543201       -6.1024479630  S14       130             1.0000000000
      1311       121  GLU       CB            -10.0655072611        9.3690057678        1.1155999797  S14       166             1.0000000000
      1312       121  GLU       HB1            -9.7129961261        9.9975916691        0.2872613050  S14       166             1.0000000000
      1313       121  GLU       HB2           -11.1243837987        9.1584161811        0.9481079678  S14       166             1.0000000000
      1314       121  GLU       QQH4           -9.9427708836        9.8797545173        2.0758938102  S14       166             1.0000000000
      1315       121  GLU       CG             -9.2781914576        8.0686941859        1.0751247918  S14       166             1.0000000000
      1316       121  GLU       HG1            -9.7470363461        7.3716523168        0.3632052897  S14       166             1.0000000000
      1317       121  GLU       HG2            -9.3037160587        7.5593330981        2.0538291974  S14       166             1.0000000000
      1318       121  GLU       CD             -7.8445074797        8.2903244203        0.6680357888  S14       166             1.0000000000
      1319       121  GLU       OE1            -7.3025940591        9.3959644360        0.7339551565  S14       166             1.0000000000
      1320       121  GLU       OE2            -7.1682795414        7.2133667909        0.2273408663  S14       166             1.0000000000
      1321       122  ASN       CB             -2.8529289183       11.7610725087        1.7308019670  S14       170             1.0000000000
      1322       122  ASN       HB1            -1.8840233273       11.6859858362        1.2238936600  S14       170             1.0000000000
      1323       122  ASN       HB2            -3.3441068195       12.6896046795        1.4215040862  S14       170             1.0000000000
      1324       122  ASN       QQH5           -2.7096709078       11.7628290104        2.8183487538  S14       170             1.0000000000
      1325       122  ASN       CG             -3.7107290346       10.5797577447        1.3311650724  S14       170             1.0000000000
      1326       122  ASN       OD1            -3.2985322842        9.3893583096        1.3879845274  S14       170             1.0000000000
      1327       122  ASN       ND2            -4.9464199760       10.8605174802        0.8821145927  S14       170             1.0000000000
      1328       122  ASN       HD21           -5.6059805401       10.1015628959        0.6345629683  S14       170             1.0000000000
      1329       122  ASN       HD22           -5.2292464406       11.8370328832        0.7111395357  S14       170             1.0000000000
      1330       123  LYS       CE             -3.3019286870        1.6393588693       -4.1667816469  S14       234             1.0000000000
      1331       123  LYS       HE1            -3.6972207956        1.8728989079       -3.1709588445  S14       234             1.0000000000
      1332       123  LYS       HE2            -4.1386001299        1.5942190456       -4.8738630920  S14       234             1.0000000000
      1333       123  LYS       NZ             -2.3996591695        2.6963963699       -4.6015169724  S14       234             1.0000000000
      1334       123  LYS       HZ1            -1.9627647088        2.4654899630       -5.5297353923  S14       234             1.0000000000
      1335       123  LYS       HZ2            -1.6075460847        2.8648558180       -3.9432186947  S14       234             1.0000000000
      1336       123  LYS       HZ3            -2.9248332754        3.6138664419       -4.6992542738  S14       234             1.0000000000
      1337       123  LYS       QQH6           -2.7648726174        0.6819795401       -4.1332630792  S14       234             1.0000000000
      1338       124  SER       CB              2.2321548671        3.3737267531       -5.8509254623  S14       235             1.0000000000
      1339       124  SER       HB1             2.9113186824        2.7167926808       -6.4145297720  S14       235             1.0000000000
      1340       124  SER       HB2             2.7871843013        4.2977763208       -5.6058471653  S14       235             1.0000000000
      1341       124  SER       OG              1.0961532327        3.6653090086       -6.6808297408  S14       235             1.0000000000
      1342       124  SER       HG1             0.6323724479        4.4738109849       -6.3260326725  S14       235             1.0000000000
      1343       124  SER       QQH7            1.9234783189        2.8712356894       -4.9082309982  S14       235             1.0000000000
      1344       125  PNM       S1             -3.3337563237        9.5037055143       -5.7566927030  S14       523             1.0000000000
      1345       125  PNM       C2             -2.0949048338        8.2747276726       -6.4650022575  S14       523             1.0000000000
      1346       125  PNM       C3             -1.6523804174        7.4462803190       -5.2296918619  S14       523             1.0000000000
      1347       125  PNM       N4             -2.8327604171        7.2655735878       -4.3558869026  S14       523             1.0000000000
      1348       125  PNM       C5             -3.9311353063        8.2985263963       -4.5465315226  S14       523             1.0000000000
      1349       125  PNM       C6             -3.7793752698        8.6794883687       -3.0173207635  S14       523             1.0000000000
      1350       125  PNM       C7             -2.6861738568        7.5949370837       -2.9719473886  S14       523             1.0000000000
      1351       125  PNM       O8             -1.6916934573        7.4298889202       -2.2468753704  S14       523             1.0000000000
      1352       125  PNM       C9             -2.7519808737        7.3874894652       -7.5100020889  S14       523             1.0000000000
      1353       125  PNM       C10            -0.9249743986        9.0225973331       -7.0776908754  S14       523             1.0000000000
      1354       125  PNM       C11            -1.0258494235        6.1227268938       -5.6255407020  S14       523             1.0000000000
      1355       125  PNM       O12            -1.6243622312        5.0448343219       -5.4507700350  S14       523             1.0000000000
      1356       125  PNM       O13             0.2052902711        6.1930566142       -6.1490987903  S14       523             1.0000000000
      1357       125  PNM       N14            -3.1709062470        9.9692976055       -2.7852460803  S14       523             1.0000000000
      1358       125  PNM       C15            -3.7152469722       11.0933223193       -3.2840088214  S14       523             1.0000000000
      1359       125  PNM       O16            -4.8049704151       11.0453372022       -3.9397883703  S14       523             1.0000000000
      1360       125  PNM       C17            -2.9921887627       12.3935773255       -3.0433955823  S14       523             1.0000000000
      1361       125  PNM       C18            -2.0109642685       12.6922953975       -4.1459107263  S14       523             1.0000000000
      1362       125  PNM       C19            -0.7145492159       13.1287055671       -3.8362054424  S14       523             1.0000000000
      1363       125  PNM       C20             0.1845632728       13.4432274066       -4.8578726465  S14       523             1.0000000000
      1364       125  PNM       C21            -0.2000431915       13.3162992751       -6.1940957269  S14       523             1.0000000000
      1365       125  PNM       C22            -1.4931892728       12.8901445864       -6.5079361934  S14       523             1.0000000000
      1366       125  PNM       C23            -2.4014952107       12.5885015531       -5.4908340308  S14       523             1.0000000000
      1367       125  PNM       H24            -0.8835961591        8.0333297287       -4.6745978884  S14       523             1.0000000000
      1368       125  PNM       H25            -1.2158197529        9.4734114208       -8.0326643088  S14       523             1.0000000000
      1369       125  PNM       H26            -0.0918894979        8.3336619778       -7.2599040322  S14       523             1.0000000000
      1370       125  PNM       H27            -0.5680433107        9.8251628998       -6.4241575019  S14       523             1.0000000000
      1371       125  PNM       H28            -3.1142145476        7.9852292817       -8.3531324807  S14       523             1.0000000000
      1372       125  PNM       H29            -3.6023439223        6.8400717493       -7.0878970847  S14       523             1.0000000000
      1373       125  PNM       H30            -2.0304918134        6.6547745929       -7.8949178820  S14       523             1.0000000000
      1374       125  PNM       H31            -4.9105524016        7.8418593831       -4.8031663549  S14       523             1.0000000000
      1375       125  PNM       H32            -4.7038724670        8.5428664329       -2.4106037506  S14       523             1.0000000000
      1376       125  PNM       H33            -2.4686562615       12.3651973039       -2.0729930963  S14       523             1.0000000000
      1377       125  PNM       H34            -3.7340814506       13.2092375587       -2.9943658980  S14       523             1.0000000000
      1378       125  PNM       H35            -0.4086569543       13.2256456152       -2.7874326605  S14       523             1.0000000000
      1379       125  PNM       H36             1.1959974645       13.7825930294       -4.6078484428  S14       523             1.0000000000
      1380       125  PNM       H37             0.5112375615       13.5553738636       -6.9927842747  S14       523             1.0000000000
      1381       125  PNM       H38            -1.8012398963       12.7937658546       -7.5557351026  S14       523             1.0000000000
      1382       125  PNM       H39            -3.4241110804       12.2800136313       -5.7390531093  S14       523             1.0000000000
      1383       125  PNM       H40            -2.2661763407        9.9969688590       -2.2746608170  S14       523             1.0000000000
      1384       126  TIP3      OH2            -4.7288146087        7.5770467599       -0.1095176734  S14       290             1.0000000000
      1385       126  TIP3      H1             -6.1178202122        7.4376874147        0.0805223233  S14       290             1.0000000000
      1386       126  TIP3      H2             -4.1406542832        8.1863224827        0.4299745108  S14       290             1.0000000000
      1387       127  SER       CB             -3.1759629028        4.9475367116       -1.9746500410  S15       70              1.0000000000
      1388       127  SER       HB1            -3.7108656607        4.0861508100       -2.4239431202  S15       70              1.0000000000
      1389       127  SER       HB2            -2.2176720944        5.0910729847       -2.5030277460  S15       70              1.0000000000
      1390       127  SER       OG             -4.0051972867        6.1258246249       -2.1231178684  S15       70              1.0000000000
      1391       127  SER       HG1            -4.2408974774        7.0415849048       -0.7779759700  S15       70              1.0000000000
      1392       127  SER       QQH1           -2.9787402652        4.7329508283       -0.9004253758  S15       70              1.0000000000
      1393       128  LYS       CD             -6.7013109711        3.3706437072       -1.7195648168  S15       73              1.0000000000
      1394       128  LYS       HD1            -7.4279392717        2.8596600235       -2.3575109643  S15       73              1.0000000000
      1395       128  LYS       HD2            -5.7236851802        3.3031082866       -2.2136976727  S15       73              1.0000000000
      1396       128  LYS       QQH2           -6.6575974209        2.8458865818       -0.7561211012  S15       73              1.0000000000
      1397       128  LYS       CE             -7.1000012955        4.8223857725       -1.5562888235  S15       73              1.0000000000
      1398       128  LYS       HE1            -6.8064188832        5.2159349344       -0.5669457882  S15       73              1.0000000000
      1399       128  LYS       HE2            -8.1986766176        4.9358275240       -1.6403957631  S15       73              1.0000000000
      1400       128  LYS       NZ             -6.4529752736        5.6408969726       -2.5718899237  S15       73              1.0000000000
      1401       128  LYS       HZ1            -6.5849554010        5.2762337727       -3.5344127444  S15       73              1.0000000000
      1402       128  LYS       HZ2            -5.2766572025        5.8046985990       -2.3791773770  S15       73              1.0000000000
      1403       128  LYS       HZ3            -6.8459466083        6.6090419309       -2.5752737115  S15       73              1.0000000000
      1404       129  SER       CB             -4.7342865079        4.3982427917       -6.1187802592  S15       130             1.0000000000
      1405       129  SER       HB1            -4.7883179298        5.3266857378       -6.7029842027  S15       130             1.0000000000
      1406       129  SER       HB2            -3.9824912757        3.7369613307       -6.5876870004  S15       130             1.0000000000
      1407       129  SER       OG             -4.3231634175        4.6855935087       -4.7541984548  S15       130             1.0000000000
      1408       129  SER       HG1            -3.7299367366        5.4904858676       -4.7531009295  S15       130             1.0000000000
      1409       129  SER       QQH3           -5.7116729442        3.8913685694       -6.1061112477  S15       130             1.0000000000
      1410       130  GLU       CB            -10.0718152041        9.3735873286        1.1164941591  S15       166             1.0000000000
      1411       130  GLU       HB1            -9.7191931414       10.0012964236        0.2872426016  S15       166             1.0000000000
      1412       130  GLU       HB2           -11.1308998632        9.1645129752        0.9499778812  S15       166             1.0000000000
      1413       130  GLU       QQH4           -9.9476867671        9.8847025525        2.0764884440  S15       166             1.0000000000
      1414       130  GLU       CG             -9.2870698224        8.0732689380        1.0768797315  S15       166             1.0000000000
      1415       130  GLU       HG1            -9.7510752434        7.3781123616        0.3600923228  S15       166             1.0000000000
      1416       130  GLU       HG2            -9.3166867933        7.5605529577        2.0536516104  S15       166             1.0000000000
      1417       130  GLU       CD             -7.8545419970        8.2966694795        0.6768920572  S15       166             1.0000000000
      1418       130  GLU       OE1            -7.3070504839        9.3981019733        0.7351620420  S15       166             1.0000000000
      1419       130  GLU       OE2            -7.1824551351        7.2116859242        0.2462204276  S15       166             1.0000000000
      1420       131  ASN       CB             -2.8518427034       11.7639747621        1.7316313864  S15       170             1.0000000000
      1421       131  ASN       HB1            -1.8827275432       11.6895445512        1.2248428329  S15       170             1.0000000000
      1422       131  ASN       HB2            -3.3433220921       12.6923226222        1.4227357065  S15       170             1.0000000000
      1423       131  ASN       QQH5           -2.7087859981       11.7653948853        2.8191623102  S15       170             1.0000000000
      1424       131  ASN       CG             -3.7076363922       10.5823096059        1.3314764614  S15       170             1.0000000000
      1425       131  ASN       OD1            -3.2937744630        9.3931192340        1.3940617557  S15       170             1.0000000000
      1426       131  ASN       ND2            -4.9421390910       10.8606041835        0.8773301959  S15       170             1.0000000000
      1427       131  ASN       HD21           -5.5942143429       10.0989359390        0.6200747633  S15       170             1.0000000000
      1428       131  ASN       HD22           -5.2242888367       11.8359441441        0.6976143762  S15       170             1.0000000000
      1429       132  LYS       CE             -3.3027821638        1.6399470963       -4.1666849829  S15       234             1.0000000000
      1430       132  LYS       HE1            -3.6981291020        1.8726579079       -3.1707556474  S15       234             1.0000000000
      1431       132  LYS       HE2            -4.1395349987        1.5949729820       -4.8736315906  S15       234             1.0000000000
      1432       132  LYS       NZ             -2.4010270599        2.6976684428       -4.6008885975  S15       234             1.0000000000
      1433       132  LYS       HZ1            -1.9642211399        2.4676223440       -5.5293824298  S15       234             1.0000000000
      1434       132  LYS       HZ2            -1.6088947257        2.8661663363       -3.9427129526  S15       234             1.0000000000
      1435       132  LYS       HZ3            -2.9273252279        3.6145192697       -4.6983316088  S15       234             1.0000000000
      1436       132  LYS       QQH6           -2.7652544823        0.6827022655       -4.1339259609  S15       234             1.0000000000
      1437       133  SER       CB              2.2314897517        3.3742144358       -5.8510767061  S15       235             1.0000000000
      1438       133  SER       HB1             2.9107447500        2.7174355870       -6.4148147147  S15       235             1.0000000000
      1439       133  SER       HB2             2.7863828790        4.2983042008       -5.6058263182  S15       235             1.0000000000
      1440       133  SER       OG              1.0954462842        3.6658286582       -6.6808851325  S15       235             1.0000000000
      1441       133  SER       HG1             0.6314309499        4.4739234926       -6.3257620100  S15       235             1.0000000000
      1442       133  SER       QQH7            1.9228436818        2.8715802234       -4.9084836317  S15       235             1.0000000000
      1443       134  PNM       S1             -3.3360333956        9.4988695910       -5.7580937588  S15       523             1.0000000000
      1444       134  PNM       C2             -2.0951676688        8.2711552827       -6.4648004597  S15       523             1.0000000000
      1445       134  PNM       C3             -1.6540447073        7.4428744985       -5.2289800797  S15       523             1.0000000000
      1446       134  PNM       N4             -2.8355365982        7.2606173514       -4.3573235918  S15       523             1.0000000000
      1447       134  PNM       C5             -3.9336420526        8.2940050862       -4.5483005562  S15       523             1.0000000000
      1448       134  PNM       C6             -3.7820366235        8.6749492441       -3.0191852970  S15       523             1.0000000000
      1449       134  PNM       C7             -2.6897611649        7.5901123880       -2.9735610685  S15       523             1.0000000000
      1450       134  PNM       O8             -1.6936999114        7.4300011053       -2.2488322535  S15       523             1.0000000000
      1451       134  PNM       C9             -2.7501202939        7.3841014348       -7.5113148768  S15       523             1.0000000000
      1452       134  PNM       C10            -0.9247868860        9.0200411280       -7.0752945726  S15       523             1.0000000000
      1453       134  PNM       C11            -1.0254530189        6.1205036005       -5.6253687560  S15       523             1.0000000000
      1454       134  PNM       O12            -1.6217701836        5.0414458061       -5.4522011712  S15       523             1.0000000000
      1455       134  PNM       O13             0.2059492726        6.1937648917       -6.1484702859  S15       523             1.0000000000
      1456       134  PNM       N14            -3.1698639554        9.9632515108       -2.7879310925  S15       523             1.0000000000
      1457       134  PNM       C15            -3.7143189791       11.0889842938       -3.2831353703  S15       523             1.0000000000
      1458       134  PNM       O16            -4.8067960901       11.0435914491       -3.9340877189  S15       523             1.0000000000
      1459       134  PNM       C17            -2.9896572709       12.3883904448       -3.0424795993  S15       523             1.0000000000
      1460       134  PNM       C18            -2.0095967423       12.6888552622       -4.1455728411  S15       523             1.0000000000
      1461       134  PNM       C19            -0.7137273931       13.1273961743       -3.8364819759  S15       523             1.0000000000
      1462       134  PNM       C20             0.1842533741       13.4438263990       -4.8585664363  S15       523             1.0000000000
      1463       134  PNM       C21            -0.2010459052       13.3168965980       -6.1946039878  S15       523             1.0000000000
      1464       134  PNM       C22            -1.4937045457       12.8887809552       -6.5078044155  S15       523             1.0000000000
      1465       134  PNM       C23            -2.4008563529       12.5851555451       -5.4902638031  S15       523             1.0000000000
      1466       134  PNM       H24            -0.8869208729        8.0305026512       -4.6716883887  S15       523             1.0000000000
      1467       134  PNM       H25            -1.2142547568        9.4693835999       -8.0315183526  S15       523             1.0000000000
      1468       134  PNM       H26            -0.0904287778        8.3321088797       -7.2547460135  S15       523             1.0000000000
      1469       134  PNM       H27            -0.5706624505        9.8236679908       -6.4216513257  S15       523             1.0000000000
      1470       134  PNM       H28            -3.1108871735        7.9820833319       -8.3550393364  S15       523             1.0000000000
      1471       134  PNM       H29            -3.6010564416        6.8360670427       -7.0911813624  S15       523             1.0000000000
      1472       134  PNM       H30            -2.0279385936        6.6517850809       -7.8952273706  S15       523             1.0000000000
      1473       134  PNM       H31            -4.9126433501        7.8375281983       -4.8044121761  S15       523             1.0000000000
      1474       134  PNM       H32            -4.7067825930        8.5409664823       -2.4126686640  S15       523             1.0000000000
      1475       134  PNM       H33            -2.4649806400       12.3583861870       -2.0729899189  S15       523             1.0000000000
      1476       134  PNM       H34            -3.7315240874       13.2044669203       -2.9914783046  S15       523             1.0000000000
      1477       134  PNM       H35            -0.4072799784       13.2241522601       -2.7878483314  S15       523             1.0000000000
      1478       134  PNM       H36             1.1954025915       13.7845032151       -4.6090195690  S15       523             1.0000000000
      1479       134  PNM       H37             0.5093874280       13.5573087092       -6.9936804186  S15       523             1.0000000000
      1480       134  PNM       H38            -1.8022553387       12.7922904618       -7.5554563452  S15       523             1.0000000000
      1481       134  PNM       H39            -3.4230211736       12.2749003262       -5.7380504824  S15       523             1.0000000000
      1482       134  PNM       H40            -2.2636528779        9.9884616716       -2.2797703611  S15       523             1.0000000000
      1483       135  TIP3      OH2            -4.7212118499        7.5948586332       -0.0901325676  S15       290             1.0000000000
      1484       135  TIP3      H1             -6.1613807613        7.4414389248        0.0906682253  S15       290             1.0000000000
      1485       135  TIP3      H2             -4.1275421335        8.1992474979        0.4488581646  S15       290             1.0000000000
      1486       136  SER       CB             -3.1689317628        4.9427870328       -1.9823874001  S16       70              1.0000000000
      1487       136  SER       HB1            -3.7000189238        4.0790911718       -2.4303991039  S16       70              1.0000000000
      1488       136  SER       HB2            -2.2098348355        5.0889339396       -2.5083336963  S16       70              1.0000000000
      1489       136  SER       OG             -3.9994703391        6.1176010671       -2.1360834301  S16       70              1.0000000000
      1490       136  SER       HG1            -4.2202160532        7.0586671482       -0.7543305804  S16       70              1.0000000000
      1491       136  SER       QQH1           -2.9745751764        4.7342174109       -0.9074107890  S16       70              1.0000000000
      1492       137  LYS       CD             -6.6886592479        3.3696991377       -1.7260637392  S16       73              1.0000000000
      1493       137  LYS       HD1            -7.4216992687        2.8649599487       -2.3613733755  S16       73              1.0000000000
      1494       137  LYS       HD2            -5.7128413366        3.2907572723       -2.2223271725  S16       73              1.0000000000
      1495       137  LYS       QQH2           -6.6484128300        2.8459278492       -0.7616915770  S16       73              1.0000000000
      1496       137  LYS       CE             -7.0713087420        4.8259219370       -1.5654110481  S16       73              1.0000000000
      1497       137  LYS       HE1            -6.7660048199        5.2181162529       -0.5782381847  S16       73              1.0000000000
      1498       137  LYS       HE2            -8.1704255976        4.9465316833       -1.6375340175  S16       73              1.0000000000
      1499       137  LYS       NZ             -6.4250688473        5.6338329355       -2.5888855823  S16       73              1.0000000000
      1500       137  LYS       HZ1            -6.5541385561        5.2551175937       -3.5456417630  S16       73              1.0000000000
      1501       137  LYS       HZ2            -5.2154541598        5.8126391479       -2.3871780291  S16       73              1.0000000000
      1502       137  LYS       HZ3            -6.8239642892        6.5990144243       -2.6038726182  S16       73              1.0000000000
      1503       138  SER       CB             -4.7368612113        4.3970683265       -6.1183463984  S16       130             1.0000000000
      1504       138  SER       HB1            -4.7883185103        5.3264371269       -6.7012566775  S16       130             1.0000000000
      1505       138  SER       HB2            -3.9845017835        3.7357216186       -6.5861168925  S16       130             1.0000000000
      1506       138  SER       OG             -4.3287031350        4.6818380632       -4.7522387045  S16       130             1.0000000000
      1507       138  SER       HG1            -3.7376523755        5.4876927673       -4.7501517930  S16       130             1.0000000000
      1508       138  SER       QQH3           -5.7146241207        3.8911585459       -6.1095815366  S16       130             1.0000000000
      1509       139  GLU       CB            -10.0791460206        9.3792601303        1.1174782737  S16       166             1.0000000000
      1510       139  GLU       HB1            -9.7255618793       10.0057664025        0.2877384738  S16       166             1.0000000000
      1511       139  GLU       HB2           -11.1388541637        9.1723000473        0.9513373073  S16       166             1.0000000000
      1512       139  GLU       QQH4           -9.9535837812        9.8913004803        2.0769665090  S16       166             1.0000000000
      1513       139  GLU       CG             -9.2972483386        8.0784608344        1.0790660630  S16       166             1.0000000000
      1514       139  GLU       HG1            -9.7578443840        7.3853179523        0.3580679711  S16       166             1.0000000000
      1515       139  GLU       HG2            -9.3314185639        7.5632506119        2.0546398765  S16       166             1.0000000000
      1516       139  GLU       CD             -7.8643153710        8.3012840609        0.6855299866  S16       166             1.0000000000
      1517       139  GLU       OE1            -7.3121386407        9.4002851723        0.7367435819  S16       166             1.0000000000
      1518       139  GLU       OE2            -7.1950678458        7.2101668031        0.2661897579  S16       166             1.0000000000
      1519       140  ASN       CB             -2.8512324962       11.7677546075        1.7324611195  S16       170             1.0000000000
      1520       140  ASN       HB1            -1.8822321557       11.6945192450        1.2253835962  S16       170             1.0000000000
      1521       140  ASN       HB2            -3.3438054524       12.6958743010        1.4244225140  S16       170             1.0000000000
      1522       140  ASN       QQH5           -2.7075931451       11.7683163514        2.8198783306  S16       170             1.0000000000
      1523       140  ASN       CG             -3.7046775397       10.5853528132        1.3320049828  S16       170             1.0000000000
      1524       140  ASN       OD1            -3.2887825044        9.3973713590        1.4017827666  S16       170             1.0000000000
      1525       140  ASN       ND2            -4.9375424076       10.8603039713        0.8713369428  S16       170             1.0000000000
      1526       140  ASN       HD21           -5.5860470858       10.0968064307        0.6109648257  S16       170             1.0000000000
      1527       140  ASN       HD22           -5.2194626524       11.8345267507        0.6847935663  S16       170             1.0000000000
      1528       141  LYS       CE             -3.3037092345        1.6407367776       -4.1666698409  S16       234             1.0000000000
      1529       141  LYS       HE1            -3.6990611112        1.8727036269       -3.1704850123  S16       234             1.0000000000
      1530       141  LYS       HE2            -4.1406193665        1.5959259004       -4.8734687016  S16       234             1.0000000000
      1531       141  LYS       NZ             -2.4022176759        2.6988106146       -4.6005654453  S16       234             1.0000000000
      1532       141  LYS       HZ1            -1.9653726822        2.4690452442       -5.5292227173  S16       234             1.0000000000
      1533       141  LYS       HZ2            -1.6100089669        2.8671598001       -3.9425298965  S16       234             1.0000000000
      1534       141  LYS       HZ3            -2.9289900766        3.6150586179       -4.6982574572  S16       234             1.0000000000
      1535       141  LYS       QQH6           -2.7658192857        0.6837793253       -4.1345340916  S16       234             1.0000000000
      1536       142  SER       CB              2.2306674120        3.3748418812       -5.8511921020  S16       235             1.0000000000
      1537       142  SER       HB1             2.9098896016        2.7182717556       -6.4150998416  S16       235             1.0000000000
      1538       142  SER       HB2             2.7854343840        4.2990065512       -5.6057786810  S16       235             1.0000000000
      1539       142  SER       OG              1.0945643718        3.6664349503       -6.6809114501  S16       235             1.0000000000
      1540       142  SER       HG1             0.6302742825        4.4739647792       -6.3252869198  S16       235             1.0000000000
      1541       142  SER       QQH7            1.9220876149        2.8720291325       -4.9086285836  S16       235             1.0000000000
      1542       143  PNM       S1             -3.3388992049        9.4933691029       -5.7607029538  S16       523             1.0000000000
      1543       143  PNM       C2             -2.0955552341        8.2668750558       -6.4647803282  S16       523             1.0000000000
      1544       143  PNM       C3             -1.6561049676        7.4387554397       -5.2286102302  S16       523             1.0000000000
      1545       143  PNM       N4             -2.8386978057        7.2548332909       -4.3591986828  S16       523             1.0000000000
      1546       143  PNM       C5             -3.9371043211        8.2884408319       -4.5506638739  S16       523             1.0000000000
      1547       143  PNM       C6             -3.7848135936        8.6699144215       -3.0215331390  S16       523             1.0000000000
      1548       143  PNM       C7             -2.6925514725        7.5860457814       -2.9763061291  S16       523             1.0000000000
      1549       143  PNM       O8             -1.6954842050        7.4300896064       -2.2517177088  S16       523             1.0000000000
      1550       143  PNM       C9             -2.7476663609        7.3799250128       -7.5131716820  S16       523             1.0000000000
      1551       143  PNM       C10            -0.9244111154        9.0169520775       -7.0721973448  S16       523             1.0000000000
      1552       143  PNM       C11            -1.0248833319        6.1179100008       -5.6252342375  S16       523             1.0000000000
      1553       143  PNM       O12            -1.6188993104        5.0374129259       -5.4533884829  S16       523             1.0000000000
      1554       143  PNM       O13             0.2064969392        6.1944653499       -6.1475197700  S16       523             1.0000000000
      1555       143  PNM       N14            -3.1682858445        9.9561946114       -2.7913456083  S16       523             1.0000000000
      1556       143  PNM       C15            -3.7130785705       11.0839221373       -3.2819891510  S16       523             1.0000000000
      1557       143  PNM       O16            -4.8085914196       11.0411301651       -3.9274019558  S16       523             1.0000000000
      1558       143  PNM       C17            -2.9861858502       12.3819388518       -3.0410634555  S16       523             1.0000000000
      1559       143  PNM       C18            -2.0077852219       12.6844943114       -4.1450556342  S16       523             1.0000000000
      1560       143  PNM       C19            -0.7125984443       13.1256673452       -3.8367742393  S16       523             1.0000000000
      1561       143  PNM       C20             0.1838890170       13.4445516665       -4.8593960531  S16       523             1.0000000000
      1562       143  PNM       C21            -0.2023244912       13.3176888571       -6.1951796645  S16       523             1.0000000000
      1563       143  PNM       C22            -1.4943702881       12.8871424462       -6.5075471794  S16       523             1.0000000000
      1564       143  PNM       C23            -2.4000344041       12.5809715335       -5.4894449879  S16       523             1.0000000000
      1565       143  PNM       H24            -0.8910977836        8.0268518298       -4.6692079206  S16       523             1.0000000000
      1566       143  PNM       H25            -1.2119130846        9.4649489695       -8.0295189096  S16       523             1.0000000000
      1567       143  PNM       H26            -0.0885180479        8.3300611305       -7.2486986070  S16       523             1.0000000000
      1568       143  PNM       H27            -0.5736078351        9.8216425325       -6.4180828934  S16       523             1.0000000000
      1569       143  PNM       H28            -3.1067882118        7.9781741021       -8.3573855781  S16       523             1.0000000000
      1570       143  PNM       H29            -3.5993096434        6.8311437795       -7.0954573646  S16       523             1.0000000000
      1571       143  PNM       H30            -2.0243870050        6.6480707641       -7.8959983937  S16       523             1.0000000000
      1572       143  PNM       H31            -4.9162158682        7.8315437225       -4.8061092838  S16       523             1.0000000000
      1573       143  PNM       H32            -4.7094523335        8.5384358100       -2.4139218387  S16       523             1.0000000000
      1574       143  PNM       H33            -2.4599646662       12.3497858761       -2.0723670815  S16       523             1.0000000000
      1575       143  PNM       H34            -3.7273424014       13.1983568826       -2.9874880240  S16       523             1.0000000000
      1576       143  PNM       H35            -0.4055061054       13.2223603231       -2.7883106901  S16       523             1.0000000000
      1577       143  PNM       H36             1.1945842768       13.7870452378       -4.6104575789  S16       523             1.0000000000
      1578       143  PNM       H37             0.5069051699       13.5599922980       -6.9947148664  S16       523             1.0000000000
      1579       143  PNM       H38            -1.8036858010       12.7908416520       -7.5549543756  S16       523             1.0000000000
      1580       143  PNM       H39            -3.4218032351       12.2689722986       -5.7366284131  S16       523             1.0000000000
      1581       143  PNM       H40            -2.2611206968        9.9787797949       -2.2847058600  S16       523             1.0000000000
      1582       144  TIP3      OH2            -4.7118694811        7.6067491834       -0.0759198011  S16       290             1.0000000000
      1583       144  TIP3      H1             -6.1907419131        7.4417459080        0.1047499033  S16       290             1.0000000000
      1584       144  TIP3      H2             -4.1214306388        8.2087413647        0.4665963978  S16       290             1.0000000000
      1585       145  SER       CB             -3.1595881516        4.9399703275       -1.9891773890  S17       70              1.0000000000
      1586       145  SER       HB1            -3.6873165949        4.0746825517       -2.4377728259  S17       70              1.0000000000
      1587       145  SER       HB2            -2.1996456938        5.0874106024       -2.5128056407  S17       70              1.0000000000
      1588       145  SER       OG             -3.9909913603        6.1121838125       -2.1462553549  S17       70              1.0000000000
      1589       145  SER       HG1            -4.2079510001        7.0712265741       -0.7430401753  S17       70              1.0000000000
      1590       145  SER       QQH1           -2.9669581837        4.7336181501       -0.9131928370  S17       70              1.0000000000
      1591       146  LYS       CD             -6.6749157833        3.3696621748       -1.7330558389  S17       73              1.0000000000
      1592       146  LYS       HD1            -7.4151961442        2.8720248516       -2.3655978732  S17       73              1.0000000000
      1593       146  LYS       HD2            -5.7011020445        3.2796084887       -2.2315464388  S17       73              1.0000000000
      1594       146  LYS       QQH2           -6.6380426803        2.8474158928       -0.7678129204  S17       73              1.0000000000
      1595       146  LYS       CE             -7.0412135935        4.8299106864       -1.5740863365  S17       73              1.0000000000
      1596       146  LYS       HE1            -6.7173609820        5.2235082886       -0.5933341681  S17       73              1.0000000000
      1597       146  LYS       HE2            -8.1400041047        4.9598905391       -1.6282896230  S17       73              1.0000000000
      1598       146  LYS       NZ             -6.4025736066        5.6267965269       -2.6099971460  S17       73              1.0000000000
      1599       146  LYS       HZ1            -6.5306573123        5.2341236451       -3.5609499639  S17       73              1.0000000000
      1600       146  LYS       HZ2            -5.1906683348        5.8108869090       -2.4062941010  S17       73              1.0000000000
      1601       146  LYS       HZ3            -6.8070829034        6.5890111373       -2.6350364175  S17       73              1.0000000000
      1602       147  SER       CB             -4.7397412335        4.3959893435       -6.1174502354  S17       130             1.0000000000
      1603       147  SER       HB1            -4.7883851984        5.3261922069       -6.6990749967  S17       130             1.0000000000
      1604       147  SER       HB2            -3.9867606790        3.7343645642       -6.5836441098  S17       130             1.0000000000
      1605       147  SER       OG             -4.3351874980        4.6783502050       -4.7497089913  S17       130             1.0000000000
      1606       147  SER       HG1            -3.7430019508        5.4832088559       -4.7460245272  S17       130             1.0000000000
      1607       147  SER       QQH3           -5.7181186308        3.8911184871       -6.1127169674  S17       130             1.0000000000
      1608       148  GLU       CB            -10.0863948055        9.3853229485        1.1183638075  S17       166             1.0000000000
      1609       148  GLU       HB1            -9.7316273245       10.0107267737        0.2880804923  S17       166             1.0000000000
      1610       148  GLU       HB2           -11.1466467670        9.1804103945        0.9526399914  S17       166             1.0000000000
      1611       148  GLU       QQH4           -9.9595800052        9.8980593025        2.0775323485  S17       166             1.0000000000
      1612       148  GLU       CG             -9.3073698440        8.0836498182        1.0809899663  S17       166             1.0000000000
      1613       148  GLU       HG1            -9.7653195434        7.3929837041        0.3557833143  S17       166             1.0000000000
      1614       148  GLU       HG2            -9.3466270012        7.5660142432        2.0551455252  S17       166             1.0000000000
      1615       148  GLU       CD             -7.8731433165        8.3048568639        0.6936213495  S17       166             1.0000000000
      1616       148  GLU       OE1            -7.3175152541        9.4021008217        0.7384916339  S17       166             1.0000000000
      1617       148  GLU       OE2            -7.2041383267        7.2088155415        0.2851975613  S17       166             1.0000000000
      1618       149  ASN       CB             -2.8510368728       11.7718435583        1.7332848692  S17       170             1.0000000000
      1619       149  ASN       HB1            -1.8821451780       11.7002130000        1.2256080059  S17       170             1.0000000000
      1620       149  ASN       HB2            -3.3449308253       12.6995798012        1.4263216064  S17       170             1.0000000000
      1621       149  ASN       QQH5           -2.7064617383       11.7717217124        2.8206059000  S17       170             1.0000000000
      1622       149  ASN       CG             -3.7021019354       10.5884392282        1.3326283053  S17       170             1.0000000000
      1623       149  ASN       OD1            -3.2844701749        9.4015843630        1.4104031154  S17       170             1.0000000000
      1624       149  ASN       ND2            -4.9329377051       10.8599967166        0.8645603155  S17       170             1.0000000000
      1625       149  ASN       HD21           -5.5778276551       10.0944979544        0.6015355446  S17       170             1.0000000000
      1626       149  ASN       HD22           -5.2142089077       11.8331417931        0.6701976869  S17       170             1.0000000000
      1627       150  LYS       CE             -3.3046150975        1.6417494663       -4.1667787532  S17       234             1.0000000000
      1628       150  LYS       HE1            -3.6997353212        1.8731468488       -3.1702809542  S17       234             1.0000000000
      1629       150  LYS       HE2            -4.1416616419        1.5971868499       -4.8734812033  S17       234             1.0000000000
      1630       150  LYS       NZ             -2.4032536373        2.7000065677       -4.6003676162  S17       234             1.0000000000
      1631       150  LYS       HZ1            -1.9662760931        2.4705285654       -5.5290245201  S17       234             1.0000000000
      1632       150  LYS       HZ2            -1.6108473266        2.8681213586       -3.9424950543  S17       234             1.0000000000
      1633       150  LYS       HZ3            -2.9298125013        3.6159416389       -4.6981670085  S17       234             1.0000000000
      1634       150  LYS       QQH6           -2.7665441262        0.6849469854       -4.1352682030  S17       234             1.0000000000
      1635       151  SER       CB              2.2296568695        3.3755911259       -5.8512772660  S17       235             1.0000000000
      1636       151  SER       HB1             2.9089012744        2.7193129377       -6.4153798600  S17       235             1.0000000000
      1637       151  SER       HB2             2.7842713804        4.2997883907       -5.6057462602  S17       235             1.0000000000
      1638       151  SER       OG              1.0934395824        3.6671790593       -6.6808565743  S17       235             1.0000000000
      1639       151  SER       HG1             0.6290127379        4.4743596267       -6.3246659935  S17       235             1.0000000000
      1640       151  SER       QQH7            1.9212197337        2.8725534023       -4.9087983991  S17       235             1.0000000000
      1641       152  PNM       S1             -3.3423997875        9.4865484759       -5.7628526781  S17       523             1.0000000000
      1642       152  PNM       C2             -2.0960565737        8.2621187039       -6.4648552236  S17       523             1.0000000000
      1643       152  PNM       C3             -1.6586539722        7.4342259964       -5.2282607168  S17       523             1.0000000000
      1644       152  PNM       N4             -2.8424677867        7.2481344086       -4.3616704199  S17       523             1.0000000000
      1645       152  PNM       C5             -3.9408239983        8.2822078312       -4.5533176924  S17       523             1.0000000000
      1646       152  PNM       C6             -3.7874880138        8.6644974353       -3.0243636528  S17       523             1.0000000000
      1647       152  PNM       C7             -2.6958472783        7.5809571396       -2.9788684789  S17       523             1.0000000000
      1648       152  PNM       O8             -1.6965912748        7.4305577471       -2.2554493931  S17       523             1.0000000000
      1649       152  PNM       C9             -2.7447332141        7.3752499229       -7.5154437038  S17       523             1.0000000000
      1650       152  PNM       C10            -0.9238865880        9.0134612669       -7.0684871434  S17       523             1.0000000000
      1651       152  PNM       C11            -1.0243875320        6.1151185700       -5.6248577321  S17       523             1.0000000000
      1652       152  PNM       O12            -1.6157964468        5.0329071590       -5.4543354238  S17       523             1.0000000000
      1653       152  PNM       O13             0.2069768999        6.1951574350       -6.1463724908  S17       523             1.0000000000
      1654       152  PNM       N14            -3.1661791601        9.9484062678       -2.7955019594  S17       523             1.0000000000
      1655       152  PNM       C15            -3.7114574488       11.0781446744       -3.2805879503  S17       523             1.0000000000
      1656       152  PNM       O16            -4.8104898198       11.0381195489       -3.9199047698  S17       523             1.0000000000
      1657       152  PNM       C17            -2.9820693919       12.3745150804       -3.0392559287  S17       523             1.0000000000
      1658       152  PNM       C18            -2.0057001277       12.6794319840       -4.1443474022  S17       523             1.0000000000
      1659       152  PNM       C19            -0.7112954411       13.1236135039       -3.8370456261  S17       523             1.0000000000
      1660       152  PNM       C20             0.1833979046       13.4454061575       -4.8602905559  S17       523             1.0000000000
      1661       152  PNM       C21            -0.2039045840       13.3186993100       -6.1957689314  S17       523             1.0000000000
      1662       152  PNM       C22            -1.4952337203       12.8853202484       -6.5071492707  S17       523             1.0000000000
      1663       152  PNM       C23            -2.3991318343       12.5761321195       -5.4883781205  S17       523             1.0000000000
      1664       152  PNM       H24            -0.8958535340        8.0229117703       -4.6665481790  S17       523             1.0000000000
      1665       152  PNM       H25            -1.2084668168        9.4600786653       -8.0272097051  S17       523             1.0000000000
      1666       152  PNM       H26            -0.0861330573        8.3278218975       -7.2410447683  S17       523             1.0000000000
      1667       152  PNM       H27            -0.5770735279        9.8192291977       -6.4136843132  S17       523             1.0000000000
      1668       152  PNM       H28            -3.1017389965        7.9738235483       -8.3602839286  S17       523             1.0000000000
      1669       152  PNM       H29            -3.5972064454        6.8255387932       -7.1005935627  S17       523             1.0000000000
      1670       152  PNM       H30            -2.0199551077        6.6441161141       -7.8968872997  S17       523             1.0000000000
      1671       152  PNM       H31            -4.9201812404        7.8250999464       -4.8078961735  S17       523             1.0000000000
      1672       152  PNM       H32            -4.7119386078        8.5364600001       -2.4156708972  S17       523             1.0000000000
      1673       152  PNM       H33            -2.4537733591       12.3393878543       -2.0718360322  S17       523             1.0000000000
      1674       152  PNM       H34            -3.7221215789       13.1915824034       -2.9820166487  S17       523             1.0000000000
      1675       152  PNM       H35            -0.4033591999       13.2201739361       -2.7888356224  S17       523             1.0000000000
      1676       152  PNM       H36             1.1934695376       13.7901125684       -4.6120840063  S17       523             1.0000000000
      1677       152  PNM       H37             0.5038655784       13.5634001980       -6.9958042169  S17       523             1.0000000000
      1678       152  PNM       H38            -1.8054143233       12.7891405710       -7.5543025776  S17       523             1.0000000000
      1679       152  PNM       H39            -3.4203664117       12.2617107167       -5.7347954004  S17       523             1.0000000000
      1680       152  PNM       H40            -2.2575344209        9.9677888221       -2.2914051052  S17       523             1.0000000000
      1681       153  TIP3      OH2            -4.7030841993        7.6148920224       -0.0641535112  S17       290             1.0000000000
      1682       153  TIP3      H1             -6.2042927426        7.4431998404        0.1192838337  S17       290             1.0000000000
      1683       153  TIP3      H2             -4.1127657025        8.2160790735        0.4826035224  S17       290             1.0000000000
      1684       154  SER       CB             -3.1484160516        4.9392853716       -1.9952140453  S18       70              1.0000000000
      1685       154  SER       HB1            -3.6728763615        4.0728700449       -2.4450298378  S18       70              1.0000000000
      1686       154  SER       HB2            -2.1876960509        5.0877320632       -2.5165488521  S18       70              1.0000000000
      1687       154  SER       OG             -3.9817578346        6.1088740300       -2.1545721647  S18       70              1.0000000000
      1688       154  SER       HG1            -4.2013100207        7.0819691780       -0.7332017048  S18       70              1.0000000000
      1689       154  SER       QQH1           -2.9566748813        4.7333991003       -0.9185901439  S18       70              1.0000000000
      1690       155  LYS       CD             -6.6608060434        3.3705996245       -1.7402303268  S18       73              1.0000000000
      1691       155  LYS       HD1            -7.4082400739        2.8802748537       -2.3702103685  S18       73              1.0000000000
      1692       155  LYS       HD2            -5.6894732422        3.2697587730       -2.2408845596  S18       73              1.0000000000
      1693       155  LYS       QQH2           -6.6268985780        2.8499428691       -0.7741107956  S18       73              1.0000000000
      1694       155  LYS       CE             -7.0109145245        4.8346074728       -1.5824711582  S18       73              1.0000000000
      1695       155  LYS       HE1            -6.6644691660        5.2302599955       -0.6101672893  S18       73              1.0000000000
      1696       155  LYS       HE2            -8.1095957138        4.9751080703       -1.6159222519  S18       73              1.0000000000
      1697       155  LYS       NZ             -6.3837851620        5.6208134668       -2.6332078399  S18       73              1.0000000000
      1698       155  LYS       HZ1            -6.5153932932        5.2168387675       -3.5786518003  S18       73              1.0000000000
      1699       155  LYS       HZ2            -5.1773878851        5.8067783664       -2.4306206927  S18       73              1.0000000000
      1700       155  LYS       HZ3            -6.7918975616        6.5813907656       -2.6640974312  S18       73              1.0000000000
      1701       156  SER       CB             -4.7427057460        4.3952427557       -6.1161234267  S18       130             1.0000000000
      1702       156  SER       HB1            -4.7886767270        5.3263593685       -6.6965245187  S18       130             1.0000000000
      1703       156  SER       HB2            -3.9889498786        3.7332136079       -6.5805304030  S18       130             1.0000000000
      1704       156  SER       OG             -4.3424449455        4.6752064806       -4.7466549381  S18       130             1.0000000000
      1705       156  SER       HG1            -3.7456635743        5.4765945624       -4.7418545521  S18       130             1.0000000000
      1706       156  SER       QQH3           -5.7214541333        3.8913631828       -6.1154322593  S18       130             1.0000000000
      1707       157  GLU       CB            -10.0929196525        9.3911893603        1.1191045440  S18       166             1.0000000000
      1708       157  GLU       HB1            -9.7369881122       10.0155077768        0.2884113470  S18       166             1.0000000000
      1709       157  GLU       HB2           -11.1534000395        9.1882111985        0.9536172797  S18       166             1.0000000000
      1710       157  GLU       QQH4           -9.9651176271        9.9043703260        2.0779989957  S18       166             1.0000000000
      1711       157  GLU       CG             -9.3166553599        8.0885334932        1.0825558942  S18       166             1.0000000000
      1712       157  GLU       HG1            -9.7721735767        7.4004236238        0.3533676807  S18       166             1.0000000000
      1713       157  GLU       HG2            -9.3606477987        7.5683394005        2.0551371444  S18       166             1.0000000000
      1714       157  GLU       CD             -7.8810096259        8.3077738151        0.7010624094  S18       166             1.0000000000
      1715       157  GLU       OE1            -7.3226665256        9.4035079895        0.7402216186  S18       166             1.0000000000
      1716       157  GLU       OE2            -7.2123067727        7.2069951983        0.3029285593  S18       166             1.0000000000
      1717       158  ASN       CB             -2.8511443084       11.7758977325        1.7340095594  S18       170             1.0000000000
      1718       158  ASN       HB1            -1.8824241891       11.7060030964        1.2255872570  S18       170             1.0000000000
      1719       158  ASN       HB2            -3.3464448356       12.7032682397        1.4283436514  S18       170             1.0000000000
      1720       158  ASN       QQH5           -2.7055803051       11.7749927519        2.8211796201  S18       170             1.0000000000
      1721       158  ASN       CG             -3.6998901675       10.5912762907        1.3332727133  S18       170             1.0000000000
      1722       158  ASN       OD1            -3.2812610221        9.4055221210        1.4193510242  S18       170             1.0000000000
      1723       158  ASN       ND2            -4.9285158408       10.8598588455        0.8573750254  S18       170             1.0000000000
      1724       158  ASN       HD21           -5.5716119749       10.0931379673        0.5945297808  S18       170             1.0000000000
      1725       158  ASN       HD22           -5.2089010957       11.8319064594        0.6559313365  S18       170             1.0000000000
      1726       159  LYS       CE             -3.3054226441        1.6429504041       -4.1670255661  S18       234             1.0000000000
      1727       159  LYS       HE1            -3.7002850907        1.8738655016       -3.1703422177  S18       234             1.0000000000
      1728       159  LYS       HE2            -4.1425950485        1.5987685530       -4.8735767274  S18       234             1.0000000000
      1729       159  LYS       NZ             -2.4041300195        2.7012848134       -4.6003194337  S18       234             1.0000000000
      1730       159  LYS       HZ1            -1.9669281904        2.4720398817       -5.5290122349  S18       234             1.0000000000
      1731       159  LYS       HZ2            -1.6115311539        2.8691409890       -3.9425640895  S18       234             1.0000000000
      1732       159  LYS       HZ3            -2.9302399917        3.6168619839       -4.6981687247  S18       234             1.0000000000
      1733       159  LYS       QQH6           -2.7673324268        0.6861124034       -4.1360709451  S18       234             1.0000000000
      1734       160  SER       CB              2.2285402449        3.3763963663       -5.8513473931  S18       235             1.0000000000
      1735       160  SER       HB1             2.9078276208        2.7203609891       -6.4157205456  S18       235             1.0000000000
      1736       160  SER       HB2             2.7829470661        4.3006583996       -5.6056668283  S18       235             1.0000000000
      1737       160  SER       OG              1.0921585878        3.6679822531       -6.6807452640  S18       235             1.0000000000
      1738       160  SER       HG1             0.6276290513        4.4748323850       -6.3240089666  S18       235             1.0000000000
      1739       160  SER       QQH7            1.9202291152        2.8731792453       -4.9089690383  S18       235             1.0000000000
      1740       161  PNM       S1             -3.3461412350        9.4796526837       -5.7661967122  S18       523             1.0000000000
      1741       161  PNM       C2             -2.0966465805        8.2569853936       -6.4648624871  S18       523             1.0000000000
      1742       161  PNM       C3             -1.6616672736        7.4293193779       -5.2277001034  S18       523             1.0000000000
      1743       161  PNM       N4             -2.8469697629        7.2403131428       -4.3645640269  S18       523             1.0000000000
      1744       161  PNM       C5             -3.9446545430        8.2753516235       -4.5560622312  S18       523             1.0000000000
      1745       161  PNM       C6             -3.7900765502        8.6586771247       -3.0276386494  S18       523             1.0000000000
      1746       161  PNM       C7             -2.6999772631        7.5745023083       -2.9810592119  S18       523             1.0000000000
      1747       161  PNM       O8             -1.6972560688        7.4312973195       -2.2599448510  S18       523             1.0000000000
      1748       161  PNM       C9             -2.7414265144        7.3703086625       -7.5180166481  S18       523             1.0000000000
      1749       161  PNM       C10            -0.9232345755        9.0096451908       -7.0642383703  S18       523             1.0000000000
      1750       161  PNM       C11            -1.0239315700        6.1122237194       -5.6241793675  S18       523             1.0000000000
      1751       161  PNM       O12            -1.6124294231        5.0280122932       -5.4550324615  S18       523             1.0000000000
      1752       161  PNM       O13             0.2073710594        6.1958967524       -6.1450758114  S18       523             1.0000000000
      1753       161  PNM       N14            -3.1634027011        9.9398423203       -2.8003970426  S18       523             1.0000000000
      1754       161  PNM       C15            -3.7093773633       11.0716708935       -3.2790370803  S18       523             1.0000000000
      1755       161  PNM       O16            -4.8123730490       11.0345880401       -3.9117111919  S18       523             1.0000000000
      1756       161  PNM       C17            -2.9774396776       12.3663054269       -3.0371504231  S18       523             1.0000000000
      1757       161  PNM       C18            -2.0033787186       12.6738513266       -4.1435122046  S18       523             1.0000000000
      1758       161  PNM       C19            -0.7098121145       13.1213100144       -3.8373285561  S18       523             1.0000000000
      1759       161  PNM       C20             0.1828882864       13.4463505557       -4.8612608387  S18       523             1.0000000000
      1760       161  PNM       C21            -0.2056514837       13.3198681672       -6.1964113909  S18       523             1.0000000000
      1761       161  PNM       C22            -1.4962024456       12.8833670882       -6.5066769348  S18       523             1.0000000000
      1762       161  PNM       C23            -2.3981094750       12.5708095487       -5.4871486259  S18       523             1.0000000000
      1763       161  PNM       H24            -0.9014172255        8.0188381640       -4.6631232168  S18       523             1.0000000000
      1764       161  PNM       H25            -1.2043219069        9.4548932586       -8.0246300352  S18       523             1.0000000000
      1765       161  PNM       H26            -0.0835637532        8.3251865373       -7.2321148474  S18       523             1.0000000000
      1766       161  PNM       H27            -0.5808369674        9.8164611613       -6.4085249704  S18       523             1.0000000000
      1767       161  PNM       H28            -3.0960241578        7.9692416376       -8.3636705036  S18       523             1.0000000000
      1768       161  PNM       H29            -3.5947970548        6.8195500942       -7.1064601316  S18       523             1.0000000000
      1769       161  PNM       H30            -2.0149048536        6.6400224328       -7.8977072869  S18       523             1.0000000000
      1770       161  PNM       H31            -4.9243971763        7.8187341274       -4.8096497236  S18       523             1.0000000000
      1771       161  PNM       H32            -4.7145492079        8.5350225842       -2.4183209538  S18       523             1.0000000000
      1772       161  PNM       H33            -2.4466189736       12.3276467412       -2.0713075400  S18       523             1.0000000000
      1773       161  PNM       H34            -3.7164390229       13.1841434273       -2.9754193999  S18       523             1.0000000000
      1774       161  PNM       H35            -0.4009214358       13.2176869493       -2.7893881890  S18       523             1.0000000000
      1775       161  PNM       H36             1.1923247538       13.7935667239       -4.6138531645  S18       523             1.0000000000
      1776       161  PNM       H37             0.5004969620       13.5673119538       -6.9970597272  S18       523             1.0000000000
      1777       161  PNM       H38            -1.8073736657       12.7873230179       -7.5535652687  S18       523             1.0000000000
      1778       161  PNM       H39            -3.4186915753       12.2536270437       -5.7326825529  S18       523             1.0000000000
      1779       161  PNM       H40            -2.2530209611        9.9555747662       -2.2992045182  S18       523             1.0000000000
      1780       162  TIP3      OH2            -4.6969951424        7.6203290684       -0.0533710892  S18       290             1.0000000000
      1781       162  TIP3      H1             -6.2190749082        7.4419695439        0.1346754230  S18       290             1.0000000000
      1782       162  TIP3      H2             -4.1072718029        8.2200223739        0.4952039961  S18       290             1.0000000000
      1783       163  SER       CB             -3.1357115186        4.9406522266       -2.0009354913  S19       70              1.0000000000
      1784       163  SER       HB1            -3.6575987415        4.0732091323       -2.4520721205  S19       70              1.0000000000
      1785       163  SER       HB2            -2.1737459868        5.0905757153       -2.5192613407  S19       70              1.0000000000
      1786       163  SER       OG             -3.9714204833        6.1078005751       -2.1618343590  S19       70              1.0000000000
      1787       163  SER       HG1            -4.1969046679        7.0903940098       -0.7253240849  S19       70              1.0000000000
      1788       163  SER       QQH1           -2.9458588095        4.7351964224       -0.9241055988  S19       70              1.0000000000
      1789       164  LYS       CD             -6.6462741158        3.3724090226       -1.7476094483  S19       73              1.0000000000
      1790       164  LYS       HD1            -7.4006575039        2.8894345330       -2.3749525922  S19       73              1.0000000000
      1791       164  LYS       HD2            -5.6772965319        3.2611679817       -2.2504279104  S19       73              1.0000000000
      1792       164  LYS       QQH2           -6.6154461564        2.8534492869       -0.7805752359  S19       73              1.0000000000
      1793       164  LYS       CE             -6.9805229042        4.8399665885       -1.5908467238  S19       73              1.0000000000
      1794       164  LYS       HE1            -6.6102325141        5.2375859967       -0.6278172130  S19       73              1.0000000000
      1795       164  LYS       HE2            -8.0784210617        4.9908499838       -1.6020847558  S19       73              1.0000000000
      1796       164  LYS       NZ             -6.3671438894        5.6161084592       -2.6574047461  S19       73              1.0000000000
      1797       164  LYS       HZ1            -6.5046537510        5.2010962208       -3.5970097959  S19       73              1.0000000000
      1798       164  LYS       HZ2            -5.1672083967        5.8037916368       -2.4574735386  S19       73              1.0000000000
      1799       164  LYS       HZ3            -6.7794005705        6.5750731823       -2.6927868421  S19       73              1.0000000000
      1800       165  SER       CB             -4.7458075408        4.3950172655       -6.1143495800  S19       130             1.0000000000
      1801       165  SER       HB1            -4.7892985167        5.3270129347       -6.6937130239  S19       130             1.0000000000
      1802       165  SER       HB2            -3.9910415678        3.7328395687       -6.5769272558  S19       130             1.0000000000
      1803       165  SER       OG             -4.3503475639        4.6726422474       -4.7430919851  S19       130             1.0000000000
      1804       165  SER       HG1            -3.7471505768        5.4689796319       -4.7381430854  S19       130             1.0000000000
      1805       165  SER       QQH3           -5.7246819817        3.8916991762       -6.1175978940  S19       130             1.0000000000
      1806       166  GLU       CB            -10.0986224386        9.3964799396        1.1196795767  S19       166             1.0000000000
      1807       166  GLU       HB1            -9.7415890473       10.0198373346        0.2888351319  S19       166             1.0000000000
      1808       166  GLU       HB2           -11.1592697242        9.1953101908        0.9542819260  S19       166             1.0000000000
      1809       166  GLU       QQH4           -9.9699514874        9.9098973917        2.0782404471  S19       166             1.0000000000
      1810       166  GLU       CG             -9.3247285472        8.0928460495        1.0837297737  S19       166             1.0000000000
      1811       166  GLU       HG1            -9.7782202105        7.4073284273        0.3508173122  S19       166             1.0000000000
      1812       166  GLU       HG2            -9.3730463091        7.5701731648        2.0547395031  S19       166             1.0000000000
      1813       166  GLU       CD             -7.8875107252        8.3099766171        0.7076223843  S19       166             1.0000000000
      1814       166  GLU       OE1            -7.3274272829        9.4046321637        0.7418997784  S19       166             1.0000000000
      1815       166  GLU       OE2            -7.2180526120        7.2052525518        0.3189002701  S19       166             1.0000000000
      1816       167  ASN       CB             -2.8515265263       11.7797116295        1.7346628580  S19       170             1.0000000000
      1817       167  ASN       HB1            -1.8831172849       11.7113625382        1.2254985509  S19       170             1.0000000000
      1818       167  ASN       HB2            -3.3481672905       12.7068088571        1.4302981458  S19       170             1.0000000000
      1819       167  ASN       QQH5           -2.7048502506       11.7779058448        2.8216177320  S19       170             1.0000000000
      1820       167  ASN       CG             -3.6981687943       10.5939051139        1.3339051682  S19       170             1.0000000000
      1821       167  ASN       OD1            -3.2792823664        9.4090072818        1.4282330004  S19       170             1.0000000000
      1822       167  ASN       ND2            -4.9243516381       10.8599523084        0.8500182906  S19       170             1.0000000000
      1823       167  ASN       HD21           -5.5667692767       10.0923229206        0.5884742751  S19       170             1.0000000000
      1824       167  ASN       HD22           -5.2034291451       11.8310428209        0.6418417847  S19       170             1.0000000000
      1825       168  LYS       CE             -3.3062461310        1.6444305043       -4.1673625690  S19       234             1.0000000000
      1826       168  LYS       HE1            -3.7008599243        1.8748276667       -3.1704486161  S19       234             1.0000000000
      1827       168  LYS       HE2            -4.1435537681        1.6006427185       -4.8737660923  S19       234             1.0000000000
      1828       168  LYS       NZ             -2.4050044462        2.7027962626       -4.6004151808  S19       234             1.0000000000
      1829       168  LYS       HZ1            -1.9676392785        2.4735866121       -5.5291798793  S19       234             1.0000000000
      1830       168  LYS       HZ2            -1.6120890416        2.8702075612       -3.9428784934  S19       234             1.0000000000
      1831       168  LYS       HZ3            -2.9303855511        3.6180822122       -4.6982977084  S19       234             1.0000000000
      1832       168  LYS       QQH6           -2.7682169924        0.6875653127       -4.1369879202  S19       234             1.0000000000
      1833       169  SER       CB              2.2273080858        3.3772789227       -5.8513956252  S19       235             1.0000000000
      1834       169  SER       HB1             2.9065894577        2.7215137594       -6.4160867409  S19       235             1.0000000000
      1835       169  SER       HB2             2.7815521657        4.3015862532       -5.6055692786  S19       235             1.0000000000
      1836       169  SER       OG              1.0907408082        3.6688882331       -6.6805921784  S19       235             1.0000000000
      1837       169  SER       HG1             0.6262291584        4.4754967367       -6.3234145956  S19       235             1.0000000000
      1838       169  SER       QQH7            1.9191655615        2.8737960428       -4.9090850390  S19       235             1.0000000000
      1839       170  PNM       S1             -3.3502070197        9.4718244631       -5.7689145373  S19       523             1.0000000000
      1840       170  PNM       C2             -2.0973256233        8.2515600614       -6.4647076582  S19       523             1.0000000000
      1841       170  PNM       C3             -1.6653145881        7.4240155619       -5.2267821704  S19       523             1.0000000000
      1842       170  PNM       N4             -2.8525057900        7.2312533095       -4.3678227906  S19       523             1.0000000000
      1843       170  PNM       C5             -3.9486650870        8.2680228128       -4.5590003533  S19       523             1.0000000000
      1844       170  PNM       C6             -3.7928402771        8.6523748588       -3.0313304573  S19       523             1.0000000000
      1845       170  PNM       C7             -2.7054481766        7.5663147098       -2.9827751997  S19       523             1.0000000000
      1846       170  PNM       O8             -1.6978671756        7.4321892505       -2.2650844585  S19       523             1.0000000000
      1847       170  PNM       C9             -2.7378766077        7.3652305996       -7.5207196642  S19       523             1.0000000000
      1848       170  PNM       C10            -0.9224447763        9.0055134060       -7.0594145810  S19       523             1.0000000000
      1849       170  PNM       C11            -1.0235272729        6.1092901156       -5.6231814279  S19       523             1.0000000000
      1850       170  PNM       O12            -1.6087503311        5.0227826135       -5.4555230363  S19       523             1.0000000000
      1851       170  PNM       O13             0.2075985054        6.1968419131       -6.1436555065  S19       523             1.0000000000
      1852       170  PNM       N14            -3.1599856064        9.9303886772       -2.8060270308  S19       523             1.0000000000
      1853       170  PNM       C15            -3.7068272414       11.0644352101       -3.2773996259  S19       523             1.0000000000
      1854       170  PNM       O16            -4.8141420559       11.0305804809       -3.9028403802  S19       523             1.0000000000
      1855       170  PNM       C17            -2.9723205591       12.3573092253       -3.0347779366  S19       523             1.0000000000
      1856       170  PNM       C18            -2.0008702921       12.6678676006       -4.1425625093  S19       523             1.0000000000
      1857       170  PNM       C19            -0.7082065719       13.1188256583       -3.8375930172  S19       523             1.0000000000
      1858       170  PNM       C20             0.1823430430       13.4473522391       -4.8622511364  S19       523             1.0000000000
      1859       170  PNM       C21            -0.2075386098       13.3211512258       -6.1970406797  S19       523             1.0000000000
      1860       170  PNM       C22            -1.4972596669       12.8813671700       -6.5061152232  S19       523             1.0000000000
      1861       170  PNM       C23            -2.3970200661       12.5651664593       -5.4857848054  S19       523             1.0000000000
      1862       170  PNM       H24            -0.9079397708        8.0145923242       -4.6592753481  S19       523             1.0000000000
      1863       170  PNM       H25            -1.1995736011        9.4494362077       -8.0215870344  S19       523             1.0000000000
      1864       170  PNM       H26            -0.0808330642        8.3221685041       -7.2222888250  S19       523             1.0000000000
      1865       170  PNM       H27            -0.5846989908        9.8135004283       -6.4027833919  S19       523             1.0000000000
      1866       170  PNM       H28            -3.0898531468        7.9645860133       -8.3671815902  S19       523             1.0000000000
      1867       170  PNM       H29            -3.5923331734        6.8135919102       -7.1126852570  S19       523             1.0000000000
      1868       170  PNM       H30            -2.0095165537        6.6357536792       -7.8983832822  S19       523             1.0000000000
      1869       170  PNM       H31            -4.9293115947        7.8125761199       -4.8116840585  S19       523             1.0000000000
      1870       170  PNM       H32            -4.7176765709        8.5342566184       -2.4215032622  S19       523             1.0000000000
      1871       170  PNM       H33            -2.4386757020       12.3151152487       -2.0705547449  S19       523             1.0000000000
      1872       170  PNM       H34            -3.7101977837       13.1758695411       -2.9681805156  S19       523             1.0000000000
      1873       170  PNM       H35            -0.3982877390       13.2149847491       -2.7899422024  S19       523             1.0000000000
      1874       170  PNM       H36             1.1910994642       13.7971564097       -4.6157050246  S19       523             1.0000000000
      1875       170  PNM       H37             0.4968798806       13.5715029744       -6.9982862632  S19       523             1.0000000000
      1876       170  PNM       H38            -1.8094264274       12.7855213093       -7.5527342380  S19       523             1.0000000000
      1877       170  PNM       H39            -3.4169140857       12.2450856647       -5.7304588833  S19       523             1.0000000000
      1878       170  PNM       H40            -2.2474153255        9.9424405493       -2.3086182558  S19       523             1.0000000000
      1879       171  TIP3      OH2            -4.6926193316        7.6233061243       -0.0436795303  S19       290             1.0000000000
      1880       171  TIP3      H1             -6.2268024365        7.4404361009        0.1481115885  S19       290             1.0000000000
      1881       171  TIP3      H2             -4.1036887750        8.2230783487        0.5050370617  S19       290             1.0000000000
      1882       172  SER       CB             -3.1214049282        4.9440927043       -2.0064425197  S20       70              1.0000000000
      1883       172  SER       HB1            -3.6415551669        4.0762261478       -2.4592314713  S20       70              1.0000000000
      1884       172  SER       HB2            -2.1575469155        5.0946204136       -2.5208826425  S20       70              1.0000000000
      1885       172  SER       OG             -3.9591311757        6.1096397235       -2.1691077277  S20       70              1.0000000000
      1886       172  SER       HG1            -4.1920074294        7.0971343672       -0.7210843904  S20       70              1.0000000000
      1887       172  SER       QQH1           -2.9350835707        4.7391852733       -0.9291778084  S20       70              1.0000000000
      1888       173  LYS       CD             -6.6314867468        3.3747518000       -1.7552341999  S20       73              1.0000000000
      1889       173  LYS       HD1            -7.3922399053        2.8987195423       -2.3803080220  S20       73              1.0000000000
      1890       173  LYS       HD2            -5.6644362051        3.2535943870       -2.2596806378  S20       73              1.0000000000
      1891       173  LYS       QQH2           -6.6041248336        2.8576994929       -0.7872355157  S20       73              1.0000000000
      1892       173  LYS       CE             -6.9505017796        4.8456183150       -1.5996710427  S20       73              1.0000000000
      1893       173  LYS       HE1            -6.5565040933        5.2456210744       -0.6470592826  S20       73              1.0000000000
      1894       173  LYS       HE2            -8.0465632516        5.0065025461       -1.5887820702  S20       73              1.0000000000
      1895       173  LYS       NZ             -6.3522353625        5.6124729346       -2.6822007976  S20       73              1.0000000000
      1896       173  LYS       HZ1            -6.4971110928        5.1877457710       -3.6164830307  S20       73              1.0000000000
      1897       173  LYS       HZ2            -5.1619262057        5.8009446958       -2.4872905295  S20       73              1.0000000000
      1898       173  LYS       HZ3            -6.7677620054        6.5700154500       -2.7206631279  S20       73              1.0000000000
      1899       174  SER       CB             -4.7490041035        4.3954976644       -6.1120179670  S20       130             1.0000000000
      1900       174  SER       HB1            -4.7900500769        5.3282713377       -6.6902994916  S20       130             1.0000000000
      1901       174  SER       HB2            -3.9927618332        3.7338356944       -6.5727894007  S20       130             1.0000000000
      1902       174  SER       OG             -4.3586886396        4.6710646866       -4.7389762773  S20       130             1.0000000000
      1903       174  SER       HG1            -3.7473148733        5.4608161563       -4.7347299912  S20       130             1.0000000000
      1904       174  SER       QQH3           -5.7280110555        3.8923327033       -6.1191085062  S20       130             1.0000000000
      1905       175  GLU       CB            -10.1036141404        9.4011484239        1.1201306667  S20       166             1.0000000000
      1906       175  GLU       HB1            -9.7456453753       10.0237644385        0.2892400690  S20       166             1.0000000000
      1907       175  GLU       HB2           -11.1644195847        9.2013329354        0.9546315108  S20       166             1.0000000000
      1908       175  GLU       QQH4           -9.9742914671        9.9145966165        2.0785200127  S20       166             1.0000000000
      1909       175  GLU       CG             -9.3316761327        8.0965767848        1.0846763265  S20       166             1.0000000000
      1910       175  GLU       HG1            -9.7834515304        7.4133427064        0.3485447531  S20       166             1.0000000000
      1911       175  GLU       HG2            -9.3836729578        7.5718506288        2.0544078856  S20       166             1.0000000000
      1912       175  GLU       CD             -7.8929577302        8.3116366256        0.7133351087  S20       166             1.0000000000
      1913       175  GLU       OE1            -7.3316987580        9.4054327346        0.7435162839  S20       166             1.0000000000
      1914       175  GLU       OE2            -7.2221565178        7.2035546598        0.3329926789  S20       166             1.0000000000
      1915       176  ASN       CB             -2.8520209826       11.7832071028        1.7352794388  S20       170             1.0000000000
      1916       176  ASN       HB1            -1.8839945182       11.7162904119        1.2251813071  S20       170             1.0000000000
      1917       176  ASN       HB2            -3.3500428320       12.7099858472        1.4322407382  S20       170             1.0000000000
      1918       176  ASN       QQH5           -2.7040767993       11.7803271443        2.8220335323  S20       170             1.0000000000
      1919       176  ASN       CG             -3.6968530132       10.5963641078        1.3345504300  S20       170             1.0000000000
      1920       176  ASN       OD1            -3.2784534164        9.4121193274        1.4368817556  S20       170             1.0000000000
      1921       176  ASN       ND2            -4.9204853361       10.8604977942        0.8427908799  S20       170             1.0000000000
      1922       176  ASN       HD21           -5.5626533471       10.0922235333        0.5831774713  S20       170             1.0000000000
      1923       176  ASN       HD22           -5.1979030612       11.8308901615        0.6281383872  S20       170             1.0000000000
      1924       177  LYS       CE             -3.3071359237        1.6462382451       -4.1677451224  S20       234             1.0000000000
      1925       177  LYS       HE1            -3.7014720163        1.8760791355       -3.1705069357  S20       234             1.0000000000
      1926       177  LYS       HE2            -4.1446091969        1.6027372675       -4.8740242589  S20       234             1.0000000000
      1927       177  LYS       NZ             -2.4060751982        2.7047453581       -4.6005604208  S20       234             1.0000000000
      1928       177  LYS       HZ1            -1.9685829552        2.4758135068       -5.5294056488  S20       234             1.0000000000
      1929       177  LYS       HZ2            -1.6127837614        2.8719121334       -3.9433533869  S20       234             1.0000000000
      1930       177  LYS       HZ3            -2.9307224166        3.6197158036       -4.6983559846  S20       234             1.0000000000
      1931       177  LYS       QQH6           -2.7691166250        0.6894442290       -4.1380424393  S20       234             1.0000000000
      1932       178  SER       CB              2.2259618278        3.3782562318       -5.8514264217  S20       235             1.0000000000
      1933       178  SER       HB1             2.9051952306        2.7227759801       -6.4164288556  S20       235             1.0000000000
      1934       178  SER       HB2             2.7801276801        4.3025603215       -5.6054882310  S20       235             1.0000000000
      1935       178  SER       OG              1.0891725323        3.6699817652       -6.6803705122  S20       235             1.0000000000
      1936       178  SER       HG1             0.6247444369        4.4764951238       -6.3228079010  S20       235             1.0000000000
      1937       178  SER       QQH7            1.9180423674        2.8744224418       -4.9092230635  S20       235             1.0000000000
      1938       179  PNM       S1             -3.3542410751        9.4641461479       -5.7722950634  S20       523             1.0000000000
      1939       179  PNM       C2             -2.0981188140        8.2459281722       -6.4641989843  S20       523             1.0000000000
      1940       179  PNM       C3             -1.6697632813        7.4183357113       -5.2252624673  S20       523             1.0000000000
      1941       179  PNM       N4             -2.8594197089        7.2207371281       -4.3714827778  S20       523             1.0000000000
      1942       179  PNM       C5             -3.9527567798        8.2603080444       -4.5619761432  S20       523             1.0000000000
      1943       179  PNM       C6             -3.7959726093        8.6455825114       -3.0354375704  S20       523             1.0000000000
      1944       179  PNM       C7             -2.7132424784        7.5553826218       -2.9833908269  S20       523             1.0000000000
      1945       179  PNM       O8             -1.6987120632        7.4331894772       -2.2706655220  S20       523             1.0000000000
      1946       179  PNM       C9             -2.7342337909        7.3602016356       -7.5234243045  S20       523             1.0000000000
      1947       179  PNM       C10            -0.9215987603        9.0011217910       -7.0540091613  S20       523             1.0000000000
      1948       179  PNM       C11            -1.0232472219        6.1064637289       -5.6217629965  S20       523             1.0000000000
      1949       179  PNM       O12            -1.6047466074        5.0172647884       -5.4558598470  S20       523             1.0000000000
      1950       179  PNM       O13             0.2075804363        6.1981068871       -6.1421540205  S20       523             1.0000000000
      1951       179  PNM       N14            -3.1560315699        9.9199669075       -2.8123042269  S20       523             1.0000000000
      1952       179  PNM       C15            -3.7037167053       11.0563592747       -3.2756903925  S20       523             1.0000000000
      1953       179  PNM       O16            -4.8157338052       11.0261600567       -3.8934385362  S20       523             1.0000000000
      1954       179  PNM       C17            -2.9668780922       12.3476047554       -3.0322801856  S20       523             1.0000000000
      1955       179  PNM       C18            -1.9982755448       12.6616662600       -4.1415204046  S20       523             1.0000000000
      1956       179  PNM       C19            -0.7065634540       13.1162513643       -3.8378057343  S20       523             1.0000000000
      1957       179  PNM       C20             0.1817570912       13.4483722834       -4.8632012012  S20       523             1.0000000000
      1958       179  PNM       C21            -0.2095083646       13.3225007588       -6.1976113441  S20       523             1.0000000000
      1959       179  PNM       C22            -1.4983882136       12.8794197159       -6.5054612852  S20       523             1.0000000000
      1960       179  PNM       C23            -2.3959127648       12.5594213923       -5.4843186080  S20       523             1.0000000000
      1961       179  PNM       H24            -0.9160223900        8.0101014413       -4.6542027130  S20       523             1.0000000000
      1962       179  PNM       H25            -1.1944172490        9.4439076177       -8.0178867182  S20       523             1.0000000000
      1963       179  PNM       H26            -0.0781583951        8.3187655419       -7.2118774561  S20       523             1.0000000000
      1964       179  PNM       H27            -0.5884867655        9.8102288516       -6.3964328998  S20       523             1.0000000000
      1965       179  PNM       H28            -3.0833375003        7.9600370904       -8.3707042577  S20       523             1.0000000000
      1966       179  PNM       H29            -3.5899861049        6.8078150601       -7.1191970645  S20       523             1.0000000000
      1967       179  PNM       H30            -2.0039659298        6.6314580687       -7.8988653521  S20       523             1.0000000000
      1968       179  PNM       H31            -4.9347261530        7.8071885100       -4.8142387112  S20       523             1.0000000000
      1969       179  PNM       H32            -4.7220590489        8.5349353071       -2.4261774727  S20       523             1.0000000000
      1970       179  PNM       H33            -2.4303699756       12.3022003747       -2.0697043246  S20       523             1.0000000000
      1971       179  PNM       H34            -3.7038841957       13.1664803166       -2.9606952059  S20       523             1.0000000000
      1972       179  PNM       H35            -0.3954782163       13.2120000103       -2.7904705921  S20       523             1.0000000000
      1973       179  PNM       H36             1.1898321395       13.8007567135       -4.6175799489  S20       523             1.0000000000
      1974       179  PNM       H37             0.4931389299       13.5757811647       -6.9994550438  S20       523             1.0000000000
      1975       179  PNM       H38            -1.8115488797       12.7838139034       -7.5518056001  S20       523             1.0000000000
      1976       179  PNM       H39            -3.4150091856       12.2361281876       -5.7281276692  S20       523             1.0000000000
      1977       179  PNM       H40            -2.2408392864        9.9277705409       -2.3195725371  S20       523             1.0000000000
      1978       180  TIP3      OH2            -4.6887196462        7.6241171551       -0.0353161414  S20       290             1.0000000000
      1979       180  TIP3      H1             -6.2318864786        7.4389407129        0.1616120769  S20       290             1.0000000000
      1980       180  TIP3      H2             -4.1011434197        8.2257724379        0.5122060465  S20       290             1.0000000000
      1981       181  SER       CB             -3.1055388457        4.9497305616       -2.0118318378  S21       70              1.0000000000
      1982       181  SER       HB1            -3.6259500389        4.0827183338       -2.4666575821  S21       70              1.0000000000
      1983       181  SER       HB2            -2.1391952621        5.0985051601       -2.5215430045  S21       70              1.0000000000
      1984       181  SER       OG             -3.9431687373        6.1158366858       -2.1774657249  S21       70              1.0000000000
      1985       181  SER       HG1            -4.1862682619        7.1061274898       -0.7176792314  S21       70              1.0000000000
      1986       181  SER       QQH1           -2.9249690144        4.7452051999       -0.9336254239  S21       70              1.0000000000
      1987       182  LYS       CD             -6.6169598806        3.3772785515       -1.7629172386  S21       73              1.0000000000
      1988       182  LYS       HD1            -7.3830526872        2.9072949546       -2.3862431645  S21       73              1.0000000000
      1989       182  LYS       HD2            -5.6514609111        3.2467092537       -2.2682723209  S21       73              1.0000000000
      1990       182  LYS       QQH2           -6.5930228085        2.8622363983       -0.7940504821  S21       73              1.0000000000
      1991       182  LYS       CE             -6.9218700974        4.8511879006       -1.6088319980  S21       73              1.0000000000
      1992       182  LYS       HE1            -6.5056162655        5.2546940626       -0.6676333657  S21       73              1.0000000000
      1993       182  LYS       HE2            -8.0157250704        5.0211053329       -1.5785430902  S21       73              1.0000000000
      1994       182  LYS       NZ             -6.3399873291        5.6100446757       -2.7070434279  S21       73              1.0000000000
      1995       182  LYS       HZ1            -6.4953637781        5.1786912632       -3.6368527762  S21       73              1.0000000000
      1996       182  LYS       HZ2            -5.1669975186        5.7958228988       -2.5237347158  S21       73              1.0000000000
      1997       182  LYS       HZ3            -6.7560338159        6.5676134034       -2.7456604859  S21       73              1.0000000000
      1998       183  SER       CB             -4.7520071864        4.3969556273       -6.1091094945  S21       130             1.0000000000
      1999       183  SER       HB1            -4.7907107987        5.3302937989       -6.6863501675  S21       130             1.0000000000
      2000       183  SER       HB2            -3.9938903836        3.7363379211       -6.5679526500  S21       130             1.0000000000
      2001       183  SER       OG             -4.3669807852        4.6711310470       -4.7343503202  S21       130             1.0000000000
      2002       183  SER       HG1            -3.7454676451        5.4527451096       -4.7320657751  S21       130             1.0000000000
      2003       183  SER       QQH3           -5.7311958359        3.8936995641       -6.1197538293  S21       130             1.0000000000
      2004       184  GLU       CB            -10.1079628008        9.4052824961        1.1204629009  S21       166             1.0000000000
      2005       184  GLU       HB1            -9.7491275460       10.0273093908        0.2895140281  S21       166             1.0000000000
      2006       184  GLU       HB2           -11.1688809219        9.2065556189        0.9546712082  S21       166             1.0000000000
      2007       184  GLU       QQH4           -9.9782900055        9.9185681612        2.0788570628  S21       166             1.0000000000
      2008       184  GLU       CG             -9.3377106646        8.0998424414        1.0855736470  S21       166             1.0000000000
      2009       184  GLU       HG1            -9.7882686774        7.4182089283        0.3472671166  S21       166             1.0000000000
      2010       184  GLU       HG2            -9.3926653454        7.5739248263        2.0544992336  S21       166             1.0000000000
      2011       184  GLU       CD             -7.8977138629        8.3130120388        0.7183551529  S21       166             1.0000000000
      2012       184  GLU       OE1            -7.3354270851        9.4058064278        0.7450328220  S21       166             1.0000000000
      2013       184  GLU       OE2            -7.2255168475        7.2017817967        0.3450578036  S21       166             1.0000000000
      2014       185  ASN       CB             -2.8525637575       11.7863693428        1.7358567736  S21       170             1.0000000000
      2015       185  ASN       HB1            -1.8849746693       11.7209611431        1.2246639285  S21       170             1.0000000000
      2016       185  ASN       HB2            -3.3520888749       12.7128048293        1.4342066314  S21       170             1.0000000000
      2017       185  ASN       QQH5           -2.7032154361       11.7823346719        2.8224204665  S21       170             1.0000000000
      2018       185  ASN       CG             -3.6958516890       10.5986596231        1.3351637104  S21       170             1.0000000000
      2019       185  ASN       OD1            -3.2785460715        9.4148985676        1.4451407431  S21       170             1.0000000000
      2020       185  ASN       ND2            -4.9169824475       10.8613292459        0.8359514530  S21       170             1.0000000000
      2021       185  ASN       HD21           -5.5586731626       10.0925968346        0.5774110954  S21       170             1.0000000000
      2022       185  ASN       HD22           -5.1921458871       11.8311103057        0.6148150497  S21       170             1.0000000000
      2023       186  LYS       CE             -3.3080332811        1.6483115505       -4.1681640806  S21       234             1.0000000000
      2024       186  LYS       HE1            -3.7020459487        1.8775069898       -3.1705839768  S21       234             1.0000000000
      2025       186  LYS       HE2            -4.1457824145        1.6049220330       -4.8741790299  S21       234             1.0000000000
      2026       186  LYS       NZ             -2.4074207337        2.7071936786       -4.6007489377  S21       234             1.0000000000
      2027       186  LYS       HZ1            -1.9698426122        2.4788131193       -5.5297780962  S21       234             1.0000000000
      2028       186  LYS       HZ2            -1.6136949537        2.8744142057       -3.9439317028  S21       234             1.0000000000
      2029       186  LYS       HZ3            -2.9312083098        3.6218155312       -4.6982446731  S21       234             1.0000000000
      2030       186  LYS       QQH6           -2.7697816215        0.6916876073       -4.1391625252  S21       234             1.0000000000
      2031       187  SER       CB              2.2245642288        3.3792804649       -5.8514563171  S21       235             1.0000000000
      2032       187  SER       HB1             2.9037305854        2.7240207394       -6.4167825133  S21       235             1.0000000000
      2033       187  SER       HB2             2.7786957941        4.3035203494       -5.6053840629  S21       235             1.0000000000
      2034       187  SER       OG              1.0875173966        3.6712609601       -6.6800807275  S21       235             1.0000000000
      2035       187  SER       HG1             0.6232354197        4.4778465282       -6.3221340462  S21       235             1.0000000000
      2036       187  SER       QQH7            1.9168750552        2.8750721747       -4.9093928170  S21       235             1.0000000000
      2037       188  PNM       S1             -3.3582340125        9.4561861856       -5.7751684652  S21       523             1.0000000000
      2038       188  PNM       C2             -2.0989977071        8.2402330896       -6.4632217104  S21       523             1.0000000000
      2039       188  PNM       C3             -1.6751227617        7.4124068372       -5.2228248361  S21       523             1.0000000000
      2040       188  PNM       N4             -2.8681162025        7.2084438686       -4.3757271776  S21       523             1.0000000000
      2041       188  PNM       C5             -3.9565829222        8.2524587733       -4.5648648714  S21       523             1.0000000000
      2042       188  PNM       C6             -3.7995262755        8.6382930103       -3.0399423765  S21       523             1.0000000000
      2043       188  PNM       C7             -2.7248955206        7.5398896199       -2.9816441521  S21       523             1.0000000000
      2044       188  PNM       O8             -1.6999886056        7.4342399901       -2.2762934570  S21       523             1.0000000000
      2045       188  PNM       C9             -2.7306961967        7.3555073074       -7.5260773521  S21       523             1.0000000000
      2046       188  PNM       C10            -0.9208144719        8.9965742562       -7.0482200384  S21       523             1.0000000000
      2047       188  PNM       C11            -1.0231255650        6.1039171998       -5.6198431064  S21       523             1.0000000000
      2048       188  PNM       O12            -1.6003921577        5.0115296974       -5.4560984404  S21       523             1.0000000000
      2049       188  PNM       O13             0.2073128889        6.1997274410       -6.1406614882  S21       523             1.0000000000
      2050       188  PNM       N14            -3.1516101208        9.9085561332       -2.8190434761  S21       523             1.0000000000
      2051       188  PNM       C15            -3.6999738960       11.0474116434       -3.2739570014  S21       523             1.0000000000
      2052       188  PNM       O16            -4.8170630719       11.0214274007       -3.8837785250  S21       523             1.0000000000
      2053       188  PNM       C17            -2.9614045082       12.3374573280       -3.0298579423  S21       523             1.0000000000
      2054       188  PNM       C18            -1.9956991861       12.6554634864       -4.1404329718  S21       523             1.0000000000
      2055       188  PNM       C19            -0.7049628249       13.1136874007       -3.8379593057  S21       523             1.0000000000
      2056       188  PNM       C20             0.1811713116       13.4493570641       -4.8640634617  S21       523             1.0000000000
      2057       188  PNM       C21            -0.2114458065       13.3238435060       -6.1981073458  S21       523             1.0000000000
      2058       188  PNM       C22            -1.4995282252       12.8776163039       -6.5047511831  S21       523             1.0000000000
      2059       188  PNM       C23            -2.3948159602       12.5538219296       -5.4828209892  S21       523             1.0000000000
      2060       188  PNM       H24            -0.9258981574        8.0054944164       -4.6471248509  S21       523             1.0000000000
      2061       188  PNM       H25            -1.1895634104        9.4383405325       -8.0137025474  S21       523             1.0000000000
      2062       188  PNM       H26            -0.0757263595        8.3151836110       -7.2014265988  S21       523             1.0000000000
      2063       188  PNM       H27            -0.5921321313        9.8067605316       -6.3898585017  S21       523             1.0000000000
      2064       188  PNM       H28            -3.0768395641        7.9561066891       -8.3740531504  S21       523             1.0000000000
      2065       188  PNM       H29            -3.5879511679        6.8024388041       -7.1259952203  S21       523             1.0000000000
      2066       188  PNM       H30            -1.9987871116        6.6273340255       -7.8994376900  S21       523             1.0000000000
      2067       188  PNM       H31            -4.9405218893        7.8031323793       -4.8171602443  S21       523             1.0000000000
      2068       188  PNM       H32            -4.7281038066        8.5375486283       -2.4328982031  S21       523             1.0000000000
      2069       188  PNM       H33            -2.4224197184       12.2896931236       -2.0687732644  S21       523             1.0000000000
      2070       188  PNM       H34            -3.6982391471       13.1561170153       -2.9538146599  S21       523             1.0000000000
      2071       188  PNM       H35            -0.3926293280       13.2088281485       -2.7909356237  S21       523             1.0000000000
      2072       188  PNM       H36             1.1886708031       13.8040579985       -4.6193463435  S21       523             1.0000000000
      2073       188  PNM       H37             0.4895629002       13.5797377522       -7.0005436980  S21       523             1.0000000000
      2074       188  PNM       H38            -1.8137068802       12.7823559286       -7.5508194299  S21       523             1.0000000000
      2075       188  PNM       H39            -3.4130870817       12.2273112919       -5.7257281786  S21       523             1.0000000000
      2076       188  PNM       H40            -2.2337575143        9.9111129374       -2.3310937622  S21       523             1.0000000000
      2077       189  TIP3      OH2            -4.6854661412        7.6242323392       -0.0269657635  S21       290             1.0000000000
      2078       189  TIP3      H1             -6.2361581472        7.4373586110        0.1757811105  S21       290             1.0000000000
      2079       189  TIP3      H2             -4.1001279896        8.2290142123        0.5196701187  S21       290             1.0000000000
      2080       190  SER       CB             -3.0887194161        4.9574253331       -2.0171667413  S22       70              1.0000000000
      2081       190  SER       HB1            -3.6130597189        4.0931969077       -2.4739024983  S22       70              1.0000000000
      2082       190  SER       HB2            -2.1195313371        5.1011680716       -2.5216557975  S22       70              1.0000000000
      2083       190  SER       OG             -3.9208812602        6.1282775237       -2.1873490000  S22       70              1.0000000000
      2084       190  SER       HG1            -4.1787723533        7.1187359146       -0.7140373757  S22       70              1.0000000000
      2085       190  SER       QQH1           -2.9161879363        4.7535749682       -0.9377033521  S22       70              1.0000000000
      2086       191  LYS       CD             -6.6039383533        3.3796551415       -1.7700782240  S22       73              1.0000000000
      2087       191  LYS       HD1            -7.3749100137        2.9150608920       -2.3916205051  S22       73              1.0000000000
      2088       191  LYS       HD2            -5.6401124307        3.2398573713       -2.2763455559  S22       73              1.0000000000
      2089       191  LYS       QQH2           -6.5828253557        2.8666998831       -0.8004725071  S22       73              1.0000000000
      2090       191  LYS       CE             -6.8957466732        4.8562496234       -1.6172228201  S22       73              1.0000000000
      2091       191  LYS       HE1            -6.4574556252        5.2636016622       -0.6883198316  S22       73              1.0000000000
      2092       191  LYS       HE2            -7.9870800136        5.0347558420       -1.5690623262  S22       73              1.0000000000
      2093       191  LYS       NZ             -6.3321892647        5.6087117460       -2.7307726216  S22       73              1.0000000000
      2094       191  LYS       HZ1            -6.5020267640        5.1753436550       -3.6574091369  S22       73              1.0000000000
      2095       191  LYS       HZ2            -5.1911359026        5.7840863546       -2.5712406509  S22       73              1.0000000000
      2096       191  LYS       HZ3            -6.7453168928        6.5684305081       -2.7648802067  S22       73              1.0000000000
      2097       192  SER       CB             -4.7543682669        4.3996487710       -6.1058379532  S22       130             1.0000000000
      2098       192  SER       HB1            -4.7912053906        5.3332802239       -6.6825617847  S22       130             1.0000000000
      2099       192  SER       HB2            -3.9944168585        3.7399997161       -6.5625431373  S22       130             1.0000000000
      2100       192  SER       OG             -4.3742514626        4.6734843375       -4.7294342221  S22       130             1.0000000000
      2101       192  SER       HG1            -3.7407669080        5.4459206277       -4.7305072378  S22       130             1.0000000000
      2102       192  SER       QQH3           -5.7335814143        3.8963175740       -6.1189348412  S22       130             1.0000000000
      2103       193  GLU       CB            -10.1116050486        9.4087623201        1.1207307856  S22       166             1.0000000000
      2104       193  GLU       HB1            -9.7519427609       10.0303463359        0.2897750378  S22       166             1.0000000000
      2105       193  GLU       HB2           -11.1725883452        9.2109414105        0.9546121900  S22       166             1.0000000000
      2106       193  GLU       QQH4           -9.9819101445        9.9217079600        2.0792335274  S22       166             1.0000000000
      2107       193  GLU       CG             -9.3428031050        8.1025448293        1.0864186831  S22       166             1.0000000000
      2108       193  GLU       HG1            -9.7926181560        7.4220574760        0.3466130737  S22       166             1.0000000000
      2109       193  GLU       HG2            -9.4002829292        7.5760162375        2.0548170216  S22       166             1.0000000000
      2110       193  GLU       CD             -7.9017649347        8.3142293599        0.7226755852  S22       166             1.0000000000
      2111       193  GLU       OE1            -7.3385459768        9.4058185972        0.7464030995  S22       166             1.0000000000
      2112       193  GLU       OE2            -7.2280037458        7.2000512008        0.3546126849  S22       166             1.0000000000
      2113       194  ASN       CB             -2.8531055625       11.7890724444        1.7363766351  S22       170             1.0000000000
      2114       194  ASN       HB1            -1.8859517818       11.7250569080        1.2241382031  S22       170             1.0000000000
      2115       194  ASN       HB2            -3.3540300326       12.7151647817        1.4359467306  S22       170             1.0000000000
      2116       194  ASN       QQH5           -2.7024363945       11.7841532123        2.8227688447  S22       170             1.0000000000
      2117       194  ASN       CG             -3.6951391418       10.6007190742        1.3357019788  S22       170             1.0000000000
      2118       194  ASN       OD1            -3.2793776990        9.4172503266        1.4525420149  S22       170             1.0000000000
      2119       194  ASN       ND2            -4.9140165542       10.8622263605        0.8299225276  S22       170             1.0000000000
      2120       194  ASN       HD21           -5.5541544825       10.0929493945        0.5701692060  S22       170             1.0000000000
      2121       194  ASN       HD22           -5.1867114426       11.8312709408        0.6021757924  S22       170             1.0000000000
      2122       195  LYS       CE             -3.3089226226        1.6505066722       -4.1685939656  S22       234             1.0000000000
      2123       195  LYS       HE1            -3.7025616628        1.8788305047       -3.1706417008  S22       234             1.0000000000
      2124       195  LYS       HE2            -4.1470115874        1.6069151554       -4.8742118138  S22       234             1.0000000000
      2125       195  LYS       NZ             -2.4091765920        2.7101143069       -4.6009916338  S22       234             1.0000000000
      2126       195  LYS       HZ1            -1.9715195358        2.4824747643       -5.5303203250  S22       234             1.0000000000
      2127       195  LYS       HZ2            -1.6148668998        2.8775179357       -3.9447022946  S22       234             1.0000000000
      2128       195  LYS       HZ3            -2.9320365408        3.6244236571       -4.6978788492  S22       234             1.0000000000
      2129       195  LYS       QQH6           -2.7700695147        0.6942248208       -4.1403232183  S22       234             1.0000000000
      2130       196  SER       CB              2.2232158740        3.3802795217       -5.8514738871  S22       235             1.0000000000
      2131       196  SER       HB1             2.9023050381        2.7251752338       -6.4171645272  S22       235             1.0000000000
      2132       196  SER       HB2             2.7773953947        4.3043884534       -5.6052382971  S22       235             1.0000000000
      2133       196  SER       OG              1.0859225641        3.6726237261       -6.6797509138  S22       235             1.0000000000
      2134       196  SER       HG1             0.6219082643        4.4794380909       -6.3214446753  S22       235             1.0000000000
      2135       196  SER       QQH7            1.9157075191        2.8756970891       -4.9095534043  S22       235             1.0000000000
      2136       197  PNM       S1             -3.3618220957        9.4487918875       -5.7778573627  S22       523             1.0000000000
      2137       197  PNM       C2             -2.0999525423        8.2347694752       -6.4617422238  S22       523             1.0000000000
      2138       197  PNM       C3             -1.6813589453        7.4064333562       -5.2194016214  S22       523             1.0000000000
      2139       197  PNM       N4             -2.8787650650        7.1942090908       -4.3806582449  S22       523             1.0000000000
      2140       197  PNM       C5             -3.9597826789        8.2447543482       -4.5673211347  S22       523             1.0000000000
      2141       197  PNM       C6             -3.8032803418        8.6307291031       -3.0445945682  S22       523             1.0000000000
      2142       197  PNM       C7             -2.7418910426        7.5182251293       -2.9761153132  S22       523             1.0000000000
      2143       197  PNM       O8             -1.7017488188        7.4351789248       -2.2811688390  S22       523             1.0000000000
      2144       197  PNM       C9             -2.7275206130        7.3515546806       -7.5286223710  S22       523             1.0000000000
      2145       197  PNM       C10            -0.9201892282        8.9921413875       -7.0423862056  S22       523             1.0000000000
      2146       197  PNM       C11            -1.0231642331        6.1018767668       -5.6175236261  S22       523             1.0000000000
      2147       197  PNM       O12            -1.5957694190        5.0058117015       -5.4562625128  S22       523             1.0000000000
      2148       197  PNM       O13             0.2068721193        6.2016632235       -6.1393313928  S22       523             1.0000000000
      2149       197  PNM       N14            -3.1469767090        9.8966492194       -2.8258139443  S22       523             1.0000000000
      2150       197  PNM       C15            -3.6957014981       11.0379033551       -3.2722810285  S22       523             1.0000000000
      2151       197  PNM       O16            -4.8180756467       11.0166632054       -3.8744546954  S22       523             1.0000000000
      2152       197  PNM       C17            -2.9562483843       12.3274095200       -3.0276851209  S22       523             1.0000000000
      2153       197  PNM       C18            -1.9933403868       12.6496524186       -4.1393856996  S22       523             1.0000000000
      2154       197  PNM       C19            -0.7035505231       13.1113063450       -3.8380469970  S22       523             1.0000000000
      2155       197  PNM       C20             0.1805988543       13.4502409255       -4.8647672157  S22       523             1.0000000000
      2156       197  PNM       C21            -0.2132262235       13.3250811928       -6.1984854658  S22       523             1.0000000000
      2157       197  PNM       C22            -1.5006072988       12.8760685604       -6.5040401800  S22       523             1.0000000000
      2158       197  PNM       C23            -2.3938224813       12.5487311178       -5.4814100111  S22       523             1.0000000000
      2159       197  PNM       H24            -0.9376728838        8.0009282655       -4.6377445188  S22       523             1.0000000000
      2160       197  PNM       H25            -1.1854260957        9.4328766693       -8.0093793514  S22       523             1.0000000000
      2161       197  PNM       H26            -0.0735796929        8.3117260576       -7.1914242210  S22       523             1.0000000000
      2162       197  PNM       H27            -0.5955597724        9.8034044496       -6.3835030731  S22       523             1.0000000000
      2163       197  PNM       H28            -3.0706614914        7.9534251395       -8.3769976167  S22       523             1.0000000000
      2164       197  PNM       H29            -3.5864155423        6.7977873486       -7.1330205471  S22       523             1.0000000000
      2165       197  PNM       H30            -1.9944226186        6.6238166368       -7.9004284886  S22       523             1.0000000000
      2166       197  PNM       H31            -4.9464556082        7.8010965890       -4.8198497813  S22       523             1.0000000000
      2167       197  PNM       H32            -4.7358167992        8.5423864957       -2.4416865891  S22       523             1.0000000000
      2168       197  PNM       H33            -2.4151856679       12.2781475341       -2.0678801426  S22       523             1.0000000000
      2169       197  PNM       H34            -3.6936162067       13.1453829862       -2.9478907349  S22       523             1.0000000000
      2170       197  PNM       H35            -0.3900060696       13.2056946463       -2.7913204714  S22       523             1.0000000000
      2171       197  PNM       H36             1.1876390364       13.8068405519       -4.6208427653  S22       523             1.0000000000
      2172       197  PNM       H37             0.4864067347       13.5831132688       -7.0014375690  S22       523             1.0000000000
      2173       197  PNM       H38            -1.8157102122       12.7811823686       -7.5498779113  S22       523             1.0000000000
      2174       197  PNM       H39            -3.4112804327       12.2191175151       -5.7234882596  S22       523             1.0000000000
      2175       197  PNM       H40            -2.2263176095        9.8928519572       -2.3428439052  S22       523             1.0000000000
      2176       198  TIP3      OH2            -4.6831201367        7.6244832216       -0.0182135438  S22       290             1.0000000000
      2177       198  TIP3      H1             -6.2380976658        7.4366483487        0.1882036321  S22       290             1.0000000000
      2178       198  TIP3      H2             -4.1012981400        8.2332555868        0.5285981116  S22       290             1.0000000000
      2179       199  SER       CB             -3.0722097023        4.9664471621       -2.0225400489  S23       70              1.0000000000
      2180       199  SER       HB1            -3.6040627475        4.1072977637       -2.4805079714  S23       70              1.0000000000
      2181       199  SER       HB2            -2.1005133028        5.1027344558       -2.5219503819  S23       70              1.0000000000
      2182       199  SER       OG             -3.8935938872        6.1466575023       -2.1991045531  S23       70              1.0000000000
      2183       199  SER       HG1            -4.1689321213        7.1350535704       -0.7088791380  S23       70              1.0000000000
      2184       199  SER       QQH1           -2.9091256201        4.7655259663       -0.9419157494  S23       70              1.0000000000
      2185       200  LYS       CD             -6.5933666611        3.3817316705       -1.7762211084  S23       73              1.0000000000
      2186       200  LYS       HD1            -7.3695362639        2.9226227188       -2.3955792490  S23       73              1.0000000000
      2187       200  LYS       HD2            -5.6316552501        3.2327426340       -2.2840305654  S23       73              1.0000000000
      2188       200  LYS       QQH2           -6.5744257898        2.8709584961       -0.8058350206  S23       73              1.0000000000
      2189       200  LYS       CE             -6.8722400521        4.8607827780       -1.6240738581  S23       73              1.0000000000
      2190       200  LYS       HE1            -6.4112981868        5.2707934965       -0.7077549458  S23       73              1.0000000000
      2191       200  LYS       HE2            -7.9605647728        5.0483451121       -1.5570578921  S23       73              1.0000000000
      2192       200  LYS       NZ             -6.3282625637        5.6076782122       -2.7523797035  S23       73              1.0000000000
      2193       200  LYS       HZ1            -6.5188534482        5.1764344333       -3.6761907199  S23       73              1.0000000000
      2194       200  LYS       HZ2            -5.2143072468        5.7691532736       -2.6238727519  S23       73              1.0000000000
      2195       200  LYS       HZ3            -6.7347772769        6.5712867949       -2.7775772600  S23       73              1.0000000000
      2196       201  SER       CB             -4.7558594942        4.4035140124       -6.1023684777  S23       130             1.0000000000
      2197       201  SER       HB1            -4.7915784825        5.3371951628       -6.6792243545  S23       130             1.0000000000
      2198       201  SER       HB2            -3.9942960386        3.7443956887       -6.5566660475  S23       130             1.0000000000
      2199       201  SER       OG             -4.3793358321        4.6784843405       -4.7244025651  S23       130             1.0000000000
      2200       201  SER       HG1            -3.7349112276        5.4443660337       -4.7298784766  S23       130             1.0000000000
      2201       201  SER       QQH3           -5.7349903718        3.9002136312       -6.1162450673  S23       130             1.0000000000
      2202       202  GLU       CB            -10.1145246479        9.4115043101        1.1210006350  S23       166             1.0000000000
      2203       202  GLU       HB1            -9.7541047954       10.0327583729        0.2901269493  S23       166             1.0000000000
      2204       202  GLU       HB2           -11.1755713256        9.2144616663        0.9545808997  S23       166             1.0000000000
      2205       202  GLU       QQH4           -9.9849731341        9.9240190470        2.0796939625  S23       166             1.0000000000
      2206       202  GLU       CG             -9.3469460437        8.1046270658        1.0871660806  S23       166             1.0000000000
      2207       202  GLU       HG1            -9.7961952706        7.4250818871        0.3461313017  S23       166             1.0000000000
      2208       202  GLU       HG2            -9.4065593852        7.5776031093        2.0551263278  S23       166             1.0000000000
      2209       202  GLU       CD             -7.9051817409        8.3152565021        0.7262165954  S23       166             1.0000000000
      2210       202  GLU       OE1            -7.3410203884        9.4055510820        0.7476043155  S23       166             1.0000000000
      2211       202  GLU       OE2            -7.2300901442        7.1983870826        0.3616808770  S23       166             1.0000000000
      2212       203  ASN       CB             -2.8535653680       11.7912342867        1.7367912853  S23       170             1.0000000000
      2213       203  ASN       HB1            -1.8867945168       11.7282814314        1.2236927084  S23       170             1.0000000000
      2214       203  ASN       HB2            -3.3555696384       12.7170390058        1.4372886195  S23       170             1.0000000000
      2215       203  ASN       QQH5           -2.7018309853       11.7858031401        2.8230397425  S23       170             1.0000000000
      2216       203  ASN       CG             -3.6946830536       10.6025316911        1.3361314377  S23       170             1.0000000000
      2217       203  ASN       OD1            -3.2806667621        9.4191188093        1.4587196560  S23       170             1.0000000000
      2218       203  ASN       ND2            -4.9116809741       10.8631850222        0.8249818621  S23       170             1.0000000000
      2219       203  ASN       HD21           -5.5495613427       10.0933232448        0.5625908331  S23       170             1.0000000000
      2220       203  ASN       HD22           -5.1821778751       11.8314929360        0.5909918985  S23       170             1.0000000000
      2221       204  LYS       CE             -3.3098741291        1.6526799352       -4.1690145799  S23       234             1.0000000000
      2222       204  LYS       HE1            -3.7031623998        1.8798462447       -3.1706360227  S23       234             1.0000000000
      2223       204  LYS       HE2            -4.1483728851        1.6085168474       -4.8741058297  S23       234             1.0000000000
      2224       204  LYS       NZ             -2.4115267471        2.7134607994       -4.6013102878  S23       234             1.0000000000
      2225       204  LYS       HZ1            -1.9739869837        2.4869831152       -5.5310993085  S23       234             1.0000000000
      2226       204  LYS       HZ2            -1.6163863220        2.8809418988       -3.9459079640  S23       234             1.0000000000
      2227       204  LYS       HZ3            -2.9338154903        3.6276061522       -4.6972904394  S23       234             1.0000000000
      2228       204  LYS       QQH6           -2.7699670193        0.6969875026       -4.1415470003  S23       234             1.0000000000
      2229       205  SER       CB              2.2220106940        3.3812045099       -5.8514837086  S23       235             1.0000000000
      2230       205  SER       HB1             2.9009479308        2.7261840207       -6.4175500974  S23       235             1.0000000000
      2231       205  SER       HB2             2.7763228222        4.3051282907       -5.6050656765  S23       235             1.0000000000
      2232       205  SER       OG              1.0845171554        3.6740074012       -6.6794269639  S23       235             1.0000000000
      2233       205  SER       HG1             0.6208978778        4.4812275685       -6.3208629100  S23       235             1.0000000000
      2234       205  SER       QQH7            1.9145918910        2.8762858825       -4.9096881105  S23       235             1.0000000000
      2235       206  PNM       S1             -3.3648777787        9.4420951271       -5.7800108236  S23       523             1.0000000000
      2236       206  PNM       C2             -2.1009909079        8.2297619291       -6.4599722238  S23       523             1.0000000000
      2237       206  PNM       C3             -1.6882899216        7.4004641772       -5.2154443161  S23       523             1.0000000000
      2238       206  PNM       N4             -2.8913063687        7.1779593693       -4.3863914608  S23       523             1.0000000000
      2239       206  PNM       C5             -3.9623795492        8.2373136031       -4.5693104635  S23       523             1.0000000000
      2240       206  PNM       C6             -3.8069089576        8.6231164348       -3.0492362451  S23       523             1.0000000000
      2241       206  PNM       C7             -2.7641320358        7.4907071745       -2.9665349645  S23       523             1.0000000000
      2242       206  PNM       O8             -1.7041872436        7.4356003289       -2.2847012611  S23       523             1.0000000000
      2243       206  PNM       C9             -2.7248219895        7.3485517789       -7.5311272445  S23       523             1.0000000000
      2244       206  PNM       C10            -0.9197316889        8.9880309607       -7.0367823849  S23       523             1.0000000000
      2245       206  PNM       C11            -1.0232412222        6.1003143636       -5.6151603063  S23       523             1.0000000000
      2246       206  PNM       O12            -1.5908416576        5.0002531910       -5.4563629310  S23       523             1.0000000000
      2247       206  PNM       O13             0.2063974770        6.2038770907       -6.1382740277  S23       523             1.0000000000
      2248       206  PNM       N14            -3.1423716309        9.8848080499       -2.8322693223  S23       523             1.0000000000
      2249       206  PNM       C15            -3.6911961486       11.0283803857       -3.2708180575  S23       523             1.0000000000
      2250       206  PNM       O16            -4.8186925588       11.0121087939       -3.8660089443  S23       523             1.0000000000
      2251       206  PNM       C17            -2.9515794674       12.3179226182       -3.0258506357  S23       523             1.0000000000
      2252       206  PNM       C18            -1.9913076098       12.6445107487       -4.1384751616  S23       523             1.0000000000
      2253       206  PNM       C19            -0.7023930651       13.1092309121       -3.8380892782  S23       523             1.0000000000
      2254       206  PNM       C20             0.1800690409       13.4509912920       -4.8653005252  S23       523             1.0000000000
      2255       206  PNM       C21            -0.2147509385       13.3261469786       -6.1987519946  S23       523             1.0000000000
      2256       206  PNM       C22            -1.5015507023       12.8748166061       -6.5033964570  S23       523             1.0000000000
      2257       206  PNM       C23            -2.3929777909       12.5443671818       -5.4801954867  S23       523             1.0000000000
      2258       206  PNM       H24            -0.9512469429        7.9963416736       -4.6265595744  S23       523             1.0000000000
      2259       206  PNM       H25            -1.1820184768        9.4278233434       -8.0051098675  S23       523             1.0000000000
      2260       206  PNM       H26            -0.0717065143        8.3085613914       -7.1821650820  S23       523             1.0000000000
      2261       206  PNM       H27            -0.5987345674        9.8002822956       -6.3774708502  S23       523             1.0000000000
      2262       206  PNM       H28            -3.0648423319        7.9522462718       -8.3795230596  S23       523             1.0000000000
      2263       206  PNM       H29            -3.5854465586        6.7940636579       -7.1402807125  S23       523             1.0000000000
      2264       206  PNM       H30            -1.9908431621        6.6212545745       -7.9019803078  S23       523             1.0000000000
      2265       206  PNM       H31            -4.9526515971        7.8008361032       -4.8220045134  S23       523             1.0000000000
      2266       206  PNM       H32            -4.7445756548        8.5491187962       -2.4520347432  S23       523             1.0000000000
      2267       206  PNM       H33            -2.4086892081       12.2676891609       -2.0671614607  S23       523             1.0000000000
      2268       206  PNM       H34            -3.6899098755       13.1348604970       -2.9428621497  S23       523             1.0000000000
      2269       206  PNM       H35            -0.3877976430       13.2027884578       -2.7916153486  S23       523             1.0000000000
      2270       206  PNM       H36             1.1867222233       13.8091423238       -4.6220033780  S23       523             1.0000000000
      2271       206  PNM       H37             0.4837468834       13.5859231706       -7.0021360796  S23       523             1.0000000000
      2272       206  PNM       H38            -1.8174310468       12.7801933230       -7.5490480077  S23       523             1.0000000000
      2273       206  PNM       H39            -3.4096093763       12.2117105536       -5.7215791005  S23       523             1.0000000000
      2274       206  PNM       H40            -2.2185458477        9.8737271179       -2.3549288028  S23       523             1.0000000000
      2275       207  TIP3      OH2            -4.6813525714        7.6251882932       -0.0092917220  S23       290             1.0000000000
      2276       207  TIP3      H1             -6.2400924200        7.4364262917        0.1979251209  S23       290             1.0000000000
      2277       207  TIP3      H2             -4.1041359930        8.2385261178        0.5388889701  S23       290             1.0000000000
      2278       208  SER       CB             -3.0568894318        4.9760724926       -2.0278191471  S24       70              1.0000000000
      2279       208  SER       HB1            -3.5984668293        4.1234778223       -2.4859648713  S24       70              1.0000000000
      2280       208  SER       HB2            -2.0833224440        5.1033644596       -2.5230803305  S24       70              1.0000000000
      2281       208  SER       OG             -3.8650642449        6.1683603977       -2.2118913768  S24       70              1.0000000000
      2282       208  SER       HG1            -4.1564632172        7.1535527656       -0.7015375546  S24       70              1.0000000000
      2283       208  SER       QQH1           -2.9033294157        4.7800556277       -0.9461174616  S24       70              1.0000000000
      2284       209  LYS       CD             -6.5852003659        3.3835419268       -1.7812696566  S24       73              1.0000000000
      2285       209  LYS       HD1            -7.3672352705        2.9303194840       -2.3978414743  S24       73              1.0000000000
      2286       209  LYS       HD2            -5.6260704947        3.2254576271       -2.2913863285  S24       73              1.0000000000
      2287       209  LYS       QQH2           -6.5678887982        2.8751015995       -0.8100061981  S24       73              1.0000000000
      2288       209  LYS       CE             -6.8506041635        4.8650002344       -1.6294946950  S24       73              1.0000000000
      2289       209  LYS       HE1            -6.3665314103        5.2768670932       -0.7262540006  S24       73              1.0000000000
      2290       209  LYS       HE2            -7.9350983519        5.0625736061       -1.5424105598  S24       73              1.0000000000
      2291       209  LYS       NZ             -6.3267976495        5.6060698363       -2.7722338865  S24       73              1.0000000000
      2292       209  LYS       HZ1            -6.5489635594        5.1810577466       -3.6922758170  S24       73              1.0000000000
      2293       209  LYS       HZ2            -5.2318750447        5.7471539261       -2.6819837653  S24       73              1.0000000000
      2294       209  LYS       HZ3            -6.7208699349        6.5758465146       -2.7843764328  S24       73              1.0000000000
      2295       210  SER       CB             -4.7566017998        4.4082645065       -6.0984894035  S24       130             1.0000000000
      2296       210  SER       HB1            -4.7918230382        5.3416190880       -6.6760330937  S24       130             1.0000000000
      2297       210  SER       HB2            -3.9934879359        3.7495022633       -6.5501428535  S24       130             1.0000000000
      2298       210  SER       OG             -4.3820318334        4.6859627612       -4.7191911056  S24       130             1.0000000000
      2299       210  SER       HG1            -3.7297910998        5.4508644516       -4.7296179773  S24       130             1.0000000000
      2300       210  SER       QQH3           -5.7357860806        3.9048225112       -6.1117474626  S24       130             1.0000000000
      2301       211  GLU       CB            -10.1168412408        9.4136212459        1.1212812467  S24       166             1.0000000000
      2302       211  GLU       HB1            -9.7556919185       10.0346004485        0.2905493696  S24       166             1.0000000000
      2303       211  GLU       HB2           -11.1779503299        9.2172595329        0.9545917265  S24       166             1.0000000000
      2304       211  GLU       QQH4           -9.9873719945        9.9256890141        2.0801911307  S24       166             1.0000000000
      2305       211  GLU       CG             -9.3503174494        8.1061803350        1.0878115714  S24       166             1.0000000000
      2306       211  GLU       HG1            -9.7989932067        7.4273813759        0.3457279098  S24       166             1.0000000000
      2307       211  GLU       HG2            -9.4115911816        7.5786393248        2.0553688312  S24       166             1.0000000000
      2308       211  GLU       CD             -7.9080778250        8.3160886457        0.7290291600  S24       166             1.0000000000
      2309       211  GLU       OE1            -7.3429758996        9.4049897669        0.7486560989  S24       166             1.0000000000
      2310       211  GLU       OE2            -7.2321264609        7.1968303570        0.3667528446  S24       166             1.0000000000
      2311       212  ASN       CB             -2.8539053530       11.7929236872        1.7370939349  S24       170             1.0000000000
      2312       212  ASN       HB1            -1.8874293542       11.7306412993        1.2233704780  S24       170             1.0000000000
      2313       212  ASN       HB2            -3.3565933691       12.7185532770        1.4382248024  S24       170             1.0000000000
      2314       212  ASN       QQH5           -2.7013471927       11.7872032547        2.8232262558  S24       170             1.0000000000
      2315       212  ASN       CG             -3.6944240438       10.6041255039        1.3364619151  S24       170             1.0000000000
      2316       212  ASN       OD1            -3.2821624654        9.4205890675        1.4637282298  S24       170             1.0000000000
      2317       212  ASN       ND2            -4.9098971182       10.8641946303        0.8211010879  S24       170             1.0000000000
      2318       212  ASN       HD21           -5.5455917330       10.0938743528        0.5559866021  S24       170             1.0000000000
      2319       212  ASN       HD22           -5.1785315132       11.8319185585        0.5818543472  S24       170             1.0000000000
      2320       213  LYS       CE             -3.3110048001        1.6548259809       -4.1694081278  S24       234             1.0000000000
      2321       213  LYS       HE1            -3.7039066434        1.8805237666       -3.1704732663  S24       234             1.0000000000
      2322       213  LYS       HE2            -4.1500536462        1.6096903291       -4.8738268415  S24       234             1.0000000000
      2323       213  LYS       NZ             -2.4146281016        2.7172757682       -4.6016966558  S24       234             1.0000000000
      2324       213  LYS       HZ1            -1.9777719973        2.4927469669       -5.5323435667  S24       234             1.0000000000
      2325       213  LYS       HZ2            -1.6182197617        2.8847112371       -3.9477538719  S24       234             1.0000000000
      2326       213  LYS       HZ3            -2.9366669332        3.6314290413       -4.6959690200  S24       234             1.0000000000
      2327       213  LYS       QQH6           -2.7695244485        0.7000848184       -4.1429357539  S24       234             1.0000000000
      2328       214  SER       CB              2.2209799569        3.3820486767       -5.8514905080  S24       235             1.0000000000
      2329       214  SER       HB1             2.8996999970        2.7270283744       -6.4178807969  S24       235             1.0000000000
      2330       214  SER       HB2             2.7755409644        4.3057248611       -5.6048962484  S24       235             1.0000000000
      2331       214  SER       OG              1.0833465587        3.6754239697       -6.6791317903  S24       235             1.0000000000
      2332       214  SER       HG1             0.6201777501        4.4831644551       -6.3203234122  S24       235             1.0000000000
      2333       214  SER       QQH7            1.9135947290        2.8768380685       -4.9098117679  S24       235             1.0000000000
      2334       215  PNM       S1             -3.3674505776        9.4360186666       -5.7816245344  S24       523             1.0000000000
      2335       215  PNM       C2             -2.1021053972        8.2252403874       -6.4583243313  S24       523             1.0000000000
      2336       215  PNM       C3             -1.6958255159        7.3943291161       -5.2118057362  S24       523             1.0000000000
      2337       215  PNM       N4             -2.9055093672        7.1598133584       -4.3933853275  S24       523             1.0000000000
      2338       215  PNM       C5             -3.9645778445        8.2300349472       -4.5710564040  S24       523             1.0000000000
      2339       215  PNM       C6             -3.8101185142        8.6154879259       -3.0539051697  S24       523             1.0000000000
      2340       215  PNM       C7             -2.7897909707        7.4599579356       -2.9539440538  S24       523             1.0000000000
      2341       215  PNM       O8             -1.7071974848        7.4353020823       -2.2865349925  S24       523             1.0000000000
      2342       215  PNM       C9             -2.7225788478        7.3464593059       -7.5338513466  S24       523             1.0000000000
      2343       215  PNM       C10            -0.9194038677        8.9843187938       -7.0315580511  S24       523             1.0000000000
      2344       215  PNM       C11            -1.0232125268        6.0989729202       -5.6131042834  S24       523             1.0000000000
      2345       215  PNM       O12            -1.5853124689        4.9946960651       -5.4564424113  S24       523             1.0000000000
      2346       215  PNM       O13             0.2060856441        6.2063878122       -6.1374961542  S24       523             1.0000000000
      2347       215  PNM       N14            -3.1378793312        9.8732779082       -2.8384094262  S24       523             1.0000000000
      2348       215  PNM       C15            -3.6866635462       11.0190887149       -3.2696253668  S24       523             1.0000000000
      2349       215  PNM       O16            -4.8189463869       11.0077661637       -3.8585432416  S24       523             1.0000000000
      2350       215  PNM       C17            -2.9473844107       12.3090799467       -3.0243404878  S24       523             1.0000000000
      2351       215  PNM       C18            -1.9895794287       12.6400068223       -4.1377181399  S24       523             1.0000000000
      2352       215  PNM       C19            -0.7014754721       13.1074526145       -3.8381023641  S24       523             1.0000000000
      2353       215  PNM       C20             0.1795861250       13.4516260504       -4.8656893060  S24       523             1.0000000000
      2354       215  PNM       C21            -0.2160249148       13.3270422208       -6.1989284966  S24       523             1.0000000000
      2355       215  PNM       C22            -1.5023443480       12.8738170324       -6.5028334786  S24       523             1.0000000000
      2356       215  PNM       C23            -2.3922616704       12.5406790736       -5.4791873245  S24       523             1.0000000000
      2357       215  PNM       H24            -0.9666307358        7.9912811471       -4.6144516982  S24       523             1.0000000000
      2358       215  PNM       H25            -1.1791480850        9.4233286439       -8.0009973033  S24       523             1.0000000000
      2359       215  PNM       H26            -0.0700997065        8.3057692613       -7.1737896978  S24       523             1.0000000000
      2360       215  PNM       H27            -0.6016684226        9.7974124651       -6.3718376575  S24       523             1.0000000000
      2361       215  PNM       H28            -3.0595354802        7.9524057363       -8.3819502618  S24       523             1.0000000000
      2362       215  PNM       H29            -3.5848831378        6.7912931187       -7.1477355087  S24       523             1.0000000000
      2363       215  PNM       H30            -1.9878648588        6.6196503066       -7.9042023308  S24       523             1.0000000000
      2364       215  PNM       H31            -4.9590822432        7.8019355534       -4.8236207540  S24       523             1.0000000000
      2365       215  PNM       H32            -4.7531988851        8.5565200642       -2.4631026983  S24       523             1.0000000000
      2366       215  PNM       H33            -2.4028987655       12.2583636108       -2.0666176948  S24       523             1.0000000000
      2367       215  PNM       H34            -3.6868871549       13.1247321886       -2.9386810467  S24       523             1.0000000000
      2368       215  PNM       H35            -0.3860059806       13.2002366966       -2.7918236485  S24       523             1.0000000000
      2369       215  PNM       H36             1.1859199144       13.8110368168       -4.6228749610  S24       523             1.0000000000
      2370       215  PNM       H37             0.4815524026       13.5882243760       -7.0026640974  S24       523             1.0000000000
      2371       215  PNM       H38            -1.8188347887       12.7793459416       -7.5483253081  S24       523             1.0000000000
      2372       215  PNM       H39            -3.4080979388       12.2052210758       -5.7200091252  S24       523             1.0000000000
      2373       215  PNM       H40            -2.2107078417        9.8542602906       -2.3670757495  S24       523             1.0000000000
      2374       216  TIP3      OH2            -4.6798401119        7.6262765112       -0.0005395646  S24       290             1.0000000000
      2375       216  TIP3      H1             -6.2427185960        7.4362602514        0.2052779393  S24       290             1.0000000000
      2376       216  TIP3      H2             -4.1087532192        8.2445044624        0.5502891848  S24       290             1.0000000000
      2377       217  SER       CB             -3.0429669356        4.9861060869       -2.0328764839  S25       70              1.0000000000
      2378       217  SER       HB1            -3.5949191607        4.1401759866       -2.4901812084  S25       70              1.0000000000
      2379       217  SER       HB2            -2.0683211131        5.1042992292       -2.5252670438  S25       70              1.0000000000
      2380       217  SER       OG             -3.8384748898        6.1904612744       -2.2239821931  S25       70              1.0000000000
      2381       217  SER       HG1            -4.1418861697        7.1721282762       -0.6913698950  S25       70              1.0000000000
      2382       217  SER       QQH1           -2.8976379067        4.7961135615       -0.9502486185  S25       70              1.0000000000
      2383       218  LYS       CD             -6.5787374356        3.3851902721       -1.7855605133  S25       73              1.0000000000
      2384       218  LYS       HD1            -7.3674366111        2.9382993021       -2.3985497493  S25       73              1.0000000000
      2385       218  LYS       HD2            -5.6227860494        3.2178028022       -2.2987898087  S25       73              1.0000000000
      2386       218  LYS       QQH2           -6.5627165597        2.8791950735       -0.8133224095  S25       73              1.0000000000
      2387       218  LYS       CE             -6.8294880895        4.8691835786       -1.6342446173  S25       73              1.0000000000
      2388       218  LYS       HE1            -6.3215466789        5.2822235367       -0.7447871391  S25       73              1.0000000000
      2389       218  LYS       HE2            -7.9093654690        5.0781761439       -1.5255896964  S25       73              1.0000000000
      2390       218  LYS       NZ             -6.3263190398        5.6034001666       -2.7915080698  S25       73              1.0000000000
      2391       218  LYS       HZ1            -6.5946963923        5.1908141487       -3.7052478985  S25       73              1.0000000000
      2392       218  LYS       HZ2            -5.2436028552        5.7126124591       -2.7479366397  S25       73              1.0000000000
      2393       218  LYS       HZ3            -6.6979852315        6.5827904933       -2.7853161896  S25       73              1.0000000000
      2394       219  SER       CB             -4.7567719106        4.4138576722       -6.0936227738  S25       130             1.0000000000
      2395       219  SER       HB1            -4.7919252202        5.3461743957       -6.6723070984  S25       130             1.0000000000
      2396       219  SER       HB2            -3.9924120347        3.7550440175       -6.5423624223  S25       130             1.0000000000
      2397       219  SER       OG             -4.3827953872        4.6958643005       -4.7134520322  S25       130             1.0000000000
      2398       219  SER       HG1            -3.7232305960        5.4578758055       -4.7328389794  S25       130             1.0000000000
      2399       219  SER       QQH3           -5.7362812945        3.9097463424       -6.1053415179  S25       130             1.0000000000
      2400       220  GLU       CB            -10.1187924251        9.4153885891        1.1215513754  S25       166             1.0000000000
      2401       220  GLU       HB1            -9.7569291880       10.0361020691        0.2909582432  S25       166             1.0000000000
      2402       220  GLU       HB2           -11.1799498401        9.2196446916        0.9546069624  S25       166             1.0000000000
      2403       220  GLU       QQH4           -9.9893213543        9.9271294878        2.0806150062  S25       166             1.0000000000
      2404       220  GLU       CG             -9.3532767880        8.1074232213        1.0884027523  S25       166             1.0000000000
      2405       220  GLU       HG1            -9.8014137146        7.4292431364        0.3454186550  S25       166             1.0000000000
      2406       220  GLU       HG2            -9.4159700617        7.5794092641        2.0555988957  S25       166             1.0000000000
      2407       220  GLU       CD             -7.9107399034        8.3166948104        0.7313680055  S25       166             1.0000000000
      2408       220  GLU       OE1            -7.3445606013        9.4042746811        0.7496507941  S25       166             1.0000000000
      2409       220  GLU       OE2            -7.2342380206        7.1953263884        0.3705764314  S25       166             1.0000000000
      2410       221  ASN       CB             -2.8541442291       11.7943247117        1.7373178130  S25       170             1.0000000000
      2411       221  ASN       HB1            -1.8878832982       11.7324113326        1.2231625250  S25       170             1.0000000000
      2412       221  ASN       HB2            -3.3572251139       12.7198575798        1.4388524837  S25       170             1.0000000000
      2413       221  ASN       QQH5           -2.7009611083       11.7884471155        2.8233574563  S25       170             1.0000000000
      2414       221  ASN       CG             -3.6942914947       10.6056031981        1.3367542737  S25       170             1.0000000000
      2415       221  ASN       OD1            -3.2837153174        9.4218367862        1.4679517031  S25       170             1.0000000000
      2416       221  ASN       ND2            -4.9084967648       10.8652010552        0.8179957468  S25       170             1.0000000000
      2417       221  ASN       HD21           -5.5425641933       10.0945524338        0.5509748487  S25       170             1.0000000000
      2418       221  ASN       HD22           -5.1756693978       11.8324697838        0.5747035018  S25       170             1.0000000000
      2419       222  LYS       CE             -3.3124887065        1.6570476029       -4.1697749187  S25       234             1.0000000000
      2420       222  LYS       HE1            -3.7048530283        1.8808959566       -3.1701450990  S25       234             1.0000000000
      2421       222  LYS       HE2            -4.1522428145        1.6105075302       -4.8732945410  S25       234             1.0000000000
      2422       222  LYS       NZ             -2.4188600546        2.7218659634       -4.6021856078  S25       234             1.0000000000
      2423       222  LYS       HZ1            -1.9833664166        2.5002383793       -5.5343157586  S25       234             1.0000000000
      2424       222  LYS       HZ2            -1.6204776713        2.8892116354       -3.9504180676  S25       234             1.0000000000
      2425       222  LYS       HZ3            -2.9409371647        3.6358211707       -4.6934904841  S25       234             1.0000000000
      2426       222  LYS       QQH6           -2.7686717274        0.7036576965       -4.1446692526  S25       234             1.0000000000
      2427       223  SER       CB              2.2200842304        3.3828344650       -5.8514916447  S25       235             1.0000000000
      2428       223  SER       HB1             2.8985543587        2.7277535067       -6.4181493987  S25       235             1.0000000000
      2429       223  SER       HB2             2.7750035862        4.3061924197       -5.6047211545  S25       235             1.0000000000
      2430       223  SER       OG              1.0824012601        3.6769121574       -6.6788876736  S25       235             1.0000000000
      2431       223  SER       HG1             0.6195664473        4.4850188100       -6.3196492377  S25       235             1.0000000000
      2432       223  SER       QQH7            1.9126788114        2.8773822696       -4.9099201579  S25       235             1.0000000000
      2433       224  PNM       S1             -3.3697461752        9.4302798722       -5.7830000892  S25       523             1.0000000000
      2434       224  PNM       C2             -2.1033223414        8.2210949814       -6.4572537012  S25       523             1.0000000000
      2435       224  PNM       C3             -1.7041756493        7.3876382802       -5.2093025072  S25       523             1.0000000000
      2436       224  PNM       N4             -2.9205687139        7.1415141546       -4.4022781232  S25       523             1.0000000000
      2437       224  PNM       C5             -3.9667103021        8.2224983018       -4.5727530384  S25       523             1.0000000000
      2438       224  PNM       C6             -3.8129126694        8.6076524103       -3.0588301477  S25       523             1.0000000000
      2439       224  PNM       C7             -2.8167369636        7.4292422757       -2.9394080584  S25       523             1.0000000000
      2440       224  PNM       O8             -1.7108305235        7.4343666238       -2.2865067687  S25       523             1.0000000000
      2441       224  PNM       C9             -2.7206920451        7.3450957727       -7.5371822214  S25       523             1.0000000000
      2442       224  PNM       C10            -0.9190909292        8.9809556314       -7.0266811758  S25       523             1.0000000000
      2443       224  PNM       C11            -1.0229309479        6.0975281501       -5.6116433337  S25       523             1.0000000000
      2444       224  PNM       O12            -1.5785799043        4.9887986930       -5.4565348303  S25       523             1.0000000000
      2445       224  PNM       O13             0.2061727363        6.2093472199       -6.1369434627  S25       523             1.0000000000
      2446       224  PNM       N14            -3.1333522422        9.8617787892       -2.8445627873  S25       523             1.0000000000
      2447       224  PNM       C15            -3.6821132331       11.0098346876       -3.2686677441  S25       523             1.0000000000
      2448       224  PNM       O16            -4.8189141041       11.0033529502       -3.8516666179  S25       523             1.0000000000
      2449       224  PNM       C17            -2.9435170753       12.3005419302       -3.0230285256  S25       523             1.0000000000
      2450       224  PNM       C18            -1.9880670475       12.6358565106       -4.1370517536  S25       523             1.0000000000
      2451       224  PNM       C19            -0.7007393594       13.1058550463       -3.8380877435  S25       523             1.0000000000
      2452       224  PNM       C20             0.1791059735       13.4522013654       -4.8659716779  S25       523             1.0000000000
      2453       224  PNM       C21            -0.2171492282       13.3278325810       -6.1990368426  S25       523             1.0000000000
      2454       224  PNM       C22            -1.5030505020       12.8729801914       -6.5023200571  S25       523             1.0000000000
      2455       224  PNM       C23            -2.3916412341       12.5374043016       -5.4783139677  S25       523             1.0000000000
      2456       224  PNM       H24            -0.9841572909        7.9851617842       -4.6017551174  S25       523             1.0000000000
      2457       224  PNM       H25            -1.1763581789        9.4194159290       -7.9970464061  S25       523             1.0000000000
      2458       224  PNM       H26            -0.0687059753        8.3032400711       -7.1659966208  S25       523             1.0000000000
      2459       224  PNM       H27            -0.6045099795        9.7946690847       -6.3664029998  S25       523             1.0000000000
      2460       224  PNM       H28            -3.0547866486        7.9535562706       -8.3847347006  S25       523             1.0000000000
      2461       224  PNM       H29            -3.5844828627        6.7892115154       -7.1555704418  S25       523             1.0000000000
      2462       224  PNM       H30            -1.9852241278        6.6189214381       -7.9072775795  S25       523             1.0000000000
      2463       224  PNM       H31            -4.9662465656        7.8042020854       -4.8247122722  S25       523             1.0000000000
      2464       224  PNM       H32            -4.7611357069        8.5634323887       -2.4745129045  S25       523             1.0000000000
      2465       224  PNM       H33            -2.3975598058       12.2497294690       -2.0661721841  S25       523             1.0000000000
      2466       224  PNM       H34            -3.6843536386       13.1147639525       -2.9349913039  S25       523             1.0000000000
      2467       224  PNM       H35            -0.3845233206       13.1979947939       -2.7919702839  S25       523             1.0000000000
      2468       224  PNM       H36             1.1851456669       13.8127437219       -4.6235486946  S25       523             1.0000000000
      2469       224  PNM       H37             0.4796409765       13.5902362940       -7.0030599929  S25       523             1.0000000000
      2470       224  PNM       H38            -1.8200316356       12.7786526854       -7.5476776811  S25       523             1.0000000000
      2471       224  PNM       H39            -3.4067423215       12.1994424942       -5.7186895242  S25       523             1.0000000000
      2472       224  PNM       H40            -2.2030119997        9.8345137864       -2.3790813677  S25       523             1.0000000000
      2473       225  TIP3      OH2            -4.6783415263        7.6277682035        0.0082192743  S25       290             1.0000000000
      2474       225  TIP3      H1             -6.2456326936        7.4360064206        0.2109596271  S25       290             1.0000000000
      2475       225  TIP3      H2             -4.1147086535        8.2511668135        0.5626393299  S25       290             1.0000000000
      2476       226  SER       CB             -3.0313046454        4.9959461619       -2.0372984961  S26       70              1.0000000000
      2477       226  SER       HB1            -3.5933729959        4.1567253704       -2.4935264398  S26       70              1.0000000000
      2478       226  SER       HB2            -2.0564413325        5.1060540682       -2.5281833699  S26       70              1.0000000000
      2479       226  SER       OG             -3.8158532642        6.2115244008       -2.2337795430  S26       70              1.0000000000
      2480       226  SER       HG1            -4.1273816795        7.1880859892       -0.6793586194  S26       70              1.0000000000
      2481       226  SER       QQH1           -2.8918914788        4.8120799825       -0.9540309414  S26       70              1.0000000000
      2482       227  LYS       CD             -6.5735905211        3.3864906508       -1.7892146521  S26       73              1.0000000000
      2483       227  LYS       HD1            -7.3689236545        2.9457794467       -2.3983400556  S26       73              1.0000000000
      2484       227  LYS       HD2            -5.6211512110        3.2098828692       -2.3058658354  S26       73              1.0000000000
      2485       227  LYS       QQH2           -6.5584209177        2.8829694465       -0.8158850784  S26       73              1.0000000000
      2486       227  LYS       CE             -6.8093163279        4.8729996084       -1.6390356384  S26       73              1.0000000000
      2487       227  LYS       HE1            -6.2787549304        5.2862432936       -0.7628798667  S26       73              1.0000000000
      2488       227  LYS       HE2            -7.8842198759        5.0937490550       -1.5092736926  S26       73              1.0000000000
      2489       227  LYS       NZ             -6.3254121182        5.5994895864       -2.8101864120  S26       73              1.0000000000
      2490       227  LYS       HZ1            -6.6490264688        5.2064478948       -3.7150427789  S26       73              1.0000000000
      2491       227  LYS       HZ2            -5.2511015805        5.6663458582       -2.8184261319  S26       73              1.0000000000
      2492       227  LYS       HZ3            -6.6653303417        6.5907078437       -2.7816134355  S26       73              1.0000000000
      2493       228  SER       CB             -4.7557958437        4.4207168318       -6.0876067166  S26       130             1.0000000000
      2494       228  SER       HB1            -4.7913278780        5.3510350616       -6.6690998404  S26       130             1.0000000000
      2495       228  SER       HB2            -3.9908576780        3.7605653444       -6.5326273082  S26       130             1.0000000000
      2496       228  SER       OG             -4.3804531532        4.7093844082       -4.7067572179  S26       130             1.0000000000
      2497       228  SER       HG1            -3.7180596048        5.4757911726       -4.7357718211  S26       130             1.0000000000
      2498       228  SER       QQH3           -5.7353679125        3.9160400115       -6.0959607821  S26       130             1.0000000000
      2499       229  GLU       CB            -10.1204442259        9.4169043923        1.1217963799  S26       166             1.0000000000
      2500       229  GLU       HB1            -9.7579300762       10.0373521246        0.2913131593  S26       166             1.0000000000
      2501       229  GLU       HB2           -11.1816332512        9.2217079491        0.9546409627  S26       166             1.0000000000
      2502       229  GLU       QQH4           -9.9909377816        9.9284782835        2.0809149704  S26       166             1.0000000000
      2503       229  GLU       CG             -9.3558832219        8.1084557238        1.0889451091  S26       166             1.0000000000
      2504       229  GLU       HG1            -9.8035043685        7.4307985187        0.3451519958  S26       166             1.0000000000
      2505       229  GLU       HG2            -9.4197966361        7.5799854231        2.0558085113  S26       166             1.0000000000
      2506       229  GLU       CD             -7.9131744222        8.3171296166        0.7333235469  S26       166             1.0000000000
      2507       229  GLU       OE1            -7.3457951676        9.4034792143        0.7505744119  S26       166             1.0000000000
      2508       229  GLU       OE2            -7.2363926935        7.1939770388        0.3735285471  S26       166             1.0000000000
      2509       230  ASN       CB             -2.8543004556       11.7954784584        1.7374903520  S26       170             1.0000000000
      2510       230  ASN       HB1            -1.8881957923       11.7337067089        1.2230159341  S26       170             1.0000000000
      2511       230  ASN       HB2            -3.3576275760       12.7209564542        1.4393005181  S26       170             1.0000000000
      2512       230  ASN       QQH5           -2.7006740546       11.7895230646        2.8234574517  S26       170             1.0000000000
      2513       230  ASN       CG             -3.6942481537       10.6069476674        1.3370275291  S26       170             1.0000000000
      2514       230  ASN       OD1            -3.2851114633        9.4228856116        1.4713779775  S26       170             1.0000000000
      2515       230  ASN       ND2            -4.9074068680       10.8661129356        0.8155968113  S26       170             1.0000000000
      2516       230  ASN       HD21           -5.5404549439       10.0952616626        0.5474996333  S26       170             1.0000000000
      2517       230  ASN       HD22           -5.1735270203       11.8330125119        0.5693180137  S26       170             1.0000000000
      2518       231  LYS       CE             -3.3145366030        1.6593522690       -4.1700809178  S26       234             1.0000000000
      2519       231  LYS       HE1            -3.7063374013        1.8810123600       -3.1697188555  S26       234             1.0000000000
      2520       231  LYS       HE2            -4.1551252917        1.6109311417       -4.8724873013  S26       234             1.0000000000
      2521       231  LYS       NZ             -2.4248964688        2.7276156934       -4.6027544611  S26       234             1.0000000000
      2522       231  LYS       HZ1            -1.9912316391        2.5092372129       -5.5365142685  S26       234             1.0000000000
      2523       231  LYS       HZ2            -1.6241272390        2.8943977379       -3.9537757500  S26       234             1.0000000000
      2524       231  LYS       HZ3            -2.9475875910        3.6419665433       -4.6902245365  S26       234             1.0000000000
      2525       231  LYS       QQH6           -2.7675123442        0.7077440815       -4.1467232900  S26       234             1.0000000000
      2526       232  SER       CB              2.2193572635        3.3835214986       -5.8514882531  S26       235             1.0000000000
      2527       232  SER       HB1             2.8976085798        2.7283363778       -6.4183699550  S26       235             1.0000000000
      2528       232  SER       HB2             2.7746959085        4.3065192743       -5.6044848738  S26       235             1.0000000000
      2529       232  SER       OG              1.0817748168        3.6783915707       -6.6787388786  S26       235             1.0000000000
      2530       232  SER       HG1             0.6190246674        4.4865332053       -6.3188734589  S26       235             1.0000000000
      2531       232  SER       QQH7            1.9118596598        2.8778942749       -4.9099883069  S26       235             1.0000000000
      2532       233  PNM       S1             -3.3718154547        9.4246070035       -5.7838532278  S26       523             1.0000000000
      2533       233  PNM       C2             -2.1045485495        8.2174894126       -6.4572517866  S26       523             1.0000000000
      2534       233  PNM       C3             -1.7136472317        7.3800435970       -5.2088757101  S26       523             1.0000000000
      2535       233  PNM       N4             -2.9375636487        7.1209408878       -4.4157939791  S26       523             1.0000000000
      2536       233  PNM       C5             -3.9686729595        8.2143074710       -4.5743160179  S26       523             1.0000000000
      2537       233  PNM       C6             -3.8147573872        8.5995880085       -3.0642290168  S26       523             1.0000000000
      2538       233  PNM       C7             -2.8440498663        7.4005921659       -2.9209476167  S26       523             1.0000000000
      2539       233  PNM       O8             -1.7150554478        7.4331468771       -2.2847232965  S26       523             1.0000000000
      2540       233  PNM       C9             -2.7192226791        7.3443684540       -7.5412084322  S26       523             1.0000000000
      2541       233  PNM       C10            -0.9186375566        8.9781287088       -7.0224553529  S26       523             1.0000000000
      2542       233  PNM       C11            -1.0222699099        6.0957700761       -5.6112196289  S26       523             1.0000000000
      2543       233  PNM       O12            -1.5703927405        4.9826732011       -5.4566890421  S26       523             1.0000000000
      2544       233  PNM       O13             0.2070627706        6.2127809199       -6.1366606348  S26       523             1.0000000000
      2545       233  PNM       N14            -3.1288836529        9.8508129565       -2.8505787673  S26       523             1.0000000000
      2546       233  PNM       C15            -3.6778575534       11.0010599485       -3.2679820522  S26       523             1.0000000000
      2547       233  PNM       O16            -4.8186454143       10.9989008691       -3.8454978099  S26       523             1.0000000000
      2548       233  PNM       C17            -2.9401407713       12.2926308682       -3.0219059586  S26       523             1.0000000000
      2549       233  PNM       C18            -1.9867806596       12.6320628891       -4.1364711909  S26       523             1.0000000000
      2550       233  PNM       C19            -0.7001774436       13.1044124746       -3.8380472593  S26       523             1.0000000000
      2551       233  PNM       C20             0.1786279488       13.4527019679       -4.8661587497  S26       523             1.0000000000
      2552       233  PNM       C21            -0.2181333212       13.3285013139       -6.1990872577  S26       523             1.0000000000
      2553       233  PNM       C22            -1.5036733238       12.8722674577       -6.5018664117  S26       523             1.0000000000
      2554       233  PNM       C23            -2.3911211996       12.5345096575       -5.4775728849  S26       523             1.0000000000
      2555       233  PNM       H24            -1.0043326754        7.9777452819       -4.5888701698  S26       523             1.0000000000
      2556       233  PNM       H25            -1.1733487011        9.4163876410       -7.9935942711  S26       523             1.0000000000
      2557       233  PNM       H26            -0.0673897302        8.3010856155       -7.1591693973  S26       523             1.0000000000
      2558       233  PNM       H27            -0.6070768404        9.7922787080       -6.3614787418  S26       523             1.0000000000
      2559       233  PNM       H28            -3.0508736201        7.9550834669       -8.3881057983  S26       523             1.0000000000
      2560       233  PNM       H29            -3.5841653396        6.7876984303       -7.1633298192  S26       523             1.0000000000
      2561       233  PNM       H30            -1.9828906938        6.6190267914       -7.9111976473  S26       523             1.0000000000
      2562       233  PNM       H31            -4.9742068869        7.8081571730       -4.8247271279  S26       523             1.0000000000
      2563       233  PNM       H32            -4.7676719786        8.5691109704       -2.4858743658  S26       523             1.0000000000
      2564       233  PNM       H33            -2.3928481224       12.2419711529       -2.0658307132  S26       523             1.0000000000
      2565       233  PNM       H34            -3.6822896815       13.1055202119       -2.9318055883  S26       523             1.0000000000
      2566       233  PNM       H35            -0.3833757797       13.1961215058       -2.7920748688  S26       523             1.0000000000
      2567       233  PNM       H36             1.1843651007       13.8143134267       -4.6240505300  S26       523             1.0000000000
      2568       233  PNM       H37             0.4779835146       13.5919885778       -7.0033407944  S26       523             1.0000000000
      2569       233  PNM       H38            -1.8210526480       12.7781127700       -7.5471422825  S26       523             1.0000000000
      2570       233  PNM       H39            -3.4056035384       12.1944498143       -5.7176528110  S26       523             1.0000000000
      2571       233  PNM       H40            -2.1959153019        9.8162147918       -2.3901015900  S26       523             1.0000000000
      2572       234  TIP3      OH2            -4.6768025276        7.6296112262        0.0165445238  S26       290             1.0000000000
      2573       234  TIP3      H1             -6.2487656231        7.4358023502        0.2155475125  S26       290             1.0000000000
      2574       234  TIP3      H2             -4.1206263048        8.2579246271        0.5748361163  S26       290             1.0000000000
      2575       235  SER       CB             -3.0226442324        5.0046744964       -2.0406626814  S27       70              1.0000000000
      2576       235  SER       HB1            -3.5943065205        4.1723654342       -2.4957432070  S27       70              1.0000000000
      2577       235  SER       HB2            -2.0482614462        5.1083650091       -2.5316101379  S27       70              1.0000000000
      2578       235  SER       OG             -3.7982746594        6.2301464660       -2.2395898352  S27       70              1.0000000000
      2579       235  SER       HG1            -4.1157875715        7.1989097599       -0.6672021932  S27       70              1.0000000000
      2580       235  SER       QQH1           -2.8872581771        4.8251762636       -0.9570880423  S27       70              1.0000000000
      2581       236  LYS       CD             -6.5694706238        3.3872398163       -1.7922656649  S27       73              1.0000000000
      2582       236  LYS       HD1            -7.3703300048        2.9516491008       -2.3980068415  S27       73              1.0000000000
      2583       236  LYS       HD2            -5.6202133425        3.2019389761       -2.3117179818  S27       73              1.0000000000
      2584       236  LYS       QQH2           -6.5550999739        2.8861866704       -0.8178392813  S27       73              1.0000000000
      2585       236  LYS       CE             -6.7912440814        4.8760929618       -1.6443921298  S27       73              1.0000000000
      2586       236  LYS       HE1            -6.2428742432        5.2901292661       -0.7796447783  S27       73              1.0000000000
      2587       236  LYS       HE2            -7.8619039074        5.1067362247       -1.4986680074  S27       73              1.0000000000
      2588       236  LYS       NZ             -6.3237505188        5.5939436359       -2.8282573685  S27       73              1.0000000000
      2589       236  LYS       HZ1            -6.6966601813        5.2200539795       -3.7227390407  S27       73              1.0000000000
      2590       236  LYS       HZ2            -5.2575050765        5.6189198946       -2.8857526671  S27       73              1.0000000000
      2591       236  LYS       HZ3            -6.6317418397        6.5955739616       -2.7818887243  S27       73              1.0000000000
      2592       237  SER       CB             -4.7535819461        4.4286950674       -6.0804069333  S27       130             1.0000000000
      2593       237  SER       HB1            -4.7898274760        5.3559927407       -6.6665406200  S27       130             1.0000000000
      2594       237  SER       HB2            -3.9886748119        3.7662389262       -6.5213210215  S27       130             1.0000000000
      2595       237  SER       OG             -4.3744084062        4.7264573461       -4.6986710622  S27       130             1.0000000000
      2596       237  SER       HG1            -3.7208499950        5.5119723359       -4.7339749739  S27       130             1.0000000000
      2597       237  SER       QQH3           -5.7333112087        3.9241883730       -6.0828872337  S27       130             1.0000000000
      2598       238  GLU       CB            -10.1217668323        9.4181829767        1.1220064845  S27       166             1.0000000000
      2599       238  GLU       HB1            -9.7587817972       10.0384161151        0.2915624358  S27       166             1.0000000000
      2600       238  GLU       HB2           -11.1829724505        9.2234407884        0.9547095489  S27       166             1.0000000000
      2601       238  GLU       QQH4           -9.9922305513        9.9296617885        2.0811710124  S27       166             1.0000000000
      2602       238  GLU       CG             -9.3580422918        8.1093273192        1.0894173327  S27       166             1.0000000000
      2603       238  GLU       HG1            -9.8053149686        7.4320395475        0.3450743562  S27       166             1.0000000000
      2604       238  GLU       HG2            -9.4229231951        7.5805229477        2.0560438358  S27       166             1.0000000000
      2605       238  GLU       CD             -7.9152639872        8.3174486259        0.7348591370  S27       166             1.0000000000
      2606       238  GLU       OE1            -7.3466350630        9.4027229426        0.7513534197  S27       166             1.0000000000
      2607       238  GLU       OE2            -7.2384807977        7.1928935266        0.3757903380  S27       166             1.0000000000
      2608       239  ASN       CB             -2.8543912944       11.7963609510        1.7376404585  S27       170             1.0000000000
      2609       239  ASN       HB1            -1.8883690147       11.7345526940        1.2229811437  S27       170             1.0000000000
      2610       239  ASN       HB2            -3.3578149171       12.7218394667        1.4396236404  S27       170             1.0000000000
      2611       239  ASN       QQH5           -2.7005093079       11.7902953157        2.8235718085  S27       170             1.0000000000
      2612       239  ASN       CG             -3.6942836850       10.6081104307        1.3372833938  S27       170             1.0000000000
      2613       239  ASN       OD1            -3.2861449694        9.4236786223        1.4738241879  S27       170             1.0000000000
      2614       239  ASN       ND2            -4.9065846291       10.8668689754        0.8138862152  S27       170             1.0000000000
      2615       239  ASN       HD21           -5.5393330453       10.0959960397        0.5457491954  S27       170             1.0000000000
      2616       239  ASN       HD22           -5.1721934836       11.8335645463        0.5658975500  S27       170             1.0000000000
      2617       240  LYS       CE             -3.3171412526        1.6615433371       -4.1702297493  S27       234             1.0000000000
      2618       240  LYS       HE1            -3.7086221144        1.8804437252       -3.1690329602  S27       234             1.0000000000
      2619       240  LYS       HE2            -4.1587547651        1.6104581145       -4.8713110285  S27       234             1.0000000000
      2620       240  LYS       NZ             -2.4330514369        2.7345251770       -4.6033082222  S27       234             1.0000000000
      2621       240  LYS       HZ1            -2.0015562748        2.5198590759       -5.5387642200  S27       234             1.0000000000
      2622       240  LYS       HZ2            -1.6300874769        2.9015681095       -3.9572436602  S27       234             1.0000000000
      2623       240  LYS       HZ3            -2.9586274696        3.6488670759       -4.6861861639  S27       234             1.0000000000
      2624       240  LYS       QQH6           -2.7661209904        0.7122746886       -4.1488547199  S27       234             1.0000000000
      2625       241  SER       CB              2.2188447777        3.3840674317       -5.8514870338  S27       235             1.0000000000
      2626       241  SER       HB1             2.8969509681        2.7287026984       -6.4184523091  S27       235             1.0000000000
      2627       241  SER       HB2             2.7746865882        4.3067006153       -5.6041403960  S27       235             1.0000000000
      2628       241  SER       OG              1.0815544451        3.6797633075       -6.6787107243  S27       235             1.0000000000
      2629       241  SER       HG1             0.6184417094        4.4875542766       -6.3179666433  S27       235             1.0000000000
      2630       241  SER       QQH7            1.9111694349        2.8782774900       -4.9100796007  S27       235             1.0000000000
      2631       242  PNM       S1             -3.3735548018        9.4194542936       -5.7843592461  S27       523             1.0000000000
      2632       242  PNM       C2             -2.1055287179        8.2147033493       -6.4586526878  S27       523             1.0000000000
      2633       242  PNM       C3             -1.7242202114        7.3713844677       -5.2115212248  S27       523             1.0000000000
      2634       242  PNM       N4             -2.9572810419        7.0960917876       -4.4387176980  S27       523             1.0000000000
      2635       242  PNM       C5             -3.9699222327        8.2050493310       -4.5753625396  S27       523             1.0000000000
      2636       242  PNM       C6             -3.8151241124        8.5917341307       -3.0699222251  S27       523             1.0000000000
      2637       242  PNM       C7             -2.8702591039        7.3771382325       -2.8934946634  S27       523             1.0000000000
      2638       242  PNM       O8             -1.7195640075        7.4322156056       -2.2818673029  S27       523             1.0000000000
      2639       242  PNM       C9             -2.7182246947        7.3442226717       -7.5457493794  S27       523             1.0000000000
      2640       242  PNM       C10            -0.9179234389        8.9760954811       -7.0192305888  S27       523             1.0000000000
      2641       242  PNM       C11            -1.0212737168        6.0935081573       -5.6120860381  S27       523             1.0000000000
      2642       242  PNM       O12            -1.5610441009        4.9768689407       -5.4569084016  S27       523             1.0000000000
      2643       242  PNM       O13             0.2090829944        6.2165635515       -6.1366815051  S27       523             1.0000000000
      2644       242  PNM       N14            -3.1247215804        9.8413530533       -2.8559922130  S27       523             1.0000000000
      2645       242  PNM       C15            -3.6743526084       10.9936150758       -3.2676150578  S27       523             1.0000000000
      2646       242  PNM       O16            -4.8181472306       10.9946907877       -3.8404067324  S27       523             1.0000000000
      2647       242  PNM       C17            -2.9374813833       12.2859938883       -3.0210019263  S27       523             1.0000000000
      2648       242  PNM       C18            -1.9857463566       12.6288501442       -4.1360001429  S27       523             1.0000000000
      2649       242  PNM       C19            -0.6997642220       13.1031832089       -3.8379713922  S27       523             1.0000000000
      2650       242  PNM       C20             0.1782179047       13.4530910458       -4.8662517618  S27       523             1.0000000000
      2651       242  PNM       C21            -0.2189149783       13.3290063165       -6.1990866290  S27       523             1.0000000000
      2652       242  PNM       C22            -1.5041666907       12.8716891302       -6.5014849404  S27       523             1.0000000000
      2653       242  PNM       C23            -2.3906985642       12.5321257060       -5.4769831596  S27       523             1.0000000000
      2654       242  PNM       H24            -1.0289455066        7.9687031597       -4.5754517482  S27       523             1.0000000000
      2655       242  PNM       H25            -1.1699988496        9.4145536662       -7.9910295619  S27       523             1.0000000000
      2656       242  PNM       H26            -0.0659932085        8.2994948296       -7.1538665614  S27       523             1.0000000000
      2657       242  PNM       H27            -0.6088861916        9.7905485961       -6.3574832858  S27       523             1.0000000000
      2658       242  PNM       H28            -3.0482674486        7.9563692006       -8.3922619373  S27       523             1.0000000000
      2659       242  PNM       H29            -3.5836896612        6.7868503466       -7.1701415822  S27       523             1.0000000000
      2660       242  PNM       H30            -1.9811121193        6.6195497899       -7.9154798940  S27       523             1.0000000000
      2661       242  PNM       H31            -4.9828191130        7.8139143550       -4.8222223963  S27       523             1.0000000000
      2662       242  PNM       H32            -4.7725424751        8.5738511353       -2.4975755108  S27       523             1.0000000000
      2663       242  PNM       H33            -2.3892908918       12.2356276175       -2.0654502986  S27       523             1.0000000000
      2664       242  PNM       H34            -3.6808395158       13.0977127557       -2.9294507381  S27       523             1.0000000000
      2665       242  PNM       H35            -0.3825943715       13.1947030791       -2.7920824883  S27       523             1.0000000000
      2666       242  PNM       H36             1.1837109324       13.8156083422       -4.6243416171  S27       523             1.0000000000
      2667       242  PNM       H37             0.4766861272       13.5933224560       -7.0035349238  S27       523             1.0000000000
      2668       242  PNM       H38            -1.8219221827       12.7777734975       -7.5466719216  S27       523             1.0000000000
      2669       242  PNM       H39            -3.4047333601       12.1906587391       -5.7168926220  S27       523             1.0000000000
      2670       242  PNM       H40            -2.1900349917        9.8018564314       -2.3988331930  S27       523             1.0000000000
      2671       243  TIP3      OH2            -4.6753878785        7.6317011938        0.0237489632  S27       290             1.0000000000
      2672       243  TIP3      H1             -6.2520740119        7.4357569068        0.2192645820  S27       290             1.0000000000
      2673       243  TIP3      H2             -4.1252504581        8.2637268774        0.5853648533  S27       290             1.0000000000
      2674       244  SER       CB             -3.0179128416        5.0104639987       -2.0426293130  S28       70              1.0000000000
      2675       244  SER       HB1            -3.5978493291        4.1847932179       -2.4968185889  S28       70              1.0000000000
      2676       244  SER       HB2            -2.0445617345        5.1086066634       -2.5353191919  S28       70              1.0000000000
      2677       244  SER       OG             -3.7871713623        6.2433886234       -2.2405606249  S28       70              1.0000000000
      2678       244  SER       HG1            -4.1081089462        7.2009345590       -0.6548634935  S28       70              1.0000000000
      2679       244  SER       QQH1           -2.8836775390        4.8331156791       -0.9590473225  S28       70              1.0000000000
      2680       245  LYS       CD             -6.5669523380        3.3874084356       -1.7943570060  S28       73              1.0000000000
      2681       245  LYS       HD1            -7.3720464927        2.9556689447       -2.3974672617  S28       73              1.0000000000
      2682       245  LYS       HD2            -5.6203623909        3.1953886881       -2.3160683450  S28       73              1.0000000000
      2683       245  LYS       QQH2           -6.5533666812        2.8887472397       -0.8187549192  S28       73              1.0000000000
      2684       245  LYS       CE             -6.7777186516        4.8781390466       -1.6492025339  S28       73              1.0000000000
      2685       245  LYS       HE1            -6.2165365001        5.2927652863       -0.7930670149  S28       73              1.0000000000
      2686       245  LYS       HE2            -7.8449126197        5.1175810962       -1.4923438186  S28       73              1.0000000000
      2687       245  LYS       NZ             -6.3217489466        5.5869292433       -2.8435316294  S28       73              1.0000000000
      2688       245  LYS       HZ1            -6.7407080912        5.2302971610       -3.7251962175  S28       73              1.0000000000
      2689       245  LYS       HZ2            -5.2642446502        5.5655284622       -2.9526919447  S28       73              1.0000000000
      2690       245  LYS       HZ3            -6.5962854048        6.5974872055       -2.7856771765  S28       73              1.0000000000
      2691       246  SER       CB             -4.7512346475        4.4358281560       -6.0732541466  S28       130             1.0000000000
      2692       246  SER       HB1            -4.7880377444        5.3589929437       -6.6652633965  S28       130             1.0000000000
      2693       246  SER       HB2            -3.9870465700        3.7708806021       -6.5113829205  S28       130             1.0000000000
      2694       246  SER       OG             -4.3640254087        4.7454464239       -4.6897301203  S28       130             1.0000000000
      2695       246  SER       HG1            -3.7171210325        5.5842324470       -4.7212953284  S28       130             1.0000000000
      2696       246  SER       QQH3           -5.7331266538        3.9325415484       -6.0692543769  S28       130             1.0000000000
      2697       247  GLU       CB            -10.1226097586        9.4190641405        1.1221213282  S28       166             1.0000000000
      2698       247  GLU       HB1            -9.7594154534       10.0391499694        0.2916534930  S28       166             1.0000000000
      2699       247  GLU       HB2           -11.1838248861        9.2246299850        0.9547435883  S28       166             1.0000000000
      2700       247  GLU       QQH4           -9.9930696535        9.9306031113        2.0812649020  S28       166             1.0000000000
      2701       247  GLU       CG             -9.3594526162        8.1099496137        1.0897085748  S28       166             1.0000000000
      2702       247  GLU       HG1            -9.8066938378        7.4329176804        0.3450996908  S28       166             1.0000000000
      2703       247  GLU       HG2            -9.4250708531        7.5809970117        2.0562313473  S28       166             1.0000000000
      2704       247  GLU       CD             -7.9167013706        8.3175910890        0.7357667072  S28       166             1.0000000000
      2705       247  GLU       OE1            -7.3469678692        9.4022083397        0.7518040798  S28       166             1.0000000000
      2706       247  GLU       OE2            -7.2401353067        7.1922859067        0.3772318564  S28       166             1.0000000000
      2707       248  ASN       CB             -2.8544495585       11.7968805617        1.7377375996  S28       170             1.0000000000
      2708       248  ASN       HB1            -1.8884223264       11.7349850359        1.2230620488  S28       170             1.0000000000
      2709       248  ASN       HB2            -3.3578139329       12.7224079493        1.4397783562  S28       170             1.0000000000
      2710       248  ASN       QQH5           -2.7005839081       11.7907405317        2.8236628048  S28       170             1.0000000000
      2711       248  ASN       CG             -3.6944120455       10.6089553857        1.3374871924  S28       170             1.0000000000
      2712       248  ASN       OD1            -3.2866116257        9.4240819815        1.4749692200  S28       170             1.0000000000
      2713       248  ASN       ND2            -4.9060730579       10.8672841614        0.8129045247  S28       170             1.0000000000
      2714       248  ASN       HD21           -5.5395492407       10.0965305550        0.5462331284  S28       170             1.0000000000
      2715       248  ASN       HD22           -5.1720235790       11.8339792073        0.5650638037  S28       170             1.0000000000
      2716       249  LYS       CE             -3.3195358471        1.6630733917       -4.1702710992  S28       234             1.0000000000
      2717       249  LYS       HE1            -3.7107728802        1.8793106757       -3.1683871062  S28       234             1.0000000000
      2718       249  LYS       HE2            -4.1621115794        1.6095587673       -4.8698941932  S28       234             1.0000000000
      2719       249  LYS       NZ             -2.4422032631        2.7415910689       -4.6037881471  S28       234             1.0000000000
      2720       249  LYS       HZ1            -2.0137088879        2.5317025795       -5.5413861504  S28       234             1.0000000000
      2721       249  LYS       HZ2            -1.6378502495        2.9106167149       -3.9603119329  S28       234             1.0000000000
      2722       249  LYS       HZ3            -2.9765233060        3.6548891509       -4.6809676882  S28       234             1.0000000000
      2723       249  LYS       QQH6           -2.7646051968        0.7157252694       -4.1507375606  S28       234             1.0000000000
      2724       250  SER       CB              2.2185787760        3.3843708684       -5.8515258819  S28       235             1.0000000000
      2725       250  SER       HB1             2.8966358039        2.7288820165       -6.4184870467  S28       235             1.0000000000
      2726       250  SER       HB2             2.7749347425        4.3066895798       -5.6037998636  S28       235             1.0000000000
      2727       250  SER       OG              1.0817825230        3.6807534993       -6.6788475665  S28       235             1.0000000000
      2728       250  SER       HG1             0.6174304029        4.4872749803       -6.3167524121  S28       235             1.0000000000
      2729       250  SER       QQH7            1.9106782340        2.8784505100       -4.9101854405  S28       235             1.0000000000
      2730       251  PNM       S1             -3.3747241852        9.4153109544       -5.7841147038  S28       523             1.0000000000
      2731       251  PNM       C2             -2.1059246106        8.2132663569       -6.4612037676  S28       523             1.0000000000
      2732       251  PNM       C3             -1.7338348376        7.3630844188       -5.2167269547  S28       523             1.0000000000
      2733       251  PNM       N4             -2.9773555403        7.0675700154       -4.4732436208  S28       523             1.0000000000
      2734       251  PNM       C5             -3.9699754749        8.1958497769       -4.5753803972  S28       523             1.0000000000
      2735       251  PNM       C6             -3.8140973502        8.5858983146       -3.0743456321  S28       523             1.0000000000
      2736       251  PNM       C7             -2.8906995761        7.3646681758       -2.8538459600  S28       523             1.0000000000
      2737       251  PNM       O8             -1.7235269628        7.4321406354       -2.2798763170  S28       523             1.0000000000
      2738       251  PNM       C9             -2.7177716178        7.3444644687       -7.5497124687  S28       523             1.0000000000
      2739       251  PNM       C10            -0.9170742973        8.9751969168       -7.0174941211  S28       523             1.0000000000
      2740       251  PNM       C11            -1.0200233980        6.0905706648       -5.6140380699  S28       523             1.0000000000
      2741       251  PNM       O12            -1.5525253458        4.9731470489       -5.4570637418  S28       523             1.0000000000
      2742       251  PNM       O13             0.2119031044        6.2200972733       -6.1369621685  S28       523             1.0000000000
      2743       251  PNM       N14            -3.1216046262        9.8352502512       -2.8597623675  S28       523             1.0000000000
      2744       251  PNM       C15            -3.6724001981       10.9891583451       -3.2676415898  S28       523             1.0000000000
      2745       251  PNM       O16            -4.8174153020       10.9914564287       -3.8372148679  S28       523             1.0000000000
      2746       251  PNM       C17            -2.9359155801       12.2818220416       -3.0204142105  S28       523             1.0000000000
      2747       251  PNM       C18            -1.9850847930       12.6267454868       -4.1357509367  S28       523             1.0000000000
      2748       251  PNM       C19            -0.6995113066       13.1023471636       -3.8379024951  S28       523             1.0000000000
      2749       251  PNM       C20             0.1779492667       13.4533082627       -4.8662890215  S28       523             1.0000000000
      2750       251  PNM       C21            -0.2193926757       13.3292847713       -6.1990712088  S28       523             1.0000000000
      2751       251  PNM       C22            -1.5044546972       12.8713146125       -6.5012717832  S28       523             1.0000000000
      2752       251  PNM       C23            -2.3904326087       12.5305866078       -5.4766573211  S28       523             1.0000000000
      2753       251  PNM       H24            -1.0547553608        7.9598534072       -4.5613034577  S28       523             1.0000000000
      2754       251  PNM       H25            -1.1667851883        9.4142163802       -7.9898004810  S28       523             1.0000000000
      2755       251  PNM       H26            -0.0649399202        8.2985255769       -7.1503219294  S28       523             1.0000000000
      2756       251  PNM       H27            -0.6097510545        9.7894835562       -6.3547430802  S28       523             1.0000000000
      2757       251  PNM       H28            -3.0471136142        7.9571733433       -8.3961024277  S28       523             1.0000000000
      2758       251  PNM       H29            -3.5828853026        6.7862754895       -7.1747606872  S28       523             1.0000000000
      2759       251  PNM       H30            -1.9797191076        6.6205071132       -7.9189347199  S28       523             1.0000000000
      2760       251  PNM       H31            -4.9898870717        7.8201348412       -4.8171375068  S28       523             1.0000000000
      2761       251  PNM       H32            -4.7759365822        8.5775790722       -2.5081122821  S28       523             1.0000000000
      2762       251  PNM       H33            -2.3872077282       12.2312859656       -2.0651991231  S28       523             1.0000000000
      2763       251  PNM       H34            -3.6799720396       13.0928766967       -2.9277695513  S28       523             1.0000000000
      2764       251  PNM       H35            -0.3822176267       13.1939120949       -2.7920477814  S28       523             1.0000000000
      2765       251  PNM       H36             1.1831847447       13.8165902848       -4.6244380715  S28       523             1.0000000000
      2766       251  PNM       H37             0.4758408019       13.5942602131       -7.0036218738  S28       523             1.0000000000
      2767       251  PNM       H38            -1.8225426015       12.7777207989       -7.5463785400  S28       523             1.0000000000
      2768       251  PNM       H39            -3.4042870054       12.1885776322       -5.7165460879  S28       523             1.0000000000
      2769       251  PNM       H40            -2.1860670833        9.7944667097       -2.4045232243  S28       523             1.0000000000
      2770       252  TIP3      OH2            -4.6743598894        7.6337303249        0.0285795379  S28       290             1.0000000000
      2771       252  TIP3      H1             -6.2549255207        7.4356824377        0.2209559349  S28       290             1.0000000000
      2772       252  TIP3      H2             -4.1285108759        8.2673906973        0.5935940275  S28       290             1.0000000000
      2773       253  SER       CB             -3.0161289964        5.0128100316       -2.0436036572  S29       70              1.0000000000
      2774       253  SER       HB1            -3.6015355964        4.1945175469       -2.4983763759  S29       70              1.0000000000
      2775       253  SER       HB2            -2.0434821149        5.1065545827       -2.5377271882  S29       70              1.0000000000
      2776       253  SER       OG             -3.7806568472        6.2517473548       -2.2395280405  S29       70              1.0000000000
      2777       253  SER       HG1            -4.1055145043        7.1967013975       -0.6452123744  S29       70              1.0000000000
      2778       253  SER       QQH1           -2.8819118330        4.8372116383       -0.9598246142  S29       70              1.0000000000
      2779       254  LYS       CD             -6.5656871434        3.3872122620       -1.7954661514  S29       73              1.0000000000
      2780       254  LYS       HD1            -7.3730364042        2.9576192568       -2.3970141431  S29       73              1.0000000000
      2781       254  LYS       HD2            -5.6209096941        3.1917890543       -2.3191935263  S29       73              1.0000000000
      2782       254  LYS       QQH2           -6.5528045482        2.8901232058       -0.8188133356  S29       73              1.0000000000
      2783       254  LYS       CE             -6.7696649547        4.8790201764       -1.6527420050  S29       73              1.0000000000
      2784       254  LYS       HE1            -6.2024053829        5.2934656938       -0.8003591535  S29       73              1.0000000000
      2785       254  LYS       HE2            -7.8347711803        5.1236516795       -1.4898121511  S29       73              1.0000000000
      2786       254  LYS       NZ             -6.3200225282        5.5805928966       -2.8539141267  S29       73              1.0000000000
      2787       254  LYS       HZ1            -6.7726836166        5.2407630935       -3.7262686240  S29       73              1.0000000000
      2788       254  LYS       HZ2            -5.2727956884        5.5127101861       -3.0157516604  S29       73              1.0000000000
      2789       254  LYS       HZ3            -6.5652311029        6.5968470388       -2.7866571862  S29       73              1.0000000000
      2790       255  SER       CB             -4.7504024466        4.4398393796       -6.0677318145  S29       130             1.0000000000
      2791       255  SER       HB1            -4.7879589233        5.3601911071       -6.6668070851  S29       130             1.0000000000
      2792       255  SER       HB2            -3.9875101449        3.7725425584       -6.5066424194  S29       130             1.0000000000
      2793       255  SER       OG             -4.3553714723        4.7573232056       -4.6805839442  S29       130             1.0000000000
      2794       255  SER       HG1            -3.6305743349        5.7751542592       -4.6972704943  S29       130             1.0000000000
      2795       255  SER       QQH3           -5.7367049514        3.9373359692       -6.0645743106  S29       130             1.0000000000
      2796       256  GLU       CB            -10.1229801838        9.4195590281        1.1221490281  S29       166             1.0000000000
      2797       256  GLU       HB1            -9.7597375231       10.0395522598        0.2916341556  S29       166             1.0000000000
      2798       256  GLU       HB2           -11.1841952125        9.2252113541        0.9547681123  S29       166             1.0000000000
      2799       256  GLU       QQH4           -9.9934295206        9.9311735043        2.0812612496  S29       166             1.0000000000
      2800       256  GLU       CG             -9.3600919018        8.1103434570        1.0898056164  S29       166             1.0000000000
      2801       256  GLU       HG1            -9.8072961044        7.4333860453        0.3451040441  S29       166             1.0000000000
      2802       256  GLU       HG2            -9.4260149724        7.5812719661        2.0562683612  S29       166             1.0000000000
      2803       256  GLU       CD             -7.9174698928        8.3174560730        0.7361171403  S29       166             1.0000000000
      2804       256  GLU       OE1            -7.3468541422        9.4020606968        0.7519250073  S29       166             1.0000000000
      2805       256  GLU       OE2            -7.2413830621        7.1922239882        0.3780715994  S29       166             1.0000000000
      2806       257  ASN       CB             -2.8544572415       11.7971339463        1.7377753442  S29       170             1.0000000000
      2807       257  ASN       HB1            -1.8883406026       11.7351478793        1.2232192250  S29       170             1.0000000000
      2808       257  ASN       HB2            -3.3577294194       12.7227231023        1.4398334694  S29       170             1.0000000000
      2809       257  ASN       QQH5           -2.7007967652       11.7908677277        2.8236901427  S29       170             1.0000000000
      2810       257  ASN       CG             -3.6945637059       10.6094909256        1.3376610027  S29       170             1.0000000000
      2811       257  ASN       OD1            -3.2865654670        9.4242301271        1.4751109272  S29       170             1.0000000000
      2812       257  ASN       ND2            -4.9057712163       10.8674224481        0.8124266558  S29       170             1.0000000000
      2813       257  ASN       HD21           -5.5406462869       10.0968567186        0.5479329194  S29       170             1.0000000000
      2814       257  ASN       HD22           -5.1725097306       11.8342749564        0.5658703895  S29       170             1.0000000000
      2815       258  LYS       CE             -3.3212614282        1.6639958850       -4.1703197619  S29       234             1.0000000000
      2816       258  LYS       HE1            -3.7123339675        1.8783655716       -3.1678971453  S29       234             1.0000000000
      2817       258  LYS       HE2            -4.1644809716        1.6094676938       -4.8690348918  S29       234             1.0000000000
      2818       258  LYS       NZ             -2.4504283250        2.7474586423       -4.6040723580  S29       234             1.0000000000
      2819       258  LYS       HZ1            -2.0255574882        2.5400822233       -5.5425651226  S29       234             1.0000000000
      2820       258  LYS       HZ2            -1.6464377123        2.9170052665       -3.9620916944  S29       234             1.0000000000
      2821       258  LYS       HZ3            -3.0035205039        3.6625987620       -4.6765437654  S29       234             1.0000000000
      2822       258  LYS       QQH6           -2.7642082067        0.7173990947       -4.1517976690  S29       234             1.0000000000
      2823       259  SER       CB              2.2185404124        3.3844389914       -5.8515743125  S29       235             1.0000000000
      2824       259  SER       HB1             2.8965574218        2.7289666823       -6.4185278459  S29       235             1.0000000000
      2825       259  SER       HB2             2.7753335587        4.3066693916       -5.6035048038  S29       235             1.0000000000
      2826       259  SER       OG              1.0823308721        3.6813093258       -6.6790936719  S29       235             1.0000000000
      2827       259  SER       HG1             0.6162234453        4.4851948234       -6.3155255317  S29       235             1.0000000000
      2828       259  SER       QQH7            1.9104254014        2.8784657303       -4.9104580805  S29       235             1.0000000000
      2829       260  PNM       S1             -3.3751777667        9.4131107788       -5.7837503850  S29       523             1.0000000000
      2830       260  PNM       C2             -2.1059370468        8.2128921133       -6.4639078707  S29       523             1.0000000000
      2831       260  PNM       C3             -1.7404431666        7.3566324503       -5.2219902908  S29       523             1.0000000000
      2832       260  PNM       N4             -2.9931432776        7.0418812124       -4.5028759656  S29       523             1.0000000000
      2833       260  PNM       C5             -3.9700562037        8.1885462207       -4.5747753933  S29       523             1.0000000000
      2834       260  PNM       C6             -3.8125325181        8.5828295395       -3.0766213628  S29       523             1.0000000000
[truncated: 298,357 more chars]
