# Supplementary material for: Unraveling the energetic significance of chemical events in enzyme catalysis via machine-learning based regression approach
Source: Commun Chem. 2020 Oct 8;3:134. doi: 10.1038/s42004-020-00379-w (PMC9814854; doi:10.1038/s42004-020-00379-w)
Supplement: Supplementary file 3 — Supplementary Data 1 [file 42004_2020_379_MOESM3_ESM.zip › pathways/optimized.path/path.cor.sccdftb/path_8_t.cor]

* RETAIN ONLY THE QM ATOMS, WRITE PSF & COOR
* PREDEFINED VARS:
*     INCOR: DIRECTORY TO INPUT .COR FILE
*     INPSF: DIRECTORY TO INPUT .PSF FILE
*     OUTPSF: DIRECTORY TO OUTPUT .PSF FILE
*     OUTCOR: FILENAME OF OUTPUT .COR FILE
* ZILIN SONG, 17 DEC 2019
*  DATE:    12/17/19     21:12:43      CREATED BY USER: zilins
*
      4950  EXT
         1         1  SER       CB             -2.9133389495        5.0478896605       -2.0177686298  S1        70              1.0000000000
         2         1  SER       HB1            -3.3957513273        4.1875687833       -2.5131196852  S1        70              1.0000000000
         3         1  SER       HB2            -1.9333678939        5.2348019770       -2.4866742326  S1        70              1.0000000000
         4         1  SER       OG             -3.7750186893        6.1903292795       -2.2080815038  S1        70              1.0000000000
         5         1  SER       HG1            -3.8113196623        6.7680649133       -1.3697385424  S1        70              1.0000000000
         6         1  SER       QQH1           -2.7820574645        4.8447242091       -0.9393377240  S1        70              1.0000000000
         7         2  LYS       CD             -6.4893812283        3.4334470974       -1.8585360621  S1        73              1.0000000000
         8         2  LYS       HD1            -7.0358896877        2.8866418411       -2.6306710883  S1        73              1.0000000000
         9         2  LYS       HD2            -5.4522180035        3.5359030610       -2.2030514565  S1        73              1.0000000000
        10         2  LYS       QQH2           -6.5017027948        2.8347330256       -0.9393982941  S1        73              1.0000000000
        11         2  LYS       CE             -7.1207925129        4.7964034272       -1.6447399110  S1        73              1.0000000000
        12         2  LYS       HE1            -7.0675018448        5.1267878908       -0.5906684694  S1        73              1.0000000000
        13         2  LYS       HE2            -8.1827358724        4.7885680256       -1.9368366697  S1        73              1.0000000000
        14         2  LYS       NZ             -6.4736306672        5.8418948614       -2.4221488596  S1        73              1.0000000000
        15         2  LYS       HZ1            -6.7457136092        5.8507037173       -3.4293857124  S1        73              1.0000000000
        16         2  LYS       HZ2            -5.4193583893        5.7935942059       -2.3753097802  S1        73              1.0000000000
        17         2  LYS       HZ3            -6.7492671881        6.7700352739       -1.9940371691  S1        73              1.0000000000
        18         3  SER       CB             -4.3413113143        4.4711578863       -6.1735581436  S1        130             1.0000000000
        19         3  SER       HB1            -4.4380221878        5.4187055191       -6.7206454630  S1        130             1.0000000000
        20         3  SER       HB2            -3.5835946343        3.8497406084       -6.6832488793  S1        130             1.0000000000
        21         3  SER       OG             -3.8973407537        4.7215330816       -4.8120961539  S1        130             1.0000000000
        22         3  SER       HG1            -3.2868794462        5.5112781663       -4.8278576436  S1        130             1.0000000000
        23         3  SER       QQH3           -5.3008289523        3.9339366469       -6.1526811769  S1        130             1.0000000000
        24         4  GLU       CB             -9.8798109339        9.4434890190        0.7739958342  S1        166             1.0000000000
        25         4  GLU       HB1            -9.4623198686       10.0826839969       -0.0138383411  S1        166             1.0000000000
        26         4  GLU       HB2           -10.9330326258        9.2523398992        0.5440074753  S1        166             1.0000000000
        27         4  GLU       QQH4           -9.8010991028        9.9302077992        1.7517107698  S1        166             1.0000000000
        28         4  GLU       CG             -9.1043736550        8.1363261336        0.7410771407  S1        166             1.0000000000
        29         4  GLU       HG1            -9.5884745816        7.4440534542        0.0340277954  S1        166             1.0000000000
        30         4  GLU       HG2            -9.1364190507        7.6310156856        1.7201038403  S1        166             1.0000000000
        31         4  GLU       CD             -7.6600906986        8.3314600544        0.3127431162  S1        166             1.0000000000
        32         4  GLU       OE1            -7.0833699946        9.4279537015        0.5050128708  S1        166             1.0000000000
        33         4  GLU       OE2            -7.0712172282        7.3037018151       -0.2616018653  S1        166             1.0000000000
        34         5  ASN       CB             -2.8029693436       12.0810143174        1.5709310421  S1        170             1.0000000000
        35         5  ASN       HB1            -1.8414812123       12.0784465640        1.0435465928  S1        170             1.0000000000
        36         5  ASN       HB2            -3.3383380040       13.0040014578        1.3223430000  S1        170             1.0000000000
        37         5  ASN       QQH5           -2.6332685745       12.0343085481        2.6528811852  S1        170             1.0000000000
        38         5  ASN       CG             -3.6137077937       10.8760142663        1.1395117375  S1        170             1.0000000000
        39         5  ASN       OD1            -3.1660528565        9.7068114126        1.2572997261  S1        170             1.0000000000
        40         5  ASN       ND2            -4.8395737271       11.1055717048        0.6289742555  S1        170             1.0000000000
        41         5  ASN       HD21           -5.4801782837       10.3159859439        0.4011806447  S1        170             1.0000000000
        42         5  ASN       HD22           -5.1337550644       12.0616054292        0.3796771579  S1        170             1.0000000000
        43         6  LYS       CE             -2.9785504786        1.6861872535       -4.2641828838  S1        234             1.0000000000
        44         6  LYS       HE1            -3.3712575361        1.9923931143       -3.2870428039  S1        234             1.0000000000
        45         6  LYS       HE2            -3.8074532652        1.6403150630       -4.9787260243  S1        234             1.0000000000
        46         6  LYS       NZ             -2.0243617255        2.6807021927       -4.7416046241  S1        234             1.0000000000
        47         6  LYS       HZ1            -1.5835511848        2.3784798402       -5.6449921690  S1        234             1.0000000000
        48         6  LYS       HZ2            -1.2453340606        2.8546918936       -4.0689431700  S1        234             1.0000000000
        49         6  LYS       HZ3            -2.5094797639        3.6149289781       -4.8847649008  S1        234             1.0000000000
        50         6  LYS       QQH6           -2.4827454449        0.7109618260       -4.1717877591  S1        234             1.0000000000
        51         7  SER       CB              2.4967822286        3.4799000398       -5.7012240602  S1        235             1.0000000000
        52         7  SER       HB1             3.2029877271        2.8198583162       -6.2302412955  S1        235             1.0000000000
        53         7  SER       HB2             3.0383265993        4.4114671919       -5.4547549659  S1        235             1.0000000000
        54         7  SER       OG              1.3851074530        3.7374689241       -6.5682903223  S1        235             1.0000000000
        55         7  SER       HG1             0.9416371208        4.5930655655       -6.3223915226  S1        235             1.0000000000
        56         7  SER       QQH7            2.1707167808        2.9927173811       -4.7538955235  S1        235             1.0000000000
        57         8  PNM       S1             -3.0707408760        9.6881016325       -5.8958575522  S1        523             1.0000000000
        58         8  PNM       C2             -1.8388558363        8.4451547380       -6.6033614815  S1        523             1.0000000000
        59         8  PNM       C3             -1.3916832122        7.6173099880       -5.3675421168  S1        523             1.0000000000
        60         8  PNM       N4             -2.5602819013        7.4831599568       -4.4737988165  S1        523             1.0000000000
        61         8  PNM       C5             -3.6888019491        8.4746146321       -4.7027303791  S1        523             1.0000000000
        62         8  PNM       C6             -3.5868549013        8.8559196238       -3.1637691966  S1        523             1.0000000000
        63         8  PNM       C7             -2.4394717562        7.8302048792       -3.1125942514  S1        523             1.0000000000
        64         8  PNM       O8             -1.5247602319        7.5980824854       -2.3147714261  S1        523             1.0000000000
        65         8  PNM       C9             -2.5053016127        7.5520899301       -7.6364259150  S1        523             1.0000000000
        66         8  PNM       C10            -0.6695227730        9.1871196778       -7.2234279232  S1        523             1.0000000000
        67         8  PNM       C11            -0.7894779871        6.2749917527       -5.7416701077  S1        523             1.0000000000
        68         8  PNM       O12            -1.3634231571        5.2046697843       -5.4586705739  S1        523             1.0000000000
        69         8  PNM       O13             0.4031852571        6.3223669485       -6.3355178783  S1        523             1.0000000000
        70         8  PNM       N14            -3.0289683366       10.1651404412       -2.9132759720  S1        523             1.0000000000
        71         8  PNM       C15            -3.5201352775       11.2827176177       -3.4893709944  S1        523             1.0000000000
        72         8  PNM       O16            -4.5493305261       11.2465895360       -4.2304335382  S1        523             1.0000000000
        73         8  PNM       C17            -2.7727115710       12.5639783395       -3.2264589514  S1        523             1.0000000000
        74         8  PNM       C18            -1.8681339490       12.9241413427       -4.3763229319  S1        523             1.0000000000
        75         8  PNM       C19            -0.5554299142       13.3470700739       -4.1236685339  S1        523             1.0000000000
        76         8  PNM       C20             0.2772588083       13.7309136006       -5.1772102378  S1        523             1.0000000000
        77         8  PNM       C21            -0.1888442062       13.6771327027       -6.4926117572  S1        523             1.0000000000
        78         8  PNM       C22            -1.4917635490       13.2426512665       -6.7499219490  S1        523             1.0000000000
        79         8  PNM       C23            -2.3351242701       12.8781739833       -5.6987358189  S1        523             1.0000000000
        80         8  PNM       H24            -0.6018035172        8.1913347158       -4.8284021282  S1        523             1.0000000000
        81         8  PNM       H25            -0.9698767029        9.6520811856       -8.1684014958  S1        523             1.0000000000
        82         8  PNM       H26             0.1528520068        8.4920974098       -7.4263600901  S1        523             1.0000000000
        83         8  PNM       H27            -0.2938408865        9.9760309033       -6.5630423134  S1        523             1.0000000000
        84         8  PNM       H28            -2.8609149059        8.1429955923       -8.4867031499  S1        523             1.0000000000
        85         8  PNM       H29            -3.3603723576        7.0175260907       -7.2061272321  S1        523             1.0000000000
        86         8  PNM       H30            -1.7922972354        6.8073180695       -8.0127977898  S1        523             1.0000000000
        87         8  PNM       H31            -4.6432702021        7.9864385108       -4.9905166199  S1        523             1.0000000000
        88         8  PNM       H32            -4.5044981012        8.6656937409       -2.5575706143  S1        523             1.0000000000
        89         8  PNM       H33            -2.1850944108       12.4814950251       -2.2968049885  S1        523             1.0000000000
        90         8  PNM       H34            -3.5056349340       13.3721636548       -3.0759862263  S1        523             1.0000000000
        91         8  PNM       H35            -0.1830348130       13.3869844848       -3.0923294118  S1        523             1.0000000000
        92         8  PNM       H36             1.2981159637       14.0694980138       -4.9707499606  S1        523             1.0000000000
        93         8  PNM       H37             0.4696325034       13.9685603663       -7.3199288635  S1        523             1.0000000000
        94         8  PNM       H38            -1.8507500096       13.1818933268       -7.7834414338  S1        523             1.0000000000
        95         8  PNM       H39            -3.3633157674       12.5562417397       -5.9044955275  S1        523             1.0000000000
        96         8  PNM       H40            -2.1684539423       10.2148601614       -2.3348991632  S1        523             1.0000000000
        97         9  TIP3      OH2            -4.4237402511        7.8583095960       -0.2950100192  S1        290             1.0000000000
        98         9  TIP3      H1             -5.4154340776        7.8133578333       -0.1580620582  S1        290             1.0000000000
        99         9  TIP3      H2             -3.9954686278        8.5060332662        0.3401537637  S1        290             1.0000000000
       100        10  SER       CB             -2.9137026887        5.0528602876       -2.0161354557  S2        70              1.0000000000
       101        10  SER       HB1            -3.3993383082        4.1941880258       -2.5114861209  S2        70              1.0000000000
       102        10  SER       HB2            -1.9335259712        5.2367386337       -2.4855859121  S2        70              1.0000000000
       103        10  SER       OG             -3.7707726628        6.1989653263       -2.2059578929  S2        70              1.0000000000
       104        10  SER       HG1            -3.8143399011        6.7737947335       -1.3633989971  S2        70              1.0000000000
       105        10  SER       QQH1           -2.7826704599        4.8495036833       -0.9378070898  S2        70              1.0000000000
       106        11  LYS       CD             -6.4801792971        3.4330183368       -1.8588770321  S2        73              1.0000000000
       107        11  LYS       HD1            -7.0331889303        2.8893775791       -2.6287870692  S2        73              1.0000000000
       108        11  LYS       HD2            -5.4428854522        3.5261134283       -2.2059159220  S2        73              1.0000000000
       109        11  LYS       QQH2           -6.4955881541        2.8363111457       -0.9385699444  S2        73              1.0000000000
       110        11  LYS       CE             -7.0987325363        4.8016616109       -1.6464564087  S2        73              1.0000000000
       111        11  LYS       HE1            -7.0236741063        5.1451425156       -0.5978630405  S2        73              1.0000000000
       112        11  LYS       HE2            -8.1658128691        4.7987877625       -1.9197933085  S2        73              1.0000000000
       113        11  LYS       NZ             -6.4577641540        5.8305661675       -2.4495564539  S2        73              1.0000000000
       114        11  LYS       HZ1            -6.7215137577        5.8049762647       -3.4586348126  S2        73              1.0000000000
       115        11  LYS       HZ2            -5.4027190803        5.7961870818       -2.3921998100  S2        73              1.0000000000
       116        11  LYS       HZ3            -6.7460130354        6.7688125773       -2.0603566333  S2        73              1.0000000000
       117        12  SER       CB             -4.3408976594        4.4698278571       -6.1747530430  S2        130             1.0000000000
       118        12  SER       HB1            -4.4337007230        5.4157664019       -6.7252042409  S2        130             1.0000000000
       119        12  SER       HB2            -3.5822100898        3.8455673962       -6.6794002299  S2        130             1.0000000000
       120        12  SER       OG             -3.9020888012        4.7240963163       -4.8118585681  S2        130             1.0000000000
       121        12  SER       HG1            -3.2885673431        5.5121008073       -4.8286189834  S2        130             1.0000000000
       122        12  SER       QQH3           -5.3014482355        3.9343591640       -6.1558309875  S2        130             1.0000000000
       123        13  GLU       CB             -9.8784851365        9.4437845123        0.7746855954  S2        166             1.0000000000
       124        13  GLU       HB1            -9.4608230612       10.0828207490       -0.0131704748  S2        166             1.0000000000
       125        13  GLU       HB2           -10.9313923746        9.2517041897        0.5439300889  S2        166             1.0000000000
       126        13  GLU       QQH4           -9.8011295505        9.9313465124        1.7520851415  S2        166             1.0000000000
       127        13  GLU       CG             -9.1017900072        8.1373592739        0.7435309366  S2        166             1.0000000000
       128        13  GLU       HG1            -9.5818824716        7.4463774097        0.0324510619  S2        166             1.0000000000
       129        13  GLU       HG2            -9.1395911105        7.6299686196        1.7212662545  S2        166             1.0000000000
       130        13  GLU       CD             -7.6547792284        8.3327043192        0.3225819841  S2        166             1.0000000000
       131        13  GLU       OE1            -7.0841196724        9.4342843006        0.5095944374  S2        166             1.0000000000
       132        13  GLU       OE2            -7.0609637093        7.3030565106       -0.2411556338  S2        166             1.0000000000
       133        14  ASN       CB             -2.7988804139       12.0764786812        1.5696776911  S2        170             1.0000000000
       134        14  ASN       HB1            -1.8361920530       12.0717001245        1.0445776289  S2        170             1.0000000000
       135        14  ASN       HB2            -3.3320036748       13.0001383967        1.3189434535  S2        170             1.0000000000
       136        14  ASN       QQH5           -2.6320189966       12.0302644258        2.6520758864  S2        170             1.0000000000
       137        14  ASN       CG             -3.6112720420       10.8727047326        1.1372677508  S2        170             1.0000000000
       138        14  ASN       OD1            -3.1641763211        9.7028218601        1.2524243140  S2        170             1.0000000000
       139        14  ASN       ND2            -4.8372921293       11.1040665554        0.6283928239  S2        170             1.0000000000
       140        14  ASN       HD21           -5.4808813345       10.3156290663        0.4031472446  S2        170             1.0000000000
       141        14  ASN       HD22           -5.1317252122       12.0609537814        0.3826589035  S2        170             1.0000000000
       142        15  LYS       CE             -2.9798037267        1.6867055896       -4.2637556133  S2        234             1.0000000000
       143        15  LYS       HE1            -3.3728026878        1.9920685566       -3.2864635220  S2        234             1.0000000000
       144        15  LYS       HE2            -3.8086388924        1.6408645392       -4.9784227882  S2        234             1.0000000000
       145        15  LYS       NZ             -2.0260030839        2.6819382751       -4.7404100552  S2        234             1.0000000000
       146        15  LYS       HZ1            -1.5849171607        2.3804646731       -5.6439601305  S2        234             1.0000000000
       147        15  LYS       HZ2            -1.2469110399        2.8556773795       -4.0677260647  S2        234             1.0000000000
       148        15  LYS       HZ3            -2.5108463330        3.6159958806       -4.8832675260  S2        234             1.0000000000
       149        15  LYS       QQH6           -2.4835215432        0.7116935675       -4.1719131854  S2        234             1.0000000000
       150        16  SER       CB              2.4969688942        3.4799727623       -5.7013442890  S2        235             1.0000000000
       151        16  SER       HB1             3.2032070769        2.8198879128       -6.2302379645  S2        235             1.0000000000
       152        16  SER       HB2             3.0385200841        4.4115101750       -5.4547593007  S2        235             1.0000000000
       153        16  SER       OG              1.3854839614        3.7376160382       -6.5686580734  S2        235             1.0000000000
       154        16  SER       HG1             0.9413330264        4.5926312862       -6.3219725083  S2        235             1.0000000000
       155        16  SER       QQH7            2.1706534414        2.9928183018       -4.7540945674  S2        235             1.0000000000
       156        17  PNM       S1             -3.0743848430        9.6826148386       -5.8958996211  S2        523             1.0000000000
       157        17  PNM       C2             -1.8407667997        8.4408998642       -6.6016898751  S2        523             1.0000000000
       158        17  PNM       C3             -1.3952533401        7.6129294607       -5.3654829021  S2        523             1.0000000000
       159        17  PNM       N4             -2.5654204175        7.4760180924       -4.4735972370  S2        523             1.0000000000
       160        17  PNM       C5             -3.6924500043        8.4699309428       -4.7022257504  S2        523             1.0000000000
       161        17  PNM       C6             -3.5887138343        8.8527970006       -3.1641014522  S2        523             1.0000000000
       162        17  PNM       C7             -2.4429440287        7.8255938657       -3.1120645726  S2        523             1.0000000000
       163        17  PNM       O8             -1.5240367511        7.5991759864       -2.3174886919  S2        523             1.0000000000
       164        17  PNM       C9             -2.5049358323        7.5480391194       -7.6364017450  S2        523             1.0000000000
       165        17  PNM       C10            -0.6708850609        9.1837613522       -7.2197508544  S2        523             1.0000000000
       166        17  PNM       C11            -0.7909551298        6.2720090563       -5.7407025274  S2        523             1.0000000000
       167        17  PNM       O12            -1.3644903331        5.2005333129       -5.4601390873  S2        523             1.0000000000
       168        17  PNM       O13             0.4019800096        6.3214065974       -6.3334060274  S2        523             1.0000000000
       169        17  PNM       N14            -3.0283887812       10.1611809292       -2.9151046918  S2        523             1.0000000000
       170        17  PNM       C15            -3.5206680024       11.2792940545       -3.4890354646  S2        523             1.0000000000
       171        17  PNM       O16            -4.5512934850       11.2434219308       -4.2282187847  S2        523             1.0000000000
       172        17  PNM       C17            -2.7727476512       12.5603088758       -3.2265055546  S2        523             1.0000000000
       173        17  PNM       C18            -1.8683875392       12.9205938339       -4.3765181933  S2        523             1.0000000000
       174        17  PNM       C19            -0.5562509024       13.3454074050       -4.1239549102  S2        523             1.0000000000
       175        17  PNM       C20             0.2760957608       13.7297009211       -5.1776145177  S2        523             1.0000000000
       176        17  PNM       C21            -0.1897331820       13.6744345794       -6.4930653865  S2        523             1.0000000000
       177        17  PNM       C22            -1.4920754061       13.2381727666       -6.7502710123  S2        523             1.0000000000
       178        17  PNM       C23            -2.3351245863       12.8733112218       -5.6989646255  S2        523             1.0000000000
       179        17  PNM       H24            -0.6070398950        8.1874920326       -4.8244192999  S2        523             1.0000000000
       180        17  PNM       H25            -0.9697568498        9.6474084129       -8.1658412556  S2        523             1.0000000000
       181        17  PNM       H26             0.1528429013        8.4896476293       -7.4203224587  S2        523             1.0000000000
       182        17  PNM       H27            -0.2977239955        9.9739699521       -6.5595212484  S2        523             1.0000000000
       183        17  PNM       H28            -2.8588366582        8.1392495624       -8.4871833069  S2        523             1.0000000000
       184        17  PNM       H29            -3.3608662765        7.0133047473       -7.2080796592  S2        523             1.0000000000
       185        17  PNM       H30            -1.7911267353        6.8035287783       -8.0116999817  S2        523             1.0000000000
       186        17  PNM       H31            -4.6479305447        7.9831789831       -4.9889762691  S2        523             1.0000000000
       187        17  PNM       H32            -4.5064574122        8.6652262734       -2.5572150171  S2        523             1.0000000000
       188        17  PNM       H33            -2.1848345925       12.4776666467       -2.2970885483  S2        523             1.0000000000
       189        17  PNM       H34            -3.5053902923       13.3686933905       -3.0756555406  S2        523             1.0000000000
       190        17  PNM       H35            -0.1841051439       13.3865299465       -3.0925583049  S2        523             1.0000000000
       191        17  PNM       H36             1.2965211494       14.0697174619       -4.9712056830  S2        523             1.0000000000
       192        17  PNM       H37             0.4685398088       13.9660053366       -7.3205102035  S2        523             1.0000000000
       193        17  PNM       H38            -1.8508476925       13.1762831392       -7.7838011883  S2        523             1.0000000000
       194        17  PNM       H39            -3.3629557552       12.5502485498       -5.9046788146  S2        523             1.0000000000
       195        17  PNM       H40            -2.1676310630       10.2101061867       -2.3369856615  S2        523             1.0000000000
       196        18  TIP3      OH2            -4.4224709020        7.8504428797       -0.2928658813  S2        290             1.0000000000
       197        18  TIP3      H1             -5.4151405031        7.8015193817       -0.1540628297  S2        290             1.0000000000
       198        18  TIP3      H2             -3.9947004120        8.5009601375        0.3401588012  S2        290             1.0000000000
       199        19  SER       CB             -2.9144876393        5.0579330568       -2.0144095383  S3        70              1.0000000000
       200        19  SER       HB1            -3.4035870486        4.2010393250       -2.5096768476  S3        70              1.0000000000
       201        19  SER       HB2            -1.9341902809        5.2387404708       -2.4846638733  S3        70              1.0000000000
       202        19  SER       OG             -3.7670660803        6.2076276557       -2.2033711040  S3        70              1.0000000000
       203        19  SER       HG1            -3.8181473912        6.7799600882       -1.3567193275  S3        70              1.0000000000
       204        19  SER       QQH1           -2.7834043875        4.8543412541       -0.9362586026  S3        70              1.0000000000
       205        20  LYS       CD             -6.4711719099        3.4326142671       -1.8594433773  S3        73              1.0000000000
       206        20  LYS       HD1            -7.0306523018        2.8919992321       -2.6269640750  S3        73              1.0000000000
       207        20  LYS       HD2            -5.4338578549        3.5162958928       -2.2089525311  S3        73              1.0000000000
       208        20  LYS       QQH2           -6.4896978923        2.8383874468       -0.9376810725  S3        73              1.0000000000
       209        20  LYS       CE             -7.0768679895        4.8071012920       -1.6492930544  S3        73              1.0000000000
       210        20  LYS       HE1            -6.9809558516        5.1636148381       -0.6066491093  S3        73              1.0000000000
       211        20  LYS       HE2            -8.1485916251        4.8093647098       -1.9044944040  S3        73              1.0000000000
       212        20  LYS       NZ             -6.4415991618        5.8184700118       -2.4779947300  S3        73              1.0000000000
       213        20  LYS       HZ1            -6.6951392266        5.7568782339       -3.4879212665  S3        73              1.0000000000
       214        20  LYS       HZ2            -5.3861142817        5.7992735329       -2.4089177535  S3        73              1.0000000000
       215        20  LYS       HZ3            -6.7436568674        6.7662168991       -2.1308720667  S3        73              1.0000000000
       216        21  SER       CB             -4.3405592766        4.4685859410       -6.1758349475  S3        130             1.0000000000
       217        21  SER       HB1            -4.4295329881        5.4130058378       -6.7294271114  S3        130             1.0000000000
       218        21  SER       HB2            -3.5809537905        3.8416159089       -6.6756252482  S3        130             1.0000000000
       219        21  SER       OG             -3.9067784679        4.7265210200       -4.8115350838  S3        130             1.0000000000
       220        21  SER       HG1            -3.2904764494        5.5130086368       -4.8290657539  S3        130             1.0000000000
       221        21  SER       QQH3           -5.3020976629        3.9347940844       -6.1588996575  S3        130             1.0000000000
       222        22  GLU       CB             -9.8774586165        9.4441906206        0.7753608769  S3        166             1.0000000000
       223        22  GLU       HB1            -9.4596709544       10.0830783134       -0.0125537053  S3        166             1.0000000000
       224        22  GLU       HB2           -10.9300332115        9.2510224195        0.5439460065  S3        166             1.0000000000
       225        22  GLU       QQH4           -9.8013537759        9.9324818593        1.7524893527  S3        166             1.0000000000
       226        22  GLU       CG             -9.0994197435        8.1386400556        0.7458430414  S3        166             1.0000000000
       227        22  GLU       HG1            -9.5749925407        7.4489560646        0.0304026619  S3        166             1.0000000000
       228        22  GLU       HG2            -9.1428415865        7.6288662077        1.7221334003  S3        166             1.0000000000
       229        22  GLU       CD             -7.6497883199        8.3347439561        0.3328572312  S3        166             1.0000000000
       230        22  GLU       OE1            -7.0851581748        9.4413297746        0.5141484065  S3        166             1.0000000000
       231        22  GLU       OE2            -7.0505175062        7.3030535524       -0.2185184864  S3        166             1.0000000000
       232        23  ASN       CB             -2.7948206099       12.0720011540        1.5685148083  S3        170             1.0000000000
       233        23  ASN       HB1            -1.8309249088       12.0649823979        1.0456712888  S3        170             1.0000000000
       234        23  ASN       HB2            -3.3256940148       12.9963826104        1.3155764972  S3        170             1.0000000000
       235        23  ASN       QQH5           -2.6308038531       12.0262917192        2.6513840670  S3        170             1.0000000000
       236        23  ASN       CG             -3.6089160463       10.8694521366        1.1350932964  S3        170             1.0000000000
       237        23  ASN       OD1            -3.1627235800        9.6987491287        1.2476012219  S3        170             1.0000000000
       238        23  ASN       ND2            -4.8349322176       11.1028286976        0.6276757817  S3        170             1.0000000000
       239        23  ASN       HD21           -5.4815106769       10.3156695765        0.4049064308  S3        170             1.0000000000
       240        23  ASN       HD22           -5.1295037386       12.0605669938        0.3854659572  S3        170             1.0000000000
       241        24  LYS       CE             -2.9809855110        1.6872375162       -4.2633497266  S3        234             1.0000000000
       242        24  LYS       HE1            -3.3742899828        1.9917708458       -3.2859201375  S3        234             1.0000000000
       243        24  LYS       HE2            -3.8097350083        1.6414371140       -4.9781578327  S3        234             1.0000000000
       244        24  LYS       NZ             -2.0275364528        2.6831571521       -4.7392249815  S3        234             1.0000000000
       245        24  LYS       HZ1            -1.5861925759        2.3824151974       -5.6429385227  S3        234             1.0000000000
       246        24  LYS       HZ2            -1.2483742391        2.8566063511       -4.0665135903  S3        234             1.0000000000
       247        24  LYS       HZ3            -2.5120714258        3.6170737274       -4.8817748734  S3        234             1.0000000000
       248        24  LYS       QQH6           -2.4842484190        0.7124235972       -4.1720563586  S3        234             1.0000000000
       249        25  SER       CB              2.4971397482        3.4800517834       -5.7014768476  S3        235             1.0000000000
       250        25  SER       HB1             3.2034073445        2.8199301600       -6.2302631511  S3        235             1.0000000000
       251        25  SER       HB2             3.0387038990        4.4115606899       -5.4547846316  S3        235             1.0000000000
       252        25  SER       OG              1.3858232791        3.7377700809       -6.5690146632  S3        235             1.0000000000
       253        25  SER       HG1             0.9410319786        4.5922320791       -6.3215704488  S3        235             1.0000000000
       254        25  SER       QQH7            2.1705915073        2.9929091721       -4.7543048761  S3        235             1.0000000000
       255        26  PNM       S1             -3.0779630159        9.6774747311       -5.8959697972  S3        523             1.0000000000
       256        26  PNM       C2             -1.8425940868        8.4367431932       -6.6000428376  S3        523             1.0000000000
       257        26  PNM       C3             -1.3987237293        7.6086585417       -5.3634335114  S3        523             1.0000000000
       258        26  PNM       N4             -2.5704704458        7.4689728303       -4.4734202920  S3        523             1.0000000000
       259        26  PNM       C5             -3.6959832975        8.4653216033       -4.7018178171  S3        523             1.0000000000
       260        26  PNM       C6             -3.5905592177        8.8497454714       -3.1645102726  S3        523             1.0000000000
       261        26  PNM       C7             -2.4464329663        7.8210306863       -3.1115152608  S3        523             1.0000000000
       262        26  PNM       O8             -1.5233698035        7.6003626429       -2.3201821953  S3        523             1.0000000000
       263        26  PNM       C9             -2.5045540972        7.5440915530       -7.6363512464  S3        523             1.0000000000
       264        26  PNM       C10            -0.6721617579        9.1804474851       -7.2161203350  S3        523             1.0000000000
       265        26  PNM       C11            -0.7923601176        6.2691207974       -5.7397448808  S3        523             1.0000000000
       266        26  PNM       O12            -1.3655223155        5.1965406132       -5.4615925716  S3        523             1.0000000000
       267        26  PNM       O13             0.4008221442        6.3204739268       -6.3313801987  S3        523             1.0000000000
       268        26  PNM       N14            -3.0277825729       10.1572609389       -2.9170094278  S3        523             1.0000000000
       269        26  PNM       C15            -3.5211513443       11.2759518115       -3.4887257913  S3        523             1.0000000000
       270        26  PNM       O16            -4.5532154011       11.2404262368       -4.2259966367  S3        523             1.0000000000
       271        26  PNM       C17            -2.7727183663       12.5566780347       -3.2264851066  S3        523             1.0000000000
       272        26  PNM       C18            -1.8686219615       12.9170979756       -4.3766778230  S3        523             1.0000000000
       273        26  PNM       C19            -0.5570472741       13.3437653785       -4.1242218645  S3        523             1.0000000000
       274        26  PNM       C20             0.2749541684       13.7285175765       -5.1779897580  S3        523             1.0000000000
       275        26  PNM       C21            -0.1906138582       13.6718392892       -6.4934818785  S3        523             1.0000000000
       276        26  PNM       C22            -1.4924009589       13.2338593404       -6.7505862414  S3        523             1.0000000000
       277        26  PNM       C23            -2.3351392846       12.8685898098       -5.6991568197  S3        523             1.0000000000
       278        26  PNM       H24            -0.6122062263        8.1837310749       -4.8203674355  S3        523             1.0000000000
       279        26  PNM       H25            -0.9695839006        9.6427774514       -8.1633077870  S3        523             1.0000000000
       280        26  PNM       H26             0.1528793042        8.4871924016       -7.4142719555  S3        523             1.0000000000
       281        26  PNM       H27            -0.3015067427        9.9719041330       -6.5560159577  S3        523             1.0000000000
       282        26  PNM       H28            -2.8567828234        8.1356198283       -8.4876031176  S3        523             1.0000000000
       283        26  PNM       H29            -3.3613276790        7.0092143589       -7.2099675209  S3        523             1.0000000000
       284        26  PNM       H30            -1.7899854531        6.7997949694       -8.0105510583  S3        523             1.0000000000
       285        26  PNM       H31            -4.6524996912        7.9800157951       -4.9875549207  S3        523             1.0000000000
       286        26  PNM       H32            -4.5084794943        8.6648562029       -2.5570609019  S3        523             1.0000000000
       287        26  PNM       H33            -2.1844864877       12.4738456775       -2.2972964486  S3        523             1.0000000000
       288        26  PNM       H34            -3.5050926755       13.3652491363       -3.0752774028  S3        523             1.0000000000
       289        26  PNM       H35            -0.1851072243       13.3860657452       -3.0928000053  S3        523             1.0000000000
       290        26  PNM       H36             1.2949445023       14.0699556680       -4.9716484545  S3        523             1.0000000000
       291        26  PNM       H37             0.4674588978       13.9635987306       -7.3210401845  S3        523             1.0000000000
       292        26  PNM       H38            -1.8509655508       13.1709367336       -7.7841461450  S3        523             1.0000000000
       293        26  PNM       H39            -3.3626270375       12.5444222035       -5.9048392256  S3        523             1.0000000000
       294        26  PNM       H40            -2.1667507965       10.2053215755       -2.3391962580  S3        523             1.0000000000
       295        27  TIP3      OH2            -4.4217888407        7.8425242779       -0.2909698301  S3        290             1.0000000000
       296        27  TIP3      H1             -5.4155021567        7.7898607828       -0.1499292385  S3        290             1.0000000000
       297        27  TIP3      H2             -3.9942570525        8.4957904560        0.3397184952  S3        290             1.0000000000
       298        28  SER       CB             -2.9156616910        5.0631572342       -2.0126047700  S4        70              1.0000000000
       299        28  SER       HB1            -3.4084425823        4.2081204986       -2.5076820641  S4        70              1.0000000000
       300        28  SER       HB2            -1.9353514981        5.2408583751       -2.4839211569  S4        70              1.0000000000
       301        28  SER       OG             -3.7637653825        6.2164798914       -2.2003749418  S4        70              1.0000000000
       302        28  SER       HG1            -3.8228573469        6.7866383925       -1.3496265068  S4        70              1.0000000000
       303        28  SER       QQH1           -2.7842201032        4.8592455630       -0.9346907110  S4        70              1.0000000000
       304        29  LYS       CD             -6.4622189853        3.4321859456       -1.8602571939  S4        73              1.0000000000
       305        29  LYS       HD1            -7.0281250421        2.8944821725       -2.6252574378  S4        73              1.0000000000
       306        29  LYS       HD2            -5.4249732091        3.5063691488       -2.2121989474  S4        73              1.0000000000
       307        29  LYS       QQH2           -6.4839524484        2.8408274617       -0.9368163103  S4        73              1.0000000000
       308        29  LYS       CE             -7.0550919958        4.8126175206       -1.6531258384  S4        73              1.0000000000
       309        29  LYS       HE1            -6.9392869087        5.1818655231       -0.6168212813  S4        73              1.0000000000
       310        29  LYS       HE2            -8.1309475823        4.8201299732       -1.8909290588  S4        73              1.0000000000
       311        29  LYS       NZ             -6.4250726137        5.8059328755       -2.5069800091  S4        73              1.0000000000
       312        29  LYS       HZ1            -6.6668146668        5.7076375665       -3.5166475542  S4        73              1.0000000000
       313        29  LYS       HZ2            -5.3695021580        5.8028995412       -2.4254192639  S4        73              1.0000000000
       314        29  LYS       HZ3            -6.7417007067        6.7619082781       -2.2035068476  S4        73              1.0000000000
       315        30  SER       CB             -4.3402918163        4.4674093019       -6.1768295532  S4        130             1.0000000000
       316        30  SER       HB1            -4.4255340641        5.4104006560       -6.7333548496  S4        130             1.0000000000
       317        30  SER       HB2            -3.5798340513        3.8378317024       -6.6719233570  S4        130             1.0000000000
       318        30  SER       OG             -3.9114090500        4.7287852985       -4.8111453113  S4        130             1.0000000000
       319        30  SER       HG1            -3.2927530887        5.5140868070       -4.8291877813  S4        130             1.0000000000
       320        30  SER       QQH3           -5.3027772545        3.9352421598       -6.1619224406  S4        130             1.0000000000
       321        31  GLU       CB             -9.8766245355        9.4446154168        0.7760060099  S4        166             1.0000000000
       322        31  GLU       HB1            -9.4588060293       10.0834178517       -0.0119899828  S4        166             1.0000000000
       323        31  GLU       HB2           -10.9288729761        9.2502232185        0.5440239177  S4        166             1.0000000000
       324        31  GLU       QQH4           -9.8016904340        9.9335705502        1.7529095297  S4        166             1.0000000000
       325        31  GLU       CG             -9.0971313019        8.1400879617        0.7479940544  S4        166             1.0000000000
       326        31  GLU       HG1            -9.5678112974        7.4517717862        0.0279162298  S4        166             1.0000000000
       327        31  GLU       HG2            -9.1460921309        7.6276458845        1.7226561689  S4        166             1.0000000000
       328        31  GLU       CD             -7.6449652841        8.3374546295        0.3434959740  S4        166             1.0000000000
       329        31  GLU       OE1            -7.0864553969        9.4489667862        0.5186554656  S4        166             1.0000000000
       330        31  GLU       OE2            -7.0398538453        7.3035725898       -0.1942338563  S4        166             1.0000000000
       331        32  ASN       CB             -2.7907671183       12.0675922580        1.5674373209  S4        170             1.0000000000
       332        32  ASN       HB1            -1.8256726546       12.0582851103        1.0468390744  S4        170             1.0000000000
       333        32  ASN       HB2            -3.3193791814       12.9926791673        1.3122574679  S4        170             1.0000000000
       334        32  ASN       QQH5           -2.6296218692       12.0223772778        2.6507762422  S4        170             1.0000000000
       335        32  ASN       CG             -3.6065783417       10.8662860143        1.1329651225  S4        170             1.0000000000
       336        32  ASN       OD1            -3.1615100516        9.6947022153        1.2427444484  S4        170             1.0000000000
       337        32  ASN       ND2            -4.8325386850       11.1018430841        0.6269015088  S4        170             1.0000000000
       338        32  ASN       HD21           -5.4820591251       10.3160392889        0.4064058750  S4        170             1.0000000000
       339        32  ASN       HD22           -5.1270577774       12.0604243667        0.3880760620  S4        170             1.0000000000
       340        33  LYS       CE             -2.9821149293        1.6877936972       -4.2629585764  S4        234             1.0000000000
       341        33  LYS       HE1            -3.3757342006        1.9915032635       -3.2854000780  S4        234             1.0000000000
       342        33  LYS       HE2            -3.8107553605        1.6420505709       -4.9779350899  S4        234             1.0000000000
       343        33  LYS       NZ             -2.0289881976        2.6843798470       -4.7380368458  S4        234             1.0000000000
       344        33  LYS       HZ1            -1.5873969445        2.3843671545       -5.6419132054  S4        234             1.0000000000
       345        33  LYS       HZ2            -1.2497453242        2.8574934165       -4.0653023658  S4        234             1.0000000000
       346        33  LYS       HZ3            -2.5131756960        3.6181908674       -4.8802651928  S4        234             1.0000000000
       347        33  LYS       QQH6           -2.4849347412        0.7131718782       -4.1722214929  S4        234             1.0000000000
       348        34  SER       CB              2.4973005226        3.4801368668       -5.7016194494  S4        235             1.0000000000
       349        34  SER       HB1             3.2035905065        2.8199865713       -6.2303185210  S4        235             1.0000000000
       350        34  SER       HB2             3.0388784636        4.4116182602       -5.4548274740  S4        235             1.0000000000
       351        34  SER       OG              1.3861419580        3.7379337493       -6.5693636543  S4        235             1.0000000000
       352        34  SER       HG1             0.9407361569        4.5918655052       -6.3211884838  S4        235             1.0000000000
       353        34  SER       QQH7            2.1705363826        2.9929952094       -4.7545277630  S4        235             1.0000000000
       354        35  PNM       S1             -3.0811882650        9.6719604305       -5.8960716436  S4        523             1.0000000000
       355        35  PNM       C2             -1.8443768745        8.4326780805       -6.5983818410  S4        523             1.0000000000
       356        35  PNM       C3             -1.4021654390        7.6044636545       -5.3613458524  S4        523             1.0000000000
       357        35  PNM       N4             -2.5755178649        7.4619710498       -4.4732373194  S4        523             1.0000000000
       358        35  PNM       C5             -3.6994521874        8.4608126858       -4.7014857830  S4        523             1.0000000000
       359        35  PNM       C6             -3.5924412689        8.8467572277       -3.1650100164  S4        523             1.0000000000
       360        35  PNM       C7             -2.4500129259        7.8164777014       -3.1108913890  S4        523             1.0000000000
       361        35  PNM       O8             -1.5228229515        7.6016672290       -2.3228210115  S4        523             1.0000000000
       362        35  PNM       C9             -2.5041558035        7.5402227159       -7.6362602214  S4        523             1.0000000000
       363        35  PNM       C10            -0.6733718639        9.1771536558       -7.2125014506  S4        523             1.0000000000
       364        35  PNM       C11            -0.7937379236        6.2663055391       -5.7387919554  S4        523             1.0000000000
       365        35  PNM       O12            -1.3664953838        5.1926355929       -5.4630656319  S4        523             1.0000000000
       366        35  PNM       O13             0.3996936798        6.3196212808       -6.3294136931  S4        523             1.0000000000
       367        35  PNM       N14            -3.0271807674       10.1533806773       -2.9189361556  S4        523             1.0000000000
       368        35  PNM       C15            -3.5215557726       11.2726640618       -3.4884080849  S4        523             1.0000000000
       369        35  PNM       O16            -4.5551113827       11.2375665277       -4.2237305033  S4        523             1.0000000000
       370        35  PNM       C17            -2.7726138984       12.5530837774       -3.2264191178  S4        523             1.0000000000
       371        35  PNM       C18            -1.8688211714       12.9136636993       -4.3768107257  S4        523             1.0000000000
       372        35  PNM       C19            -0.5577997247       13.3421441251       -4.1244705266  S4        523             1.0000000000
       373        35  PNM       C20             0.2738450855       13.7273597781       -5.1783483568  S4        523             1.0000000000
       374        35  PNM       C21            -0.1914894631       13.6693266979       -6.4938697253  S4        523             1.0000000000
       375        35  PNM       C22            -1.4927304179       13.2296645558       -6.7508676809  S4        523             1.0000000000
       376        35  PNM       C23            -2.3351519954       12.8639695397       -5.6993150937  S4        523             1.0000000000
       377        35  PNM       H24            -0.6173632779        8.1800153277       -4.8162382879  S4        523             1.0000000000
       378        35  PNM       H25            -0.9693478349        9.6381647557       -8.1607905697  S4        523             1.0000000000
       379        35  PNM       H26             0.1529615123        8.4847193819       -7.4081762807  S4        523             1.0000000000
       380        35  PNM       H27            -0.3052108432        9.9698343850       -6.5525119349  S4        523             1.0000000000
       381        35  PNM       H28            -2.8547293098        8.1320683873       -8.4879746401  S4        523             1.0000000000
       382        35  PNM       H29            -3.3617648459        7.0052216912       -7.2117974070  S4        523             1.0000000000
       383        35  PNM       H30            -1.7888511132        6.7960942907       -8.0093372661  S4        523             1.0000000000
       384        35  PNM       H31            -4.6569896898        7.9769062143       -4.9862520562  S4        523             1.0000000000
       385        35  PNM       H32            -4.5105966458        8.6645821916       -2.5571267828  S4        523             1.0000000000
       386        35  PNM       H33            -2.1840595791       12.4700034234       -2.2974613413  S4        523             1.0000000000
       387        35  PNM       H34            -3.5047441792       13.3618126270       -3.0748241190  S4        523             1.0000000000
       388        35  PNM       H35            -0.1860496688       13.3855784078       -3.0930332246  S4        523             1.0000000000
       389        35  PNM       H36             1.2933869032       14.0702210439       -4.9720760432  S4        523             1.0000000000
       390        35  PNM       H37             0.4663693388       13.9613232413       -7.3215254897  S4        523             1.0000000000
       391        35  PNM       H38            -1.8511043288       13.1657935605       -7.7844598866  S4        523             1.0000000000
       392        35  PNM       H39            -3.3623067097       12.5387025827       -5.9049743531  S4        523             1.0000000000
       393        35  PNM       H40            -2.1657834724       10.2004719126       -2.3415663463  S4        523             1.0000000000
       394        36  TIP3      OH2            -4.4216643160        7.8345216562       -0.2893707674  S4        290             1.0000000000
       395        36  TIP3      H1             -5.4164941070        7.7782080379       -0.1457006203  S4        290             1.0000000000
       396        36  TIP3      H2             -3.9941596418        8.4905360521        0.3389171297  S4        290             1.0000000000
       397        37  SER       CB             -2.9173998278        5.0686940227       -2.0106769619  S5        70              1.0000000000
       398        37  SER       HB1            -3.4141745573        4.2155999776       -2.5054508929  S5        70              1.0000000000
       399        37  SER       HB2            -1.9372683928        5.2432994680       -2.4834607649  S5        70              1.0000000000
       400        37  SER       OG             -3.7609914586        6.2257597070       -2.1967735761  S5        70              1.0000000000
       401        37  SER       HG1            -3.8289744470        6.7941438392       -1.3417536323  S5        70              1.0000000000
       402        37  SER       QQH1           -2.7851498645        4.8642226772       -0.9330780819  S5        70              1.0000000000
       403        38  LYS       CD             -6.4531968136        3.4316503644       -1.8614933153  S5        73              1.0000000000
       404        38  LYS       HD1            -7.0254218895        2.8966699677       -2.6238352374  S5        73              1.0000000000
       405        38  LYS       HD2            -5.4160857102        3.4961320534       -2.2157854207  S5        73              1.0000000000
       406        38  LYS       QQH2           -6.4782958380        2.8435888695       -0.9361032691  S5        73              1.0000000000
       407        38  LYS       CE             -7.0332917226        4.8180956535       -1.6582535735  S5        73              1.0000000000
       408        38  LYS       HE1            -6.8989626688        5.1995297187       -0.6284876286  S5        73              1.0000000000
       409        38  LYS       HE2            -8.1127586988        4.8309043419       -1.8798381161  S5        73              1.0000000000
       410        38  LYS       NZ             -6.4078321607        5.7931400169       -2.5362073211  S5        73              1.0000000000
       411        38  LYS       HZ1            -6.6360788330        5.6581593411       -3.5444581849  S5        73              1.0000000000
       412        38  LYS       HZ2            -5.3526673490        5.8072318124       -2.4414697171  S5        73              1.0000000000
       413        38  LYS       HZ3            -6.7396759508        6.7555785425       -2.2766319667  S5        73              1.0000000000
       414        39  SER       CB             -4.3401216477        4.4663115379       -6.1777238632  S5        130             1.0000000000
       415        39  SER       HB1            -4.4217570147        5.4080044617       -6.7368934075  S5        130             1.0000000000
       416        39  SER       HB2            -3.5788809883        3.8342773408       -6.6683385321  S5        130             1.0000000000
       417        39  SER       OG             -3.9159841918        4.7308170644       -4.8106646852  S5        130             1.0000000000
       418        39  SER       HG1            -3.2956936884        5.5155034484       -4.8288567815  S5        130             1.0000000000
       419        39  SER       QQH3           -5.3035145450        3.9357049028       -6.1649211441  S5        130             1.0000000000
       420        40  GLU       CB             -9.8759945524        9.4450238756        0.7766062266  S5        166             1.0000000000
       421        40  GLU       HB1            -9.4583210739       10.0838401128       -0.0115007950  S5        166             1.0000000000
       422        40  GLU       HB2           -10.9279143410        9.2492338598        0.5441830638  S5        166             1.0000000000
       423        40  GLU       QQH4           -9.8021341624        9.9345605093        1.7533179958  S5        166             1.0000000000
       424        40  GLU       CG             -9.0948536943        8.1417044596        0.7498941399  S5        166             1.0000000000
       425        40  GLU       HG1            -9.5602051876        7.4548805772        0.0248206725  S5        166             1.0000000000
       426        40  GLU       HG2            -9.1493256411        7.6262277336        1.7226796005  S5        166             1.0000000000
       427        40  GLU       CD             -7.6402798011        8.3409730668        0.3545627959  S5        166             1.0000000000
       428        40  GLU       OE1            -7.0880859928        9.4573619907        0.5231173181  S5        166             1.0000000000
       429        40  GLU       OE2            -7.0287848981        7.3047506110       -0.1681383449  S5        166             1.0000000000
       430        41  ASN       CB             -2.7867093512       12.0632429087        1.5664600087  S5        170             1.0000000000
       431        41  ASN       HB1            -1.8204265023       12.0516206827        1.0481271662  S5        170             1.0000000000
       432        41  ASN       HB2            -3.3130497181       12.9890216127        1.3090211499  S5        170             1.0000000000
       433        41  ASN       QQH5           -2.6284766933       12.0185312468        2.6502733195  S5        170             1.0000000000
       434        41  ASN       CG             -3.6042558345       10.8632400286        1.1308350272  S5        170             1.0000000000
       435        41  ASN       OD1            -3.1605642738        9.6906514496        1.2377134120  S5        170             1.0000000000
       436        41  ASN       ND2            -4.8300765743       11.1011770730        0.6260382739  S5        170             1.0000000000
       437        41  ASN       HD21           -5.4824686807       10.3168232385        0.4074764516  S5        170             1.0000000000
       438        41  ASN       HD22           -5.1242863945       12.0606084641        0.3903532799  S5        170             1.0000000000
       439        42  LYS       CE             -2.9831886045        1.6883994562       -4.2625821242  S5        234             1.0000000000
       440        42  LYS       HE1            -3.3771380453        1.9912831490       -3.2849042288  S5        234             1.0000000000
       441        42  LYS       HE2            -3.8116831730        1.6427408282       -4.9777667280  S5        234             1.0000000000
       442        42  LYS       NZ             -2.0303463576        2.6856264033       -4.7368342031  S5        234             1.0000000000
       443        42  LYS       HZ1            -1.5885304335        2.3863590471       -5.6408827184  S5        234             1.0000000000
       444        42  LYS       HZ2            -1.2510022992        2.8583442578       -4.0640871316  S5        234             1.0000000000
       445        42  LYS       HZ3            -2.5141344865        3.6193816267       -4.8787114661  S5        234             1.0000000000
       446        42  LYS       QQH6           -2.4855824307        0.7139591648       -4.1724168739  S5        234             1.0000000000
       447        43  SER       CB              2.4974496075        3.4802349022       -5.7017830742  S5        235             1.0000000000
       448        43  SER       HB1             3.2037526728        2.8200616203       -6.2304153784  S5        235             1.0000000000
       449        43  SER       HB2             3.0390437021        4.4116846111       -5.4548885974  S5        235             1.0000000000
       450        43  SER       OG              1.3864346082        3.7381200879       -6.5697156863  S5        235             1.0000000000
       451        43  SER       HG1             0.9404504436        4.5915415193       -6.3208398630  S5        235             1.0000000000
       452        43  SER       QQH7            2.1704917552        2.9930772756       -4.7547693434  S5        235             1.0000000000
       453        44  PNM       S1             -3.0846388378        9.6674134315       -5.8961974418  S5        523             1.0000000000
       454        44  PNM       C2             -1.8460669770        8.4286427297       -6.5966869640  S5        523             1.0000000000
       455        44  PNM       C3             -1.4055827648        7.6003035396       -5.3591789472  S5        523             1.0000000000
       456        44  PNM       N4             -2.5806013406        7.4549239667       -4.4730213102  S5        523             1.0000000000
       457        44  PNM       C5             -3.7028611750        8.4563518457       -4.7012243323  S5        523             1.0000000000
       458        44  PNM       C6             -3.5944095663        8.8438433449       -3.1656419316  S5        523             1.0000000000
       459        44  PNM       C7             -2.4537929075        7.8118824930       -3.1101583703  S5        523             1.0000000000
       460        44  PNM       O8             -1.5224417581        7.6031729533       -2.3253756839  S5        523             1.0000000000
       461        44  PNM       C9             -2.5037197010        7.5364152909       -7.6361213162  S5        523             1.0000000000
       462        44  PNM       C10            -0.6744911906        9.1738670725       -7.2088768747  S5        523             1.0000000000
       463        44  PNM       C11            -0.7950722210        6.2635735118       -5.7378360065  S5        523             1.0000000000
       464        44  PNM       O12            -1.3673520876        5.1887888876       -5.4645905896  S5        523             1.0000000000
       465        44  PNM       O13             0.3986031285        6.3189058083       -6.3275201957  S5        523             1.0000000000
       466        44  PNM       N14            -3.0265870874       10.1494855478       -2.9208795426  S5        523             1.0000000000
       467        44  PNM       C15            -3.5218914144       11.2694341316       -3.4880885885  S5        523             1.0000000000
       468        44  PNM       O16            -4.5569843388       11.2348571858       -4.2213301532  S5        523             1.0000000000
       469        44  PNM       C17            -2.7724043635       12.5495024404       -3.2263029917  S5        523             1.0000000000
       470        44  PNM       C18            -1.8689684404       12.9103036997       -4.3769090792  S5        523             1.0000000000
       471        44  PNM       C19            -0.5584882230       13.3405548565       -4.1246972189  S5        523             1.0000000000
       472        44  PNM       C20             0.2727753358       13.7262536655       -5.1786916001  S5        523             1.0000000000
       473        44  PNM       C21            -0.1923689493       13.6669341079       -6.4942266551  S5        523             1.0000000000
       474        44  PNM       C22            -1.4930767505       13.2256188135       -6.7511043438  S5        523             1.0000000000
       475        44  PNM       C23            -2.3351573811       12.8594629352       -5.6994258676  S5        523             1.0000000000
       476        44  PNM       H24            -0.6225398876        8.1763282435       -4.8119794506  S5        523             1.0000000000
       477        44  PNM       H25            -0.9690119551        9.6335311364       -8.1582845650  S5        523             1.0000000000
       478        44  PNM       H26             0.1531013698        8.4821974555       -7.4019861565  S5        523             1.0000000000
       479        44  PNM       H27            -0.3088223544        9.9677483529       -6.5489880908  S5        523             1.0000000000
       480        44  PNM       H28            -2.8526522153        8.1285762273       -8.4883024302  S5        523             1.0000000000
       481        44  PNM       H29            -3.3621733980        7.0013262179       -7.2135548010  S5        523             1.0000000000
       482        44  PNM       H30            -1.7877391201        6.7923910232       -8.0080344186  S5        523             1.0000000000
       483        44  PNM       H31            -4.6613927231        7.9738498939       -4.9850909809  S5        523             1.0000000000
       484        44  PNM       H32            -4.5129107710        8.6644408400       -2.5575020776  S5        523             1.0000000000
       485        44  PNM       H33            -2.1835226801       12.4660780456       -2.2975860015  S5        523             1.0000000000
       486        44  PNM       H34            -3.5043284796       13.3583493745       -3.0742565203  S5        523             1.0000000000
       487        44  PNM       H35            -0.1869147543       13.3850432311       -3.0932412927  S5        523             1.0000000000
       488        44  PNM       H36             1.2918653823       14.0705306533       -4.9724855404  S5        523             1.0000000000
       489        44  PNM       H37             0.4652463956       13.9592227396       -7.3219686357  S5        523             1.0000000000
       490        44  PNM       H38            -1.8512897160       13.1608973160       -7.7847147217  S5        523             1.0000000000
       491        44  PNM       H39            -3.3619778066       12.5330850281       -5.9050603842  S5        523             1.0000000000
       492        44  PNM       H40            -2.1646566804       10.1954636809       -2.3442117615  S5        523             1.0000000000
       493        45  TIP3      OH2            -4.4224976100        7.8262801121       -0.2881978289  S5        290             1.0000000000
       494        45  TIP3      H1             -5.4184499122        7.7663592009       -0.1413910766  S5        290             1.0000000000
       495        45  TIP3      H2             -3.9947035611        8.4850272640        0.3375494920  S5        290             1.0000000000
       496        46  SER       CB             -2.9198441540        5.0746724055       -2.0086148471  S6        70              1.0000000000
       497        46  SER       HB1            -3.4208600029        4.2236327387       -2.5030148879  S6        70              1.0000000000
       498        46  SER       HB2            -1.9401511423        5.2463198869       -2.4833342696  S6        70              1.0000000000
       499        46  SER       OG             -3.7589719287        6.2357553311       -2.1922009315  S6        70              1.0000000000
       500        46  SER       HG1            -3.8372843992        6.8028319874       -1.3326926563  S6        70              1.0000000000
       501        46  SER       QQH1           -2.7862095611        4.8692284397       -0.9314469893  S6        70              1.0000000000
       502        47  LYS       CD             -6.4440002218        3.4309165107       -1.8632671868  S6        73              1.0000000000
       503        47  LYS       HD1            -7.0223646693        2.8984634213       -2.6228760882  S6        73              1.0000000000
       504        47  LYS       HD2            -5.4070572039        3.4854393838       -2.2198138425  S6        73              1.0000000000
       505        47  LYS       QQH2           -6.4726339631        2.8465416497       -0.9357163473  S6        73              1.0000000000
       506        47  LYS       CE             -7.0113579040        4.8233946028       -1.6647456631  S6        73              1.0000000000
       507        47  LYS       HE1            -6.8601281647        5.2161519397       -0.6414748552  S6        73              1.0000000000
       508        47  LYS       HE2            -8.0938679312        4.8415540906       -1.8716599470  S6        73              1.0000000000
       509        47  LYS       NZ             -6.3895415049        5.7803847482       -2.5651580881  S6        73              1.0000000000
       510        47  LYS       HZ1            -6.6026753618        5.6096902719       -3.5709000408  S6        73              1.0000000000
       511        47  LYS       HZ2            -5.3351997569        5.8123635807       -2.4567211832  S6        73              1.0000000000
       512        47  LYS       HZ3            -6.7368717420        6.7471827071       -2.3481667355  S6        73              1.0000000000
       513        48  SER       CB             -4.3400679164        4.4652985566       -6.1785113623  S6        130             1.0000000000
       514        48  SER       HB1            -4.4182342518        5.4058403547       -6.7399831904  S6        130             1.0000000000
       515        48  SER       HB2            -3.5780952196        3.8310246346       -6.6649231733  S6        130             1.0000000000
       516        48  SER       OG             -3.9204860088        4.7325475993       -4.8100738170  S6        130             1.0000000000
       517        48  SER       HG1            -3.2996173647        5.5175282691       -4.8279124252  S6        130             1.0000000000
       518        48  SER       QQH3           -5.3043284690        3.9361733258       -6.1678885650  S6        130             1.0000000000
       519        49  GLU       CB             -9.8755496814        9.4453553290        0.7771376680  S6        166             1.0000000000
       520        49  GLU       HB1            -9.4582350823       10.0842862351       -0.0111033075  S6        166             1.0000000000
       521        49  GLU       HB2           -10.9271191686        9.2479774266        0.5444332452  S6        166             1.0000000000
       522        49  GLU       QQH4           -9.8026353038        9.9353725784        1.7536863548  S6        166             1.0000000000
       523        49  GLU       CG             -9.0925323753        8.1434425829        0.7514606761  S6        166             1.0000000000
       524        49  GLU       HG1            -9.5520534335        7.4582673202        0.0210012668  S6        166             1.0000000000
       525        49  GLU       HG2            -9.1524579079        7.6244974645        1.7220803314  S6        166             1.0000000000
       526        49  GLU       CD             -7.6356972548        8.3453277238        0.3659787162  S6        166             1.0000000000
       527        49  GLU       OE1            -7.0900325895        9.4664939392        0.5275395535  S6        166             1.0000000000
       528        49  GLU       OE2            -7.0170540790        7.3067319893       -0.1406101526  S6        166             1.0000000000
       529        50  ASN       CB             -2.7826608976       12.0589643935        1.5656054073  S6        170             1.0000000000
       530        50  ASN       HB1            -1.8151928822       12.0450975942        1.0495677340  S6        170             1.0000000000
       531        50  ASN       HB2            -3.3067546147       12.9854079965        1.3059252896  S6        170             1.0000000000
       532        50  ASN       QQH5           -2.6273799347       12.0148071756        2.6498923619  S6        170             1.0000000000
       533        50  ASN       CG             -3.6019165221       10.8602761504        1.1286590002  S6        170             1.0000000000
       534        50  ASN       OD1            -3.1599672479        9.6865445737        1.2323899504  S6        170             1.0000000000
       535        50  ASN       ND2            -4.8275030641       11.1008797516        0.6249897541  S6        170             1.0000000000
       536        50  ASN       HD21           -5.4826059549       10.3180728993        0.4079198761  S6        170             1.0000000000
       537        50  ASN       HD22           -5.1211110796       12.0611730019        0.3921088400  S6        170             1.0000000000
       538        51  LYS       CE             -2.9842081577        1.6890626362       -4.2622077894  S6        234             1.0000000000
       539        51  LYS       HE1            -3.3785132175        1.9911211334       -3.2844222369  S6        234             1.0000000000
       540        51  LYS       HE2            -3.8125276593        1.6435294578       -4.9776427233  S6        234             1.0000000000
       541        51  LYS       NZ             -2.0316209942        2.6869170646       -4.7355936294  S6        234             1.0000000000
       542        51  LYS       HZ1            -1.5896095344        2.3884269915       -5.6398380977  S6        234             1.0000000000
       543        51  LYS       HZ2            -1.2521469215        2.8591649690       -4.0628461838  S6        234             1.0000000000
       544        51  LYS       HZ3            -2.5149569256        3.6206739235       -4.8770741022  S6        234             1.0000000000
       545        51  LYS       QQH6           -2.4862060886        0.7147958478       -4.1726301764  S6        234             1.0000000000
       546        52  SER       CB              2.4975852219        3.4803486052       -5.7019641164  S6        235             1.0000000000
       547        52  SER       HB1             3.2038950229        2.8201631511       -6.2305549680  S6        235             1.0000000000
       548        52  SER       HB2             3.0391943941        4.4117660323       -5.4549650355  S6        235             1.0000000000
       549        52  SER       OG              1.3867069194        3.7383317160       -6.5700663874  S6        235             1.0000000000
       550        52  SER       HG1             0.9401771585        4.5912725143       -6.3205334939  S6        235             1.0000000000
       551        52  SER       QQH7            2.1704548372        2.9931613690       -4.7550362035  S6        235             1.0000000000
       552        53  PNM       S1             -3.0874979226        9.6618090969       -5.8963442995  S6        523             1.0000000000
       553        53  PNM       C2             -1.8476707361        8.4247078441       -6.5949307863  S6        523             1.0000000000
       554        53  PNM       C3             -1.4089806475        7.5961829566       -5.3568922256  S6        523             1.0000000000
       555        53  PNM       N4             -2.5857256879        7.4477721961       -4.4728319799  S6        523             1.0000000000
       556        53  PNM       C5             -3.7061639480        8.4519811474       -4.7010747725  S6        523             1.0000000000
       557        53  PNM       C6             -3.5965185237        8.8409545185       -3.1663949707  S6        523             1.0000000000
       558        53  PNM       C7             -2.4578712673        7.8071506648       -3.1092410709  S6        523             1.0000000000
       559        53  PNM       O8             -1.5222263923        7.6049275756       -2.3278018873  S6        523             1.0000000000
       560        53  PNM       C9             -2.5032292507        7.5326886078       -7.6359006946  S6        523             1.0000000000
       561        53  PNM       C10            -0.6754951465        9.1705802271       -7.2052266187  S6        523             1.0000000000
       562        53  PNM       C11            -0.7963197887        6.2608996454       -5.7368596538  S6        523             1.0000000000
       563        53  PNM       O12            -1.3679977923        5.1849851917       -5.4661847901  S6        523             1.0000000000
       564        53  PNM       O13             0.3976020694        6.3183580168       -6.3257130535  S6        523             1.0000000000
       565        53  PNM       N14            -3.0260143771       10.1455501812       -2.9228599117  S6        523             1.0000000000
       566        53  PNM       C15            -3.5221355605       11.2662072424       -3.4877144545  S6        523             1.0000000000
       567        53  PNM       O16            -4.5589262235       11.2323098791       -4.2187174518  S6        523             1.0000000000
       568        53  PNM       C17            -2.7720755156       12.5458991235       -3.2261270187  S6        523             1.0000000000
       569        53  PNM       C18            -1.8690475779       12.9070147018       -4.3769571225  S6        523             1.0000000000
       570        53  PNM       C19            -0.5591042070       13.3390081951       -4.1248881990  S6        523             1.0000000000
       571        53  PNM       C20             0.2717494998       13.7252334755       -5.1790094274  S6        523             1.0000000000
       572        53  PNM       C21            -0.1932594888       13.6647020389       -6.4945388551  S6        523             1.0000000000
       573        53  PNM       C22            -1.4934365062       13.2217589423       -6.7512794024  S6        523             1.0000000000
       574        53  PNM       C23            -2.3351450718       12.8550816162       -5.6994684836  S6        523             1.0000000000
       575        53  PNM       H24            -0.6277805415        8.1726669877       -4.8075156379  S6        523             1.0000000000
       576        53  PNM       H25            -0.9685515842        9.6288661984       -8.1557695781  S6        523             1.0000000000
       577        53  PNM       H26             0.1533168040        8.4796300339       -7.3956963493  S6        523             1.0000000000
       578        53  PNM       H27            -0.3123202476        9.9656535878       -6.5454531492  S6        523             1.0000000000
       579        53  PNM       H28            -2.8505219389        8.1251415724       -8.4885733767  S6        523             1.0000000000
       580        53  PNM       H29            -3.3625374716        6.9975569680       -7.2151977784  S6        523             1.0000000000
       581        53  PNM       H30            -1.7866265008        6.7886714267       -8.0066135217  S6        523             1.0000000000
       582        53  PNM       H31            -4.6656980863        7.9708837423       -4.9841428187  S6        523             1.0000000000
       583        53  PNM       H32            -4.5155518304        8.6645053512       -2.5582902889  S6        523             1.0000000000
       584        53  PNM       H33            -2.1828411560       12.4620265952       -2.2976782397  S6        523             1.0000000000
       585        53  PNM       H34            -3.5038153580       13.3548347084       -3.0735270230  S6        523             1.0000000000
       586        53  PNM       H35            -0.1876813706       13.3844464174       -3.0934211286  S6        523             1.0000000000
       587        53  PNM       H36             1.2903928997       14.0708963135       -4.9728741868  S6        523             1.0000000000
       588        53  PNM       H37             0.4640781569       13.9573380090       -7.3223762137  S6        523             1.0000000000
       589        53  PNM       H38            -1.8515425465       13.1562620510       -7.7848943425  S6        523             1.0000000000
       590        53  PNM       H39            -3.3616265292       12.5275665945       -5.9050690081  S6        523             1.0000000000
       591        53  PNM       H40            -2.1632701962       10.1902146871       -2.3472852514  S6        523             1.0000000000
       592        54  TIP3      OH2            -4.4248155060        7.8174478300       -0.2876633340  S6        290             1.0000000000
       593        54  TIP3      H1             -5.4220998478        7.7539832741       -0.1370492340  S6        290             1.0000000000
       594        54  TIP3      H2             -3.9961852055        8.4789131353        0.3352567977  S6        290             1.0000000000
       595        55  SER       CB             -2.9231430123        5.0813081247       -2.0064032365  S7        70              1.0000000000
       596        55  SER       HB1            -3.4283373872        4.2323247999       -2.5006010536  S7        70              1.0000000000
       597        55  SER       HB2            -1.9441498282        5.2502779234       -2.4835372665  S7        70              1.0000000000
       598        55  SER       OG             -3.7580257042        6.2465979888       -2.1863112299  S7        70              1.0000000000
       599        55  SER       HG1            -3.8491894808        6.8133692164       -1.3216924674  S7        70              1.0000000000
       600        55  SER       QQH1           -2.7873800822        4.8740506922       -0.9299187273  S7        70              1.0000000000
       601        56  LYS       CD             -6.4345560304        3.4299387048       -1.8656731542  S7        73              1.0000000000
       602        56  LYS       HD1            -7.0188695538        2.8998796768       -2.6225261193  S7        73              1.0000000000
       603        56  LYS       HD2            -5.3978302921        3.4742723943       -2.2242912865  S7        73              1.0000000000
       604        56  LYS       QQH2           -6.4668913379        2.8495299536       -0.9357997800  S7        73              1.0000000000
       605        56  LYS       CE             -6.9891260365        4.8284370241       -1.6724951671  S7        73              1.0000000000
       606        56  LYS       HE1            -6.8229047229        5.2313613385       -0.6554116707  S7        73              1.0000000000
       607        56  LYS       HE2            -8.0741462648        4.8520973144       -1.8666173905  S7        73              1.0000000000
       608        56  LYS       NZ             -6.3696117699        5.7678881955       -2.5932482065  S7        73              1.0000000000
       609        56  LYS       HZ1            -6.5664951303        5.5634154009       -3.5955411893  S7        73              1.0000000000
       610        56  LYS       HZ2            -5.3165455054        5.8181252322       -2.4708498084  S7        73              1.0000000000
       611        56  LYS       HZ3            -6.7322850049        6.7369593661       -2.4162002982  S7        73              1.0000000000
       612        57  SER       CB             -4.3401448619        4.4643709446       -6.1792102324  S7        130             1.0000000000
       613        57  SER       HB1            -4.4150018200        5.4039635973       -6.7425630561  S7        130             1.0000000000
       614        57  SER       HB2            -3.5774675666        3.8281452295       -6.6617724917  S7        130             1.0000000000
       615        57  SER       OG             -3.9249384188        4.7338230519       -4.8093767855  S7        130             1.0000000000
       616        57  SER       HG1            -3.3047482163        5.5201977215       -4.8262816657  S7        130             1.0000000000
       617        57  SER       QQH3           -5.3052294638        3.9366259027       -6.1709085992  S7        130             1.0000000000
       618        58  GLU       CB             -9.8752414572        9.4455410787        0.7775935941  S7        166             1.0000000000
       619        58  GLU       HB1            -9.4585160208       10.0846829261       -0.0108014666  S7        166             1.0000000000
       620        58  GLU       HB2           -10.9264358370        9.2463856957        0.5447659885  S7        166             1.0000000000
       621        58  GLU       QQH4           -9.8031325063        9.9359209582        1.7540014755  S7        166             1.0000000000
       622        58  GLU       CG             -9.0900435204        8.1451926458        0.7526005600  S7        166             1.0000000000
       623        58  GLU       HG1            -9.5433043022        7.4618005911        0.0164459262  S7        166             1.0000000000
       624        58  GLU       HG2            -9.1553477854        7.6223981940        1.7208150200  S7        166             1.0000000000
       625        58  GLU       CD             -7.6310916433        8.3505216712        0.3775568078  S7        166             1.0000000000
       626        58  GLU       OE1            -7.0922600579        9.4762171209        0.5319244015  S7        166             1.0000000000
       627        58  GLU       OE2            -7.0040814914        7.3097743413       -0.1122207110  S7        166             1.0000000000
       628        59  ASN       CB             -2.7786370886       12.0548019214        1.5649011601  S7        170             1.0000000000
       629        59  ASN       HB1            -1.8100020946       12.0389320946        1.0511594883  S7        170             1.0000000000
       630        59  ASN       HB2            -3.3006341293       12.9818389814        1.3030642797  S7        170             1.0000000000
       631        59  ASN       QQH5           -2.6263197854       12.0112506654        2.6496494480  S7        170             1.0000000000
       632        59  ASN       CG             -3.5995073950       10.8573916667        1.1264218019  S7        170             1.0000000000
       633        59  ASN       OD1            -3.1598110797        9.6823143638        1.2266767211  S7        170             1.0000000000
       634        59  ASN       ND2            -4.8247192431       11.1010212834        0.6236614743  S7        170             1.0000000000
       635        59  ASN       HD21           -5.4822860934       10.3197930542        0.4075354810  S7        170             1.0000000000
       636        59  ASN       HD22           -5.1174571910       12.0621491535        0.3931096780  S7        170             1.0000000000
       637        60  LYS       CE             -2.9851922064        1.6898002392       -4.2618158760  S7        234             1.0000000000
       638        60  LYS       HE1            -3.3798734350        1.9910200819       -3.2839337784  S7        234             1.0000000000
       639        60  LYS       HE2            -3.8133035587        1.6444324313       -4.9775364241  S7        234             1.0000000000
       640        60  LYS       NZ             -2.0328356564        2.6882730918       -4.7342820059  S7        234             1.0000000000
       641        60  LYS       HZ1            -1.5906629700        2.3906012689       -5.6387485304  S7        234             1.0000000000
       642        60  LYS       HZ2            -1.2532044133        2.8599819175       -4.0615555467  S7        234             1.0000000000
       643        60  LYS       HZ3            -2.5156950626        3.6220874196       -4.8753198420  S7        234             1.0000000000
       644        60  LYS       QQH6           -2.4868224920        0.7156755926       -4.1728316348  S7        234             1.0000000000
       645        61  SER       CB              2.4977023055        3.4804910390       -5.7021705192  S7        235             1.0000000000
       646        61  SER       HB1             3.2040233400        2.8203038381       -6.2307326786  S7        235             1.0000000000
       647        61  SER       HB2             3.0393205912        4.4118712607       -5.4550503131  S7        235             1.0000000000
       648        61  SER       OG              1.3869517139        3.7385795382       -6.5704272437  S7        235             1.0000000000
       649        61  SER       HG1             0.9399125717        4.5910712541       -6.3202826376  S7        235             1.0000000000
       650        61  SER       QQH7            2.1704161626        2.9932541357       -4.7553286495  S7        235             1.0000000000
       651        62  PNM       S1             -3.0906056777        9.6576202386       -5.8966131639  S7        523             1.0000000000
       652        62  PNM       C2             -1.8491034750        8.4207672176       -6.5931104653  S7        523             1.0000000000
       653        62  PNM       C3             -1.4122801241        7.5920639725       -5.3544822881  S7        523             1.0000000000
       654        62  PNM       N4             -2.5909311695        7.4404616717       -4.4724959254  S7        523             1.0000000000
       655        62  PNM       C5             -3.7093301850        8.4475571656       -4.7009943326  S7        523             1.0000000000
       656        62  PNM       C6             -3.5987857722        8.8380222300       -3.1673139615  S7        523             1.0000000000
       657        62  PNM       C7             -2.4623367868        7.8020567261       -3.1080551176  S7        523             1.0000000000
       658        62  PNM       O8             -1.5222617701        7.6070007940       -2.3301146025  S7        523             1.0000000000
       659        62  PNM       C9             -2.5026373549        7.5290138613       -7.6356121340  S7        523             1.0000000000
       660        62  PNM       C10            -0.6763689445        9.1673122450       -7.2015590039  S7        523             1.0000000000
       661        62  PNM       C11            -0.7974294255        6.2582994350       -5.7358589774  S7        523             1.0000000000
       662        62  PNM       O12            -1.3683493936        5.1811915035       -5.4678893996  S7        523             1.0000000000
       663        62  PNM       O13             0.3967405228        6.3180077293       -6.3240280535  S7        523             1.0000000000
       664        62  PNM       N14            -3.0254446944       10.1414900059       -2.9248561782  S7        523             1.0000000000
       665        62  PNM       C15            -3.5223400160       11.2629623456       -3.4873137460  S7        523             1.0000000000
       666        62  PNM       O16            -4.5609861907       11.2299483331       -4.2157637418  S7        523             1.0000000000
       667        62  PNM       C17            -2.7716118653       12.5422279364       -3.2259020321  S7        523             1.0000000000
       668        62  PNM       C18            -1.8690530884       12.9037943758       -4.3769557846  S7        523             1.0000000000
       669        62  PNM       C19            -0.5596382913       13.3375207395       -4.1250499419  S7        523             1.0000000000
       670        62  PNM       C20             0.2707651932       13.7243248734       -5.1793052211  S7        523             1.0000000000
       671        62  PNM       C21            -0.1941608472       13.6626610881       -6.4948172432  S7        523             1.0000000000
       672        62  PNM       C22            -1.4938213892       13.2180987486       -6.7513933488  S7        523             1.0000000000
       673        62  PNM       C23            -2.3351049955       12.8508291882       -5.6994431611  S7        523             1.0000000000
       674        62  PNM       H24            -0.6330527012        8.1690415510       -4.8028271988  S7        523             1.0000000000
       675        62  PNM       H25            -0.9679813095        9.6242254931       -8.1532106969  S7        523             1.0000000000
       676        62  PNM       H26             0.1535974023        8.4770402813       -7.3894105284  S7        523             1.0000000000
       677        62  PNM       H27            -0.3156301360        9.9635431276       -6.5419255919  S7        523             1.0000000000
       678        62  PNM       H28            -2.8483189206        8.1217639698       -8.4887744571  S7        523             1.0000000000
       679        62  PNM       H29            -3.3628169867        6.9939124931       -7.2167063156  S7        523             1.0000000000
       680        62  PNM       H30            -1.7854773186        6.7849651745       -8.0051015082  S7        523             1.0000000000
       681        62  PNM       H31            -4.6698524471        7.9680067953       -4.9834170174  S7        523             1.0000000000
       682        62  PNM       H32            -4.5186746677        8.6648310002       -2.5596280030  S7        523             1.0000000000
       683        62  PNM       H33            -2.1819974269       12.4578273655       -2.2977485883  S7        523             1.0000000000
       684        62  PNM       H34            -3.5031827672       13.3512316852       -3.0726033064  S7        523             1.0000000000
       685        62  PNM       H35            -0.1883137480       13.3837818634       -3.0935783761  S7        523             1.0000000000
       686        62  PNM       H36             1.2889878484       14.0713221559       -4.9732580518  S7        523             1.0000000000
       687        62  PNM       H37             0.4628530558       13.9556948000       -7.3227648217  S7        523             1.0000000000
       688        62  PNM       H38            -1.8518882546       13.1519042977       -7.7849830167  S7        523             1.0000000000
       689        62  PNM       H39            -3.3612366372       12.5221388458       -5.9049549490  S7        523             1.0000000000
       690        62  PNM       H40            -2.1615245163       10.1846561151       -2.3509260560  S7        523             1.0000000000
       691        63  TIP3      OH2            -4.4294370517        7.8075226223       -0.2880904088  S7        290             1.0000000000
       692        63  TIP3      H1             -5.4285027458        7.7406218470       -0.1328200979  S7        290             1.0000000000
       693        63  TIP3      H2             -3.9987918848        8.4716393447        0.3314522064  S7        290             1.0000000000
       694        64  SER       CB             -2.9273340787        5.0885653755       -2.0042154317  S8        70              1.0000000000
       695        64  SER       HB1            -3.4362778143        4.2416332609       -2.4986213779  S8        70              1.0000000000
       696        64  SER       HB2            -1.9493596135        5.2555612514       -2.4841047440  S8        70              1.0000000000
       697        64  SER       OG             -3.7586917638        6.2583624224       -2.1786759072  S8        70              1.0000000000
       698        64  SER       HG1            -3.8670816109        6.8273900415       -1.3079383281  S8        70              1.0000000000
       699        64  SER       QQH1           -2.7885885438        4.8781728061       -0.9287489062  S8        70              1.0000000000
       700        65  LYS       CD             -6.4250007662        3.4286810444       -1.8686858108  S8        73              1.0000000000
       701        65  LYS       HD1            -7.0151552717        2.9011330240       -2.6228608512  S8        73              1.0000000000
       702        65  LYS       HD2            -5.3884707957        3.4627180148       -2.2291381295  S8        73              1.0000000000
       703        65  LYS       QQH2           -6.4612133588        2.8524052879       -0.9364206953  S8        73              1.0000000000
       704        65  LYS       CE             -6.9665051866        4.8331686707       -1.6812084071  S8        73              1.0000000000
       705        65  LYS       HE1            -6.7872617264        5.2447110873       -0.6697462295  S8        73              1.0000000000
       706        65  LYS       HE2            -8.0535072154        4.8628947323       -1.8644862757  S8        73              1.0000000000
       707        65  LYS       NZ             -6.3475919270        5.7558825491       -2.6196981500  S8        73              1.0000000000
       708        65  LYS       HZ1            -6.5276999605        5.5200798492       -3.6178298621  S8        73              1.0000000000
       709        65  LYS       HZ2            -5.2957915811        5.8238127751       -2.4836369806  S8        73              1.0000000000
       710        65  LYS       HZ3            -6.7243859807        6.7254367754       -2.4792514753  S8        73              1.0000000000
       711        66  SER       CB             -4.3403384838        4.4635452960       -6.1798325958  S8        130             1.0000000000
       712        66  SER       HB1            -4.4120831857        5.4024800654       -6.7445382720  S8        130             1.0000000000
       713        66  SER       HB2            -3.5769951441        3.8256993643       -6.6590067730  S8        130             1.0000000000
       714        66  SER       OG             -3.9293140724        4.7343637596       -4.8086260382  S8        130             1.0000000000
       715        66  SER       HG1            -3.3110263480        5.5229471133       -4.8239402274  S8        130             1.0000000000
       716        66  SER       QQH3           -5.3061968657        3.9370708709       -6.1740681189  S8        130             1.0000000000
       717        67  GLU       CB             -9.8750052343        9.4454875225        0.7779766534  S8        166             1.0000000000
       718        67  GLU       HB1            -9.4591597753       10.0849931699       -0.0105646744  S8        166             1.0000000000
       719        67  GLU       HB2           -10.9258431761        9.2443736048        0.5452041421  S8        166             1.0000000000
       720        67  GLU       QQH4           -9.8035979229        9.9360517347        1.7543259802  S8        166             1.0000000000
       721        67  GLU       CG             -9.0872618697        8.1467901829        0.7531966084  S8        166             1.0000000000
       722        67  GLU       HG1            -9.5340051936        7.4652698918        0.0112176248  S8        166             1.0000000000
       723        67  GLU       HG2            -9.1577757579        7.6199274686        1.7188785630  S8        166             1.0000000000
       724        67  GLU       CD             -7.6263664855        8.3564708063        0.3889563146  S8        166             1.0000000000
       725        67  GLU       OE1            -7.0947351607        9.4862495054        0.5362274570  S8        166             1.0000000000
       726        67  GLU       OE2            -6.9891050047        7.3142676077       -0.0838550741  S8        166             1.0000000000
       727        68  ASN       CB             -2.7746675103       12.0508320277        1.5643937951  S8        170             1.0000000000
       728        68  ASN       HB1            -1.8049297853       12.0334228259        1.0528649232  S8        170             1.0000000000
       729        68  ASN       HB2            -3.2949071964       12.9783524622        1.3005797777  S8        170             1.0000000000
       730        68  ASN       QQH5           -2.6252321747       12.0079002717        2.6495593365  S8        170             1.0000000000
       731        68  ASN       CG             -3.5969697977       10.8546779756        1.1241755770  S8        170             1.0000000000
       732        68  ASN       OD1            -3.1600466525        9.6779613327        1.2206799620  S8        170             1.0000000000
       733        68  ASN       ND2            -4.8216626896       11.1016346251        0.6220203704  S8        170             1.0000000000
       734        68  ASN       HD21           -5.4812389076       10.3220097071        0.4060168294  S8        170             1.0000000000
       735        68  ASN       HD22           -5.1131730784       12.0635727911        0.3931189570  S8        170             1.0000000000
       736        69  LYS       CE             -2.9861439003        1.6905894852       -4.2613857829  S8        234             1.0000000000
       737        69  LYS       HE1            -3.3812328078        1.9909616986       -3.2834120621  S8        234             1.0000000000
       738        69  LYS       HE2            -3.8140408688        1.6454233663       -4.9774034307  S8        234             1.0000000000
       739        69  LYS       NZ             -2.0340268726        2.6897285863       -4.7328691226  S8        234             1.0000000000
       740        69  LYS       HZ1            -1.5917012461        2.3929608139       -5.6375594784  S8        234             1.0000000000
       741        69  LYS       HZ2            -1.2542716008        2.8608748547       -4.0601293516  S8        234             1.0000000000
       742        69  LYS       HZ3            -2.5165005366        3.6236069321       -4.8733847667  S8        234             1.0000000000
       743        69  LYS       QQH6           -2.4874232716        0.7166022810       -4.1729964942  S8        234             1.0000000000
       744        70  SER       CB              2.4977997746        3.4806666649       -5.7023937577  S8        235             1.0000000000
       745        70  SER       HB1             3.2041528136        2.8205065215       -6.2309321134  S8        235             1.0000000000
       746        70  SER       HB2             3.0394112621        4.4120175552       -5.4551375355  S8        235             1.0000000000
       747        70  SER       OG              1.3871763274        3.7388663530       -6.5707926266  S8        235             1.0000000000
       748        70  SER       HG1             0.9396531497        4.5909426624       -6.3200884555  S8        235             1.0000000000
       749        70  SER       QQH7            2.1703727105        2.9933697788       -4.7556367791  S8        235             1.0000000000
       750        71  PNM       S1             -3.0931254510        9.6521955623       -5.8968024251  S8        523             1.0000000000
       751        71  PNM       C2             -1.8503808936        8.4169590763       -6.5912304471  S8        523             1.0000000000
       752        71  PNM       C3             -1.4154899372        7.5880209960       -5.3518883115  S8        523             1.0000000000
       753        71  PNM       N4             -2.5960437255        7.4330733990       -4.4722591306  S8        523             1.0000000000
       754        71  PNM       C5             -3.7122071430        8.4431988190       -4.7009681533  S8        523             1.0000000000
       755        71  PNM       C6             -3.6012889438        8.8350240673       -3.1683509410  S8        523             1.0000000000
       756        71  PNM       C7             -2.4673478762        7.7964047956       -3.1063821509  S8        523             1.0000000000
       757        71  PNM       O8             -1.5225070658        7.6093986681       -2.3321905067  S8        523             1.0000000000
       758        71  PNM       C9             -2.5019174377        7.5254425763       -7.6352461099  S8        523             1.0000000000
       759        71  PNM       C10            -0.6770825222        9.1641082819       -7.1979161405  S8        523             1.0000000000
       760        71  PNM       C11            -0.7983561779        6.2558044884       -5.7348490830  S8        523             1.0000000000
       761        71  PNM       O12            -1.3683085922        5.1774410590       -5.4697481636  S8        523             1.0000000000
       762        71  PNM       O13             0.3961003551        6.3178824023       -6.3225197861  S8        523             1.0000000000
       763        71  PNM       N14            -3.0249244551       10.1372879126       -2.9268439064  S8        523             1.0000000000
       764        71  PNM       C15            -3.5224430127       11.2596448713       -3.4868466038  S8        523             1.0000000000
       765        71  PNM       O16            -4.5632501288       11.2278484411       -4.2124044954  S8        523             1.0000000000
       766        71  PNM       C17            -2.7709874237       12.5384836828       -3.2256398645  S8        523             1.0000000000
       767        71  PNM       C18            -1.8689689156       12.9006824582       -4.3769079387  S8        523             1.0000000000
       768        71  PNM       C19            -0.5600784721       13.3361220163       -4.1251772301  S8        523             1.0000000000
       769        71  PNM       C20             0.2698427033       13.7235544368       -5.1795787745  S8        523             1.0000000000
       770        71  PNM       C21            -0.1950616824       13.6608476011       -6.4950567039  S8        523             1.0000000000
       771        71  PNM       C22            -1.4942084365       13.2146768934       -6.7514466065  S8        523             1.0000000000
       772        71  PNM       C23            -2.3350242448       12.8467490341       -5.6993493957  S8        523             1.0000000000
       773        71  PNM       H24            -0.6382469291        8.1654895694       -4.7979555344  S8        523             1.0000000000
       774        71  PNM       H25            -0.9673375556        9.6198095829       -8.1505621113  S8        523             1.0000000000
       775        71  PNM       H26             0.1539421607        8.4744902871       -7.3833641111  S8        523             1.0000000000
       776        71  PNM       H27            -0.3186127367        9.9613793977       -6.5383846722  S8        523             1.0000000000
       777        71  PNM       H28            -2.8460372507        8.1184615371       -8.4888864360  S8        523             1.0000000000
       778        71  PNM       H29            -3.3629213627        6.9903208406       -7.2181035340  S8        523             1.0000000000
       779        71  PNM       H30            -1.7841828143        6.7813883062       -8.0035830323  S8        523             1.0000000000
       780        71  PNM       H31            -4.6737287410        7.9652495749       -4.9829593338  S8        523             1.0000000000
       781        71  PNM       H32            -4.5225271495        8.6655878848       -2.5618325206  S8        523             1.0000000000
       782        71  PNM       H33            -2.1809576877       12.4534811168       -2.2978213395  S8        523             1.0000000000
       783        71  PNM       H34            -3.5024025335       13.3475269333       -3.0714914426  S8        523             1.0000000000
       784        71  PNM       H35            -0.1887816161       13.3830516330       -3.0937220378  S8        523             1.0000000000
       785        71  PNM       H36             1.2876602382       14.0718265635       -4.9736522460  S8        523             1.0000000000
       786        71  PNM       H37             0.4615682113       13.9543260318       -7.3231418644  S8        523             1.0000000000
       787        71  PNM       H38            -1.8523235175       13.1478182856       -7.7849828599  S8        523             1.0000000000
       788        71  PNM       H39            -3.3607898525       12.5167772449       -5.9047004656  S8        523             1.0000000000
       789        71  PNM       H40            -2.1593793917       10.1787282389       -2.3551886470  S8        523             1.0000000000
       790        72  TIP3      OH2            -4.4374173370        7.7961687170       -0.2898013245  S8        290             1.0000000000
       791        72  TIP3      H1             -5.4393571537        7.7253387446       -0.1291154246  S8        290             1.0000000000
       792        72  TIP3      H2             -4.0025081946        8.4625265616        0.3253996385  S8        290             1.0000000000
       793        73  SER       CB             -2.9321744691        5.0958433486       -2.0024543945  S9        70              1.0000000000
       794        73  SER       HB1            -3.4442489982        4.2510133641       -2.4976774638  S9        70              1.0000000000
       795        73  SER       HB2            -1.9556335754        5.2620743991       -2.4853018401  S9        70              1.0000000000
       796        73  SER       OG             -3.7616843207        6.2712952128       -2.1689641193  S9        70              1.0000000000
       797        73  SER       HG1            -3.8952464871        6.8513178157       -1.2889950011  S9        70              1.0000000000
       798        73  SER       QQH1           -2.7895832126        4.8804423759       -0.9283908070  S9        70              1.0000000000
       799        74  LYS       CD             -6.4156654497        3.4270794470       -1.8722360720  S9        73              1.0000000000
       800        74  LYS       HD1            -7.0117992618        2.9024197784       -2.6237563868  S9        73              1.0000000000
       801        74  LYS       HD2            -5.3793444289        3.4507770251       -2.2343955142  S9        73              1.0000000000
       802        74  LYS       QQH2           -6.4558662216        2.8549836908       -0.9375647702  S9        73              1.0000000000
       803        74  LYS       CE             -6.9436784565        4.8374853008       -1.6903844856  S9        73              1.0000000000
       804        74  LYS       HE1            -6.7526898649        5.2550652465       -0.6836355567  S9        73              1.0000000000
       805        74  LYS       HE2            -8.0321685093        4.8743705599       -1.8643425044  S9        73              1.0000000000
       806        74  LYS       NZ             -6.3229296372        5.7446977816       -2.6433805208  S9        73              1.0000000000
       807        74  LYS       HZ1            -6.4858106903        5.4799243470       -3.6368262812  S9        73              1.0000000000
       808        74  LYS       HZ2            -5.2717236970        5.8297386725       -2.4938934945  S9        73              1.0000000000
       809        74  LYS       HZ3            -6.7123990201        6.7132984084       -2.5365926979  S9        73              1.0000000000
       810        75  SER       CB             -4.3405914418        4.4628797402       -6.1803873449  S9        130             1.0000000000
       811        75  SER       HB1            -4.4094362041        5.4015106423       -6.7458241350  S9        130             1.0000000000
       812        75  SER       HB2            -3.5766853107        3.8237353218       -6.6567825563  S9        130             1.0000000000
       813        75  SER       OG             -3.9335006078        4.7338981836       -4.8079143058  S9        130             1.0000000000
       814        75  SER       HG1            -3.3185186615        5.5255473636       -4.8203668605  S9        130             1.0000000000
       815        75  SER       QQH3           -5.3072059611        3.9376272869       -6.1774063414  S9        130             1.0000000000
       816        76  GLU       CB             -9.8748481517        9.4451671041        0.7783156911  S9        166             1.0000000000
       817        76  GLU       HB1            -9.4602827624       10.0852842968       -0.0103666929  S9        166             1.0000000000
       818        76  GLU       HB2           -10.9253382602        9.2418733926        0.5458629538  S9        166             1.0000000000
       819        76  GLU       QQH4           -9.8040499513        9.9355726604        1.7547978896  S9        166             1.0000000000
       820        76  GLU       CG             -9.0842477362        8.1480574396        0.7531598434  S9        166             1.0000000000
       821        76  GLU       HG1            -9.5243812217        7.4686010190        0.0052681187  S9        166             1.0000000000
       822        76  GLU       HG2            -9.1596689895        7.6169793375        1.7162122670  S9        166             1.0000000000
       823        76  GLU       CD             -7.6218457464        8.3631721282        0.3998916323  S9        166             1.0000000000
       824        76  GLU       OE1            -7.0974364255        9.4961196307        0.5403497421  S9        166             1.0000000000
       825        76  GLU       OE2            -6.9710977734        7.3205191569       -0.0566218861  S9        166             1.0000000000
       826        77  ASN       CB             -2.7708820290       12.0473382083        1.5641052928  S9        170             1.0000000000
       827        77  ASN       HB1            -1.8001025011       12.0288189077        1.0546172687  S9        170             1.0000000000
       828        77  ASN       HB2            -3.2897708987       12.9750935719        1.2986169276  S9        170             1.0000000000
       829        77  ASN       QQH5           -2.6240295290       12.0048029171        2.6496496450  S9        170             1.0000000000
       830        77  ASN       CG             -3.5941721519       10.8523146434        1.1220767651  S9        170             1.0000000000
       831        77  ASN       OD1            -3.1605091153        9.6736538368        1.2147080772  S9        170             1.0000000000
       832        77  ASN       ND2            -4.8182406944       11.1027256541        0.6200883768  S9        170             1.0000000000
       833        77  ASN       HD21           -5.4788734166       10.3246556713        0.4025121635  S9        170             1.0000000000
       834        77  ASN       HD22           -5.1079324204       12.0653844236        0.3915917106  S9        170             1.0000000000
       835        78  LYS       CE             -2.9870427616        1.6914058526       -4.2609206528  S9        234             1.0000000000
       836        78  LYS       HE1            -3.3825561816        1.9909070634       -3.2828468686  S9        234             1.0000000000
       837        78  LYS       HE2            -3.8147427906        1.6464451096       -4.9772173297  S9        234             1.0000000000
       838        78  LYS       NZ             -2.0352621159        2.6913198617       -4.7313226772  S9        234             1.0000000000
       839        78  LYS       HZ1            -1.5927263878        2.3957205237       -5.6362691072  S9        234             1.0000000000
       840        78  LYS       HZ2            -1.2555015908        2.8620112347       -4.0584433684  S9        234             1.0000000000
       841        78  LYS       HZ3            -2.5176750396        3.6252100879       -4.8710579569  S9        234             1.0000000000
       842        78  LYS       QQH6           -2.4879504320        0.7175647713       -4.1731648526  S9        234             1.0000000000
       843        79  SER       CB              2.4978729451        3.4808783924       -5.7026368896  S9        235             1.0000000000
       844        79  SER       HB1             3.2042954794        2.8207721351       -6.2311497979  S9        235             1.0000000000
       845        79  SER       HB2             3.0394649198        4.4122089603       -5.4552324273  S9        235             1.0000000000
       846        79  SER       OG              1.3873824808        3.7391844326       -6.5711619702  S9        235             1.0000000000
       847        79  SER       HG1             0.9393822914        4.5908785644       -6.3199409256  S9        235             1.0000000000
       848        79  SER       QQH7            2.1703387726        2.9934986984       -4.7559582304  S9        235             1.0000000000
       849        80  PNM       S1             -3.0957300786        9.6481498541       -5.8971903372  S9        523             1.0000000000
       850        80  PNM       C2             -1.8514125081        8.4132654721       -6.5893599585  S9        523             1.0000000000
       851        80  PNM       C3             -1.4184597014        7.5841610514       -5.3492013459  S9        523             1.0000000000
       852        80  PNM       N4             -2.6009986592        7.4258464003       -4.4718596177  S9        523             1.0000000000
       853        80  PNM       C5             -3.7146017175        8.4388306431       -4.7009126987  S9        523             1.0000000000
       854        80  PNM       C6             -3.6039429541        8.8318894616       -3.1695526083  S9        523             1.0000000000
       855        80  PNM       C7             -2.4731701708        7.7896253753       -3.1042341681  S9        523             1.0000000000
       856        80  PNM       O8             -1.5228606427        7.6122013786       -2.3338634066  S9        523             1.0000000000
       857        80  PNM       C9             -2.5010504858        7.5220191569       -7.6348534566  S9        523             1.0000000000
       858        80  PNM       C10            -0.6776265786        9.1610686183       -7.1944162844  S9        523             1.0000000000
       859        80  PNM       C11            -0.7991376495        6.2534529391       -5.7338139952  S9        523             1.0000000000
       860        80  PNM       O12            -1.3678011341        5.1738101776       -5.4718030510  S9        523             1.0000000000
       861        80  PNM       O13             0.3957813086        6.3179780567       -6.3212817089  S9        523             1.0000000000
       862        80  PNM       N14            -3.0244813000       10.1329380262       -2.9287079012  S9        523             1.0000000000
       863        80  PNM       C15            -3.5224709729       11.2562778386       -3.4863962483  S9        523             1.0000000000
       864        80  PNM       O16            -4.5656878761       11.2260979657       -4.2085699038  S9        523             1.0000000000
       865        80  PNM       C17            -2.7701943608       12.5346970776       -3.2253643176  S9        523             1.0000000000
       866        80  PNM       C18            -1.8688031586       12.8977453685       -4.3768355977  S9        523             1.0000000000
       867        80  PNM       C19            -0.5604235277       13.3348469378       -4.1252819146  S9        523             1.0000000000
       868        80  PNM       C20             0.2689931589       13.7229403791       -5.1798324541  S9        523             1.0000000000
       869        80  PNM       C21            -0.1959448226       13.6593042386       -6.4952598359  S9        523             1.0000000000
       870        80  PNM       C22            -1.4945897670       13.2115456487       -6.7514525306  S9        523             1.0000000000
       871        80  PNM       C23            -2.3349065162       12.8429132276       -5.6992044364  S9        523             1.0000000000
       872        80  PNM       H24            -0.6431765416        8.1621147275       -4.7930227603  S9        523             1.0000000000
       873        80  PNM       H25            -0.9665658566        9.6158518689       -8.1478879551  S9        523             1.0000000000
       874        80  PNM       H26             0.1543612051        8.4720449080       -7.3777598284  S9        523             1.0000000000
       875        80  PNM       H27            -0.3211329507        9.9591500515       -6.5348439450  S9        523             1.0000000000
       876        80  PNM       H28            -2.8436979503        8.1152530244       -8.4889451225  S9        523             1.0000000000
       877        80  PNM       H29            -3.3627455387        6.9867118385       -7.2194321109  S9        523             1.0000000000
       878        80  PNM       H30            -1.7826314022        6.7781106595       -8.0021111156  S9        523             1.0000000000
       879        80  PNM       H31            -4.6771509212        7.9626631987       -4.9826635115  S9        523             1.0000000000
       880        80  PNM       H32            -4.5275990107        8.6671331786       -2.5656204617  S9        523             1.0000000000
       881        80  PNM       H33            -2.1795984838       12.4489851916       -2.2979804043  S9        523             1.0000000000
       882        80  PNM       H34            -3.5013983068       13.3437922975       -3.0701451359  S9        523             1.0000000000
       883        80  PNM       H35            -0.1890687388       13.3822509480       -3.0938610393  S9        523             1.0000000000
       884        80  PNM       H36             1.2864386944       14.0724203187       -4.9740483967  S9        523             1.0000000000
       885        80  PNM       H37             0.4602776403       13.9532449548       -7.3234955001  S9        523             1.0000000000
       886        80  PNM       H38            -1.8527367363       13.1438815745       -7.7849309227  S9        523             1.0000000000
       887        80  PNM       H39            -3.3602037304       12.5113379325       -5.9043498854  S9        523             1.0000000000
       888        80  PNM       H40            -2.1566217223       10.1724196154       -2.3603697910  S9        523             1.0000000000
       889        81  TIP3      OH2            -4.4498007853        7.7832412355       -0.2931346461  S9        290             1.0000000000
       890        81  TIP3      H1             -5.4581950484        7.7061484005       -0.1268386590  S9        290             1.0000000000
       891        81  TIP3      H2             -4.0060085164        8.4506310847        0.3158863121  S9        290             1.0000000000
       892        82  SER       CB             -2.9369604541        5.1016574267       -2.0021448404  S10       70              1.0000000000
       893        82  SER       HB1            -3.4506940856        4.2578207284       -2.4984868972  S10       70              1.0000000000
       894        82  SER       HB2            -1.9616547395        5.2680944183       -2.4872696517  S10       70              1.0000000000
       895        82  SER       OG             -3.7670225192        6.2837805800       -2.1592442893  S10       70              1.0000000000
       896        82  SER       HG1            -3.9434096839        6.9068991412       -1.2486433069  S10       70              1.0000000000
       897        82  SER       QQH1           -2.7904152312        4.8785778062       -0.9293422668  S10       70              1.0000000000
       898        83  LYS       CD             -6.4071726062        3.4250841858       -1.8760978207  S10       73              1.0000000000
       899        83  LYS       HD1            -7.0092116447        2.9034064577       -2.6249423655  S10       73              1.0000000000
       900        83  LYS       HD2            -5.3712348187        3.4389485565       -2.2399478719  S10       73              1.0000000000
       901        83  LYS       QQH2           -6.4510191404        2.8570184369       -0.9390200479  S10       73              1.0000000000
       902        83  LYS       CE             -6.9217001284        4.8410827677       -1.6995349934  S10       73              1.0000000000
       903        83  LYS       HE1            -6.7197469187        5.2598556652       -0.6957256006  S10       73              1.0000000000
       904        83  LYS       HE2            -8.0115846766        4.8858466595       -1.8653387258  S10       73              1.0000000000
       905        83  LYS       NZ             -6.2960022322        5.7351289613       -2.6624251505  S10       73              1.0000000000
       906        83  LYS       HZ1            -6.4390884109        5.4435973542       -3.6509370544  S10       73              1.0000000000
       907        83  LYS       HZ2            -5.2420468185        5.8404088941       -2.4979735623  S10       73              1.0000000000
       908        83  LYS       HZ3            -6.6985224293        6.7008724289       -2.5880856506  S10       73              1.0000000000
       909        84  SER       CB             -4.3407554076        4.4624845986       -6.1808083264  S10       130             1.0000000000
       910        84  SER       HB1            -4.4070911996        5.4010811533       -6.7465523658  S10       130             1.0000000000
       911        84  SER       HB2            -3.5765613202        3.8222671099       -6.6553741055  S10       130             1.0000000000
       912        84  SER       OG             -3.9372274367        4.7323111509       -4.8075158615  S10       130             1.0000000000
       913        84  SER       HG1            -3.3283840609        5.5288840504       -4.8138407328  S10       130             1.0000000000
       914        84  SER       QQH3           -5.3081709397        3.9384240260       -6.1807130944  S10       130             1.0000000000
       915        85  GLU       CB             -9.8748345288        9.4447141016        0.7786095693  S10       166             1.0000000000
       916        85  GLU       HB1            -9.4620081896       10.0856323666       -0.0102986700  S10       166             1.0000000000
       917        85  GLU       HB2           -10.9249177723        9.2389668103        0.5467855987  S10       166             1.0000000000
       918        85  GLU       QQH4           -9.8045024652        9.9345521553        1.7554353669  S10       166             1.0000000000
       919        85  GLU       CG             -9.0814001402        8.1488813139        0.7525076314  S10       166             1.0000000000
       920        85  GLU       HG1            -9.5150522907        7.4717051845       -0.0013012401  S10       166             1.0000000000
       921        85  GLU       HG2            -9.1610770576        7.6135189413        1.7129329205  S10       166             1.0000000000
       922        85  GLU       CD             -7.6186413844        8.3710271611        0.4101218173  S10       166             1.0000000000
       923        85  GLU       OE1            -7.1003669866        9.5045685297        0.5440186184  S10       166             1.0000000000
       924        85  GLU       OE2            -6.9492297595        7.3283440521       -0.0323488955  S10       166             1.0000000000
       925        86  ASN       CB             -2.7674699104       12.0446266272        1.5640973912  S10       170             1.0000000000
       926        86  ASN       HB1            -1.7958617073       12.0254223808        1.0562747974  S10       170             1.0000000000
       927        86  ASN       HB2            -3.2855881367       12.9724114044        1.2972479625  S10       170             1.0000000000
       928        86  ASN       QQH5           -2.6228100684       12.0022183325        2.6499113643  S10       170             1.0000000000
       929        86  ASN       CG             -3.5910691411       10.8505761476        1.1203175181  S10       170             1.0000000000
       930        86  ASN       OD1            -3.1608573882        9.6701090125        1.2094871975  S10       170             1.0000000000
       931        86  ASN       ND2            -4.8143669859       11.1041683498        0.6180134700  S10       170             1.0000000000
       932        86  ASN       HD21           -5.4739366233       10.3273648174        0.3956492627  S10       170             1.0000000000
       933        86  ASN       HD22           -5.1016521204       12.0672282664        0.3875265388  S10       170             1.0000000000
       934        87  LYS       CE             -2.9878278618        1.6921740537       -4.2604797268  S10       234             1.0000000000
       935        87  LYS       HE1            -3.3836555132        1.9908958043       -3.2823000460  S10       234             1.0000000000
       936        87  LYS       HE2            -3.8153473787        1.6474745222       -4.9770135582  S10       234             1.0000000000
       937        87  LYS       NZ             -2.0365437035        2.6930225984       -4.7297256034  S10       234             1.0000000000
       938        87  LYS       HZ1            -1.5938253414        2.3991060200       -5.6350228440  S10       234             1.0000000000
       939        87  LYS       HZ2            -1.2570150946        2.8635241508       -4.0565125307  S10       234             1.0000000000
       940        87  LYS       HZ3            -2.5195892358        3.6270061903       -4.8678953250  S10       234             1.0000000000
       941        87  LYS       QQH6           -2.4883384438        0.7184534544       -4.1734540779  S10       234             1.0000000000
       942        88  SER       CB              2.4979194065        3.4810895239       -5.7029092928  S10       235             1.0000000000
       943        88  SER       HB1             3.2044678711        2.8210555528       -6.2314021542  S10       235             1.0000000000
       944        88  SER       HB2             3.0395216245        4.4123994162       -5.4553385928  S10       235             1.0000000000
       945        88  SER       OG              1.3875877475        3.7395022411       -6.5715389653  S10       235             1.0000000000
       946        88  SER       HG1             0.9390330594        4.5908616804       -6.3197979877  S10       235             1.0000000000
       947        88  SER       QQH7            2.1703496063        2.9935637509       -4.7563220085  S10       235             1.0000000000
       948        89  PNM       S1             -3.0976555975        9.6435762854       -5.8977016014  S10       523             1.0000000000
       949        89  PNM       C2             -1.8521720152        8.4099384933       -6.5876595789  S10       523             1.0000000000
       950        89  PNM       C3             -1.4211082864        7.5807530690       -5.3465333844  S10       523             1.0000000000
       951        89  PNM       N4             -2.6054040335        7.4192171495       -4.4718490529  S10       523             1.0000000000
       952        89  PNM       C5             -3.7162325904        8.4346931427       -4.7008221464  S10       523             1.0000000000
       953        89  PNM       C6             -3.6065742919        8.8286634017       -3.1708469553  S10       523             1.0000000000
       954        89  PNM       C7             -2.4799508409        7.7807893182       -3.1009750851  S10       523             1.0000000000
       955        89  PNM       O8             -1.5232159008        7.6154533593       -2.3351356638  S10       523             1.0000000000
       956        89  PNM       C9             -2.5001271338        7.5189479822       -7.6345102429  S10       523             1.0000000000
       957        89  PNM       C10            -0.6779975838        9.1583624819       -7.1913394189  S10       523             1.0000000000
       958        89  PNM       C11            -0.7998939720        6.2512573268       -5.7327226988  S10       523             1.0000000000
       959        89  PNM       O12            -1.3667867234        5.1704952134       -5.4740340899  S10       523             1.0000000000
       960        89  PNM       O13             0.3959096652        6.3182056119       -6.3204490913  S10       523             1.0000000000
       961        89  PNM       N14            -3.0241825053       10.1286830766       -2.9303287203  S10       523             1.0000000000
       962        89  PNM       C15            -3.5222763324       11.2528844133       -3.4859763200  S10       523             1.0000000000
       963        89  PNM       O16            -4.5683178947       11.2248184785       -4.2044963865  S10       523             1.0000000000
       964        89  PNM       C17            -2.7692872712       12.5310496719       -3.2251332217  S10       523             1.0000000000
       965        89  PNM       C18            -1.8685513999       12.8950777156       -4.3767586997  S10       523             1.0000000000
       966        89  PNM       C19            -0.5606588691       13.3337145003       -4.1253725333  S10       523             1.0000000000
       967        89  PNM       C20             0.2682749993       13.7224713088       -5.1800601275  S10       523             1.0000000000
       968        89  PNM       C21            -0.1967449215       13.6580560394       -6.4954327398  S10       523             1.0000000000
       969        89  PNM       C22            -1.4949183723       13.2088009797       -6.7514244419  S10       523             1.0000000000
       970        89  PNM       C23            -2.3347384282       12.8394582506       -5.6990356101  S10       523             1.0000000000
       971        89  PNM       H24            -0.6474506409        8.1591312887       -4.7883315481  S10       523             1.0000000000
       972        89  PNM       H25            -0.9656441277        9.6124396186       -8.1455594571  S10       523             1.0000000000
       973        89  PNM       H26             0.1548246836        8.4698172273       -7.3727285414  S10       523             1.0000000000
       974        89  PNM       H27            -0.3232066385        9.9570820955       -6.5316274705  S10       523             1.0000000000
       975        89  PNM       H28            -2.8415044154        8.1122580971       -8.4890740280  S10       523             1.0000000000
       976        89  PNM       H29            -3.3623343706        6.9833705360       -7.2206061660  S10       523             1.0000000000
       977        89  PNM       H30            -1.7810298370        6.7752041451       -8.0007433821  S10       523             1.0000000000
       978        89  PNM       H31            -4.6798697001        7.9604411776       -4.9822698844  S10       523             1.0000000000
       979        89  PNM       H32            -4.5341210816        8.6696098332       -2.5718730908  S10       523             1.0000000000
       980        89  PNM       H33            -2.1779018412       12.4445573663       -2.2983191847  S10       523             1.0000000000
       981        89  PNM       H34            -3.5002150589       13.3402514676       -3.0685847150  S10       523             1.0000000000
       982        89  PNM       H35            -0.1891870029       13.3813806709       -3.0939964323  S10       523             1.0000000000
       983        89  PNM       H36             1.2854264893       14.0729666464       -4.9744230390  S10       523             1.0000000000
       984        89  PNM       H37             0.4591257066       13.9524039197       -7.3238176675  S10       523             1.0000000000
       985        89  PNM       H38            -1.8529917316       13.1401011005       -7.7848724533  S10       523             1.0000000000
       986        89  PNM       H39            -3.3594312210       12.5059331094       -5.9039786612  S10       523             1.0000000000
       987        89  PNM       H40            -2.1526156614       10.1659132548       -2.3674068803  S10       523             1.0000000000
       988        90  TIP3      OH2            -4.4672333406        7.7699234416       -0.2973000872  S10       290             1.0000000000
       989        90  TIP3      H1             -5.4962860078        7.6792449512       -0.1276111163  S10       290             1.0000000000
       990        90  TIP3      H2             -4.0026249661        8.4356457935        0.3011789786  S10       290             1.0000000000
       991        91  SER       CB             -2.9397141999        5.1028459972       -2.0053896129  S11       70              1.0000000000
       992        91  SER       HB1            -3.4507876207        4.2553470747       -2.5008495421  S11       70              1.0000000000
       993        91  SER       HB2            -1.9635398071        5.2694853879       -2.4887888427  S11       70              1.0000000000
       994        91  SER       OG             -3.7725702379        6.2885117777       -2.1590715844  S11       70              1.0000000000
       995        91  SER       HG1            -4.0090158394        7.0264319591       -1.1362529338  S11       70              1.0000000000
       996        91  SER       QQH1           -2.7921309615        4.8725852686       -0.9308370776  S11       70              1.0000000000
       997        92  LYS       CD             -6.4006248019        3.4230042397       -1.8796335624  S11       73              1.0000000000
       998        92  LYS       HD1            -7.0072457634        2.9036473169       -2.6263402026  S11       73              1.0000000000
       999        92  LYS       HD2            -5.3651074053        3.4303754701       -2.2442981955  S11       73              1.0000000000
      1000        92  LYS       QQH2           -6.4478460826        2.8581387795       -0.9403574354  S11       73              1.0000000000
      1001        92  LYS       CE             -6.9039259530        4.8433797734       -1.7076310044  S11       73              1.0000000000
      1002        92  LYS       HE1            -6.6953755658        5.2562823535       -0.7035105499  S11       73              1.0000000000
      1003        92  LYS       HE2            -7.9956854053        4.8941108561       -1.8669760558  S11       73              1.0000000000
      1004        92  LYS       NZ             -6.2704735021        5.7283286545       -2.6741775089  S11       73              1.0000000000
      1005        92  LYS       HZ1            -6.3963914087        5.4179216839       -3.6586817572  S11       73              1.0000000000
      1006        92  LYS       HZ2            -5.2008773759        5.8580489689       -2.4938669691  S11       73              1.0000000000
      1007        92  LYS       HZ3            -6.6843574874        6.6895880791       -2.6259095842  S11       73              1.0000000000
      1008        93  SER       CB             -4.3408177688        4.4623628088       -6.1809500249  S11       130             1.0000000000
      1009        93  SER       HB1            -4.4055197813        5.4009660654       -6.7471748149  S11       130             1.0000000000
      1010        93  SER       HB2            -3.5766213080        3.8213951756       -6.6552977162  S11       130             1.0000000000
      1011        93  SER       OG             -3.9399693073        4.7299690496       -4.8078210900  S11       130             1.0000000000
      1012        93  SER       HG1            -3.3395598383        5.5325952506       -4.8039934804  S11       130             1.0000000000
      1013        93  SER       QQH3           -5.3089606933        3.9390948184       -6.1833995699  S11       130             1.0000000000
      1014        94  GLU       CB             -9.8751301451        9.4444168564        0.7787944815  S11       166             1.0000000000
      1015        94  GLU       HB1            -9.4639014792       10.0858692213       -0.0105067262  S11       166             1.0000000000
      1016        94  GLU       HB2           -10.9246589412        9.2362243275        0.5475551616  S11       166             1.0000000000
      1017        94  GLU       QQH4           -9.8049639160        9.9334756370        1.7560265977  S11       166             1.0000000000
      1018        94  GLU       CG             -9.0795772272        8.1492871222        0.7516385494  S11       166             1.0000000000
      1019        94  GLU       HG1            -9.5078296189        7.4734085214       -0.0065865553  S11       166             1.0000000000
      1020        94  GLU       HG2            -9.1613066612        7.6106884607        1.7103375926  S11       166             1.0000000000
      1021        94  GLU       CD             -7.6188528703        8.3801151654        0.4188626439  S11       166             1.0000000000
      1022        94  GLU       OE1            -7.1030265590        9.5094688567        0.5465693892  S11       166             1.0000000000
      1023        94  GLU       OE2            -6.9263913915        7.3357536361       -0.0147799223  S11       166             1.0000000000
      1024        95  ASN       CB             -2.7650963606       12.0432013462        1.5642015251  S11       170             1.0000000000
      1025        95  ASN       HB1            -1.7930163786       12.0238243953        1.0572850348  S11       170             1.0000000000
      1026        95  ASN       HB2            -3.2832871990       12.9706778324        1.2965404170  S11       170             1.0000000000
      1027        95  ASN       QQH5           -2.6218202256       12.0006703882        2.6502116702  S11       170             1.0000000000
      1028        95  ASN       CG             -3.5878709514       10.8503132669        1.1192260169  S11       170             1.0000000000
      1029        95  ASN       OD1            -3.1606497106        9.6675074969        1.2061209627  S11       170             1.0000000000
      1030        95  ASN       ND2            -4.8108290617       11.1054161599        0.6160891263  S11       170             1.0000000000
      1031        95  ASN       HD21           -5.4653970346       10.3294649715        0.3858046657  S11       170             1.0000000000
      1032        95  ASN       HD22           -5.0961763892       12.0684356467        0.3816996077  S11       170             1.0000000000
      1033        96  LYS       CE             -2.9883951833        1.6927532770       -4.2601864536  S11       234             1.0000000000
      1034        96  LYS       HE1            -3.3842851674        1.9910066558       -3.2819407465  S11       234             1.0000000000
      1035        96  LYS       HE2            -3.8157456856        1.6482983349       -4.9769370974  S11       234             1.0000000000
      1036        96  LYS       NZ             -2.0377107220        2.6944991693       -4.7284278135  S11       234             1.0000000000
      1037        96  LYS       HZ1            -1.5950224822        2.4024210058       -5.6340206639  S11       234             1.0000000000
      1038        96  LYS       HZ2            -1.2586600329        2.8652066468       -4.0547066817  S11       234             1.0000000000
      1039        96  LYS       HZ3            -2.5222866860        3.6290063194       -4.8641247145  S11       234             1.0000000000
      1040        96  LYS       QQH6           -2.4886151290        0.7189492165       -4.1739451506  S11       234             1.0000000000
      1041        97  SER       CB              2.4979321489        3.4812422279       -5.7032127462  S11       235             1.0000000000
      1042        97  SER       HB1             3.2047144780        2.8212516591       -6.2316828700  S11       235             1.0000000000
      1043        97  SER       HB2             3.0396675119        4.4124901045       -5.4554674781  S11       235             1.0000000000
      1044        97  SER       OG              1.3878019060        3.7397483127       -6.5719197828  S11       235             1.0000000000
      1045        97  SER       HG1             0.9384996291        4.5909220975       -6.3196017829  S11       235             1.0000000000
      1046        97  SER       QQH7            2.1704564560        2.9934615081       -4.7567474368  S11       235             1.0000000000
      1047        98  PNM       S1             -3.0994376497        9.6406593380       -5.8981525198  S11       523             1.0000000000
      1048        98  PNM       C2             -1.8525191261        8.4072837928       -6.5864663185  S11       523             1.0000000000
      1049        98  PNM       C3             -1.4231200973        7.5782579231       -5.3444638237  S11       523             1.0000000000
      1050        98  PNM       N4             -2.6086040322        7.4142824070       -4.4723677250  S11       523             1.0000000000
      1051        98  PNM       C5             -3.7169443396        8.4311468579       -4.7006865697  S11       523             1.0000000000
      1052        98  PNM       C6             -3.6085754179        8.8256776159       -3.1719785816  S11       523             1.0000000000
      1053        98  PNM       C7             -2.4872523584        7.7704147974       -3.0972000466  S11       523             1.0000000000
      1054        98  PNM       O8             -1.5230710378        7.6186098750       -2.3356879810  S11       523             1.0000000000
      1055        98  PNM       C9             -2.4993310812        7.5166027190       -7.6343938485  S11       523             1.0000000000
      1056        98  PNM       C10            -0.6782231142        9.1563496199       -7.1892336099  S11       523             1.0000000000
      1057        98  PNM       C11            -0.8008358963        6.2493997080       -5.7316147590  S11       523             1.0000000000
      1058        98  PNM       O12            -1.3654732440        5.1679200701       -5.4761597486  S11       523             1.0000000000
      1059        98  PNM       O13             0.3966449356        6.3183752010       -6.3202499705  S11       523             1.0000000000
      1060        98  PNM       N14            -3.0240970074       10.1251504826       -2.9314849017  S11       523             1.0000000000
      1061        98  PNM       C15            -3.5218959834       11.2498614372       -3.4857555096  S11       523             1.0000000000
      1062        98  PNM       O16            -4.5707234526       11.2241042217       -4.2009149452  S11       523             1.0000000000
      1063        98  PNM       C17            -2.7684628260       12.5280509685       -3.2250439206  S11       523             1.0000000000
      1064        98  PNM       C18            -1.8682460706       12.8929267388       -4.3767487805  S11       523             1.0000000000
      1065        98  PNM       C19            -0.5607709596       13.3327965455       -4.1254902078  S11       523             1.0000000000
      1066        98  PNM       C20             0.2677593908       13.7221214072       -5.1802935176  S11       523             1.0000000000
      1067        98  PNM       C21            -0.1973584158       13.6571488386       -6.4956032365  S11       523             1.0000000000
      1068        98  PNM       C22            -1.4951615089       13.2067035805       -6.7514110828  S11       523             1.0000000000
      1069        98  PNM       C23            -2.3345543543       12.8367493026       -5.6989150945  S11       523             1.0000000000
      1070        98  PNM       H24            -0.6501118882        8.1569750161       -4.7851122957  S11       523             1.0000000000
      1071        98  PNM       H25            -0.9648592298        9.6100304438       -8.1440434200  S11       523             1.0000000000
      1072        98  PNM       H26             0.1551655482        8.4681900918       -7.3693378316  S11       523             1.0000000000
      1073        98  PNM       H27            -0.3245630867        9.9556307917       -6.5295794432  S11       523             1.0000000000
      1074        98  PNM       H28            -2.8399616328        8.1100113766       -8.4892829222  S11       523             1.0000000000
      1075        98  PNM       H29            -3.3619026415        6.9810503335       -7.2214075685  S11       523             1.0000000000
      1076        98  PNM       H30            -1.7798297959        6.7729881178       -7.9999741965  S11       523             1.0000000000
      1077        98  PNM       H31            -4.6816092917        7.9588626914       -4.9818298333  S11       523             1.0000000000
      1078        98  PNM       H32            -4.5400762832        8.6714146214       -2.5788233039  S11       523             1.0000000000
      1079        98  PNM       H33            -2.1764565195       12.4413693572       -2.2986306179  S11       523             1.0000000000
      1080        98  PNM       H34            -3.4992107787       13.3374128962       -3.0675253469  S11       523             1.0000000000
      1081        98  PNM       H35            -0.1891152428       13.3805788872       -3.0941684467  S11       523             1.0000000000
      1082        98  PNM       H36             1.2847989731       14.0731334236       -4.9748136523  S11       523             1.0000000000
      1083        98  PNM       H37             0.4583263819       13.9517459598       -7.3240958075  S11       523             1.0000000000
      1084        98  PNM       H38            -1.8531328451       13.1373482635       -7.7848540625  S11       523             1.0000000000
      1085        98  PNM       H39            -3.3587644361       12.5018005422       -5.9036941816  S11       523             1.0000000000
      1086        98  PNM       H40            -2.1482798612       10.1606525108       -2.3750027383  S11       523             1.0000000000
      1087        99  TIP3      OH2            -4.4853489605        7.7636079892       -0.2965801756  S11       290             1.0000000000
      1088        99  TIP3      H1             -5.5908982150        7.6421599810       -0.1286358600  S11       290             1.0000000000
      1089        99  TIP3      H2             -3.9804067057        8.4236584019        0.2823827604  S11       290             1.0000000000
      1090       100  SER       CB             -2.9406775884        5.1005565777       -2.0110780220  S12       70              1.0000000000
      1091       100  SER       HB1            -3.4457290574        4.2459679930       -2.5037381773  S12       70              1.0000000000
      1092       100  SER       HB2            -1.9620825945        5.2677595973       -2.4903351002  S12       70              1.0000000000
      1093       100  SER       OG             -3.7756476461        6.2798113073       -2.1745707456  S12       70              1.0000000000
      1094       100  SER       HG1            -4.0330810661        7.1359643706       -1.0121618935  S12       70              1.0000000000
      1095       100  SER       QQH1           -2.7952133821        4.8701641529       -0.9330692581  S12       70              1.0000000000
      1096       101  LYS       CD             -6.3947856608        3.4209845407       -1.8830044180  S12       73              1.0000000000
      1097       101  LYS       HD1            -7.0055512059        2.9040214988       -2.6279182593  S12       73              1.0000000000
      1098       101  LYS       HD2            -5.3593681172        3.4228073306       -2.2484859809  S12       73              1.0000000000
      1099       101  LYS       QQH2           -6.4455542422        2.8588543022       -0.9418819993  S12       73              1.0000000000
      1100       101  LYS       CE             -6.8876294853        4.8451489763       -1.7148618755  S12       73              1.0000000000
      1101       101  LYS       HE1            -6.6746885458        5.2497481828       -0.7088605211  S12       73              1.0000000000
      1102       101  LYS       HE2            -7.9807754517        4.9011128770       -1.8680093062  S12       73              1.0000000000
      1103       101  LYS       NZ             -6.2455172297        5.7227706974       -2.6822818946  S12       73              1.0000000000
      1104       101  LYS       HZ1            -6.3594596228        5.3993951127       -3.6639204452  S12       73              1.0000000000
      1105       101  LYS       HZ2            -5.1428398688        5.8769743244       -2.4863536113  S12       73              1.0000000000
      1106       101  LYS       HZ3            -6.6651655921        6.6800402491       -2.6532826394  S12       73              1.0000000000
      1107       102  SER       CB             -4.3411742516        4.4622814676       -6.1809470995  S12       130             1.0000000000
      1108       102  SER       HB1            -4.4046218835        5.4010055077       -6.7473231230  S12       130             1.0000000000
      1109       102  SER       HB2            -3.5770900379        3.8208767966       -6.6555795219  S12       130             1.0000000000
      1110       102  SER       OG             -3.9423245463        4.7275587437       -4.8080769031  S12       130             1.0000000000
      1111       102  SER       HG1            -3.3487700244        5.5347512457       -4.7963249094  S12       130             1.0000000000
      1112       102  SER       QQH3           -5.3100751641        3.9395672988       -6.1857255044  S12       130             1.0000000000
      1113       103  GLU       CB             -9.8763799862        9.4448091863        0.7792161194  S12       166             1.0000000000
      1114       103  GLU       HB1            -9.4662228611       10.0863290619       -0.0104555312  S12       166             1.0000000000
      1115       103  GLU       HB2           -10.9254243136        9.2345967712        0.5484392323  S12       166             1.0000000000
      1116       103  GLU       QQH4           -9.8061210221        9.9330056075        1.7568622771  S12       166             1.0000000000
      1117       103  GLU       CG             -9.0796368897        8.1501066338        0.7513980749  S12       166             1.0000000000
      1118       103  GLU       HG1            -9.5025053479        7.4747645877       -0.0104522463  S12       166             1.0000000000
      1119       103  GLU       HG2            -9.1619908274        7.6090455620        1.7089620671  S12       166             1.0000000000
      1120       103  GLU       CD             -7.6221256145        8.3905456280        0.4274266875  S12       166             1.0000000000
      1121       103  GLU       OE1            -7.1059956462        9.5121520424        0.5486378587  S12       166             1.0000000000
      1122       103  GLU       OE2            -6.9132621946        7.3398658058       -0.0001607363  S12       166             1.0000000000
      1123       104  ASN       CB             -2.7632592857       12.0431683060        1.5645859870  S12       170             1.0000000000
      1124       104  ASN       HB1            -1.7909401696       12.0239970153        1.0581059613  S12       170             1.0000000000
      1125       104  ASN       HB2            -3.2819240865       12.9702897372        1.2964923406  S12       170             1.0000000000
      1126       104  ASN       QQH5           -2.6206043683       12.0004812127        2.6506956639  S12       170             1.0000000000
      1127       104  ASN       CG             -3.5843122024       10.8502744902        1.1186914830  S12       170             1.0000000000
      1128       104  ASN       OD1            -3.1588822807        9.6678680754        1.2056343911  S12       170             1.0000000000
      1129       104  ASN       ND2            -4.8075649412       11.1066515214        0.6141740545  S12       170             1.0000000000
      1130       104  ASN       HD21           -5.4521935032       10.3297620174        0.3726270404  S12       170             1.0000000000
      1131       104  ASN       HD22           -5.0912206995       12.0689870839        0.3747992577  S12       170             1.0000000000
      1132       105  LYS       CE             -2.9891023696        1.6932609443       -4.2597468439  S12       234             1.0000000000
      1133       105  LYS       HE1            -3.3851591251        1.9910956749       -3.2813903320  S12       234             1.0000000000
      1134       105  LYS       HE2            -3.8163691510        1.6489838685       -4.9766576355  S12       234             1.0000000000
      1135       105  LYS       NZ             -2.0389620033        2.6957669079       -4.7271615319  S12       234             1.0000000000
      1136       105  LYS       HZ1            -1.5963526945        2.4051938129       -5.6329120514  S12       234             1.0000000000
      1137       105  LYS       HZ2            -1.2603831634        2.8668318918       -4.0529705347  S12       234             1.0000000000
      1138       105  LYS       HZ3            -2.5252319403        3.6306921510       -4.8608820011  S12       234             1.0000000000
      1139       105  LYS       QQH6           -2.4891266586        0.7193963783       -4.1741673512  S12       234             1.0000000000
      1140       106  SER       CB              2.4977888468        3.4814052959       -5.7033296319  S12       235             1.0000000000
      1141       106  SER       HB1             3.2048178583        2.8214684373       -6.2317392117  S12       235             1.0000000000
      1142       106  SER       HB2             3.0396474246        4.4126099170       -5.4554168322  S12       235             1.0000000000
      1143       106  SER       OG              1.3878551306        3.7399624003       -6.5721182880  S12       235             1.0000000000
      1144       106  SER       HG1             0.9378891436        4.5910156644       -6.3193154233  S12       235             1.0000000000
      1145       106  SER       QQH7            2.1703882511        2.9934377985       -4.7569362491  S12       235             1.0000000000
      1146       107  PNM       S1             -3.1007749138        9.6374617051       -5.8988875867  S12       523             1.0000000000
      1147       107  PNM       C2             -1.8529222002        8.4049893215       -6.5854819972  S12       523             1.0000000000
      1148       107  PNM       C3             -1.4248662664        7.5761566260       -5.3428118797  S12       523             1.0000000000
      1149       107  PNM       N4             -2.6111158419        7.4103391812       -4.4730402983  S12       523             1.0000000000
      1150       107  PNM       C5             -3.7178421369        8.4279523664       -4.7005173291  S12       523             1.0000000000
      1151       107  PNM       C6             -3.6105563677        8.8227192764       -3.1725738630  S12       523             1.0000000000
      1152       107  PNM       C7             -2.4937418456        7.7617280579       -3.0941101924  S12       523             1.0000000000
      1153       107  PNM       O8             -1.5231455585        7.6207454909       -2.3358744927  S12       523             1.0000000000
      1154       107  PNM       C9             -2.4986306871        7.5144451057       -7.6343050604  S12       523             1.0000000000
      1155       107  PNM       C10            -0.6785147639        9.1546400789       -7.1873646524  S12       523             1.0000000000
      1156       107  PNM       C11            -0.8017030506        6.2477741914       -5.7305987997  S12       523             1.0000000000
      1157       107  PNM       O12            -1.3643184650        5.1657199586       -5.4777804585  S12       523             1.0000000000
      1158       107  PNM       O13             0.3972131770        6.3184400422       -6.3199594697  S12       523             1.0000000000
      1159       107  PNM       N14            -3.0242149665       10.1220025597       -2.9325230114  S12       523             1.0000000000
      1160       107  PNM       C15            -3.5215194532       11.2469052162       -3.4852489340  S12       523             1.0000000000
      1161       107  PNM       O16            -4.5730520206       11.2235052237       -4.1976015558  S12       523             1.0000000000
      1162       107  PNM       C17            -2.7676784796       12.5252498039       -3.2248272292  S12       523             1.0000000000
      1163       107  PNM       C18            -1.8680081327       12.8909066125       -4.3766234299  S12       523             1.0000000000
      1164       107  PNM       C19            -0.5609251222       13.3319660890       -4.1255373968  S12       523             1.0000000000
      1165       107  PNM       C20             0.2671770055       13.7218583697       -5.1804608849  S12       523             1.0000000000
      1166       107  PNM       C21            -0.1980589012       13.6563874576       -6.4956924452  S12       523             1.0000000000
      1167       107  PNM       C22            -1.4955116091       13.2048259955       -6.7513051010  S12       523             1.0000000000
      1168       107  PNM       C23            -2.3344786552       12.8342555343       -5.6986998067  S12       523             1.0000000000
      1169       107  PNM       H24            -0.6523291705        8.1551095134       -4.7827655481  S12       523             1.0000000000
      1170       107  PNM       H25            -0.9643921120        9.6081250824       -8.1424663245  S12       523             1.0000000000
      1171       107  PNM       H26             0.1554019450        8.4669141977       -7.3666823182  S12       523             1.0000000000
      1172       107  PNM       H27            -0.3258053118        9.9543730565       -6.5277303386  S12       523             1.0000000000
      1173       107  PNM       H28            -2.8386227140        8.1080270294       -8.4893407716  S12       523             1.0000000000
      1174       107  PNM       H29            -3.3615507917        6.9788205796       -7.2221929800  S12       523             1.0000000000
      1175       107  PNM       H30            -1.7785915281        6.7710660685       -7.9995133488  S12       523             1.0000000000
      1176       107  PNM       H31            -4.6832845365        7.9568753557       -4.9817948054  S12       523             1.0000000000
      1177       107  PNM       H32            -4.5440693133        8.6713764344       -2.5823411189  S12       523             1.0000000000
      1178       107  PNM       H33            -2.1752825016       12.4386820217       -2.2985894246  S12       523             1.0000000000
      1179       107  PNM       H34            -3.4982927570       13.3346147944       -3.0666968393  S12       523             1.0000000000
      1180       107  PNM       H35            -0.1890531084       13.3798917560       -3.0942805671  S12       523             1.0000000000
      1181       107  PNM       H36             1.2840705575       14.0733627877       -4.9752013804  S12       523             1.0000000000
      1182       107  PNM       H37             0.4573766333       13.9512261526       -7.3242743928  S12       523             1.0000000000
      1183       107  PNM       H38            -1.8534696675       13.1350464213       -7.7847354590  S12       523             1.0000000000
      1184       107  PNM       H39            -3.3583403525       12.4981065934       -5.9033029819  S12       523             1.0000000000
      1185       107  PNM       H40            -2.1457864518       10.1560346951       -2.3799487520  S12       523             1.0000000000
      1186       108  TIP3      OH2            -4.4962067911        7.7716270666       -0.2849305798  S12       290             1.0000000000
      1187       108  TIP3      H1             -5.7432367991        7.6102779983       -0.1154857574  S12       290             1.0000000000
      1188       108  TIP3      H2             -3.9545716142        8.4182021285        0.2715418951  S12       290             1.0000000000
      1189       109  SER       CB             -2.9398528247        5.0956075258       -2.0182744721  S13       70              1.0000000000
      1190       109  SER       HB1            -3.4374021861        4.2357251321       -2.5085960908  S13       70              1.0000000000
      1191       109  SER       HB2            -1.9598628426        5.2653805013       -2.4935906300  S13       70              1.0000000000
      1192       109  SER       OG             -3.7788119891        6.2674829583       -2.1934937616  S13       70              1.0000000000
      1193       109  SER       HG1            -4.0212736776        7.1904709458       -0.9489016024  S13       70              1.0000000000
      1194       109  SER       QQH1           -2.7975131375        4.8701575536       -0.9378834224  S13       70              1.0000000000
      1195       110  LYS       CD             -6.3869281454        3.4183580924       -1.8876339193  S13       73              1.0000000000
      1196       110  LYS       HD1            -7.0038873477        2.9049311767       -2.6297643277  S13       73              1.0000000000
      1197       110  LYS       HD2            -5.3526105843        3.4107311654       -2.2558228650  S13       73              1.0000000000
      1198       110  LYS       QQH2           -6.4403792796        2.8588441165       -0.9445648279  S13       73              1.0000000000
      1199       110  LYS       CE             -6.8659917608        4.8474160257       -1.7229542478  S13       73              1.0000000000
      1200       110  LYS       HE1            -6.6451403252        5.2442931964       -0.7152273354  S13       73              1.0000000000
      1201       110  LYS       HE2            -7.9614518742        4.9099221723       -1.8667127532  S13       73              1.0000000000
      1202       110  LYS       NZ             -6.2153543078        5.7156933835       -2.6927115966  S13       73              1.0000000000
      1203       110  LYS       HZ1            -6.3138531538        5.3744709133       -3.6692261931  S13       73              1.0000000000
      1204       110  LYS       HZ2            -5.0675365722        5.8998256156       -2.4776532045  S13       73              1.0000000000
      1205       110  LYS       HZ3            -6.6441450941        6.6684779789       -2.6854375053  S13       73              1.0000000000
      1206       111  SER       CB             -4.3423351468        4.4618907493       -6.1809698904  S13       130             1.0000000000
      1207       111  SER       HB1            -4.4038333602        5.4011344294       -6.7466266277  S13       130             1.0000000000
      1208       111  SER       HB2            -3.5781738535        3.8200768850       -6.6552165268  S13       130             1.0000000000
      1209       111  SER       OG             -3.9454735963        4.7248274065       -4.8076918421  S13       130             1.0000000000
      1210       111  SER       HG1            -3.3592568713        5.5365520984       -4.7915150190  S13       130             1.0000000000
      1211       111  SER       QQH3           -5.3117752659        3.9402872411       -6.1882496964  S13       130             1.0000000000
      1212       112  GLU       CB             -9.8798186732        9.4466514475        0.7803154387  S13       166             1.0000000000
      1213       112  GLU       HB1            -9.4702721220       10.0879253370       -0.0098323744  S13       166             1.0000000000
      1214       112  GLU       HB2           -10.9288779026        9.2361005455        0.5502013052  S13       166             1.0000000000
      1215       112  GLU       QQH4           -9.8095216559        9.9348545715        1.7580271585  S13       166             1.0000000000
      1216       112  GLU       CG             -9.0831122561        8.1526980400        0.7526569454  S13       166             1.0000000000
      1217       112  GLU       HG1            -9.5001474756        7.4792510367       -0.0142797237  S13       166             1.0000000000
      1218       112  GLU       HG2            -9.1686717690        7.6081647377        1.7082083706  S13       166             1.0000000000
      1219       112  GLU       CD             -7.6282011479        8.4002924660        0.4379664620  S13       166             1.0000000000
      1220       112  GLU       OE1            -7.1098118747        9.5159639797        0.5515636556  S13       166             1.0000000000
      1221       112  GLU       OE2            -6.9157816351        7.3410036881        0.0200094138  S13       166             1.0000000000
      1222       113  ASN       CB             -2.7613987401       12.0447357216        1.5654641901  S13       170             1.0000000000
      1223       113  ASN       HB1            -1.7888125438       12.0265360047        1.0594272762  S13       170             1.0000000000
      1224       113  ASN       HB2            -3.2807485938       12.9715115533        1.2975748287  S13       170             1.0000000000
      1225       113  ASN       QQH5           -2.6190911437       12.0018037373        2.6516578488  S13       170             1.0000000000
      1226       113  ASN       CG             -3.5799882909       10.8510543380        1.1184780284  S13       170             1.0000000000
      1227       113  ASN       OD1            -3.1546755793        9.6704472665        1.2077676012  S13       170             1.0000000000
      1228       113  ASN       ND2            -4.8029854585       11.1074663080        0.6110702895  S13       170             1.0000000000
      1229       113  ASN       HD21           -5.4369015785       10.3283020600        0.3558365562  S13       170             1.0000000000
      1230       113  ASN       HD22           -5.0843650828       12.0685529469        0.3640170160  S13       170             1.0000000000
      1231       114  LYS       CE             -2.9903515883        1.6938614192       -4.2589716728  S13       234             1.0000000000
      1232       114  LYS       HE1            -3.3866879972        1.9910232374       -3.2805387789  S13       234             1.0000000000
      1233       114  LYS       HE2            -3.8175649484        1.6498590222       -4.9759525545  S13       234             1.0000000000
      1234       114  LYS       NZ             -2.0406280355        2.6970570581       -4.7255995043  S13       234             1.0000000000
      1235       114  LYS       HZ1            -1.5980056357        2.4077750626       -5.6316521175  S13       234             1.0000000000
      1236       114  LYS       HZ2            -1.2622941863        2.8681905233       -4.0512330182  S13       234             1.0000000000
      1237       114  LYS       HZ3            -2.5283418835        3.6317009212       -4.8582675279  S13       234             1.0000000000
      1238       114  LYS       QQH6           -2.4901357625        0.7200057986       -4.1740335757  S13       234             1.0000000000
      1239       115  SER       CB              2.4974714383        3.4816736456       -5.7032312366  S13       235             1.0000000000
      1240       115  SER       HB1             3.2046389874        2.8218173411       -6.2316039720  S13       235             1.0000000000
      1241       115  SER       HB2             3.0393140082        4.4128795644       -5.4551173546  S13       235             1.0000000000
      1242       115  SER       OG              1.3877310681        3.7402413955       -6.5721537040  S13       235             1.0000000000
      1243       115  SER       HG1             0.9371108508        4.5908461828       -6.3188566879  S13       235             1.0000000000
      1244       115  SER       QQH7            2.1700085013        2.9935968262       -4.7569078979  S13       235             1.0000000000
      1245       116  PNM       S1             -3.1035858218        9.6334883832       -5.8993066744  S13       523             1.0000000000
      1246       116  PNM       C2             -1.8537591918        8.4018720862       -6.5842907724  S13       523             1.0000000000
      1247       116  PNM       C3             -1.4268794210        7.5732375294       -5.3410647580  S13       523             1.0000000000
      1248       116  PNM       N4             -2.6140402168        7.4058092240       -4.4731141966  S13       523             1.0000000000
      1249       116  PNM       C5             -3.7200691993        8.4237417546       -4.7006147228  S13       523             1.0000000000
      1250       116  PNM       C6             -3.6133672568        8.8188594545       -3.1730430750  S13       523             1.0000000000
      1251       116  PNM       C7             -2.4987858361        7.7552457549       -3.0925954474  S13       523             1.0000000000
      1252       116  PNM       O8             -1.5247859741        7.6218004873       -2.3363293596  S13       523             1.0000000000
      1253       116  PNM       C9             -2.4976852042        7.5113073416       -7.6342184784  S13       523             1.0000000000
      1254       116  PNM       C10            -0.6790974228        9.1524359322       -7.1845972758  S13       523             1.0000000000
      1255       116  PNM       C11            -0.8023941493        6.2456947945       -5.7295737768  S13       523             1.0000000000
      1256       116  PNM       O12            -1.3632985348        5.1627969774       -5.4790131660  S13       523             1.0000000000
      1257       116  PNM       O13             0.3974111193        6.3184595681       -6.3189748788  S13       523             1.0000000000
      1258       116  PNM       N14            -3.0242490160       10.1174309238       -2.9338057048  S13       523             1.0000000000
      1259       116  PNM       C15            -3.5215340837       11.2432464668       -3.4842325917  S13       523             1.0000000000
      1260       116  PNM       O16            -4.5758943464       11.2221611211       -4.1929932054  S13       523             1.0000000000
      1261       116  PNM       C17            -2.7666522140       12.5212148673       -3.2240756428  S13       523             1.0000000000
      1262       116  PNM       C18            -1.8677838737       12.8879177886       -4.3761375548  S13       523             1.0000000000
      1263       116  PNM       C19            -0.5612465827       13.3307701246       -4.1253444273  S13       523             1.0000000000
      1264       116  PNM       C20             0.2661656085       13.7215960932       -5.1804650711  S13       523             1.0000000000
      1265       116  PNM       C21            -0.1992762200       13.6554058273       -6.4955907256  S13       523             1.0000000000
      1266       116  PNM       C22            -1.4961985961       13.2021436745       -6.7508900290  S13       523             1.0000000000
      1267       116  PNM       C23            -2.3344761333       12.8305886078       -5.6980825821  S13       523             1.0000000000
      1268       116  PNM       H24            -0.6553950465        8.1526500589       -4.7799243889  S13       523             1.0000000000
      1269       116  PNM       H25            -0.9636828316        9.6052241741       -8.1404210289  S13       523             1.0000000000
      1270       116  PNM       H26             0.1557828627        8.4654012961       -7.3620303092  S13       523             1.0000000000
      1271       116  PNM       H27            -0.3282558895        9.9528746799       -6.5248200994  S13       523             1.0000000000
      1272       116  PNM       H28            -2.8366528695        8.1048912970       -8.4896642462  S13       523             1.0000000000
      1273       116  PNM       H29            -3.3610136034        6.9754002536       -7.2234456194  S13       523             1.0000000000
      1274       116  PNM       H30            -1.7768600849        6.7682309247       -7.9984425323  S13       523             1.0000000000
      1275       116  PNM       H31            -4.6858056695        7.9530492476       -4.9815508650  S13       523             1.0000000000
      1276       116  PNM       H32            -4.5481194292        8.6703776657       -2.5842099534  S13       523             1.0000000000
      1277       116  PNM       H33            -2.1734153747       12.4339241569       -2.2984269579  S13       523             1.0000000000
      1278       116  PNM       H34            -3.4968018087       13.3308073446       -3.0644817167  S13       523             1.0000000000
      1279       116  PNM       H35            -0.1891542307       13.3790394296       -3.0941717283  S13       523             1.0000000000
      1280       116  PNM       H36             1.2827412429       14.0741985102       -4.9754288169  S13       523             1.0000000000
      1281       116  PNM       H37             0.4556609486       13.9509167457       -7.3243374135  S13       523             1.0000000000
      1282       116  PNM       H38            -1.8542108273       13.1315123360       -7.7842420279  S13       523             1.0000000000
      1283       116  PNM       H39            -3.3577909734       12.4926511611       -5.9024111092  S13       523             1.0000000000
      1284       116  PNM       H40            -2.1430891000       10.1496366787       -2.3854558497  S13       523             1.0000000000
      1285       117  TIP3      OH2            -4.4972153534        7.7886775898       -0.2674372252  S13       290             1.0000000000
      1286       117  TIP3      H1             -5.8458517406        7.5980324138       -0.0981754563  S13       290             1.0000000000
      1287       117  TIP3      H2             -3.9356517102        8.4236115253        0.2751134258  S13       290             1.0000000000
      1288       118  SER       CB             -2.9368005838        5.0902345763       -2.0253536564  S14       70              1.0000000000
      1289       118  SER       HB1            -3.4298499417        4.2275638604       -2.5140006717  S14       70              1.0000000000
      1290       118  SER       HB2            -1.9563134929        5.2628482945       -2.4983302817  S14       70              1.0000000000
      1291       118  SER       OG             -3.7777632845        6.2570132652       -2.2085709354  S14       70              1.0000000000
      1292       118  SER       HG1            -4.0031165931        7.2183834698       -0.9136436764  S14       70              1.0000000000
      1293       118  SER       QQH1           -2.7972599550        4.8703583601       -0.9436399929  S14       70              1.0000000000
      1294       119  LYS       CD             -6.3767578883        3.4154283266       -1.8935163985  S14       73              1.0000000000
      1295       119  LYS       HD1            -7.0004886407        2.9060019824       -2.6326332814  S14       73              1.0000000000
      1296       119  LYS       HD2            -5.3437601318        3.3966405166       -2.2652051291  S14       73              1.0000000000
      1297       119  LYS       QQH2           -6.4323721038        2.8582319430       -0.9488049899  S14       73              1.0000000000
      1298       119  LYS       CE             -6.8411006481        4.8494489513       -1.7314155600  S14       73              1.0000000000
      1299       119  LYS       HE1            -6.6092118511        5.2428296049       -0.7243116011  S14       73              1.0000000000
      1300       119  LYS       HE2            -7.9382397273        4.9185787184       -1.8645538967  S14       73              1.0000000000
      1301       119  LYS       NZ             -6.1871666235        5.7071492073       -2.7073544365  S14       73              1.0000000000
      1302       119  LYS       HZ1            -6.2791991425        5.3510390554       -3.6785699001  S14       73              1.0000000000
      1303       119  LYS       HZ2            -4.9994962142        5.9115082268       -2.4806998641  S14       73              1.0000000000
      1304       119  LYS       HZ3            -6.6203307133        6.6571938894       -2.7152512974  S14       73              1.0000000000
      1305       120  SER       CB             -4.3437197122        4.4611403250       -6.1813451363  S14       130             1.0000000000
      1306       120  SER       HB1            -4.4029086156        5.4009584187       -6.7461194950  S14       130             1.0000000000
      1307       120  SER       HB2            -3.5793449115        3.8189346139       -6.6547400843  S14       130             1.0000000000
      1308       120  SER       OG             -3.9490240596        4.7220038787       -4.8071274565  S14       130             1.0000000000
      1309       120  SER       HG1            -3.3662003409        5.5354142953       -4.7894626914  S14       130             1.0000000000
      1310       120  SER       QQH3           -5.3135872386        3.9405883867       -6.1911902598  S14       130             1.0000000000
      1311       121  GLU       CB             -9.8846544526        9.4496281552        0.7816015949  S14       166             1.0000000000
      1312       121  GLU       HB1            -9.4744306886       10.0899645952       -0.0089400696  S14       166             1.0000000000
      1313       121  GLU       HB2           -10.9337906608        9.2395542497        0.5516453398  S14       166             1.0000000000
      1314       121  GLU       QQH4           -9.8139197692        9.9383520550        1.7590846016  S14       166             1.0000000000
      1315       121  GLU       CG             -9.0888803758        8.1563413722        0.7549336287  S14       166             1.0000000000
      1316       121  GLU       HG1            -9.4996494432        7.4846020220       -0.0169607006  S14       166             1.0000000000
      1317       121  GLU       HG2            -9.1776868353        7.6084773034        1.7084163483  S14       166             1.0000000000
      1318       121  GLU       CD             -7.6354013780        8.4073639610        0.4488346841  S14       166             1.0000000000
      1319       121  GLU       OE1            -7.1137555767        9.5204556470        0.5549291359  S14       166             1.0000000000
      1320       121  GLU       OE2            -6.9254194879        7.3403327530        0.0430673985  S14       166             1.0000000000
      1321       122  ASN       CB             -2.7593462055       12.0471750960        1.5664413958  S14       170             1.0000000000
      1322       122  ASN       HB1            -1.7865117059       12.0304766003        1.0607807398  S14       170             1.0000000000
      1323       122  ASN       HB2            -3.2797531918       12.9736499293        1.2990053636  S14       170             1.0000000000
      1324       122  ASN       QQH5           -2.6171668077       12.0036310786        2.6526170144  S14       170             1.0000000000
      1325       122  ASN       CG             -3.5754112907       10.8531064176        1.1183188819  S14       170             1.0000000000
      1326       122  ASN       OD1            -3.1483288296        9.6735433908        1.2118480617  S14       170             1.0000000000
      1327       122  ASN       ND2            -4.7972014633       11.1073224091        0.6066689582  S14       170             1.0000000000
      1328       122  ASN       HD21           -5.4244036253       10.3260246213        0.3442121837  S14       170             1.0000000000
      1329       122  ASN       HD22           -5.0777297171       12.0674931205        0.3545013773  S14       170             1.0000000000
      1330       123  LYS       CE             -2.9916080038        1.6944011005       -4.2584048744  S14       234             1.0000000000
      1331       123  LYS       HE1            -3.3883092264        1.9908991179       -3.2798744974  S14       234             1.0000000000
      1332       123  LYS       HE2            -3.8187165110        1.6508042320       -4.9755708427  S14       234             1.0000000000
      1333       123  LYS       NZ             -2.0420920648        2.6980710324       -4.7243330864  S14       234             1.0000000000
      1334       123  LYS       HZ1            -1.5992517539        2.4093438293       -5.6304722075  S14       234             1.0000000000
      1335       123  LYS       HZ2            -1.2638694001        2.8692626497       -4.0499301636  S14       234             1.0000000000
      1336       123  LYS       HZ3            -2.5304339830        3.6322873244       -4.8571925635  S14       234             1.0000000000
      1337       123  LYS       QQH6           -2.4911276154        0.7206699479       -4.1740024082  S14       234             1.0000000000
      1338       124  SER       CB              2.4973929549        3.4819434965       -5.7033586418  S14       235             1.0000000000
      1339       124  SER       HB1             3.2046559915        2.8222183270       -6.2316965579  S14       235             1.0000000000
      1340       124  SER       HB2             3.0391516081        4.4131852488       -5.4550816892  S14       235             1.0000000000
      1341       124  SER       OG              1.3878027349        3.7405008957       -6.5724412631  S14       235             1.0000000000
      1342       124  SER       HG1             0.9365637508        4.5905270856       -6.3185974231  S14       235             1.0000000000
      1343       124  SER       QQH7            2.1698178089        2.9938072260       -4.7571026962  S14       235             1.0000000000
      1344       125  PNM       S1             -3.1067365531        9.6278797706       -5.9004967223  S14       523             1.0000000000
      1345       125  PNM       C2             -1.8546945128        8.3979986451       -6.5833493268  S14       523             1.0000000000
      1346       125  PNM       C3             -1.4288515301        7.5695939855       -5.3397095836  S14       523             1.0000000000
      1347       125  PNM       N4             -2.6167320261        7.4007202259       -4.4732947995  S14       523             1.0000000000
      1348       125  PNM       C5             -3.7230704411        8.4184768631       -4.7012208068  S14       523             1.0000000000
      1349       125  PNM       C6             -3.6161491543        8.8143096270       -3.1737460011  S14       523             1.0000000000
      1350       125  PNM       C7             -2.5020131936        7.7507240064       -3.0929608863  S14       523             1.0000000000
      1351       125  PNM       O8             -1.5265147514        7.6219409788       -2.3373103310  S14       523             1.0000000000
      1352       125  PNM       C9             -2.4961623561        7.5072033492       -7.6345824015  S14       523             1.0000000000
      1353       125  PNM       C10            -0.6796505994        9.1497658968       -7.1814050125  S14       523             1.0000000000
      1354       125  PNM       C11            -0.8026084905        6.2430876031       -5.7289064011  S14       523             1.0000000000
      1355       125  PNM       O12            -1.3621950760        5.1592793378       -5.4801038138  S14       523             1.0000000000
      1356       125  PNM       O13             0.3974310283        6.3182029451       -6.3176499818  S14       523             1.0000000000
      1357       125  PNM       N14            -3.0238249107       10.1117226199       -2.9355543097  S14       523             1.0000000000
      1358       125  PNM       C15            -3.5215691039       11.2388905858       -3.4830636564  S14       523             1.0000000000
      1359       125  PNM       O16            -4.5785376042       11.2197978045       -4.1876892071  S14       523             1.0000000000
      1360       125  PNM       C17            -2.7651080148       12.5160192889       -3.2230394840  S14       523             1.0000000000
      1361       125  PNM       C18            -1.8672529568       12.8838977990       -4.3755329716  S14       523             1.0000000000
      1362       125  PNM       C19            -0.5614108484       13.3290899355       -4.1251544013  S14       523             1.0000000000
      1363       125  PNM       C20             0.2650274974       13.7212220382       -5.1805441907  S14       523             1.0000000000
      1364       125  PNM       C21            -0.2007098746       13.6541378550       -6.4955171637  S14       523             1.0000000000
      1365       125  PNM       C22            -1.4969285648       13.1986520964       -6.7503962719  S14       523             1.0000000000
      1366       125  PNM       C23            -2.3342698588       12.8257419815       -5.6973114410  S14       523             1.0000000000
      1367       125  PNM       H24            -0.6588962755        8.1494994408       -4.7770859881  S14       523             1.0000000000
      1368       125  PNM       H25            -0.9628397836        9.6015723956       -8.1380653353  S14       523             1.0000000000
      1369       125  PNM       H26             0.1564275651        8.4635873405       -7.3565616508  S14       523             1.0000000000
      1370       125  PNM       H27            -0.3313676304        9.9510591563       -6.5213261429  S14       523             1.0000000000
      1371       125  PNM       H28            -2.8338733671        8.1008223942       -8.4904614537  S14       523             1.0000000000
      1372       125  PNM       H29            -3.3600348921        6.9708346100       -7.2256018410  S14       523             1.0000000000
      1373       125  PNM       H30            -1.7743581819        6.7645094442       -7.9976769681  S14       523             1.0000000000
      1374       125  PNM       H31            -4.6888470107        7.9475170598       -4.9816310325  S14       523             1.0000000000
      1375       125  PNM       H32            -4.5510831702        8.6679796774       -2.5846020077  S14       523             1.0000000000
      1376       125  PNM       H33            -2.1709069990       12.4277066670       -2.2981000309  S14       523             1.0000000000
      1377       125  PNM       H34            -3.4946915301       13.3258295751       -3.0618285390  S14       523             1.0000000000
      1378       125  PNM       H35            -0.1890671248       13.3780528010       -3.0941003373  S14       523             1.0000000000
      1379       125  PNM       H36             1.2811219129       14.0753994643       -4.9758693162  S14       523             1.0000000000
      1380       125  PNM       H37             0.4534593746       13.9506491733       -7.3244853290  S14       523             1.0000000000
      1381       125  PNM       H38            -1.8552040822       13.1274346946       -7.7836131391  S14       523             1.0000000000
      1382       125  PNM       H39            -3.3571882073       12.4863332864       -5.9012706521  S14       523             1.0000000000
      1383       125  PNM       H40            -2.1409608846       10.1419154514       -2.3898775982  S14       523             1.0000000000
      1384       126  TIP3      OH2            -4.4913002384        7.8050806762       -0.2520808176  S14       290             1.0000000000
      1385       126  TIP3      H1             -5.8958777263        7.5956719006       -0.0816993085  S14       290             1.0000000000
      1386       126  TIP3      H2             -3.9239617784        8.4350944744        0.2880971536  S14       290             1.0000000000
      1387       127  SER       CB             -2.9315018521        5.0856989639       -2.0316478099  S15       70              1.0000000000
      1388       127  SER       HB1            -3.4217216550        4.2209891098       -2.5191248835  S15       70              1.0000000000
      1389       127  SER       HB2            -1.9501764658        5.2583182307       -2.5028117387  S15       70              1.0000000000
      1390       127  SER       OG             -3.7720490174        6.2500092815       -2.2188640702  S15       70              1.0000000000
      1391       127  SER       HG1            -3.9889731361        7.2365323095       -0.8907275184  S15       70              1.0000000000
      1392       127  SER       QQH1           -2.7930261544        4.8684327076       -0.9490387908  S15       70              1.0000000000
      1393       128  LYS       CD             -6.3652491414        3.4127756596       -1.9001111643  S15       73              1.0000000000
      1394       128  LYS       HD1            -6.9970948702        2.9079158723       -2.6354578950  S15       73              1.0000000000
      1395       128  LYS       HD2            -5.3339902295        3.3837944213       -2.2758780157  S15       73              1.0000000000
      1396       128  LYS       QQH2           -6.4226449442        2.8581888435       -0.9538336156  S15       73              1.0000000000
      1397       128  LYS       CE             -6.8148778388        4.8513560481       -1.7395921723  S15       73              1.0000000000
      1398       128  LYS       HE1            -6.5686607594        5.2444185939       -0.7353046515  S15       73              1.0000000000
      1399       128  LYS       HE2            -7.9137622074        4.9286432217       -1.8572691697  S15       73              1.0000000000
      1400       128  LYS       NZ             -6.1635525249        5.6981459970       -2.7255635370  S15       73              1.0000000000
      1401       128  LYS       HZ1            -6.2505796023        5.3276260632       -3.6912602419  S15       73              1.0000000000
      1402       128  LYS       HZ2            -4.9619337369        5.9136184228       -2.4903284256  S15       73              1.0000000000
      1403       128  LYS       HZ3            -6.6014766890        6.6455143352       -2.7458743092  S15       73              1.0000000000
      1404       129  SER       CB             -4.3453274141        4.4602790892       -6.1817427447  S15       130             1.0000000000
      1405       129  SER       HB1            -4.4018648769        5.4005771416       -6.7459443622  S15       130             1.0000000000
      1406       129  SER       HB2            -3.5807152552        3.8174679479       -6.6539791985  S15       130             1.0000000000
      1407       129  SER       OG             -3.9532777683        4.7192776556       -4.8063970011  S15       130             1.0000000000
      1408       129  SER       HG1            -3.3705331666        5.5324284506       -4.7870887328  S15       130             1.0000000000
      1409       129  SER       QQH3           -5.3157452718        3.9410778151       -6.1939916919  S15       130             1.0000000000
      1410       130  GLU       CB             -9.8901506185        9.4535503000        0.7829716501  S15       166             1.0000000000
      1411       130  GLU       HB1            -9.4788043278       10.0927772637       -0.0078810113  S15       166             1.0000000000
      1412       130  GLU       HB2           -10.9393697778        9.2445249953        0.5529335106  S15       166             1.0000000000
      1413       130  GLU       QQH4           -9.8191179970        9.9428916241        1.7601261750  S15       166             1.0000000000
      1414       130  GLU       CG             -9.0959938207        8.1606208215        0.7577141710  S15       166             1.0000000000
      1415       130  GLU       HG1            -9.5020633862        7.4912006019       -0.0186692769  S15       166             1.0000000000
      1416       130  GLU       HG2            -9.1894813851        7.6094865990        1.7088086159  S15       166             1.0000000000
      1417       130  GLU       CD             -7.6426691721        8.4130032179        0.4597472499  S15       166             1.0000000000
      1418       130  GLU       OE1            -7.1181359696        9.5244895190        0.5585330219  S15       166             1.0000000000
      1419       130  GLU       OE2            -6.9344336067        7.3393734918        0.0668177661  S15       166             1.0000000000
      1420       131  ASN       CB             -2.7575549295       12.0504392937        1.5673965512  S15       170             1.0000000000
      1421       131  ASN       HB1            -1.7846434631       12.0352844041        1.0617238270  S15       170             1.0000000000
      1422       131  ASN       HB2            -3.2792557502       12.9763103039        1.3006713451  S15       170             1.0000000000
      1423       131  ASN       QQH5           -2.6153662216       12.0061318656        2.6535332884  S15       170             1.0000000000
      1424       131  ASN       CG             -3.5706135792       10.8553867287        1.1183718942  S15       170             1.0000000000
      1425       131  ASN       OD1            -3.1413641036        9.6774100683        1.2172349923  S15       170             1.0000000000
      1426       131  ASN       ND2            -4.7908426260       11.1065752873        0.6012698664  S15       170             1.0000000000
      1427       131  ASN       HD21           -5.4133261527       10.3235228643        0.3340706409  S15       170             1.0000000000
      1428       131  ASN       HD22           -5.0717044218       12.0655049869        0.3441337024  S15       170             1.0000000000
      1429       132  LYS       CE             -2.9929186066        1.6949172676       -4.2579367679  S15       234             1.0000000000
      1430       132  LYS       HE1            -3.3897822682        1.9908628632       -3.2792836278  S15       234             1.0000000000
      1431       132  LYS       HE2            -3.8198622561        1.6516191941       -4.9753360767  S15       234             1.0000000000
      1432       132  LYS       NZ             -2.0434301098        2.6988355226       -4.7232086725  S15       234             1.0000000000
      1433       132  LYS       HZ1            -1.6000311029        2.4103475608       -5.6291731571  S15       234             1.0000000000
      1434       132  LYS       HZ2            -1.2653901482        2.8700097697       -4.0486323457  S15       234             1.0000000000
      1435       132  LYS       HZ3            -2.5319911973        3.6326225254       -4.8565504447  S15       234             1.0000000000
      1436       132  LYS       QQH6           -2.4923600149        0.7211889425       -4.1739914893  S15       234             1.0000000000
      1437       133  SER       CB              2.4973643961        3.4822291250       -5.7035553792  S15       235             1.0000000000
      1438       133  SER       HB1             3.2047816425        2.8226349549       -6.2318394170  S15       235             1.0000000000
      1439       133  SER       HB2             3.0390018780        4.4135345279       -5.4551414684  S15       235             1.0000000000
      1440       133  SER       OG              1.3879286873        3.7407052226       -6.5728234649  S15       235             1.0000000000
      1441       133  SER       HG1             0.9360442965        4.5901498245       -6.3183268827  S15       235             1.0000000000
      1442       133  SER       QQH7            2.1696780052        2.9940102541       -4.7573815223  S15       235             1.0000000000
      1443       134  PNM       S1             -3.1107628404        9.6214108281       -5.9017457053  S15       523             1.0000000000
      1444       134  PNM       C2             -1.8557716212        8.3935072252       -6.5826153991  S15       523             1.0000000000
      1445       134  PNM       C3             -1.4309399566        7.5654767927       -5.3386421768  S15       523             1.0000000000
      1446       134  PNM       N4             -2.6194712475        7.3950264239       -4.4737393819  S15       523             1.0000000000
      1447       134  PNM       C5             -3.7263741142        8.4123748977       -4.7020178446  S15       523             1.0000000000
      1448       134  PNM       C6             -3.6186271021        8.8092788400       -3.1746799864  S15       523             1.0000000000
      1449       134  PNM       C7             -2.5046137713        7.7465039331       -3.0939550449  S15       523             1.0000000000
      1450       134  PNM       O8             -1.5275110447        7.6219818202       -2.3387676999  S15       523             1.0000000000
      1451       134  PNM       C9             -2.4942196718        7.5023533725       -7.6353491315  S15       523             1.0000000000
      1452       134  PNM       C10            -0.6802577535        9.1467657828       -7.1778462672  S15       523             1.0000000000
      1453       134  PNM       C11            -0.8028472238        6.2400992003       -5.7282054768  S15       523             1.0000000000
      1454       134  PNM       O12            -1.3611970057        5.1552757722       -5.4809866327  S15       523             1.0000000000
      1455       134  PNM       O13             0.3973981980        6.3176193990       -6.3161167550  S15       523             1.0000000000
      1456       134  PNM       N14            -3.0230133863       10.1053460917       -2.9377068499  S15       523             1.0000000000
      1457       134  PNM       C15            -3.5214801832       11.2338744198       -3.4816537811  S15       523             1.0000000000
      1458       134  PNM       O16            -4.5811817279       11.2166152543       -4.1819035556  S15       523             1.0000000000
      1459       134  PNM       C17            -2.7632155874       12.5099784614       -3.2217082018  S15       523             1.0000000000
      1460       134  PNM       C18            -1.8665512390       12.8790484996       -4.3747650763  S15       523             1.0000000000
      1461       134  PNM       C19            -0.5615226210       13.3270221027       -4.1249224365  S15       523             1.0000000000
      1462       134  PNM       C20             0.2637029345       13.7207929951       -5.1806433369  S15       523             1.0000000000
      1463       134  PNM       C21            -0.2024203394       13.6526762634       -6.4954324888  S15       523             1.0000000000
      1464       134  PNM       C22            -1.4977836668       13.1944724443       -6.7497846265  S15       523             1.0000000000
      1465       134  PNM       C23            -2.3339570910       12.8198890186       -5.6963472238  S15       523             1.0000000000
      1466       134  PNM       H24            -0.6621057310        8.1460670429       -4.7751621953  S15       523             1.0000000000
      1467       134  PNM       H25            -0.9610486360        9.5974248124       -8.1357436436  S15       523             1.0000000000
      1468       134  PNM       H26             0.1575086936        8.4618126774       -7.3498930025  S15       523             1.0000000000
      1469       134  PNM       H27            -0.3352752860        9.9493036950       -6.5175350066  S15       523             1.0000000000
      1470       134  PNM       H28            -2.8303189884        8.0958478842       -8.4919475932  S15       523             1.0000000000
      1471       134  PNM       H29            -3.3588174595        6.9656045953       -7.2284626069  S15       523             1.0000000000
      1472       134  PNM       H30            -1.7710201439        6.7602071086       -7.9967529074  S15       523             1.0000000000
      1473       134  PNM       H31            -4.6921348502        7.9410206007       -4.9817372370  S15       523             1.0000000000
      1474       134  PNM       H32            -4.5532380303        8.6648407506       -2.5845304745  S15       523             1.0000000000
      1475       134  PNM       H33            -2.1677735483       12.4203053826       -2.2976950052  S15       523             1.0000000000
      1476       134  PNM       H34            -3.4917551536       13.3203536988       -3.0581663078  S15       523             1.0000000000
      1477       134  PNM       H35            -0.1888460101       13.3768370820       -3.0940275216  S15       523             1.0000000000
      1478       134  PNM       H36             1.2791804901       14.0770215128       -4.9763697113  S15       523             1.0000000000
      1479       134  PNM       H37             0.4508520962       13.9505261535       -7.3246382231  S15       523             1.0000000000
      1480       134  PNM       H38            -1.8562711628       13.1224326519       -7.7828810828  S15       523             1.0000000000
      1481       134  PNM       H39            -3.3562971232       12.4785033350       -5.8999184070  S15       523             1.0000000000
      1482       134  PNM       H40            -2.1385241174       10.1341344215       -2.3945623052  S15       523             1.0000000000
      1483       135  TIP3      OH2            -4.4843384252        7.8191768386       -0.2386380989  S15       290             1.0000000000
      1484       135  TIP3      H1             -5.9203497765        7.5955320117       -0.0664479573  S15       290             1.0000000000
      1485       135  TIP3      H2             -3.9153169000        8.4460668408        0.3019581575  S15       290             1.0000000000
      1486       136  SER       CB             -2.9248121600        5.0827311052       -2.0369889165  S16       70              1.0000000000
      1487       136  SER       HB1            -3.4137611066        4.2170359936       -2.5237027536  S16       70              1.0000000000
      1488       136  SER       HB2            -1.9429315016        5.2550613967       -2.5067546504  S16       70              1.0000000000
      1489       136  SER       OG             -3.7646882442        6.2454504612       -2.2259261057  S16       70              1.0000000000
      1490       136  SER       HG1            -3.9794726793        7.2498809288       -0.8745520468  S16       70              1.0000000000
      1491       136  SER       QQH1           -2.7870817355        4.8673181197       -0.9538796727  S16       70              1.0000000000
      1492       137  LYS       CD             -6.3527560247        3.4105618893       -1.9071943598  S16       73              1.0000000000
      1493       137  LYS       HD1            -6.9924448394        2.9101768370       -2.6388007216  S16       73              1.0000000000
      1494       137  LYS       HD2            -5.3235078028        3.3713147244       -2.2870312367  S16       73              1.0000000000
      1495       137  LYS       QQH2           -6.4113740628        2.8583109770       -0.9595430131  S16       73              1.0000000000
      1496       137  LYS       CE             -6.7883095985        4.8533333681       -1.7476585040  S16       73              1.0000000000
      1497       137  LYS       HE1            -6.5243617855        5.2475921945       -0.7480193958  S16       73              1.0000000000
      1498       137  LYS       HE2            -7.8887817913        4.9383910991       -1.8480318247  S16       73              1.0000000000
      1499       137  LYS       NZ             -6.1434028020        5.6895755083       -2.7461028608  S16       73              1.0000000000
      1500       137  LYS       HZ1            -6.2278757998        5.3050084542       -3.7059729620  S16       73              1.0000000000
      1501       137  LYS       HZ2            -4.9372958322        5.9127938657       -2.5065840593  S16       73              1.0000000000
      1502       137  LYS       HZ3            -6.5845306902        6.6352178267       -2.7766852146  S16       73              1.0000000000
      1503       138  SER       CB             -4.3471926421        4.4593821855       -6.1820952919  S16       130             1.0000000000
      1504       138  SER       HB1            -4.4008590143        5.4001338785       -6.7457446017  S16       130             1.0000000000
      1505       138  SER       HB2            -3.5822516675        3.8158889499       -6.6528409757  S16       130             1.0000000000
      1506       138  SER       OG             -3.9581863597        4.7167924438       -4.8055405289  S16       130             1.0000000000
      1507       138  SER       HG1            -3.3728117902        5.5280106003       -4.7860936840  S16       130             1.0000000000
      1508       138  SER       QQH3           -5.3181721894        3.9415906371       -6.1971281479  S16       130             1.0000000000
      1509       139  GLU       CB             -9.8956721197        9.4578062140        0.7842702720  S16       166             1.0000000000
      1510       139  GLU       HB1            -9.4827795590       10.0958078861       -0.0068491520  S16       166             1.0000000000
      1511       139  GLU       HB2           -10.9449096560        9.2497689580        0.5538907336  S16       166             1.0000000000
      1512       139  GLU       QQH4           -9.8244421155        9.9476685721        1.7611633717  S16       166             1.0000000000
      1513       139  GLU       CG             -9.1032720295        8.1648894539        0.7605226296  S16       166             1.0000000000
      1514       139  GLU       HG1            -9.5046645390        7.4975034263       -0.0201409141  S16       166             1.0000000000
      1515       139  GLU       HG2            -9.2010703714        7.6106592357        1.7093759644  S16       166             1.0000000000
      1516       139  GLU       CD             -7.6494088197        8.4175212104        0.4701882856  S16       166             1.0000000000
      1517       139  GLU       OE1            -7.1227131448        9.5279618582        0.5622406782  S16       166             1.0000000000
      1518       139  GLU       OE2            -6.9423894057        7.3382249907        0.0899946265  S16       166             1.0000000000
      1519       140  ASN       CB             -2.7560846107       12.0539735681        1.5683101902  S16       170             1.0000000000
      1520       140  ASN       HB1            -1.7832542400       12.0404730943        1.0624774660  S16       170             1.0000000000
      1521       140  ASN       HB2            -3.2792671925       12.9792365719        1.3024979181  S16       170             1.0000000000
      1522       140  ASN       QQH5           -2.6136752433       12.0086773333        2.6543273521  S16       170             1.0000000000
      1523       140  ASN       CG             -3.5660161584       10.8577461958        1.1185398708  S16       170             1.0000000000
      1524       140  ASN       OD1            -3.1344147088        9.6813681489        1.2234290066  S16       170             1.0000000000
      1525       140  ASN       ND2            -4.7844328894       11.1055255770        0.5953782246  S16       170             1.0000000000
      1526       140  ASN       HD21           -5.4040143396       10.3209426004        0.3265494026  S16       170             1.0000000000
      1527       140  ASN       HD22           -5.0657906859       12.0633670913        0.3342311522  S16       170             1.0000000000
      1528       141  LYS       CE             -2.9943035493        1.6954233329       -4.2575565484  S16       234             1.0000000000
      1529       141  LYS       HE1            -3.3913481318        1.9909218034       -3.2788611730  S16       234             1.0000000000
      1530       141  LYS       HE2            -3.8210833859        1.6524730576       -4.9751636478  S16       234             1.0000000000
      1531       141  LYS       NZ             -2.0447378823        2.6994380160       -4.7221934862  S16       234             1.0000000000
      1532       141  LYS       HZ1            -1.6006741146        2.4109237260       -5.6279001967  S16       234             1.0000000000
      1533       141  LYS       HZ2            -1.2669193427        2.8706907596       -4.0473954286  S16       234             1.0000000000
      1534       141  LYS       HZ3            -2.5332375916        3.6327656174       -4.8563937532  S16       234             1.0000000000
      1535       141  LYS       QQH6           -2.4938006534        0.7216410710       -4.1740040300  S16       234             1.0000000000
      1536       142  SER       CB              2.4972718575        3.4824878091       -5.7037734562  S16       235             1.0000000000
      1537       142  SER       HB1             3.2048453535        2.8230321889       -6.2319849583  S16       235             1.0000000000
      1538       142  SER       HB2             3.0387229434        4.4138698501       -5.4552393634  S16       235             1.0000000000
      1539       142  SER       OG              1.3879866969        3.7408507940       -6.5732534564  S16       235             1.0000000000
      1540       142  SER       HG1             0.9354073529        4.5896851173       -6.3180893253  S16       235             1.0000000000
      1541       142  SER       QQH7            2.1694371227        2.9942142788       -4.7577145382  S16       235             1.0000000000
      1542       143  PNM       S1             -3.1153510316        9.6140772169       -5.9034795045  S16       523             1.0000000000
      1543       143  PNM       C2             -1.8570334542        8.3885449863       -6.5819947686  S16       523             1.0000000000
      1544       143  PNM       C3             -1.4332453316        7.5609894043       -5.3376640019  S16       523             1.0000000000
      1545       143  PNM       N4             -2.6223572477        7.3886971557       -4.4745577778  S16       523             1.0000000000
      1546       143  PNM       C5             -3.7298602278        8.4056630970       -4.7028976846  S16       523             1.0000000000
      1547       143  PNM       C6             -3.6209013981        8.8039190761       -3.1758200522  S16       523             1.0000000000
      1548       143  PNM       C7             -2.5069140561        7.7419412229       -3.0948824168  S16       523             1.0000000000
      1549       143  PNM       O8             -1.5280067585        7.6221650263       -2.3409062747  S16       523             1.0000000000
      1550       143  PNM       C9             -2.4920082981        7.4969557306       -7.6364437737  S16       523             1.0000000000
      1551       143  PNM       C10            -0.6809940051        9.1434557614       -7.1739879535  S16       523             1.0000000000
      1552       143  PNM       C11            -0.8031472853        6.2368393064       -5.7274228730  S16       523             1.0000000000
      1553       143  PNM       O12            -1.3603394717        5.1509047343       -5.4816610938  S16       523             1.0000000000
      1554       143  PNM       O13             0.3972004505        6.3167221614       -6.3144290613  S16       523             1.0000000000
      1555       143  PNM       N14            -3.0217821957       10.0984117615       -2.9402420647  S16       523             1.0000000000
      1556       143  PNM       C15            -3.5211750865       11.2283045238       -3.4800925863  S16       523             1.0000000000
      1557       143  PNM       O16            -4.5838077924       11.2127507462       -4.1758547363  S16       523             1.0000000000
      1558       143  PNM       C17            -2.7611261407       12.5032897588       -3.2201825520  S16       523             1.0000000000
      1559       143  PNM       C18            -1.8657585225       12.8735949025       -4.3738637571  S16       523             1.0000000000
      1560       143  PNM       C19            -0.5616412811       13.3246352666       -4.1246552040  S16       523             1.0000000000
      1561       143  PNM       C20             0.2621966406       13.7202986183       -5.1807507988  S16       523             1.0000000000
      1562       143  PNM       C21            -0.2043993047       13.6510791753       -6.4953321267  S16       523             1.0000000000
      1563       143  PNM       C22            -1.4987970051       13.1898112106       -6.7490592129  S16       523             1.0000000000
      1564       143  PNM       C23            -2.3336125616       12.8133132622       -5.6952155770  S16       523             1.0000000000
      1565       143  PNM       H24            -0.6658198945        8.1423032248       -4.7728537866  S16       523             1.0000000000
      1566       143  PNM       H25            -0.9591906771        9.5928047346       -8.1332388138  S16       523             1.0000000000
      1567       143  PNM       H26             0.1585472187        8.4597685042       -7.3423483310  S16       523             1.0000000000
      1568       143  PNM       H27            -0.3398870968        9.9471530000       -6.5131466874  S16       523             1.0000000000
      1569       143  PNM       H28            -2.8262492851        8.0901557235       -8.4939702217  S16       523             1.0000000000
      1570       143  PNM       H29            -3.3573362975        6.9595838644       -7.2320767726  S16       523             1.0000000000
      1571       143  PNM       H30            -1.7673094288        6.7553640723       -7.9958167387  S16       523             1.0000000000
      1572       143  PNM       H31            -4.6955292910        7.9337816792       -4.9816579012  S16       523             1.0000000000
      1573       143  PNM       H32            -4.5551346222        8.6617378604       -2.5846672345  S16       523             1.0000000000
      1574       143  PNM       H33            -2.1643052029       12.4118167434       -2.2972732683  S16       523             1.0000000000
      1575       143  PNM       H34            -3.4886290481       13.3142051946       -3.0540503406  S16       523             1.0000000000
      1576       143  PNM       H35            -0.1886088640       13.3754019603       -3.0939386188  S16       523             1.0000000000
      1577       143  PNM       H36             1.2769681216       14.0789251701       -4.9769795556  S16       523             1.0000000000
      1578       143  PNM       H37             0.4477720483       13.9504453392       -7.3248924750  S16       523             1.0000000000
      1579       143  PNM       H38            -1.8575881865       13.1167726065       -7.7819917494  S16       523             1.0000000000
      1580       143  PNM       H39            -3.3552467782       12.4696272027       -5.8983529021  S16       523             1.0000000000
      1581       143  PNM       H40            -2.1358363715       10.1253023227       -2.3993540388  S16       523             1.0000000000
      1582       144  TIP3      OH2            -4.4774498213        7.8298001508       -0.2276289062  S16       290             1.0000000000
      1583       144  TIP3      H1             -5.9384477816        7.5950468320       -0.0480901349  S16       290             1.0000000000
      1584       144  TIP3      H2             -3.9049945942        8.4535118326        0.3129675932  S16       290             1.0000000000
      1585       145  SER       CB             -2.9171054752        5.0811790600       -2.0418159609  S17       70              1.0000000000
      1586       145  SER       HB1            -3.4049439033        4.2148630160       -2.5286229286  S17       70              1.0000000000
      1587       145  SER       HB2            -1.9347023454        5.2537900776       -2.5104024271  S17       70              1.0000000000
      1588       145  SER       OG             -3.7571425738        6.2424533705       -2.2312226095  S17       70              1.0000000000
      1589       145  SER       HG1            -3.9753716960        7.2593922068       -0.8651715760  S17       70              1.0000000000
      1590       145  SER       QQH1           -2.7800418896        4.8662404897       -0.9585297595  S17       70              1.0000000000
      1591       146  LYS       CD             -6.3393394589        3.4089429140       -1.9145360211  S17       73              1.0000000000
      1592       146  LYS       HD1            -6.9862225510        2.9131289462       -2.6428786892  S17       73              1.0000000000
      1593       146  LYS       HD2            -5.3119512404        3.3593765693       -2.2981604924  S17       73              1.0000000000
      1594       146  LYS       QQH2           -6.3990266281        2.8588812630       -0.9656830650  S17       73              1.0000000000
      1595       146  LYS       CE             -6.7614334787        4.8556157566       -1.7558255967  S17       73              1.0000000000
      1596       146  LYS       HE1            -6.4775663750        5.2530190863       -0.7626319114  S17       73              1.0000000000
      1597       146  LYS       HE2            -7.8628951385        4.9483579534       -1.8390225391  S17       73              1.0000000000
      1598       146  LYS       NZ             -6.1255220945        5.6818869849       -2.7679532283  S17       73              1.0000000000
      1599       146  LYS       HZ1            -6.2094629128        5.2846990576       -3.7223334697  S17       73              1.0000000000
      1600       146  LYS       HZ2            -4.9208715057        5.9097894210       -2.5269970948  S17       73              1.0000000000
      1601       146  LYS       HZ3            -6.5687518222        6.6262148115       -2.8069874548  S17       73              1.0000000000
      1602       147  SER       CB             -4.3493817265        4.4586481360       -6.1822658823  S17       130             1.0000000000
      1603       147  SER       HB1            -4.4002385434        5.3999518008       -6.7452471036  S17       130             1.0000000000
      1604       147  SER       HB2            -3.5839907809        3.8145446183       -6.6514038461  S17       130             1.0000000000
      1605       147  SER       OG             -3.9638284704        4.7145046512       -4.8043961345  S17       130             1.0000000000
      1606       147  SER       HG1            -3.3742177459        5.5226693942       -4.7848394102  S17       130             1.0000000000
      1607       147  SER       QQH3           -5.3209459880        3.9421605206       -6.2005263868  S17       130             1.0000000000
      1608       148  GLU       CB             -9.9008634806        9.4621565223        0.7855611402  S17       166             1.0000000000
      1609       148  GLU       HB1            -9.4864748556       10.0991140333       -0.0055388148  S17       166             1.0000000000
      1610       148  GLU       HB2           -10.9500781459        9.2551760079        0.5546989116  S17       166             1.0000000000
      1611       148  GLU       QQH4           -9.8298279400        9.9525956103        1.7620960964  S17       166             1.0000000000
      1612       148  GLU       CG             -9.1100816710        8.1689956805        0.7633385678  S17       166             1.0000000000
      1613       148  GLU       HG1            -9.5076250722        7.5036171904       -0.0209978784  S17       166             1.0000000000
      1614       148  GLU       HG2            -9.2126154579        7.6125437591        1.7102820074  S17       166             1.0000000000
      1615       148  GLU       CD             -7.6553742669        8.4211345866        0.4801198104  S17       166             1.0000000000
      1616       148  GLU       OE1            -7.1271096350        9.5311070493        0.5660420071  S17       166             1.0000000000
      1617       148  GLU       OE2            -6.9476639228        7.3373933617        0.1119485448  S17       166             1.0000000000
      1618       149  ASN       CB             -2.7549654932       12.0577069565        1.5692272612  S17       170             1.0000000000
      1619       149  ASN       HB1            -1.7822177563       12.0463110427        1.0632315471  S17       170             1.0000000000
      1620       149  ASN       HB2            -3.2797969878       12.9822163504        1.3043940848  S17       170             1.0000000000
      1621       149  ASN       QQH5           -2.6119791550       12.0115187226        2.6550514279  S17       170             1.0000000000
      1622       149  ASN       CG             -3.5617121401       10.8600831339        1.1188173449  S17       170             1.0000000000
      1623       149  ASN       OD1            -3.1281069913        9.6851384517        1.2299679869  S17       170             1.0000000000
      1624       149  ASN       ND2            -4.7781467366       11.1043222155        0.5892851429  S17       170             1.0000000000
      1625       149  ASN       HD21           -5.3953426603       10.3181680632        0.3200466996  S17       170             1.0000000000
      1626       149  ASN       HD22           -5.0600076820       12.0612020157        0.3245722374  S17       170             1.0000000000
      1627       150  LYS       CE             -2.9958174378        1.6960028572       -4.2571021752  S17       234             1.0000000000
      1628       150  LYS       HE1            -3.3930654479        1.9910860939       -3.2783368808  S17       234             1.0000000000
      1629       150  LYS       HE2            -3.8225323746        1.6534459188       -4.9748541124  S17       234             1.0000000000
      1630       150  LYS       NZ             -2.0461412094        2.7000802318       -4.7211033656  S17       234             1.0000000000
      1631       150  LYS       HZ1            -1.6013016564        2.4115876555       -5.6265157345  S17       234             1.0000000000
      1632       150  LYS       HZ2            -1.2686918616        2.8715795732       -4.0459341571  S17       234             1.0000000000
      1633       150  LYS       HZ3            -2.5343398276        3.6330060405       -4.8561469417  S17       234             1.0000000000
      1634       150  LYS       QQH6           -2.4953950399        0.7221479495       -4.1738521527  S17       234             1.0000000000
      1635       151  SER       CB              2.4970728938        3.4827497054       -5.7039113921  S17       235             1.0000000000
      1636       151  SER       HB1             3.2048428664        2.8234428207       -6.2320429652  S17       235             1.0000000000
      1637       151  SER       HB2             3.0383074258        4.4142370791       -5.4552479640  S17       235             1.0000000000
      1638       151  SER       OG              1.3879274933        3.7409862841       -6.5736175511  S17       235             1.0000000000
      1639       151  SER       HG1             0.9346521890        4.5891782352       -6.3176530279  S17       235             1.0000000000
      1640       151  SER       QQH7            2.1690693363        2.9944322412       -4.7579342876  S17       235             1.0000000000
      1641       152  PNM       S1             -3.1203081851        9.6061271447       -5.9053011460  S17       523             1.0000000000
      1642       152  PNM       C2             -1.8584760400        8.3831526091       -6.5813343085  S17       523             1.0000000000
      1643       152  PNM       C3             -1.4358692060        7.5561341880       -5.3366053533  S17       523             1.0000000000
      1644       152  PNM       N4             -2.6256110082        7.3817030651       -4.4754209978  S17       523             1.0000000000
      1645       152  PNM       C5             -3.7335728520        8.3983685410       -4.7037848166  S17       523             1.0000000000
      1646       152  PNM       C6             -3.6231146284        8.7982341852       -3.1771248158  S17       523             1.0000000000
      1647       152  PNM       C7             -2.5094084357        7.7367817665       -3.0957418183  S17       523             1.0000000000
      1648       152  PNM       O8             -1.5281082368        7.6225632472       -2.3434946878  S17       523             1.0000000000
      1649       152  PNM       C9             -2.4896289454        7.4911158308       -7.6377138831  S17       523             1.0000000000
      1650       152  PNM       C10            -0.6818520476        9.1398290345       -7.1697228476  S17       523             1.0000000000
      1651       152  PNM       C11            -0.8035386604        6.2333269768       -5.7264516128  S17       523             1.0000000000
      1652       152  PNM       O12            -1.3594997321        5.1462180873       -5.4820816009  S17       523             1.0000000000
      1653       152  PNM       O13             0.3968591770        6.3156587375       -6.3125554475  S17       523             1.0000000000
      1654       152  PNM       N14            -3.0200748711       10.0908935011       -2.9431532867  S17       523             1.0000000000
      1655       152  PNM       C15            -3.5206265902       11.2222012903       -3.4784157766  S17       523             1.0000000000
      1656       152  PNM       O16            -4.5863537382       11.2082880069       -4.1694422616  S17       523             1.0000000000
      1657       152  PNM       C17            -2.7588482629       12.4960246840       -3.2184677214  S17       523             1.0000000000
      1658       152  PNM       C18            -1.8649002063       12.8676530978       -4.3728070563  S17       523             1.0000000000
      1659       152  PNM       C19            -0.5617684671       13.3219993700       -4.1243092158  S17       523             1.0000000000
      1660       152  PNM       C20             0.2605142716       13.7197664725       -5.1808251352  S17       523             1.0000000000
      1661       152  PNM       C21            -0.2066443950       13.6494183353       -6.4951644384  S17       523             1.0000000000
      1662       152  PNM       C22            -1.4999979037       13.1848409962       -6.7481937675  S17       523             1.0000000000
      1663       152  PNM       C23            -2.3332908644       12.8062015005       -5.6938992253  S17       523             1.0000000000
      1664       152  PNM       H24            -0.6701763572        8.1381429885       -4.7700517754  S17       523             1.0000000000
      1665       152  PNM       H25            -0.9573154452        9.5878874245       -8.1303458027  S17       523             1.0000000000
      1666       152  PNM       H26             0.1595552778        8.4574205180       -7.3341142268  S17       523             1.0000000000
      1667       152  PNM       H27            -0.3449143852        9.9445102216       -6.5080042288  S17       523             1.0000000000
      1668       152  PNM       H28            -2.8218024485        8.0840434616       -8.4962536585  S17       523             1.0000000000
      1669       152  PNM       H29            -3.3557132801        6.9528839803       -7.2361487737  S17       523             1.0000000000
      1670       152  PNM       H30            -1.7633960189        6.7500032109       -7.9949364282  S17       523             1.0000000000
      1671       152  PNM       H31            -4.6992648849        7.9258625217       -4.9813909871  S17       523             1.0000000000
      1672       152  PNM       H32            -4.5569848214        8.6588764127       -2.5848011163  S17       523             1.0000000000
      1673       152  PNM       H33            -2.1606279364       12.4025461459       -2.2966732580  S17       523             1.0000000000
      1674       152  PNM       H34            -3.4854330398       13.3073398550       -3.0497774274  S17       523             1.0000000000
      1675       152  PNM       H35            -0.1883458072       13.3737484332       -3.0937852589  S17       523             1.0000000000
      1676       152  PNM       H36             1.2745007666       14.0810174750       -4.9776054539  S17       523             1.0000000000
      1677       152  PNM       H37             0.4442544887       13.9504808217       -7.3251416794  S17       523             1.0000000000
      1678       152  PNM       H38            -1.8592418554       13.1108155941       -7.7809195813  S17       523             1.0000000000
      1679       152  PNM       H39            -3.3541721788       12.4599686359       -5.8964814494  S17       523             1.0000000000
      1680       152  PNM       H40            -2.1325697987       10.1151726725       -2.4046134616  S17       523             1.0000000000
      1681       153  TIP3      OH2            -4.4715438497        7.8377931666       -0.2178217626  S17       290             1.0000000000
      1682       153  TIP3      H1             -5.9487197755        7.5953796047       -0.0293011673  S17       290             1.0000000000
      1683       153  TIP3      H2             -3.8960146712        8.4587366078        0.3222478231  S17       290             1.0000000000
      1684       154  SER       CB             -2.9086372560        5.0809500957       -2.0463832223  S18       70              1.0000000000
      1685       154  SER       HB1            -3.3949377688        4.2140773414       -2.5337676926  S18       70              1.0000000000
      1686       154  SER       HB2            -1.9259304204        5.2540296037       -2.5138752036  S18       70              1.0000000000
      1687       154  SER       OG             -3.7497832793        6.2405082727       -2.2355851123  S18       70              1.0000000000
      1688       154  SER       HG1            -3.9716239149        7.2663718387       -0.8577871126  S18       70              1.0000000000
      1689       154  SER       QQH1           -2.7723255540        4.8656004475       -0.9632144929  S18       70              1.0000000000
      1690       155  LYS       CD             -6.3252336891        3.4079881238       -1.9220691143  S18       73              1.0000000000
      1691       155  LYS       HD1            -6.9790459842        2.9167047828       -2.6472497545  S18       73              1.0000000000
      1692       155  LYS       HD2            -5.2996852590        3.3486781118       -2.3092725823  S18       73              1.0000000000
      1693       155  LYS       QQH2           -6.3859544974        2.8601852733       -0.9720402819  S18       73              1.0000000000
      1694       155  LYS       CE             -6.7343890575        4.8581826596       -1.7641198328  S18       73              1.0000000000
      1695       155  LYS       HE1            -6.4308107139        5.2584752522       -0.7777392701  S18       73              1.0000000000
      1696       155  LYS       HE2            -7.8364571239        4.9579162970       -1.8294896083  S18       73              1.0000000000
      1697       155  LYS       NZ             -6.1091371684        5.6753135629       -2.7901161894  S18       73              1.0000000000
      1698       155  LYS       HZ1            -6.1946636151        5.2675257309       -3.7396007407  S18       73              1.0000000000
      1699       155  LYS       HZ2            -4.9073139132        5.9072118013       -2.5481937375  S18       73              1.0000000000
      1700       155  LYS       HZ3            -6.5555667606        6.6178867932       -2.8347147955  S18       73              1.0000000000
      1701       156  SER       CB             -4.3519138814        4.4581772577       -6.1821394443  S18       130             1.0000000000
      1702       156  SER       HB1            -4.3999943788        5.4000358954       -6.7443808190  S18       130             1.0000000000
      1703       156  SER       HB2            -3.5858672949        3.8137233304       -6.6495926359  S18       130             1.0000000000
      1704       156  SER       OG             -3.9701803712        4.7124187028       -4.8028712459  S18       130             1.0000000000
      1705       156  SER       HG1            -3.3749357624        5.5164931330       -4.7830597344  S18       130             1.0000000000
      1706       156  SER       QQH3           -5.3239529141        3.9428212942       -6.2039360717  S18       130             1.0000000000
      1707       157  GLU       CB             -9.9055582609        9.4664120578        0.7868948475  S18       166             1.0000000000
      1708       157  GLU       HB1            -9.4896823996       10.1025480526       -0.0040567779  S18       166             1.0000000000
      1709       157  GLU       HB2           -10.9548538405        9.2606597045        0.5554970738  S18       166             1.0000000000
      1710       157  GLU       QQH4           -9.8350418787        9.9574555022        1.7631681702  S18       166             1.0000000000
      1711       157  GLU       CG             -9.1162372069        8.1728424808        0.7661818792  S18       166             1.0000000000
      1712       157  GLU       HG1            -9.5107340747        7.5092348163       -0.0212897466  S18       166             1.0000000000
      1713       157  GLU       HG2            -9.2236096863        7.6146689266        1.7115848594  S18       166             1.0000000000
      1714       157  GLU       CD             -7.6602920454        8.4241254071        0.4895159491  S18       166             1.0000000000
      1715       157  GLU       OE1            -7.1312634211        9.5339111136        0.5698842650  S18       166             1.0000000000
      1716       157  GLU       OE2            -6.9513576891        7.3368443352        0.1326869996  S18       166             1.0000000000
      1717       158  ASN       CB             -2.7541029881       12.0614489207        1.5701203563  S18       170             1.0000000000
      1718       158  ASN       HB1            -1.7814565946       12.0523981620        1.0638850314  S18       170             1.0000000000
      1719       158  ASN       HB2            -3.2806716783       12.9852316688        1.3063381734  S18       170             1.0000000000
      1720       158  ASN       QQH5           -2.6104353439       12.0145234269        2.6558046878  S18       170             1.0000000000
      1721       158  ASN       CG             -3.5577424569       10.8623538662        1.1191773597  S18       170             1.0000000000
      1722       158  ASN       OD1            -3.1226683682        9.6886621997        1.2366585310  S18       170             1.0000000000
      1723       158  ASN       ND2            -4.7720415815       11.1031984812        0.5830783506  S18       170             1.0000000000
      1724       158  ASN       HD21           -5.3872318742       10.3155838804        0.3141290524  S18       170             1.0000000000
      1725       158  ASN       HD22           -5.0545624940       12.0591367252        0.3151779879  S18       170             1.0000000000
      1726       159  LYS       CE             -2.9974382403        1.6966940594       -4.2565381058  S18       234             1.0000000000
      1727       159  LYS       HE1            -3.3949194656        1.9912293551       -3.2776599562  S18       234             1.0000000000
      1728       159  LYS       HE2            -3.8241186993        1.6544725685       -4.9743780306  S18       234             1.0000000000
      1729       159  LYS       NZ             -2.0476758416        2.7008569371       -4.7198768095  S18       234             1.0000000000
      1730       159  LYS       HZ1            -1.6020056256        2.4124272652       -5.6249714304  S18       234             1.0000000000
      1731       159  LYS       HZ2            -1.2706610894        2.8726264394       -4.0442425177  S18       234             1.0000000000
      1732       159  LYS       HZ3            -2.5356719389        3.6332941853       -4.8557511609  S18       234             1.0000000000
      1733       159  LYS       QQH6           -2.4970727512        0.7228305486       -4.1735566122  S18       234             1.0000000000
      1734       160  SER       CB              2.4967567610        3.4830312303       -5.7039595379  S18       235             1.0000000000
      1735       160  SER       HB1             3.2046940814        2.8238815682       -6.2320130937  S18       235             1.0000000000
      1736       160  SER       HB2             3.0378036691        4.4145995175       -5.4551618054  S18       235             1.0000000000
      1737       160  SER       OG              1.3877522712        3.7411403495       -6.5738909954  S18       235             1.0000000000
      1738       160  SER       HG1             0.9337697841        4.5886885021       -6.3170990444  S18       235             1.0000000000
      1739       160  SER       QQH7            2.1686075629        2.9946484184       -4.7580779391  S18       235             1.0000000000
      1740       161  PNM       S1             -3.1257093661        9.5974874150       -5.9071632277  S18       523             1.0000000000
      1741       161  PNM       C2             -1.8600710984        8.3773455160       -6.5805151161  S18       523             1.0000000000
      1742       161  PNM       C3             -1.4388982059        7.5508382993       -5.3353188319  S18       523             1.0000000000
      1743       161  PNM       N4             -2.6293681592        7.3738440095       -4.4763478537  S18       523             1.0000000000
      1744       161  PNM       C5             -3.7375386989        8.3904644478       -4.7046710310  S18       523             1.0000000000
      1745       161  PNM       C6             -3.6253954223        8.7921585627       -3.1786080090  S18       523             1.0000000000
      1746       161  PNM       C7             -2.5124311905        7.7308805276       -3.0964547004  S18       523             1.0000000000
      1747       161  PNM       O8             -1.5280227890        7.6231061961       -2.3464300087  S18       523             1.0000000000
      1748       161  PNM       C9             -2.4870990052        7.4849656741       -7.6390740153  S18       523             1.0000000000
      1749       161  PNM       C10            -0.6827677261        9.1358794369       -7.1650013547  S18       523             1.0000000000
      1750       161  PNM       C11            -0.8039842068        6.2296227291       -5.7252445097  S18       523             1.0000000000
      1751       161  PNM       O12            -1.3584966127        5.1411671830       -5.4822552388  S18       523             1.0000000000
      1752       161  PNM       O13             0.3964196154        6.3145926881       -6.3104998933  S18       523             1.0000000000
      1753       161  PNM       N14            -3.0178374480       10.0826803749       -2.9465230859  S18       523             1.0000000000
      1754       161  PNM       C15            -3.5197552052       11.2154910928       -3.4766231313  S18       523             1.0000000000
      1755       161  PNM       O16            -4.5887994546       11.2032486656       -4.1625425625  S18       523             1.0000000000
      1756       161  PNM       C17            -2.7563305389       12.4881640742       -3.2165930666  S18       523             1.0000000000
      1757       161  PNM       C18            -1.8639356382       12.8612660937       -4.3716227112  S18       523             1.0000000000
      1758       161  PNM       C19            -0.5618797857       13.3191370418       -4.1238864158  S18       523             1.0000000000
      1759       161  PNM       C20             0.2586946066       13.7192081293       -5.1808475693  S18       523             1.0000000000
      1760       161  PNM       C21            -0.2091025542       13.6477478256       -6.4949140635  S18       523             1.0000000000
      1761       161  PNM       C22            -1.5013490500       13.1796804170       -6.7471862960  S18       523             1.0000000000
      1762       161  PNM       C23            -2.3329647591       12.7986686554       -5.6924172790  S18       523             1.0000000000
      1763       161  PNM       H24            -0.6751683431        8.1337094225       -4.7669571113  S18       523             1.0000000000
      1764       161  PNM       H25            -0.9553605040        9.5826390413       -8.1270280343  S18       523             1.0000000000
      1765       161  PNM       H26             0.1605726355        8.4548476221       -7.3253794771  S18       523             1.0000000000
      1766       161  PNM       H27            -0.3501123715        9.9416049819       -6.5024431153  S18       523             1.0000000000
      1767       161  PNM       H28            -2.8170471941        8.0777799995       -8.4985307444  S18       523             1.0000000000
      1768       161  PNM       H29            -3.3540337143        6.9459708513       -7.2404633635  S18       523             1.0000000000
      1769       161  PNM       H30            -1.7593864955        6.7443099350       -7.9941245625  S18       523             1.0000000000
      1770       161  PNM       H31            -4.7035384193        7.9176119851       -4.9808323996  S18       523             1.0000000000
      1771       161  PNM       H32            -4.5591150193        8.6562569930       -2.5852838350  S18       523             1.0000000000
      1772       161  PNM       H33            -2.1567843883       12.3928839995       -2.2958473403  S18       523             1.0000000000
      1773       161  PNM       H34            -3.4820424744       13.2998530549       -3.0455711958  S18       523             1.0000000000
      1774       161  PNM       H35            -0.1880586035       13.3719091311       -3.0935655656  S18       523             1.0000000000
      1775       161  PNM       H36             1.2718490538       14.0831416980       -4.9781895044  S18       523             1.0000000000
      1776       161  PNM       H37             0.4404500184       13.9506240829       -7.3252856177  S18       523             1.0000000000
      1777       161  PNM       H38            -1.8611090944       13.1048077780       -7.7796843585  S18       523             1.0000000000
      1778       161  PNM       H39            -3.3531120031       12.4499197073       -5.8944189189  S18       523             1.0000000000
      1779       161  PNM       H40            -2.1288453905       10.1041672846       -2.4102692623  S18       523             1.0000000000
      1780       162  TIP3      OH2            -4.4661639397        7.8431578439       -0.2091982389  S18       290             1.0000000000
      1781       162  TIP3      H1             -5.9556364673        7.5948939488       -0.0118923100  S18       290             1.0000000000
      1782       162  TIP3      H2             -3.8889372736        8.4626801600        0.3303216665  S18       290             1.0000000000
      1783       163  SER       CB             -2.8993250159        5.0821454332       -2.0508398837  S19       70              1.0000000000
      1784       163  SER       HB1            -3.3834566139        4.2142757110       -2.5389976820  S19       70              1.0000000000
      1785       163  SER       HB2            -1.9161637092        5.2558367112       -2.5170887633  S19       70              1.0000000000
      1786       163  SER       OG             -3.7424267381        6.2395990251       -2.2397626691  S19       70              1.0000000000
      1787       163  SER       HG1            -3.9667037291        7.2727106382       -0.8516695025  S19       70              1.0000000000
      1788       163  SER       QQH1           -2.7638823448        4.8664495789       -0.9676129012  S19       70              1.0000000000
      1789       164  LYS       CD             -6.3108661245        3.4077502129       -1.9297474356  S19       73              1.0000000000
      1790       164  LYS       HD1            -6.9719280893        2.9212843945       -2.6516338290  S19       73              1.0000000000
      1791       164  LYS       HD2            -5.2872392753        3.3393609624       -2.3204924495  S19       73              1.0000000000
      1792       164  LYS       QQH2           -6.3726634564        2.8625308481       -0.9784092820  S19       73              1.0000000000
      1793       164  LYS       CE             -6.7073042222        4.8612277282       -1.7723918402  S19       73              1.0000000000
      1794       164  LYS       HE1            -6.3843154256        5.2644657214       -0.7933873688  S19       73              1.0000000000
      1795       164  LYS       HE2            -7.8095803073        4.9681536938       -1.8193789639  S19       73              1.0000000000
      1796       164  LYS       NZ             -6.0938910873        5.6698676943       -2.8123191644  S19       73              1.0000000000
      1797       164  LYS       HZ1            -6.1817778566        5.2521191050       -3.7570383110  S19       73              1.0000000000
      1798       164  LYS       HZ2            -4.8993226828        5.9044300848       -2.5704969126  S19       73              1.0000000000
      1799       164  LYS       HZ3            -6.5445077353        6.6101858032       -2.8613627353  S19       73              1.0000000000
      1800       165  SER       CB             -4.3546902974        4.4580766414       -6.1817512264  S19       130             1.0000000000
      1801       165  SER       HB1            -4.4001840786        5.4005308926       -6.7432111611  S19       130             1.0000000000
      1802       165  SER       HB2            -3.5877295182        3.8135137400       -6.6474728664  S19       130             1.0000000000
      1803       165  SER       OG             -3.9771752287        4.7105360203       -4.8009819792  S19       130             1.0000000000
      1804       165  SER       HG1            -3.3750329290        5.5094688080       -4.7805909233  S19       130             1.0000000000
      1805       165  SER       QQH3           -5.3270719298        3.9435423832       -6.2073673265  S19       130             1.0000000000
      1806       166  GLU       CB             -9.9097084862        9.4703788558        0.7882327059  S19       166             1.0000000000
      1807       166  GLU       HB1            -9.4922400256       10.1056190655       -0.0025851441  S19       166             1.0000000000
      1808       166  GLU       HB2           -10.9591169106        9.2658565451        0.5562860644  S19       166             1.0000000000
      1809       166  GLU       QQH4           -9.8397491452        9.9618875214        1.7643518363  S19       166             1.0000000000
      1810       166  GLU       CG             -9.1216078826        8.1762924369        0.7689728664  S19       166             1.0000000000
      1811       166  GLU       HG1            -9.5132855444        7.5142452256       -0.0212476933  S19       166             1.0000000000
      1812       166  GLU       HG2            -9.2334874372        7.6164334369        1.7128535368  S19       166             1.0000000000
      1813       166  GLU       CD             -7.6644182681        8.4266871845        0.4983150343  S19       166             1.0000000000
      1814       166  GLU       OE1            -7.1350354440        9.5363328949        0.5736686541  S19       166             1.0000000000
      1815       166  GLU       OE2            -6.9537628590        7.3363271628        0.1519098026  S19       166             1.0000000000
      1816       167  ASN       CB             -2.7534644573       12.0650890827        1.5709906105  S19       170             1.0000000000
      1817       167  ASN       HB1            -1.7809855447       12.0583121685        1.0642713604  S19       170             1.0000000000
      1818       167  ASN       HB2            -3.2818417396       12.9881565946        1.3083136896  S19       170             1.0000000000
      1819       167  ASN       QQH5           -2.6089649150       12.0174679396        2.6565429207  S19       170             1.0000000000
      1820       167  ASN       CG             -3.5541639748       10.8644684184        1.1195768993  S19       170             1.0000000000
      1821       167  ASN       OD1            -3.1182255330        9.6918671497        1.2433678606  S19       170             1.0000000000
      1822       167  ASN       ND2            -4.7661824620       11.1022503843        0.5767750250  S19       170             1.0000000000
      1823       167  ASN       HD21           -5.3793661862       10.3132560540        0.3080397094  S19       170             1.0000000000
      1824       167  ASN       HD22           -5.0491651042       12.0571996382        0.3054910269  S19       170             1.0000000000
      1825       168  LYS       CE             -2.9990662521        1.6975379069       -4.2559827133  S19       234             1.0000000000
      1826       168  LYS       HE1            -3.3966923395        1.9914722764       -3.2769528869  S19       234             1.0000000000
      1827       168  LYS       HE2            -3.8256718015        1.6556697461       -4.9739493850  S19       234             1.0000000000
      1828       168  LYS       NZ             -2.0493166249        2.7018785746       -4.7185965468  S19       234             1.0000000000
      1829       168  LYS       HZ1            -1.6028545756        2.4136033923       -5.6234045877  S19       234             1.0000000000
      1830       168  LYS       HZ2            -1.2726381535        2.8738009750       -4.0425832151  S19       234             1.0000000000
      1831       168  LYS       HZ3            -2.5368723932        3.6338872876       -4.8551537430  S19       234             1.0000000000
      1832       168  LYS       QQH6           -2.4986041221        0.7237282735       -4.1733774339  S19       234             1.0000000000
      1833       169  SER       CB              2.4963673539        3.4833730699       -5.7039938970  S19       235             1.0000000000
      1834       169  SER       HB1             3.2044551906        2.8243642749       -6.2320038063  S19       235             1.0000000000
      1835       169  SER       HB2             3.0372583225        4.4150023415       -5.4550565972  S19       235             1.0000000000
      1836       169  SER       OG              1.3874846142        3.7413837137       -6.5741312565  S19       235             1.0000000000
      1837       169  SER       HG1             0.9328038920        4.5882776677       -6.3164745002  S19       235             1.0000000000
      1838       169  SER       QQH7            2.1681088492        2.9949054295       -4.7582050520  S19       235             1.0000000000
      1839       170  PNM       S1             -3.1312543826        9.5884695157       -5.9092083332  S19       523             1.0000000000
      1840       170  PNM       C2             -1.8617617539        8.3711845414       -6.5794964531  S19       523             1.0000000000
      1841       170  PNM       C3             -1.4423819679        7.5451076729       -5.3337129917  S19       523             1.0000000000
      1842       170  PNM       N4             -2.6338135255        7.3649250753       -4.4773922493  S19       523             1.0000000000
      1843       170  PNM       C5             -3.7417212103        8.3819538483       -4.7056033196  S19       523             1.0000000000
      1844       170  PNM       C6             -3.6278078410        8.7856032479       -3.1803384257  S19       523             1.0000000000
      1845       170  PNM       C7             -2.5163080933        7.7237633457       -3.0968477663  S19       523             1.0000000000
      1846       170  PNM       O8             -1.5280271891        7.6237327151       -2.3497170820  S19       523             1.0000000000
      1847       170  PNM       C9             -2.4844036714        7.4786676806       -7.6405512565  S19       523             1.0000000000
      1848       170  PNM       C10            -0.6836762769        9.1316502872       -7.1598055292  S19       523             1.0000000000
      1849       170  PNM       C11            -0.8044098171        6.2257973693       -5.7238000859  S19       523             1.0000000000
      1850       170  PNM       O12            -1.3571185915        5.1357491660       -5.4822753016  S19       523             1.0000000000
      1851       170  PNM       O13             0.3959017536        6.3137009912       -6.3083264962  S19       523             1.0000000000
      1852       170  PNM       N14            -3.0149881665       10.0736323387       -2.9504497944  S19       523             1.0000000000
      1853       170  PNM       C15            -3.5184271679       11.2080625799       -3.4747364212  S19       523             1.0000000000
      1854       170  PNM       O16            -4.5911366280       11.1976482738       -4.1550770868  S19       523             1.0000000000
      1855       170  PNM       C17            -2.7535410663       12.4796697696       -3.2146181516  S19       523             1.0000000000
      1856       170  PNM       C18            -1.8628499782       12.8544976477       -4.3703447598  S19       523             1.0000000000
      1857       170  PNM       C19            -0.5619428482       13.3160792523       -4.1234060756  S19       523             1.0000000000
      1858       170  PNM       C20             0.2567879770       13.7186533748       -5.1808275453  S19       523             1.0000000000
      1859       170  PNM       C21            -0.2117145318       13.6461415758       -6.4945886347  S19       523             1.0000000000
      1860       170  PNM       C22            -1.5027947136       13.1744504913       -6.7460673689  S19       523             1.0000000000
      1861       170  PNM       C23            -2.3326030668       12.7908224536       -5.6908182438  S19       523             1.0000000000
      1862       170  PNM       H24            -0.6809248114        8.1290017908       -4.7632754424  S19       523             1.0000000000
      1863       170  PNM       H25            -0.9530709077        9.5771340753       -8.1233280225  S19       523             1.0000000000
      1864       170  PNM       H26             0.1616758751        8.4520718393       -7.3160257868  S19       523             1.0000000000
      1865       170  PNM       H27            -0.3554445292        9.9385234714       -6.4964897651  S19       523             1.0000000000
      1866       170  PNM       H28            -2.8118387668        8.0716156343       -8.5008878737  S19       523             1.0000000000
      1867       170  PNM       H29            -3.3523585393        6.9390013071       -7.2451629276  S19       523             1.0000000000
      1868       170  PNM       H30            -1.7551037081        6.7385370755       -7.9933571652  S19       523             1.0000000000
      1869       170  PNM       H31            -4.7083130138        7.9093750681       -4.9803182669  S19       523             1.0000000000
      1870       170  PNM       H32            -4.5614591069        8.6540111547       -2.5860279023  S19       523             1.0000000000
      1871       170  PNM       H33            -2.1526266613       12.3828116591       -2.2949589067  S19       523             1.0000000000
      1872       170  PNM       H34            -3.4784882768       13.2916064356       -3.0411787129  S19       523             1.0000000000
      1873       170  PNM       H35            -0.1876501297       13.3698330120       -3.0933084500  S19       523             1.0000000000
      1874       170  PNM       H36             1.2690715350       14.0853546011       -4.9787467868  S19       523             1.0000000000
      1875       170  PNM       H37             0.4364508039       13.9509656527       -7.3253346795  S19       523             1.0000000000
      1876       170  PNM       H38            -1.8630748083       13.0988379202       -7.7783334625  S19       523             1.0000000000
      1877       170  PNM       H39            -3.3519629025       12.4394310309       -5.8922280084  S19       523             1.0000000000
      1878       170  PNM       H40            -2.1244328186       10.0921704922       -2.4166392054  S19       523             1.0000000000
      1879       171  TIP3      OH2            -4.4610298388        7.8464883111       -0.2012717427  S19       290             1.0000000000
      1880       171  TIP3      H1             -5.9606614622        7.5944670989        0.0046540412  S19       290             1.0000000000
      1881       171  TIP3      H2             -3.8819519218        8.4648751031        0.3372238111  S19       290             1.0000000000
      1882       172  SER       CB             -2.8890359654        5.0849181948       -2.0554519263  S20       70              1.0000000000
      1883       172  SER       HB1            -3.3712373807        4.2164007521       -2.5445339644  S20       70              1.0000000000
      1884       172  SER       HB2            -1.9053889445        5.2598385890       -2.5198964475  S20       70              1.0000000000
      1885       172  SER       OG             -3.7346046053        6.2401641715       -2.2445011019  S20       70              1.0000000000
      1886       172  SER       HG1            -3.9610789557        7.2795620637       -0.8466797974  S20       70              1.0000000000
      1887       172  SER       QQH1           -2.7549253338        4.8697219010       -0.9720326574  S20       70              1.0000000000
      1888       173  LYS       CD             -6.2965347350        3.4081623514       -1.9375385340  S20       73              1.0000000000
      1889       173  LYS       HD1            -6.9649335269        2.9265821332       -2.6559801683  S20       73              1.0000000000
      1890       173  LYS       HD2            -5.2750103694        3.3308342435       -2.3318726758  S20       73              1.0000000000
      1891       173  LYS       QQH2           -6.3594999247        2.8655237975       -0.9848689454  S20       73              1.0000000000
      1892       173  LYS       CE             -6.6801680860        4.8648776734       -1.7806132326  S20       73              1.0000000000
      1893       173  LYS       HE1            -6.3377464105        5.2705332253       -0.8091447257  S20       73              1.0000000000
      1894       173  LYS       HE2            -7.7824096540        4.9790530659       -1.8085373033  S20       73              1.0000000000
      1895       173  LYS       NZ             -6.0793925934        5.6657548854       -2.8342716188  S20       73              1.0000000000
      1896       173  LYS       HZ1            -6.1708001272        5.2387602724       -3.7743233601  S20       73              1.0000000000
      1897       173  LYS       HZ2            -4.8909032138        5.9034169305       -2.5936325319  S20       73              1.0000000000
      1898       173  LYS       HZ3            -6.5341382484        6.6039895435       -2.8865909425  S20       73              1.0000000000
      1899       174  SER       CB             -4.3576698647        4.4584252466       -6.1810499906  S20       130             1.0000000000
      1900       174  SER       HB1            -4.4008301109        5.4016259793       -6.7414971122  S20       130             1.0000000000
      1901       174  SER       HB2            -3.5895484789        3.8140247368       -6.6450289994  S20       130             1.0000000000
      1902       174  SER       OG             -3.9846688178        4.7090312725       -4.7987516757  S20       130             1.0000000000
      1903       174  SER       HG1            -3.3733726610        5.5009149420       -4.7790620624  S20       130             1.0000000000
      1904       174  SER       QQH3           -5.3301924076        3.9444363981       -6.2105147056  S20       130             1.0000000000
      1905       175  GLU       CB             -9.9133236891        9.4739804334        0.7894987532  S20       166             1.0000000000
      1906       175  GLU       HB1            -9.4942680297       10.1082646715       -0.0012347799  S20       166             1.0000000000
      1907       175  GLU       HB2           -10.9628435697        9.2705855240        0.5568651200  S20       166             1.0000000000
      1908       175  GLU       QQH4           -9.8439123270        9.9659008641        1.7655122885  S20       166             1.0000000000
      1909       175  GLU       CG             -9.1263241773        8.1793328252        0.7716577471  S20       166             1.0000000000
      1910       175  GLU       HG1            -9.5154796525        7.5187326762       -0.0210423023  S20       166             1.0000000000
      1911       175  GLU       HG2            -9.2423913921        7.6180070456        1.7142059676  S20       166             1.0000000000
      1912       175  GLU       CD             -7.6678863820        8.4287375543        0.5063788566  S20       166             1.0000000000
      1913       175  GLU       OE1            -7.1383649336        9.5383196919        0.5773304837  S20       166             1.0000000000
      1914       175  GLU       OE2            -6.9553667859        7.3358700815        0.1693948511  S20       166             1.0000000000
      1915       176  ASN       CB             -2.7530146141       12.0685404279        1.5718108515  S20       170             1.0000000000
      1916       176  ASN       HB1            -1.7807636190       12.0639656775        1.0644877135  S20       170             1.0000000000
      1917       176  ASN       HB2            -3.2832205410       12.9909372622        1.3102527909  S20       170             1.0000000000
      1918       176  ASN       QQH5           -2.6075851994       12.0202377970        2.6572324875  S20       170             1.0000000000
      1919       176  ASN       CG             -3.5510423613       10.8664860968        1.1200047080  S20       170             1.0000000000
      1920       176  ASN       OD1            -3.1147704240        9.6947803898        1.2500667192  S20       170             1.0000000000
      1921       176  ASN       ND2            -4.7605829545       11.1015124898        0.5704661109  S20       170             1.0000000000
      1922       176  ASN       HD21           -5.3719217631       10.3112856679        0.3018228397  S20       170             1.0000000000
      1923       176  ASN       HD22           -5.0436469040       12.0555600878        0.2957464795  S20       170             1.0000000000
      1924       177  LYS       CE             -3.0006685215        1.6985311458       -4.2555051785  S20       234             1.0000000000
      1925       177  LYS       HE1            -3.3984063002        1.9917347575       -3.2762717252  S20       234             1.0000000000
      1926       177  LYS       HE2            -3.8272047887        1.6569563090       -4.9736050002  S20       234             1.0000000000
      1927       177  LYS       NZ             -2.0510999509        2.7032145271       -4.7173560988  S20       234             1.0000000000
      1928       177  LYS       HZ1            -1.6039517215        2.4153960497       -5.6220264036  S20       234             1.0000000000
      1929       177  LYS       HZ2            -1.2745961416        2.8752985626       -4.0411600557  S20       234             1.0000000000
      1930       177  LYS       HZ3            -2.5384441071        3.6346198115       -4.8544420981  S20       234             1.0000000000
      1931       177  LYS       QQH6           -2.4999483749        0.7248270885       -4.1734429886  S20       234             1.0000000000
      1932       178  SER       CB              2.4959008854        3.4837720520       -5.7040493072  S20       235             1.0000000000
      1933       178  SER       HB1             3.2041163712        2.8248942882       -6.2320264911  S20       235             1.0000000000
      1934       178  SER       HB2             3.0366505000        4.4154501968       -5.4549777510  S20       235             1.0000000000
      1935       178  SER       OG              1.3871201119        3.7417348924       -6.5743658874  S20       235             1.0000000000
      1936       178  SER       HG1             0.9317351236        4.5879898185       -6.3158367983  S20       235             1.0000000000
      1937       178  SER       QQH7            2.1675388559        2.9952071445       -4.7583599670  S20       235             1.0000000000
      1938       179  PNM       S1             -3.1369372750        9.5788183126       -5.9110932102  S20       523             1.0000000000
      1939       179  PNM       C2             -1.8635091776        8.3647253010       -6.5782160660  S20       523             1.0000000000
      1940       179  PNM       C3             -1.4463964835        7.5389421934       -5.3316637350  S20       523             1.0000000000
      1941       179  PNM       N4             -2.6391693690        7.3547652489       -4.4786628556  S20       523             1.0000000000
      1942       179  PNM       C5             -3.7460486751        8.3729422190       -4.7066155161  S20       523             1.0000000000
      1943       179  PNM       C6             -3.6304325206        8.7785069216       -3.1823757923  S20       523             1.0000000000
      1944       179  PNM       C7             -2.5214904646        7.7149611473       -3.0967584851  S20       523             1.0000000000
      1945       179  PNM       O8             -1.5283681826        7.6242973334       -2.3532211373  S20       523             1.0000000000
      1946       179  PNM       C9             -2.4815597642        7.4723715876       -7.6421368079  S20       523             1.0000000000
      1947       179  PNM       C10            -0.6845364693        9.1271451991       -7.1541186755  S20       523             1.0000000000
      1948       179  PNM       C11            -0.8047663282        6.2219322458       -5.7220943774  S20       523             1.0000000000
      1949       179  PNM       O12            -1.3552295010        5.1299258549       -5.4821925611  S20       523             1.0000000000
      1950       179  PNM       O13             0.3952999697        6.3130967764       -6.3060892824  S20       523             1.0000000000
      1951       179  PNM       N14            -3.0114329783       10.0635980558       -2.9549800318  S20       523             1.0000000000
      1952       179  PNM       C15            -3.5165578510       11.1998139116       -3.4728110337  S20       523             1.0000000000
      1953       179  PNM       O16            -4.5932769491       11.1914958932       -4.1469833452  S20       523             1.0000000000
      1954       179  PNM       C17            -2.7504745383       12.4705196118       -3.2125868111  S20       523             1.0000000000
      1955       179  PNM       C18            -1.8616455740       12.8474300201       -4.3690030525  S20       523             1.0000000000
      1956       179  PNM       C19            -0.5619467989       13.3128677255       -4.1228839376  S20       523             1.0000000000
      1957       179  PNM       C20             0.2548455217       13.7181229653       -5.1807609275  S20       523             1.0000000000
      1958       179  PNM       C21            -0.2144156261       13.6446551034       -6.4942029325  S20       523             1.0000000000
      1959       179  PNM       C22            -1.5042959219       13.1692676675       -6.7448586709  S20       523             1.0000000000
      1960       179  PNM       C23            -2.3321818753       12.7827980607       -5.6891369061  S20       523             1.0000000000
      1961       179  PNM       H24            -0.6877208191        8.1240686313       -4.7586330778  S20       523             1.0000000000
      1962       179  PNM       H25            -0.9505253588        9.5713668687       -8.1191714461  S20       523             1.0000000000
      1963       179  PNM       H26             0.1628231111        8.4490918683       -7.3060641024  S20       523             1.0000000000
      1964       179  PNM       H27            -0.3608739247        9.9352327682       -6.4901066342  S20       523             1.0000000000
      1965       179  PNM       H28            -2.8061951340        8.0657473836       -8.5032755381  S20       523             1.0000000000
      1966       179  PNM       H29            -3.3507316306        6.9320990190       -7.2503494092  S20       523             1.0000000000
      1967       179  PNM       H30            -1.7506651829        6.7328001428       -7.9926898027  S20       523             1.0000000000
      1968       179  PNM       H31            -4.7135575135        7.9012781177       -4.9799196843  S20       523             1.0000000000
      1969       179  PNM       H32            -4.5645062122        8.6525980113       -2.5875182082  S20       523             1.0000000000
      1970       179  PNM       H33            -2.1481892924       12.3722934270       -2.2940418815  S20       523             1.0000000000
      1971       179  PNM       H34            -3.4749752563       13.2824635851       -3.0366400610  S20       523             1.0000000000
      1972       179  PNM       H35            -0.1871123337       13.3674891370       -3.0930261249  S20       523             1.0000000000
      1973       179  PNM       H36             1.2662301902       14.0876333852       -4.9792651002  S20       523             1.0000000000
      1974       179  PNM       H37             0.4323022477       13.9515380704       -7.3253108629  S20       523             1.0000000000
      1975       179  PNM       H38            -1.8651447417       13.0930455264       -7.7768675499  S20       523             1.0000000000
      1976       179  PNM       H39            -3.3506927988       12.4286216165       -5.8899510692  S20       523             1.0000000000
      1977       179  PNM       H40            -2.1190380543       10.0787414383       -2.4241200833  S20       523             1.0000000000
      1978       180  TIP3      OH2            -4.4561594019        7.8485045273       -0.1934891569  S20       290             1.0000000000
      1979       180  TIP3      H1             -5.9640241573        7.5941820939        0.0205613332  S20       290             1.0000000000
      1980       180  TIP3      H2             -3.8760837162        8.4668777360        0.3440509721  S20       290             1.0000000000
      1981       181  SER       CB             -2.8776337575        5.0894119493       -2.0604622247  S21       70              1.0000000000
      1982       181  SER       HB1            -3.3586914424        4.2207721335       -2.5504813754  S21       70              1.0000000000
      1983       181  SER       HB2            -1.8933307642        5.2652022388       -2.5225396699  S21       70              1.0000000000
      1984       181  SER       OG             -3.7254910718        6.2428994278       -2.2506684791  S21       70              1.0000000000
      1985       181  SER       HG1            -3.9553474974        7.2872052846       -0.8425543682  S21       70              1.0000000000
      1986       181  SER       QQH1           -2.7454647292        4.8755695907       -0.9768112741  S21       70              1.0000000000
      1987       182  LYS       CD             -6.2824919473        3.4090470162       -1.9454034289  S21       73              1.0000000000
      1988       182  LYS       HD1            -6.9582895217        2.9324049974       -2.6602789181  S21       73              1.0000000000
      1989       182  LYS       HD2            -5.2632774092        3.3224210168       -2.3435349201  S21       73              1.0000000000
      1990       182  LYS       QQH2           -6.3464575765        2.8689707492       -0.9914624957  S21       73              1.0000000000
      1991       182  LYS       CE             -6.6529392154        4.8690117521       -1.7887519352  S21       73              1.0000000000
      1992       182  LYS       HE1            -6.2904981075        5.2764955671       -0.8253410685  S21       73              1.0000000000
      1993       182  LYS       HE2            -7.7546835599        4.9906485765       -1.7970982380  S21       73              1.0000000000
      1994       182  LYS       NZ             -6.0659991246        5.6629773684       -2.8560876475  S21       73              1.0000000000
      1995       182  LYS       HZ1            -6.1624311392        5.2283749942       -3.7919922406  S21       73              1.0000000000
      1996       182  LYS       HZ2            -4.8853967808        5.9031014918       -2.6194519864  S21       73              1.0000000000
      1997       182  LYS       HZ3            -6.5244514023        6.5995245058       -2.9096214888  S21       73              1.0000000000
      1998       183  SER       CB             -4.3607492489        4.4593691484       -6.1799144670  S21       130             1.0000000000
      1999       183  SER       HB1            -4.4018386101        5.4033238269       -6.7392768704  S21       130             1.0000000000
      2000       183  SER       HB2            -3.5911904792        3.8154325084       -6.6420823786  S21       130             1.0000000000
      2001       183  SER       OG             -3.9925768529        4.7082765673       -4.7960748312  S21       130             1.0000000000
      2002       183  SER       HG1            -3.3695989849        5.4910285475       -4.7782988540  S21       130             1.0000000000
      2003       183  SER       QQH3           -5.3332141045        3.9455785692       -6.2131855634  S21       130             1.0000000000
      2004       184  GLU       CB             -9.9165029255        9.4772224525        0.7906827351  S21       166             1.0000000000
      2005       184  GLU       HB1            -9.4959886521       10.1106564095        0.0000350350  S21       166             1.0000000000
      2006       184  GLU       HB2           -10.9660811603        9.2748422926        0.5572635199  S21       166             1.0000000000
      2007       184  GLU       QQH4           -9.8476232376        9.9694993755        1.7666209040  S21       166             1.0000000000
      2008       184  GLU       CG             -9.1304756275        8.1819987475        0.7742084517  S21       166             1.0000000000
      2009       184  GLU       HG1            -9.5174461356        7.5227007708       -0.0206612963  S21       166             1.0000000000
      2010       184  GLU       HG2            -9.2503434050        7.6195602972        1.7156730654  S21       166             1.0000000000
      2011       184  GLU       CD             -7.6709481924        8.4303879056        0.5136956225  S21       166             1.0000000000
      2012       184  GLU       OE1            -7.1412563835        9.5398226383        0.5808080115  S21       166             1.0000000000
      2013       184  GLU       OE2            -6.9566007835        7.3353021057        0.1848934528  S21       166             1.0000000000
      2014       185  ASN       CB             -2.7526969615       12.0717983564        1.5726002867  S21       170             1.0000000000
      2015       185  ASN       HB1            -1.7807160344       12.0693359203        1.0646317950  S21       170             1.0000000000
      2016       185  ASN       HB2            -3.2846112026       12.9935446441        1.3121777666  S21       170             1.0000000000
      2017       185  ASN       QQH5           -2.6062555482       12.0228476133        2.6578451096  S21       170             1.0000000000
      2018       185  ASN       CG             -3.5483542769       10.8684835750        1.1204908495  S21       170             1.0000000000
      2019       185  ASN       OD1            -3.1122922504        9.6974982478        1.2567463973  S21       170             1.0000000000
      2020       185  ASN       ND2            -4.7553785803       11.1011152553        0.5643115386  S21       170             1.0000000000
      2021       185  ASN       HD21           -5.3649128067       10.3098299730        0.2953747906  S21       170             1.0000000000
      2022       185  ASN       HD22           -5.0381333141       12.0543163311        0.2859988964  S21       170             1.0000000000
      2023       186  LYS       CE             -3.0022585251        1.6997530063       -4.2550882942  S21       234             1.0000000000
      2024       186  LYS       HE1            -3.4001307407        1.9919618856       -3.2755896822  S21       234             1.0000000000
      2025       186  LYS       HE2            -3.8287515465        1.6583355589       -4.9732840967  S21       234             1.0000000000
      2026       186  LYS       NZ             -2.0530662999        2.7049847537       -4.7161370960  S21       234             1.0000000000
      2027       186  LYS       HZ1            -1.6054135827        2.4178706780       -5.6208683596  S21       234             1.0000000000
      2028       186  LYS       HZ2            -1.2765598223        2.8772367836       -4.0399493313  S21       234             1.0000000000
      2029       186  LYS       HZ3            -2.5404110301        3.6356158606       -4.8535371880  S21       234             1.0000000000
      2030       186  LYS       QQH6           -2.5011131740        0.7262244406       -4.1737588846  S21       234             1.0000000000
      2031       187  SER       CB              2.4953449520        3.4842478740       -5.7040969386  S21       235             1.0000000000
      2032       187  SER       HB1             3.2036571733        2.8254717750       -6.2320686423  S21       235             1.0000000000
      2033       187  SER       HB2             3.0359891144        4.4159415381       -5.4548890978  S21       235             1.0000000000
      2034       187  SER       OG              1.3866481273        3.7422248118       -6.5745622145  S21       235             1.0000000000
      2035       187  SER       HG1             0.9305772450        4.5878470244       -6.3151705875  S21       235             1.0000000000
      2036       187  SER       QQH7            2.1668727514        2.9955720208       -4.7585174502  S21       235             1.0000000000
      2037       188  PNM       S1             -3.1425358254        9.5692293077       -5.9131164161  S21       523             1.0000000000
      2038       188  PNM       C2             -1.8652755324        8.3580464345       -6.5765604559  S21       523             1.0000000000
      2039       188  PNM       C3             -1.4510742582        7.5323774348       -5.3289965947  S21       523             1.0000000000
      2040       188  PNM       N4             -2.6457508292        7.3431340583       -4.4802270032  S21       523             1.0000000000
      2041       188  PNM       C5             -3.7503527793        8.3635523302       -4.7075615650  S21       523             1.0000000000
      2042       188  PNM       C6             -3.6333180797        8.7708633802       -3.1847000717  S21       523             1.0000000000
      2043       188  PNM       C7             -2.5288536044        7.7034319147       -3.0955528935  S21       523             1.0000000000
      2044       188  PNM       O8             -1.5292304216        7.6247333055       -2.3566870276  S21       523             1.0000000000
      2045       188  PNM       C9             -2.4786144090        7.4662562061       -7.6437706508  S21       523             1.0000000000
      2046       188  PNM       C10            -0.6853296466        9.1224081146       -7.1479378890  S21       523             1.0000000000
      2047       188  PNM       C11            -0.8050631866        6.2181424834       -5.7200691554  S21       523             1.0000000000
      2048       188  PNM       O12            -1.3527145354        5.1237130966       -5.4820609393  S21       523             1.0000000000
      2049       188  PNM       O13             0.3945958193        6.3128934243       -6.3038430021  S21       523             1.0000000000
      2050       188  PNM       N14            -3.0071377343       10.0525134094       -2.9600820516  S21       523             1.0000000000
      2051       188  PNM       C15            -3.5140398519       11.1906860000       -3.4708487071  S21       523             1.0000000000
      2052       188  PNM       O16            -4.5952063506       11.1848497179       -4.1382900495  S21       523             1.0000000000
      2053       188  PNM       C17            -2.7471580344       12.4607505822       -3.2105349869  S21       523             1.0000000000
      2054       188  PNM       C18            -1.8603701960       12.8402087116       -4.3676143008  S21       523             1.0000000000
      2055       188  PNM       C19            -0.5619235174       13.3095937750       -4.1223213756  S21       523             1.0000000000
      2056       188  PNM       C20             0.2528896449       13.7176556447       -5.1806305438  S21       523             1.0000000000
      2057       188  PNM       C21            -0.2171583216       13.6433501472       -6.4937491332  S21       523             1.0000000000
      2058       188  PNM       C22            -1.5058409499       13.1642889678       -6.7435813440  S21       523             1.0000000000
      2059       188  PNM       C23            -2.3317326812       12.7748044390       -5.6874046982  S21       523             1.0000000000
      2060       188  PNM       H24            -0.6959347980        8.1189461457       -4.7526135247  S21       523             1.0000000000
      2061       188  PNM       H25            -0.9478279876        9.5653177314       -8.1145579069  S21       523             1.0000000000
      2062       188  PNM       H26             0.1640327210        8.4459027967       -7.2955489827  S21       523             1.0000000000
      2063       188  PNM       H27            -0.3663034442        9.9317782413       -6.4833555623  S21       523             1.0000000000
      2064       188  PNM       H28            -2.8001515826        8.0603823979       -8.5055870345  S21       523             1.0000000000
      2065       188  PNM       H29            -3.3491851283        6.9253938296       -7.2560196190  S21       523             1.0000000000
      2066       188  PNM       H30            -1.7462373699        6.7271956139       -7.9921870468  S21       523             1.0000000000
      2067       188  PNM       H31            -4.7192033474        7.8937369824       -4.9795163249  S21       523             1.0000000000
      2068       188  PNM       H32            -4.5686162327        8.6523480383       -2.5902968074  S21       523             1.0000000000
      2069       188  PNM       H33            -2.1434930216       12.3614307798       -2.2930987869  S21       523             1.0000000000
      2070       188  PNM       H34            -3.4716788772       13.2723264014       -3.0320574368  S21       523             1.0000000000
      2071       188  PNM       H35            -0.1864716360       13.3648968057       -3.0927241118  S21       523             1.0000000000
      2072       188  PNM       H36             1.2633975009       14.0899392497       -4.9797110021  S21       523             1.0000000000
      2073       188  PNM       H37             0.4280885860       13.9523500180       -7.3252320478  S21       523             1.0000000000
      2074       188  PNM       H38            -1.8673359057       13.0876098614       -7.7753287538  S21       523             1.0000000000
      2075       188  PNM       H39            -3.3493396021       12.4177315178       -5.8876150161  S21       523             1.0000000000
      2076       188  PNM       H40            -2.1126414633       10.0635383782       -2.4326283771  S21       523             1.0000000000
      2077       189  TIP3      OH2            -4.4519217659        7.8496197145       -0.1855314049  S21       290             1.0000000000
      2078       189  TIP3      H1             -5.9666308149        7.5937092069        0.0353883642  S21       290             1.0000000000
      2079       189  TIP3      H2             -3.8727939170        8.4692170538        0.3515381248  S21       290             1.0000000000
      2080       190  SER       CB             -2.8648789364        5.0956069011       -2.0659120232  S22       70              1.0000000000
      2081       190  SER       HB1            -3.3461261824        4.2271939969       -2.5564188278  S22       70              1.0000000000
      2082       190  SER       HB2            -1.8795090248        5.2699106168       -2.5251496267  S22       70              1.0000000000
      2083       190  SER       OG             -3.7136562644        6.2490135593       -2.2592141747  S22       70              1.0000000000
      2084       190  SER       HG1            -3.9481029362        7.2972481056       -0.8384241247  S22       70              1.0000000000
      2085       190  SER       QQH1           -2.7362706370        4.8836340049       -0.9818168649  S22       70              1.0000000000
      2086       191  LYS       CD             -6.2692031521        3.4102382051       -1.9531307435  S22       73              1.0000000000
      2087       191  LYS       HD1            -6.9527123154        2.9386513706       -2.6641515913  S22       73              1.0000000000
      2088       191  LYS       HD2            -5.2524640222        3.3140596975       -2.3552926731  S22       73              1.0000000000
      2089       191  LYS       QQH2           -6.3338424809        2.8730333621       -0.9978493205  S22       73              1.0000000000
      2090       191  LYS       CE             -6.6259721101        4.8734610359       -1.7965739611  S22       73              1.0000000000
      2091       191  LYS       HE1            -6.2418706107        5.2834875744       -0.8429707596  S22       73              1.0000000000
      2092       191  LYS       HE2            -7.7264049364        5.0035567763       -1.7851242509  S22       73              1.0000000000
      2093       191  LYS       NZ             -6.0546159406        5.6612770859       -2.8779851298  S22       73              1.0000000000
      2094       191  LYS       HZ1            -6.1591280127        5.2208692756       -3.8104050452  S22       73              1.0000000000
      2095       191  LYS       HZ2            -4.8885437561        5.9010826215       -2.6520216319  S22       73              1.0000000000
      2096       191  LYS       HZ3            -6.5165275329        6.5964737548       -2.9307964888  S22       73              1.0000000000
      2097       192  SER       CB             -4.3636877525        4.4610916612       -6.1782863486  S22       130             1.0000000000
      2098       192  SER       HB1            -4.4028942643        5.4056146817       -6.7368360237  S22       130             1.0000000000
      2099       192  SER       HB2            -3.5923146495        3.8179089551       -6.6383085326  S22       130             1.0000000000
      2100       192  SER       OG             -4.0007260932        4.7087072799       -4.7928797810  S22       130             1.0000000000
      2101       192  SER       HG1            -3.3644515208        5.4807381610       -4.7768595596  S22       130             1.0000000000
      2102       192  SER       QQH3           -5.3359417420        3.9471297778       -6.2151688524  S22       130             1.0000000000
      2103       193  GLU       CB             -9.9192073045        9.4800346995        0.7917494402  S22       166             1.0000000000
      2104       193  GLU       HB1            -9.4973836163       10.1127558705        0.0012563083  S22       166             1.0000000000
      2105       193  GLU       HB2           -10.9688159584        9.2785262330        0.5575508647  S22       166             1.0000000000
      2106       193  GLU       QQH4           -9.8507756280        9.9725437197        1.7676335436  S22       166             1.0000000000
      2107       193  GLU       CG             -9.1341102334        8.1842668678        0.7765285430  S22       166             1.0000000000
      2108       193  GLU       HG1            -9.5191064791        7.5260570156       -0.0202147087  S22       166             1.0000000000
      2109       193  GLU       HG2            -9.2571682292        7.6209500931        1.7170768542  S22       166             1.0000000000
      2110       193  GLU       CD             -7.6736476784        8.4317559532        0.5201760179  S22       166             1.0000000000
      2111       193  GLU       OE1            -7.1437147276        9.5408235062        0.5839766265  S22       166             1.0000000000
      2112       193  GLU       OE2            -6.9576674118        7.3345361468        0.1980770440  S22       166             1.0000000000
      2113       194  ASN       CB             -2.7524632330       12.0747771363        1.5733346414  S22       170             1.0000000000
      2114       194  ASN       HB1            -1.7807996263       12.0741778978        1.0647412408  S22       170             1.0000000000
      2115       194  ASN       HB2            -3.2858522841       12.9959452267        1.3139991218  S22       170             1.0000000000
      2116       194  ASN       QQH5           -2.6049766515       12.0253231374        2.6583678874  S22       170             1.0000000000
      2117       194  ASN       CG             -3.5461019718       10.8704618107        1.1209938089  S22       170             1.0000000000
      2118       194  ASN       OD1            -3.1107211045        9.7000329060        1.2632470286  S22       170             1.0000000000
      2119       194  ASN       ND2            -4.7507142867       11.1011059056        0.5585681365  S22       170             1.0000000000
      2120       194  ASN       HD21           -5.3580861618       10.3088227995        0.2884822444  S22       170             1.0000000000
      2121       194  ASN       HD22           -5.0327862007       12.0534974445        0.2762729792  S22       170             1.0000000000
      2122       195  LYS       CE             -3.0038112377        1.7012801967       -4.2547513118  S22       234             1.0000000000
      2123       195  LYS       HE1            -3.4017559692        1.9922751886       -3.2748911283  S22       234             1.0000000000
      2124       195  LYS       HE2            -3.8302952070        1.6599045873       -4.9729863546  S22       234             1.0000000000
      2125       195  LYS       NZ             -2.0551935886        2.7072884951       -4.7149336785  S22       234             1.0000000000
      2126       195  LYS       HZ1            -1.6072524910        2.4212294350       -5.6199344246  S22       234             1.0000000000
      2127       195  LYS       HZ2            -1.2784157696        2.8794416650       -4.0389345140  S22       234             1.0000000000
      2128       195  LYS       HZ3            -2.5419649252        3.6374674091       -4.8521758765  S22       234             1.0000000000
      2129       195  LYS       QQH6           -2.5020031776        0.7280597387       -4.1743519899  S22       234             1.0000000000
      2130       196  SER       CB              2.4947247063        3.4847874271       -5.7041342341  S22       235             1.0000000000
      2131       196  SER       HB1             3.2030998304        2.8260890236       -6.2321184244  S22       235             1.0000000000
      2132       196  SER       HB2             3.0353129240        4.4164669498       -5.4547919252  S22       235             1.0000000000
      2133       196  SER       OG              1.3860974609        3.7428567609       -6.5747151441  S22       235             1.0000000000
      2134       196  SER       HG1             0.9293896495        4.5879382201       -6.3144285235  S22       235             1.0000000000
      2135       196  SER       QQH7            2.1661787503        2.9959807500       -4.7586475880  S22       235             1.0000000000
      2136       197  PNM       S1             -3.1477783923        9.5594163915       -5.9147503888  S22       523             1.0000000000
      2137       197  PNM       C2             -1.8670081781        8.3513654525       -6.5744994220  S22       523             1.0000000000
      2138       197  PNM       C3             -1.4565114199        7.5255442983       -5.3255755249  S22       523             1.0000000000
      2139       197  PNM       N4             -2.6538254247        7.3298546967       -4.4823115176  S22       523             1.0000000000
      2140       197  PNM       C5             -3.7542495692        8.3540927817       -4.7083227146  S22       523             1.0000000000
      2141       197  PNM       C6             -3.6364078504        8.7627569292       -3.1872689900  S22       523             1.0000000000
      2142       197  PNM       C7             -2.5396676395        7.6875784138       -3.0920366323  S22       523             1.0000000000
      2143       197  PNM       O8             -1.5306519580        7.6250059963       -2.3597854938  S22       523             1.0000000000
      2144       197  PNM       C9             -2.4756544112        7.4606044669       -7.6454306988  S22       523             1.0000000000
      2145       197  PNM       C10            -0.6859979420        9.1175501515       -7.1414178524  S22       523             1.0000000000
      2146       197  PNM       C11            -0.8053033846        6.2146277530       -5.7177432553  S22       523             1.0000000000
      2147       197  PNM       O12            -1.3494737985        5.1172082914       -5.4819867506  S22       523             1.0000000000
      2148       197  PNM       O13             0.3938390180        6.3131705792       -6.3017352938  S22       523             1.0000000000
      2149       197  PNM       N14            -3.0021542285       10.0405150496       -2.9656400305  S22       523             1.0000000000
      2150       197  PNM       C15            -3.5108023781       11.1807261282       -3.4688744802  S22       523             1.0000000000
      2151       197  PNM       O16            -4.5968572330       11.1779053312       -4.1292291368  S22       523             1.0000000000
      2152       197  PNM       C17            -2.7436342988       12.4505640226       -3.2085472337  S22       523             1.0000000000
      2153       197  PNM       C18            -1.8590729049       12.8330855635       -4.3662362999  S22       523             1.0000000000
      2154       197  PNM       C19            -0.5618898266       13.3063925061       -4.1217427173  S22       523             1.0000000000
      2155       197  PNM       C20             0.2509909171       13.7172811639       -5.1804320847  S22       523             1.0000000000
      2156       197  PNM       C21            -0.2198271925       13.6422815144       -6.4932437622  S22       523             1.0000000000
      2157       197  PNM       C22            -1.5073631292       13.1597123379       -6.7422887763  S22       523             1.0000000000
      2158       197  PNM       C23            -2.3312719692       12.7671534577       -5.6856949765  S22       523             1.0000000000
      2159       197  PNM       H24            -0.7057596591        8.1137690337       -4.7450822832  S22       523             1.0000000000
      2160       197  PNM       H25            -0.9449894208        9.5591518285       -8.1096313991  S22       523             1.0000000000
      2161       197  PNM       H26             0.1653687970        8.4426443389       -7.2847633918  S22       523             1.0000000000
      2162       197  PNM       H27            -0.3715392373        9.9283169511       -6.4764618178  S22       523             1.0000000000
      2163       197  PNM       H28            -2.7938532351        8.0558750471       -8.5077531250  S22       523             1.0000000000
      2164       197  PNM       H29            -3.3477839600        6.9191823491       -7.2620656390  S22       523             1.0000000000
      2165       197  PNM       H30            -1.7419687189        6.7219945687       -7.9919503146  S22       523             1.0000000000
      2166       197  PNM       H31            -4.7250678717        7.8874441561       -4.9791771331  S22       523             1.0000000000
      2167       197  PNM       H32            -4.5740188666        8.6540183927       -2.5947377497  S22       523             1.0000000000
      2168       197  PNM       H33            -2.1385201506       12.3505743758       -2.2922361793  S22       523             1.0000000000
      2169       197  PNM       H34            -3.4686122803       13.2614134668       -3.0275726377  S22       523             1.0000000000
      2170       197  PNM       H35            -0.1857484160       13.3621403235       -3.0924218755  S22       523             1.0000000000
      2171       197  PNM       H36             1.2606685946       14.0921690798       -4.9800569317  S22       523             1.0000000000
      2172       197  PNM       H37             0.4240093979       13.9533658268       -7.3250631052  S22       523             1.0000000000
      2173       197  PNM       H38            -1.8694682539       13.0826631523       -7.7738087332  S22       523             1.0000000000
      2174       197  PNM       H39            -3.3479148593       12.4070458865       -5.8853328452  S22       523             1.0000000000
      2175       197  PNM       H40            -2.1050474368       10.0463706423       -2.4424008509  S22       523             1.0000000000
      2176       198  TIP3      OH2            -4.4483637394        7.8502641325       -0.1772346930  S22       290             1.0000000000
      2177       198  TIP3      H1             -5.9686786303        7.5934979224        0.0490447582  S22       290             1.0000000000
      2178       198  TIP3      H2             -3.8719568337        8.4724053040        0.3597309594  S22       290             1.0000000000
      2179       199  SER       CB             -2.8509438706        5.1034971084       -2.0716154313  S23       70              1.0000000000
      2180       199  SER       HB1            -3.3352857206        4.2367269734       -2.5622753507  S23       70              1.0000000000
      2181       199  SER       HB2            -1.8641685765        5.2734007671       -2.5277227403  S23       70              1.0000000000
      2182       199  SER       OG             -3.6966722752        6.2604529383       -2.2701900158  S23       70              1.0000000000
      2183       199  SER       HG1            -3.9387370145        7.3105905774       -0.8345516379  S23       70              1.0000000000
      2184       199  SER       QQH1           -2.7281748477        4.8947329783       -0.9867958153  S23       70              1.0000000000
      2185       200  LYS       CD             -6.2573382392        3.4115333075       -1.9603607465  S23       73              1.0000000000
      2186       200  LYS       HD1            -6.9486255360        2.9452115880       -2.6674656390  S23       73              1.0000000000
      2187       200  LYS       HD2            -5.2432309769        3.3055379443       -2.3667304324  S23       73              1.0000000000
      2188       200  LYS       QQH2           -6.3223852532        2.8773829362       -1.0037098407  S23       73              1.0000000000
      2189       200  LYS       CE             -6.6001998263        4.8779308032       -1.8035971148  S23       73              1.0000000000
      2190       200  LYS       HE1            -6.1928925488        5.2907532558       -0.8613386091  S23       73              1.0000000000
      2191       200  LYS       HE2            -7.6986184489        5.0169337770       -1.7716692931  S23       73              1.0000000000
      2192       200  LYS       NZ             -6.0465650746        5.6602667099       -2.8996141299  S23       73              1.0000000000
      2193       200  LYS       HZ1            -6.1661502070        5.2174046252       -3.8293382552  S23       73              1.0000000000
      2194       200  LYS       HZ2            -4.8987757085        5.8964928973       -2.6931768312  S23       73              1.0000000000
      2195       200  LYS       HZ3            -6.5091106293        6.5959717169       -2.9473103753  S23       73              1.0000000000
      2196       201  SER       CB             -4.3662751228        4.4636687390       -6.1762196588  S23       130             1.0000000000
      2197       201  SER       HB1            -4.4039195800        5.4085390335       -6.7343286058  S23       130             1.0000000000
      2198       201  SER       HB2            -3.5928070200        3.8213071677       -6.6336110004  S23       130             1.0000000000
      2199       201  SER       OG             -4.0085246014        4.7108622362       -4.7892844764  S23       130             1.0000000000
      2200       201  SER       HG1            -3.3559826975        5.4695845312       -4.7768161367  S23       130             1.0000000000
      2201       201  SER       QQH3           -5.3382081708        3.9493614143       -6.2159559420  S23       130             1.0000000000
      2202       202  GLU       CB             -9.9214424870        9.4823658208        0.7926535854  S23       166             1.0000000000
      2203       202  GLU       HB1            -9.4985188635       10.1145515131        0.0023439922  S23       166             1.0000000000
      2204       202  GLU       HB2           -10.9710284809        9.2815505006        0.5577626504  S23       166             1.0000000000
      2205       202  GLU       QQH4           -9.8534352196        9.9749812141        1.7685079435  S23       166             1.0000000000
      2206       202  GLU       CG             -9.1371581191        8.1860954616        0.7785089895  S23       166             1.0000000000
      2207       202  GLU       HG1            -9.5205663094        7.5287276629       -0.0197402313  S23       166             1.0000000000
      2208       202  GLU       HG2            -9.2628021991        7.6221480578        1.7183315614  S23       166             1.0000000000
      2209       202  GLU       CD             -7.6760044061        8.4329028811        0.5256369334  S23       166             1.0000000000
      2210       202  GLU       OE1            -7.1457426880        9.5413259176        0.5866887350  S23       166             1.0000000000
      2211       202  GLU       OE2            -6.9585239325        7.3335841814        0.2085951722  S23       166             1.0000000000
      2212       203  ASN       CB             -2.7522884422       12.0773589691        1.5739804250  S23       170             1.0000000000
      2213       203  ASN       HB1            -1.7809341887       12.0782194462        1.0648233422  S23       170             1.0000000000
      2214       203  ASN       HB2            -3.2868651926       12.9980698397        1.3155869270  S23       170             1.0000000000
      2215       203  ASN       QQH5           -2.6038224621       12.0275547014        2.6588190309  S23       170             1.0000000000
      2216       203  ASN       CG             -3.5443112084       10.8723135475        1.1214663025  S23       170             1.0000000000
      2217       203  ASN       OD1            -3.1100396431        9.7022949890        1.2692510444  S23       170             1.0000000000
      2218       203  ASN       ND2            -4.7467830068       11.1014558784        0.5535414091  S23       170             1.0000000000
      2219       203  ASN       HD21           -5.3518022605       10.3083455330        0.2815140134  S23       170             1.0000000000
      2220       203  ASN       HD22           -5.0277965116       12.0530994035        0.2671288728  S23       170             1.0000000000
      2221       204  LYS       CE             -3.0053236885        1.7030880428       -4.2545023830  S23       234             1.0000000000
      2222       204  LYS       HE1            -3.4034291247        1.9926471385       -3.2742558735  S23       234             1.0000000000
      2223       204  LYS       HE2            -3.8319141412        1.6617131464       -4.9726370932  S23       234             1.0000000000
      2224       204  LYS       NZ             -2.0575325805        2.7101401704       -4.7137861791  S23       234             1.0000000000
      2225       204  LYS       HZ1            -1.6096730207        2.4254394279       -5.6193402694  S23       234             1.0000000000
      2226       204  LYS       HZ2            -1.2800868890        2.8817245064       -4.0382941473  S23       234             1.0000000000
      2227       204  LYS       HZ3            -2.5431952049        3.6400879921       -4.8504739851  S23       234             1.0000000000
      2228       204  LYS       QQH6           -2.5026766141        0.7302658527       -4.1752121929  S23       234             1.0000000000
      2229       205  SER       CB              2.4940857412        3.4853707836       -5.7041591781  S23       235             1.0000000000
      2230       205  SER       HB1             3.2024727356        2.8267006397       -6.2321911273  S23       235             1.0000000000
      2231       205  SER       HB2             3.0346387414        4.4169953218       -5.4546731002  S23       235             1.0000000000
      2232       205  SER       OG              1.3855177574        3.7436212933       -6.5748309334  S23       235             1.0000000000
      2233       205  SER       HG1             0.9282551353        4.5883121143       -6.3137458365  S23       235             1.0000000000
      2234       205  SER       QQH7            2.1654531358        2.9964293044       -4.7587526483  S23       235             1.0000000000
      2235       206  PNM       S1             -3.1525358745        9.5504719484       -5.9164054421  S23       523             1.0000000000
      2236       206  PNM       C2             -1.8686421956        8.3449801321       -6.5721196648  S23       523             1.0000000000
      2237       206  PNM       C3             -1.4626238295        7.5186947696       -5.3214720135  S23       523             1.0000000000
      2238       206  PNM       N4             -2.6635305075        7.3148893877       -4.4850347827  S23       523             1.0000000000
      2239       206  PNM       C5             -3.7573431238        8.3448645093       -4.7087365144  S23       523             1.0000000000
      2240       206  PNM       C6             -3.6395670782        8.7543992258       -3.1899975458  S23       523             1.0000000000
      2241       206  PNM       C7             -2.5553080892        7.6657934365       -3.0849691657  S23       523             1.0000000000
      2242       206  PNM       O8             -1.5325451341        7.6250928807       -2.3620886190  S23       523             1.0000000000
      2243       206  PNM       C9             -2.4728364749        7.4557532990       -7.6471435591  S23       523             1.0000000000
      2244       206  PNM       C10            -0.6865234114        9.1128112114       -7.1348852307  S23       523             1.0000000000
      2245       206  PNM       C11            -0.8054357367        6.2116807527       -5.7152515289  S23       523             1.0000000000
      2246       206  PNM       O12            -1.3455170578        5.1106283010       -5.4820290175  S23       523             1.0000000000
      2247       206  PNM       O13             0.3931179782        6.3139622923       -6.2999381518  S23       523             1.0000000000
      2248       206  PNM       N14            -2.9967213947       10.0280013754       -2.9713517541  S23       523             1.0000000000
      2249       206  PNM       C15            -3.5069467653       11.1702735949       -3.4669680667  S23       523             1.0000000000
      2250       206  PNM       O16            -4.5981754884       11.1710300129       -4.1202631797  S23       523             1.0000000000
      2251       206  PNM       C17            -2.7400767785       12.4403923007       -3.2067329154  S23       523             1.0000000000
      2252       206  PNM       C18            -1.8578406143       12.8264291796       -4.3649374830  S23       523             1.0000000000
      2253       206  PNM       C19            -0.5618686467       13.3034495548       -4.1211831343  S23       523             1.0000000000
      2254       206  PNM       C20             0.2492341739       13.7170269738       -5.1801799674  S23       523             1.0000000000
      2255       206  PNM       C21            -0.2222817191       13.6414946604       -6.4927181149  S23       523             1.0000000000
      2256       206  PNM       C22            -1.5087823529       13.1557578837       -6.7410464261  S23       523             1.0000000000
      2257       206  PNM       C23            -2.3308303836       12.7602392390       -5.6840988973  S23       523             1.0000000000
      2258       206  PNM       H24            -0.7171662459        8.1087149674       -4.7359723195  S23       523             1.0000000000
      2259       206  PNM       H25            -0.9422277980        9.5531822929       -8.1045988157  S23       523             1.0000000000
      2260       206  PNM       H26             0.1667904944        8.4394888217       -7.2742648688  S23       523             1.0000000000
      2261       206  PNM       H27            -0.3763441824        9.9249219377       -6.4696722610  S23       523             1.0000000000
      2262       206  PNM       H28            -2.7876160340        8.0525280465       -8.5097771508  S23       523             1.0000000000
      2263       206  PNM       H29            -3.3465786182        6.9137556222       -7.2683804554  S23       523             1.0000000000
      2264       206  PNM       H30            -1.7380875512        6.7175233298       -7.9921626017  S23       523             1.0000000000
      2265       206  PNM       H31            -4.7308664021        7.8828878430       -4.9788389101  S23       523             1.0000000000
      2266       206  PNM       H32            -4.5809934648        8.6581325357       -2.6013180343  S23       523             1.0000000000
      2267       206  PNM       H33            -2.1335300017       12.3402280997       -2.2914810394  S23       523             1.0000000000
      2268       206  PNM       H34            -3.4660301336       13.2500834807       -3.0234987120  S23       523             1.0000000000
      2269       206  PNM       H35            -0.1850099642       13.3593448147       -3.0921363258  S23       523             1.0000000000
      2270       206  PNM       H36             1.2581732398       14.0942254633       -4.9802868998  S23       523             1.0000000000
      2271       206  PNM       H37             0.4202573960       13.9544998200       -7.3248504993  S23       523             1.0000000000
      2272       206  PNM       H38            -1.8714432402       13.0783734452       -7.7723697489  S23       523             1.0000000000
      2273       206  PNM       H39            -3.3464448794       12.3969884488       -5.8832353717  S23       523             1.0000000000
      2274       206  PNM       H40            -2.0964893428       10.0275864002       -2.4532008909  S23       523             1.0000000000
      2275       207  TIP3      OH2            -4.4452566648        7.8508883088       -0.1686833195  S23       290             1.0000000000
      2276       207  TIP3      H1             -5.9701632265        7.5935347591        0.0613748512  S23       290             1.0000000000
      2277       207  TIP3      H2             -3.8724803003        8.4768907051        0.3683800077  S23       290             1.0000000000
      2278       208  SER       CB             -2.8367189101        5.1124997554       -2.0770306131  S24       70              1.0000000000
      2279       208  SER       HB1            -3.3279220447        4.2487107677       -2.5671870478  S24       70              1.0000000000
      2280       208  SER       HB2            -1.8482336205        5.2742127642       -2.5299410216  S24       70              1.0000000000
      2281       208  SER       OG             -3.6731303138        6.2782341586       -2.2824524743  S24       70              1.0000000000
      2282       208  SER       HG1            -3.9268888015        7.3262532175       -0.8303498010  S24       70              1.0000000000
      2283       208  SER       QQH1           -2.7216559982        4.9075868831       -0.9913014114  S24       70              1.0000000000
      2284       209  LYS       CD             -6.2477755262        3.4127140178       -1.9665751755  S24       73              1.0000000000
      2285       209  LYS       HD1            -6.9465081877        2.9513920360       -2.6698174489  S24       73              1.0000000000
      2286       209  LYS       HD2            -5.2363344765        3.2973281937       -2.3771736926  S24       73              1.0000000000
      2287       209  LYS       QQH2           -6.3128076480        2.8816097457       -1.0087189453  S24       73              1.0000000000
      2288       209  LYS       CE             -6.5772694374        4.8819736334       -1.8092560217  S24       73              1.0000000000
      2289       209  LYS       HE1            -6.1461989236        5.2985781661       -0.8800078220  S24       73              1.0000000000
      2290       209  LYS       HE2            -7.6729905798        5.0302926414       -1.7577927866  S24       73              1.0000000000
      2291       209  LYS       NZ             -6.0437458093        5.6590709865       -2.9203656438  S24       73              1.0000000000
      2292       209  LYS       HZ1            -6.1855795123        5.2182233559       -3.8482809309  S24       73              1.0000000000
      2293       209  LYS       HZ2            -4.9280308562        5.8801275201       -2.7495534878  S24       73              1.0000000000
      2294       209  LYS       HZ3            -6.5013892252        6.5985649905       -2.9581605831  S24       73              1.0000000000
      2295       210  SER       CB             -4.3682858144        4.4669930449       -6.1738981622  S24       130             1.0000000000
      2296       210  SER       HB1            -4.4049965202        5.4118606900       -6.7320716478  S24       130             1.0000000000
      2297       210  SER       HB2            -3.5929432677        3.8251319002       -6.6283518306  S24       130             1.0000000000
      2298       210  SER       OG             -4.0150600246        4.7150889864       -4.7855013570  S24       130             1.0000000000
      2299       210  SER       HG1            -3.3480788049        5.4623156571       -4.7776395492  S24       130             1.0000000000
      2300       210  SER       QQH3           -5.3399087437        3.9521345795       -6.2152860164  S24       130             1.0000000000
      2301       211  GLU       CB             -9.9231684992        9.4841535608        0.7933380227  S24       166             1.0000000000
      2302       211  GLU       HB1            -9.4993734796       10.1159633382        0.0032119724  S24       166             1.0000000000
      2303       211  GLU       HB2           -10.9727152864        9.2838372765        0.5578907107  S24       166             1.0000000000
      2304       211  GLU       QQH4           -9.8555309253        9.9767478311        1.7692019611  S24       166             1.0000000000
      2305       211  GLU       CG             -9.1395899178        8.1874511886        0.7800505935  S24       166             1.0000000000
      2306       211  GLU       HG1            -9.5218471430        7.5306579709       -0.0192836262  S24       166             1.0000000000
      2307       211  GLU       HG2            -9.2671408486        7.6231202324        1.7193721859  S24       166             1.0000000000
      2308       211  GLU       CD             -7.6779747648        8.4338825835        0.5298570026  S24       166             1.0000000000
      2309       211  GLU       OE1            -7.1473243937        9.5413792951        0.5888077702  S24       166             1.0000000000
      2310       211  GLU       OE2            -6.9590951301        7.3324595893        0.2161079125  S24       166             1.0000000000
      2311       212  ASN       CB             -2.7521532319       12.0793930011        1.5744962523  S24       170             1.0000000000
      2312       212  ASN       HB1            -1.7810598478       12.0812315681        1.0648635573  S24       170             1.0000000000
      2313       212  ASN       HB2            -3.2875928651       12.9997977662        1.3168134420  S24       170             1.0000000000
      2314       212  ASN       QQH5           -2.6028533924       12.0293492757        2.6591935455  S24       170             1.0000000000
      2315       212  ASN       CG             -3.5430131604       10.8739116596        1.1218594685  S24       170             1.0000000000
      2316       212  ASN       OD1            -3.1101487846        9.7041020969        1.2743746830  S24       170             1.0000000000
      2317       212  ASN       ND2            -4.7437494724       11.1020429588        0.5495386566  S24       170             1.0000000000
      2318       212  ASN       HD21           -5.3463850940       10.3083480471        0.2750850237  S24       170             1.0000000000
      2319       212  ASN       HD22           -5.0234042385       12.0530507167        0.2592440074  S24       170             1.0000000000
      2320       213  LYS       CE             -3.0067785764        1.7050278471       -4.2543366766  S24       234             1.0000000000
      2321       213  LYS       HE1            -3.4051042346        1.9928717006       -3.2736317701  S24       234             1.0000000000
      2322       213  LYS       HE2            -3.8335822473        1.6634301354       -4.9722276601  S24       234             1.0000000000
      2323       213  LYS       NZ             -2.0601794110        2.7135007705       -4.7127543995  S24       234             1.0000000000
      2324       213  LYS       HZ1            -1.6126850970        2.4304209125       -5.6190869135  S24       234             1.0000000000
      2325       213  LYS       HZ2            -1.2816523455        2.8843543377       -4.0381467309  S24       234             1.0000000000
      2326       213  LYS       HZ3            -2.5442334178        3.6436842306       -4.8483027229  S24       234             1.0000000000
      2327       213  LYS       QQH6           -2.5031114520        0.7326828664       -4.1762051514  S24       234             1.0000000000
      2328       214  SER       CB              2.4934833424        3.4859303880       -5.7041805555  S24       235             1.0000000000
      2329       214  SER       HB1             3.2018857033        2.8272330827       -6.2322479762  S24       235             1.0000000000
      2330       214  SER       HB2             3.0340709244        4.4174358028       -5.4545401902  S24       235             1.0000000000
      2331       214  SER       OG              1.3849811808        3.7444306928       -6.5749324839  S24       235             1.0000000000
      2332       214  SER       HG1             0.9273155492        4.5889691120       -6.3131769693  S24       235             1.0000000000
      2333       214  SER       QQH7            2.1647540599        2.9968671820       -4.7588327268  S24       235             1.0000000000
      2334       215  PNM       S1             -3.1563079117        9.5424352721       -5.9174733861  S24       523             1.0000000000
      2335       215  PNM       C2             -1.8701194094        8.3393431785       -6.5697694198  S24       523             1.0000000000
      2336       215  PNM       C3             -1.4691203865        7.5122178563       -5.3171608122  S24       523             1.0000000000
      2337       215  PNM       N4             -2.6744941962        7.2987737987       -4.4888105704  S24       523             1.0000000000
      2338       215  PNM       C5             -3.7593409856        8.3363895641       -4.7088033939  S24       523             1.0000000000
      2339       215  PNM       C6             -3.6424517682        8.7462498283       -3.1927607470  S24       523             1.0000000000
      2340       215  PNM       C7             -2.5760336241        7.6379601281       -3.0735444310  S24       523             1.0000000000
      2341       215  PNM       O8             -1.5346084789        7.6249920872       -2.3631626449  S24       523             1.0000000000
      2342       215  PNM       C9             -2.4703958708        7.4520149063       -7.6489585432  S24       523             1.0000000000
      2343       215  PNM       C10            -0.6869058097        9.1085479386       -7.1288934296  S24       523             1.0000000000
      2344       215  PNM       C11            -0.8054489903        6.2094305028       -5.7128763570  S24       523             1.0000000000
      2345       215  PNM       O12            -1.3409679357        5.1043437139       -5.4822260237  S24       523             1.0000000000
      2346       215  PNM       O13             0.3926017888        6.3151809204       -6.2986486573  S24       523             1.0000000000
      2347       215  PNM       N14            -2.9913634050       10.0158974071       -2.9767686617  S24       523             1.0000000000
      2348       215  PNM       C15            -3.5027857851       11.1600089511       -3.4652289601  S24       523             1.0000000000
      2349       215  PNM       O16            -4.5991458687       11.1647625497       -4.1121290893  S24       523             1.0000000000
      2350       215  PNM       C17            -2.7367875782       12.4309770144       -3.2052190266  S24       523             1.0000000000
      2351       215  PNM       C18            -1.8567838432       12.8206836715       -4.3638062716  S24       523             1.0000000000
      2352       215  PNM       C19            -0.5618820252       13.3009541018       -4.1206920736  S24       523             1.0000000000
      2353       215  PNM       C20             0.2477277972       13.7168842324       -5.1799065926  S24       523             1.0000000000
      2354       215  PNM       C21            -0.2243591595       13.6409854235       -6.4922271276  S24       523             1.0000000000
      2355       215  PNM       C22            -1.5100032810       13.1526205547       -6.7399516993  S24       523             1.0000000000
      2356       215  PNM       C23            -2.3304493427       12.7544854596       -5.6827335296  S24       523             1.0000000000
      2357       215  PNM       H24            -0.7296788886        8.1039425467       -4.7257130670  S24       523             1.0000000000
      2358       215  PNM       H25            -0.9397507684        9.5478813764       -8.0999271718  S24       523             1.0000000000
      2359       215  PNM       H26             0.1681775143        8.4367286494       -7.2649030977  S24       523             1.0000000000
      2360       215  PNM       H27            -0.3804580975        9.9218810270       -6.4635626819  S24       523             1.0000000000
      2361       215  PNM       H28            -2.7819661657        8.0504908091       -8.5116910668  S24       523             1.0000000000
      2362       215  PNM       H29            -3.3456959497        6.9094840785       -7.2746386461  S24       523             1.0000000000
      2363       215  PNM       H30            -1.7348843076        6.7140922188       -7.9929532335  S24       523             1.0000000000
      2364       215  PNM       H31            -4.7364303106        7.8805943184       -4.9783732441  S24       523             1.0000000000
      2365       215  PNM       H32            -4.5888693602        8.6641866103       -2.6096446572  S24       523             1.0000000000
      2366       215  PNM       H33            -2.1289614877       12.3312110776       -2.2908608609  S24       523             1.0000000000
      2367       215  PNM       H34            -3.4641339929       13.2392174884       -3.0201007894  S24       523             1.0000000000
      2368       215  PNM       H35            -0.1843270569       13.3567639013       -3.0919002373  S24       523             1.0000000000
      2369       215  PNM       H36             1.2560715876       14.0959486000       -4.9804086719  S24       523             1.0000000000
      2370       215  PNM       H37             0.4171073473       13.9555916362       -7.3246192717  S24       523             1.0000000000
      2371       215  PNM       H38            -1.8731143202       13.0749655025       -7.7711264581  S24       523             1.0000000000
      2372       215  PNM       H39            -3.3450820941       12.3882982014       -5.8814493108  S24       523             1.0000000000
      2373       215  PNM       H40            -2.0877436192       10.0083615647       -2.4640629946  S24       523             1.0000000000
      2374       216  TIP3      OH2            -4.4427323231        7.8516249574       -0.1604838894  S24       290             1.0000000000
      2375       216  TIP3      H1             -5.9705691849        7.5939197132        0.0715853440  S24       290             1.0000000000
      2376       216  TIP3      H2             -3.8749469234        8.4826593189        0.3774030646  S24       290             1.0000000000
      2377       217  SER       CB             -2.8232133717        5.1220349880       -2.0820593674  S25       70              1.0000000000
      2378       217  SER       HB1            -3.3237102150        4.2628266676       -2.5710975512  S25       70              1.0000000000
      2379       217  SER       HB2            -1.8332675865        5.2743360357       -2.5319341254  S25       70              1.0000000000
      2380       217  SER       OG             -3.6471475318        6.2996343055       -2.2953451554  S25       70              1.0000000000
      2381       217  SER       HG1            -3.9129865440        7.3441119803       -0.8243014654  S25       70              1.0000000000
      2382       217  SER       QQH1           -2.7164747881        4.9228030803       -0.9954010624  S25       70              1.0000000000
      2383       218  LYS       CD             -6.2403910387        3.4137278984       -1.9718173464  S25       73              1.0000000000
      2384       218  LYS       HD1            -6.9466452670        2.9575653388       -2.6711092052  S25       73              1.0000000000
      2385       218  LYS       HD2            -5.2318738311        3.2889955382       -2.3869797851  S25       73              1.0000000000
      2386       218  LYS       QQH2           -6.3051645212        2.8854714956       -1.0128275733  S25       73              1.0000000000
      2387       218  LYS       CE             -6.5563006436        4.8857986318       -1.8137604986  S25       73              1.0000000000
      2388       218  LYS       HE1            -6.1011883814        5.3055730334       -0.8979991642  S25       73              1.0000000000
      2389       218  LYS       HE2            -7.6488761771        5.0440040689       -1.7418130797  S25       73              1.0000000000
      2390       218  LYS       NZ             -6.0441142579        5.6569560391       -2.9400381383  S25       73              1.0000000000
      2391       218  LYS       HZ1            -6.2171651269        5.2204758171       -3.8652538010  S25       73              1.0000000000
      2392       218  LYS       HZ2            -4.9518518641        5.8557699644       -2.8125709827  S25       73              1.0000000000
      2393       218  LYS       HZ3            -6.4907297564        6.6029808207       -2.9649082642  S25       73              1.0000000000
      2394       219  SER       CB             -4.3697660815        4.4710902748       -6.1712059322  S25       130             1.0000000000
      2395       219  SER       HB1            -4.4062414241        5.4155874297       -6.7299155987  S25       130             1.0000000000
      2396       219  SER       HB2            -3.5929572859        3.8293676990       -6.6228195048  S25       130             1.0000000000
      2397       219  SER       OG             -4.0195825829        4.7218520256       -4.7814778045  S25       130             1.0000000000
      2398       219  SER       HG1            -3.3450394030        5.4657775786       -4.7791998856  S25       130             1.0000000000
      2399       219  SER       QQH3           -5.3411000799        3.9555718746       -6.2131694595  S25       130             1.0000000000
      2400       220  GLU       CB             -9.9245374304        9.4855608572        0.7938532195  S25       166             1.0000000000
      2401       220  GLU       HB1            -9.5000580265       10.1170976286        0.0038898657  S25       166             1.0000000000
      2402       220  GLU       HB2           -10.9740414354        9.2856557323        0.5579439035  S25       166             1.0000000000
      2403       220  GLU       QQH4           -9.8572255134        9.9781000295        1.7697409688  S25       166             1.0000000000
      2404       220  GLU       CG             -9.1415715499        8.1884849244        0.7812416915  S25       166             1.0000000000
      2405       220  GLU       HG1            -9.5230591815        7.5321311571       -0.0188686140  S25       166             1.0000000000
      2406       220  GLU       HG2            -9.2706419029        7.6239593993        1.7202362217  S25       166             1.0000000000
      2407       220  GLU       CD             -7.6796813035        8.4346753113        0.5330560792  S25       166             1.0000000000
      2408       220  GLU       OE1            -7.1485130494        9.5411267869        0.5904710056  S25       166             1.0000000000
      2409       220  GLU       OE2            -6.9596284954        7.3313068397        0.2214066818  S25       166             1.0000000000
      2410       221  ASN       CB             -2.7520371854       12.0809921650        1.5749054410  S25       170             1.0000000000
      2411       221  ASN       HB1            -1.7811436023       12.0834435678        1.0648946412  S25       170             1.0000000000
      2412       221  ASN       HB2            -3.2880509300       13.0012171421        1.3177124712  S25       170             1.0000000000
      2413       221  ASN       QQH5           -2.6021031761       12.0307816572        2.6595136654  S25       170             1.0000000000
      2414       221  ASN       CG             -3.5421082854       10.8753195342        1.1222019594  S25       170             1.0000000000
      2415       221  ASN       OD1            -3.1107982943        9.7055342960        1.2786958449  S25       170             1.0000000000
      2416       221  ASN       ND2            -4.7414188441       11.1027839924        0.5463872570  S25       170             1.0000000000
      2417       221  ASN       HD21           -5.3418195072       10.3086983310        0.2693457795  S25       170             1.0000000000
      2418       221  ASN       HD22           -5.0196715638       12.0532356293        0.2525428779  S25       170             1.0000000000
      2419       222  LYS       CE             -3.0082847213        1.7070103888       -4.2542181640  S25       234             1.0000000000
      2420       222  LYS       HE1            -3.4068101809        1.9927222616       -3.2729198530  S25       234             1.0000000000
      2421       222  LYS       HE2            -3.8353825572        1.6648083212       -4.9717437525  S25       234             1.0000000000
      2422       222  LYS       NZ             -2.0635078332        2.7175753068       -4.7117998124  S25       234             1.0000000000
      2423       222  LYS       HZ1            -1.6167883824        2.4370966975       -5.6193626161  S25       234             1.0000000000
      2424       222  LYS       HZ2            -1.2834435341        2.8876255633       -4.0386207973  S25       234             1.0000000000
      2425       222  LYS       HZ3            -2.5467123263        3.6481913392       -4.8450896810  S25       234             1.0000000000
      2426       222  LYS       QQH6           -2.5030503181        0.7353958152       -4.1774371306  S25       234             1.0000000000
      2427       223  SER       CB              2.4929259520        3.4864503988       -5.7042001266  S25       235             1.0000000000
      2428       223  SER       HB1             3.2013294076        2.8276767969       -6.2322725330  S25       235             1.0000000000
      2429       223  SER       HB2             3.0336178742        4.4177985822       -5.4543993385  S25       235             1.0000000000
      2430       223  SER       OG              1.3845255785        3.7452525866       -6.5750392699  S25       235             1.0000000000
      2431       223  SER       HG1             0.9265485520        4.5897657016       -6.3127267569  S25       235             1.0000000000
      2432       223  SER       QQH7            2.1640372656        2.9972859122       -4.7589130490  S25       235             1.0000000000
      2433       224  PNM       S1             -3.1594691339        9.5354143061       -5.9184473448  S25       523             1.0000000000
      2434       224  PNM       C2             -1.8715110305        8.3343602333       -6.5677418754  S25       523             1.0000000000
      2435       224  PNM       C3             -1.4759766173        7.5058007405       -5.3133146880  S25       523             1.0000000000
      2436       224  PNM       N4             -2.6867117215        7.2811462520       -4.4938925838  S25       523             1.0000000000
      2437       224  PNM       C5             -3.7607026341        8.3283605009       -4.7087581016  S25       523             1.0000000000
      2438       224  PNM       C6             -3.6448426390        8.7382575769       -3.1957006034  S25       523             1.0000000000
      2439       224  PNM       C7             -2.6000447637        7.6069182333       -3.0592338829  S25       523             1.0000000000
      2440       224  PNM       O8             -1.5369996731        7.6244393573       -2.3627611327  S25       523             1.0000000000
      2441       224  PNM       C9             -2.4683525026        7.4492502535       -7.6510810471  S25       523             1.0000000000
      2442       224  PNM       C10            -0.6871852346        9.1047662929       -7.1234669213  S25       523             1.0000000000
      2443       224  PNM       C11            -0.8052713865        6.2075158936       -5.7109008769  S25       523             1.0000000000
      2444       224  PNM       O12            -1.3356161040        5.0982724359       -5.4825258986  S25       523             1.0000000000
      2445       224  PNM       O13             0.3924173941        6.3168235281       -6.2978330677  S25       523             1.0000000000
      2446       224  PNM       N14            -2.9862040721       10.0043068863       -2.9818658042  S25       523             1.0000000000
      2447       224  PNM       C15            -3.4985435495       11.1501527577       -3.4636929177  S25       523             1.0000000000
      2448       224  PNM       O16            -4.5997914726       11.1590440499       -4.1048455927  S25       523             1.0000000000
      2449       224  PNM       C17            -2.7338047837       12.4223191112       -3.2039564175  S25       523             1.0000000000
      2450       224  PNM       C18            -1.8558969974       12.8157380070       -4.3628291059  S25       523             1.0000000000
      2451       224  PNM       C19            -0.5619309883       13.2988429733       -4.1202554561  S25       523             1.0000000000
      2452       224  PNM       C20             0.2464323106       13.7168217466       -5.1796180331  S25       523             1.0000000000
      2453       224  PNM       C21            -0.2261114028       13.6406795147       -6.4917686974  S25       523             1.0000000000
      2454       224  PNM       C22            -1.5110493811       13.1501469715       -6.7389941064  S25       523             1.0000000000
      2455       224  PNM       C23            -2.3301279912       12.7497122053       -5.6815776248  S25       523             1.0000000000
      2456       224  PNM       H24            -0.7436774257        8.0989753561       -4.7145131029  S25       523             1.0000000000
      2457       224  PNM       H25            -0.9374498146        9.5433221001       -8.0956053988  S25       523             1.0000000000
      2458       224  PNM       H26             0.1694087739        8.4342165753       -7.2564135389  S25       523             1.0000000000
      2459       224  PNM       H27            -0.3841559368        9.9190479340       -6.4578353416  S25       523             1.0000000000
      2460       224  PNM       H28            -2.7768707628        8.0495932163       -8.5136990461  S25       523             1.0000000000
      2461       224  PNM       H29            -3.3451211981        6.9061418909       -7.2810900792  S25       523             1.0000000000
      2462       224  PNM       H30            -1.7321887346        6.7116618225       -7.9943732943  S25       523             1.0000000000
      2463       224  PNM       H31            -4.7420653922        7.8801425375       -4.9775443080  S25       523             1.0000000000
      2464       224  PNM       H32            -4.5969809881        8.6710716328       -2.6194105203  S25       523             1.0000000000
      2465       224  PNM       H33            -2.1248411827       12.3232064523       -2.2903641176  S25       523             1.0000000000
      2466       224  PNM       H34            -3.4628776037       13.2288200191       -3.0171395472  S25       523             1.0000000000
      2467       224  PNM       H35            -0.1837215911       13.3543710610       -3.0916854348  S25       523             1.0000000000
      2468       224  PNM       H36             1.2542812513       14.0974277641       -4.9804217571  S25       523             1.0000000000
      2469       224  PNM       H37             0.4144397104       13.9566341486       -7.3243843025  S25       523             1.0000000000
      2470       224  PNM       H38            -1.8745493644       13.0722229217       -7.7700358367  S25       523             1.0000000000
      2471       224  PNM       H39            -3.3438016157       12.3807154145       -5.8799501509  S25       523             1.0000000000
      2472       224  PNM       H40            -2.0789358625        9.9890452892       -2.4749555362  S25       523             1.0000000000
      2473       225  TIP3      OH2            -4.4406336688        7.8528547969       -0.1524380213  S25       290             1.0000000000
      2474       225  TIP3      H1             -5.9711053341        7.5942261464        0.0798819004  S25       290             1.0000000000
      2475       225  TIP3      H2             -3.8791130059        8.4893313079        0.3870492145  S25       290             1.0000000000
      2476       226  SER       CB             -2.8108191877        5.1318608915       -2.0867825836  S26       70              1.0000000000
      2477       226  SER       HB1            -3.3216374006        4.2781098378       -2.5742357227  S26       70              1.0000000000
      2478       226  SER       HB2            -1.8198860654        5.2742823991       -2.5343986111  S26       70              1.0000000000
      2479       226  SER       OG             -3.6228019090        6.3213143827       -2.3075126621  S26       70              1.0000000000
      2480       226  SER       HG1            -3.8979294087        7.3624205557       -0.8154092290  S26       70              1.0000000000
      2481       226  SER       QQH1           -2.7115876581        4.9391998967       -0.9993559055  S26       70              1.0000000000
      2482       227  LYS       CD             -6.2345711006        3.4145636752       -1.9764749404  S26       73              1.0000000000
      2483       227  LYS       HD1            -6.9491972101        2.9642185559       -2.6712454276  S26       73              1.0000000000
      2484       227  LYS       HD2            -5.2294311723        3.2801745554       -2.3968441182  S26       73              1.0000000000
      2485       227  LYS       QQH2           -6.2988358387        2.8892414773       -1.0161831444  S26       73              1.0000000000
      2486       227  LYS       CE             -6.5355569210        4.8896253837       -1.8176186218  S26       73              1.0000000000
      2487       227  LYS       HE1            -6.0555903483        5.3110894193       -0.9157544243  S26       73              1.0000000000
      2488       227  LYS       HE2            -7.6241145573        5.0593477962       -1.7230576169  S26       73              1.0000000000
      2489       227  LYS       NZ             -6.0450319519        5.6535630119       -2.9591788678  S26       73              1.0000000000
      2490       227  LYS       HZ1            -6.2639607989        5.2265682388       -3.8793765340  S26       73              1.0000000000
      2491       227  LYS       HZ2            -4.9655587445        5.8200529211       -2.8819932108  S26       73              1.0000000000
      2492       227  LYS       HZ3            -6.4707685121        6.6102849978       -2.9652769470  S26       73              1.0000000000
      2493       228  SER       CB             -4.3706936588        4.4761984829       -6.1677617269  S26       130             1.0000000000
      2494       228  SER       HB1            -4.4074475770        5.4196603453       -6.7278320850  S26       130             1.0000000000
      2495       228  SER       HB2            -3.5927188708        3.8342358824       -6.6164129327  S26       130             1.0000000000
      2496       228  SER       OG             -4.0222339882        4.7313787885       -4.7768272420  S26       130             1.0000000000
      2497       228  SER       HG1            -3.3450342355        5.4783220899       -4.7809685923  S26       130             1.0000000000
      2498       228  SER       QQH3           -5.3419795027        3.9597823581       -6.2090055534  S26       130             1.0000000000
      2499       229  GLU       CB             -9.9257234668        9.4867481026        0.7942719631  S26       166             1.0000000000
      2500       229  GLU       HB1            -9.5006464876       10.1180242920        0.0044377364  S26       166             1.0000000000
      2501       229  GLU       HB2           -10.9751971854        9.2872495070        0.5579680001  S26       166             1.0000000000
      2502       229  GLU       QQH4           -9.8586407468        9.9791826848        1.7702002728  S26       166             1.0000000000
      2503       229  GLU       CG             -9.1433077551        8.1893377076        0.7822162571  S26       166             1.0000000000
      2504       229  GLU       HG1            -9.5241628378        7.5333072858       -0.0184988466  S26       166             1.0000000000
      2505       229  GLU       HG2            -9.2735462126        7.6246497301        1.7209586805  S26       166             1.0000000000
      2506       229  GLU       CD             -7.6812574655        8.4353326069        0.5356147886  S26       166             1.0000000000
      2507       229  GLU       OE1            -7.1494053230        9.5407059915        0.5918552507  S26       166             1.0000000000
      2508       229  GLU       OE2            -6.9602838183        7.3301703454        0.2253776397  S26       166             1.0000000000
      2509       230  ASN       CB             -2.7519324514       12.0823156485        1.5752423351  S26       170             1.0000000000
      2510       230  ASN       HB1            -1.7812003449       12.0850568476        1.0649225499  S26       170             1.0000000000
      2511       230  ASN       HB2            -3.2882778438       13.0024623173        1.3183639256  S26       170             1.0000000000
      2512       230  ASN       QQH5           -2.6015301607       12.0319534382        2.6597911668  S26       170             1.0000000000
      2513       230  ASN       CG             -3.5414762589       10.8766493446        1.1225215642  S26       170             1.0000000000
      2514       230  ASN       OD1            -3.1117226949        9.7067396764        1.2824824127  S26       170             1.0000000000
      2515       230  ASN       ND2            -4.7395583311       11.1036104898        0.5437844527  S26       170             1.0000000000
      2516       230  ASN       HD21           -5.3381149359       10.3092899098        0.2644823008  S26       170             1.0000000000
      2517       230  ASN       HD22           -5.0165767711       12.0536048148        0.2469489062  S26       170             1.0000000000
      2518       231  LYS       CE             -3.0100642003        1.7091218615       -4.2541065458  S26       234             1.0000000000
      2519       231  LYS       HE1            -3.4086061847        1.9923020090       -3.2720252522  S26       234             1.0000000000
      2520       231  LYS       HE2            -3.8375206280        1.6658869481       -4.9711812185  S26       234             1.0000000000
      2521       231  LYS       NZ             -2.0680272742        2.7227135095       -4.7108234456  S26       234             1.0000000000
      2522       231  LYS       HZ1            -1.6227418188        2.4462644201       -5.6203211297  S26       234             1.0000000000
      2523       231  LYS       HZ2            -1.2858567482        2.8916965317       -4.0397172739  S26       234             1.0000000000
      2524       231  LYS       HZ3            -2.5515981506        3.6536744991       -4.8402725838  S26       234             1.0000000000
      2525       231  LYS       QQH6           -2.5023738046        0.7386945363       -4.1790939761  S26       234             1.0000000000
      2526       232  SER       CB              2.4924161056        3.4869352274       -5.7042195151  S26       235             1.0000000000
      2527       232  SER       HB1             3.2007831552        2.8280432771       -6.2322814308  S26       235             1.0000000000
      2528       232  SER       HB2             3.0332843277        4.4180958793       -5.4542735016  S26       235             1.0000000000
      2529       232  SER       OG              1.3841701231        3.7461159532       -6.5751726904  S26       235             1.0000000000
      2530       232  SER       HG1             0.9258675779        4.5905464078       -6.3122748962  S26       235             1.0000000000
      2531       232  SER       QQH7            2.1633359337        2.9976853729       -4.7589985459  S26       235             1.0000000000
      2532       233  PNM       S1             -3.1621698777        9.5288262774       -5.9189899055  S26       523             1.0000000000
      2533       233  PNM       C2             -1.8728964375        8.3297847460       -6.5663628952  S26       523             1.0000000000
      2534       233  PNM       C3             -1.4834747827        7.4989172946       -5.3106432353  S26       523             1.0000000000
      2535       233  PNM       N4             -2.7001428825        7.2620817582       -4.5011037519  S26       523             1.0000000000
      2536       233  PNM       C5             -3.7619055508        8.3201968647       -4.7088404686  S26       523             1.0000000000
      2537       233  PNM       C6             -3.6466546313        8.7301479727       -3.1990334977  S26       523             1.0000000000
      2538       233  PNM       C7             -2.6249976067        7.5761558044       -3.0433077764  S26       523             1.0000000000
      2539       233  PNM       O8             -1.5399464095        7.6233905612       -2.3607573437  S26       523             1.0000000000
      2540       233  PNM       C9             -2.4666259302        7.4472397694       -7.6538382675  S26       523             1.0000000000
      2541       233  PNM       C10            -0.6873389428        9.1013562869       -7.1184905194  S26       523             1.0000000000
      2542       233  PNM       C11            -0.8047780282        6.2055094270       -5.7095904231  S26       523             1.0000000000
      2543       233  PNM       O12            -1.3289879772        5.0920759591       -5.4829317853  S26       523             1.0000000000
      2544       233  PNM       O13             0.3927263182        6.3189711905       -6.2974308173  S26       523             1.0000000000
      2545       233  PNM       N14            -2.9810834101        9.9929291554       -2.9868720141  S26       523             1.0000000000
      2546       233  PNM       C15            -3.4943379038       11.1405886737       -3.4623764093  S26       523             1.0000000000
      2547       233  PNM       O16            -4.6001482779       11.1535495082       -4.0980889546  S26       523             1.0000000000
      2548       233  PNM       C17            -2.7310154097       12.4140806527       -3.2028510406  S26       523             1.0000000000
      2549       233  PNM       C18            -1.8551221277       12.8112521846       -4.3619673002  S26       523             1.0000000000
      2550       233  PNM       C19            -0.5620150475       13.2969565660       -4.1198465416  S26       523             1.0000000000
      2551       233  PNM       C20             0.2452592644       13.7168037291       -5.1793119767  S26       523             1.0000000000
      2552       233  PNM       C21            -0.2276595364       13.6404899486       -6.4913209643  S26       523             1.0000000000
      2553       233  PNM       C22            -1.5119791663       13.1480925630       -6.7381336566  S26       523             1.0000000000
      2554       233  PNM       C23            -2.3298516567       12.7455426614       -5.6805727815  S26       523             1.0000000000
      2555       233  PNM       H24            -0.7593336988        8.0931774112       -4.7033828276  S26       523             1.0000000000
      2556       233  PNM       H25            -0.9350132952        9.5394128570       -8.0915662579  S26       523             1.0000000000
      2557       233  PNM       H26             0.1705634795        8.4319161113       -7.2486155239  S26       523             1.0000000000
      2558       233  PNM       H27            -0.3876693323        9.9164043803       -6.4524020521  S26       523             1.0000000000
      2559       233  PNM       H28            -2.7723203392        8.0495992878       -8.5161298645  S26       523             1.0000000000
      2560       233  PNM       H29            -3.3447650559        6.9036278569       -7.2878983025  S26       523             1.0000000000
      2561       233  PNM       H30            -1.7298029936        6.7100927667       -7.9966445276  S26       523             1.0000000000
      2562       233  PNM       H31            -4.7482632494        7.8810549787       -4.9765408628  S26       523             1.0000000000
      2563       233  PNM       H32            -4.6042576223        8.6773687481       -2.6296411649  S26       523             1.0000000000
      2564       233  PNM       H33            -2.1209649701       12.3158977693       -2.2899390602  S26       523             1.0000000000
      2565       233  PNM       H34            -3.4618537214       13.2188110699       -3.0145354028  S26       523             1.0000000000
      2566       233  PNM       H35            -0.1832101644       13.3521975633       -3.0914670729  S26       523             1.0000000000
      2567       233  PNM       H36             1.2526723146       14.0987548006       -4.9803589831  S26       523             1.0000000000
      2568       233  PNM       H37             0.4121083081       13.9576440604       -7.3241009861  S26       523             1.0000000000
      2569       233  PNM       H38            -1.8757575029       13.0699591280       -7.7690803299  S26       523             1.0000000000
      2570       233  PNM       H39            -3.3426307480       12.3739886191       -5.8787405787  S26       523             1.0000000000
      2571       233  PNM       H40            -2.0701869503        9.9700869583       -2.4859141848  S26       523             1.0000000000
      2572       234  TIP3      OH2            -4.4387333929        7.8546230878       -0.1443546918  S26       290             1.0000000000
      2573       234  TIP3      H1             -5.9721044705        7.5943032141        0.0864769761  S26       290             1.0000000000
      2574       234  TIP3      H2             -3.8844534968        8.4967366555        0.3978821364  S26       290             1.0000000000
      2575       235  SER       CB             -2.8003172438        5.1415170652       -2.0909891783  S27       70              1.0000000000
      2576       235  SER       HB1            -3.3211848175        4.2935497439       -2.5768875102  S27       70              1.0000000000
      2577       235  SER       HB2            -1.8089544356        5.2748877370       -2.5374340254  S27       70              1.0000000000
      2578       235  SER       OG             -3.6021479753        6.3418882285       -2.3178157796  S27       70              1.0000000000
      2579       235  SER       HG1            -3.8833578085        7.3786937964       -0.8044283599  S27       70              1.0000000000
      2580       235  SER       QQH1           -2.7067529975        4.9551494951       -1.0030910998  S27       70              1.0000000000
      2581       236  LYS       CD             -6.2298741453        3.4150516010       -1.9806663291  S27       73              1.0000000000
      2582       236  LYS       HD1            -6.9530106747        2.9706707973       -2.6706747591  S27       73              1.0000000000
      2583       236  LYS       HD2            -5.2283645070        3.2707066300       -2.4065592849  S27       73              1.0000000000
      2584       236  LYS       QQH2           -6.2932958298        2.8926304249       -1.0190631922  S27       73              1.0000000000
      2585       236  LYS       CE             -6.5148091196        4.8931813541       -1.8215649416  S27       73              1.0000000000
      2586       236  LYS       HE1            -6.0108426131        5.3150928985       -0.9332736657  S27       73              1.0000000000
      2587       236  LYS       HE2            -7.5988588200        5.0750522905       -1.7047623926  S27       73              1.0000000000
      2588       236  LYS       NZ             -6.0448782139        5.6492566093       -2.9775753635  S27       73              1.0000000000
      2589       236  LYS       HZ1            -6.3235834195        5.2414272130       -3.8907426440  S27       73              1.0000000000
      2590       236  LYS       HZ2            -4.9723558021        5.7704556957       -2.9577589193  S27       73              1.0000000000
      2591       236  LYS       HZ3            -6.4372105347        6.6206060402       -2.9575067550  S27       73              1.0000000000
      2592       237  SER       CB             -4.3709341243        4.4823883195       -6.1631509776  S27       130             1.0000000000
      2593       237  SER       HB1            -4.4080017541        5.4242025211       -6.7255993616  S27       130             1.0000000000
      2594       237  SER       HB2            -3.5916654322        3.8398126311       -6.6080665913  S27       130             1.0000000000
      2595       237  SER       OG             -4.0229604170        4.7438898352       -4.7713241846  S27       130             1.0000000000
      2596       237  SER       HG1            -3.3477259831        5.4967446414       -4.7837075451  S27       130             1.0000000000
      2597       237  SER       QQH3           -5.3420662890        3.9649572191       -6.2023849381  S27       130             1.0000000000
      2598       238  GLU       CB             -9.9267771371        9.4877666715        0.7946157391  S27       166             1.0000000000
      2599       238  GLU       HB1            -9.5011731314       10.1187758767        0.0048767852  S27       166             1.0000000000
      2600       238  GLU       HB2           -10.9762530785        9.2886752325        0.5580108845  S27       166             1.0000000000
      2601       238  GLU       QQH4           -9.8598455964        9.9800892600        1.7705877941  S27       166             1.0000000000
      2602       238  GLU       CG             -9.1448577356        8.1900731422        0.7830236381  S27       166             1.0000000000
      2603       238  GLU       HG1            -9.5251839548        7.5342566383       -0.0181634742  S27       166             1.0000000000
      2604       238  GLU       HG2            -9.2759642220        7.6252170534        1.7215641782  S27       166             1.0000000000
      2605       238  GLU       CD             -7.6827262440        8.4358572678        0.5377104021  S27       166             1.0000000000
      2606       238  GLU       OE1            -7.1500429341        9.5401986770        0.5930106189  S27       166             1.0000000000
      2607       238  GLU       OE2            -6.9610848172        7.3291292225        0.2284965302  S27       166             1.0000000000
      2608       239  ASN       CB             -2.7518288861       12.0834011972        1.5755243146  S27       170             1.0000000000
      2609       239  ASN       HB1            -1.7812268552       12.0861630551        1.0649635864  S27       170             1.0000000000
      2610       239  ASN       HB2            -3.2883204055       13.0035401155        1.3188267421  S27       170             1.0000000000
      2611       239  ASN       QQH5           -2.6011138964       12.0328976229        2.6600360077  S27       170             1.0000000000
      2612       239  ASN       CG             -3.5410666604       10.8778798937        1.1228078561  S27       170             1.0000000000
      2613       239  ASN       OD1            -3.1126901971        9.7077658800        1.2857049400  S27       170             1.0000000000
      2614       239  ASN       ND2            -4.7380394236       11.1044059313        0.5416527753  S27       170             1.0000000000
      2615       239  ASN       HD21           -5.3354040109       10.3099829957        0.2608863203  S27       170             1.0000000000
      2616       239  ASN       HD22           -5.0142002058       12.0540950163        0.2426822969  S27       170             1.0000000000
      2617       240  LYS       CE             -3.0123127293        1.7113856867       -4.2539406299  S27       234             1.0000000000
      2618       240  LYS       HE1            -3.4109243273        1.9915592685       -3.2709624712  S27       234             1.0000000000
      2619       240  LYS       HE2            -3.8403372441        1.6666711990       -4.9703049849  S27       234             1.0000000000
      2620       240  LYS       NZ             -2.0740069808        2.7290099766       -4.7098043631  S27       234             1.0000000000
      2621       240  LYS       HZ1            -1.6311378513        2.4572789502       -5.6218480418  S27       234             1.0000000000
      2622       240  LYS       HZ2            -1.2889999403        2.8959156064       -4.0414106787  S27       234             1.0000000000
      2623       240  LYS       HZ3            -2.5579843954        3.6606940794       -4.8339294704  S27       234             1.0000000000
      2624       240  LYS       QQH6           -2.5012278272        0.7426595974       -4.1812446616  S27       234             1.0000000000
      2625       241  SER       CB              2.4919871705        3.4873646526       -5.7042467069  S27       235             1.0000000000
      2626       241  SER       HB1             3.2003192747        2.8283214869       -6.2322528600  S27       235             1.0000000000
      2627       241  SER       HB2             3.0331093288        4.4183057173       -5.4541284554  S27       235             1.0000000000
      2628       241  SER       OG              1.3840008327        3.7469721311       -6.5753600367  S27       235             1.0000000000
      2629       241  SER       HG1             0.9252081778        4.5911662737       -6.3117496776  S27       235             1.0000000000
      2630       241  SER       QQH7            2.1627077651        2.9980542454       -4.7590685773  S27       235             1.0000000000
      2631       242  PNM       S1             -3.1644918289        9.5224326189       -5.9193825551  S27       523             1.0000000000
      2632       242  PNM       C2             -1.8741811032        8.3257066985       -6.5660262535  S27       523             1.0000000000
      2633       242  PNM       C3             -1.4916800578        7.4913648552       -5.3099681083  S27       523             1.0000000000
      2634       242  PNM       N4             -2.7146689752        7.2420130261       -4.5122337865  S27       523             1.0000000000
      2635       242  PNM       C5             -3.7629243268        8.3115971878       -4.7089543796  S27       523             1.0000000000
      2636       242  PNM       C6             -3.6476505780        8.7218902057       -3.2028404459  S27       523             1.0000000000
      2637       242  PNM       C7             -2.6502709027        7.5475291866       -3.0243110267  S27       523             1.0000000000
      2638       242  PNM       O8             -1.5434159261        7.6220614813       -2.3570970529  S27       523             1.0000000000
      2639       242  PNM       C9             -2.4652290112        7.4459066049       -7.6573904513  S27       523             1.0000000000
      2640       242  PNM       C10            -0.6872848695        9.0984179471       -7.1141583856  S27       523             1.0000000000
      2641       242  PNM       C11            -0.8038716192        6.2032344514       -5.7092283806  S27       523             1.0000000000
      2642       242  PNM       O12            -1.3208135057        5.0857653291       -5.4834828484  S27       523             1.0000000000
      2643       242  PNM       O13             0.3938113722        6.3216163834       -6.2974781701  S27       523             1.0000000000
      2644       242  PNM       N14            -2.9760483164        9.9821087478       -2.9917677512  S27       523             1.0000000000
      2645       242  PNM       C15            -3.4904007111       11.1315401374       -3.4613462543  S27       523             1.0000000000
      2646       242  PNM       O16            -4.6002454011       11.1482638618       -4.0919030899  S27       523             1.0000000000
      2647       242  PNM       C17            -2.7284925103       12.4064178777       -3.2018983087  S27       523             1.0000000000
      2648       242  PNM       C18            -1.8544380563       12.8071716035       -4.3612230058  S27       523             1.0000000000
      2649       242  PNM       C19            -0.5621254331       13.2952503735       -4.1194722059  S27       523             1.0000000000
      2650       242  PNM       C20             0.2441989152       13.7167943120       -5.1789967215  S27       523             1.0000000000
      2651       242  PNM       C21            -0.2290113070       13.6403574943       -6.4908948932  S27       523             1.0000000000
      2652       242  PNM       C22            -1.5127932441       13.1463606008       -6.7373746221  S27       523             1.0000000000
      2653       242  PNM       C23            -2.3296099976       12.7418790644       -5.6797187490  S27       523             1.0000000000
      2654       242  PNM       H24            -0.7767591023        8.0863575581       -4.6928090206  S27       523             1.0000000000
      2655       242  PNM       H25            -0.9322926922        9.5362774776       -8.0880357256  S27       523             1.0000000000
      2656       242  PNM       H26             0.1717570854        8.4299858405       -7.2418690971  S27       523             1.0000000000
      2657       242  PNM       H27            -0.3908376796        9.9141309515       -6.4475647427  S27       523             1.0000000000
      2658       242  PNM       H28            -2.7686569880        8.0500561726       -8.5193118578  S27       523             1.0000000000
      2659       242  PNM       H29            -3.3444939868        6.9018825800       -7.2948361705  S27       523             1.0000000000
      2660       242  PNM       H30            -1.7277612319        6.7093230630       -8.0000042941  S27       523             1.0000000000
      2661       242  PNM       H31            -4.7550492416        7.8830344479       -4.9750153423  S27       523             1.0000000000
      2662       242  PNM       H32            -4.6100690139        8.6824019707       -2.6396580481  S27       523             1.0000000000
      2663       242  PNM       H33            -2.1174895025       12.3093826608       -2.2895364148  S27       523             1.0000000000
      2664       242  PNM       H34            -3.4610086448       13.2095156649       -3.0124532344  S27       523             1.0000000000
      2665       242  PNM       H35            -0.1828236030       13.3503171415       -3.0912503105  S27       523             1.0000000000
      2666       242  PNM       H36             1.2512337989       14.0999030744       -4.9802378537  S27       523             1.0000000000
      2667       242  PNM       H37             0.4101106512       13.9585580846       -7.3237765425  S27       523             1.0000000000
      2668       242  PNM       H38            -1.8767730546       13.0681631910       -7.7682627873  S27       523             1.0000000000
      2669       242  PNM       H39            -3.3416403040       12.3682417139       -5.8778128357  S27       523             1.0000000000
      2670       242  PNM       H40            -2.0620994939        9.9526992813       -2.4960535742  S27       523             1.0000000000
      2671       243  TIP3      OH2            -4.4369928496        7.8569807632       -0.1363287506  S27       290             1.0000000000
      2672       243  TIP3      H1             -5.9734347528        7.5942893093        0.0917443529  S27       290             1.0000000000
      2673       243  TIP3      H2             -3.8899149028        8.5042539428        0.4089232982  S27       290             1.0000000000
      2674       244  SER       CB             -2.7925687745        5.1502774529       -2.0943039367  S28       70              1.0000000000
      2675       244  SER       HB1            -3.3225589426        4.3081070286       -2.5789681107  S28       70              1.0000000000
      2676       244  SER       HB2            -1.8014934654        5.2765786619       -2.5408994627  S28       70              1.0000000000
      2677       244  SER       OG             -3.5865608249        6.3598840269       -2.3246852745  S28       70              1.0000000000
      2678       244  SER       HG1            -3.8708631445        7.3909980647       -0.7925025359  S28       70              1.0000000000
      2679       244  SER       QQH1           -2.7025784709        4.9689384207       -1.0062056263  S28       70              1.0000000000
      2680       245  LYS       CD             -6.2262755708        3.4151582297       -1.9842809008  S28       73              1.0000000000
      2681       245  LYS       HD1            -6.9570814042        2.9763879285       -2.6699417064  S28       73              1.0000000000
      2682       245  LYS       HD2            -5.2283702038        3.2607013887       -2.4152545950  S28       73              1.0000000000
      2683       245  LYS       QQH2           -6.2890876392        2.8954597935       -1.0213989869  S28       73              1.0000000000
      2684       245  LYS       CE             -6.4951906656        4.8963331200       -1.8257542694  S28       73              1.0000000000
      2685       245  LYS       HE1            -5.9692480227        5.3183942745       -0.9505302647  S28       73              1.0000000000
      2686       245  LYS       HE2            -7.5746373247        5.0902727636       -1.6898699858  S28       73              1.0000000000
      2687       245  LYS       NZ             -6.0429485959        5.6434958569       -2.9951254700  S28       73              1.0000000000
      2688       245  LYS       HZ1            -6.3839425475        5.2594148368       -3.8979514755  S28       73              1.0000000000
      2689       245  LYS       HZ2            -4.9761603436        5.7126912529       -3.0356281526  S28       73              1.0000000000
      2690       245  LYS       HZ3            -6.3952083191        6.6297204248       -2.9505443904  S28       73              1.0000000000
      2691       246  SER       CB             -4.3700978310        4.4897090979       -6.1574467693  S28       130             1.0000000000
      2692       246  SER       HB1            -4.4077651538        5.4290557169       -6.7233151946  S28       130             1.0000000000
      2693       246  SER       HB2            -3.5898053278        3.8458069352       -6.5978135367  S28       130             1.0000000000
      2694       246  SER       OG             -4.0205718372        4.7601924493       -4.7647658966  S28       130             1.0000000000
      2695       246  SER       HG1            -3.3592587629        5.5333509734       -4.7853551845  S28       130             1.0000000000
      2696       246  SER       QQH3           -5.3413787772        3.9715351887       -6.1921652770  S28       130             1.0000000000
      2697       247  GLU       CB             -9.9276630423        9.4886515398        0.7948829911  S28       166             1.0000000000
      2698       247  GLU       HB1            -9.5016119340       10.1194233502        0.0052135129  S28       166             1.0000000000
      2699       247  GLU       HB2           -10.9771669885        9.2899592791        0.5580673800  S28       166             1.0000000000
      2700       247  GLU       QQH4           -9.8608303382        9.9809067453        1.7708825238  S28       166             1.0000000000
      2701       247  GLU       CG             -9.1461990791        8.1907233664        0.7836609295  S28       166             1.0000000000
      2702       247  GLU       HG1            -9.5261597033        7.5350523357       -0.0178464311  S28       166             1.0000000000
      2703       247  GLU       HG2            -9.2779861456        7.6257626281        1.7220542125  S28       166             1.0000000000
      2704       247  GLU       CD             -7.6840395841        8.4362739914        0.5393574906  S28       166             1.0000000000
      2705       247  GLU       OE1            -7.1504412003        9.5397141834        0.5939129585  S28       166             1.0000000000
      2706       247  GLU       OE2            -6.9620649881        7.3282863749        0.2309788173  S28       166             1.0000000000
      2707       248  ASN       CB             -2.7517294878       12.0842568420        1.5757610810  S28       170             1.0000000000
      2708       248  ASN       HB1            -1.7811920694       12.0869096864        1.0650726994  S28       170             1.0000000000
      2709       248  ASN       HB2            -3.2882102270       13.0044403027        1.3191676641  S28       170             1.0000000000
      2710       248  ASN       QQH5           -2.6008722428       12.0336183397        2.6602612850  S28       170             1.0000000000
      2711       248  ASN       CG             -3.5408417622       10.8789938565        1.1230590884  S28       170             1.0000000000
      2712       248  ASN       OD1            -3.1134457567        9.7085924157        1.2881541803  S28       170             1.0000000000
      2713       248  ASN       ND2            -4.7368531671       11.1051022237        0.5400264684  S28       170             1.0000000000
      2714       248  ASN       HD21           -5.3337327217       10.3106613399        0.2587544812  S28       170             1.0000000000
      2715       248  ASN       HD22           -5.0125809092       12.0546407393        0.2398861150  S28       170             1.0000000000
      2716       249  LYS       CE             -3.0149112839        1.7136053455       -4.2536667060  S28       234             1.0000000000
      2717       249  LYS       HE1            -3.4139166287        1.9901604650       -3.2697763331  S28       234             1.0000000000
      2718       249  LYS       HE2            -3.8437848398        1.6668990320       -4.9689238692  S28       234             1.0000000000
      2719       249  LYS       NZ             -2.0816701261        2.7365607966       -4.7087431236  S28       234             1.0000000000
      2720       249  LYS       HZ1            -1.6419550624        2.4706356006       -5.6238199898  S28       234             1.0000000000
      2721       249  LYS       HZ2            -1.2935805643        2.9018798630       -4.0436081849  S28       234             1.0000000000
      2722       249  LYS       HZ3            -2.5678111489        3.6690867346       -4.8258667409  S28       234             1.0000000000
      2723       249  LYS       QQH6           -2.4996268226        0.7469114187       -4.1836407461  S28       234             1.0000000000
      2724       250  SER       CB              2.4916974665        3.4877373554       -5.7042746585  S28       235             1.0000000000
      2725       250  SER       HB1             3.2000366104        2.8285109862       -6.2321468416  S28       235             1.0000000000
      2726       250  SER       HB2             3.0331434040        4.4184338845       -5.4538994787  S28       235             1.0000000000
      2727       250  SER       OG              1.3840903360        3.7477926323       -6.5755994402  S28       235             1.0000000000
      2728       250  SER       HG1             0.9246560445        4.5916155697       -6.3112458337  S28       235             1.0000000000
      2729       250  SER       QQH7            2.1621691219        2.9984045118       -4.7591082943  S28       235             1.0000000000
      2730       251  PNM       S1             -3.1664442772        9.5166579389       -5.9193208757  S28       523             1.0000000000
      2731       251  PNM       C2             -1.8751332685        8.3224287316       -6.5669739955  S28       523             1.0000000000
      2732       251  PNM       C3             -1.5004424180        7.4832275168       -5.3119618303  S28       523             1.0000000000
      2733       251  PNM       N4             -2.7308361210        7.2189937538       -4.5312773871  S28       523             1.0000000000
      2734       251  PNM       C5             -3.7633385006        8.3024570170       -4.7088230984  S28       523             1.0000000000
      2735       251  PNM       C6             -3.6473750057        8.7140017080       -3.2070220594  S28       523             1.0000000000
      2736       251  PNM       C7             -2.6746259528        7.5239011858       -2.9982700048  S28       523             1.0000000000
      2737       251  PNM       O8             -1.5472112894        7.6209448376       -2.3524099274  S28       523             1.0000000000
      2738       251  PNM       C9             -2.4641961273        7.4452198865       -7.6615319082  S28       523             1.0000000000
      2739       251  PNM       C10            -0.6869292491        9.0962234665       -7.1107595057  S28       523             1.0000000000
      2740       251  PNM       C11            -0.8025264605        6.2007498705       -5.7099832776  S28       523             1.0000000000
      2741       251  PNM       O12            -1.3114164119        5.0797093342       -5.4841162015  S28       523             1.0000000000
      2742       251  PNM       O13             0.3960058575        6.3246651314       -6.2980283273  S28       523             1.0000000000
      2743       251  PNM       N14            -2.9715627962        9.9727406280       -2.9963154913  S28       523             1.0000000000
      2744       251  PNM       C15            -3.4869972029       11.1238133576       -3.4606366930  S28       523             1.0000000000
      2745       251  PNM       O16            -4.6002023921       11.1435029060       -4.0867135397  S28       523             1.0000000000
      2746       251  PNM       C17            -2.7264661016       12.3999327792       -3.2011500841  S28       523             1.0000000000
      2747       251  PNM       C18            -1.8538743089       12.8037588634       -4.3606228596  S28       523             1.0000000000
      2748       251  PNM       C19            -0.5622325145       13.2938341610       -4.1191416596  S28       523             1.0000000000
      2749       251  PNM       C20             0.2433180005       13.7168127522       -5.1786969786  S28       523             1.0000000000
      2750       251  PNM       C21            -0.2300994538       13.6402841498       -6.4905127591  S28       523             1.0000000000
      2751       251  PNM       C22            -1.5134362124       13.1450054643       -6.7367517515  S28       523             1.0000000000
      2752       251  PNM       C23            -2.3293925653       12.7388900161       -5.6790395055  S28       523             1.0000000000
      2753       251  PNM       H24            -0.7976431312        8.0784952441       -4.6808411372  S28       523             1.0000000000
      2754       251  PNM       H25            -0.9292153343        9.5342963565       -8.0852571495  S28       523             1.0000000000
      2755       251  PNM       H26             0.1730337421        8.4285693862       -7.2362362923  S28       523             1.0000000000
      2756       251  PNM       H27            -0.3934402195        9.9122026297       -6.4432793105  S28       523             1.0000000000
      2757       251  PNM       H28            -2.7660147485        8.0505214881       -8.5232480039  S28       523             1.0000000000
      2758       251  PNM       H29            -3.3442165055        6.9006997147       -7.3015353458  S28       523             1.0000000000
      2759       251  PNM       H30            -1.7261535198        6.7092010590       -8.0041924576  S28       523             1.0000000000
      2760       251  PNM       H31            -4.7625530336        7.8868970404       -4.9714875377  S28       523             1.0000000000
      2761       251  PNM       H32            -4.6146304001        8.6866913992       -2.6503104068  S28       523             1.0000000000
      2762       251  PNM       H33            -2.1147226686       12.3037392185       -2.2892215716  S28       523             1.0000000000
      2763       251  PNM       H34            -3.4605684506       13.2015033783       -3.0108173586  S28       523             1.0000000000
      2764       251  PNM       H35            -0.1825647279       13.3488029792       -3.0910418190  S28       523             1.0000000000
      2765       251  PNM       H36             1.2500072557       14.1009127677       -4.9800366017  S28       523             1.0000000000
      2766       251  PNM       H37             0.4084962397       13.9593587728       -7.3234722687  S28       523             1.0000000000
      2767       251  PNM       H38            -1.8776399195       13.0667888951       -7.7675728120  S28       523             1.0000000000
      2768       251  PNM       H39            -3.3408013283       12.3635413481       -5.8771088648  S28       523             1.0000000000
      2769       251  PNM       H40            -2.0550249553        9.9383261117       -2.5049135756  S28       523             1.0000000000
      2770       252  TIP3      OH2            -4.4354392020        7.8596552701       -0.1291748984  S28       290             1.0000000000
      2771       252  TIP3      H1             -5.9751355935        7.5943728246        0.0961330675  S28       290             1.0000000000
      2772       252  TIP3      H2             -3.8945847840        8.5110387484        0.4191230170  S28       290             1.0000000000
      2773       253  SER       CB             -2.7882002276        5.1565162665       -2.0963615992  S29       70              1.0000000000
      2774       253  SER       HB1            -3.3255770690        4.3194036992       -2.5798370906  S29       70              1.0000000000
      2775       253  SER       HB2            -1.7980823591        5.2772743626       -2.5449302935  S29       70              1.0000000000
      2776       253  SER       OG             -3.5768875271        6.3730649436       -2.3269008736  S29       70              1.0000000000
      2777       253  SER       HG1            -3.8618268170        7.3953869895       -0.7797406760  S29       70              1.0000000000
      2778       253  SER       QQH1           -2.6990222560        4.9777571111       -1.0082378615  S29       70              1.0000000000
      2779       254  LYS       CD             -6.2241681221        3.4149238383       -1.9868793364  S29       73              1.0000000000
      2780       254  LYS       HD1            -6.9612941989        2.9806676383       -2.6687838033  S29       73              1.0000000000
      2781       254  LYS       HD2            -5.2294349610        3.2522175141       -2.4221551802  S29       73              1.0000000000
      2782       254  LYS       QQH2           -6.2866090082        2.8976643518       -1.0227858367  S29       73              1.0000000000
      2783       254  LYS       CE             -6.4794738044        4.8986451316       -1.8294261799  S29       73              1.0000000000
      2784       254  LYS       HE1            -5.9357457517        5.3199682490       -0.9648459672  S29       73              1.0000000000
      2785       254  LYS       HE2            -7.5545539866        5.1042159434       -1.6781505575  S29       73              1.0000000000
      2786       254  LYS       NZ             -6.0401436288        5.6366244480       -3.0100063494  S29       73              1.0000000000
      2787       254  LYS       HZ1            -6.4433222261        5.2787678675       -3.8983986873  S29       73              1.0000000000
      2788       254  LYS       HZ2            -4.9808963565        5.6461024285       -3.1124521235  S29       73              1.0000000000
      2789       254  LYS       HZ3            -6.3459089166        6.6370900788       -2.9445063608  S29       73              1.0000000000
      2790       255  SER       CB             -4.3687701565        4.4967348722       -6.1514276681  S29       130             1.0000000000
      2791       255  SER       HB1            -4.4071313366        5.4323951857       -6.7228540676  S29       130             1.0000000000
      2792       255  SER       HB2            -3.5886314218        3.8504743429       -6.5879907939  S29       130             1.0000000000
      2793       255  SER       OG             -4.0140823745        4.7794391877       -4.7576027642  S29       130             1.0000000000
      2794       255  SER       HG1            -3.3808289297        5.5991044467       -4.7822238605  S29       130             1.0000000000
      2795       255  SER       QQH3           -5.3410449545        3.9785748691       -6.1802654041  S29       130             1.0000000000
      2796       256  GLU       CB             -9.9282856720        9.4892710210        0.7950410000  S29       166             1.0000000000
      2797       256  GLU       HB1            -9.5019105618       10.1198530553        0.0053957287  S29       166             1.0000000000
      2798       256  GLU       HB2           -10.9778011476        9.2908192882        0.5580820087  S29       166             1.0000000000
      2799       256  GLU       QQH4           -9.8614940720        9.9814844005        1.7710618383  S29       166             1.0000000000
      2800       256  GLU       CG             -9.1471794086        8.1911950672        0.7840639001  S29       166             1.0000000000
      2801       256  GLU       HG1            -9.5269116478        7.5356227113       -0.0176393339  S29       166             1.0000000000
      2802       256  GLU       HG2            -9.2794299539        7.6261199421        1.7223218361  S29       166             1.0000000000
      2803       256  GLU       CD             -7.6851062434        8.4365320162        0.5404445538  S29       166             1.0000000000
      2804       256  GLU       OE1            -7.1505967858        9.5393270338        0.5944700291  S29       166             1.0000000000
      2805       256  GLU       OE2            -6.9631148342        7.3276722683        0.2327445942  S29       166             1.0000000000
      2806       257  ASN       CB             -2.7516756996       12.0847814249        1.5759208447  S29       170             1.0000000000
      2807       257  ASN       HB1            -1.7811386148       12.0872941487        1.0651974701  S29       170             1.0000000000
      2808       257  ASN       HB2            -3.2880678829       13.0050262271        1.3193540971  S29       170             1.0000000000
      2809       257  ASN       QQH5           -2.6008346375       12.0339794951        2.6604303399  S29       170             1.0000000000
      2810       257  ASN       CG             -3.5407834619       10.8798451628        1.1232673318  S29       170             1.0000000000
      2811       257  ASN       OD1            -3.1138254485        9.7090928530        1.2895384314  S29       170             1.0000000000
      2812       257  ASN       ND2            -4.7361164241       11.1055319463        0.5389661157  S29       170             1.0000000000
      2813       257  ASN       HD21           -5.3333563771       10.3111844198        0.2584064973  S29       170             1.0000000000
      2814       257  ASN       HD22           -5.0119612628       12.0551040764        0.2388111433  S29       170             1.0000000000
      2815       258  LYS       CE             -3.0173725937        1.7153026466       -4.2533713778  S29       234             1.0000000000
      2816       258  LYS       HE1            -3.4165879378        1.9882628533       -3.2685043154  S29       234             1.0000000000
      2817       258  LYS       HE2            -3.8470214241        1.6664588635       -4.9675564671  S29       234             1.0000000000
      2818       258  LYS       NZ             -2.0901849199        2.7443468502       -4.7077840472  S29       234             1.0000000000
      2819       258  LYS       HZ1            -1.6538733315        2.4852925140       -5.6260901868  S29       234             1.0000000000
      2820       258  LYS       HZ2            -1.2990789639        2.9089158454       -4.0462631945  S29       234             1.0000000000
      2821       258  LYS       HZ3            -2.5821842677        3.6774275830       -4.8162168933  S29       234             1.0000000000
      2822       258  LYS       QQH6           -2.4978832425        0.7506062193       -4.1858700132  S29       234             1.0000000000
      2823       259  SER       CB              2.4915470468        3.4879627832       -5.7043244857  S29       235             1.0000000000
      2824       259  SER       HB1             3.1999351455        2.8285652907       -6.2320231091  S29       235             1.0000000000
      2825       259  SER       HB2             3.0333519710        4.4184532589       -5.4536429090  S29       235             1.0000000000
      2826       259  SER       OG              1.3844301811        3.7484086843       -6.5758714387  S29       235             1.0000000000
      2827       259  SER       HG1             0.9240962019        4.5916542352       -6.3107476672  S29       235             1.0000000000
      2828       259  SER       QQH7            2.1617974187        2.9986303127       -4.7591434173  S29       235             1.0000000000
      2829       260  PNM       S1             -3.1677263890        9.5119477391       -5.9189176003  S29       523             1.0000000000
      2830       260  PNM       C2             -1.8755711426        8.3203290714       -6.5690097002  S29       523             1.0000000000
      2831       260  PNM       C3             -1.5088025439        7.4751489670       -5.3165215368  S29       523             1.0000000000
      2832       260  PNM       N4             -2.7475176623        7.1922965384       -4.5609873098  S29       523             1.0000000000
      2833       260  PNM       C5             -3.7628991579        8.2933039685       -4.7081832408  S29       523             1.0000000000
      2834       260  PNM       C6             -3.6458599301        8.7076006874       -3.2107463794  S29       523             1.0000000000
[truncated: 298,357 more chars]
