# Supplementary material for: Unraveling the energetic significance of chemical events in enzyme catalysis via machine-learning based regression approach
Source: Commun Chem. 2020 Oct 8;3:134. doi: 10.1038/s42004-020-00379-w (PMC9814854; doi:10.1038/s42004-020-00379-w)
Supplement: Supplementary file 3 — Supplementary Data 1 [file 42004_2020_379_MOESM3_ESM.zip › pathways/optimized.path/path.cor.sccdftb/path_9_t.cor]

* RETAIN ONLY THE QM ATOMS, WRITE PSF & COOR
* PREDEFINED VARS:
*     INCOR: DIRECTORY TO INPUT .COR FILE
*     INPSF: DIRECTORY TO INPUT .PSF FILE
*     OUTPSF: DIRECTORY TO OUTPUT .PSF FILE
*     OUTCOR: FILENAME OF OUTPUT .COR FILE
* ZILIN SONG, 17 DEC 2019
*  DATE:    12/17/19     21:12:45      CREATED BY USER: zilins
*
      4950  EXT
         1         1  SER       CB             -2.9891904027        4.9587852329       -2.3874414597  S1        70              1.0000000000
         2         1  SER       HB1            -3.5168538997        4.1011977558       -2.8418341549  S1        70              1.0000000000
         3         1  SER       HB2            -2.0266750712        5.1095948238       -2.9043223966  S1        70              1.0000000000
         4         1  SER       OG             -3.8269966949        6.1207357329       -2.5599318166  S1        70              1.0000000000
         5         1  SER       HG1            -3.8718893684        6.6788147881       -1.7008282728  S1        70              1.0000000000
         6         1  SER       QQH1           -2.8112328008        4.7731718665       -1.3125612363  S1        70              1.0000000000
         7         2  LYS       CD             -6.6030190797        3.3509777385       -1.9996085920  S1        73              1.0000000000
         8         2  LYS       HD1            -7.2514475341        2.8391954408       -2.7152551390  S1        73              1.0000000000
         9         2  LYS       HD2            -5.5971316062        3.3932868524       -2.4373570474  S1        73              1.0000000000
        10         2  LYS       QQH2           -6.5663989754        2.7519978024       -1.0809984985  S1        73              1.0000000000
        11         2  LYS       CE             -7.1323947444        4.7452190308       -1.7320392158  S1        73              1.0000000000
        12         2  LYS       HE1            -6.9173750966        5.0911995294       -0.7049358536  S1        73              1.0000000000
        13         2  LYS       HE2            -8.2242339538        4.7875736840       -1.8665994772  S1        73              1.0000000000
        14         2  LYS       NZ             -6.5503342242        5.7452715040       -2.6155166738  S1        73              1.0000000000
        15         2  LYS       HZ1            -6.8866472098        5.6928686346       -3.5983919572  S1        73              1.0000000000
        16         2  LYS       HZ2            -5.4953057443        5.7073999890       -2.6388492940  S1        73              1.0000000000
        17         2  LYS       HZ3            -6.7984538998        6.7003845838       -2.2294104908  S1        73              1.0000000000
        18         3  SER       CB             -4.4062179734        4.3911566711       -6.4277535896  S1        130             1.0000000000
        19         3  SER       HB1            -4.4948002972        5.3274543724       -6.9939839208  S1        130             1.0000000000
        20         3  SER       HB2            -3.6660580079        3.7434448653       -6.9292606259  S1        130             1.0000000000
        21         3  SER       OG             -3.9412136978        4.6622372928       -5.0788710580  S1        130             1.0000000000
        22         3  SER       HG1            -3.3750609659        5.4859164008       -5.0926788488  S1        130             1.0000000000
        23         3  SER       QQH3           -5.3759699369        3.8719544836       -6.3841664616  S1        130             1.0000000000
        24         4  GLU       CB             -9.9028666086        9.1724480441        0.7171390702  S1        166             1.0000000000
        25         4  GLU       HB1            -9.5853369850        9.7855050105       -0.1359389945  S1        166             1.0000000000
        26         4  GLU       HB2           -10.9488580536        8.9002530102        0.5553993082  S1        166             1.0000000000
        27         4  GLU       QQH4           -9.8113945951        9.7345820129        1.6522894131  S1        166             1.0000000000
        28         4  GLU       CG             -9.0484195445        7.9149219960        0.7379789257  S1        166             1.0000000000
        29         4  GLU       HG1            -9.5175124426        7.1357038680        0.1207730314  S1        166             1.0000000000
        30         4  GLU       HG2            -9.0006489401        7.4948158145        1.7560258145  S1        166             1.0000000000
        31         4  GLU       CD             -7.6431996330        8.1569232855        0.2260515202  S1        166             1.0000000000
        32         4  GLU       OE1            -7.0820755780        9.2637117139        0.4003621348  S1        166             1.0000000000
        33         4  GLU       OE2            -7.0580263069        7.1538719750       -0.3960303211  S1        166             1.0000000000
        34         5  ASN       CB             -2.8029253851       11.8881650786        1.3493108770  S1        170             1.0000000000
        35         5  ASN       HB1            -1.8281264555       11.8623973748        0.8492368295  S1        170             1.0000000000
        36         5  ASN       HB2            -3.3230291553       12.8092811822        1.0657981908  S1        170             1.0000000000
        37         5  ASN       QQH5           -2.6704915805       11.8618389762        2.4376226911  S1        170             1.0000000000
        38         5  ASN       CG             -3.6132430550       10.6877387847        0.9109843358  S1        170             1.0000000000
        39         5  ASN       OD1            -3.1264592998        9.5257965955        0.9328369038  S1        170             1.0000000000
        40         5  ASN       ND2            -4.8636441595       10.9137217177        0.4761399331  S1        170             1.0000000000
        41         5  ASN       HD21           -5.5134990983       10.1256716968        0.2640323820  S1        170             1.0000000000
        42         5  ASN       HD22           -5.2270264342       11.8742176659        0.4104459040  S1        170             1.0000000000
        43         6  LYS       CE             -3.0859440630        1.5487617709       -4.5683973712  S1        234             1.0000000000
        44         6  LYS       HE1            -3.5520989006        1.8099647635       -3.6106300947  S1        234             1.0000000000
        45         6  LYS       HE2            -3.8640134986        1.4990556253       -5.3394932909  S1        234             1.0000000000
        46         6  LYS       NZ             -2.1351274828        2.5865151671       -4.9527134914  S1        234             1.0000000000
        47         6  LYS       HZ1            -1.6474848475        2.3365872838       -5.8473010187  S1        234             1.0000000000
        48         6  LYS       HZ2            -1.3881908657        2.7465466158       -4.2423737247  S1        234             1.0000000000
        49         6  LYS       HZ3            -2.6327338766        3.5218652206       -5.0807141039  S1        234             1.0000000000
        50         6  LYS       QQH6           -2.5660105952        0.5859152650       -4.4740126990  S1        234             1.0000000000
        51         7  SER       CB              2.4072265619        3.2675002764       -5.9385803593  S1        235             1.0000000000
        52         7  SER       HB1             3.0576633921        2.5362289155       -6.4461704609  S1        235             1.0000000000
        53         7  SER       HB2             2.9990372852        4.1804523545       -5.7402270615  S1        235             1.0000000000
        54         7  SER       OG              1.3012719236        3.5393664415       -6.8041343571  S1        235             1.0000000000
        55         7  SER       HG1             0.8865064305        4.4172150786       -6.5761793406  S1        235             1.0000000000
        56         7  SER       QQH7            2.0694073062        2.8473029627       -4.9615959558  S1        235             1.0000000000
        57         8  PNM       S1             -3.0198657380        9.5670036107       -6.1643763803  S1        523             1.0000000000
        58         8  PNM       C2             -1.8027055554        8.3067723301       -6.8631145835  S1        523             1.0000000000
        59         8  PNM       C3             -1.3818247635        7.4674717081       -5.6261878689  S1        523             1.0000000000
        60         8  PNM       N4             -2.5660211222        7.3478450898       -4.7478687189  S1        523             1.0000000000
        61         8  PNM       C5             -3.6767522520        8.3616425414       -4.9868312038  S1        523             1.0000000000
        62         8  PNM       C6             -3.5806032057        8.7441873149       -3.4477643458  S1        523             1.0000000000
        63         8  PNM       C7             -2.4446567736        7.7116484205       -3.3877782931  S1        523             1.0000000000
        64         8  PNM       O8             -1.5171131069        7.4836491052       -2.6003715654  S1        523             1.0000000000
        65         8  PNM       C9             -2.4782802601        7.4279362826       -7.9042132046  S1        523             1.0000000000
        66         8  PNM       C10            -0.6132241776        9.0232510048       -7.4732465447  S1        523             1.0000000000
        67         8  PNM       C11            -0.7917252324        6.1167097647       -5.9929401893  S1        523             1.0000000000
        68         8  PNM       O12            -1.3859988167        5.0528581705       -5.7345722677  S1        523             1.0000000000
        69         8  PNM       O13             0.4229043514        6.1439708445       -6.5533072913  S1        523             1.0000000000
        70         8  PNM       N14            -3.0412876234       10.0593459417       -3.1884479493  S1        523             1.0000000000
        71         8  PNM       C15            -3.5921073412       11.1676106112       -3.7253179464  S1        523             1.0000000000
        72         8  PNM       O16            -4.6161587179       11.0899695436       -4.4711911201  S1        523             1.0000000000
        73         8  PNM       C17            -2.9095546219       12.4838201484       -3.4572019519  S1        523             1.0000000000
        74         8  PNM       C18            -1.8990891707       12.7467519198       -4.5420743957  S1        523             1.0000000000
        75         8  PNM       C19            -0.5816566925       13.1032700822       -4.2251637119  S1        523             1.0000000000
        76         8  PNM       C20             0.3490895764       13.3213111901       -5.2440267046  S1        523             1.0000000000
        77         8  PNM       C21            -0.0241166637       13.1670060532       -6.5807169999  S1        523             1.0000000000
        78         8  PNM       C22            -1.3416628314       12.8272275015       -6.8994988036  S1        523             1.0000000000
        79         8  PNM       C23            -2.2803047534       12.6276664398       -5.8874791464  S1        523             1.0000000000
        80         8  PNM       H24            -0.5916404288        8.0328495308       -5.0755374909  S1        523             1.0000000000
        81         8  PNM       H25            -0.9074126883        9.5443587149       -8.3906958218  S1        523             1.0000000000
        82         8  PNM       H26             0.1721052455        8.3010002264       -7.7239521086  S1        523             1.0000000000
        83         8  PNM       H27            -0.1916262734        9.7627239274       -6.7840328628  S1        523             1.0000000000
        84         8  PNM       H28            -2.8464461028        8.0334187928       -8.7397892979  S1        523             1.0000000000
        85         8  PNM       H29            -3.3283365390        6.8849065013       -7.4745722170  S1        523             1.0000000000
        86         8  PNM       H30            -1.7666395851        6.6914278242       -8.3001327395  S1        523             1.0000000000
        87         8  PNM       H31            -4.6368043994        7.8910616511       -5.2841830533  S1        523             1.0000000000
        88         8  PNM       H32            -4.5034015182        8.5502418500       -2.8523205135  S1        523             1.0000000000
        89         8  PNM       H33            -2.4194364117       12.4751446840       -2.4693855975  S1        523             1.0000000000
        90         8  PNM       H34            -3.6653987712       13.2875051227       -3.4501435460  S1        523             1.0000000000
        91         8  PNM       H35            -0.2831677138       13.2142884238       -3.1749919530  S1        523             1.0000000000
        92         8  PNM       H36             1.3780050184       13.6053829316       -4.9886820363  S1        523             1.0000000000
        93         8  PNM       H37             0.7082005659       13.3305930556       -7.3803145942  S1        523             1.0000000000
        94         8  PNM       H38            -1.6458760659       12.7122511455       -7.9451509927  S1        523             1.0000000000
        95         8  PNM       H39            -3.3199504644       12.3832428746       -6.1390043255  S1        523             1.0000000000
        96         8  PNM       H40            -2.1820547881       10.1244613922       -2.6097254724  S1        523             1.0000000000
        97         9  TIP3      OH2            -4.4403237905        7.7107695903       -0.5984257162  S1        290             1.0000000000
        98         9  TIP3      H1             -5.4282003329        7.6665762328       -0.4170735688  S1        290             1.0000000000
        99         9  TIP3      H2             -3.9840719188        8.3525653237        0.0247052883  S1        290             1.0000000000
       100        10  SER       CB             -2.9932965034        4.9668439657       -2.3834820073  S2        70              1.0000000000
       101        10  SER       HB1            -3.5276567781        4.1127809828       -2.8372496174  S2        70              1.0000000000
       102        10  SER       HB2            -2.0316025123        5.1123428523       -2.9031084369  S2        70              1.0000000000
       103        10  SER       OG             -3.8227612350        6.1354796896       -2.5530146039  S2        70              1.0000000000
       104        10  SER       HG1            -3.8797044939        6.6907660565       -1.6873994368  S2        70              1.0000000000
       105        10  SER       QQH1           -2.8132670174        4.7795352695       -1.3092530100  S2        70              1.0000000000
       106        11  LYS       CD             -6.5908695778        3.3539306437       -2.0042897842  S2        73              1.0000000000
       107        11  LYS       HD1            -7.2447581503        2.8457320223       -2.7177110720  S2        73              1.0000000000
       108        11  LYS       HD2            -5.5852116855        3.3868683713       -2.4435102363  S2        73              1.0000000000
       109        11  LYS       QQH2           -6.5581578499        2.7576388350       -1.0838500956  S2        73              1.0000000000
       110        11  LYS       CE             -7.1081553962        4.7534762029       -1.7401535803  S2        73              1.0000000000
       111        11  LYS       HE1            -6.8778049510        5.1081566739       -0.7191863718  S2        73              1.0000000000
       112        11  LYS       HE2            -8.2017215900        4.8008588014       -1.8608290295  S2        73              1.0000000000
       113        11  LYS       NZ             -6.5312352616        5.7399168213       -2.6420784326  S2        73              1.0000000000
       114        11  LYS       HZ1            -6.8575610139        5.6581138522       -3.6263781222  S2        73              1.0000000000
       115        11  LYS       HZ2            -5.4747771685        5.7144190093       -2.6543398822  S2        73              1.0000000000
       116        11  LYS       HZ3            -6.7920767617        6.7019624719       -2.2898758081  S2        73              1.0000000000
       117        12  SER       CB             -4.4062178202        4.3878788279       -6.4290821792  S2        130             1.0000000000
       118        12  SER       HB1            -4.4911189822        5.3234793574       -6.9969820003  S2        130             1.0000000000
       119        12  SER       HB2            -3.6652611453        3.7381251632       -6.9267380529  S2        130             1.0000000000
       120        12  SER       OG             -3.9460411983        4.6606437537       -5.0784182515  S2        130             1.0000000000
       121        12  SER       HG1            -3.3763879702        5.4823539834       -5.0929340308  S2        130             1.0000000000
       122        12  SER       QQH3           -5.3769304888        3.8703316851       -6.3882790433  S2        130             1.0000000000
       123        13  GLU       CB             -9.9019248345        9.1734332573        0.7168042382  S2        166             1.0000000000
       124        13  GLU       HB1            -9.5848765308        9.7869565215       -0.1360910135  S2        166             1.0000000000
       125        13  GLU       HB2           -10.9474753298        8.8998017100        0.5547839818  S2        166             1.0000000000
       126        13  GLU       QQH4           -9.8115473172        9.7353707581        1.6521719235  S2        166             1.0000000000
       127        13  GLU       CG             -9.0456966251        7.9172992578        0.7375865017  S2        166             1.0000000000
       128        13  GLU       HG1            -9.5091999079        7.1405638917        0.1128587435  S2        166             1.0000000000
       129        13  GLU       HG2            -9.0049304715        7.4918434342        1.7537436222  S2        166             1.0000000000
       130        13  GLU       CD             -7.6367998949        8.1620891330        0.2368260682  S2        166             1.0000000000
       131        13  GLU       OE1            -7.0845905799        9.2748499460        0.4044536375  S2        166             1.0000000000
       132        13  GLU       OE2            -7.0423150606        7.1558948556       -0.3701702129  S2        166             1.0000000000
       133        14  ASN       CB             -2.7975624352       11.8815813943        1.3479198134  S2        170             1.0000000000
       134        14  ASN       HB1            -1.8209728042       11.8506686021        0.8517631173  S2        170             1.0000000000
       135        14  ASN       HB2            -3.3125973866       12.8042999092        1.0606455847  S2        170             1.0000000000
       136        14  ASN       QQH5           -2.6700231200       11.8559688410        2.4367985888  S2        170             1.0000000000
       137        14  ASN       CG             -3.6122505261       10.6844769865        0.9073426416  S2        170             1.0000000000
       138        14  ASN       OD1            -3.1301390108        9.5202881576        0.9257713659  S2        170             1.0000000000
       139        14  ASN       ND2            -4.8614373020       10.9163187974        0.4726055043  S2        170             1.0000000000
       140        14  ASN       HD21           -5.5154443433       10.1309356441        0.2620230939  S2        170             1.0000000000
       141        14  ASN       HD22           -5.2214701533       11.8782703714        0.4089806559  S2        170             1.0000000000
       142        15  LYS       CE             -3.0868403791        1.5487642443       -4.5678025374  S2        234             1.0000000000
       143        15  LYS       HE1            -3.5535264016        1.8092042070       -3.6101206401  S2        234             1.0000000000
       144        15  LYS       HE2            -3.8645177625        1.4993409955       -5.3393095698  S2        234             1.0000000000
       145        15  LYS       NZ             -2.1361839863        2.5870124878       -4.9509779446  S2        234             1.0000000000
       146        15  LYS       HZ1            -1.6479352311        2.3377920211       -5.8454926797  S2        234             1.0000000000
       147        15  LYS       HZ2            -1.3894534482        2.7467082226       -4.2403284235  S2        234             1.0000000000
       148        15  LYS       HZ3            -2.6337415880        3.5220704409       -5.0789515683  S2        234             1.0000000000
       149        15  LYS       QQH6           -2.5666373740        0.5860460984       -4.4738358445  S2        234             1.0000000000
       150        16  SER       CB              2.4081700274        3.2672033343       -5.9385601069  S2        235             1.0000000000
       151        16  SER       HB1             3.0590041597        2.5359751616       -6.4456688510  S2        235             1.0000000000
       152        16  SER       HB2             2.9996858706        4.1803017451       -5.7400282222  S2        235             1.0000000000
       153        16  SER       OG              1.3026679300        3.5387088901       -6.8048220610  S2        235             1.0000000000
       154        16  SER       HG1             0.8870368893        4.4160409785       -6.5764690056  S2        235             1.0000000000
       155        16  SER       QQH7            2.0698553284        2.8471416091       -4.9617069205  S2        235             1.0000000000
       156        17  PNM       S1             -3.0193285638        9.5626846119       -6.1650688798  S2        523             1.0000000000
       157        17  PNM       C2             -1.8014702475        8.3025168668       -6.8610473736  S2        523             1.0000000000
       158        17  PNM       C3             -1.3837802118        7.4626722771       -5.6233154047  S2        523             1.0000000000
       159        17  PNM       N4             -2.5702565402        7.3410210435       -4.7478020725  S2        523             1.0000000000
       160        17  PNM       C5             -3.6782378853        8.3581567701       -4.9877909632  S2        523             1.0000000000
       161        17  PNM       C6             -3.5821281754        8.7421582554       -3.4495729581  S2        523             1.0000000000
       162        17  PNM       C7             -2.4491454302        7.7066880944       -3.3866933605  S2        523             1.0000000000
       163        17  PNM       O8             -1.5169504192        7.4863812201       -2.6023703447  S2        523             1.0000000000
       164        17  PNM       C9             -2.4752462444        7.4242452705       -7.9039009745  S2        523             1.0000000000
       165        17  PNM       C10            -0.6103812138        9.0185472097       -7.4686792447  S2        523             1.0000000000
       166        17  PNM       C11            -0.7924828714        6.1131360593       -5.9921412936  S2        523             1.0000000000
       167        17  PNM       O12            -1.3868867395        5.0482415789       -5.7373383849  S2        523             1.0000000000
       168        17  PNM       O13             0.4223956840        6.1422600413       -6.5517310880  S2        523             1.0000000000
       169        17  PNM       N14            -3.0389107256       10.0556817379       -3.1910095120  S2        523             1.0000000000
       170        17  PNM       C15            -3.5910122181       11.1652780713       -3.7235841528  S2        523             1.0000000000
       171        17  PNM       O16            -4.6183009432       11.0891915897       -4.4651450245  S2        523             1.0000000000
       172        17  PNM       C17            -2.9067692145       12.4805553235       -3.4556649125  S2        523             1.0000000000
       173        17  PNM       C18            -1.8975544206       12.7440363521       -4.5415642790  S2        523             1.0000000000
       174        17  PNM       C19            -0.5802902063       13.1021770910       -4.2257730503  S2        523             1.0000000000
       175        17  PNM       C20             0.3493445795       13.3213819396       -5.2453689447  S2        523             1.0000000000
       176        17  PNM       C21            -0.0247896128       13.1667324898       -6.5817496180  S2        523             1.0000000000
       177        17  PNM       C22            -1.3422020790       12.8254104080       -6.8994588044  S2        523             1.0000000000
       178        17  PNM       C23            -2.2797740234       12.6245645457       -5.8866657127  S2        523             1.0000000000
       179        17  PNM       H24            -0.5950519393        8.0276971482       -5.0701805335  S2        523             1.0000000000
       180        17  PNM       H25            -0.9020202981        9.5382272689       -8.3877653869  S2        523             1.0000000000
       181        17  PNM       H26             0.1761210776        8.2962732497       -7.7158526611  S2        523             1.0000000000
       182        17  PNM       H27            -0.1912967374        9.7593118778       -6.7793711325  S2        523             1.0000000000
       183        17  PNM       H28            -2.8413099583        8.0302352773       -8.7400710889  S2        523             1.0000000000
       184        17  PNM       H29            -3.3266338567        6.8817229544       -7.4762328131  S2        523             1.0000000000
       185        17  PNM       H30            -1.7632416401        6.6873373087       -8.2985855860  S2        523             1.0000000000
       186        17  PNM       H31            -4.6392115981        7.8896373452       -5.2855255870  S2        523             1.0000000000
       187        17  PNM       H32            -4.5063700911        8.5525972428       -2.8551628752  S2        523             1.0000000000
       188        17  PNM       H33            -2.4153685177       12.4705951000       -2.4684632766  S2        523             1.0000000000
       189        17  PNM       H34            -3.6620346181       13.2847311982       -3.4467790187  S2        523             1.0000000000
       190        17  PNM       H35            -0.2811643415       13.2136651478       -3.1758593966  S2        523             1.0000000000
       191        17  PNM       H36             1.3780494186       13.6068091516       -4.9908068503  S2        523             1.0000000000
       192        17  PNM       H37             0.7067115513       13.3313537784       -7.3818740021  S2        523             1.0000000000
       193        17  PNM       H38            -1.6470765103       12.7103633603       -7.9449342355  S2        523             1.0000000000
       194        17  PNM       H39            -3.3194062445       12.3791264990       -6.1374018189  S2        523             1.0000000000
       195        17  PNM       H40            -2.1780030479       10.1187048370       -2.6144999342  S2        523             1.0000000000
       196        18  TIP3      OH2            -4.4443321108        7.6986692197       -0.5988737770  S2        290             1.0000000000
       197        18  TIP3      H1             -5.4338093004        7.6498708540       -0.4145761296  S2        290             1.0000000000
       198        18  TIP3      H2             -3.9888466373        8.3447897299        0.0210503575  S2        290             1.0000000000
       199        19  SER       CB             -2.9978072130        4.9751590657       -2.3794983334  S3        70              1.0000000000
       200        19  SER       HB1            -3.5386913874        4.1248154027       -2.8327867491  S3        70              1.0000000000
       201        19  SER       HB2            -2.0372085482        5.1160395845       -2.9021068312  S3        70              1.0000000000
       202        19  SER       OG             -3.8197860724        6.1502872995       -2.5447072293  S3        70              1.0000000000
       203        19  SER       HG1            -3.8910330421        6.7046720850       -1.6721927854  S3        70              1.0000000000
       204        19  SER       QQH1           -2.8152357576        4.7852040023       -1.3061698302  S3        70              1.0000000000
       205        20  LYS       CD             -6.5791024746        3.3564583900       -2.0091153273  S3        73              1.0000000000
       206        20  LYS       HD1            -7.2384008400        2.8518137913       -2.7202496621  S3        73              1.0000000000
       207        20  LYS       HD2            -5.5737726983        3.3797323530       -2.4497959463  S3        73              1.0000000000
       208        20  LYS       QQH2           -6.5502155376        2.7630924359       -1.0867601877  S3        73              1.0000000000
       209        20  LYS       CE             -7.0842297106        4.7614084715       -1.7490731652  S3        73              1.0000000000
       210        20  LYS       HE1            -6.8399119467        5.1242844934       -0.7341698789  S3        73              1.0000000000
       211        20  LYS       HE2            -8.1790917004        4.8140543562       -1.8575210585  S3        73              1.0000000000
       212        20  LYS       NZ             -6.5110472239        5.7338482695       -2.6685550012  S3        73              1.0000000000
       213        20  LYS       HZ1            -6.8244355527        5.6218936149       -3.6540590156  S3        73              1.0000000000
       214        20  LYS       HZ2            -5.4532893956        5.7223085748       -2.6676541997  S3        73              1.0000000000
       215        20  LYS       HZ3            -6.7861569827        6.7020213893       -2.3518498216  S3        73              1.0000000000
       216        21  SER       CB             -4.4063605574        4.3849434151       -6.4303856024  S3        130             1.0000000000
       217        21  SER       HB1            -4.4878109778        5.3200325026       -6.9995928145  S3        130             1.0000000000
       218        21  SER       HB2            -3.6645943091        3.7335379877       -6.9245201709  S3        130             1.0000000000
       219        21  SER       OG             -3.9508406973        4.6588694094       -5.0779842035  S3        130             1.0000000000
       220        21  SER       HG1            -3.3789455864        5.4794240289       -5.0925992856  S3        130             1.0000000000
       221        21  SER       QQH3           -5.3779431491        3.8688342582       -6.3925082324  S3        130             1.0000000000
       222        22  GLU       CB             -9.9010211183        9.1741946939        0.7164080390  S3        166             1.0000000000
       223        22  GLU       HB1            -9.5847622697        9.7883819220       -0.1363210977  S3        166             1.0000000000
       224        22  GLU       HB2           -10.9462455895        8.8990329617        0.5543184095  S3        166             1.0000000000
       225        22  GLU       QQH4           -9.8115812768        9.7359395157        1.6520299329  S3        166             1.0000000000
       226        22  GLU       CG             -9.0426819393        7.9195472447        0.7367609653  S3        166             1.0000000000
       227        22  GLU       HG1            -9.5005797459        7.1454520442        0.1044162848  S3        166             1.0000000000
       228        22  GLU       HG2            -9.0090144906        7.4885853642        1.7509394225  S3        166             1.0000000000
       229        22  GLU       CD             -7.6302879485        8.1678629760        0.2474444095  S3        166             1.0000000000
       230        22  GLU       OE1            -7.0871414439        9.2862616877        0.4085056116  S3        166             1.0000000000
       231        22  GLU       OE2            -7.0253705245        7.1589425710       -0.3435052246  S3        166             1.0000000000
       232        23  ASN       CB             -2.7925598333       11.8753312317        1.3466851429  S3        170             1.0000000000
       233        23  ASN       HB1            -1.8142146086       11.8398981081        0.8542775407  S3        170             1.0000000000
       234        23  ASN       HB2            -3.3029481702       12.7995827216        1.0558972080  S3        170             1.0000000000
       235        23  ASN       QQH5           -2.6696621998       11.8505293387        2.4361360208  S3        170             1.0000000000
       236        23  ASN       CG             -3.6112775188       10.6812097310        0.9038607534  S3        170             1.0000000000
       237        23  ASN       OD1            -3.1341683503        9.5146505234        0.9186830250  S3        170             1.0000000000
       238        23  ASN       ND2            -4.8591559128       10.9189482424        0.4689838820  S3        170             1.0000000000
       239        23  ASN       HD21           -5.5169175619       10.1361108645        0.2594875326  S3        170             1.0000000000
       240        23  ASN       HD22           -5.2157973717       11.8823451259        0.4069436433  S3        170             1.0000000000
       241        24  LYS       CE             -3.0877373538        1.5487938470       -4.5671900407  S3        234             1.0000000000
       242        24  LYS       HE1            -3.5549744013        1.8084057748       -3.6095237865  S3        234             1.0000000000
       243        24  LYS       HE2            -3.8650869749        1.4996262437       -5.3391171270  S3        234             1.0000000000
       244        24  LYS       NZ             -2.1372460895        2.5875347416       -4.9492116488  S3        234             1.0000000000
       245        24  LYS       HZ1            -1.6485526970        2.3392077351       -5.8437392766  S3        234             1.0000000000
       246        24  LYS       HZ2            -1.3907472269        2.7470090134       -4.2382975476  S3        234             1.0000000000
       247        24  LYS       HZ3            -2.6346085711        3.5222094871       -5.0771020876  S3        234             1.0000000000
       248        24  LYS       QQH6           -2.5671710573        0.5862587973       -4.4736959948  S3        234             1.0000000000
       249        25  SER       CB              2.4090847717        3.2669233734       -5.9385364832  S3        235             1.0000000000
       250        25  SER       HB1             3.0602894542        2.5357307815       -6.4451860782  S3        235             1.0000000000
       251        25  SER       HB2             3.0003244407        4.1801515951       -5.7398201714  S3        235             1.0000000000
       252        25  SER       OG              1.3040063454        3.5380987990       -6.8054592538  S3        235             1.0000000000
       253        25  SER       HG1             0.8875779248        4.4149705362       -6.5767564705  S3        235             1.0000000000
       254        25  SER       QQH7            2.0702805900        2.8469771034       -4.9618293798  S3        235             1.0000000000
       255        26  PNM       S1             -3.0188302019        9.5583941535       -6.1656827064  S3        523             1.0000000000
       256        26  PNM       C2             -1.8001874168        8.2983644715       -6.8591054536  S3        523             1.0000000000
       257        26  PNM       C3             -1.3855735641        7.4580636728       -5.6205752043  S3        523             1.0000000000
       258        26  PNM       N4             -2.5742920219        7.3344208421       -4.7477681244  S3        523             1.0000000000
       259        26  PNM       C5             -3.6794645818        8.3547204092       -4.9887506945  S3        523             1.0000000000
       260        26  PNM       C6             -3.5837199799        8.7400366363       -3.4514264315  S3        523             1.0000000000
       261        26  PNM       C7             -2.4537869752        7.7014252141       -3.3854129916  S3        523             1.0000000000
       262        26  PNM       O8             -1.5168879526        7.4888914649       -2.6042884429  S3        523             1.0000000000
       263        26  PNM       C9             -2.4723671853        7.4207257174       -7.9036039482  S3        523             1.0000000000
       264        26  PNM       C10            -0.6077264426        9.0141066340       -7.4644096646  S3        523             1.0000000000
       265        26  PNM       C11            -0.7930689516        6.1097153067       -5.9914522696  S3        523             1.0000000000
       266        26  PNM       O12            -1.3874857906        5.0438160933       -5.7401306151  S3        523             1.0000000000
       267        26  PNM       O13             0.4220946495        6.1406515979       -6.5503326789  S3        523             1.0000000000
       268        26  PNM       N14            -3.0365715182       10.0519312200       -3.1936435581  S3        523             1.0000000000
       269        26  PNM       C15            -3.5899619450       11.1628504644       -3.7219648321  S3        523             1.0000000000
       270        26  PNM       O16            -4.6205541521       11.0884080043       -4.4591003714  S3        523             1.0000000000
       271        26  PNM       C17            -2.9041660926       12.4773039998       -3.4542484578  S3        523             1.0000000000
       272        26  PNM       C18            -1.8960695479       12.7414183251       -4.5410517732  S3        523             1.0000000000
       273        26  PNM       C19            -0.5789683556       13.1011580763       -4.2263065466  S3        523             1.0000000000
       274        26  PNM       C20             0.3496256829       13.3215004644       -5.2466051124  S3        523             1.0000000000
       275        26  PNM       C21            -0.0253915198       13.1665360627       -6.5827024376  S3        523             1.0000000000
       276        26  PNM       C22            -1.3426686014       12.8237466612       -6.8993956592  S3        523             1.0000000000
       277        26  PNM       C23            -2.2792022877       12.6216421350       -5.8858706223  S3        523             1.0000000000
       278        26  PNM       H24            -0.5984103414        8.0227610928       -5.0648822056  S3        523             1.0000000000
       279        26  PNM       H25            -0.8971718248        9.5323119659       -8.3850090856  S3        523             1.0000000000
       280        26  PNM       H26             0.1798709257        8.2919549031       -7.7083206611  S3        523             1.0000000000
       281        26  PNM       H27            -0.1909981261        9.7561475047       -6.7751192876  S3        523             1.0000000000
       282        26  PNM       H28            -2.8363885108        8.0272786361       -8.7402611172  S3        523             1.0000000000
       283        26  PNM       H29            -3.3250252599        6.8787230910       -7.4777926870  S3        523             1.0000000000
       284        26  PNM       H30            -1.7601380876        6.6834486689       -8.2971592853  S3        523             1.0000000000
       285        26  PNM       H31            -4.6413298912        7.8883078503       -5.2869406810  S3        523             1.0000000000
       286        26  PNM       H32            -4.5097343505        8.5550659574       -2.8585393841  S3        523             1.0000000000
       287        26  PNM       H33            -2.4114615218       12.4661562109       -2.4676827220  S3        523             1.0000000000
       288        26  PNM       H34            -3.6589260919       13.2820233011       -3.4435822893  S3        523             1.0000000000
       289        26  PNM       H35            -0.2791787688       13.2130331841       -3.1766170619  S3        523             1.0000000000
       290        26  PNM       H36             1.3782007799       13.6081349988       -4.9928504817  S3        523             1.0000000000
       291        26  PNM       H37             0.7052864484       13.3320195711       -7.3833930877  S3        523             1.0000000000
       292        26  PNM       H38            -1.6482443209       12.7085972282       -7.9446634635  S3        523             1.0000000000
       293        26  PNM       H39            -3.3187952121       12.3752023466       -6.1358090273  S3        523             1.0000000000
       294        26  PNM       H40            -2.1737943877       10.1128246135       -2.6196113161  S3        523             1.0000000000
       295        27  TIP3      OH2            -4.4503659070        7.6860234224       -0.6001775433  S3        290             1.0000000000
       296        27  TIP3      H1             -5.4418517578        7.6322453470       -0.4120704957  S3        290             1.0000000000
       297        27  TIP3      H2             -3.9942123512        8.3361689679        0.0158653964  S3        290             1.0000000000
       298        28  SER       CB             -3.0026621208        4.9835643839       -2.3756936221  S4        70              1.0000000000
       299        28  SER       HB1            -3.5497948045        4.1368624986       -2.8287615002  S4        70              1.0000000000
       300        28  SER       HB2            -2.0433173004        5.1208184265       -2.9014468815  S4        70              1.0000000000
       301        28  SER       OG             -3.8181222239        6.1652626499       -2.5351311300  S4        70              1.0000000000
       302        28  SER       HG1            -3.9075032294        6.7220322429       -1.6550465963  S4        70              1.0000000000
       303        28  SER       QQH1           -2.8170528204        4.7897551533       -1.3035354567  S4        70              1.0000000000
       304        29  LYS       CD             -6.5676956905        3.3585545020       -2.0140323371  S4        73              1.0000000000
       305        29  LYS       HD1            -7.2322960785        2.8574092815       -2.7228490006  S4        73              1.0000000000
       306        29  LYS       HD2            -5.5627496064        3.3720318272       -2.4561015009  S4        73              1.0000000000
       307        29  LYS       QQH2           -6.5428172463        2.7682679060       -1.0896737693  S4        73              1.0000000000
       308        29  LYS       CE             -7.0605672845        4.7689848464       -1.7585594653  S4        73              1.0000000000
       309        29  LYS       HE1            -6.8036077064        5.1393760498       -0.7494182874  S4        73              1.0000000000
       310        29  LYS       HE2            -8.1563595335        4.8272262513       -1.8564796042  S4        73              1.0000000000
       311        29  LYS       NZ             -6.4896626717        5.7272650454       -2.6945500469  S4        73              1.0000000000
       312        29  LYS       HZ1            -6.7879119431        5.5850986627       -3.6807294113  S4        73              1.0000000000
       313        29  LYS       HZ2            -5.4307249401        5.7302975347       -2.6793625834  S4        73              1.0000000000
       314        29  LYS       HZ3            -6.7794049098        6.7005943253       -2.4141209154  S4        73              1.0000000000
       315        30  SER       CB             -4.4065695201        4.3822841910       -6.4316799851  S4        130             1.0000000000
       316        30  SER       HB1            -4.4848114873        5.3170436498       -7.0018416510  S4        130             1.0000000000
       317        30  SER       HB2            -3.6639728452        3.7295755177       -6.9226530227  S4        130             1.0000000000
       318        30  SER       OG             -3.9555203972        4.6567597041       -5.0775969369  S4        130             1.0000000000
       319        30  SER       HG1            -3.3827524787        5.4770170743       -5.0915591087  S4        130             1.0000000000
       320        30  SER       QQH3           -5.3789443934        3.8674551955       -6.3968555146  S4        130             1.0000000000
       321        31  GLU       CB             -9.9002299010        9.1748350850        0.7159861483  S4        166             1.0000000000
       322        31  GLU       HB1            -9.5849574516        9.7897591851       -0.1366146270  S4        166             1.0000000000
       323        31  GLU       HB2           -10.9450643395        8.8979525078        0.5539865298  S4        166             1.0000000000
       324        31  GLU       QQH4           -9.8115547648        9.7362203444        1.6519083686  S4        166             1.0000000000
       325        31  GLU       CG             -9.0396839603        7.9216863949        0.7356498013  S4        166             1.0000000000
       326        31  GLU       HG1            -9.4917059576        7.1501872482        0.0957256025  S4        166             1.0000000000
       327        31  GLU       HG2            -9.0126813933        7.4851976840        1.7477244816  S4        166             1.0000000000
       328        31  GLU       CD             -7.6240527830        8.1741374579        0.2579757246  S4        166             1.0000000000
       329        31  GLU       OE1            -7.0898017463        9.2976169770        0.4124897436  S4        166             1.0000000000
       330        31  GLU       OE2            -7.0073546509        7.1629466523       -0.3165253937  S4        166             1.0000000000
       331        32  ASN       CB             -2.7878347328       11.8695505078        1.3456284545  S4        170             1.0000000000
       332        32  ASN       HB1            -1.8078944298       11.8301039529        0.8566563189  S4        170             1.0000000000
       333        32  ASN       HB2            -3.2940868172       12.7951451967        1.0516544169  S4        170             1.0000000000
       334        32  ASN       QQH5           -2.6692546693       11.8454357871        2.4355894829  S4        170             1.0000000000
       335        32  ASN       CG             -3.6101926593       10.6781586839        0.9005594860  S4        170             1.0000000000
       336        32  ASN       OD1            -3.1382232356        9.5091432884        0.9117187348  S4        170             1.0000000000
       337        32  ASN       ND2            -4.8566718912       10.9216277088        0.4653269198  S4        170             1.0000000000
       338        32  ASN       HD21           -5.5178611001       10.1413319665        0.2562667290  S4        170             1.0000000000
       339        32  ASN       HD22           -5.2100090326       11.8863808072        0.4044774577  S4        170             1.0000000000
       340        33  LYS       CE             -3.0885769012        1.5488407214       -4.5665619116  S4        234             1.0000000000
       341        33  LYS       HE1            -3.5563703235        1.8075275835       -3.6088803899  S4        234             1.0000000000
       342        33  LYS       HE2            -3.8656371651        1.4998828532       -5.3388721353  S4        234             1.0000000000
       343        33  LYS       NZ             -2.1383144774        2.5881582938       -4.9474102896  S4        234             1.0000000000
       344        33  LYS       HZ1            -1.6493702173        2.3410513816       -5.8421698243  S4        234             1.0000000000
       345        33  LYS       HZ2            -1.3920306569        2.7475363372       -4.2362259259  S4        234             1.0000000000
       346        33  LYS       HZ3            -2.6358597630        3.5222727265       -5.0748806741  S4        234             1.0000000000
       347        33  LYS       QQH6           -2.5676134830        0.5864738365       -4.4736172200  S4        234             1.0000000000
       348        34  SER       CB              2.4099701769        3.2666694469       -5.9385105443  S4        235             1.0000000000
       349        34  SER       HB1             3.0615427627        2.5355045224       -6.4447160460  S4        235             1.0000000000
       350        34  SER       HB2             3.0009531745        4.1800185514       -5.7396125556  S4        235             1.0000000000
       351        34  SER       OG              1.3053034115        3.5375360841       -6.8060666551  S4        235             1.0000000000
       352        34  SER       HG1             0.8881102418        4.4139637295       -6.5770384656  S4        235             1.0000000000
       353        34  SER       QQH7            2.0706874744        2.8468246594       -4.9619575124  S4        235             1.0000000000
       354        35  PNM       S1             -3.0181295438        9.5546621170       -6.1666950292  S4        523             1.0000000000
       355        35  PNM       C2             -1.7988956611        8.2943238817       -6.8572359661  S4        523             1.0000000000
       356        35  PNM       C3             -1.3872658584        7.4536010818       -5.6178763108  S4        523             1.0000000000
       357        35  PNM       N4             -2.5782083053        7.3278896321       -4.7477489892  S4        523             1.0000000000
       358        35  PNM       C5             -3.6804640149        8.3512948918       -4.9896882717  S4        523             1.0000000000
       359        35  PNM       C6             -3.5853905641        8.7378262205       -3.4533761435  S4        523             1.0000000000
       360        35  PNM       C7             -2.4587840428        7.6956542836       -3.3838766014  S4        523             1.0000000000
       361        35  PNM       O8             -1.5169281433        7.4914043723       -2.6060352379  S4        523             1.0000000000
       362        35  PNM       C9             -2.4695779974        7.4173669636       -7.9033426444  S4        523             1.0000000000
       363        35  PNM       C10            -0.6052075753        9.0098912952       -7.4603825433  S4        523             1.0000000000
       364        35  PNM       C11            -0.7935539478        6.1064254787       -5.9907971226  S4        523             1.0000000000
       365        35  PNM       O12            -1.3878266752        5.0395217879       -5.7429792359  S4        523             1.0000000000
       366        35  PNM       O13             0.4219566440        6.1392001596       -6.5491108154  S4        523             1.0000000000
       367        35  PNM       N14            -3.0343462749       10.0480992049       -3.1962508425  S4        523             1.0000000000
       368        35  PNM       C15            -3.5889093634       11.1603522689       -3.7204193881  S4        523             1.0000000000
       369        35  PNM       O16            -4.6228661655       11.0876730262       -4.4530389450  S4        523             1.0000000000
       370        35  PNM       C17            -2.9016389743       12.4740535444       -3.4529208435  S4        523             1.0000000000
       371        35  PNM       C18            -1.8946187428       12.7389062984       -4.5405526580  S4        523             1.0000000000
       372        35  PNM       C19            -0.5776854712       13.1002176654       -4.2267996087  S4        523             1.0000000000
       373        35  PNM       C20             0.3499144844       13.3216511578       -5.2477740479  S4        523             1.0000000000
       374        35  PNM       C21            -0.0259548374       13.1663881142       -6.5836034148  S4        523             1.0000000000
       375        35  PNM       C22            -1.3431022174       12.8221993385       -6.8993227120  S4        523             1.0000000000
       376        35  PNM       C23            -2.2786271904       12.6188828384       -5.8850964761  S4        523             1.0000000000
       377        35  PNM       H24            -0.6016933689        8.0180432053       -5.0596609369  S4        523             1.0000000000
       378        35  PNM       H25            -0.8926393246        9.5267063572       -8.3823796315  S4        523             1.0000000000
       379        35  PNM       H26             0.1833865352        8.2878601764       -7.7012953119  S4        523             1.0000000000
       380        35  PNM       H27            -0.1906552209        9.7530982446       -6.7710982922  S4        523             1.0000000000
       381        35  PNM       H28            -2.8316339218        8.0244813371       -8.7404481853  S4        523             1.0000000000
       382        35  PNM       H29            -3.3234110981        6.8757859745       -7.4793604197  S4        523             1.0000000000
       383        35  PNM       H30            -1.7571289801        6.6797986704       -8.2958544505  S4        523             1.0000000000
       384        35  PNM       H31            -4.6432001944        7.8870379335       -5.2884068418  S4        523             1.0000000000
       385        35  PNM       H32            -4.5135634484        8.5576957161       -2.8626249576  S4        523             1.0000000000
       386        35  PNM       H33            -2.4076966489       12.4618372317       -2.4669824859  S4        523             1.0000000000
       387        35  PNM       H34            -3.6559604234       13.2792441924       -3.4405653976  S4        523             1.0000000000
       388        35  PNM       H35            -0.2772108610       13.2123666548       -3.1773171204  S4        523             1.0000000000
       389        35  PNM       H36             1.3784083992       13.6093913923       -4.9948201593  S4        523             1.0000000000
       390        35  PNM       H37             0.7039253409       13.3326418294       -7.3848586226  S4        523             1.0000000000
       391        35  PNM       H38            -1.6493600171       12.7069149782       -7.9443817823  S4        523             1.0000000000
       392        35  PNM       H39            -3.3181378433       12.3713531957       -6.1342439308  S4        523             1.0000000000
       393        35  PNM       H40            -2.1695385586       10.1068347975       -2.6249859979  S4        523             1.0000000000
       394        36  TIP3      OH2            -4.4587651593        7.6727559092       -0.6022636538  S4        290             1.0000000000
       395        36  TIP3      H1             -5.4532181727        7.6129104436       -0.4097782011  S4        290             1.0000000000
       396        36  TIP3      H2             -4.0001095249        8.3265462141        0.0092125364  S4        290             1.0000000000
       397        37  SER       CB             -3.0078027155        4.9916344870       -2.3724988855  S5        70              1.0000000000
       398        37  SER       HB1            -3.5604661820        4.1480923145       -2.8258148552  S5        70              1.0000000000
       399        37  SER       HB2            -2.0497695215        5.1264965785       -2.9014634744  S5        70              1.0000000000
       400        37  SER       OG             -3.8184759638        6.1803555966       -2.5239408352  S5        70              1.0000000000
       401        37  SER       HG1            -3.9343529341        6.7481762075       -1.6334769440  S5        70              1.0000000000
       402        37  SER       QQH1           -2.8184762001        4.7918573269       -1.3018815964  S5        70              1.0000000000
       403        38  LYS       CD             -6.5568601827        3.3600010759       -2.0190824232  S5        73              1.0000000000
       404        38  LYS       HD1            -7.2268191718        2.8623175779       -2.7253642963  S5        73              1.0000000000
       405        38  LYS       HD2            -5.5524336061        3.3637133834       -2.4625449387  S5        73              1.0000000000
       406        38  LYS       QQH2           -6.5362331917        2.7729947530       -1.0925635958  S5        73              1.0000000000
       407        38  LYS       CE             -7.0372770543        4.7759221330       -1.7686336712  S5        73              1.0000000000
       408        38  LYS       HE1            -6.7691131747        5.1517961046       -0.7643762993  S5        73              1.0000000000
       409        38  LYS       HE2            -8.1338268550        4.8403230987       -1.8572212273  S5        73              1.0000000000
       410        38  LYS       NZ             -6.4664619268        5.7203161160       -2.7192560139  S5        73              1.0000000000
       411        38  LYS       HZ1            -6.7473943686        5.5482252510       -3.7055893322  S5        73              1.0000000000
       412        38  LYS       HZ2            -5.4061743483        5.7391110046       -2.6881378464  S5        73              1.0000000000
       413        38  LYS       HZ3            -6.7718219182        6.6973695819       -2.4751515934  S5        73              1.0000000000
       414        39  SER       CB             -4.4068024810        4.3799991434       -6.4329495681  S5        130             1.0000000000
       415        39  SER       HB1            -4.4821235210        5.3146347440       -7.0036580194  S5        130             1.0000000000
       416        39  SER       HB2            -3.6634186123        3.7263491717       -6.9212906682  S5        130             1.0000000000
       417        39  SER       OG             -3.9599977298        4.6541033508       -5.0773461036  S5        130             1.0000000000
       418        39  SER       HG1            -3.3885811618        5.4754791723       -5.0889594088  S5        130             1.0000000000
       419        39  SER       QQH3           -5.3799419199        3.8663369434       -6.4012560462  S5        130             1.0000000000
       420        40  GLU       CB             -9.8996010704        9.1753282160        0.7155595982  S5        166             1.0000000000
       421        40  GLU       HB1            -9.5855607637        9.7910411720       -0.1369548916  S5        166             1.0000000000
       422        40  GLU       HB2           -10.9439570069        8.8964851045        0.5538741323  S5        166             1.0000000000
       423        40  GLU       QQH4           -9.8114679916        9.7361129058        1.6518855895  S5        166             1.0000000000
       424        40  GLU       CG             -9.0367926680        7.9236127512        0.7341730114  S5        166             1.0000000000
       425        40  GLU       HG1            -9.4826968062        7.1547083784        0.0866982443  S5        166             1.0000000000
       426        40  GLU       HG2            -9.0158192266        7.4814645313        1.7439915795  S5        166             1.0000000000
       427        40  GLU       CD             -7.6183461021        8.1810355373        0.2682672344  S5        166             1.0000000000
       428        40  GLU       OE1            -7.0925541403        9.3085142900        0.4162919963  S5        166             1.0000000000
       429        40  GLU       OE2            -6.9872876099        7.1683441705       -0.2900598367  S5        166             1.0000000000
       430        41  ASN       CB             -2.7835082186       11.8645123510        1.3448066636  S5        170             1.0000000000
       431        41  ASN       HB1            -1.8022376805       11.8217465946        0.8588004000  S5        170             1.0000000000
       432        41  ASN       HB2            -3.2863568449       12.7912006964        1.0481221930  S5        170             1.0000000000
       433        41  ASN       QQH5           -2.6688046485       11.8409174085        2.4352122972  S5        170             1.0000000000
       434        41  ASN       CG             -3.6088224318       10.6755429208        0.8975316410  S5        170             1.0000000000
       435        41  ASN       OD1            -3.1421467645        9.5039181334        0.9050151482  S5        170             1.0000000000
       436        41  ASN       ND2            -4.8539218597       10.9243999829        0.4616895637  S5        170             1.0000000000
       437        41  ASN       HD21           -5.5177455205       10.1466506240        0.2516471990  S5        170             1.0000000000
       438        41  ASN       HD22           -5.2040210754       11.8903417357        0.4009570785  S5        170             1.0000000000
       439        42  LYS       CE             -3.0893455301        1.5489677317       -4.5659420576  S5        234             1.0000000000
       440        42  LYS       HE1            -3.5575948795        1.8066459006       -3.6082203681  S5        234             1.0000000000
       441        42  LYS       HE2            -3.8661214718        1.5001837997       -5.3385736262  S5        234             1.0000000000
       442        42  LYS       NZ             -2.1394210169        2.5890017606       -4.9456006000  S5        234             1.0000000000
       443        42  LYS       HZ1            -1.6503202225        2.3433602173       -5.8407511030  S5        234             1.0000000000
       444        42  LYS       HZ2            -1.3932311600        2.7481800889       -4.2341598651  S5        234             1.0000000000
       445        42  LYS       HZ3            -2.6370487331        3.5228242950       -5.0724000114  S5        234             1.0000000000
       446        42  LYS       QQH6           -2.5679936078        0.5867201477       -4.4736268145  S5        234             1.0000000000
       447        43  SER       CB              2.4108048449        3.2664439742       -5.9384968216  S5        235             1.0000000000
       448        43  SER       HB1             3.0627354359        2.5353122191       -6.4442858160  S5        235             1.0000000000
       449        43  SER       HB2             3.0015639123        4.1799068793       -5.7394212921  S5        235             1.0000000000
       450        43  SER       OG              1.3065406303        3.5370365291       -6.8066540355  S5        235             1.0000000000
       451        43  SER       HG1             0.8886116855        4.4130660282       -6.5773218166  S5        235             1.0000000000
       452        43  SER       QQH7            2.0710842022        2.8466704133       -4.9620859835  S5        235             1.0000000000
       453        44  PNM       S1             -3.0177249791        9.5503859006       -6.1671118460  S5        523             1.0000000000
       454        44  PNM       C2             -1.7976062832        8.2905154856       -6.8554964402  S5        523             1.0000000000
       455        44  PNM       C3             -1.3888803774        7.4493910453       -5.6152047153  S5        523             1.0000000000
       456        44  PNM       N4             -2.5819801170        7.3214610785       -4.7478342750  S5        523             1.0000000000
       457        44  PNM       C5             -3.6810391470        8.3479689331       -4.9906329334  S5        523             1.0000000000
       458        44  PNM       C6             -3.5871469704        8.7354676647       -3.4554505879  S5        523             1.0000000000
       459        44  PNM       C7             -2.4643511416        7.6889637022       -3.3818637759  S5        523             1.0000000000
       460        44  PNM       O8             -1.5170772909        7.4941705897       -2.6075221925  S5        523             1.0000000000
       461        44  PNM       C9             -2.4668997640        7.4142379069       -7.9031491543  S5        523             1.0000000000
       462        44  PNM       C10            -0.6028444542        9.0059674600       -7.4567212649  S5        523             1.0000000000
       463        44  PNM       C11            -0.7939545235        6.1033577216       -5.9901759489  S5        523             1.0000000000
       464        44  PNM       O12            -1.3878013862        5.0354182267       -5.7459245122  S5        523             1.0000000000
       465        44  PNM       O13             0.4220664605        6.1379813854       -6.5481768339  S5        523             1.0000000000
       466        44  PNM       N14            -3.0323486705       10.0442013802       -3.1986881186  S5        523             1.0000000000
       467        44  PNM       C15            -3.5878349035       11.1577756036       -3.7190163752  S5        523             1.0000000000
       468        44  PNM       O16            -4.6251758722       11.0871018990       -4.4469996595  S5        523             1.0000000000
       469        44  PNM       C17            -2.8991465922       12.4708225577       -3.4517094780  S5        523             1.0000000000
       470        44  PNM       C18            -1.8932002471       12.7365457078       -4.5401045936  S5        523             1.0000000000
       471        44  PNM       C19            -0.5764490107       13.0993519852       -4.2272650131  S5        523             1.0000000000
       472        44  PNM       C20             0.3502076760       13.3218118230       -5.2488732370  S5        523             1.0000000000
       473        44  PNM       C21            -0.0264683398       13.1662812316       -6.5844464597  S5        523             1.0000000000
       474        44  PNM       C22            -1.3434866687       12.8207698294       -6.8992588381  S5        523             1.0000000000
       475        44  PNM       C23            -2.2780588052       12.6163100577       -5.8843761564  S5        523             1.0000000000
       476        44  PNM       H24            -0.6047772058        8.0136973724       -5.0547337422  S5        523             1.0000000000
       477        44  PNM       H25            -0.8884349227        9.5216243451       -8.3799572133  S5        523             1.0000000000
       478        44  PNM       H26             0.1865774179        8.2840324697       -7.6950055011  S5        523             1.0000000000
       479        44  PNM       H27            -0.1902119860        9.7502039864       -6.7674221736  S5        523             1.0000000000
       480        44  PNM       H28            -2.8271550879        8.0218687357       -8.7406706355  S5        523             1.0000000000
       481        44  PNM       H29            -3.3217885573        6.8729668520       -7.4809319768  S5        523             1.0000000000
       482        44  PNM       H30            -1.7541597480        6.6764944990       -8.2947273927  S5        523             1.0000000000
       483        44  PNM       H31            -4.6447711967        7.8858600263       -5.2898246992  S5        523             1.0000000000
       484        44  PNM       H32            -4.5181925524        8.5606455691       -2.8680553641  S5        523             1.0000000000
       485        44  PNM       H33            -2.4040027779       12.4575795130       -2.4664011638  S5        523             1.0000000000
       486        44  PNM       H34            -3.6530946077       13.2763998154       -3.4376073211  S5        523             1.0000000000
       487        44  PNM       H35            -0.2753187432       13.2116339477       -3.1779686174  S5        523             1.0000000000
       488        44  PNM       H36             1.3786230068       13.6105545871       -4.9966435327  S5        523             1.0000000000
       489        44  PNM       H37             0.7026901342       13.3332649181       -7.3862040588  S5        523             1.0000000000
       490        44  PNM       H38            -1.6503295615       12.7052563991       -7.9441291370  S5        523             1.0000000000
       491        44  PNM       H39            -3.3174361689       12.3675291331       -6.1327784060  S5        523             1.0000000000
       492        44  PNM       H40            -2.1649775046       10.1008046650       -2.6310520364  S5        523             1.0000000000
       493        45  TIP3      OH2            -4.4708984301        7.6587495036       -0.6052336688  S5        290             1.0000000000
       494        45  TIP3      H1             -5.4713878910        7.5901350494       -0.4078681787  S5        290             1.0000000000
       495        45  TIP3      H2             -4.0055120932        8.3152766288       -0.0000262617  S5        290             1.0000000000
       496        46  SER       CB             -3.0125075234        4.9979319012       -2.3709752068  S6        70              1.0000000000
       497        46  SER       HB1            -3.5687934813        4.1560986145       -2.8250666511  S6        70              1.0000000000
       498        46  SER       HB2            -2.0553632240        5.1314993579       -2.9023273999  S6        70              1.0000000000
       499        46  SER       OG             -3.8211695781        6.1945666034       -2.5125835099  S6        70              1.0000000000
       500        46  SER       HG1            -3.9791095017        6.7991240305       -1.5925553914  S6        70              1.0000000000
       501        46  SER       QQH1           -2.8196371334        4.7899051437       -1.3017096023  S6        70              1.0000000000
       502        47  LYS       CD             -6.5469325551        3.3606627509       -2.0241954601  S6        73              1.0000000000
       503        47  LYS       HD1            -7.2220644986        2.8664866461       -2.7279938761  S6        73              1.0000000000
       504        47  LYS       HD2            -5.5430455337        3.3549074113       -2.4689591570  S6        73              1.0000000000
       505        47  LYS       QQH2           -6.5302172627        2.7772445200       -1.0953394081  S6        73              1.0000000000
       506        47  LYS       CE             -7.0148794654        4.7818759690       -1.7791493912  S6        73              1.0000000000
       507        47  LYS       HE1            -6.7373482452        5.1594158747       -0.7784072014  S6        73              1.0000000000
       508        47  LYS       HE2            -8.1120710586        4.8525873960       -1.8602638374  S6        73              1.0000000000
       509        47  LYS       NZ             -6.4410428249        5.7133656342       -2.7413562900  S6        73              1.0000000000
       510        47  LYS       HZ1            -6.7020154013        5.5125088904       -3.7276424109  S6        73              1.0000000000
       511        47  LYS       HZ2            -5.3770234768        5.7521573602       -2.6927605774  S6        73              1.0000000000
       512        47  LYS       HZ3            -6.7640077444        6.6916579634       -2.5328662613  S6        73              1.0000000000
       513        48  SER       CB             -4.4069783351        4.3782018860       -6.4341166614  S6        130             1.0000000000
       514        48  SER       HB1            -4.4797647709        5.3129218781       -7.0050147651  S6        130             1.0000000000
       515        48  SER       HB2            -3.6631111601        3.7237811307       -6.9207352767  S6        130             1.0000000000
       516        48  SER       OG             -3.9640496800        4.6507775028       -5.0773858210  S6        130             1.0000000000
       517        48  SER       HG1            -3.3977349231        5.4755834987       -5.0831807264  S6        130             1.0000000000
       518        48  SER       QQH3           -5.3809398373        3.8655853194       -6.4055662742  S6        130             1.0000000000
       519        49  GLU       CB             -9.8991851047        9.1756792614        0.7151763102  S6        166             1.0000000000
       520        49  GLU       HB1            -9.5866319270        9.7922158712       -0.1372859399  S6        166             1.0000000000
       521        49  GLU       HB2           -10.9430222183        8.8947870213        0.5540064416  S6        166             1.0000000000
       522        49  GLU       QQH4           -9.8113841116        9.7357720308        1.6519492576  S6        166             1.0000000000
       523        49  GLU       CG             -9.0340881990        7.9251820848        0.7323568734  S6        166             1.0000000000
       524        49  GLU       HG1            -9.4739754603        7.1587341948        0.0778060567  S6        166             1.0000000000
       525        49  GLU       HG2            -9.0182392245        7.4776525247        1.7400289350  S6        166             1.0000000000
       526        49  GLU       CD             -7.6138320672        8.1886495234        0.2780181589  S6        166             1.0000000000
       527        49  GLU       OE1            -7.0952173562        9.3181326000        0.4196921523  S6        166             1.0000000000
       528        49  GLU       OE2            -6.9639805703        7.1755145596       -0.2658345567  S6        166             1.0000000000
       529        50  ASN       CB             -2.7797775979       11.8605119739        1.3442596447  S6        170             1.0000000000
       530        50  ASN       HB1            -1.7974150770       11.8155278119        0.8606749930  S6        170             1.0000000000
       531        50  ASN       HB2            -3.2802917919       12.7878177334        1.0454469015  S6        170             1.0000000000
       532        50  ASN       QQH5           -2.6684325261       11.8373072782        2.4350488454  S6        170             1.0000000000
       533        50  ASN       CG             -3.6070494940       10.6736386391        0.8949545384  S6        170             1.0000000000
       534        50  ASN       OD1            -3.1457393778        9.4992681262        0.8990042147  S6        170             1.0000000000
       535        50  ASN       ND2            -4.8509212098       10.9272184279        0.4582775278  S6        170             1.0000000000
       536        50  ASN       HD21           -5.5157266918       10.1517981608        0.2452622337  S6        170             1.0000000000
       537        50  ASN       HD22           -5.1978971923       11.8942137726        0.3956246420  S6        170             1.0000000000
       538        51  LYS       CE             -3.0900684663        1.5492075843       -4.5653422191  S6        234             1.0000000000
       539        51  LYS       HE1            -3.5586508159        1.8059530352       -3.6075622985  S6        234             1.0000000000
       540        51  LYS       HE2            -3.8666245363        1.5006675384       -5.3381991993  S6        234             1.0000000000
       541        51  LYS       NZ             -2.1407580579        2.5901316629       -4.9437990722  S6        234             1.0000000000
       542        51  LYS       HZ1            -1.6516259122        2.3461578838       -5.8392519884  S6        234             1.0000000000
       543        51  LYS       HZ2            -1.3946833870        2.7490845909       -4.2322225643  S6        234             1.0000000000
       544        51  LYS       HZ3            -2.6392731493        3.5239285557       -5.0692374643  S6        234             1.0000000000
       545        51  LYS       QQH6           -2.5682783900        0.5870824114       -4.4737680027  S6        234             1.0000000000
       546        52  SER       CB              2.4115489997        3.2662552405       -5.9384954120  S6        235             1.0000000000
       547        52  SER       HB1             3.0638595668        2.5351365998       -6.4438799963  S6        235             1.0000000000
       548        52  SER       HB2             3.0021807992        4.1797899818       -5.7392194419  S6        235             1.0000000000
       549        52  SER       OG              1.3077008747        3.5366185588       -6.8072068412  S6        235             1.0000000000
       550        52  SER       HG1             0.8890088219        4.4123085561       -6.5775624887  S6        235             1.0000000000
       551        52  SER       QQH7            2.0714972003        2.8464560457       -4.9622078454  S6        235             1.0000000000
       552        53  PNM       S1             -3.0169567228        9.5475806239       -6.1685422890  S6        523             1.0000000000
       553        53  PNM       C2             -1.7963632964        8.2870370070       -6.8539272035  S6        523             1.0000000000
       554        53  PNM       C3             -1.3903648273        7.4456479464       -5.6126645601  S6        523             1.0000000000
       555        53  PNM       N4             -2.5854454680        7.3154034152       -4.7481471818  S6        523             1.0000000000
       556        53  PNM       C5             -3.6811720686        8.3446321827       -4.9913912021  S6        523             1.0000000000
       557        53  PNM       C6             -3.5889125194        8.7329158228       -3.4575369513  S6        523             1.0000000000
       558        53  PNM       C7             -2.4708481254        7.6804606584       -3.3789997060  S6        523             1.0000000000
       559        53  PNM       O8             -1.5171952432        7.4974384028       -2.6086483580  S6        523             1.0000000000
       560        53  PNM       C9             -2.4644168026        7.4114565966       -7.9030710178  S6        523             1.0000000000
       561        53  PNM       C10            -0.6007355844        9.0025121099       -7.4535975954  S6        523             1.0000000000
       562        53  PNM       C11            -0.7944272348        6.1005666975       -5.9895230557  S6        523             1.0000000000
       563        53  PNM       O12            -1.3872877057        5.0317556845       -5.7489451372  S6        523             1.0000000000
       564        53  PNM       O13             0.4225309677        6.1370281208       -6.5476571935  S6        523             1.0000000000
       565        53  PNM       N14            -3.0307605389       10.0403460174       -3.2007368634  S6        523             1.0000000000
       566        53  PNM       C15            -3.5866357467       11.1551416291       -3.7178134277  S6        523             1.0000000000
       567        53  PNM       O16            -4.6274921497       11.0868161028       -4.4412507131  S6        523             1.0000000000
       568        53  PNM       C17            -2.8967576563       12.4676829609       -3.4506864505  S6        523             1.0000000000
       569        53  PNM       C18            -1.8918522684       12.7344030555       -4.5397389912  S6        523             1.0000000000
       570        53  PNM       C19            -0.5752865388       13.0985597893       -4.2277049718  S6        523             1.0000000000
       571        53  PNM       C20             0.3504917014       13.3219598753       -5.2498839897  S6        523             1.0000000000
       572        53  PNM       C21            -0.0269251922       13.1662124936       -6.5852139159  S6        523             1.0000000000
       573        53  PNM       C22            -1.3438195243       12.8194860340       -6.8992077143  S6        523             1.0000000000
       574        53  PNM       C23            -2.2775221159       12.6139769266       -5.8837417619  S6        523             1.0000000000
       575        53  PNM       H24            -0.6074682272        8.0098628304       -5.0503483793  S6        523             1.0000000000
       576        53  PNM       H25            -0.8849320749        9.5171483326       -8.3778654046  S6        523             1.0000000000
       577        53  PNM       H26             0.1894696662        8.2807805622       -7.6898451233  S6        523             1.0000000000
       578        53  PNM       H27            -0.1897064506        9.7477104500       -6.7644120068  S6        523             1.0000000000
       579        53  PNM       H28            -2.8231494846        8.0195824132       -8.7409212564  S6        523             1.0000000000
       580        53  PNM       H29            -3.3202564083        6.8704852768       -7.4823729910  S6        523             1.0000000000
       581        53  PNM       H30            -1.7515304420        6.6734921826       -8.2939673727  S6        523             1.0000000000
       582        53  PNM       H31            -4.6459200351        7.8848670130       -5.2910121068  S6        523             1.0000000000
       583        53  PNM       H32            -4.5237599913        8.5638139645       -2.8754019890  S6        523             1.0000000000
       584        53  PNM       H33            -2.4005278659       12.4536190960       -2.4659129784  S6        523             1.0000000000
       585        53  PNM       H34            -3.6504584659       13.2735294129       -3.4349614867  S6        523             1.0000000000
       586        53  PNM       H35            -0.2735482205       13.2108712190       -3.1785837444  S6        523             1.0000000000
       587        53  PNM       H36             1.3788401829       13.6114737359       -4.9982824178  S6        523             1.0000000000
       588        53  PNM       H37             0.7016473263       13.3337596995       -7.3873871467  S6        523             1.0000000000
       589        53  PNM       H38            -1.6511314722       12.7036560354       -7.9439168620  S6        523             1.0000000000
       590        53  PNM       H39            -3.3167510873       12.3638969482       -6.1314480177  S6        523             1.0000000000
       591        53  PNM       H40            -2.1597783733       10.0948355967       -2.6383207159  S6        523             1.0000000000
       592        54  TIP3      OH2            -4.4876129807        7.6450675459       -0.6081954269  S6        290             1.0000000000
       593        54  TIP3      H1             -5.5050249313        7.5617310667       -0.4066494017  S6        290             1.0000000000
       594        54  TIP3      H2             -4.0054183953        8.3027869494       -0.0132477102  S6        290             1.0000000000
       595        55  SER       CB             -3.0153231931        5.0000221845       -2.3730257543  S7        70              1.0000000000
       596        55  SER       HB1            -3.5709917561        4.1555313200       -2.8265473795  S7        70              1.0000000000
       597        55  SER       HB2            -2.0570814311        5.1323203035       -2.9035684133  S7        70              1.0000000000
       598        55  SER       OG             -3.8246078840        6.2013751238       -2.5096695094  S7        70              1.0000000000
       599        55  SER       HG1            -4.0381552218        6.9016541042       -1.4903170472  S7        70              1.0000000000
       600        55  SER       QQH1           -2.8212365148        4.7843187886       -1.3025517826  S7        70              1.0000000000
       601        56  LYS       CD             -6.5389285775        3.3606289044       -2.0287980092  S7        73              1.0000000000
       602        56  LYS       HD1            -7.2181323362        2.8696685904       -2.7308175395  S7        73              1.0000000000
       603        56  LYS       HD2            -5.5353639527        3.3470289114       -2.4742543017  S7        73              1.0000000000
       604        56  LYS       QQH2           -6.5256485660        2.7805841597       -1.0976498809  S7        73              1.0000000000
       605        56  LYS       CE             -6.9955730822        4.7865270917       -1.7889463971  S7        73              1.0000000000
       606        56  LYS       HE1            -6.7100568382        5.1604548872       -0.7898756504  S7        73              1.0000000000
       607        56  LYS       HE2            -8.0932704990        4.8633602019       -1.8656071903  S7        73              1.0000000000
       608        56  LYS       NZ             -6.4153038510        5.7072625889       -2.7582660189  S7        73              1.0000000000
       609        56  LYS       HZ1            -6.6566437544        5.4827676234       -3.7443658392  S7        73              1.0000000000
       610        56  LYS       HZ2            -5.3380846222        5.7686161381       -2.6951676843  S7        73              1.0000000000
       611        56  LYS       HZ3            -6.7520616166        6.6852376138       -2.5829534611  S7        73              1.0000000000
       612        57  SER       CB             -4.4069365402        4.3770408194       -6.4349522551  S7        130             1.0000000000
       613        57  SER       HB1            -4.4778707096        5.3118501103       -7.0062324659  S7        130             1.0000000000
       614        57  SER       HB2            -3.6630208073        3.7218583003       -6.9210474292  S7        130             1.0000000000
       615        57  SER       OG             -3.9670942018        4.6473063124       -5.0780266555  S7        130             1.0000000000
       616        57  SER       HG1            -3.4086650269        5.4771949916       -5.0738346101  S7        130             1.0000000000
       617        57  SER       QQH3           -5.3817565651        3.8651082932       -6.4096316315  S7        130             1.0000000000
       618        58  GLU       CB             -9.8991568361        9.1760334960        0.7148644283  S7        166             1.0000000000
       619        58  GLU       HB1            -9.5881984727        9.7932932249       -0.1375728072  S7        166             1.0000000000
       620        58  GLU       HB2           -10.9424127562        8.8930994073        0.5542725820  S7        166             1.0000000000
       621        58  GLU       QQH4           -9.8115770636        9.7352226175        1.6521484580  S7        166             1.0000000000
       622        58  GLU       CG             -9.0321540585        7.9262210937        0.7305544695  S7        166             1.0000000000
       623        58  GLU       HG1            -9.4664658070        7.1613240401        0.0705513533  S7        166             1.0000000000
       624        58  GLU       HG2            -9.0194651449        7.4748554064        1.7367621143  S7        166             1.0000000000
       625        58  GLU       CD             -7.6122391058        8.1975098494        0.2869200244  S7        166             1.0000000000
       626        58  GLU       OE1            -7.0976097603        9.3246082039        0.4221630617  S7        166             1.0000000000
       627        58  GLU       OE2            -6.9389811755        7.1830660800       -0.2471108479  S7        166             1.0000000000
       628        59  ASN       CB             -2.7770135755       11.8580062879        1.3439794571  S7        170             1.0000000000
       629        59  ASN       HB1            -1.7939042808       11.8120168836        0.8619930978  S7        170             1.0000000000
       630        59  ASN       HB2            -3.2764294073       12.7854484654        1.0439426106  S7        170             1.0000000000
       631        59  ASN       QQH5           -2.6678166921       11.8347969131        2.4350103955  S7        170             1.0000000000
       632        59  ASN       CG             -3.6050071874       10.6729857562        0.8931477982  S7        170             1.0000000000
       633        59  ASN       OD1            -3.1482033007        9.4958988003        0.8949071926  S7        170             1.0000000000
       634        59  ASN       ND2            -4.8478692400       10.9296503262        0.4554303285  S7        170             1.0000000000
       635        59  ASN       HD21           -5.5105568025       10.1561150767        0.2364647788  S7        170             1.0000000000
       636        59  ASN       HD22           -5.1923997117       11.8975895429        0.3893198872  S7        170             1.0000000000
       637        60  LYS       CE             -3.0906915550        1.5495170749       -4.5648696027  S7        234             1.0000000000
       638        60  LYS       HE1            -3.5595184409        1.8056081159       -3.6070033324  S7        234             1.0000000000
       639        60  LYS       HE2            -3.8671682438        1.5012668195       -5.3378328329  S7        234             1.0000000000
       640        60  LYS       NZ             -2.1421012133        2.5912807818       -4.9422409967  S7        234             1.0000000000
       641        60  LYS       HZ1            -1.6530938683        2.3492414586       -5.8378563472  S7        234             1.0000000000
       642        60  LYS       HZ2            -1.3965247745        2.7504268611       -4.2303070787  S7        234             1.0000000000
       643        60  LYS       HZ3            -2.6423282669        3.5253906856       -5.0653312062  S7        234             1.0000000000
       644        60  LYS       QQH6           -2.5686310810        0.5874081524       -4.4740661687  S7        234             1.0000000000
       645        61  SER       CB              2.4121362301        3.2660954257       -5.9385239687  S7        235             1.0000000000
       646        61  SER       HB1             3.0649514682        2.5349738751       -6.4434479000  S7        235             1.0000000000
       647        61  SER       HB2             3.0027656039        4.1796626814       -5.7389928749  S7        235             1.0000000000
       648        61  SER       OG              1.3087170739        3.5362607141       -6.8077222148  S7        235             1.0000000000
       649        61  SER       HG1             0.8891804911        4.4117563744       -6.5776482239  S7        235             1.0000000000
       650        61  SER       QQH7            2.0718839773        2.8462270614       -4.9623328869  S7        235             1.0000000000
       651        62  PNM       S1             -3.0167465630        9.5440108508       -6.1688662606  S7        523             1.0000000000
       652        62  PNM       C2             -1.7952182585        8.2842706411       -6.8528289634  S7        523             1.0000000000
       653        62  PNM       C3             -1.3916385727        7.4428028176       -5.6106246791  S7        523             1.0000000000
       654        62  PNM       N4             -2.5881387378        7.3105738723       -4.7489470338  S7        523             1.0000000000
       655        62  PNM       C5             -3.6806855900        8.3417173718       -4.9919858280  S7        523             1.0000000000
       656        62  PNM       C6             -3.5903411219        8.7302606078       -3.4593890813  S7        523             1.0000000000
       657        62  PNM       C7             -2.4782982175        7.6701846021       -3.3755724658  S7        523             1.0000000000
       658        62  PNM       O8             -1.5168390732        7.5007863113       -2.6091482601  S7        523             1.0000000000
       659        62  PNM       C9             -2.4623198888        7.4092517638       -7.9031971741  S7        523             1.0000000000
       660        62  PNM       C10            -0.5990050997        8.9997670154       -7.4513351190  S7        523             1.0000000000
       661        62  PNM       C11            -0.7951366581        6.0982374517       -5.9888165781  S7        523             1.0000000000
       662        62  PNM       O12            -1.3863551265        5.0288382566       -5.7517669494  S7        523             1.0000000000
       663        62  PNM       O13             0.4234964600        6.1362560593       -6.5476969642  S7        523             1.0000000000
       664        62  PNM       N14            -3.0297599043       10.0369602303       -3.2022311297  S7        523             1.0000000000
       665        62  PNM       C15            -3.5853569799       11.1525923006       -3.7169717439  S7        523             1.0000000000
       666        62  PNM       O16            -4.6296395883       11.0868464314       -4.4364724120  S7        523             1.0000000000
       667        62  PNM       C17            -2.8946814038       12.4649231443       -3.4499580113  S7        523             1.0000000000
       668        62  PNM       C18            -1.8906781987       12.7326250059       -4.5395112688  S7        523             1.0000000000
       669        62  PNM       C19            -0.5743005388       13.0978788084       -4.2281223190  S7        523             1.0000000000
       670        62  PNM       C20             0.3507548468       13.3220781570       -5.2507727275  S7        523             1.0000000000
       671        62  PNM       C21            -0.0272952766       13.1661746556       -6.5858959285  S7        523             1.0000000000
       672        62  PNM       C22            -1.3440780706       12.8184357960       -6.8992010206  S7        523             1.0000000000
       673        62  PNM       C23            -2.2770599624       12.6120505979       -5.8832612721  S7        523             1.0000000000
       674        62  PNM       H24            -0.6093775927        8.0066944550       -5.0468242381  S7        523             1.0000000000
       675        62  PNM       H25            -0.8821442003        9.5137179197       -8.3763055049  S7        523             1.0000000000
       676        62  PNM       H26             0.1918500320        8.2782273932       -7.6860473713  S7        523             1.0000000000
       677        62  PNM       H27            -0.1890670694        9.7455464711       -6.7620873524  S7        523             1.0000000000
       678        62  PNM       H28            -2.8198411453        8.0177171251       -8.7413747242  S7        523             1.0000000000
       679        62  PNM       H29            -3.3187198940        6.8683170466       -7.4837276628  S7        523             1.0000000000
       680        62  PNM       H30            -1.7492772620        6.6711308531       -8.2935946836  S7        523             1.0000000000
       681        62  PNM       H31            -4.6465148387        7.8840583052       -5.2920891280  S7        523             1.0000000000
       682        62  PNM       H32            -4.5292820558        8.5660897392       -2.8835679842  S7        523             1.0000000000
       683        62  PNM       H33            -2.3976338671       12.4504266654       -2.4655061829  S7        523             1.0000000000
       684        62  PNM       H34            -3.6483338435       13.2707877742       -3.4330958736  S7        523             1.0000000000
       685        62  PNM       H35            -0.2719178198       13.2101273876       -3.1791742204  S7        523             1.0000000000
       686        62  PNM       H36             1.3790918410       13.6120999268       -4.9997871828  S7        523             1.0000000000
       687        62  PNM       H37             0.7007724621       13.3339976226       -7.3884660831  S7        523             1.0000000000
       688        62  PNM       H38            -1.6518373570       12.7022033710       -7.9437234315  S7        523             1.0000000000
       689        62  PNM       H39            -3.3161050375       12.3605971397       -6.1302445896  S7        523             1.0000000000
       690        62  PNM       H40            -2.1548867987       10.0892930664       -2.6455566703  S7        523             1.0000000000
       691        63  TIP3      OH2            -4.5068453271        7.6368255785       -0.6070918135  S7        290             1.0000000000
       692        63  TIP3      H1             -5.5841350826        7.5231451473       -0.4038916088  S7        290             1.0000000000
       693        63  TIP3      H2             -3.9927252204        8.2925119004       -0.0284238889  S7        290             1.0000000000
       694        64  SER       CB             -3.0160933129        4.9981801353       -2.3777956451  S8        70              1.0000000000
       695        64  SER       HB1            -3.5677767118        4.1473419666       -2.8281293202  S8        70              1.0000000000
       696        64  SER       HB2            -2.0550549558        5.1289019038       -2.9045969771  S8        70              1.0000000000
       697        64  SER       OG             -3.8264515192        6.1949875792       -2.5229167316  S8        70              1.0000000000
       698        64  SER       HG1            -4.0715348798        7.0188736686       -1.3575953922  S8        70              1.0000000000
       699        64  SER       QQH1           -2.8231477694        4.7795242815       -1.3034605396  S8        70              1.0000000000
       700        65  LYS       CD             -6.5329729165        3.3602432216       -2.0325086516  S8        73              1.0000000000
       701        65  LYS       HD1            -7.2162260952        2.8718365191       -2.7323391356  S8        73              1.0000000000
       702        65  LYS       HD2            -5.5303184590        3.3412311530       -2.4788264741  S8        73              1.0000000000
       703        65  LYS       QQH2           -6.5230290695        2.7828979465       -1.0991590749  S8        73              1.0000000000
       704        65  LYS       CE             -6.9794699530        4.7901481106       -1.7969517898  S8        73              1.0000000000
       705        65  LYS       HE1            -6.6865865244        5.1557467816       -0.7972558015  S8        73              1.0000000000
       706        65  LYS       HE2            -8.0789095190        4.8724015361       -1.8663012860  S8        73              1.0000000000
       707        65  LYS       NZ             -6.3918622066        5.7024618613       -2.7701145817  S8        73              1.0000000000
       708        65  LYS       HZ1            -6.6165122378        5.4585616183       -3.7552076001  S8        73              1.0000000000
       709        65  LYS       HZ2            -5.2900774308        5.7872284464       -2.6921405774  S8        73              1.0000000000
       710        65  LYS       HZ3            -6.7400292652        6.6790921614       -2.6237447650  S8        73              1.0000000000
       711        66  SER       CB             -4.4069417789        4.3762688811       -6.4354744728  S8        130             1.0000000000
       712        66  SER       HB1            -4.4763730470        5.3110042394       -7.0073407908  S8        130             1.0000000000
       713        66  SER       HB2            -3.6630481074        3.7203162400       -6.9213604787  S8        130             1.0000000000
       714        66  SER       OG             -3.9695826344        4.6444073969       -5.0787286621  S8        130             1.0000000000
       715        66  SER       HG1            -3.4183401161        5.4789429441       -5.0645784251  S8        130             1.0000000000
       716        66  SER       QQH3           -5.3826021064        3.8650789831       -6.4126698182  S8        130             1.0000000000
       717        67  GLU       CB             -9.8999286440        9.1767727077        0.7148440452  S8        166             1.0000000000
       718        67  GLU       HB1            -9.5901781683        9.7942825869       -0.1377074947  S8        166             1.0000000000
       719        67  GLU       HB2           -10.9424635485        8.8919491761        0.5547797228  S8        166             1.0000000000
       720        67  GLU       QQH4           -9.8123140924        9.7348392219        1.6526479967  S8        166             1.0000000000
       721        67  GLU       CG             -9.0320208598        7.9273270226        0.7295032504  S8        166             1.0000000000
       722        67  GLU       HG1            -9.4613912415        7.1635349243        0.0646444921  S8        166             1.0000000000
       723        67  GLU       HG2            -9.0212401662        7.4723072353        1.7344194944  S8        166             1.0000000000
       724        67  GLU       CD             -7.6139104156        8.2073094447        0.2954441911  S8        166             1.0000000000
       725        67  GLU       OE1            -7.1001435494        9.3281024136        0.4238568032  S8        166             1.0000000000
       726        67  GLU       OE2            -6.9214395571        7.1882497708       -0.2326431865  S8        166             1.0000000000
       727        68  ASN       CB             -2.7752632521       11.8572712697        1.3439890732  S8        170             1.0000000000
       728        68  ASN       HB1            -1.7918901006       11.8103794969        0.8628482548  S8        170             1.0000000000
       729        68  ASN       HB2            -3.2739832913       12.7848223245        1.0432715323  S8        170             1.0000000000
       730        68  ASN       QQH5           -2.6670974098       11.8338219859        2.4350836713  S8        170             1.0000000000
       731        68  ASN       CG             -3.6026040275       10.6730720595        0.8922016615  S8        170             1.0000000000
       732        68  ASN       OD1            -3.1485906132        9.4953053421        0.8940621563  S8        170             1.0000000000
       733        68  ASN       ND2            -4.8453572388       10.9316266232        0.4528896848  S8        170             1.0000000000
       734        68  ASN       HD21           -5.5016004085       10.1591533287        0.2238049046  S8        170             1.0000000000
       735        68  ASN       HD22           -5.1877857407       11.8998788660        0.3814931939  S8        170             1.0000000000
       736        69  LYS       CE             -3.0912667115        1.5498052655       -4.5644104762  S8        234             1.0000000000
       737        69  LYS       HE1            -3.5600843596        1.8055228122       -3.6064924457  S8        234             1.0000000000
       738        69  LYS       HE2            -3.8676782968        1.5017106451       -5.3374585551  S8        234             1.0000000000
       739        69  LYS       NZ             -2.1432787127        2.5922904834       -4.9409706311  S8        234             1.0000000000
       740        69  LYS       HZ1            -1.6540866692        2.3515993781       -5.8366404655  S8        234             1.0000000000
       741        69  LYS       HZ2            -1.3981817026        2.7515573845       -4.2284438394  S8        234             1.0000000000
       742        69  LYS       HZ3            -2.6448647766        3.5275132889       -5.0620463307  S8        234             1.0000000000
       743        69  LYS       QQH6           -2.5690693826        0.5875234108       -4.4742601984  S8        234             1.0000000000
       744        70  SER       CB              2.4125325153        3.2659656644       -5.9384221946  S8        235             1.0000000000
       745        70  SER       HB1             3.0658176414        2.5348444252       -6.4430211898  S8        235             1.0000000000
       746        70  SER       HB2             3.0031171726        4.1795926100       -5.7387399672  S8        235             1.0000000000
       747        70  SER       OG              1.3095162412        3.5359303451       -6.8080327429  S8        235             1.0000000000
       748        70  SER       HG1             0.8892345060        4.4114177751       -6.5776311563  S8        235             1.0000000000
       749        70  SER       QQH7            2.0720996879        2.8460621392       -4.9623292182  S8        235             1.0000000000
       750        71  PNM       S1             -3.0162625895        9.5425572918       -6.1704184806  S8        523             1.0000000000
       751        71  PNM       C2             -1.7943520591        8.2820511100       -6.8520830107  S8        523             1.0000000000
       752        71  PNM       C3             -1.3925861833        7.4406338981       -5.6091755551  S8        523             1.0000000000
       753        71  PNM       N4             -2.5899844401        7.3069310153       -4.7501199813  S8        523             1.0000000000
       754        71  PNM       C5             -3.6803640941        8.3391196317       -4.9923612158  S8        523             1.0000000000
       755        71  PNM       C6             -3.5916223867        8.7277485588       -3.4606301638  S8        523             1.0000000000
       756        71  PNM       C7             -2.4849604620        7.6610151872       -3.3725368795  S8        523             1.0000000000
       757        71  PNM       O8             -1.5165185292        7.5032076621       -2.6093149451  S8        523             1.0000000000
       758        71  PNM       C9             -2.4606016511        7.4075074419       -7.9034599880  S8        523             1.0000000000
       759        71  PNM       C10            -0.5976808402        8.9976781468       -7.4496808315  S8        523             1.0000000000
       760        71  PNM       C11            -0.7958622901        6.0963903378       -5.9881337417  S8        523             1.0000000000
       761        71  PNM       O12            -1.3854840609        5.0264348170       -5.7539555630  S8        523             1.0000000000
       762        71  PNM       O13             0.4244842053        6.1355208602       -6.5478452335  S8        523             1.0000000000
       763        71  PNM       N14            -3.0291464530       10.0341731004       -3.2033925304  S8        523             1.0000000000
       764        71  PNM       C15            -3.5843211320       11.1502250859       -3.7162447798  S8        523             1.0000000000
       765        71  PNM       O16            -4.6314264673       11.0869741522       -4.4325079672  S8        523             1.0000000000
       766        71  PNM       C17            -2.8929665395       12.4625520532       -3.4492981310  S8        523             1.0000000000
       767        71  PNM       C18            -1.8897573810       12.7311211060       -4.5392901156  S8        523             1.0000000000
       768        71  PNM       C19            -0.5735470569       13.0973120819       -4.2284539033  S8        523             1.0000000000
       769        71  PNM       C20             0.3508874626       13.3222258839       -5.2514860571  S8        523             1.0000000000
       770        71  PNM       C21            -0.0276889075       13.1662012234       -6.5864319670  S8        523             1.0000000000
       771        71  PNM       C22            -1.3443682732       12.8175578325       -6.8991457358  S8        523             1.0000000000
       772        71  PNM       C23            -2.2767294114       12.6104108843       -5.8828191941  S8        523             1.0000000000
       773        71  PNM       H24            -0.6104272441        8.0044455703       -5.0445910179  S8        523             1.0000000000
       774        71  PNM       H25            -0.8793838213        9.5113837675       -8.3753751190  S8        523             1.0000000000
       775        71  PNM       H26             0.1934635836        8.2759873648       -7.6828521167  S8        523             1.0000000000
       776        71  PNM       H27            -0.1886085372        9.7437201951       -6.7602012187  S8        523             1.0000000000
       777        71  PNM       H28            -2.8171804893        8.0160360790       -8.7421082796  S8        523             1.0000000000
       778        71  PNM       H29            -3.3173858635        6.8665355333       -7.4850418011  S8        523             1.0000000000
       779        71  PNM       H30            -1.7470854264        6.6695309955       -8.2930534870  S8        523             1.0000000000
       780        71  PNM       H31            -4.6468765998        7.8831706770       -5.2928963206  S8        523             1.0000000000
       781        71  PNM       H32            -4.5331562935        8.5668626831       -2.8893788795  S8        523             1.0000000000
       782        71  PNM       H33            -2.3949289033       12.4474013617       -2.4653507876  S8        523             1.0000000000
       783        71  PNM       H34            -3.6463969198       13.2687291879       -3.4308854095  S8        523             1.0000000000
       784        71  PNM       H35            -0.2706630229       13.2093858538       -3.1796060231  S8        523             1.0000000000
       785        71  PNM       H36             1.3792009707       13.6127519115       -5.0009283759  S8        523             1.0000000000
       786        71  PNM       H37             0.7000231070       13.3343717691       -7.3892776435  S8        523             1.0000000000
       787        71  PNM       H38            -1.6523020683       12.7007104893       -7.9435481281  S8        523             1.0000000000
       788        71  PNM       H39            -3.3154588255       12.3573451377       -6.1292821423  S8        523             1.0000000000
       789        71  PNM       H40            -2.1511129259       10.0849459160       -2.6514444410  S8        523             1.0000000000
       790        72  TIP3      OH2            -4.5206966633        7.6419666277       -0.5957896036  S8        290             1.0000000000
       791        72  TIP3      H1             -5.7231205569        7.4859148421       -0.3887478140  S8        290             1.0000000000
       792        72  TIP3      H2             -3.9721783979        8.2866556586       -0.0397742721  S8        290             1.0000000000
       793        73  SER       CB             -3.0153542945        4.9933184878       -2.3843598364  S9        70              1.0000000000
       794        73  SER       HB1            -3.5605424692        4.1367282553       -2.8320980836  S9        70              1.0000000000
       795        73  SER       HB2            -2.0520790917        5.1244753828       -2.9070300908  S9        70              1.0000000000
       796        73  SER       OG             -3.8291962376        6.1827751613       -2.5424087680  S9        70              1.0000000000
       797        73  SER       HG1            -4.0619802762        7.0735329118       -1.2913267145  S9        70              1.0000000000
       798        73  SER       QQH1           -2.8256023992        4.7785477971       -1.3072077147  S9        70              1.0000000000
       799        74  LYS       CD             -6.5242117999        3.3596374008       -2.0377928697  S9        73              1.0000000000
       800        74  LYS       HD1            -7.2131310308        2.8750060115       -2.7345361155  S9        73              1.0000000000
       801        74  LYS       HD2            -5.5225721900        3.3315693770       -2.4861178494  S9        73              1.0000000000
       802        74  LYS       QQH2           -6.5175959838        2.7855711039       -1.1021270612  S9        73              1.0000000000
       803        74  LYS       CE             -6.9564862238        4.7946304617       -1.8072060241  S9        73              1.0000000000
       804        74  LYS       HE1            -6.6567984041        5.1535890452       -0.8071871543  S9        73              1.0000000000
       805        74  LYS       HE2            -8.0565229432        4.8828055852       -1.8692079766  S9        73              1.0000000000
       806        74  LYS       NZ             -6.3606505090        5.6963544630       -2.7853857577  S9        73              1.0000000000
       807        74  LYS       HZ1            -6.5708773892        5.4320474236       -3.7681974147  S9        73              1.0000000000
       808        74  LYS       HZ2            -5.2286057620        5.8102998212       -2.6930431757  S9        73              1.0000000000
       809        74  LYS       HZ3            -6.7230678699        6.6699107430       -2.6653247588  S9        73              1.0000000000
       810        75  SER       CB             -4.4075432177        4.3748654225       -6.4363712117  S9        130             1.0000000000
       811        75  SER       HB1            -4.4748290305        5.3096579600       -7.0083972954  S9        130             1.0000000000
       812        75  SER       HB2            -3.6635289800        3.7181257767       -6.9212002043  S9        130             1.0000000000
       813        75  SER       OG             -3.9728402254        4.6412633235       -5.0791903715  S9        130             1.0000000000
       814        75  SER       HG1            -3.4282599135        5.4796231289       -5.0587234862  S9        130             1.0000000000
       815        75  SER       QQH3           -5.3840806392        3.8648181257       -6.4160290440  S9        130             1.0000000000
       816        76  GLU       CB             -9.9028545034        9.1791098340        0.7154730681  S9        166             1.0000000000
       817        76  GLU       HB1            -9.5932032529        9.7961601663       -0.1373831851  S9        166             1.0000000000
       818        76  GLU       HB2           -10.9451066912        8.8936267933        0.5556375550  S9        166             1.0000000000
       819        76  GLU       QQH4           -9.8149435060        9.7370549920        1.6533059723  S9        166             1.0000000000
       820        76  GLU       CG             -9.0352082890        7.9301945725        0.7302822344  S9        166             1.0000000000
       821        76  GLU       HG1            -9.4584649824        7.1679006070        0.0597672892  S9        166             1.0000000000
       822        76  GLU       HG2            -9.0272225554        7.4712454649        1.7336348379  S9        166             1.0000000000
       823        76  GLU       CD             -7.6188362579        8.2175768946        0.3065626347  S9        166             1.0000000000
       824        76  GLU       OE1            -7.1036929148        9.3330028797        0.4262178719  S9        166             1.0000000000
       825        76  GLU       OE2            -6.9191426237        7.1896876175       -0.2117662893  S9        166             1.0000000000
       826        77  ASN       CB             -2.7734742485       11.8581487355        1.3444642082  S9        170             1.0000000000
       827        77  ASN       HB1            -1.7897959512       11.8115733909        0.8639214584  S9        170             1.0000000000
       828        77  ASN       HB2            -3.2722977204       12.7856453846        1.0436436082  S9        170             1.0000000000
       829        77  ASN       QQH5           -2.6662392282       11.8344665868        2.4356620760  S9        170             1.0000000000
       830        77  ASN       CG             -3.5994032791       10.6739079548        0.8916305609  S9        170             1.0000000000
       831        77  ASN       OD1            -3.1465508379        9.4974310849        0.8965888789  S9        170             1.0000000000
       832        77  ASN       ND2            -4.8418032548       10.9337343616        0.4490111014  S9        170             1.0000000000
       833        77  ASN       HD21           -5.4908806477       10.1606584067        0.2102867433  S9        170             1.0000000000
       834        77  ASN       HD22           -5.1819778356       11.9022149011        0.3701417739  S9        170             1.0000000000
       835        78  LYS       CE             -3.0924000092        1.5500624968       -4.5635106790  S9        234             1.0000000000
       836        78  LYS       HE1            -3.5612404932        1.8051950453       -3.6053880780  S9        234             1.0000000000
       837        78  LYS       HE2            -3.8687966315        1.5021869286       -5.3365929927  S9        234             1.0000000000
       838        78  LYS       NZ             -2.1449698642        2.5932251898       -4.9393280678  S9        234             1.0000000000
       839        78  LYS       HZ1            -1.6558716912        2.3539294703       -5.8352634513  S9        234             1.0000000000
       840        78  LYS       HZ2            -1.4001056809        2.7528884583       -4.2266406707  S9        234             1.0000000000
       841        78  LYS       HZ3            -2.6481877421        3.5280315356       -5.0592648764  S9        234             1.0000000000
       842        78  LYS       QQH6           -2.5700254199        0.5877566736       -4.4739638873  S9        234             1.0000000000
       843        79  SER       CB              2.4130545137        3.2657408263       -5.9379676174  S9        235             1.0000000000
       844        79  SER       HB1             3.0668002744        2.5346314682       -6.4420416543  S9        235             1.0000000000
       845        79  SER       HB2             3.0034688304        4.1794864280       -5.7380916180  S9        235             1.0000000000
       846        79  SER       OG              1.3105727894        3.5353488096       -6.8082645922  S9        235             1.0000000000
       847        79  SER       HG1             0.8894514054        4.4105170350       -6.5776751135  S9        235             1.0000000000
       848        79  SER       QQH7            2.0722398496        2.8458874004       -4.9619412675  S9        235             1.0000000000
       849        80  PNM       S1             -3.0164396716        9.5383719879       -6.1709015720  S9        523             1.0000000000
       850        80  PNM       C2             -1.7932826814        8.2790576124       -6.8513946648  S9        523             1.0000000000
       851        80  PNM       C3             -1.3934990477        7.4375425043       -5.6078709510  S9        523             1.0000000000
       852        80  PNM       N4             -2.5920492480        7.3027040225       -4.7510499657  S9        523             1.0000000000
       853        80  PNM       C5             -3.6807833856        8.3358739837       -4.9933858902  S9        523             1.0000000000
       854        80  PNM       C6             -3.5934508004        8.7242515402       -3.4619688019  S9        523             1.0000000000
       855        80  PNM       C7             -2.4901270038        7.6537449505       -3.3710822086  S9        523             1.0000000000
       856        80  PNM       O8             -1.5177325008        7.5044263808       -2.6100499207  S9        523             1.0000000000
       857        80  PNM       C9             -2.4582227570        7.4048985690       -7.9039866554  S9        523             1.0000000000
       858        80  PNM       C10            -0.5959079324        8.9948329875       -7.4473369595  S9        523             1.0000000000
       859        80  PNM       C11            -0.7963013187        6.0936795100       -5.9876682936  S9        523             1.0000000000
       860        80  PNM       O12            -1.3846376804        5.0232640182       -5.7561356729  S9        523             1.0000000000
       861        80  PNM       O13             0.4252442510        6.1343139959       -6.5475617590  S9        523             1.0000000000
       862        80  PNM       N14            -3.0282248947       10.0300186138       -3.2050146689  S9        523             1.0000000000
       863        80  PNM       C15            -3.5830963131       11.1471345990       -3.7147175146  S9        523             1.0000000000
       864        80  PNM       O16            -4.6337293568       11.0866887894       -4.4272095428  S9        523             1.0000000000
       865        80  PNM       C17            -2.8905277312       12.4589971098       -3.4479040646  S9        523             1.0000000000
       866        80  PNM       C18            -1.8885555337       12.7287786062       -4.5386407529  S9        523             1.0000000000
       867        80  PNM       C19            -0.5725452298       13.0964580277       -4.2287002807  S9        523             1.0000000000
       868        80  PNM       C20             0.3509149253       13.3225120301       -5.2523311754  S9        523             1.0000000000
       869        80  PNM       C21            -0.0284661972       13.1663074137       -6.5870290274  S9        523             1.0000000000
       870        80  PNM       C22            -1.3449876876       12.8162846643       -6.8988612355  S9        523             1.0000000000
       871        80  PNM       C23            -2.2764034585       12.6079364766       -5.8819009679  S9        523             1.0000000000
       872        80  PNM       H24            -0.6120501307        8.0013970485       -5.0422485287  S9        523             1.0000000000
       873        80  PNM       H25            -0.8763895258        9.5078936230       -8.3736921456  S9        523             1.0000000000
       874        80  PNM       H26             0.1959226247        8.2733896981       -7.6789447778  S9        523             1.0000000000
       875        80  PNM       H27            -0.1882908684        9.7416270603       -6.7577901067  S9        523             1.0000000000
       876        80  PNM       H28            -2.8135768251        8.0137026148       -8.7429307588  S9        523             1.0000000000
       877        80  PNM       H29            -3.3157537362        6.8641540831       -7.4869200996  S9        523             1.0000000000
       878        80  PNM       H30            -1.7443625889        6.6668328092       -8.2929122564  S9        523             1.0000000000
       879        80  PNM       H31            -4.6478881919        7.8810597812       -5.2944307733  S9        523             1.0000000000
       880        80  PNM       H32            -4.5362974254        8.5659867412       -2.8923228342  S9        523             1.0000000000
       881        80  PNM       H33            -2.3913313035       12.4430110591       -2.4645096210  S9        523             1.0000000000
       882        80  PNM       H34            -3.6435483001       13.2654800325       -3.4276284552  S9        523             1.0000000000
       883        80  PNM       H35            -0.2690437767       13.2085825315       -3.1800315194  S9        523             1.0000000000
       884        80  PNM       H36             1.3791438389       13.6138363165       -5.0023847930  S9        523             1.0000000000
       885        80  PNM       H37             0.6986578386       13.3351357592       -7.3902484510  S9        523             1.0000000000
       886        80  PNM       H38            -1.6533639880       12.6990996470       -7.9430984861  S9        523             1.0000000000
       887        80  PNM       H39            -3.3149936910       12.3536033752       -6.1276690665  S9        523             1.0000000000
       888        80  PNM       H40            -2.1476039103       10.0789951918       -2.6569107003  S9        523             1.0000000000
       889        81  TIP3      OH2            -4.5262055045        7.6557450291       -0.5785205928  S9        290             1.0000000000
       890        81  TIP3      H1             -5.8305649038        7.4697248867       -0.3673174538  S9        290             1.0000000000
       891        81  TIP3      H2             -3.9582845852        8.2893030979       -0.0382751019  S9        290             1.0000000000
       892        82  SER       CB             -3.0131346998        4.9878482909       -2.3907089309  S10       70              1.0000000000
       893        82  SER       HB1            -3.5526173707        4.1277386900       -2.8362899598  S10       70              1.0000000000
       894        82  SER       HB2            -2.0493221980        5.1213427137       -2.9109749947  S10       70              1.0000000000
       895        82  SER       OG             -3.8314553940        6.1712380937       -2.5589643106  S10       70              1.0000000000
       896        82  SER       HG1            -4.0433998049        7.1047820239       -1.2508176554  S10       70              1.0000000000
       897        82  SER       QQH1           -2.8256886656        4.7792742072       -1.3115303500  S10       70              1.0000000000
       898        83  LYS       CD             -6.5140974525        3.3589926872       -2.0440217769  S10       73              1.0000000000
       899        83  LYS       HD1            -7.2090909943        2.8785355559       -2.7376543713  S10       73              1.0000000000
       900        83  LYS       HD2            -5.5142873625        3.3201651594       -2.4947451654  S10       73              1.0000000000
       901        83  LYS       QQH2           -6.5104950870        2.7878199605       -1.1060644469  S10       73              1.0000000000
       902        83  LYS       CE             -6.9311423552        4.7993918851       -1.8181103686  S10       73              1.0000000000
       903        83  LYS       HE1            -6.6210850404        5.1529052935       -0.8189934614  S10       73              1.0000000000
       904        83  LYS       HE2            -8.0327823041        4.8953021168       -1.8709021498  S10       73              1.0000000000
       905        83  LYS       NZ             -6.3289829931        5.6897575820       -2.8026697756  S10       73              1.0000000000
       906        83  LYS       HZ1            -6.5284666934        5.4063546106       -3.7817871456  S10       73              1.0000000000
       907        83  LYS       HZ2            -5.1583560240        5.8295854655       -2.6986617803  S10       73              1.0000000000
       908        83  LYS       HZ3            -6.6992308473        6.6622437195       -2.7044882631  S10       73              1.0000000000
       909        84  SER       CB             -4.4083041434        4.3729749354       -6.4379292762  S10       130             1.0000000000
       910        84  SER       HB1            -4.4727870009        5.3077653344       -7.0102028722  S10       130             1.0000000000
       911        84  SER       HB2            -3.6639585821        3.7152189907       -6.9208462120  S10       130             1.0000000000
       912        84  SER       OG             -3.9763431058        4.6384996612       -5.0797341434  S10       130             1.0000000000
       913        84  SER       HG1            -3.4347989917        5.4783411169       -5.0576214446  S10       130             1.0000000000
       914        84  SER       QQH3           -5.3854621741        3.8643435400       -6.4203568212  S10       130             1.0000000000
       915        85  GLU       CB             -9.9071859462        9.1825571197        0.7162853838  S10       166             1.0000000000
       916        85  GLU       HB1            -9.5968169832        9.7986801822       -0.1369739416  S10       166             1.0000000000
       917        85  GLU       HB2           -10.9492879392        8.8972747226        0.5565357956  S10       166             1.0000000000
       918        85  GLU       QQH4           -9.8189537131        9.7404423159        1.6540483308  S10       166             1.0000000000
       919        85  GLU       CG             -9.0408375587        7.9342422070        0.7323641525  S10       166             1.0000000000
       920        85  GLU       HG1            -9.4572803677        7.1732371279        0.0560367736  S10       166             1.0000000000
       921        85  GLU       HG2            -9.0361585517        7.4710788359        1.7338679225  S10       166             1.0000000000
       922        85  GLU       CD             -7.6253594664        8.2253255604        0.3176193858  S10       166             1.0000000000
       923        85  GLU       OE1            -7.1074573859        9.3378403319        0.4284684041  S10       166             1.0000000000
       924        85  GLU       OE2            -6.9270720711        7.1887511341       -0.1883506977  S10       166             1.0000000000
       925        86  ASN       CB             -2.7719031405       11.8601477457        1.3450207873  S10       170             1.0000000000
       926        86  ASN       HB1            -1.7880384627       11.8138533512        0.8649668941  S10       170             1.0000000000
       927        86  ASN       HB2            -3.2706564800       12.7877539872        1.0444812679  S10       170             1.0000000000
       928        86  ASN       QQH5           -2.6648483967       11.8356535609        2.4361550229  S10       170             1.0000000000
       929        86  ASN       CG             -3.5963354282       10.6758880702        0.8912577601  S10       170             1.0000000000
       930        86  ASN       OD1            -3.1427744362        9.5005373289        0.9011464887  S10       170             1.0000000000
       931        86  ASN       ND2            -4.8375494287       10.9351307291        0.4439962535  S10       170             1.0000000000
       932        86  ASN       HD21           -5.4810123211       10.1607261973        0.1975638888  S10       170             1.0000000000
       933        86  ASN       HD22           -5.1761456747       11.9034888466        0.3581300393  S10       170             1.0000000000
       934        87  LYS       CE             -3.0936474585        1.5501311084       -4.5628439413  S10       234             1.0000000000
       935        87  LYS       HE1            -3.5626148456        1.8046608530       -3.6046499108  S10       234             1.0000000000
       936        87  LYS       HE2            -3.8700831386        1.5025648173       -5.3358959492  S10       234             1.0000000000
       937        87  LYS       NZ             -2.1465593456        2.5937537652       -4.9381411921  S10       234             1.0000000000
       938        87  LYS       HZ1            -1.6571725341        2.3551403619       -5.8341947773  S10       234             1.0000000000
       939        87  LYS       HZ2            -1.4019649865        2.7535663872       -4.2252388883  S10       234             1.0000000000
       940        87  LYS       HZ3            -2.6503532933        3.5280634464       -5.0580967678  S10       234             1.0000000000
       941        87  LYS       QQH6           -2.5710101074        0.5878670883       -4.4739249315  S10       234             1.0000000000
       942        88  SER       CB              2.4139651645        3.2653995835       -5.9375963437  S10       235             1.0000000000
       943        88  SER       HB1             3.0682867732        2.5343205610       -6.4409636693  S10       235             1.0000000000
       944        88  SER       HB2             3.0040217548        4.1793600403       -5.7375398583  S10       235             1.0000000000
       945        88  SER       OG              1.3120910685        3.5345113021       -6.8087673250  S10       235             1.0000000000
       946        88  SER       HG1             0.8901764129        4.4092600657       -6.5782028909  S10       235             1.0000000000
       947        88  SER       QQH7            2.0725236482        2.8457636422       -4.9616798739  S10       235             1.0000000000
       948        89  PNM       S1             -3.0161226874        9.5350402821       -6.1732536476  S10       523             1.0000000000
       949        89  PNM       C2             -1.7919899919        8.2755338240       -6.8511993255  S10       523             1.0000000000
       950        89  PNM       C3             -1.3939684689        7.4337943031       -5.6072987227  S10       523             1.0000000000
       951        89  PNM       N4             -2.5935053713        7.2984200589       -4.7522126613  S10       523             1.0000000000
       952        89  PNM       C5             -3.6817862803        8.3320080470       -4.9952353646  S10       523             1.0000000000
       953        89  PNM       C6             -3.5951746808        8.7205162479       -3.4637215997  S10       523             1.0000000000
       954        89  PNM       C7             -2.4928459280        7.6494683927       -3.3721586516  S10       523             1.0000000000
       955        89  PNM       O8             -1.5192464938        7.5043158168       -2.6112939043  S10       523             1.0000000000
       956        89  PNM       C9             -2.4551735001        7.4017572460       -7.9052071318  S10       523             1.0000000000
       957        89  PNM       C10            -0.5936659453        8.9916233876       -7.4449376168  S10       523             1.0000000000
       958        89  PNM       C11            -0.7961060161        6.0904773137       -5.9878389718  S10       523             1.0000000000
       959        89  PNM       O12            -1.3838661146        5.0194873894       -5.7581805581  S10       523             1.0000000000
       960        89  PNM       O13             0.4258859934        6.1326560479       -6.5471391442  S10       523             1.0000000000
       961        89  PNM       N14            -3.0267541230       10.0251252511       -3.2071093593  S10       523             1.0000000000
       962        89  PNM       C15            -3.5819785076       11.1438389873       -3.7131832467  S10       523             1.0000000000
       963        89  PNM       O16            -4.6354280926       11.0858166549       -4.4212884386  S10       523             1.0000000000
       964        89  PNM       C17            -2.8874794180       12.4547218558       -3.4461166765  S10       523             1.0000000000
       965        89  PNM       C18            -1.8869308805       12.7257857831       -4.5378679088  S10       523             1.0000000000
       966        89  PNM       C19            -0.5711449210       13.0953022897       -4.2290490438  S10       523             1.0000000000
       967        89  PNM       C20             0.3510704717       13.3228392656       -5.2534609440  S10       523             1.0000000000
       968        89  PNM       C21            -0.0293310276       13.1664408628       -6.5878399180  S10       523             1.0000000000
       969        89  PNM       C22            -1.3456527778       12.8146654961       -6.8985595047  S10       523             1.0000000000
       970        89  PNM       C23            -2.2758649967       12.6047744632       -5.8807934178  S10       523             1.0000000000
       971        89  PNM       H24            -0.6135752338        7.9975233806       -5.0400228835  S10       523             1.0000000000
       972        89  PNM       H25            -0.8721374385        9.5040729695       -8.3723769813  S10       523             1.0000000000
       973        89  PNM       H26             0.1987956903        8.2702351248       -7.6741234699  S10       523             1.0000000000
       974        89  PNM       H27            -0.1877373212        9.7387614427       -6.7548040053  S10       523             1.0000000000
       975        89  PNM       H28            -2.8087947712        8.0107930296       -8.7447920013  S10       523             1.0000000000
       976        89  PNM       H29            -3.3134776489        6.8607195381       -7.4899915589  S10       523             1.0000000000
       977        89  PNM       H30            -1.7405878574        6.6639608809       -8.2929089841  S10       523             1.0000000000
       978        89  PNM       H31            -4.6487489733        7.8776824320       -5.2969924596  S10       523             1.0000000000
       979        89  PNM       H32            -4.5383397345        8.5641321420       -2.8942475928  S10       523             1.0000000000
       980        89  PNM       H33            -2.3866115240       12.4369319667       -2.4636262561  S10       523             1.0000000000
       981        89  PNM       H34            -3.6400625492       13.2617802143       -3.4232997658  S10       523             1.0000000000
       982        89  PNM       H35            -0.2667867567       13.2075734516       -3.1806237724  S10       523             1.0000000000
       983        89  PNM       H36             1.3791617989       13.6155034762       -5.0044299586  S10       523             1.0000000000
       984        89  PNM       H37             0.6968667268       13.3363569682       -7.3916870751  S10       523             1.0000000000
       985        89  PNM       H38            -1.6547264704       12.6972161817       -7.9425950603  S10       523             1.0000000000
       986        89  PNM       H39            -3.3143186293       12.3489261576       -6.1256721410  S10       523             1.0000000000
       987        89  PNM       H40            -2.1444366310       10.0719713972       -2.6615318965  S10       523             1.0000000000
       988        90  TIP3      OH2            -4.5223892885        7.6710326868       -0.5626494051  S10       290             1.0000000000
       989        90  TIP3      H1             -5.8929720946        7.4656047882       -0.3512609506  S10       290             1.0000000000
       990        90  TIP3      H2             -3.9458296055        8.2980236966       -0.0277823986  S10       290             1.0000000000
       991        91  SER       CB             -3.0092162553        4.9830188634       -2.3966161472  S11       70              1.0000000000
       992        91  SER       HB1            -3.5447859565        4.1206707930       -2.8404502237  S11       70              1.0000000000
       993        91  SER       HB2            -2.0449490513        5.1187924039       -2.9148209975  S11       70              1.0000000000
       994        91  SER       OG             -3.8301267555        6.1623436813       -2.5710693700  S11       70              1.0000000000
       995        91  SER       HG1            -4.0282338393        7.1227977550       -1.2260337739  S11       70              1.0000000000
       996        91  SER       QQH1           -2.8235304692        4.7802395954       -1.3165360328  S11       70              1.0000000000
       997        92  LYS       CD             -6.5021616541        3.3586274283       -2.0509847270  S11       73              1.0000000000
       998        92  LYS       HD1            -7.2038209002        2.8825065301       -2.7408802145  S11       73              1.0000000000
       999        92  LYS       HD2            -5.5039867166        3.3089527479       -2.5048000204  S11       73              1.0000000000
      1000        92  LYS       QQH2           -6.5013583072        2.7900912139       -1.1111828507  S11       73              1.0000000000
      1001        92  LYS       CE             -6.9041005870        4.8039947512       -1.8292051610  S11       73              1.0000000000
      1002        92  LYS       HE1            -6.5822647470        5.1569524432       -0.8332098585  S11       73              1.0000000000
      1003        92  LYS       HE2            -8.0058564578        4.9068322402       -1.8694380259  S11       73              1.0000000000
      1004        92  LYS       NZ             -6.3008142400        5.6823528265       -2.8227039460  S11       73              1.0000000000
      1005        92  LYS       HZ1            -6.4940862054        5.3817525551       -3.7975027699  S11       73              1.0000000000
      1006        92  LYS       HZ2            -5.0948411353        5.8415590750       -2.7096227885  S11       73              1.0000000000
      1007        92  LYS       HZ3            -6.6791175948        6.6526674105       -2.7415590107  S11       73              1.0000000000
      1008        93  SER       CB             -4.4092222214        4.3707041685       -6.4398460774  S11       130             1.0000000000
      1009        93  SER       HB1            -4.4704684985        5.3052853672       -7.0126748827  S11       130             1.0000000000
      1010        93  SER       HB2            -3.6644422695        3.7116517801       -6.9201930281  S11       130             1.0000000000
      1011        93  SER       OG             -3.9802399037        4.6362945808       -5.0804074874  S11       130             1.0000000000
      1012        93  SER       HG1            -3.4392113296        5.4761762428       -5.0590611307  S11       130             1.0000000000
      1013        93  SER       QQH3           -5.3870642693        3.8636405626       -6.4248937988  S11       130             1.0000000000
      1014        94  GLU       CB             -9.9124231157        9.1871843020        0.7172036886  S11       166             1.0000000000
      1015        94  GLU       HB1            -9.6006092859        9.8021119892       -0.1364823974  S11       166             1.0000000000
      1016        94  GLU       HB2           -10.9545851112        8.9026132011        0.5569116688  S11       166             1.0000000000
      1017        94  GLU       QQH4           -9.8239648640        9.7459224860        1.6545409097  S11       166             1.0000000000
      1018        94  GLU       CG             -9.0479758630        7.9390541252        0.7352712674  S11       166             1.0000000000
      1019        94  GLU       HG1            -9.4596271325        7.1799449647        0.0538038305  S11       166             1.0000000000
      1020        94  GLU       HG2            -9.0479065943        7.4722654210        1.7351722581  S11       166             1.0000000000
      1021        94  GLU       CD             -7.6324111404        8.2312632507        0.3284752750  S11       166             1.0000000000
      1022        94  GLU       OE1            -7.1115218085        9.3425051773        0.4306570210  S11       166             1.0000000000
      1023        94  GLU       OE2            -6.9369059716        7.1868854407       -0.1638234075  S11       166             1.0000000000
      1024        95  ASN       CB             -2.7706845145       11.8630033075        1.3456080924  S11       170             1.0000000000
      1025        95  ASN       HB1            -1.7867771590       11.8175448085        0.8655361404  S11       170             1.0000000000
      1026        95  ASN       HB2            -3.2699942561       12.7904595103        1.0457791705  S11       170             1.0000000000
      1027        95  ASN       QQH5           -2.6637052641       11.8374624002        2.4367096224  S11       170             1.0000000000
      1028        95  ASN       CG             -3.5934569944       10.6785764903        0.8910204415  S11       170             1.0000000000
      1029        95  ASN       OD1            -3.1384023142        9.5041522636        0.9070487887  S11       170             1.0000000000
      1030        95  ASN       ND2            -4.8329401042       10.9362423257        0.4380525429  S11       170             1.0000000000
      1031        95  ASN       HD21           -5.4740045250       10.1612776341        0.1881771248  S11       170             1.0000000000
      1032        95  ASN       HD22           -5.1703305960       11.9046063465        0.3447092506  S11       170             1.0000000000
      1033        96  LYS       CE             -3.0951051061        1.5501390876       -4.5622316606  S11       234             1.0000000000
      1034        96  LYS       HE1            -3.5639814141        1.8041407417       -3.6038067010  S11       234             1.0000000000
      1035        96  LYS       HE2            -3.8715709437        1.5027437054       -5.3352409650  S11       234             1.0000000000
      1036        96  LYS       NZ             -2.1482897934        2.5940748268       -4.9372503344  S11       234             1.0000000000
      1037        96  LYS       HZ1            -1.6584681002        2.3553696050       -5.8329927440  S11       234             1.0000000000
      1038        96  LYS       HZ2            -1.4035920577        2.7536644423       -4.2245909743  S11       234             1.0000000000
      1039        96  LYS       HZ3            -2.6522515477        3.5280852329       -5.0580242043  S11       234             1.0000000000
      1040        96  LYS       QQH6           -2.5723129302        0.5879897957       -4.4739198984  S11       234             1.0000000000
      1041        97  SER       CB              2.4151572715        3.2649337436       -5.9371876669  S11       235             1.0000000000
      1042        97  SER       HB1             3.0701697443        2.5339377515       -6.4396605897  S11       235             1.0000000000
      1043        97  SER       HB2             3.0047943006        4.1791620915       -5.7369968969  S11       235             1.0000000000
      1044        97  SER       OG              1.3140099244        3.5333596103       -6.8094626303  S11       235             1.0000000000
      1045        97  SER       HG1             0.8911775106        4.4075595245       -6.5789305538  S11       235             1.0000000000
      1046        97  SER       QQH7            2.0729394306        2.8455746275       -4.9614166458  S11       235             1.0000000000
      1047        98  PNM       S1             -3.0162753570        9.5296161384       -6.1748461202  S11       523             1.0000000000
      1048        98  PNM       C2             -1.7904321237        8.2714916144       -6.8514949762  S11       523             1.0000000000
      1049        98  PNM       C3             -1.3942574519        7.4294699223       -5.6073620374  S11       523             1.0000000000
      1050        98  PNM       N4             -2.5946231204        7.2939938016       -4.7536537173  S11       523             1.0000000000
      1051        98  PNM       C5             -3.6829996735        8.3276883359       -4.9978780767  S11       523             1.0000000000
      1052        98  PNM       C6             -3.5965618558        8.7165786185       -3.4660518492  S11       523             1.0000000000
      1053        98  PNM       C7             -2.4938806986        7.6467710976       -3.3746759191  S11       523             1.0000000000
      1054        98  PNM       O8             -1.5205098851        7.5037559238       -2.6132930034  S11       523             1.0000000000
      1055        98  PNM       C9             -2.4513712692        7.3979718799       -7.9070814869  S11       523             1.0000000000
      1056        98  PNM       C10            -0.5909138939        8.9878535583       -7.4423534415  S11       523             1.0000000000
      1057        98  PNM       C11            -0.7956357394        6.0866680396       -5.9883664796  S11       523             1.0000000000
      1058        98  PNM       O12            -1.3831434958        5.0152407790       -5.7600934870  S11       523             1.0000000000
      1059        98  PNM       O13             0.4265134467        6.1304363510       -6.5466154076  S11       523             1.0000000000
      1060        98  PNM       N14            -3.0247954186       10.0197183562       -3.2097208180  S11       523             1.0000000000
      1061        98  PNM       C15            -3.5806483109       11.1402457853       -3.7114579242  S11       523             1.0000000000
      1062        98  PNM       O16            -4.6369282057       11.0844467249       -4.4148505645  S11       523             1.0000000000
      1063        98  PNM       C17            -2.8836965597       12.4496819015       -3.4438761524  S11       523             1.0000000000
      1064        98  PNM       C18            -1.8848944901       12.7221279336       -4.5369283268  S11       523             1.0000000000
      1065        98  PNM       C19            -0.5693797291       13.0938272279       -4.2294873162  S11       523             1.0000000000
      1066        98  PNM       C20             0.3513192000       13.3232004033       -5.2548374868  S11       523             1.0000000000
      1067        98  PNM       C21            -0.0303264485       13.1665953960       -6.5888417989  S11       523             1.0000000000
      1068        98  PNM       C22            -1.3463892505       12.8126815432       -6.8981990079  S11       523             1.0000000000
      1069        98  PNM       C23            -2.2751324324       12.6009004410       -5.8794521632  S11       523             1.0000000000
      1070        98  PNM       H24            -0.6148319905        7.9929696987       -5.0388281566  S11       523             1.0000000000
      1071        98  PNM       H25            -0.8669095114        9.4995418777       -8.3707611587  S11       523             1.0000000000
      1072        98  PNM       H26             0.2024891219        8.2665886713       -7.6688270263  S11       523             1.0000000000
      1073        98  PNM       H27            -0.1872396451        9.7355902910       -6.7515873744  S11       523             1.0000000000
      1074        98  PNM       H28            -2.8030258903        8.0071876179       -8.7472740156  S11       523             1.0000000000
      1075        98  PNM       H29            -3.3105708121        6.8567937223       -7.4941146208  S11       523             1.0000000000
      1076        98  PNM       H30            -1.7358049699        6.6603362202       -8.2933705005  S11       523             1.0000000000
      1077        98  PNM       H31            -4.6498817012        7.8731850484       -5.2998497217  S11       523             1.0000000000
      1078        98  PNM       H32            -4.5399813475        8.5618462651       -2.8962233850  S11       523             1.0000000000
      1079        98  PNM       H33            -2.3807845432       12.4293556519       -2.4623415196  S11       523             1.0000000000
      1080        98  PNM       H34            -3.6352218391       13.2574138154       -3.4178251052  S11       523             1.0000000000
      1081        98  PNM       H35            -0.2640689935       13.2063383351       -3.1813706644  S11       523             1.0000000000
      1082        98  PNM       H36             1.3791441722       13.6176700352       -5.0068580258  S11       523             1.0000000000
      1083        98  PNM       H37             0.6946839812       13.3380847739       -7.3933966420  S11       523             1.0000000000
      1084        98  PNM       H38            -1.6563258464       12.6950862571       -7.9419497942  S11       523             1.0000000000
      1085        98  PNM       H39            -3.3134094314       12.3434671557       -6.1233544464  S11       523             1.0000000000
      1086        98  PNM       H40            -2.1406795170       10.0645115626       -2.6669737131  S11       523             1.0000000000
      1087        99  TIP3      OH2            -4.5158157963        7.6835930680       -0.5498643249  S11       290             1.0000000000
      1088        99  TIP3      H1             -5.9290931250        7.4638869286       -0.3329032641  S11       290             1.0000000000
      1089        99  TIP3      H2             -3.9390273670        8.3078281275       -0.0138273652  S11       290             1.0000000000
      1090       100  SER       CB             -3.0033016974        4.9793004583       -2.4018977815  S12       70              1.0000000000
      1091       100  SER       HB1            -3.5365074341        4.1164666976       -2.8459882251  S12       70              1.0000000000
      1092       100  SER       HB2            -2.0391293535        5.1158641819       -2.9192699331  S12       70              1.0000000000
      1093       100  SER       OG             -3.8236808649        6.1566589000       -2.5792957798  S12       70              1.0000000000
      1094       100  SER       HG1            -4.0205502753        7.1367818989       -1.2093391272  S12       70              1.0000000000
      1095       100  SER       QQH1           -2.8193746603        4.7801064667       -1.3211181541  S12       70              1.0000000000
      1096       101  LYS       CD             -6.4889945017        3.3586920326       -2.0583145119  S12       73              1.0000000000
      1097       101  LYS       HD1            -7.1963665482        2.8875382265       -2.7456854125  S12       73              1.0000000000
      1098       101  LYS       HD2            -5.4927726770        3.2974012813       -2.5146750294  S12       73              1.0000000000
      1099       101  LYS       QQH2           -6.4904906231        2.7928636870       -1.1164720571  S12       73              1.0000000000
      1100       101  LYS       CE             -6.8769760944        4.8084670408       -1.8403669729  S12       73              1.0000000000
      1101       101  LYS       HE1            -6.5392870534        5.1620919940       -0.8494772858  S12       73              1.0000000000
      1102       101  LYS       HE2            -7.9793636106        4.9192074355       -1.8673660732  S12       73              1.0000000000
      1103       101  LYS       NZ             -6.2766207845        5.6748313376       -2.8449444817  S12       73              1.0000000000
      1104       101  LYS       HZ1            -6.4659193759        5.3588405219       -3.8150777866  S12       73              1.0000000000
      1105       101  LYS       HZ2            -5.0474620290        5.8457404273       -2.7279254287  S12       73              1.0000000000
      1106       101  LYS       HZ3            -6.6568965670        6.6447788158       -2.7766852158  S12       73              1.0000000000
      1107       102  SER       CB             -4.4102662543        4.3682673675       -6.4419020249  S12       130             1.0000000000
      1108       102  SER       HB1            -4.4681248834        5.3027079650       -7.0153633447  S12       130             1.0000000000
      1109       102  SER       HB2            -3.6650072646        3.7074661399       -6.9192579877  S12       130             1.0000000000
      1110       102  SER       OG             -3.9848799816        4.6342692356       -5.0810627540  S12       130             1.0000000000
      1111       102  SER       HG1            -3.4419927413        5.4726730467       -5.0613489032  S12       130             1.0000000000
      1112       102  SER       QQH3           -5.3887478163        3.8629924793       -6.4299473560  S12       130             1.0000000000
      1113       103  GLU       CB             -9.9179506728        9.1925665895        0.7182188752  S12       166             1.0000000000
      1114       103  GLU       HB1            -9.6046443871        9.8065354562       -0.1359353709  S12       166             1.0000000000
      1115       103  GLU       HB2           -10.9603478632        8.9094204180        0.5576401317  S12       166             1.0000000000
      1116       103  GLU       QQH4           -9.8300424377        9.7520746887        1.6552884978  S12       166             1.0000000000
      1117       103  GLU       CG             -9.0554482443        7.9442276007        0.7385205443  S12       166             1.0000000000
      1118       103  GLU       HG1            -9.4629080217        7.1866029576        0.0528903905  S12       166             1.0000000000
      1119       103  GLU       HG2            -9.0604367127        7.4746393564        1.7369839060  S12       166             1.0000000000
      1120       103  GLU       CD             -7.6389269694        8.2359680112        0.3389387125  S12       166             1.0000000000
      1121       103  GLU       OE1            -7.1159171686        9.3468278916        0.4327475760  S12       166             1.0000000000
      1122       103  GLU       OE2            -6.9442092250        7.1851600148       -0.1395605336  S12       166             1.0000000000
      1123       104  ASN       CB             -2.7699351411       11.8664697960        1.3462258610  S12       170             1.0000000000
      1124       104  ASN       HB1            -1.7859635401       11.8225373657        0.8659617429  S12       170             1.0000000000
      1125       104  ASN       HB2            -3.2699512752       12.7938158939        1.0477483890  S12       170             1.0000000000
      1126       104  ASN       QQH5           -2.6624362063       11.8398110310        2.4372221656  S12       170             1.0000000000
      1127       104  ASN       CG             -3.5907141446       10.6815526502        0.8909269121  S12       170             1.0000000000
      1128       104  ASN       OD1            -3.1342106411        9.5078986121        0.9138119401  S12       170             1.0000000000
      1129       104  ASN       ND2            -4.8282739901       10.9370608812        0.4313173506  S12       170             1.0000000000
      1130       104  ASN       HD21           -5.4673409567       10.1612422474        0.1798199712  S12       170             1.0000000000
      1131       104  ASN       HD22           -5.1646206101       11.9051596159        0.3307434626  S12       170             1.0000000000
      1132       105  LYS       CE             -3.0967168443        1.5500101448       -4.5616116717  S12       234             1.0000000000
      1133       105  LYS       HE1            -3.5656129291        1.8033992664       -3.6030912636  S12       234             1.0000000000
      1134       105  LYS       HE2            -3.8735588800        1.5029553551       -5.3342586034  S12       234             1.0000000000
      1135       105  LYS       NZ             -2.1501770252        2.5941938849       -4.9364291731  S12       234             1.0000000000
      1136       105  LYS       HZ1            -1.6599544792        2.3558391267       -5.8321594556  S12       234             1.0000000000
      1137       105  LYS       HZ2            -1.4057297194        2.7539713330       -4.2235714404  S12       234             1.0000000000
      1138       105  LYS       HZ3            -2.6546420058        3.5272814760       -5.0579259032  S12       234             1.0000000000
      1139       105  LYS       QQH6           -2.5736925944        0.5878866752       -4.4737625052  S12       234             1.0000000000
      1140       106  SER       CB              2.4165128342        3.2643003230       -5.9366404598  S12       235             1.0000000000
      1141       106  SER       HB1             3.0724261984        2.5333096793       -6.4379852448  S12       235             1.0000000000
      1142       106  SER       HB2             3.0055286134        4.1788705748       -5.7361131550  S12       235             1.0000000000
      1143       106  SER       OG              1.3162074242        3.5318731853       -6.8102301195  S12       235             1.0000000000
      1144       106  SER       HG1             0.8922825072        4.4054205132       -6.5797095787  S12       235             1.0000000000
      1145       106  SER       QQH7            2.0733617767        2.8453915109       -4.9610214734  S12       235             1.0000000000
      1146       107  PNM       S1             -3.0161546099        9.5244826043       -6.1781324841  S12       523             1.0000000000
      1147       107  PNM       C2             -1.7886911954        8.2668466231       -6.8520925371  S12       523             1.0000000000
      1148       107  PNM       C3             -1.3944152801        7.4246245002       -5.6077446409  S12       523             1.0000000000
      1149       107  PNM       N4             -2.5956338306        7.2889317619       -4.7556091941  S12       523             1.0000000000
      1150       107  PNM       C5             -3.6842108617        8.3226579354       -5.0008907515  S12       523             1.0000000000
      1151       107  PNM       C6             -3.5975367441        8.7123714066       -3.4688816384  S12       523             1.0000000000
      1152       107  PNM       C7             -2.4943107893        7.6441295864       -3.3777205299  S12       523             1.0000000000
      1153       107  PNM       O8             -1.5209219858        7.5033810953       -2.6159602367  S12       523             1.0000000000
      1154       107  PNM       C9             -2.4470483268        7.3936077395       -7.9095115682  S12       523             1.0000000000
      1155       107  PNM       C10            -0.5878888527        8.9836619626       -7.4396757906  S12       523             1.0000000000
      1156       107  PNM       C11            -0.7950543565        6.0823352149       -5.9889884410  S12       523             1.0000000000
      1157       107  PNM       O12            -1.3824547016        5.0104486638       -5.7618725267  S12       523             1.0000000000
      1158       107  PNM       O13             0.4271744048        6.1276105892       -6.5460267749  S12       523             1.0000000000
      1159       107  PNM       N14            -3.0223104759       10.0137668636       -3.2128386726  S12       523             1.0000000000
      1160       107  PNM       C15            -3.5790269722       11.1362451906       -3.7094996865  S12       523             1.0000000000
      1161       107  PNM       O16            -4.6384082179       11.0826317722       -4.4077967092  S12       523             1.0000000000
      1162       107  PNM       C17            -2.8795128354       12.4440454515       -3.4413720171  S12       523             1.0000000000
      1163       107  PNM       C18            -1.8825449312       12.7178283136       -4.5358218581  S12       523             1.0000000000
      1164       107  PNM       C19            -0.5673208190       13.0920155017       -4.2299865946  S12       523             1.0000000000
      1165       107  PNM       C20             0.3516014607       13.3235646763       -5.2564395999  S12       523             1.0000000000
      1166       107  PNM       C21            -0.0314999704       13.1667375763       -6.5900156990  S12       523             1.0000000000
      1167       107  PNM       C22            -1.3472674506       12.8103159773       -6.8977804087  S12       523             1.0000000000
      1168       107  PNM       C23            -2.2742719262       12.5963118511       -5.8778773556  S12       523             1.0000000000
      1169       107  PNM       H24            -0.6160674124        7.9878615249       -5.0372630478  S12       523             1.0000000000
      1170       107  PNM       H25            -0.8611001274        9.4946376200       -8.3693505815  S12       523             1.0000000000
      1171       107  PNM       H26             0.2066371654        8.2626282774       -7.6627581130  S12       523             1.0000000000
      1172       107  PNM       H27            -0.1866856018        9.7315236039       -6.7477550140  S12       523             1.0000000000
      1173       107  PNM       H28            -2.7964258337        8.0029864693       -8.7506082616  S12       523             1.0000000000
      1174       107  PNM       H29            -3.3070312261        6.8518959299       -7.4989567917  S12       523             1.0000000000
      1175       107  PNM       H30            -1.7305064457        6.6561304629       -8.2941016631  S12       523             1.0000000000
      1176       107  PNM       H31            -4.6507063970        7.8679989152       -5.3030537000  S12       523             1.0000000000
      1177       107  PNM       H32            -4.5409861475        8.5593445593       -2.8985928893  S12       523             1.0000000000
      1178       107  PNM       H33            -2.3743005875       12.4205602992       -2.4611365925  S12       523             1.0000000000
      1179       107  PNM       H34            -3.6301100739       13.2527256088       -3.4116603393  S12       523             1.0000000000
      1180       107  PNM       H35            -0.2608581751       13.2048629166       -3.1822474989  S12       523             1.0000000000
      1181       107  PNM       H36             1.3791461896       13.6202056687       -5.0097697250  S12       523             1.0000000000
      1182       107  PNM       H37             0.6920218340       13.3401051545       -7.3955566048  S12       523             1.0000000000
      1183       107  PNM       H38            -1.6584487193       12.6925581382       -7.9411887738  S12       523             1.0000000000
      1184       107  PNM       H39            -3.3124107822       12.3370222793       -6.1204379572  S12       523             1.0000000000
      1185       107  PNM       H40            -2.1365399820       10.0557086495       -2.6725950803  S12       523             1.0000000000
      1186       108  TIP3      OH2            -4.5096267910        7.6934166791       -0.5389359718  S12       290             1.0000000000
      1187       108  TIP3      H1             -5.9490169040        7.4641947013       -0.3154189405  S12       290             1.0000000000
      1188       108  TIP3      H2             -3.9324931768        8.3155586098       -0.0018299763  S12       290             1.0000000000
      1189       109  SER       CB             -2.9954734265        4.9765363343       -2.4067552647  S13       70              1.0000000000
      1190       109  SER       HB1            -3.5266737474        4.1121135558       -2.8507044004  S13       70              1.0000000000
      1191       109  SER       HB2            -2.0302833342        5.1120976145       -2.9226980425  S13       70              1.0000000000
      1192       109  SER       OG             -3.8147493466        6.1529060669       -2.5851879126  S13       70              1.0000000000
      1193       109  SER       HG1            -4.0080805030        7.1456036121       -1.1974660546  S13       70              1.0000000000
      1194       109  SER       QQH1           -2.8132610541        4.7783746043       -1.3258920484  S13       70              1.0000000000
      1195       110  LYS       CD             -6.4745843190        3.3593719817       -2.0660682766  S13       73              1.0000000000
      1196       110  LYS       HD1            -7.1875237697        2.8928270487       -2.7507274098  S13       73              1.0000000000
      1197       110  LYS       HD2            -5.4795645596        3.2887605041       -2.5241308876  S13       73              1.0000000000
      1198       110  LYS       QQH2           -6.4789331022        2.7965677003       -1.1225318388  S13       73              1.0000000000
      1199       110  LYS       CE             -6.8499711236        4.8126685247       -1.8515166220  S13       73              1.0000000000
      1200       110  LYS       HE1            -6.4987658267        5.1682818757       -0.8657306215  S13       73              1.0000000000
      1201       110  LYS       HE2            -7.9521275933        4.9286540992       -1.8644644298  S13       73              1.0000000000
      1202       110  LYS       NZ             -6.2562740328        5.6682985263       -2.8684949472  S13       73              1.0000000000
      1203       110  LYS       HZ1            -6.4476109850        5.3395475977       -3.8336222980  S13       73              1.0000000000
      1204       110  LYS       HZ2            -5.0247767014        5.8446803724       -2.7472486987  S13       73              1.0000000000
      1205       110  LYS       HZ3            -6.6411706951        6.6370098913       -2.8089588911  S13       73              1.0000000000
      1206       111  SER       CB             -4.4115925441        4.3659076299       -6.4439129427  S13       130             1.0000000000
      1207       111  SER       HB1            -4.4661231825        5.2999652651       -7.0183905719  S13       130             1.0000000000
      1208       111  SER       HB2            -3.6658717053        3.7035038192       -6.9182701421  S13       130             1.0000000000
      1209       111  SER       OG             -3.9903948875        4.6324585262       -5.0816023508  S13       130             1.0000000000
      1210       111  SER       HG1            -3.4432567121        5.4681433502       -5.0624606275  S13       130             1.0000000000
      1211       111  SER       QQH3           -5.3907957068        3.8620357289       -6.4347910927  S13       130             1.0000000000
      1212       112  GLU       CB             -9.9235397564        9.1981795833        0.7193789142  S13       166             1.0000000000
      1213       112  GLU       HB1            -9.6083922490        9.8108875379       -0.1348067695  S13       166             1.0000000000
      1214       112  GLU       HB2           -10.9663623864        8.9171258449        0.5581501888  S13       166             1.0000000000
      1215       112  GLU       QQH4           -9.8362403866        9.7587053411        1.6558826418  S13       166             1.0000000000
      1216       112  GLU       CG             -9.0628559172        7.9493516823        0.7420534927  S13       166             1.0000000000
      1217       112  GLU       HG1            -9.4679460845        7.1933084514        0.0533533411  S13       166             1.0000000000
      1218       112  GLU       HG2            -9.0728595299        7.4777831912        1.7396764408  S13       166             1.0000000000
      1219       112  GLU       CD             -7.6446152444        8.2399116967        0.3489403837  S13       166             1.0000000000
      1220       112  GLU       OE1            -7.1206643617        9.3507285376        0.4347054235  S13       166             1.0000000000
      1221       112  GLU       OE2            -6.9486445987        7.1835361439       -0.1161028516  S13       166             1.0000000000
      1222       113  ASN       CB             -2.7698758935       11.8704231661        1.3468355562  S13       170             1.0000000000
      1223       113  ASN       HB1            -1.7861879424       11.8284498348        0.8660320470  S13       170             1.0000000000
      1224       113  ASN       HB2            -3.2712292783       12.7976148889        1.0499544603  S13       170             1.0000000000
      1225       113  ASN       QQH5           -2.6614674021       11.8426329639        2.4376720913  S13       170             1.0000000000
      1226       113  ASN       CG             -3.5883200062       10.6844749511        0.8909020775  S13       170             1.0000000000
      1227       113  ASN       OD1            -3.1306667349        9.5117063459        0.9212611711  S13       170             1.0000000000
      1228       113  ASN       ND2            -4.8235935099       10.9376319106        0.4238766948  S13       170             1.0000000000
      1229       113  ASN       HD21           -5.4611816158       10.1605915257        0.1724718022  S13       170             1.0000000000
      1230       113  ASN       HD22           -5.1589884909       11.9053209001        0.3165052700  S13       170             1.0000000000
      1231       114  LYS       CE             -3.0985376635        1.5499569127       -4.5609217755  S13       234             1.0000000000
      1232       114  LYS       HE1            -3.5671766647        1.8027677151       -3.6020307872  S13       234             1.0000000000
      1233       114  LYS       HE2            -3.8756843332        1.5030872962       -5.3332958587  S13       234             1.0000000000
      1234       114  LYS       NZ             -2.1523127486        2.5943844911       -4.9356706361  S13       234             1.0000000000
      1235       114  LYS       HZ1            -1.6617643042        2.3558920854       -5.8312764544  S13       234             1.0000000000
      1236       114  LYS       HZ2            -1.4079534815        2.7545513959       -4.2228509296  S13       234             1.0000000000
      1237       114  LYS       HZ3            -2.6568363271        3.5269771070       -5.0577593147  S13       234             1.0000000000
      1238       114  LYS       QQH6           -2.5752523803        0.5880045694       -4.4735941377  S13       234             1.0000000000
      1239       115  SER       CB              2.4179400213        3.2635817319       -5.9359854140  S13       235             1.0000000000
      1240       115  SER       HB1             3.0746935004        2.5326189283       -6.4362401356  S13       235             1.0000000000
      1241       115  SER       HB2             3.0063364252        4.1785509827       -5.7351790437  S13       235             1.0000000000
      1242       115  SER       OG              1.3185826565        3.5301619731       -6.8110491004  S13       235             1.0000000000
      1243       115  SER       HG1             0.8934554932        4.4030485492       -6.5805049543  S13       235             1.0000000000
      1244       115  SER       QQH7            2.0738484582        2.8450441886       -4.9604806947  S13       235             1.0000000000
      1245       116  PNM       S1             -3.0165016717        9.5178450593       -6.1808630884  S13       523             1.0000000000
      1246       116  PNM       C2             -1.7867421268        8.2616318755       -6.8529768043  S13       523             1.0000000000
      1247       116  PNM       C3             -1.3946811434        7.4192393753       -5.6083828025  S13       523             1.0000000000
      1248       116  PNM       N4             -2.5967700305        7.2830466694       -4.7581367708  S13       523             1.0000000000
      1249       116  PNM       C5             -3.6853212460        8.3169963181       -5.0042544033  S13       523             1.0000000000
      1250       116  PNM       C6             -3.5981304102        8.7076873057       -3.4721370204  S13       523             1.0000000000
      1251       116  PNM       C7             -2.4948859482        7.6404526393       -3.3807200815  S13       523             1.0000000000
      1252       116  PNM       O8             -1.5205672717        7.5033788351       -2.6193602173  S13       523             1.0000000000
      1253       116  PNM       C9             -2.4422689359        7.3887053595       -7.9123944558  S13       523             1.0000000000
      1254       116  PNM       C10            -0.5845638451        8.9790913672       -7.4368408753  S13       523             1.0000000000
      1255       116  PNM       C11            -0.7944546479        6.0774941544       -5.9896034782  S13       523             1.0000000000
      1256       116  PNM       O12            -1.3816676140        5.0051188818       -5.7636136432  S13       523             1.0000000000
      1257       116  PNM       O13             0.4279366422        6.1242749289       -6.5454427890  S13       523             1.0000000000
      1258       116  PNM       N14            -3.0192263932       10.0072601110       -3.2165401473  S13       523             1.0000000000
      1259       116  PNM       C15            -3.5770688328       11.1316387588       -3.7072532187  S13       523             1.0000000000
      1260       116  PNM       O16            -4.6399583497       11.0804509614       -4.3999455568  S13       523             1.0000000000
      1261       116  PNM       C17            -2.8748200555       12.4377462546       -3.4385421675  S13       523             1.0000000000
      1262       116  PNM       C18            -1.8798914152       12.7128983449       -4.5345349108  S13       523             1.0000000000
      1263       116  PNM       C19            -0.5650347167       13.0899143226       -4.2305042858  S13       523             1.0000000000
      1264       116  PNM       C20             0.3518578258       13.3239728075       -5.2581812382  S13       523             1.0000000000
      1265       116  PNM       C21            -0.0328618733       13.1669253473       -6.5912644680  S13       523             1.0000000000
      1266       116  PNM       C22            -1.3482718260       12.8076723925       -6.8972597104  S13       523             1.0000000000
      1267       116  PNM       C23            -2.2733087286       12.5910983304       -5.8760781339  S13       523             1.0000000000
      1268       116  PNM       H24            -0.6171070844        7.9825345260       -5.0369938285  S13       523             1.0000000000
      1269       116  PNM       H25            -0.8550520183        9.4895101456       -8.3675989173  S13       523             1.0000000000
      1270       116  PNM       H26             0.2112507218        8.2585381502       -7.6570117528  S13       523             1.0000000000
      1271       116  PNM       H27            -0.1862161317        9.7276496163       -6.7440276920  S13       523             1.0000000000
      1272       116  PNM       H28            -2.7895522825        7.9985041576       -8.7540675301  S13       523             1.0000000000
      1273       116  PNM       H29            -3.3033901639        6.8469852549       -7.5041963750  S13       523             1.0000000000
      1274       116  PNM       H30            -1.7246898088        6.6513469257       -8.2954277752  S13       523             1.0000000000
      1275       116  PNM       H31            -4.6520023339        7.8623804164       -5.3060498234  S13       523             1.0000000000
      1276       116  PNM       H32            -4.5412465783        8.5563591303       -2.9007256457  S13       523             1.0000000000
      1277       116  PNM       H33            -2.3674276597       12.4116340206       -2.4594395948  S13       523             1.0000000000
      1278       116  PNM       H34            -3.6241344505       13.2474669451       -3.4054564582  S13       523             1.0000000000
      1279       116  PNM       H35            -0.2574650350       13.2032001586       -3.1831264802  S13       523             1.0000000000
      1280       116  PNM       H36             1.3790646885       13.6227948476       -5.0127612751  S13       523             1.0000000000
      1281       116  PNM       H37             0.6892055360       13.3422784287       -7.3976523741  S13       523             1.0000000000
      1282       116  PNM       H38            -1.6605911468       12.6899690488       -7.9403443583  S13       523             1.0000000000
      1283       116  PNM       H39            -3.3113465941       12.3302159440       -6.1174128464  S13       523             1.0000000000
      1284       116  PNM       H40            -2.1321134130       10.0471548242       -2.6782807379  S13       523             1.0000000000
      1285       117  TIP3      OH2            -4.5027868401        7.6994311079       -0.5307497576  S13       290             1.0000000000
      1286       117  TIP3      H1             -5.9589094357        7.4633699326       -0.3010996163  S13       290             1.0000000000
      1287       117  TIP3      H2             -3.9239812595        8.3188512888        0.0053181108  S13       290             1.0000000000
      1288       118  SER       CB             -2.9862767739        4.9749658255       -2.4111047431  S14       70              1.0000000000
      1289       118  SER       HB1            -3.5160151600        4.1092829008       -2.8553772336  S14       70              1.0000000000
      1290       118  SER       HB2            -2.0200823338        5.1110349071       -2.9248550092  S14       70              1.0000000000
      1291       118  SER       OG             -3.8050122400        6.1503298047       -2.5898731650  S14       70              1.0000000000
      1292       118  SER       HG1            -4.0003764768        7.1516730599       -1.1916694968  S14       70              1.0000000000
      1293       118  SER       QQH1           -2.8059773175        4.7774334812       -1.3298175923  S14       70              1.0000000000
      1294       119  LYS       CD             -6.4599455580        3.3606169791       -2.0739737559  S14       73              1.0000000000
      1295       119  LYS       HD1            -7.1783609122        2.8976857641       -2.7555715305  S14       73              1.0000000000
      1296       119  LYS       HD2            -5.4663276469        3.2823261606       -2.5335070361  S14       73              1.0000000000
      1297       119  LYS       QQH2           -6.4678189621        2.8005717853       -1.1286997947  S14       73              1.0000000000
      1298       119  LYS       CE             -6.8237927379        4.8171646184       -1.8628098220  S14       73              1.0000000000
      1299       119  LYS       HE1            -6.4589810038        5.1763397557       -0.8830317446  S14       73              1.0000000000
      1300       119  LYS       HE2            -7.9257355393        4.9389889039       -1.8598798719  S14       73              1.0000000000
      1301       119  LYS       NZ             -6.2379825357        5.6627121155       -2.8924827017  S14       73              1.0000000000
      1302       119  LYS       HZ1            -6.4294046219        5.3215288045       -3.8529604365  S14       73              1.0000000000
      1303       119  LYS       HZ2            -5.0064395520        5.8424241049       -2.7652574470  S14       73              1.0000000000
      1304       119  LYS       HZ3            -6.6267647572        6.6304423361       -2.8420490462  S14       73              1.0000000000
      1305       120  SER       CB             -4.4130939005        4.3637662535       -6.4457629119  S14       130             1.0000000000
      1306       120  SER       HB1            -4.4640700130        5.2974356522       -7.0211386953  S14       130             1.0000000000
      1307       120  SER       HB2            -3.6664953540        3.7001486745       -6.9170428108  S14       130             1.0000000000
      1308       120  SER       OG             -3.9966128836        4.6308705476       -5.0818954049  S14       130             1.0000000000
      1309       120  SER       HG1            -3.4446319699        5.4634879307       -5.0636804070  S14       130             1.0000000000
      1310       120  SER       QQH3           -5.3929496821        3.8612830871       -6.4398408296  S14       130             1.0000000000
      1311       121  GLU       CB             -9.9287675673        9.2036556906        0.7204530490  S14       166             1.0000000000
      1312       121  GLU       HB1            -9.6115472965        9.8150457885       -0.1338162712  S14       166             1.0000000000
      1313       121  GLU       HB2           -10.9717048686        8.9238855390        0.5580866289  S14       166             1.0000000000
      1314       121  GLU       QQH4           -9.8416768127        9.7647337249        1.6565684365  S14       166             1.0000000000
      1315       121  GLU       CG             -9.0698540385        7.9541763441        0.7454256484  S14       166             1.0000000000
      1316       121  GLU       HG1            -9.4725703961        7.1995058276        0.0537478570  S14       166             1.0000000000
      1317       121  GLU       HG2            -9.0841147954        7.4807539456        1.7421815155  S14       166             1.0000000000
      1318       121  GLU       CD             -7.6499230216        8.2431390896        0.3581483357  S14       166             1.0000000000
      1319       121  GLU       OE1            -7.1252413482        9.3540517008        0.4364122389  S14       166             1.0000000000
      1320       121  GLU       OE2            -6.9521220479        7.1817221935       -0.0940771207  S14       166             1.0000000000
      1321       122  ASN       CB             -2.7701593399       11.8744267851        1.3473770912  S14       170             1.0000000000
      1322       122  ASN       HB1            -1.7867675635       11.8342774603        0.8656515198  S14       170             1.0000000000
      1323       122  ASN       HB2            -3.2730521566       12.8012415677        1.0520336549  S14       170             1.0000000000
      1324       122  ASN       QQH5           -2.6605798324       11.8452584342        2.4380358655  S14       170             1.0000000000
      1325       122  ASN       CG             -3.5862696549       10.6874301554        0.8909620657  S14       170             1.0000000000
      1326       122  ASN       OD1            -3.1279520316        9.5152688716        0.9291097593  S14       170             1.0000000000
      1327       122  ASN       ND2            -4.8191650638       10.9384400617        0.4160186129  S14       170             1.0000000000
      1328       122  ASN       HD21           -5.4549168847       10.1603296787        0.1642925301  S14       170             1.0000000000
      1329       122  ASN       HD22           -5.1534937531       11.9058319012        0.3015024426  S14       170             1.0000000000
      1330       123  LYS       CE             -3.1003946886        1.5499691945       -4.5602998794  S14       234             1.0000000000
      1331       123  LYS       HE1            -3.5685252356        1.8023155867       -3.6009747465  S14       234             1.0000000000
      1332       123  LYS       HE2            -3.8777606068        1.5031176340       -5.3325445139  S14       234             1.0000000000
      1333       123  LYS       NZ             -2.1545445559        2.5947262509       -4.9349567640  S14       234             1.0000000000
      1334       123  LYS       HZ1            -1.6634862027        2.3564467275       -5.8304622144  S14       234             1.0000000000
      1335       123  LYS       HZ2            -1.4100691953        2.7553551982       -4.2222631692  S14       234             1.0000000000
      1336       123  LYS       HZ3            -2.6592502098        3.5266159045       -5.0574963974  S14       234             1.0000000000
      1337       123  LYS       QQH6           -2.5768371468        0.5881021542       -4.4736553021  S14       234             1.0000000000
      1338       124  SER       CB              2.4194015987        3.2628543539       -5.9353113663  S14       235             1.0000000000
      1339       124  SER       HB1             3.0770270252        2.5319752273       -6.4344719914  S14       235             1.0000000000
      1340       124  SER       HB2             3.0070288243        4.1782595710       -5.7342871278  S14       235             1.0000000000
      1341       124  SER       OG              1.3210368557        3.5283898282       -6.8119068893  S14       235             1.0000000000
      1342       124  SER       HG1             0.8946695403        4.4006329519       -6.5812859739  S14       235             1.0000000000
      1343       124  SER       QQH7            2.0742465545        2.8447510754       -4.9600235701  S14       235             1.0000000000
      1344       125  PNM       S1             -3.0165943213        9.5112430118       -6.1848388967  S14       523             1.0000000000
      1345       125  PNM       C2             -1.7847022370        8.2560480931       -6.8539650864  S14       523             1.0000000000
      1346       125  PNM       C3             -1.3950270759        7.4134825644       -5.6090661182  S14       523             1.0000000000
      1347       125  PNM       N4             -2.5981072028        7.2763818388       -4.7609931606  S14       523             1.0000000000
      1348       125  PNM       C5             -3.6863441610        8.3107978456       -5.0077456428  S14       523             1.0000000000
      1349       125  PNM       C6             -3.5984694387        8.7026305038       -3.4757078229  S14       523             1.0000000000
      1350       125  PNM       C7             -2.4957317205        7.6358900463       -3.3836973814  S14       523             1.0000000000
      1351       125  PNM       O8             -1.5196341571        7.5035916891       -2.6233103033  S14       523             1.0000000000
      1352       125  PNM       C9             -2.4371715051        7.3835032427       -7.9155761946  S14       523             1.0000000000
      1353       125  PNM       C10            -0.5810765264        8.9742768616       -7.4337912666  S14       523             1.0000000000
      1354       125  PNM       C11            -0.7937823990        6.0724134939       -5.9901610397  S14       523             1.0000000000
      1355       125  PNM       O12            -1.3806656982        4.9993750106       -5.7652979860  S14       523             1.0000000000
      1356       125  PNM       O13             0.4288097592        6.1207382978       -6.5449289486  S14       523             1.0000000000
      1357       125  PNM       N14            -3.0155500291       10.0001915616       -3.2207607499  S14       523             1.0000000000
      1358       125  PNM       C15            -3.5747263985       11.1265418892       -3.7048309521  S14       523             1.0000000000
      1359       125  PNM       O16            -4.6414851663       11.0779351543       -4.3914797491  S14       523             1.0000000000
      1360       125  PNM       C17            -2.8697507278       12.4309293254       -3.4355224582  S14       523             1.0000000000
      1361       125  PNM       C18            -1.8770137225       12.7075972517       -4.5331447101  S14       523             1.0000000000
      1362       125  PNM       C19            -0.5625645843       13.0876552970       -4.2310619956  S14       523             1.0000000000
      1363       125  PNM       C20             0.3521274818       13.3244433507       -5.2600536538  S14       523             1.0000000000
      1364       125  PNM       C21            -0.0343424466       13.1671979161       -6.5926028473  S14       523             1.0000000000
      1365       125  PNM       C22            -1.3493567692       12.8048884815       -6.8966921231  S14       523             1.0000000000
      1366       125  PNM       C23            -2.2722460814       12.5855040833       -5.8741292827  S14       523             1.0000000000
      1367       125  PNM       H24            -0.6185142271        7.9768155798       -5.0361467081  S14       523             1.0000000000
      1368       125  PNM       H25            -0.8482125450        9.4844679269       -8.3656154519  S14       523             1.0000000000
      1369       125  PNM       H26             0.2157748453        8.2539453742       -7.6507251715  S14       523             1.0000000000
      1370       125  PNM       H27            -0.1859896183        9.7234901755       -6.7398866912  S14       523             1.0000000000
      1371       125  PNM       H28            -2.7823076009        7.9936633484       -8.7578928397  S14       523             1.0000000000
      1372       125  PNM       H29            -3.2996699427        6.8418063643       -7.5102048595  S14       523             1.0000000000
      1373       125  PNM       H30            -1.7181903756        6.6465828737       -8.2966701870  S14       523             1.0000000000
      1374       125  PNM       H31            -4.6531774911        7.8565873703       -5.3094998393  S14       523             1.0000000000
      1375       125  PNM       H32            -4.5413410364        8.5539533545       -2.9032037027  S14       523             1.0000000000
      1376       125  PNM       H33            -2.3600534522       12.4020069571       -2.4577229634  S14       523             1.0000000000
      1377       125  PNM       H34            -3.6178207610       13.2417116414       -3.3984738254  S14       523             1.0000000000
      1378       125  PNM       H35            -0.2536763301       13.2012553329       -3.1841342491  S14       523             1.0000000000
      1379       125  PNM       H36             1.3789698317       13.6256448186       -5.0160742643  S14       523             1.0000000000
      1380       125  PNM       H37             0.6861048177       13.3447074838       -7.3999650453  S14       523             1.0000000000
      1381       125  PNM       H38            -1.6629380620       12.6871458756       -7.9394234949  S14       523             1.0000000000
      1382       125  PNM       H39            -3.3101072462       12.3225483604       -6.1140083162  S14       523             1.0000000000
      1383       125  PNM       H40            -2.1269320458       10.0379237508       -2.6848832175  S14       523             1.0000000000
      1384       126  TIP3      OH2            -4.4955272834        7.7032148182       -0.5235909915  S14       290             1.0000000000
      1385       126  TIP3      H1             -5.9677555787        7.4622564939       -0.2838059936  S14       290             1.0000000000
      1386       126  TIP3      H2             -3.9148447250        8.3216843755        0.0126279683  S14       290             1.0000000000
      1387       127  SER       CB             -2.9758599517        4.9747266414       -2.4154513699  S15       70              1.0000000000
      1388       127  SER       HB1            -3.5037686592        4.1082461515       -2.8610741311  S15       70              1.0000000000
      1389       127  SER       HB2            -2.0086591280        5.1118396102       -2.9271035354  S15       70              1.0000000000
      1390       127  SER       OG             -3.7950572752        6.1487163045       -2.5941357733  S15       70              1.0000000000
      1391       127  SER       HG1            -3.9943504952        7.1559871882       -1.1857966851  S15       70              1.0000000000
      1392       127  SER       QQH1           -2.7970929779        4.7765663978       -1.3342763434  S15       70              1.0000000000
      1393       128  LYS       CD             -6.4448605667        3.3622786199       -2.0822393460  S15       73              1.0000000000
      1394       128  LYS       HD1            -7.1675473456        2.9026034870       -2.7615929037  S15       73              1.0000000000
      1395       128  LYS       HD2            -5.4523551132        3.2753868641       -2.5430388819  S15       73              1.0000000000
      1396       128  LYS       QQH2           -6.4554482472        2.8047472284       -1.1356099754  S15       73              1.0000000000
      1397       128  LYS       CE             -6.7979348269        4.8219177147       -1.8745214517  S15       73              1.0000000000
      1398       128  LYS       HE1            -6.4174076857        5.1852491787       -0.9020695464  S15       73              1.0000000000
      1399       128  LYS       HE2            -7.8989822808        4.9496102105       -1.8587268096  S15       73              1.0000000000
      1400       128  LYS       NZ             -6.2207847048        5.6582709385       -2.9164960949  S15       73              1.0000000000
      1401       128  LYS       HZ1            -6.4118325665        5.3062581902       -3.8728883501  S15       73              1.0000000000
      1402       128  LYS       HZ2            -4.9939083534        5.8403167327       -2.7865437712  S15       73              1.0000000000
      1403       128  LYS       HZ3            -6.6112878771        6.6256786236       -2.8739865270  S15       73              1.0000000000
      1404       129  SER       CB             -4.4148216373        4.3619542101       -6.4473678577  S15       130             1.0000000000
      1405       129  SER       HB1            -4.4623022420        5.2954423666       -7.0232894519  S15       130             1.0000000000
      1406       129  SER       HB2            -3.6670605221        3.6975644917       -6.9156242802  S15       130             1.0000000000
      1407       129  SER       OG             -4.0034486783        4.6293181909       -5.0818538080  S15       130             1.0000000000
      1408       129  SER       HG1            -3.4457027083        5.4581354670       -5.0647131421  S15       130             1.0000000000
      1409       129  SER       QQH3           -5.3952259490        3.8606516862       -6.4452729877  S15       130             1.0000000000
      1410       130  GLU       CB             -9.9336342042        9.2090852296        0.7214548291  S15       166             1.0000000000
      1411       130  GLU       HB1            -9.6147175226        9.8196783407       -0.1327503830  S15       166             1.0000000000
      1412       130  GLU       HB2           -10.9768552993        8.9309037032        0.5578185775  S15       166             1.0000000000
      1413       130  GLU       QQH4           -9.8470812095        9.7708255765        1.6572677647  S15       166             1.0000000000
      1414       130  GLU       CG             -9.0765553509        7.9587565827        0.7486524376  S15       166             1.0000000000
      1415       130  GLU       HG1            -9.4775103571        7.2054278944        0.0545272680  S15       166             1.0000000000
      1416       130  GLU       HG2            -9.0952642568        7.4843579759        1.7449907370  S15       166             1.0000000000
      1417       130  GLU       CD             -7.6548688632        8.2458730055        0.3664871992  S15       166             1.0000000000
      1418       130  GLU       OE1            -7.1295365132        9.3564300283        0.4378064038  S15       166             1.0000000000
      1419       130  GLU       OE2            -6.9554011190        7.1796838260       -0.0739952988  S15       166             1.0000000000
      1420       131  ASN       CB             -2.7706636305       11.8784690909        1.3479575222  S15       170             1.0000000000
      1421       131  ASN       HB1            -1.7875133251       11.8407120502        0.8654733875  S15       170             1.0000000000
      1422       131  ASN       HB2            -3.2751901315       12.8049802881        1.0543130066  S15       170             1.0000000000
      1423       131  ASN       QQH5           -2.6596792336       11.8480654732        2.4384238891  S15       170             1.0000000000
      1424       131  ASN       CG             -3.5846061950       10.6903557987        0.8911044917  S15       170             1.0000000000
      1425       131  ASN       OD1            -3.1261163018        9.5186605285        0.9372461722  S15       170             1.0000000000
      1426       131  ASN       ND2            -4.8147815812       10.9393026788        0.4081185004  S15       170             1.0000000000
      1427       131  ASN       HD21           -5.4489755833       10.1600850047        0.1564534420  S15       170             1.0000000000
      1428       131  ASN       HD22           -5.1475325195       11.9064974410        0.2863676910  S15       170             1.0000000000
      1429       132  LYS       CE             -3.1023100866        1.5501081964       -4.5597030209  S15       234             1.0000000000
      1430       132  LYS       HE1            -3.5700393462        1.8018436649       -3.5999355704  S15       234             1.0000000000
      1431       132  LYS       HE2            -3.8800517403        1.5032392764       -5.3316302806  S15       234             1.0000000000
      1432       132  LYS       NZ             -2.1569960856        2.5953075965       -4.9343054046  S15       234             1.0000000000
      1433       132  LYS       HZ1            -1.6655229963        2.3574315505       -5.8297802464  S15       234             1.0000000000
      1434       132  LYS       HZ2            -1.4124964764        2.7565379418       -4.2217468993  S15       234             1.0000000000
      1435       132  LYS       HZ3            -2.6624703519        3.5264474779       -5.0570969226  S15       234             1.0000000000
      1436       132  LYS       QQH6           -2.5784798767        0.5883630117       -4.4737401795  S15       234             1.0000000000
      1437       133  SER       CB              2.4208589977        3.2621255898       -5.9345975291  S15       235             1.0000000000
      1438       133  SER       HB1             3.0795445531        2.5313448790       -6.4324508505  S15       235             1.0000000000
      1439       133  SER       HB2             3.0078315844        4.1779191295       -5.7333314664  S15       235             1.0000000000
      1440       133  SER       OG              1.3234959167        3.5265959941       -6.8127619120  S15       235             1.0000000000
      1441       133  SER       HG1             0.8958186957        4.3981680268       -6.5820639196  S15       235             1.0000000000
      1442       133  SER       QQH7            2.0746409680        2.8444079073       -4.9595161269  S15       235             1.0000000000
      1443       134  PNM       S1             -3.0170272443        9.5037258942       -6.1881934557  S15       523             1.0000000000
      1444       134  PNM       C2             -1.7825763040        8.2501052821       -6.8549320932  S15       523             1.0000000000
      1445       134  PNM       C3             -1.3955815518        7.4073788708       -5.6096166096  S15       523             1.0000000000
      1446       134  PNM       N4             -2.5998202083        7.2689695590       -4.7641003200  S15       523             1.0000000000
      1447       134  PNM       C5             -3.6873044117        8.3042304331       -5.0113687468  S15       523             1.0000000000
      1448       134  PNM       C6             -3.5987254094        8.6972117590       -3.4795687003  S15       523             1.0000000000
      1449       134  PNM       C7             -2.4970436794        7.6303553802       -3.3864945762  S15       523             1.0000000000
      1450       134  PNM       O8             -1.5184079901        7.5038887272       -2.6276928188  S15       523             1.0000000000
      1451       134  PNM       C9             -2.4318077947        7.3780117593       -7.9189429431  S15       523             1.0000000000
      1452       134  PNM       C10            -0.5774539785        8.9691689137       -7.4304317760  S15       523             1.0000000000
      1453       134  PNM       C11            -0.7930515650        6.0671407747       -5.9905994530  S15       523             1.0000000000
      1454       134  PNM       O12            -1.3793652542        4.9932969033       -5.7669042706  S15       523             1.0000000000
      1455       134  PNM       O13             0.4296722191        6.1171894293       -6.5444383802  S15       523             1.0000000000
      1456       134  PNM       N14            -3.0113087447        9.9925035478       -3.2254145693  S15       523             1.0000000000
      1457       134  PNM       C15            -3.5719513826       11.1209143197       -3.7022668299  S15       523             1.0000000000
      1458       134  PNM       O16            -4.6428720939       11.0750168437       -4.3824424797  S15       523             1.0000000000
      1459       134  PNM       C17            -2.8643308592       12.4235773965       -3.4323535291  S15       523             1.0000000000
      1460       134  PNM       C18            -1.8739441011       12.7020086454       -4.5316516876  S15       523             1.0000000000
      1461       134  PNM       C19            -0.5599344688       13.0852803005       -4.2316100506  S15       523             1.0000000000
      1462       134  PNM       C20             0.3524169896       13.3249644701       -5.2619911388  S15       523             1.0000000000
      1463       134  PNM       C21            -0.0359144577       13.1675436078       -6.5939761603  S15       523             1.0000000000
      1464       134  PNM       C22            -1.3505091232       12.8020356033       -6.8960595009  S15       523             1.0000000000
      1465       134  PNM       C23            -2.2711009031       12.5796567648       -5.8720405592  S15       523             1.0000000000
      1466       134  PNM       H24            -0.6204645216        7.9704874818       -5.0345410459  S15       523             1.0000000000
      1467       134  PNM       H25            -0.8413311997        9.4788696294       -8.3633673727  S15       523             1.0000000000
      1468       134  PNM       H26             0.2207169564        8.2492785057       -7.6439856893  S15       523             1.0000000000
      1469       134  PNM       H27            -0.1856918573        9.7187864803       -6.7351081057  S15       523             1.0000000000
      1470       134  PNM       H28            -2.7743079615        7.9885315789       -8.7620196892  S15       523             1.0000000000
      1471       134  PNM       H29            -3.2956397067        6.8360721938       -7.5167260475  S15       523             1.0000000000
      1472       134  PNM       H30            -1.7117172882        6.6412798176       -8.2983514856  S15       523             1.0000000000
      1473       134  PNM       H31            -4.6544549498        7.8504083575       -5.3129658246  S15       523             1.0000000000
      1474       134  PNM       H32            -4.5418897354        8.5517358147       -2.9066709023  S15       523             1.0000000000
      1475       134  PNM       H33            -2.3521279158       12.3915163593       -2.4559463264  S15       523             1.0000000000
      1476       134  PNM       H34            -3.6113266382       13.2352055526       -3.3913373059  S15       523             1.0000000000
      1477       134  PNM       H35            -0.2493995910       13.1991406768       -3.1852097556  S15       523             1.0000000000
      1478       134  PNM       H36             1.3789147756       13.6286954919       -5.0197059539  S15       523             1.0000000000
      1479       134  PNM       H37             0.6827035224       13.3473212266       -7.4024482419  S15       523             1.0000000000
      1480       134  PNM       H38            -1.6655817073       12.6842746007       -7.9383743174  S15       523             1.0000000000
      1481       134  PNM       H39            -3.3087693721       12.3143361305       -6.1101855946  S15       523             1.0000000000
      1482       134  PNM       H40            -2.1210732404       10.0267909234       -2.6920122364  S15       523             1.0000000000
      1483       135  TIP3      OH2            -4.4894132886        7.7054689903       -0.5164673030  S15       290             1.0000000000
      1484       135  TIP3      H1             -5.9739976848        7.4603982889       -0.2674383739  S15       290             1.0000000000
      1485       135  TIP3      H2             -3.9110842779        8.3246650511        0.0213031781  S15       290             1.0000000000
      1486       136  SER       CB             -2.9642108327        4.9758710247       -2.4197906556  S16       70              1.0000000000
      1487       136  SER       HB1            -3.4902690055        4.1094273699       -2.8676993047  S16       70              1.0000000000
      1488       136  SER       HB2            -1.9961054345        5.1143044078       -2.9290083534  S16       70              1.0000000000
      1489       136  SER       OG             -3.7847256611        6.1480631387       -2.5983982562  S16       70              1.0000000000
      1490       136  SER       HG1            -3.9890551554        7.1615208554       -1.1787950469  S16       70              1.0000000000
      1491       136  SER       QQH1           -2.7873522939        4.7770383167       -1.3384388752  S16       70              1.0000000000
      1492       137  LYS       CD             -6.4295868775        3.3644347067       -2.0906972008  S16       73              1.0000000000
      1493       137  LYS       HD1            -7.1566751325        2.9088140631       -2.7682237712  S16       73              1.0000000000
      1494       137  LYS       HD2            -5.4383888930        3.2688478681       -2.5524869425  S16       73              1.0000000000
      1495       137  LYS       QQH2           -6.4421655391        2.8098528904       -1.1423282452  S16       73              1.0000000000
      1496       137  LYS       CE             -6.7723364488        4.8269295279       -1.8864434914  S16       73              1.0000000000
      1497       137  LYS       HE1            -6.3776391924        5.1935869661       -0.9209655377  S16       73              1.0000000000
      1498       137  LYS       HE2            -7.8728559397        4.9597133639       -1.8575176294  S16       73              1.0000000000
      1499       137  LYS       NZ             -6.2043214949        5.6548800040       -2.9401593448  S16       73              1.0000000000
      1500       137  LYS       HZ1            -6.3963509290        5.2919938661       -3.8919884696  S16       73              1.0000000000
      1501       137  LYS       HZ2            -4.9791525891        5.8408467819       -2.8069854168  S16       73              1.0000000000
      1502       137  LYS       HZ3            -6.5988973004        6.6209244149       -2.9033990797  S16       73              1.0000000000
      1503       138  SER       CB             -4.4168170269        4.3605434051       -6.4486472541  S16       130             1.0000000000
      1504       138  SER       HB1            -4.4611320423        5.2939595025       -7.0249197504  S16       130             1.0000000000
      1505       138  SER       HB2            -3.6676941841        3.6955495110       -6.9138962533  S16       130             1.0000000000
      1506       138  SER       OG             -4.0110027362        4.6278971031       -5.0813633370  S16       130             1.0000000000
      1507       138  SER       HG1            -3.4463305781        5.4520360584       -5.0650263222  S16       130             1.0000000000
      1508       138  SER       QQH3           -5.3975898111        3.8601349377       -6.4506009734  S16       130             1.0000000000
      1509       139  GLU       CB             -9.9380514239        9.2143500294        0.7224147147  S16       166             1.0000000000
      1510       139  GLU       HB1            -9.6171940907        9.8242626608       -0.1316084977  S16       166             1.0000000000
      1511       139  GLU       HB2           -10.9814502809        8.9374923211        0.5576396189  S16       166             1.0000000000
      1512       139  GLU       QQH4           -9.8519397757        9.7765592064        1.6580604481  S16       166             1.0000000000
      1513       139  GLU       CG             -9.0828572462        7.9630954447        0.7516550336  S16       166             1.0000000000
      1514       139  GLU       HG1            -9.4821249050        7.2108252516        0.0554432451  S16       166             1.0000000000
      1515       139  GLU       HG2            -9.1049640353        7.4876573011        1.7474645432  S16       166             1.0000000000
      1516       139  GLU       CD             -7.6597882385        8.2480569817        0.3741206618  S16       166             1.0000000000
      1517       139  GLU       OE1            -7.1333003859        9.3583023816        0.4388965665  S16       166             1.0000000000
      1518       139  GLU       OE2            -6.9594417057        7.1772808831       -0.0555894864  S16       166             1.0000000000
      1519       140  ASN       CB             -2.7713541447       11.8824454044        1.3484967110  S16       170             1.0000000000
      1520       140  ASN       HB1            -1.7885640577       11.8466651342        0.8649951809  S16       170             1.0000000000
      1521       140  ASN       HB2            -3.2776250079       12.8085353240        1.0565192840  S16       170             1.0000000000
      1522       140  ASN       QQH5           -2.6591237648       11.8508646748        2.4387846199  S16       170             1.0000000000
      1523       140  ASN       CG             -3.5831985316       10.6932308323        0.8913364680  S16       170             1.0000000000
      1524       140  ASN       OD1            -3.1250430692        9.5219820864        0.9456342170  S16       170             1.0000000000
      1525       140  ASN       ND2            -4.8106924292       10.9403464254        0.4000719747  S16       170             1.0000000000
      1526       140  ASN       HD21           -5.4436870008       10.1605148495        0.1481894462  S16       170             1.0000000000
      1527       140  ASN       HD22           -5.1422253260       11.9069847372        0.2706475274  S16       170             1.0000000000
      1528       141  LYS       CE             -3.1042497542        1.5504528397       -4.5591736385  S16       234             1.0000000000
      1529       141  LYS       HE1            -3.5716660132        1.8015514694       -3.5990839577  S16       234             1.0000000000
      1530       141  LYS       HE2            -3.8824794221        1.5037083568       -5.3305889190  S16       234             1.0000000000
      1531       141  LYS       NZ             -2.1594943426        2.5960443059       -4.9337273734  S16       234             1.0000000000
      1532       141  LYS       HZ1            -1.6677805907        2.3583903299       -5.8292276042  S16       234             1.0000000000
      1533       141  LYS       HZ2            -1.4148966838        2.7574493597       -4.2213100976  S16       234             1.0000000000
      1534       141  LYS       HZ3            -2.6649949626        3.5263694694       -5.0569890424  S16       234             1.0000000000
      1535       141  LYS       QQH6           -2.5799716775        0.5888882791       -4.4739252101  S16       234             1.0000000000
      1536       142  SER       CB              2.4222818582        3.2614336498       -5.9339106509  S16       235             1.0000000000
      1537       142  SER       HB1             3.0819461658        2.5306753059       -6.4305042571  S16       235             1.0000000000
      1538       142  SER       HB2             3.0085345215        4.1776463579       -5.7323811933  S16       235             1.0000000000
      1539       142  SER       OG              1.3259144205        3.5248390796       -6.8136323604  S16       235             1.0000000000
      1540       142  SER       HG1             0.8968695486        4.3956977931       -6.5829288492  S16       235             1.0000000000
      1541       142  SER       QQH7            2.0750137401        2.8440570653       -4.9590879457  S16       235             1.0000000000
      1542       143  PNM       S1             -3.0172720090        9.4961883846       -6.1923631503  S16       523             1.0000000000
      1543       143  PNM       C2             -1.7804384109        8.2437783091       -6.8557552176  S16       523             1.0000000000
      1544       143  PNM       C3             -1.3964425078        7.4008603030       -5.6099452676  S16       523             1.0000000000
      1545       143  PNM       N4             -2.6021010231        7.2606131149       -4.7674479625  S16       523             1.0000000000
      1546       143  PNM       C5             -3.6883735654        8.2971722843       -5.0150434165  S16       523             1.0000000000
      1547       143  PNM       C6             -3.5989326302        8.6913778179       -3.4837310563  S16       523             1.0000000000
      1548       143  PNM       C7             -2.4989851963        7.6237617119       -3.3891666432  S16       523             1.0000000000
      1549       143  PNM       O8             -1.5171681501        7.5041705457       -2.6325332573  S16       523             1.0000000000
      1550       143  PNM       C9             -2.4262607562        7.3723755053       -7.9224637746  S16       523             1.0000000000
      1551       143  PNM       C10            -0.5737726123        8.9638087881       -7.4267053436  S16       523             1.0000000000
      1552       143  PNM       C11            -0.7922656551        6.0616989774       -5.9908784502  S16       523             1.0000000000
      1553       143  PNM       O12            -1.3776798322        4.9868012644       -5.7684162095  S16       523             1.0000000000
      1554       143  PNM       O13             0.4305022743        6.1137382866       -6.5439606921  S16       523             1.0000000000
      1555       143  PNM       N14            -3.0063632437        9.9840869597       -3.2305867238  S16       523             1.0000000000
      1556       143  PNM       C15            -3.5686763847       11.1146491908       -3.6996015140  S16       523             1.0000000000
      1557       143  PNM       O16            -4.6440845187       11.0715936153       -4.3727426080  S16       523             1.0000000000
      1558       143  PNM       C17            -2.8585129448       12.4156026463       -3.4290661838  S16       523             1.0000000000
      1559       143  PNM       C18            -1.8706624770       12.6960994396       -4.5300857180  S16       523             1.0000000000
      1560       143  PNM       C19            -0.5571593892       13.0827927647       -4.2321484690  S16       523             1.0000000000
      1561       143  PNM       C20             0.3527456120       13.3255637953       -5.2639606728  S16       523             1.0000000000
      1562       143  PNM       C21            -0.0375266162       13.1679954484       -6.5953717785  S16       523             1.0000000000
      1563       143  PNM       C22            -1.3516805179       12.7991595444       -6.8953699865  S16       523             1.0000000000
      1564       143  PNM       C23            -2.2698459246       12.5735752971       -5.8698444892  S16       523             1.0000000000
      1565       143  PNM       H24            -0.6228546220        7.9641499786       -5.0326814457  S16       523             1.0000000000
      1566       143  PNM       H25            -0.8344523692        9.4729792947       -8.3609107569  S16       523             1.0000000000
      1567       143  PNM       H26             0.2258739138        8.2446080334       -7.6368952924  S16       523             1.0000000000
      1568       143  PNM       H27            -0.1855021117        9.7138567423       -6.7299367273  S16       523             1.0000000000
      1569       143  PNM       H28            -2.7658568099        7.9834921571       -8.7663163126  S16       523             1.0000000000
      1570       143  PNM       H29            -3.2915655827        6.8303339603       -7.5234748008  S16       523             1.0000000000
      1571       143  PNM       H30            -1.7053220727        6.6357127601       -8.3001967040  S16       523             1.0000000000
      1572       143  PNM       H31            -4.6559114799        7.8442925644       -5.3162175797  S16       523             1.0000000000
      1573       143  PNM       H32            -4.5422625168        8.5496871540       -2.9103651369  S16       523             1.0000000000
      1574       143  PNM       H33            -2.3437979254       12.3804498995       -2.4542290025  S16       523             1.0000000000
      1575       143  PNM       H34            -3.6044485868       13.2281688744       -3.3839513317  S16       523             1.0000000000
      1576       143  PNM       H35            -0.2451245232       13.1968538125       -3.1862224785  S16       523             1.0000000000
      1577       143  PNM       H36             1.3788865940       13.6318599002       -5.0232658249  S16       523             1.0000000000
      1578       143  PNM       H37             0.6792622442       13.3501426645       -7.4049762386  S16       523             1.0000000000
      1579       143  PNM       H38            -1.6682700884       12.6814307138       -7.9372722722  S16       523             1.0000000000
      1580       143  PNM       H39            -3.3072673031       12.3058900563       -6.1063497797  S16       523             1.0000000000
      1581       143  PNM       H40            -2.1144631506       10.0150768881       -2.6996626401  S16       523             1.0000000000
      1582       144  TIP3      OH2            -4.4840935590        7.7070708121       -0.5086096567  S16       290             1.0000000000
      1583       144  TIP3      H1             -5.9834956946        7.4574130438       -0.2512582843  S16       290             1.0000000000
      1584       144  TIP3      H2             -3.9064084150        8.3266514212        0.0293142424  S16       290             1.0000000000
      1585       145  SER       CB             -2.9512077997        4.9786079612       -2.4241881129  S17       70              1.0000000000
      1586       145  SER       HB1            -3.4748108041        4.1117533490       -2.8742612463  S17       70              1.0000000000
      1587       145  SER       HB2            -1.9818893976        5.1184040926       -2.9307098903  S17       70              1.0000000000
      1588       145  SER       OG             -3.7739125928        6.1487898165       -2.6027778548  S17       70              1.0000000000
      1589       145  SER       HG1            -3.9827287990        7.1672595619       -1.1736959894  S17       70              1.0000000000
      1590       145  SER       QQH1           -2.7765488987        4.7789735668       -1.3427017103  S17       70              1.0000000000
      1591       146  LYS       CD             -6.4144862246        3.3670809653       -2.0992881366  S17       73              1.0000000000
      1592       146  LYS       HD1            -7.1465018435        2.9156565117       -2.7743377481  S17       73              1.0000000000
      1593       146  LYS       HD2            -5.4248254562        3.2630427067       -2.5625613156  S17       73              1.0000000000
      1594       146  LYS       QQH2           -6.4293288704        2.8155580664       -1.1492339989  S17       73              1.0000000000
      1595       146  LYS       CE             -6.7467338292        4.8323682605       -1.8982001503  S17       73              1.0000000000
      1596       146  LYS       HE1            -6.3368329857        5.2025359971       -0.9402047231  S17       73              1.0000000000
      1597       146  LYS       HE2            -7.8459867975        4.9713361099       -1.8557416677  S17       73              1.0000000000
      1598       146  LYS       NZ             -6.1886026985        5.6525985360       -2.9635225098  S17       73              1.0000000000
      1599       146  LYS       HZ1            -6.3809227365        5.2794819366       -3.9110481432  S17       73              1.0000000000
      1600       146  LYS       HZ2            -4.9717204472        5.8403742467       -2.8281578346  S17       73              1.0000000000
      1601       146  LYS       HZ3            -6.5871849871        6.6173617974       -2.9326867248  S17       73              1.0000000000
      1602       147  SER       CB             -4.4190659106        4.3596937589       -6.4494963793  S17       130             1.0000000000
      1603       147  SER       HB1            -4.4603904498        5.2932769089       -7.0259237176  S17       130             1.0000000000
      1604       147  SER       HB2            -3.6683002992        3.6943345025       -6.9116272947  S17       130             1.0000000000
      1605       147  SER       OG             -4.0193277551        4.6266854360       -5.0803122939  S17       130             1.0000000000
      1606       147  SER       HG1            -3.4460740191        5.4448480040       -5.0646055726  S17       130             1.0000000000
      1607       147  SER       QQH3           -5.4000049453        3.8598201051       -6.4558704422  S17       130             1.0000000000
      1608       148  GLU       CB             -9.9419232596        9.2191820162        0.7232302243  S17       166             1.0000000000
      1609       148  GLU       HB1            -9.6191397520        9.8285015856       -0.1305979120  S17       166             1.0000000000
      1610       148  GLU       HB2           -10.9854046470        8.9431946394        0.5573216422  S17       166             1.0000000000
      1611       148  GLU       QQH4           -9.8561724197        9.7816406557        1.6588118620  S17       166             1.0000000000
      1612       148  GLU       CG             -9.0885107696        7.9669593482        0.7542755750  S17       166             1.0000000000
      1613       148  GLU       HG1            -9.4862659798        7.2156020423        0.0561302069  S17       166             1.0000000000
      1614       148  GLU       HG2            -9.1136430350        7.4905507937        1.7495323394  S17       166             1.0000000000
      1615       148  GLU       CD             -7.6640550882        8.2498567693        0.3808789928  S17       166             1.0000000000
      1616       148  GLU       OE1            -7.1366917931        9.3596159873        0.4397025339  S17       166             1.0000000000
      1617       148  GLU       OE2            -6.9625574486        7.1750909055       -0.0393760177  S17       166             1.0000000000
      1618       149  ASN       CB             -2.7721641494       11.8861876352        1.3489942576  S17       170             1.0000000000
      1619       149  ASN       HB1            -1.7897587687       11.8521051698        0.8644970988  S17       170             1.0000000000
      1620       149  ASN       HB2            -3.2799526851       12.8119746794        1.0585255656  S17       170             1.0000000000
      1621       149  ASN       QQH5           -2.6586345849       11.8535050753        2.4391089864  S17       170             1.0000000000
      1622       149  ASN       CG             -3.5822282721       10.6960371552        0.8915779996  S17       170             1.0000000000
      1623       149  ASN       OD1            -3.1248734164        9.5250079205        0.9540092499  S17       170             1.0000000000
      1624       149  ASN       ND2            -4.8068226725       10.9416664520        0.3920744818  S17       170             1.0000000000
      1625       149  ASN       HD21           -5.4385533111       10.1612173278        0.1397206271  S17       170             1.0000000000
      1626       149  ASN       HD22           -5.1364591253       11.9080047004        0.2548417491  S17       170             1.0000000000
      1627       150  LYS       CE             -3.1062098148        1.5510783014       -4.5587554695  S17       234             1.0000000000
      1628       150  LYS       HE1            -3.5732102046        1.8014651482       -3.5982924377  S17       234             1.0000000000
      1629       150  LYS       HE2            -3.8849129111        1.5044897159       -5.3297071537  S17       234             1.0000000000
      1630       150  LYS       NZ             -2.1620849950        2.5971278564       -4.9332251471  S17       234             1.0000000000
      1631       150  LYS       HZ1            -1.6701065031        2.3599277695       -5.8287969572  S17       234             1.0000000000
      1632       150  LYS       HZ2            -1.4173729113        2.7589748999       -4.2209965874  S17       234             1.0000000000
      1633       150  LYS       HZ3            -2.6674631827        3.5266989408       -5.0567300954  S17       234             1.0000000000
      1634       150  LYS       QQH6           -2.5813889248        0.5897573613       -4.4742812689  S17       234             1.0000000000
      1635       151  SER       CB              2.4235786121        3.2608301017       -5.9332644992  S17       235             1.0000000000
      1636       151  SER       HB1             3.0842210737        2.5301238718       -6.4286377386  S17       235             1.0000000000
      1637       151  SER       HB2             3.0090872427        4.1774512892       -5.7314663617  S17       235             1.0000000000
      1638       151  SER       OG              1.3281720253        3.5232471291       -6.8144867107  S17       235             1.0000000000
      1639       151  SER       HG1             0.8978230513        4.3934731387       -6.5837242876  S17       235             1.0000000000
      1640       151  SER       QQH7            2.0753100345        2.8437753147       -4.9586597057  S17       235             1.0000000000
      1641       152  PNM       S1             -3.0178441210        9.4878601881       -6.1959328128  S17       523             1.0000000000
      1642       152  PNM       C2             -1.7784033429        8.2371876027       -6.8563257162  S17       523             1.0000000000
      1643       152  PNM       C3             -1.3979343779        7.3939190305       -5.6099104550  S17       523             1.0000000000
      1644       152  PNM       N4             -2.6053691768        7.2511094557       -4.7710984094  S17       523             1.0000000000
      1645       152  PNM       C5             -3.6896579997        8.2896805219       -5.0188500344  S17       523             1.0000000000
      1646       152  PNM       C6             -3.5993925144        8.6850867935       -3.4882473138  S17       523             1.0000000000
      1647       152  PNM       C7             -2.5023476020        7.6154742904       -3.3914430414  S17       523             1.0000000000
      1648       152  PNM       O8             -1.5161017582        7.5044233151       -2.6377136829  S17       523             1.0000000000
      1649       152  PNM       C9             -2.4205622600        7.3667175764       -7.9260731737  S17       523             1.0000000000
      1650       152  PNM       C10            -0.5700466077        8.9581542852       -7.4224359227  S17       523             1.0000000000
      1651       152  PNM       C11            -0.7915040008        6.0562092584       -5.9909468145  S17       523             1.0000000000
      1652       152  PNM       O12            -1.3755885087        4.9799357442       -5.7697967781  S17       523             1.0000000000
      1653       152  PNM       O13             0.4312229765        6.1105286729       -6.5434943871  S17       523             1.0000000000
      1654       152  PNM       N14            -3.0008212092        9.9748146731       -3.2363315519  S17       523             1.0000000000
      1655       152  PNM       C15            -3.5648342875       11.1076197894       -3.6968876696  S17       523             1.0000000000
      1656       152  PNM       O16            -4.6451101785       11.0676670160       -4.3624629892  S17       523             1.0000000000
      1657       152  PNM       C17            -2.8522194943       12.4068675348       -3.4256059724  S17       523             1.0000000000
      1658       152  PNM       C18            -1.8672258897       12.6899414273       -4.5284604006  S17       523             1.0000000000
      1659       152  PNM       C19            -0.5542908405       13.0802321400       -4.2326736620  S17       523             1.0000000000
      1660       152  PNM       C20             0.3530774939       13.3262469074       -5.2659298211  S17       523             1.0000000000
      1661       152  PNM       C21            -0.0391860906       13.1685562260       -6.5967485934  S17       523             1.0000000000
      1662       152  PNM       C22            -1.3528764426       12.7963301969       -6.8946210350  S17       523             1.0000000000
      1663       152  PNM       C23            -2.2685292994       12.5673570414       -5.8675699557  S17       523             1.0000000000
      1664       152  PNM       H24            -0.6265260850        7.9573748773       -5.0298107884  S17       523             1.0000000000
      1665       152  PNM       H25            -0.8271190521        9.4669437571       -8.3578966784  S17       523             1.0000000000
      1666       152  PNM       H26             0.2311107640        8.2395804118       -7.6289737353  S17       523             1.0000000000
      1667       152  PNM       H27            -0.1854180939        9.7085585000       -6.7240594506  S17       523             1.0000000000
      1668       152  PNM       H28            -2.7568272565        7.9786498760       -8.7707301273  S17       523             1.0000000000
      1669       152  PNM       H29            -3.2875004237        6.8245650079       -7.5307444750  S17       523             1.0000000000
      1670       152  PNM       H30            -1.6985700515        6.6301853291       -8.3019020323  S17       523             1.0000000000
      1671       152  PNM       H31            -4.6580161780        7.8383091380       -5.3198436205  S17       523             1.0000000000
      1672       152  PNM       H32            -4.5434804219        8.5487324024       -2.9149677347  S17       523             1.0000000000
      1673       152  PNM       H33            -2.3347051729       12.3685068482       -2.4524233245  S17       523             1.0000000000
      1674       152  PNM       H34            -3.5971925725       13.2200490986       -3.3758432331  S17       523             1.0000000000
      1675       152  PNM       H35            -0.2406478175       13.1943416168       -3.1872444504  S17       523             1.0000000000
      1676       152  PNM       H36             1.3788127698       13.6352539180       -5.0268968671  S17       523             1.0000000000
      1677       152  PNM       H37             0.6756691761       13.3532325248       -7.4075097373  S17       523             1.0000000000
      1678       152  PNM       H38            -1.6710097284       12.6786205460       -7.9360920520  S17       523             1.0000000000
      1679       152  PNM       H39            -3.3056184735       12.2969116646       -6.1023472325  S17       523             1.0000000000
      1680       152  PNM       H40            -2.1069365448       10.0017960063       -2.7084418885  S17       523             1.0000000000
      1681       153  TIP3      OH2            -4.4791990951        7.7075207851       -0.5007805219  S17       290             1.0000000000
      1682       153  TIP3      H1             -5.9893929911        7.4554885777       -0.2361685546  S17       290             1.0000000000
      1683       153  TIP3      H2             -3.9020221165        8.3282250153        0.0374781345  S17       290             1.0000000000
      1684       154  SER       CB             -2.9368792786        4.9830953032       -2.4287314342  S18       70              1.0000000000
      1685       154  SER       HB1            -3.4587440200        4.1160865522       -2.8808105245  S18       70              1.0000000000
      1686       154  SER       HB2            -1.9662639274        5.1240059620       -2.9321654754  S18       70              1.0000000000
      1687       154  SER       OG             -3.7617459636        6.1516588106       -2.6078015404  S18       70              1.0000000000
      1688       154  SER       HG1            -3.9751509002        7.1740558930       -1.1682370833  S18       70              1.0000000000
      1689       154  SER       QQH1           -2.7650594254        4.7828174797       -1.3470635141  S18       70              1.0000000000
      1690       155  LYS       CD             -6.3997715528        3.3700511734       -2.1080134759  S18       73              1.0000000000
      1691       155  LYS       HD1            -7.1368674615        2.9225612095       -2.7801575211  S18       73              1.0000000000
      1692       155  LYS       HD2            -5.4118145173        3.2576450205       -2.5730896912  S18       73              1.0000000000
      1693       155  LYS       QQH2           -6.4169966078        2.8216501824       -1.1564201876  S18       73              1.0000000000
      1694       155  LYS       CE             -6.7212477294        4.8380771361       -1.9099202097  S18       73              1.0000000000
      1695       155  LYS       HE1            -6.2962883499        5.2115634211       -0.9596130873  S18       73              1.0000000000
      1696       155  LYS       HE2            -7.8187898312        4.9833983594       -1.8538104107  S18       73              1.0000000000
      1697       155  LYS       NZ             -6.1737448407        5.6512955353       -2.9868379814  S18       73              1.0000000000
      1698       155  LYS       HZ1            -6.3674339293        5.2694265675       -3.9304293300  S18       73              1.0000000000
      1699       155  LYS       HZ2            -4.9685028235        5.8396736165       -2.8516081003  S18       73              1.0000000000
      1700       155  LYS       HZ3            -6.5764623770        6.6147793149       -2.9606337952  S18       73              1.0000000000
      1701       156  SER       CB             -4.4215758940        4.3594636263       -6.4497626542  S18       130             1.0000000000
      1702       156  SER       HB1            -4.4600732117        5.2933551727       -7.0261932010  S18       130             1.0000000000
      1703       156  SER       HB2            -3.6688676716        3.6941481020       -6.9087912535  S18       130             1.0000000000
      1704       156  SER       OG             -4.0284384327        4.6259334485       -5.0785900319  S18       130             1.0000000000
      1705       156  SER       HG1            -3.4442216383        5.4362360047       -5.0647431371  S18       130             1.0000000000
      1706       156  SER       QQH3           -5.4024826961        3.8597960448       -6.4608158647  S18       130             1.0000000000
      1707       157  GLU       CB             -9.9452271528        9.2235176195        0.7239537629  S18       166             1.0000000000
      1708       157  GLU       HB1            -9.6208177301        9.8324219686       -0.1295994028  S18       166             1.0000000000
      1709       157  GLU       HB2           -10.9888012212        8.9485185237        0.5569377358  S18       166             1.0000000000
      1710       157  GLU       QQH4           -9.8599931489        9.7861951643        1.6594885886  S18       166             1.0000000000
      1711       157  GLU       CG             -9.0933884683        7.9703043583        0.7565640292  S18       166             1.0000000000
      1712       157  GLU       HG1            -9.4903401262        7.2197696243        0.0569949060  S18       166             1.0000000000
      1713       157  GLU       HG2            -9.1215724476        7.4932868803        1.7514560132  S18       166             1.0000000000
      1714       157  GLU       CD             -7.6675704078        8.2512100182        0.3866844071  S18       166             1.0000000000
      1715       157  GLU       OE1            -7.1397159357        9.3606039808        0.4403244759  S18       166             1.0000000000
      1716       157  GLU       OE2            -6.9643422196        7.1731752554       -0.0254969510  S18       166             1.0000000000
      1717       158  ASN       CB             -2.7730034966       11.8896148515        1.3494754430  S18       170             1.0000000000
      1718       158  ASN       HB1            -1.7909729297       11.8570790901        0.8640522299  S18       170             1.0000000000
      1719       158  ASN       HB2            -3.2819913095       12.8152217588        1.0603940999  S18       170             1.0000000000
      1720       158  ASN       QQH5           -2.6581612574       11.8559298122        2.4394214217  S18       170             1.0000000000
      1721       158  ASN       CG             -3.5816441191       10.6987100016        0.8918644345  S18       170             1.0000000000
      1722       158  ASN       OD1            -3.1257231861        9.5277075278        0.9622524253  S18       170             1.0000000000
      1723       158  ASN       ND2            -4.8032292410       10.9432709856        0.3842477727  S18       170             1.0000000000
      1724       158  ASN       HD21           -5.4338889923       10.1623496918        0.1313997654  S18       170             1.0000000000
      1725       158  ASN       HD22           -5.1305616174       11.9093845102        0.2393578738  S18       170             1.0000000000
      1726       159  LYS       CE             -3.1082280878        1.5520362467       -4.5583994958  S18       234             1.0000000000
      1727       159  LYS       HE1            -3.5747744031        1.8015682417       -3.5974353130  S18       234             1.0000000000
      1728       159  LYS       HE2            -3.8873710953        1.5054647993       -5.3289388398  S18       234             1.0000000000
      1729       159  LYS       NZ             -2.1648308528        2.5986247465       -4.9327945747  S18       234             1.0000000000
      1730       159  LYS       HZ1            -1.6726277318        2.3619988025       -5.8284995690  S18       234             1.0000000000
      1731       159  LYS       HZ2            -1.4198160005        2.7609422921       -4.2209620423  S18       234             1.0000000000
      1732       159  LYS       HZ3            -2.6695102249        3.5273020001       -5.0565263487  S18       234             1.0000000000
      1733       159  LYS       QQH6           -2.5827726894        0.5910595627       -4.4747865926  S18       234             1.0000000000
      1734       160  SER       CB              2.4247133144        3.2603592751       -5.9326535517  S18       235             1.0000000000
      1735       160  SER       HB1             3.0862620494        2.5297296192       -6.4269221393  S18       235             1.0000000000
      1736       160  SER       HB2             3.0095573830        4.1773486824       -5.7305787419  S18       235             1.0000000000
      1737       160  SER       OG              1.3302204981        3.5218756897       -6.8152904016  S18       235             1.0000000000
      1738       160  SER       HG1             0.8986617713        4.3915186456       -6.5844592981  S18       235             1.0000000000
      1739       160  SER       QQH7            2.0754848889        2.8435753707       -4.9582671044  S18       235             1.0000000000
      1740       161  PNM       S1             -3.0182939894        9.4796578458       -6.1999355384  S18       523             1.0000000000
      1741       161  PNM       C2             -1.7765374671        8.2303687186       -6.8565115237  S18       523             1.0000000000
      1742       161  PNM       C3             -1.4002318961        7.3865920759       -5.6093379709  S18       523             1.0000000000
      1743       161  PNM       N4             -2.6099986934        7.2401416220       -4.7751121715  S18       523             1.0000000000
      1744       161  PNM       C5             -3.6911872248        8.2817046781       -5.0226457041  S18       523             1.0000000000
      1745       161  PNM       C6             -3.6002773115        8.6782687895       -3.4931085289  S18       523             1.0000000000
      1746       161  PNM       C7             -2.5079099528        7.6046344771       -3.3927709730  S18       523             1.0000000000
      1747       161  PNM       O8             -1.5155187035        7.5046124909       -2.6431141652  S18       523             1.0000000000
      1748       161  PNM       C9             -2.4147849113        7.3611343488       -7.9296995358  S18       523             1.0000000000
      1749       161  PNM       C10            -0.5663566315        8.9522477474       -7.4175746827  S18       523             1.0000000000
      1750       161  PNM       C11            -0.7907897760        6.0508104023       -5.9907304110  S18       523             1.0000000000
      1751       161  PNM       O12            -1.3730353689        4.9727436566       -5.7710065674  S18       523             1.0000000000
      1752       161  PNM       O13             0.4317863196        6.1076842180       -6.5430420265  S18       523             1.0000000000
      1753       161  PNM       N14            -2.9947281676        9.9645489018       -3.2426193663  S18       523             1.0000000000
      1754       161  PNM       C15            -3.5603935476       11.0997239134       -3.6941487862  S18       523             1.0000000000
      1755       161  PNM       O16            -4.6459247137       11.0632565934       -4.3516536689  S18       523             1.0000000000
      1756       161  PNM       C17            -2.8455223111       12.3973657398       -3.4220101802  S18       523             1.0000000000
      1757       161  PNM       C18            -1.8636861265       12.6835833598       -4.5267955413  S18       523             1.0000000000
      1758       161  PNM       C19            -0.5513814565       13.0776289363       -4.2331701884  S18       523             1.0000000000
      1759       161  PNM       C20             0.3533970143       13.3270073180       -5.2678591252  S18       523             1.0000000000
      1760       161  PNM       C21            -0.0408713981       13.1692082702       -6.5980710792  S18       523             1.0000000000
      1761       161  PNM       C22            -1.3540834160       12.7936022505       -6.8938146101  S18       523             1.0000000000
      1762       161  PNM       C23            -2.2671754081       12.5610922965       -5.8652530242  S18       523             1.0000000000
      1763       161  PNM       H24            -0.6316805785        7.9503984763       -5.0257482791  S18       523             1.0000000000
      1764       161  PNM       H25            -0.8197527598        9.4607414512       -8.3541808365  S18       523             1.0000000000
      1765       161  PNM       H26             0.2363750736        8.2343458096       -7.6205718208  S18       523             1.0000000000
      1766       161  PNM       H27            -0.1854596055        9.7031226072       -6.7177006261  S18       523             1.0000000000
      1767       161  PNM       H28            -2.7474857130        7.9741379776       -8.7749937073  S18       523             1.0000000000
      1768       161  PNM       H29            -3.2835766406        6.8190419372       -7.5383742564  S18       523             1.0000000000
      1769       161  PNM       H30            -1.6917772679        6.6246112069       -8.3036135898  S18       523             1.0000000000
      1770       161  PNM       H31            -4.6607908823        7.8326850889       -5.3236093290  S18       523             1.0000000000
      1771       161  PNM       H32            -4.5458809938        8.5489749989       -2.9207316563  S18       523             1.0000000000
      1772       161  PNM       H33            -2.3251354294       12.3560778888       -2.4504158672  S18       523             1.0000000000
      1773       161  PNM       H34            -3.5898058262       13.2108134100       -3.3674999645  S18       523             1.0000000000
      1774       161  PNM       H35            -0.2361316037       13.1917176628       -3.1882244915  S18       523             1.0000000000
      1775       161  PNM       H36             1.3787103027       13.6387140583       -5.0304783653  S18       523             1.0000000000
      1776       161  PNM       H37             0.6720181625       13.3564286684       -7.4099628609  S18       523             1.0000000000
      1777       161  PNM       H38            -1.6737513927       12.6759642800       -7.9348388095  S18       523             1.0000000000
      1778       161  PNM       H39            -3.3038965689       12.2878016008       -6.0983250852  S18       523             1.0000000000
      1779       161  PNM       H40            -2.0986692375        9.9870226357       -2.7180699767  S18       523             1.0000000000
      1780       162  TIP3      OH2            -4.4753303026        7.7067549562       -0.4930566935  S18       290             1.0000000000
      1781       162  TIP3      H1             -5.9917766885        7.4534976081       -0.2230802040  S18       290             1.0000000000
      1782       162  TIP3      H2             -3.9014214745        8.3292565266        0.0457226803  S18       290             1.0000000000
      1783       163  SER       CB             -2.9212207564        4.9894550793       -2.4333693067  S19       70              1.0000000000
      1784       163  SER       HB1            -3.4427789846        4.1233331945       -2.8875589112  S19       70              1.0000000000
      1785       163  SER       HB2            -1.9491289356        5.1296311738       -2.9332305472  S19       70              1.0000000000
      1786       163  SER       OG             -3.7467100171        6.1579740722       -2.6141728380  S19       70              1.0000000000
      1787       163  SER       HG1            -3.9664954577        7.1825614337       -1.1640448654  S19       70              1.0000000000
      1788       163  SER       QQH1           -2.7532865786        4.7890486964       -1.3512917259  S19       70              1.0000000000
      1789       164  LYS       CD             -6.3859643298        3.3731489049       -2.1165695984  S19       73              1.0000000000
      1790       164  LYS       HD1            -7.1282362595        2.9295447363       -2.7857098960  S19       73              1.0000000000
      1791       164  LYS       HD2            -5.3999414820        3.2525091835       -2.5835031405  S19       73              1.0000000000
      1792       164  LYS       QQH2           -6.4052097767        2.8281958903       -1.1633016835  S19       73              1.0000000000
      1793       164  LYS       CE             -6.6964237230        4.8438636337       -1.9215172870  S19       73              1.0000000000
      1794       164  LYS       HE1            -6.2558327976        5.2210357638       -0.9800496575  S19       73              1.0000000000
      1795       164  LYS       HE2            -7.7918401542        4.9962358253       -1.8515112661  S19       73              1.0000000000
      1796       164  LYS       NZ             -6.1604598610        5.6507513456       -3.0101278280  S19       73              1.0000000000
      1797       164  LYS       HZ1            -6.3574283682        5.2615664764       -3.9501002031  S19       73              1.0000000000
      1798       164  LYS       HZ2            -4.9693258683        5.8395510059       -2.8787340899  S19       73              1.0000000000
      1799       164  LYS       HZ3            -6.5673039895        6.6129013603       -2.9871442460  S19       73              1.0000000000
      1800       165  SER       CB             -4.4241975980        4.3598981668       -6.4493135986  S19       130             1.0000000000
      1801       165  SER       HB1            -4.4600710439        5.2940927499       -7.0255236413  S19       130             1.0000000000
      1802       165  SER       HB2            -3.6692966036        3.6950463504       -6.9053436754  S19       130             1.0000000000
      1803       165  SER       OG             -4.0377154954        4.6257546565       -5.0760865215  S19       130             1.0000000000
      1804       165  SER       HG1            -3.4401248613        5.4262694840       -5.0647865901  S19       130             1.0000000000
      1805       165  SER       QQH3           -5.4050117525        3.8602816368       -6.4650026428  S19       130             1.0000000000
      1806       166  GLU       CB             -9.9479849151        9.2273001026        0.7246114946  S19       166             1.0000000000
      1807       166  GLU       HB1            -9.6221962244        9.8358436833       -0.1286976819  S19       166             1.0000000000
      1808       166  GLU       HB2           -10.9917115916        8.9534491707        0.5566088792  S19       166             1.0000000000
      1809       166  GLU       QQH4           -9.8633855771        9.7900621597        1.6601924741  S19       166             1.0000000000
      1810       166  GLU       CG             -9.0974929464        7.9731378350        0.7585427934  S19       166             1.0000000000
      1811       166  GLU       HG1            -9.4940921879        7.2233364166        0.0580517724  S19       166             1.0000000000
      1812       166  GLU       HG2            -9.1285602089        7.4956827934        1.7530953372  S19       166             1.0000000000
      1813       166  GLU       CD             -7.6705096394        8.2521941215        0.3915326418  S19       166             1.0000000000
      1814       166  GLU       OE1            -7.1423568636        9.3612584980        0.4408437800  S19       166             1.0000000000
      1815       166  GLU       OE2            -6.9654510176        7.1713311315       -0.0140518724  S19       166             1.0000000000
      1816       167  ASN       CB             -2.7737600387       11.8926618943        1.3499340796  S19       170             1.0000000000
      1817       167  ASN       HB1            -1.7921053900       11.8613807357        0.8636102109  S19       170             1.0000000000
      1818       167  ASN       HB2            -3.2836296906       12.8181396763        1.0621147838  S19       170             1.0000000000
      1819       167  ASN       QQH5           -2.6577123497       11.8581557809        2.4397139650  S19       170             1.0000000000
      1820       167  ASN       CG             -3.5813458651       10.7012659077        0.8922148667  S19       170             1.0000000000
      1821       167  ASN       OD1            -3.1274164032        9.5301273298        0.9702307598  S19       170             1.0000000000
      1822       167  ASN       ND2            -4.8000034884       10.9451869426        0.3768271370  S19       170             1.0000000000
      1823       167  ASN       HD21           -5.4293497527       10.1638956105        0.1229173378  S19       170             1.0000000000
      1824       167  ASN       HD22           -5.1247491704       11.9111458020        0.2243462685  S19       170             1.0000000000
      1825       168  LYS       CE             -3.1102425146        1.5532995746       -4.5581278118  S19       234             1.0000000000
      1826       168  LYS       HE1            -3.5763648147        1.8018220670       -3.5966387245  S19       234             1.0000000000
      1827       168  LYS       HE2            -3.8898596545        1.5065814276       -5.3282025139  S19       234             1.0000000000
      1828       168  LYS       NZ             -2.1679372326        2.6007996619       -4.9324376102  S19       234             1.0000000000
      1829       168  LYS       HZ1            -1.6756114091        2.3651385892       -5.8284199011  S19       234             1.0000000000
      1830       168  LYS       HZ2            -1.4224948114        2.7636606532       -4.2211237820  S19       234             1.0000000000
      1831       168  LYS       HZ3            -2.6731440182        3.5285339392       -5.0559721238  S19       234             1.0000000000
      1832       168  LYS       QQH6           -2.5839146454        0.5927558802       -4.4754592691  S19       234             1.0000000000
      1833       169  SER       CB              2.4256577531        3.2600456999       -5.9320933024  S19       235             1.0000000000
      1834       169  SER       HB1             3.0880073320        2.5294829376       -6.4253857338  S19       235             1.0000000000
      1835       169  SER       HB2             3.0099234094        4.1773387405       -5.7297336691  S19       235             1.0000000000
      1836       169  SER       OG              1.3319954350        3.5208135354       -6.8160066511  S19       235             1.0000000000
      1837       169  SER       HG1             0.8993746879        4.3899988806       -6.5851146893  S19       235             1.0000000000
      1838       169  SER       QQH7            2.0755431385        2.8434625359       -4.9579395323  S19       235             1.0000000000
      1839       170  PNM       S1             -3.0190251787        9.4711131920       -6.2033611651  S19       523             1.0000000000
      1840       170  PNM       C2             -1.7748938324        8.2235159914       -6.8562844496  S19       523             1.0000000000
      1841       170  PNM       C3             -1.4034720165        7.3790740787       -5.6080453425  S19       523             1.0000000000
      1842       170  PNM       N4             -2.6163277540        7.2275278099       -4.7795900083  S19       523             1.0000000000
      1843       170  PNM       C5             -3.6926165684        8.2735382889       -5.0262575987  S19       523             1.0000000000
      1844       170  PNM       C6             -3.6016137330        8.6709644911       -3.4982463516  S19       523             1.0000000000
      1845       170  PNM       C7             -2.5169176001        7.5899300255       -3.3921837195  S19       523             1.0000000000
      1846       170  PNM       O8             -1.5155538723        7.5046794554       -2.6483300971  S19       523             1.0000000000
      1847       170  PNM       C9             -2.4091418645        7.3558844609       -7.9332988287  S19       523             1.0000000000
      1848       170  PNM       C10            -0.5628552156        8.9462686063       -7.4122749307  S19       523             1.0000000000
      1849       170  PNM       C11            -0.7901315877        6.0457374284       -5.9901666077  S19       523             1.0000000000
      1850       170  PNM       O12            -1.3699524974        4.9653522406       -5.7720572673  S19       523             1.0000000000
      1851       170  PNM       O13             0.4321858029        6.1053730711       -6.5426485718  S19       523             1.0000000000
      1852       170  PNM       N14            -2.9882002913        9.9533818725       -3.2493229111  S19       523             1.0000000000
      1853       170  PNM       C15            -3.5553696197       11.0909830858       -3.6914329969  S19       523             1.0000000000
      1854       170  PNM       O16            -4.6465396607       11.0584937945       -4.3405963518  S19       523             1.0000000000
      1855       170  PNM       C17            -2.8387029440       12.3873302309       -3.4184658984  S19       523             1.0000000000
      1856       170  PNM       C18            -1.8601822775       12.6772105497       -4.5251574240  S19       523             1.0000000000
      1857       170  PNM       C19            -0.5485551610       13.0750714701       -4.2336286695  S19       523             1.0000000000
      1858       170  PNM       C20             0.3536810999       13.3278295784       -5.2696839672  S19       523             1.0000000000
      1859       170  PNM       C21            -0.0425208760       13.1699388891       -6.5993061336  S19       523             1.0000000000
      1860       170  PNM       C22            -1.3552580373       12.7910692411       -6.8929958089  S19       523             1.0000000000
      1861       170  PNM       C23            -2.2658299588       12.5549775181       -5.8629874385  S19       523             1.0000000000
      1862       170  PNM       H24            -0.6387053136        7.9434662002       -5.0199879070  S19       523             1.0000000000
      1863       170  PNM       H25            -0.8126505116        9.4545686647       -8.3499762547  S19       523             1.0000000000
      1864       170  PNM       H26             0.2414297306        8.2291331941       -7.6118406368  S19       523             1.0000000000
      1865       170  PNM       H27            -0.1856404676        9.6975877924       -6.7109749146  S19       523             1.0000000000
      1866       170  PNM       H28            -2.7380402265        7.9702637341       -8.7791045618  S19       523             1.0000000000
      1867       170  PNM       H29            -3.2799421495        6.8139322676       -7.5463149829  S19       523             1.0000000000
      1868       170  PNM       H30            -1.6852668800        6.6192944295       -8.3053525832  S19       523             1.0000000000
      1869       170  PNM       H31            -4.6640250003        7.8281851541       -5.3272792710  S19       523             1.0000000000
      1870       170  PNM       H32            -4.5498139448        8.5510748485       -2.9282044705  S19       523             1.0000000000
      1871       170  PNM       H33            -2.3153639944       12.3434289506       -2.4485406132  S19       523             1.0000000000
      1872       170  PNM       H34            -3.5827764401       13.2006961981       -3.3591673053  S19       523             1.0000000000
      1873       170  PNM       H35            -0.2317346300       13.1890315692       -3.1891349866  S19       523             1.0000000000
      1874       170  PNM       H36             1.3785757750       13.6421202458       -5.0338786582  S19       523             1.0000000000
      1875       170  PNM       H37             0.6684731860       13.3596170682       -7.4122703354  S19       523             1.0000000000
      1876       170  PNM       H38            -1.6763851055       12.6734963486       -7.9335943104  S19       523             1.0000000000
      1877       170  PNM       H39            -3.3021368464       12.2787411747       -6.0944282517  S19       523             1.0000000000
      1878       170  PNM       H40            -2.0896239739        9.9705237306       -2.7286591793  S19       523             1.0000000000
      1879       171  TIP3      OH2            -4.4718623578        7.7052781448       -0.4853142012  S19       290             1.0000000000
      1880       171  TIP3      H1             -5.9932839814        7.4515903231       -0.2106533356  S19       290             1.0000000000
      1881       171  TIP3      H2             -3.9023369185        8.3307162166        0.0542370687  S19       290             1.0000000000
      1882       172  SER       CB             -2.9044201324        4.9976099738       -2.4380790528  S20       70              1.0000000000
      1883       172  SER       HB1            -3.4288251678        4.1338902342       -2.8939561766  S20       70              1.0000000000
      1884       172  SER       HB2            -1.9305547697        5.1338318698       -2.9339496461  S20       70              1.0000000000
      1885       172  SER       OG             -3.7265627576        6.1696112960       -2.6224280527  S20       70              1.0000000000
      1886       172  SER       HG1            -3.9565660418        7.1939197598       -1.1602885605  S20       70              1.0000000000
      1887       172  SER       QQH1           -2.7421158644        4.7980170468       -1.3553272731  S20       70              1.0000000000
      1888       173  LYS       CD             -6.3735213651        3.3761389045       -2.1245699590  S20       73              1.0000000000
      1889       173  LYS       HD1            -7.1209454781        2.9363651612       -2.7905564856  S20       73              1.0000000000
      1890       173  LYS       HD2            -5.3895318348        3.2474907009       -2.5934615730  S20       73              1.0000000000
      1891       173  LYS       QQH2           -6.3944416873        2.8348475124       -1.1695971217  S20       73              1.0000000000
      1892       173  LYS       CE             -6.6730858593        4.8493572850       -1.9322827887  S20       73              1.0000000000
      1893       173  LYS       HE1            -6.2160418322        5.2307459841       -1.0007028478  S20       73              1.0000000000
      1894       173  LYS       HE2            -7.7658684726        5.0091919608       -1.8483271153  S20       73              1.0000000000
      1895       173  LYS       NZ             -6.1505363693        5.6506499893       -3.0331016575  S20       73              1.0000000000
      1896       173  LYS       HZ1            -6.3541048307        5.2561230935       -3.9696296434  S20       73              1.0000000000
      1897       173  LYS       HZ2            -4.9833487021        5.8366095733       -2.9130312426  S20       73              1.0000000000
      1898       173  LYS       HZ3            -6.5602072514        6.6121508384       -3.0109935795  S20       73              1.0000000000
      1899       174  SER       CB             -4.4267083549        4.3610984760       -6.4481008244  S20       130             1.0000000000
      1900       174  SER       HB1            -4.4602748461        5.2955695553       -7.0239664612  S20       130             1.0000000000
      1901       174  SER       HB2            -3.6695369154        3.6968746868       -6.9011175877  S20       130             1.0000000000
      1902       174  SER       OG             -4.0466796303        4.6266819275       -5.0728422610  S20       130             1.0000000000
      1903       174  SER       HG1            -3.4339924870        5.4159877357       -5.0652762415  S20       130             1.0000000000
      1904       174  SER       QQH3           -5.4074105733        3.8612728120       -6.4679934986  S20       130             1.0000000000
      1905       175  GLU       CB             -9.9502312751        9.2304569524        0.7251832168  S20       166             1.0000000000
      1906       175  GLU       HB1            -9.6232780281        9.8386749170       -0.1279498708  S20       166             1.0000000000
      1907       175  GLU       HB2           -10.9941184416        8.9577389724        0.5562648568  S20       166             1.0000000000
      1908       175  GLU       QQH4           -9.8662151691        9.7931600032        1.6608830008  S20       166             1.0000000000
      1909       175  GLU       CG             -9.1008810315        7.9754095018        0.7602255144  S20       166             1.0000000000
      1910       175  GLU       HG1            -9.4973748181        7.2262421280        0.0590998497  S20       166             1.0000000000
      1911       175  GLU       HG2            -9.1344086640        7.4976368475        1.7545379509  S20       166             1.0000000000
      1912       175  GLU       CD             -7.6729294281        8.2530087035        0.3954668032  S20       166             1.0000000000
      1913       175  GLU       OE1            -7.1445935732        9.3613989352        0.4412713251  S20       166             1.0000000000
      1914       175  GLU       OE2            -6.9660710738        7.1694857265       -0.0052880074  S20       166             1.0000000000
      1915       176  ASN       CB             -2.7743719318       11.8952769170        1.3503483327  S20       170             1.0000000000
      1916       176  ASN       HB1            -1.7930892521       11.8648882333        0.8632331298  S20       170             1.0000000000
      1917       176  ASN       HB2            -3.2848048777       12.8206920857        1.0635569094  S20       170             1.0000000000
      1918       176  ASN       QQH5           -2.6572587254       11.8601185466        2.4399531181  S20       170             1.0000000000
      1919       176  ASN       CG             -3.5812831425       10.7036743256        0.8925664555  S20       170             1.0000000000
      1920       176  ASN       OD1            -3.1296361635        9.5322647260        0.9776663765  S20       170             1.0000000000
      1921       176  ASN       ND2            -4.7971805592       10.9472558886        0.3702354169  S20       170             1.0000000000
      1922       176  ASN       HD21           -5.4250448860       10.1656709819        0.1145853394  S20       170             1.0000000000
      1923       176  ASN       HD22           -5.1191583600       11.9131405992        0.2104448488  S20       170             1.0000000000
      1924       177  LYS       CE             -3.1121952402        1.5548767379       -4.5579676555  S20       234             1.0000000000
      1925       177  LYS       HE1            -3.5779425363        1.8021869019       -3.5959441881  S20       234             1.0000000000
      1926       177  LYS       HE2            -3.8923401084        1.5078353822       -5.3275367052  S20       234             1.0000000000
      1927       177  LYS       NZ             -2.1712325964        2.6035488222       -4.9321597587  S20       234             1.0000000000
      1928       177  LYS       HZ1            -1.6788904635        2.3691564011       -5.8286018884  S20       234             1.0000000000
      1929       177  LYS       HZ2            -1.4251204657        2.7669666112       -4.2215552461  S20       234             1.0000000000
      1930       177  LYS       HZ3            -2.6768129151        3.5303091298       -5.0551683384  S20       234             1.0000000000
      1931       177  LYS       QQH6           -2.5847506150        0.5948937863       -4.4762876594  S20       234             1.0000000000
      1932       178  SER       CB              2.4263922953        3.2598955928       -5.9315994010  S20       235             1.0000000000
      1933       178  SER       HB1             3.0894451952        2.5293664221       -6.4240776687  S20       235             1.0000000000
      1934       178  SER       HB2             3.0101912466        4.1773820429       -5.7289577661  S20       235             1.0000000000
      1935       178  SER       OG              1.3334484739        3.5201064267       -6.8166029746  S20       235             1.0000000000
      1936       178  SER       HG1             0.8999621834        4.3890515683       -6.5856859918  S20       235             1.0000000000
      1937       178  SER       QQH7            2.0755036630        2.8434541778       -4.9576570169  S20       235             1.0000000000
      1938       179  PNM       S1             -3.0196089694        9.4631160143       -6.2067282285  S20       523             1.0000000000
      1939       179  PNM       C2             -1.7735688594        8.2169159355       -6.8556525888  S20       523             1.0000000000
      1940       179  PNM       C3             -1.4077191598        7.3716337298       -5.6059817307  S20       523             1.0000000000
      1941       179  PNM       N4             -2.6245674027        7.2131941586       -4.7846751904  S20       523             1.0000000000
      1942       179  PNM       C5             -3.6936781293        8.2654005045       -5.0293435396  S20       523             1.0000000000
      1943       179  PNM       C6             -3.6033113222        8.6633477459       -3.5034287565  S20       523             1.0000000000
      1944       179  PNM       C7             -2.5309916305        7.5695104043       -3.3881103514  S20       523             1.0000000000
      1945       179  PNM       O8             -1.5162406030        7.5046089548       -2.6527989575  S20       523             1.0000000000
      1946       179  PNM       C9             -2.4039005060        7.3512741519       -7.9368361316  S20       523             1.0000000000
      1947       179  PNM       C10            -0.5597116320        8.9405061021       -7.4067988471  S20       523             1.0000000000
      1948       179  PNM       C11            -0.7895627054        6.0412954376       -5.9892491310  S20       523             1.0000000000
      1949       179  PNM       O12            -1.3662841107        4.9579351390       -5.7730191569  S20       523             1.0000000000
      1950       179  PNM       O13             0.4324739701        6.1037542956       -6.5423971821  S20       523             1.0000000000
      1951       179  PNM       N14            -2.9815217250        9.9416613898       -3.2561653259  S20       523             1.0000000000
      1952       179  PNM       C15            -3.5499368913       11.0816298738       -3.6888530216  S20       523             1.0000000000
      1953       179  PNM       O16            -4.6469390210       11.0536240316       -4.3297958777  S20       523             1.0000000000
      1954       179  PNM       C17            -2.8320921299       12.3771692119       -3.4151639200  S20       523             1.0000000000
      1955       179  PNM       C18            -1.8569210339       12.6711472009       -4.5236320108  S20       523             1.0000000000
      1956       179  PNM       C19            -0.5459859013       13.0727045602       -4.2340384217  S20       523             1.0000000000
      1957       179  PNM       C20             0.3538986535       13.3286708143       -5.2713132785  S20       523             1.0000000000
      1958       179  PNM       C21            -0.0440519787       13.1707133274       -6.6003996986  S20       523             1.0000000000
      1959       179  PNM       C22            -1.3563467982       12.7888495891       -6.8922143319  S20       523             1.0000000000
      1960       179  PNM       C23            -2.2645717488       12.5493261777       -5.8608964679  S20       523             1.0000000000
      1961       179  PNM       H24            -0.6477847877        7.9368374281       -5.0124578922  S20       523             1.0000000000
      1962       179  PNM       H25            -0.8061328229        9.4487415088       -8.3454777585  S20       523             1.0000000000
      1963       179  PNM       H26             0.2460349246        8.2241695123       -7.6032382234  S20       523             1.0000000000
      1964       179  PNM       H27            -0.1859467428        9.6921730754       -6.7041541715  S20       523             1.0000000000
      1965       179  PNM       H28            -2.7289072240        7.9673185581       -8.7829960070  S20       523             1.0000000000
      1966       179  PNM       H29            -3.2768007958        6.8094749230       -7.5543835329  S20       523             1.0000000000
      1967       179  PNM       H30            -1.6792922094        6.6146044974       -8.3072458040  S20       523             1.0000000000
      1968       179  PNM       H31            -4.6677243497        7.8253382826       -5.3305865735  S20       523             1.0000000000
      1969       179  PNM       H32            -4.5553776944        8.5554713699       -2.9375157349  S20       523             1.0000000000
      1970       179  PNM       H33            -2.3058578877       12.3311652380       -2.4468811461  S20       523             1.0000000000
      1971       179  PNM       H34            -3.5764346465       13.1900372683       -3.3513021476  S20       523             1.0000000000
      1972       179  PNM       H35            -0.2276673998       13.1863939737       -3.1899669260  S20       523             1.0000000000
      1973       179  PNM       H36             1.3784097119       13.6453022409       -5.0369336535  S20       523             1.0000000000
      1974       179  PNM       H37             0.6652397884       13.3626356758       -7.4143210151  S20       523             1.0000000000
      1975       179  PNM       H38            -1.6787583060       12.6713021940       -7.9324477761  S20       523             1.0000000000
      1976       179  PNM       H39            -3.3004080607       12.2700929175       -6.0908495549  S20       523             1.0000000000
      1977       179  PNM       H40            -2.0800576656        9.9525357782       -2.7400306942  S20       523             1.0000000000
      1978       180  TIP3      OH2            -4.4687871979        7.7040082421       -0.4770536574  S20       290             1.0000000000
      1979       180  TIP3      H1             -5.9933397333        7.4502325097       -0.1997274877  S20       290             1.0000000000
      1980       180  TIP3      H2             -3.9045058955        8.3340445071        0.0639768027  S20       290             1.0000000000
      1981       181  SER       CB             -2.8875414669        5.0069740101       -2.4425757884  S21       70              1.0000000000
      1982       181  SER       HB1            -3.4187788449        4.1477106540       -2.8994777063  S21       70              1.0000000000
      1983       181  SER       HB2            -1.9116999718        5.1353983340       -2.9344349086  S21       70              1.0000000000
      1984       181  SER       OG             -3.7001007123        6.1873902782       -2.6320731446  S21       70              1.0000000000
      1985       181  SER       HG1            -3.9451620168        7.2085292435       -1.1556836404  S21       70              1.0000000000
      1986       181  SER       QQH1           -2.7326647460        4.8093354899       -1.3589877609  S21       70              1.0000000000
      1987       182  LYS       CD             -6.3631258074        3.3787328878       -2.1316027436  S21       73              1.0000000000
      1988       182  LYS       HD1            -7.1155725778        2.9426637814       -2.7944426202  S21       73              1.0000000000
      1989       182  LYS       HD2            -5.3810254822        3.2425277964       -2.6024010275  S21       73              1.0000000000
      1990       182  LYS       QQH2           -6.3853275587        2.8412873723       -1.1750746088  S21       73              1.0000000000
      1991       182  LYS       CE             -6.6524586759        4.8541430441       -1.9416184088  S21       73              1.0000000000
      1992       182  LYS       HE1            -6.1786810146        5.2404713776       -1.0209661449  S21       73              1.0000000000
      1993       182  LYS       HE2            -7.7421388547        5.0215744444       -1.8439977374  S21       73              1.0000000000
      1994       182  LYS       NZ             -6.1456040527        5.6503660084       -3.0549735634  S21       73              1.0000000000
      1995       182  LYS       HZ1            -6.3609168594        5.2532768478       -3.9881204803  S21       73              1.0000000000
      1996       182  LYS       HZ2            -5.0132754302        5.8261612607       -2.9571941025  S21       73              1.0000000000
      1997       182  LYS       HZ3            -6.5543694853        6.6130259142       -3.0305104917  S21       73              1.0000000000
      1998       183  SER       CB             -4.4288252094        4.3631736330       -6.4462130884  S21       130             1.0000000000
      1999       183  SER       HB1            -4.4606413536        5.2977868498       -7.0219083654  S21       130             1.0000000000
      2000       183  SER       HB2            -3.6696015163        3.6994639769       -6.8960943067  S21       130             1.0000000000
      2001       183  SER       OG             -4.0543803032        4.6293052012       -5.0690483489  S21       130             1.0000000000
      2002       183  SER       HG1            -3.4273725096        5.4081714011       -5.0660376970  S21       130             1.0000000000
      2003       183  SER       QQH3           -5.4093655175        3.8628635935       -6.4693103644  S21       130             1.0000000000
      2004       184  GLU       CB             -9.9520318063        9.2329155038        0.7256345237  S21       166             1.0000000000
      2005       184  GLU       HB1            -9.6240945352        9.8408690098       -0.1273024476  S21       166             1.0000000000
      2006       184  GLU       HB2           -10.9960772850        8.9611808114        0.5559079405  S21       166             1.0000000000
      2007       184  GLU       QQH4           -9.8684189697        9.7954422613        1.6614857289  S21       166             1.0000000000
      2008       184  GLU       CG             -9.1036272146        7.9771018029        0.7615516421  S21       166             1.0000000000
      2009       184  GLU       HG1            -9.5001343266        7.2283397058        0.0599783547  S21       166             1.0000000000
      2010       184  GLU       HG2            -9.1389448209        7.4991302061        1.7557574682  S21       166             1.0000000000
      2011       184  GLU       CD             -7.6750371791        8.2536889790        0.3985203638  S21       166             1.0000000000
      2012       184  GLU       OE1            -7.1462702160        9.3611271188        0.4415515246  S21       166             1.0000000000
      2013       184  GLU       OE2            -6.9666530361        7.1675583546        0.0007920228  S21       166             1.0000000000
      2014       185  ASN       CB             -2.7748355341       11.8973604425        1.3506849624  S21       170             1.0000000000
      2015       185  ASN       HB1            -1.7938883182       11.8674447041        0.8629394121  S21       170             1.0000000000
      2016       185  ASN       HB2            -3.2855455452       12.8227955798        1.0646385425  S21       170             1.0000000000
      2017       185  ASN       QQH5           -2.6568332525       11.8616990217        2.4401573466  S21       170             1.0000000000
      2018       185  ASN       CG             -3.5813169157       10.7057481405        0.8928964652  S21       170             1.0000000000
      2019       185  ASN       OD1            -3.1320808212        9.5340407406        0.9840840353  S21       170             1.0000000000
      2020       185  ASN       ND2            -4.7949838164       10.9492796563        0.3648672938  S21       170             1.0000000000
      2021       185  ASN       HD21           -5.4212340669       10.1675738550        0.1069399797  S21       170             1.0000000000
      2022       185  ASN       HD22           -5.1141463323       11.9151299257        0.1985234187  S21       170             1.0000000000
      2023       186  LYS       CE             -3.1140931282        1.5567021362       -4.5579068865  S21       234             1.0000000000
      2024       186  LYS       HE1            -3.5795111621        1.8025641677       -3.5952557496  S21       234             1.0000000000
      2025       186  LYS       HE2            -3.8947532467        1.5091079783       -5.3270066069  S21       234             1.0000000000
      2026       186  LYS       NZ             -2.1746759390        2.6067813031       -4.9319707248  S21       234             1.0000000000
      2027       186  LYS       HZ1            -1.6823789409        2.3739285386       -5.8289886167  S21       234             1.0000000000
      2028       186  LYS       HZ2            -1.4275701434        2.7705268349       -4.2223351945  S21       234             1.0000000000
      2029       186  LYS       HZ3            -2.6801900193        3.5330745393       -5.0542198125  S21       234             1.0000000000
      2030       186  LYS       QQH6           -2.5853785553        0.5974430233       -4.4772237796  S21       234             1.0000000000
      2031       187  SER       CB              2.4268852444        3.2598967174       -5.9311828822  S21       235             1.0000000000
      2032       187  SER       HB1             3.0904784836        2.5293558170       -6.4230112426  S21       235             1.0000000000
      2033       187  SER       HB2             3.0103878030        4.1774881406       -5.7282903073  S21       235             1.0000000000
      2034       187  SER       OG              1.3345363636        3.5197441427       -6.8170664300  S21       235             1.0000000000
      2035       187  SER       HG1             0.9004367384        4.3886816516       -6.5861557561  S21       235             1.0000000000
      2036       187  SER       QQH7            2.0753505952        2.8435113443       -4.9574163128  S21       235             1.0000000000
      2037       188  PNM       S1             -3.0203283747        9.4557726365       -6.2094245762  S21       523             1.0000000000
      2038       188  PNM       C2             -1.7726671413        8.2109771202       -6.8548191956  S21       523             1.0000000000
      2039       188  PNM       C3             -1.4128125643        7.3645964851       -5.6034529920  S21       523             1.0000000000
      2040       188  PNM       N4             -2.6345122365        7.1975396753       -4.7903979137  S21       523             1.0000000000
      2041       188  PNM       C5             -3.6942083191        8.2577345185       -5.0317336090  S21       523             1.0000000000
      2042       188  PNM       C6             -3.6051088762        8.6558023874       -3.5083916603  S21       523             1.0000000000
      2043       188  PNM       C7             -2.5507056008        7.5431123843       -3.3797844263  S21       523             1.0000000000
      2044       188  PNM       O8             -1.5174620680        7.5043029721       -2.6558248758  S21       523             1.0000000000
      2045       188  PNM       C9             -2.3994165232        7.3476199895       -7.9402922701  S21       523             1.0000000000
      2046       188  PNM       C10            -0.5571037245        8.9353349787       -7.4015897430  S21       523             1.0000000000
      2047       188  PNM       C11            -0.7890886091        6.0376940096       -5.9881912271  S21       523             1.0000000000
      2048       188  PNM       O12            -1.3620994166        4.9508255595       -5.7739261649  S21       523             1.0000000000
      2049       188  PNM       O13             0.4327281076        6.1029248708       -6.5423682696  S21       523             1.0000000000
      2050       188  PNM       N14            -2.9751870058        9.9301647808       -3.2626865533  S21       523             1.0000000000
      2051       188  PNM       C15            -3.5444457382       11.0722594027       -3.6865571128  S21       523             1.0000000000
      2052       188  PNM       O16            -4.6471671253       11.0489980467       -4.3200339946  S21       523             1.0000000000
      2053       188  PNM       C17            -2.8261658573       12.3675878305       -3.4123326650  S21       523             1.0000000000
      2054       188  PNM       C18            -1.8541446061       12.6657964845       -4.5223190602  S21       523             1.0000000000
      2055       188  PNM       C19            -0.5438646912       13.0706714153       -4.2343772735  S21       523             1.0000000000
      2056       188  PNM       C20             0.3540212619       13.3294516821       -5.2726500123  S21       523             1.0000000000
      2057       188  PNM       C21            -0.0453853726       13.1714584864       -6.6012903283  S21       523             1.0000000000
      2058       188  PNM       C22            -1.3572960491       12.7870451119       -6.8915247193  S21       523             1.0000000000
      2059       188  PNM       C23            -2.2635032440       12.5444860021       -5.8591159331  S21       523             1.0000000000
      2060       188  PNM       H24            -0.6585707678        7.9307683959       -5.0036665125  S21       523             1.0000000000
      2061       188  PNM       H25            -0.8005484715        9.4436796070       -8.3410159460  S21       523             1.0000000000
      2062       188  PNM       H26             0.2499847833        8.2197910158       -7.5954714584  S21       523             1.0000000000
      2063       188  PNM       H27            -0.1863604945        9.6872470700       -6.6977092496  S21       523             1.0000000000
      2064       188  PNM       H28            -2.7207558965        7.9654828219       -8.7865819056  S21       523             1.0000000000
      2065       188  PNM       H29            -3.2743449461        6.8059459132       -7.5623013955  S21       523             1.0000000000
      2066       188  PNM       H30            -1.6742248072        6.6108767772       -8.3094903169  S21       523             1.0000000000
      2067       188  PNM       H31            -4.6717213416        7.8245091812       -5.3332863947  S21       523             1.0000000000
      2068       188  PNM       H32            -4.5621141001        8.5618939550       -2.9482897554  S21       523             1.0000000000
      2069       188  PNM       H33            -2.2973300207       12.3201814459       -2.4454950171  S21       523             1.0000000000
      2070       188  PNM       H34            -3.5712027614       13.1795286678       -3.3445166302  S21       523             1.0000000000
      2071       188  PNM       H35            -0.2242147446       13.1839738417       -3.1906678610  S21       523             1.0000000000
      2072       188  PNM       H36             1.3782175094       13.6480415659       -5.0394658985  S21       523             1.0000000000
      2073       188  PNM       H37             0.6624982388       13.3652474424       -7.4159999389  S21       523             1.0000000000
      2074       188  PNM       H38            -1.6807473684       12.6694821543       -7.9314676792  S21       523             1.0000000000
      2075       188  PNM       H39            -3.2988360824       12.2623832422       -6.0878088274  S21       523             1.0000000000
      2076       188  PNM       H40            -2.0706139172        9.9340783994       -2.7514134220  S21       523             1.0000000000
      2077       189  TIP3      OH2            -4.4665924995        7.7032716084       -0.4686085317  S21       290             1.0000000000
      2078       189  TIP3      H1             -5.9930448164        7.4492158740       -0.1900437200  S21       290             1.0000000000
      2079       189  TIP3      H2             -3.9081556989        8.3382326869        0.0735760327  S21       290             1.0000000000
      2080       190  SER       CB             -2.8715375350        5.0169831769       -2.4467406671  S22       70              1.0000000000
      2081       190  SER       HB1            -3.4122739561        4.1639705061       -2.9040477162  S22       70              1.0000000000
      2082       190  SER       HB2            -1.8940681088        5.1359163235       -2.9349290856  S22       70              1.0000000000
      2083       190  SER       OG             -3.6712310302        6.2090023014       -2.6423784971  S22       70              1.0000000000
      2084       190  SER       HG1            -3.9321911133        7.2259643424       -1.1485249894  S22       70              1.0000000000
      2085       190  SER       QQH1           -2.7247170912        4.8232056949       -1.3623647198  S22       70              1.0000000000
      2086       191  LYS       CD             -6.3545976694        3.3808387027       -2.1377215384  S22       73              1.0000000000
      2087       191  LYS       HD1            -7.1120689867        2.9484550062       -2.7973679692  S22       73              1.0000000000
      2088       191  LYS       HD2            -5.3745493090        3.2371520493       -2.6106172178  S22       73              1.0000000000
      2089       191  LYS       QQH2           -6.3776574174        2.8470922143       -1.1796700463  S22       73              1.0000000000
      2090       191  LYS       CE             -6.6337893379        4.8583604808       -1.9499024738  S22       73              1.0000000000
      2091       191  LYS       HE1            -6.1432041548        5.2493673194       -1.0405536185  S22       73              1.0000000000
      2092       191  LYS       HE2            -7.7202517699        5.0332805065       -1.8378479176  S22       73              1.0000000000
      2093       191  LYS       NZ             -6.1437419306        5.6492393059       -3.0758782903  S22       73              1.0000000000
      2094       191  LYS       HZ1            -6.3779829547        5.2525559053       -4.0050442585  S22       73              1.0000000000
      2095       191  LYS       HZ2            -5.0384159534        5.8104419196       -3.0065315733  S22       73              1.0000000000
      2096       191  LYS       HZ3            -6.5468989388        6.6150248603       -3.0456465812  S22       73              1.0000000000
      2097       192  SER       CB             -4.4304250257        4.3662203736       -6.4436471782  S22       130             1.0000000000
      2098       192  SER       HB1            -4.4611040040        5.3006228733       -7.0195630040  S22       130             1.0000000000
      2099       192  SER       HB2            -3.6693422438        3.7028482992       -6.8903092726  S22       130             1.0000000000
      2100       192  SER       OG             -4.0602694567        4.6344452163       -5.0647298549  S22       130             1.0000000000
      2101       192  SER       HG1            -3.4221762465        5.4075633547       -5.0667820536  S22       130             1.0000000000
      2102       192  SER       QQH3           -5.4107131360        3.8652262306       -6.4687105176  S22       130             1.0000000000
      2103       193  GLU       CB             -9.9534967985        9.2348594565        0.7259645160  S22       166             1.0000000000
      2104       193  GLU       HB1            -9.6246663442        9.8425844629       -0.1267822905  S22       166             1.0000000000
      2105       193  GLU       HB2           -10.9976500059        8.9638999965        0.5555699475  S22       166             1.0000000000
      2106       193  GLU       QQH4           -9.8701371036        9.7971610764        1.6619549316  S22       166             1.0000000000
      2107       193  GLU       CG             -9.1059381090        7.9783843520        0.7625732238  S22       166             1.0000000000
      2108       193  GLU       HG1            -9.5024870940        7.2298472440        0.0606955594  S22       166             1.0000000000
      2109       193  GLU       HG2            -9.1425065047        7.5003371006        1.7567343804  S22       166             1.0000000000
      2110       193  GLU       CD             -7.6769104396        8.2542137680        0.4008548593  S22       166             1.0000000000
      2111       193  GLU       OE1            -7.1474674466        9.3604700401        0.4416806573  S22       166             1.0000000000
      2112       193  GLU       OE2            -6.9675027375        7.1656596357        0.0049795547  S22       166             1.0000000000
      2113       194  ASN       CB             -2.7751715549       11.8990105530        1.3509508134  S22       170             1.0000000000
      2114       194  ASN       HB1            -1.7944890441       11.8692334645        0.8627074464  S22       170             1.0000000000
      2115       194  ASN       HB2            -3.2859754069       12.8245230521        1.0654219640  S22       170             1.0000000000
      2116       194  ASN       QQH5           -2.6564840223       11.8629517638        2.4403326241  S22       170             1.0000000000
      2117       194  ASN       CG             -3.5814691581       10.7075819034        0.8931941722  S22       170             1.0000000000
      2118       194  ASN       OD1            -3.1345688045        9.5354731511        0.9895602438  S22       170             1.0000000000
      2119       194  ASN       ND2            -4.7932631105       10.9512056115        0.3605947453  S22       170             1.0000000000
      2120       194  ASN       HD21           -5.4180660690       10.1695711869        0.1002668322  S22       170             1.0000000000
      2121       194  ASN       HD22           -5.1098100870       11.9170336563        0.1884889316  S22       170             1.0000000000
      2122       195  LYS       CE             -3.1160336165        1.5586713855       -4.5578887676  S22       234             1.0000000000
      2123       195  LYS       HE1            -3.5811762277        1.8028252823       -3.5945985301  S22       234             1.0000000000
      2124       195  LYS       HE2            -3.8972226307        1.5103425434       -5.3264585949  S22       234             1.0000000000
      2125       195  LYS       NZ             -2.1784756587        2.6104727332       -4.9318133376  S22       234             1.0000000000
      2126       195  LYS       HZ1            -1.6865708470        2.3794955853       -5.8296523584  S22       234             1.0000000000
      2127       195  LYS       HZ2            -1.4299919311        2.7741515827       -4.2235102460  S22       234             1.0000000000
      2128       195  LYS       HZ3            -2.6838011718        3.5364239472       -5.0527990865  S22       234             1.0000000000
      2129       195  LYS       QQH6           -2.5857433806        0.6002907464       -4.4782760296  S22       234             1.0000000000
      2130       196  SER       CB              2.4272078346        3.2599908022       -5.9308261461  S22       235             1.0000000000
      2131       196  SER       HB1             3.0912022786        2.5293778573       -6.4221214160  S22       235             1.0000000000
      2132       196  SER       HB2             3.0105528120        4.1775977282       -5.7276941884  S22       235             1.0000000000
      2133       196  SER       OG              1.3353777658        3.5196659599       -6.8174328914  S22       235             1.0000000000
      2134       196  SER       HG1             0.9008521292        4.3887150315       -6.5865185648  S22       235             1.0000000000
      2135       196  SER       QQH7            2.0751130804        2.8436319111       -4.9571992211  S22       235             1.0000000000
      2136       197  PNM       S1             -3.0209515588        9.4491865002       -6.2117513507  S22       523             1.0000000000
      2137       197  PNM       C2             -1.7722056049        8.2056494230       -6.8541005019  S22       523             1.0000000000
      2138       197  PNM       C3             -1.4186976947        7.3576696012       -5.6010680724  S22       523             1.0000000000
      2139       197  PNM       N4             -2.6461164441        7.1802097577       -4.7969938036  S22       523             1.0000000000
      2140       197  PNM       C5             -3.6945260738        8.2503368308       -5.0336447373  S22       523             1.0000000000
      2141       197  PNM       C6             -3.6067625211        8.6483135356       -3.5132583332  S22       523             1.0000000000
      2142       197  PNM       C7             -2.5743672490        7.5130762190       -3.3683292828  S22       523             1.0000000000
      2143       197  PNM       O8             -1.5193527212        7.5035567377       -2.6572215188  S22       523             1.0000000000
      2144       197  PNM       C9             -2.3956828431        7.3449081020       -7.9439487670  S22       523             1.0000000000
      2145       197  PNM       C10            -0.5549843534        8.9307826796       -7.3967749747  S22       523             1.0000000000
      2146       197  PNM       C11            -0.7885687889        6.0346252344       -5.9873411706  S22       523             1.0000000000
      2147       197  PNM       O12            -1.3571845074        4.9439059689       -5.7747812211  S22       523             1.0000000000
      2148       197  PNM       O13             0.4331046319        6.1028474480       -6.5425668093  S22       523             1.0000000000
      2149       197  PNM       N14            -2.9692246215        9.9190606367       -3.2688701992  S22       523             1.0000000000
      2150       197  PNM       C15            -3.5390864016       11.0631015288       -3.6845934247  S22       523             1.0000000000
      2151       197  PNM       O16            -4.6471934871       11.0445998415       -4.3112948867  S22       523             1.0000000000
      2152       197  PNM       C17            -2.8209412150       12.3586870732       -3.4099444105  S22       523             1.0000000000
      2153       197  PNM       C18            -1.8518110678       12.6611100679       -4.5212043414  S22       523             1.0000000000
      2154       197  PNM       C19            -0.5421389774       13.0689288218       -4.2346524772  S22       523             1.0000000000
      2155       197  PNM       C20             0.3540591580       13.3301685078       -5.2737314909  S22       523             1.0000000000
      2156       197  PNM       C21            -0.0465413977       13.1721685602       -6.6020060028  S22       523             1.0000000000
      2157       197  PNM       C22            -1.3581160405       12.7855845715       -6.8909247113  S22       523             1.0000000000
      2158       197  PNM       C23            -2.2626038336       12.5403534408       -5.8576180490  S22       523             1.0000000000
      2159       197  PNM       H24            -0.6710838550        7.9249059217       -4.9941825831  S22       523             1.0000000000
      2160       197  PNM       H25            -0.7957121234        9.4395132585       -8.3367868253  S22       523             1.0000000000
      2161       197  PNM       H26             0.2533021393        8.2160241517       -7.5885931439  S22       523             1.0000000000
      2162       197  PNM       H27            -0.1869289224        9.6827779899       -6.6916895759  S22       523             1.0000000000
      2163       197  PNM       H28            -2.7136271238        7.9647361372       -8.7901612530  S22       523             1.0000000000
      2164       197  PNM       H29            -3.2725045247        6.8032775078       -7.5702816015  S22       523             1.0000000000
      2165       197  PNM       H30            -1.6699818340        6.6082218569       -8.3122965644  S22       523             1.0000000000
      2166       197  PNM       H31            -4.6761803686        7.8252683796       -5.3352771534  S22       523             1.0000000000
      2167       197  PNM       H32            -4.5691413119        8.5692052812       -2.9599145876  S22       523             1.0000000000
      2168       197  PNM       H33            -2.2898355090       12.3103778505       -2.4444113160  S22       523             1.0000000000
      2169       197  PNM       H34            -3.5670118330       13.1694664346       -3.3386247900  S22       523             1.0000000000
      2170       197  PNM       H35            -0.2213288417       13.1817931881       -3.1912537413  S22       523             1.0000000000
      2171       197  PNM       H36             1.3779846132       13.6504063642       -5.0415318905  S22       523             1.0000000000
      2172       197  PNM       H37             0.6601911050       13.3675165975       -7.4173570197  S22       523             1.0000000000
      2173       197  PNM       H38            -1.6824014421       12.6680033076       -7.9306402083  S22       523             1.0000000000
      2174       197  PNM       H39            -3.2974313462       12.2555924160       -6.0852623452  S22       523             1.0000000000
      2175       197  PNM       H40            -2.0614937328        9.9157431255       -2.7625731498  S22       523             1.0000000000
      2176       198  TIP3      OH2            -4.4648900187        7.7035010031       -0.4597794925  S22       290             1.0000000000
      2177       198  TIP3      H1             -5.9934236058        7.4483540754       -0.1821973217  S22       290             1.0000000000
      2178       198  TIP3      H2             -3.9128875557        8.3437614502        0.0840864477  S22       290             1.0000000000
      2179       199  SER       CB             -2.8566161287        5.0274405465       -2.4505460223  S23       70              1.0000000000
      2180       199  SER       HB1            -3.4076906674        4.1815167600       -2.9077491676  S23       70              1.0000000000
      2181       199  SER       HB2            -1.8780604452        5.1372878327       -2.9358336523  S23       70              1.0000000000
      2182       199  SER       OG             -3.6437831453        6.2312850941       -2.6518301329  S23       70              1.0000000000
      2183       199  SER       HG1            -3.9178668913        7.2446915200       -1.1387142363  S23       70              1.0000000000
      2184       199  SER       QQH1           -2.7173163624        4.8389029365       -1.3655795506  S23       70              1.0000000000
      2185       200  LYS       CD             -6.3472735587        3.3824895050       -2.1433481743  S23       73              1.0000000000
      2186       200  LYS       HD1            -7.1100631224        2.9539674737       -2.7994827405  S23       73              1.0000000000
      2187       200  LYS       HD2            -5.3696709395        3.2306536348       -2.6188563423  S23       73              1.0000000000
      2188       200  LYS       QQH2           -6.3709320469        2.8523826667       -1.1836894013  S23       73              1.0000000000
      2189       200  LYS       CE             -6.6152526600        4.8623316176       -1.9579172890  S23       73              1.0000000000
      2190       200  LYS       HE1            -6.1069254129        5.2571969736       -1.0603135109  S23       73              1.0000000000
      2191       200  LYS       HE2            -7.6981368057        5.0452654333       -1.8301847108  S23       73              1.0000000000
      2192       200  LYS       NZ             -6.1424503508        5.6468999402       -3.0967092483  S23       73              1.0000000000
      2193       200  LYS       HZ1            -6.4042458634        5.2539277102       -4.0205841690  S23       73              1.0000000000
      2194       200  LYS       HZ2            -5.0540091216        5.7886416505       -3.0606031014  S23       73              1.0000000000
      2195       200  LYS       HZ3            -6.5342381291        6.6178272829       -3.0575165505  S23       73              1.0000000000
      2196       201  SER       CB             -4.4315331901        4.3704072960       -6.4402157952  S23       130             1.0000000000
      2197       201  SER       HB1            -4.4614867184        5.3042634791       -7.0167294973  S23       130             1.0000000000
      2198       201  SER       HB2            -3.6685079405        3.7072886267       -6.8833538148  S23       130             1.0000000000
      2199       201  SER       OG             -4.0645882761        4.6422397948       -5.0597687275  S23       130             1.0000000000
      2200       201  SER       HG1            -3.4197583380        5.4150995255       -5.0674869526  S23       130             1.0000000000
      2201       201  SER       QQH3           -5.4115600769        3.8685589972       -6.4660651541  S23       130             1.0000000000
      2202       202  GLU       CB             -9.9547718178        9.2365172121        0.7262027896  S23       166             1.0000000000
      2203       202  GLU       HB1            -9.6251134989        9.8440580811       -0.1263560576  S23       166             1.0000000000
      2204       202  GLU       HB2           -10.9990098806        8.9662181022        0.5552387543  S23       166             1.0000000000
      2205       202  GLU       QQH4           -9.8715687261        9.7985945531        1.6623121342  S23       166             1.0000000000
      2206       202  GLU       CG             -9.1080473691        7.9794325188        0.7633928316  S23       166             1.0000000000
      2207       202  GLU       HG1            -9.5046242058        7.2310231373        0.0612995540  S23       166             1.0000000000
      2208       202  GLU       HG2            -9.1454936887        7.5013827290        1.7575447644  S23       166             1.0000000000
      2209       202  GLU       CD             -7.6787429054        8.2544893485        0.4026889209  S23       166             1.0000000000
      2210       202  GLU       OE1            -7.1483148499        9.3595728002        0.4417141552  S23       166             1.0000000000
      2211       202  GLU       OE2            -6.9687778070        7.1637368434        0.0080505443  S23       166             1.0000000000
      2212       203  ASN       CB             -2.7754244115       11.9004019752        1.3511662056  S23       170             1.0000000000
      2213       203  ASN       HB1            -1.7949385663       11.8705505926        0.8625501071  S23       170             1.0000000000
      2214       203  ASN       HB2            -3.2861875779       12.8260632683        1.0660096218  S23       170             1.0000000000
      2215       203  ASN       QQH5           -2.6562078183       11.8640003310        2.4404798641  S23       170             1.0000000000
      2216       203  ASN       CG             -3.5817258555       10.7092982497        0.8934834745  S23       170             1.0000000000
      2217       203  ASN       OD1            -3.1370648488        9.5367029885        0.9944468653  S23       170             1.0000000000
      2218       203  ASN       ND2            -4.7918524186       10.9530632799        0.3570233606  S23       170             1.0000000000
      2219       203  ASN       HD21           -5.4154512649       10.1716118962        0.0944758024  S23       170             1.0000000000
      2220       203  ASN       HD22           -5.1060259087       11.9188749649        0.1798198666  S23       170             1.0000000000
      2221       204  LYS       CE             -3.1182482222        1.5608273836       -4.5578591845  S23       234             1.0000000000
      2222       204  LYS       HE1            -3.5831838701        1.8028816358       -3.5939136922  S23       234             1.0000000000
      2223       204  LYS       HE2            -3.9000742749        1.5115538756       -5.3257188839  S23       234             1.0000000000
      2224       204  LYS       NZ             -2.1831262586        2.6149502865       -4.9316273587  S23       234             1.0000000000
      2225       204  LYS       HZ1            -1.6921809609        2.3865890354       -5.8307639054  S23       234             1.0000000000
      2226       204  LYS       HZ2            -1.4327024742        2.7781224276       -4.2251774158  S23       234             1.0000000000
      2227       204  LYS       HZ3            -2.6882137369        3.5409603844       -5.0504578647  S23       234             1.0000000000
      2228       204  LYS       QQH6           -2.5859057971        0.6035052520       -4.4795572592  S23       234             1.0000000000
      2229       205  SER       CB              2.4274478619        3.2601180889       -5.9305020594  S23       235             1.0000000000
      2230       205  SER       HB1             3.0917512621        2.5293762653       -6.4213076325  S23       235             1.0000000000
      2231       205  SER       HB2             3.0107503015        4.1776529201       -5.7271075209  S23       235             1.0000000000
      2232       205  SER       OG              1.3361379120        3.5198037848       -6.8177693710  S23       235             1.0000000000
      2233       205  SER       HG1             0.9012360007        4.3889529384       -6.5867730329  S23       235             1.0000000000
      2234       205  SER       QQH7            2.0748073304        2.8438019827       -4.9569978463  S23       235             1.0000000000
      2235       206  PNM       S1             -3.0216920127        9.4425770609       -6.2136001795  S23       523             1.0000000000
      2236       206  PNM       C2             -1.7721198914        8.2006309823       -6.8538848308  S23       523             1.0000000000
      2237       206  PNM       C3             -1.4255597109        7.3502319444       -5.5995916365  S23       523             1.0000000000
      2238       206  PNM       N4             -2.6593331265        7.1611170843       -4.8051739214  S23       523             1.0000000000
      2239       206  PNM       C5             -3.6949648092        8.2426833271       -5.0354659145  S23       523             1.0000000000
      2240       206  PNM       C6             -3.6081198534        8.6406288559       -3.5183529684  S23       523             1.0000000000
      2241       206  PNM       C7             -2.5993700369        7.4828539323       -3.3553336300  S23       523             1.0000000000
      2242       206  PNM       O8             -1.5219361698        7.5023694697       -2.6569925342  S23       523             1.0000000000
      2243       206  PNM       C9             -2.3924858234        7.3429421541       -7.9482931612  S23       523             1.0000000000
      2244       206  PNM       C10            -0.5531401115        8.9266194492       -7.3922306656  S23       523             1.0000000000
      2245       206  PNM       C11            -0.7878500189        6.0315735734       -5.9870235798  S23       523             1.0000000000
      2246       206  PNM       O12            -1.3510459595        4.9367013315       -5.7756485345  S23       523             1.0000000000
      2247       206  PNM       O13             0.4338369828        6.1034671988       -6.5430169244  S23       523             1.0000000000
      2248       206  PNM       N14            -2.9633871573        9.9079953522       -3.2750360363  S23       523             1.0000000000
      2249       206  PNM       C15            -3.5338261066       11.0540459819       -3.6829445747  S23       523             1.0000000000
      2250       206  PNM       O16            -4.6470330406       11.0401879296       -4.3031477687  S23       523             1.0000000000
      2251       206  PNM       C17            -2.8161302872       12.3500907776       -3.4078450693  S23       523             1.0000000000
      2252       206  PNM       C18            -1.8497423648       12.6567873474       -4.5202239644  S23       523             1.0000000000
      2253       206  PNM       C19            -0.5406602068       13.0673475415       -4.2348874938  S23       523             1.0000000000
      2254       206  PNM       C20             0.3540348409       13.3308579827       -5.2746547616  S23       523             1.0000000000
      2255       206  PNM       C21            -0.0475944929       13.1728692589       -6.6026145903  S23       523             1.0000000000
      2256       206  PNM       C22            -1.3588535658       12.7843298859       -6.8903870166  S23       523             1.0000000000
      2257       206  PNM       C23            -2.2618020773       12.5366126171       -5.8563064034  S23       523             1.0000000000
      2258       206  PNM       H24            -0.6857806477        7.9185301726       -4.9844178504  S23       523             1.0000000000
      2259       206  PNM       H25            -0.7911370747        9.4360532881       -8.3326602092  S23       523             1.0000000000
      2260       206  PNM       H26             0.2562630585        8.2126574656       -7.5822869676  S23       523             1.0000000000
      2261       206  PNM       H27            -0.1876688460        9.6784695855       -6.6857541178  S23       523             1.0000000000
      2262       206  PNM       H28            -2.7072180114        7.9648834331       -8.7942447862  S23       523             1.0000000000
      2263       206  PNM       H29            -3.2710565334        6.8011882069       -7.5789342262  S23       523             1.0000000000
      2264       206  PNM       H30            -1.6662609108        6.6065004414       -8.3161252656  S23       523             1.0000000000
      2265       206  PNM       H31            -4.6813258453        7.8271892312       -5.3366112913  S23       523             1.0000000000
      2266       206  PNM       H32            -4.5758098569        8.5763207424       -2.9719701993  S23       523             1.0000000000
      2267       206  PNM       H33            -2.2829312980       12.3011033589       -2.4435190460  S23       523             1.0000000000
      2268       206  PNM       H34            -3.5634281977       13.1595199725       -3.3332681918  S23       523             1.0000000000
      2269       206  PNM       H35            -0.2188160785       13.1797523090       -3.1917620808  S23       523             1.0000000000
      2270       206  PNM       H36             1.3777017969       13.6525763773       -5.0433004419  S23       523             1.0000000000
      2271       206  PNM       H37             0.6581333226       13.3696082072       -7.4185185763  S23       523             1.0000000000
      2272       206  PNM       H38            -1.6838538463       12.6667263236       -7.9299067384  S23       523             1.0000000000
      2273       206  PNM       H39            -3.2961210251       12.2493134739       -6.0830484240  S23       523             1.0000000000
      2274       206  PNM       H40            -2.0525451944        9.8973478584       -2.7737223109  S23       523             1.0000000000
      2275       207  TIP3      OH2            -4.4632254290        7.7046963385       -0.4504263552  S23       290             1.0000000000
      2276       207  TIP3      H1             -5.9949269435        7.4473837516       -0.1757485933  S23       290             1.0000000000
      2277       207  TIP3      H2             -3.9185146076        8.3507444293        0.0963970716  S23       290             1.0000000000
      2278       208  SER       CB             -2.8432732978        5.0380715193       -2.4538097357  S24       70              1.0000000000
      2279       208  SER       HB1            -3.4042832325        4.1991366537       -2.9105246131  S24       70              1.0000000000
      2280       208  SER       HB2            -1.8643339583        5.1402312708       -2.9373475304  S24       70              1.0000000000
      2281       208  SER       OG             -3.6197701812        6.2526149972       -2.6593275153  S24       70              1.0000000000
      2282       208  SER       HG1            -3.9029982415        7.2625195617       -1.1266990377  S24       70              1.0000000000
      2283       208  SER       QQH1           -2.7099086311        4.8549386212       -1.3685133682  S24       70              1.0000000000
      2284       209  LYS       CD             -6.3409199801        3.3837059557       -2.1487146190  S24       73              1.0000000000
      2285       209  LYS       HD1            -7.1095718247        2.9593549134       -2.8008583147  S24       73              1.0000000000
      2286       209  LYS       HD2            -5.3662609556        3.2226987913       -2.6273920835  S24       73              1.0000000000
      2287       209  LYS       QQH2           -6.3649867757        2.8573742859       -1.1873146947  S24       73              1.0000000000
      2288       209  LYS       CE             -6.5959942793        4.8661908374       -1.9660890907  S24       73              1.0000000000
      2289       209  LYS       HE1            -6.0685669504        5.2639703684       -1.0810989461  S24       73              1.0000000000
      2290       209  LYS       HE2            -7.6747390659        5.0585218276       -1.8216698005  S24       73              1.0000000000
      2291       209  LYS       NZ             -6.1404086816        5.6431115751       -3.1179869604  S24       73              1.0000000000
      2292       209  LYS       HZ1            -6.4387727563        5.2580904414       -4.0344954836  S24       73              1.0000000000
      2293       209  LYS       HZ2            -5.0629070022        5.7581617299       -3.1205712740  S24       73              1.0000000000
      2294       209  LYS       HZ3            -6.5133559630        6.6216126709       -3.0668078952  S24       73              1.0000000000
      2295       210  SER       CB             -4.4321416398        4.3759101855       -6.4357140079  S24       130             1.0000000000
      2296       210  SER       HB1            -4.4616691598        5.3088556824       -7.0132734137  S24       130             1.0000000000
      2297       210  SER       HB2            -3.6671084210        3.7129557802       -6.8751142217  S24       130             1.0000000000
      2298       210  SER       OG             -4.0676167004        4.6526212034       -5.0540546451  S24       130             1.0000000000
      2299       210  SER       HG1            -3.4172888968        5.4241965115       -5.0701573987  S24       130             1.0000000000
      2300       210  SER       QQH3           -5.4119950028        3.8730241677       -6.4612601703  S24       130             1.0000000000
      2301       211  GLU       CB             -9.9559330732        9.2380136482        0.7263775870  S24       166             1.0000000000
      2302       211  GLU       HB1            -9.6255165193        9.8454085715       -0.1260018326  S24       166             1.0000000000
      2303       211  GLU       HB2           -11.0002460829        8.9683225820        0.5549276604  S24       166             1.0000000000
      2304       211  GLU       QQH4           -9.8728356784        9.7998927075        1.6625898471  S24       166             1.0000000000
      2305       211  GLU       CG             -9.1100567662        7.9803486829        0.7640726644  S24       166             1.0000000000
      2306       211  GLU       HG1            -9.5066788912        7.2320243201        0.0618459392  S24       166             1.0000000000
      2307       211  GLU       HG2            -9.1481385852        7.5023699126        1.7582416064  S24       166             1.0000000000
      2308       211  GLU       CD             -7.6805719534        8.2545664128        0.4041484922  S24       166             1.0000000000
      2309       211  GLU       OE1            -7.1489608373        9.3585032105        0.4417246365  S24       166             1.0000000000
      2310       211  GLU       OE2            -6.9703786048        7.1618297334        0.0104029467  S24       166             1.0000000000
      2311       212  ASN       CB             -2.7756352569       11.9016300685        1.3513563024  S24       170             1.0000000000
      2312       212  ASN       HB1            -1.7952894009       11.8715560286        0.8624739566  S24       170             1.0000000000
      2313       212  ASN       HB2            -3.2862534438       12.8274791653        1.0664801635  S24       170             1.0000000000
      2314       212  ASN       QQH5           -2.6560232034       11.8649071676        2.4406200658  S24       170             1.0000000000
      2315       212  ASN       CG             -3.5820653293       10.7109341386        0.8937809909  S24       170             1.0000000000
      2316       212  ASN       OD1            -3.1394769011        9.5378305940        0.9988595989  S24       170             1.0000000000
      2317       212  ASN       ND2            -4.7906920983       10.9548110939        0.3539711771  S24       170             1.0000000000
      2318       212  ASN       HD21           -5.4133862294       10.1735677517        0.0896366146  S24       170             1.0000000000
      2319       212  ASN       HD22           -5.1027794114       11.9206045944        0.1724557330  S24       170             1.0000000000
      2320       213  LYS       CE             -3.1209889706        1.5632010567       -4.5577520529  S24       234             1.0000000000
      2321       213  LYS       HE1            -3.5857536398        1.8025745937       -3.5930008988  S24       234             1.0000000000
      2322       213  LYS       HE2            -3.9036215459        1.5126047547       -5.3247060412  S24       234             1.0000000000
      2323       213  LYS       NZ             -2.1892013035        2.6205317810       -4.9313211706  S24       234             1.0000000000
      2324       213  LYS       HZ1            -1.6999751425        2.3958282802       -5.8323538238  S24       234             1.0000000000
      2325       213  LYS       HZ2            -1.4361297795        2.7825998396       -4.2273833612  S24       234             1.0000000000
      2326       213  LYS       HZ3            -2.6944503683        3.5466579793       -5.0464507992  S24       234             1.0000000000
      2327       213  LYS       QQH6           -2.5857484048        0.6074080890       -4.4812124504  S24       234             1.0000000000
      2328       214  SER       CB              2.4276560523        3.2602569757       -5.9301978477  S24       235             1.0000000000
      2329       214  SER       HB1             3.0921987093        2.5293266135       -6.4205037735  S24       235             1.0000000000
      2330       214  SER       HB2             3.0110430520        4.1776413847       -5.7265014176  S24       235             1.0000000000
      2331       214  SER       OG              1.3369289480        3.5201194610       -6.8181235161  S24       235             1.0000000000
      2332       214  SER       HG1             0.9016486187        4.3892787192       -6.5869195831  S24       235             1.0000000000
      2333       214  SER       QQH7            2.0744218351        2.8440273257       -4.9568134228  S24       235             1.0000000000
      2334       215  PNM       S1             -3.0224561441        9.4361435957       -6.2152965570  S24       523             1.0000000000
      2335       215  PNM       C2             -1.7723384345        8.1958506188       -6.8545885970  S24       523             1.0000000000
      2336       215  PNM       C3             -1.4335644702        7.3419178545       -5.5998911589  S24       523             1.0000000000
      2337       215  PNM       N4             -2.6738203134        7.1411808197       -4.8163556222  S24       523             1.0000000000
      2338       215  PNM       C5             -3.6955693478        8.2343805756       -5.0372105743  S24       523             1.0000000000
      2339       215  PNM       C6             -3.6090516934        8.6327042623       -3.5238029373  S24       523             1.0000000000
      2340       215  PNM       C7             -2.6247567372        7.4544030768       -3.3400954052  S24       523             1.0000000000
      2341       215  PNM       O8             -1.5252347137        7.5009669121       -2.6550725533  S24       523             1.0000000000
      2342       215  PNM       C9             -2.3897594823        7.3416716891       -7.9536721343  S24       523             1.0000000000
      2343       215  PNM       C10            -0.5514299158        8.9228326109       -7.3880071706  S24       523             1.0000000000
      2344       215  PNM       C11            -0.7867943073        6.0282307605       -5.9875759779  S24       523             1.0000000000
      2345       215  PNM       O12            -1.3432569133        4.9289636949       -5.7765911733  S24       523             1.0000000000
      2346       215  PNM       O13             0.4351525699        6.1047760390       -6.5437386307  S24       523             1.0000000000
      2347       215  PNM       N14            -2.9576228611        9.8970963317       -3.2813341971  S24       523             1.0000000000
      2348       215  PNM       C15            -3.5287607714       11.0451484495       -3.6816222110  S24       523             1.0000000000
      2349       215  PNM       O16            -4.6467537704       11.0356904447       -4.2954555552  S24       523             1.0000000000
      2350       215  PNM       C17            -2.8116852089       12.3417667974       -3.4059763338  S24       523             1.0000000000
      2351       215  PNM       C18            -1.8478825513       12.6527295991       -4.5193449420  S24       523             1.0000000000
      2352       215  PNM       C19            -0.5393789538       13.0658966165       -4.2350801321  S24       523             1.0000000000
      2353       215  PNM       C20             0.3539491514       13.3315498122       -5.2754511181  S24       523             1.0000000000
      2354       215  PNM       C21            -0.0485841138       13.1735796560       -6.6031354496  S24       523             1.0000000000
      2355       215  PNM       C22            -1.3595378185       12.7832346556       -6.8898916437  S24       523             1.0000000000
      2356       215  PNM       C23            -2.2610764883       12.5331510522       -5.8551353764  S24       523             1.0000000000
      2357       215  PNM       H24            -0.7030024450        7.9110878015       -4.9747649158  S24       523             1.0000000000
      2358       215  PNM       H25            -0.7864272175        9.4333964632       -8.3286846549  S24       523             1.0000000000
      2359       215  PNM       H26             0.2590915410        8.2097434181       -7.5764764235  S24       523             1.0000000000
      2360       215  PNM       H27            -0.1885463872        9.6742011049       -6.6798004900  S24       523             1.0000000000
      2361       215  PNM       H28            -2.7015991635        7.9657902304       -8.7991977056  S24       523             1.0000000000
      2362       215  PNM       H29            -3.2698336979        6.7995355947       -7.5885048918  S24       523             1.0000000000
      2363       215  PNM       H30            -1.6630335382        6.6056247497       -8.3213170634  S24       523             1.0000000000
      2364       215  PNM       H31            -4.6874572942        7.8302211110       -5.3370066925  S24       523             1.0000000000
      2365       215  PNM       H32            -4.5817746209        8.5828636645       -2.9842949053  S24       523             1.0000000000
      2366       215  PNM       H33            -2.2765577417       12.2921675908       -2.4427815562  S24       523             1.0000000000
      2367       215  PNM       H34            -3.5602882857       13.1497826019       -3.3283297527  S24       523             1.0000000000
      2368       215  PNM       H35            -0.2166193792       13.1778468744       -3.1921830410  S24       523             1.0000000000
      2369       215  PNM       H36             1.3773702948       13.6546375828       -5.0448313834  S24       523             1.0000000000
      2370       215  PNM       H37             0.6562367823       13.3715859267       -7.4195312230  S24       523             1.0000000000
      2371       215  PNM       H38            -1.6851671476       12.6655829268       -7.9292264819  S24       523             1.0000000000
      2372       215  PNM       H39            -3.2948689480       12.2433834047       -6.0811026010  S24       523             1.0000000000
      2373       215  PNM       H40            -2.0438497393        9.8794697919       -2.7848804576  S24       523             1.0000000000
      2374       216  TIP3      OH2            -4.4616571600        7.7064920063       -0.4409397259  S24       290             1.0000000000
      2375       216  TIP3      H1             -5.9969485570        7.4463012013       -0.1703553035  S24       290             1.0000000000
      2376       216  TIP3      H2             -3.9251040522        8.3579545689        0.1095215722  S24       290             1.0000000000
      2377       217  SER       CB             -2.8325525472        5.0479254524       -2.4561807455  S25       70              1.0000000000
      2378       217  SER       HB1            -3.4023580355        4.2153328789       -2.9121886401  S25       70              1.0000000000
      2379       217  SER       HB2            -1.8540547254        5.1441818296       -2.9394925843  S25       70              1.0000000000
      2380       217  SER       OG             -3.6007626981        6.2716122353       -2.6637947820  S25       70              1.0000000000
      2381       217  SER       HG1            -3.8892587873        7.2764763419       -1.1127752651  S25       70              1.0000000000
      2382       217  SER       QQH1           -2.7026997929        4.8690660587       -1.3708272185  S25       70              1.0000000000
      2383       218  LYS       CD             -6.3357978316        3.3844511246       -2.1535820278  S25       73              1.0000000000
      2384       218  LYS       HD1            -7.1107061105        2.9645350373       -2.8013326382  S25       73              1.0000000000
      2385       218  LYS       HD2            -5.3644829957        3.2138146555       -2.6358291343  S25       73              1.0000000000
      2386       218  LYS       QQH2           -6.3601095814        2.8620115107       -1.1903263683  S25       73              1.0000000000
      2387       218  LYS       CE             -6.5768500119        4.8697401743       -1.9741165542  S25       73              1.0000000000
      2388       218  LYS       HE1            -6.0301000212        5.2693390595       -1.1018017376  S25       73              1.0000000000
      2389       218  LYS       HE2            -7.6509654895        5.0728190511       -1.8129107638  S25       73              1.0000000000
      2390       218  LYS       NZ             -6.1370755315        5.6378531942       -3.1387809748  S25       73              1.0000000000
      2391       218  LYS       HZ1            -6.4803630746        5.2658326168       -4.0452619524  S25       73              1.0000000000
      2392       218  LYS       HZ2            -5.0672654981        5.7172507417       -3.1848765790  S25       73              1.0000000000
      2393       218  LYS       HZ3            -6.4824801227        6.6261827866       -3.0730965892  S25       73              1.0000000000
      2394       219  SER       CB             -4.4318770045        4.3827947563       -6.4301221253  S25       130             1.0000000000
      2395       219  SER       HB1            -4.4616355599        5.3139871489       -7.0101186320  S25       130             1.0000000000
      2396       219  SER       HB2            -3.6654083097        3.7193901728       -6.8658192998  S25       130             1.0000000000
      2397       219  SER       OG             -4.0679872587        4.6664813193       -5.0475260753  S25       130             1.0000000000
      2398       219  SER       HG1            -3.4181558145        5.4439027513       -5.0718678227  S25       130             1.0000000000
      2399       219  SER       QQH3           -5.4116312560        3.8789051567       -6.4533352706  S25       130             1.0000000000
      2400       220  GLU       CB             -9.9569547250        9.2393221632        0.7264973180  S25       166             1.0000000000
      2401       220  GLU       HB1            -9.6258632966        9.8465663324       -0.1257493083  S25       166             1.0000000000
      2402       220  GLU       HB2           -11.0013217038        8.9701327586        0.5546553729  S25       166             1.0000000000
      2403       220  GLU       QQH4           -9.8739300425        9.8010586440        1.6627866558  S25       166             1.0000000000
      2404       220  GLU       CG             -9.1118785816        7.9811486789        0.7646248289  S25       166             1.0000000000
      2405       220  GLU       HG1            -9.5085420034        7.2328890826        0.0623424220  S25       166             1.0000000000
      2406       220  GLU       HG2            -9.1504086653        7.5032788699        1.7588196099  S25       166             1.0000000000
      2407       220  GLU       CD             -7.6822997189        8.2545226994        0.4052761372  S25       166             1.0000000000
      2408       220  GLU       OE1            -7.1494275524        9.3574089504        0.4417382079  S25       166             1.0000000000
      2409       220  GLU       OE2            -6.9721258071        7.1600860798        0.0122071717  S25       166             1.0000000000
      2410       221  ASN       CB             -2.7758243842       11.9026630192        1.3515173874  S25       170             1.0000000000
      2411       221  ASN       HB1            -1.7955690061       11.8722599601        0.8624417814  S25       170             1.0000000000
      2412       221  ASN       HB2            -3.2862555083       12.8286941436        1.0668368459  S25       170             1.0000000000
      2413       221  ASN       QQH5           -2.6559855308       11.8656229953        2.4407533634  S25       170             1.0000000000
      2414       221  ASN       CG             -3.5824613074       10.7124296928        0.8940603089  S25       170             1.0000000000
      2415       221  ASN       OD1            -3.1415354240        9.5388238675        1.0025100522  S25       170             1.0000000000
      2416       221  ASN       ND2            -4.7897973150       10.9563099197        0.3515092667  S25       170             1.0000000000
      2417       221  ASN       HD21           -5.4120117029       10.1752566125        0.0861382099  S25       170             1.0000000000
      2418       221  ASN       HD22           -5.1003335566       11.9220959631        0.1668287976  S25       170             1.0000000000
      2419       222  LYS       CE             -3.1242234462        1.5656187002       -4.5575570235  S25       234             1.0000000000
      2420       222  LYS       HE1            -3.5887654660        1.8016554837       -3.5917891172  S25       234             1.0000000000
      2421       222  LYS       HE2            -3.9078158067        1.5131867270       -5.3234470211  S25       234             1.0000000000
      2422       222  LYS       NZ             -2.1970216507        2.6273188256       -4.9308654501  S25       234             1.0000000000
      2423       222  LYS       HZ1            -1.7106053631        2.4079732729       -5.8346810869  S25       234             1.0000000000
      2424       222  LYS       HZ2            -1.4406762550        2.7880329941       -4.2301151126  S25       234             1.0000000000
      2425       222  LYS       HZ3            -2.7040680861        3.5533227457       -5.0400203703  S25       234             1.0000000000
      2426       222  LYS       QQH6           -2.5851074589        0.6119189067       -4.4832724135  S25       234             1.0000000000
      2427       223  SER       CB              2.4278537872        3.2603739316       -5.9299438972  S25       235             1.0000000000
      2428       223  SER       HB1             3.0925768524        2.5292003260       -6.4197567324  S25       235             1.0000000000
      2429       223  SER       HB2             3.0114679768        4.1775353185       -5.7259096688  S25       235             1.0000000000
      2430       223  SER       OG              1.3378010849        3.5205599924       -6.8185111818  S25       235             1.0000000000
      2431       223  SER       HG1             0.9020850677        4.3896312624       -6.5869825318  S25       235             1.0000000000
      2432       223  SER       QQH7            2.0740135090        2.8442902269       -4.9566533622  S25       235             1.0000000000
      2433       224  PNM       S1             -3.0233020961        9.4294798454       -6.2162663917  S25       523             1.0000000000
      2434       224  PNM       C2             -1.7727010310        8.1916198418       -6.8565183280  S25       523             1.0000000000
      2435       224  PNM       C3             -1.4426729046        7.3327231441       -5.6028267348  S25       523             1.0000000000
      2436       224  PNM       N4             -2.6901519155        7.1187361140       -4.8339713833  S25       523             1.0000000000
      2437       224  PNM       C5             -3.6960205083        8.2253136185       -5.0385954263  S25       523             1.0000000000
      2438       224  PNM       C6             -3.6091235636        8.6248581419       -3.5294840112  S25       523             1.0000000000
      2439       224  PNM       C7             -2.6496946780        7.4300743846       -3.3190573165  S25       523             1.0000000000
      2440       224  PNM       O8             -1.5291462294        7.4997865673       -2.6517492634  S25       523             1.0000000000
      2441       224  PNM       C9             -2.3876331304        7.3411221866       -7.9598963576  S25       523             1.0000000000
      2442       224  PNM       C10            -0.5498231955        8.9196610811       -7.3844306762  S25       523             1.0000000000
      2443       224  PNM       C11            -0.7854072222        6.0245217630       -5.9892307743  S25       523             1.0000000000
      2444       224  PNM       O12            -1.3338475452        4.9210584341       -5.7776267744  S25       523             1.0000000000
      2445       224  PNM       O13             0.4373859633        6.1067357110       -6.5447769353  S25       523             1.0000000000
      2446       224  PNM       N14            -2.9522072230        9.8871901569       -3.2874516540  S25       523             1.0000000000
      2447       224  PNM       C15            -3.5243383467       11.0371061173       -3.6807298408  S25       523             1.0000000000
      2448       224  PNM       O16            -4.6464412449       11.0313409672       -4.2886468361  S25       523             1.0000000000
      2449       224  PNM       C17            -2.8078896829       12.3342901152       -3.4044140077  S25       523             1.0000000000
      2450       224  PNM       C18            -1.8463106337       12.6491166646       -4.5186105168  S25       523             1.0000000000
      2451       224  PNM       C19            -0.5383452176       13.0646266958       -4.2352285133  S25       523             1.0000000000
      2452       224  PNM       C20             0.3538111311       13.3321952698       -5.2760995171  S25       523             1.0000000000
      2453       224  PNM       C21            -0.0494683968       13.1742416030       -6.6035566217  S25       523             1.0000000000
      2454       224  PNM       C22            -1.3601363869       12.7823155558       -6.8894715702  S25       523             1.0000000000
      2455       224  PNM       C23            -2.2604592092       12.5301024385       -5.8541600683  S25       523             1.0000000000
      2456       224  PNM       H24            -0.7233005377        7.9024595274       -4.9652497939  S25       523             1.0000000000
      2457       224  PNM       H25            -0.7815778281        9.4318189004       -8.3251503058  S25       523             1.0000000000
      2458       224  PNM       H26             0.2617448514        8.2074370480       -7.5714868493  S25       523             1.0000000000
      2459       224  PNM       H27            -0.1894881201        9.6702206063       -6.6741621839  S25       523             1.0000000000
      2460       224  PNM       H28            -2.6972398012        7.9672774672       -8.8048456149  S25       523             1.0000000000
      2461       224  PNM       H29            -3.2687048382        6.7983811041       -7.5981592050  S25       523             1.0000000000
      2462       224  PNM       H30            -1.6603694968        6.6056316193       -8.3275597301  S25       523             1.0000000000
      2463       224  PNM       H31            -4.6946731829        7.8349915088       -5.3357490542  S25       523             1.0000000000
      2464       224  PNM       H32            -4.5865583784        8.5886408298       -2.9966377926  S25       523             1.0000000000
      2465       224  PNM       H33            -2.2711162826       12.2841204922       -2.4421948386  S25       523             1.0000000000
      2466       224  PNM       H34            -3.5576190880       13.1410802415       -3.3240219827  S25       523             1.0000000000
      2467       224  PNM       H35            -0.2148490199       13.1762081051       -3.1925166500  S25       523             1.0000000000
      2468       224  PNM       H36             1.3769960663       13.6564948289       -5.0460690398  S25       523             1.0000000000
      2469       224  PNM       H37             0.6545904892       13.3733549121       -7.4203527820  S25       523             1.0000000000
      2470       224  PNM       H38            -1.6862656616       12.6645928088       -7.9286504796  S25       523             1.0000000000
      2471       224  PNM       H39            -3.2937393612       12.2380942073       -6.0795399418  S25       523             1.0000000000
      2472       224  PNM       H40            -2.0358131118        9.8642454006       -2.7954972737  S25       523             1.0000000000
      2473       225  TIP3      OH2            -4.4603461629        7.7087000372       -0.4320217632  S25       290             1.0000000000
      2474       225  TIP3      H1             -5.9992163683        7.4451755409       -0.1660959613  S25       290             1.0000000000
      2475       225  TIP3      H2             -3.9316771754        8.3647167795        0.1222830693  S25       290             1.0000000000
      2476       226  SER       CB             -2.8253208440        5.0557834832       -2.4574525695  S26       70              1.0000000000
      2477       226  SER       HB1            -3.4023041102        4.2287801366       -2.9128191483  S26       70              1.0000000000
      2478       226  SER       HB2            -1.8480077634        5.1480321148       -2.9421815582  S26       70              1.0000000000
      2479       226  SER       OG             -3.5880098152        6.2864969674       -2.6642923003  S26       70              1.0000000000
      2480       226  SER       HG1            -3.8785987851        7.2836189839       -1.0981373174  S26       70              1.0000000000
      2481       226  SER       QQH1           -2.6963111286        4.8789109165       -1.3723183407  S26       70              1.0000000000
      2482       227  LYS       CD             -6.3322080496        3.3846786782       -2.1575047236  S26       73              1.0000000000
      2483       227  LYS       HD1            -7.1128853541        2.9688630840       -2.8010944595  S26       73              1.0000000000
      2484       227  LYS       HD2            -5.3641616435        3.2052481440       -2.6431909404  S26       73              1.0000000000
      2485       227  LYS       QQH2           -6.3565045469        2.8658134162       -1.1925124930  S26       73              1.0000000000
      2486       227  LYS       CE             -6.5599792030        4.8725150748       -1.9813225505  S26       73              1.0000000000
      2487       227  LYS       HE1            -5.9963797831        5.2728325694       -1.1201493744  S26       73              1.0000000000
      2488       227  LYS       HE2            -7.6295878243        5.0862875821       -1.8057062686  S26       73              1.0000000000
      2489       227  LYS       NZ             -6.1329909197        5.6313486124       -3.1573941855  S26       73              1.0000000000
      2490       227  LYS       HZ1            -6.5237593160        5.2764719093       -4.0518616427  S26       73              1.0000000000
      2491       227  LYS       HZ2            -5.0703962309        5.6690298713       -3.2482580171  S26       73              1.0000000000
      2492       227  LYS       HZ3            -6.4444655479        6.6301853567       -3.0767740494  S26       73              1.0000000000
      2493       228  SER       CB             -4.4306041419        4.3903415117       -6.4237992830  S26       130             1.0000000000
      2494       228  SER       HB1            -4.4610262831        5.3187050768       -7.0080048797  S26       130             1.0000000000
      2495       228  SER       HB2            -3.6635397775        3.7255355651       -6.8558153046  S26       130             1.0000000000
      2496       228  SER       OG             -4.0641818644        4.6838377500       -5.0402844759  S26       130             1.0000000000
      2497       228  SER       HG1            -3.4257615007        5.4837497907       -5.0718377471  S26       130             1.0000000000
      2498       228  SER       QQH3           -5.4106550438        3.8859296268       -6.4424259470  S26       130             1.0000000000
      2499       229  GLU       CB             -9.9577653067        9.2403470766        0.7265785031  S26       166             1.0000000000
      2500       229  GLU       HB1            -9.6261664291        9.8474478674       -0.1255825734  S26       166             1.0000000000
      2501       229  GLU       HB2           -11.0021771020        8.9715409258        0.5544851767  S26       166             1.0000000000
      2502       229  GLU       QQH4           -9.8747939630        9.8020088008        1.6629187039  S26       166             1.0000000000
      2503       229  GLU       CG             -9.1133345890        7.9817984563        0.7650323095  S26       166             1.0000000000
      2504       229  GLU       HG1            -9.5100100998        7.2335733685        0.0627306856  S26       166             1.0000000000
      2505       229  GLU       HG2            -9.1521402489        7.5040160963        1.7592548156  S26       166             1.0000000000
      2506       229  GLU       CD             -7.6837559356        8.2544533091        0.4060850225  S26       166             1.0000000000
      2507       229  GLU       OE1            -7.1496642257        9.3564869348        0.4417270726  S26       166             1.0000000000
      2508       229  GLU       OE2            -6.9738302799        7.1587085193        0.0135815245  S26       166             1.0000000000
      2509       230  ASN       CB             -2.7760020207       11.9034227810        1.3516469974  S26       170             1.0000000000
      2510       230  ASN       HB1            -1.7957907439       11.8726696569        0.8624644792  S26       170             1.0000000000
      2511       230  ASN       HB2            -3.2862226375       12.8296169174        1.0670889233  S26       170             1.0000000000
      2512       230  ASN       QQH5           -2.6561155115       11.8660924152        2.4408756299  S26       170             1.0000000000
      2513       230  ASN       CG             -3.5828739882       10.7136760190        0.8942939703  S26       170             1.0000000000
      2514       230  ASN       OD1            -3.1429427020        9.5395662981        1.0049832122  S26       170             1.0000000000
      2515       230  ASN       ND2            -4.7891966717       10.9574083604        0.3497815998  S26       170             1.0000000000
      2516       230  ASN       HD21           -5.4115335312       10.1765402719        0.0844835702  S26       170             1.0000000000
      2517       230  ASN       HD22           -5.0989678765       11.9232301282        0.1635242862  S26       170             1.0000000000
      2518       231  LYS       CE             -3.1276216860        1.5678041596       -4.5573005678  S26       234             1.0000000000
      2519       231  LYS       HE1            -3.5919981776        1.8001188941       -3.5904857694  S26       234             1.0000000000
      2520       231  LYS       HE2            -3.9122654161        1.5131840055       -5.3219549711  S26       234             1.0000000000
      2521       231  LYS       NZ             -2.2063358265        2.6350403516       -4.9303383590  S26       234             1.0000000000
      2522       231  LYS       HZ1            -1.7236987227        2.4223432649       -5.8375715997  S26       234             1.0000000000
      2523       231  LYS       HZ2            -1.4463046170        2.7943470263       -4.2333232663  S26       234             1.0000000000
      2524       231  LYS       HZ3            -2.7165516770        3.5612784813       -5.0317923987  S26       234             1.0000000000
      2525       231  LYS       QQH6           -2.5839917062        0.6164390483       -4.4855303435  S26       234             1.0000000000
      2526       232  SER       CB              2.4280443119        3.2604493635       -5.9297717881  S26       235             1.0000000000
      2527       232  SER       HB1             3.0929083284        2.5290095994       -6.4191206016  S26       235             1.0000000000
      2528       232  SER       HB2             3.0120166272        4.1773538790       -5.7253577363  S26       235             1.0000000000
      2529       232  SER       OG              1.3387486694        3.5210404310       -6.8189158990  S26       235             1.0000000000
      2530       232  SER       HG1             0.9023943277        4.3898721657       -6.5869432045  S26       235             1.0000000000
      2531       232  SER       QQH7            2.0736744004        2.8445402754       -4.9565018026  S26       235             1.0000000000
      2532       233  PNM       S1             -3.0240484713        9.4239803975       -6.2168567506  S26       523             1.0000000000
      2533       233  PNM       C2             -1.7729265431        8.1884089555       -6.8595570922  S26       523             1.0000000000
      2534       233  PNM       C3             -1.4521787921        7.3231675140       -5.6086199689  S26       523             1.0000000000
      2535       233  PNM       N4             -2.7078867209        7.0925986975       -4.8621684675  S26       523             1.0000000000
      2536       233  PNM       C5             -3.6959048365        8.2155870664       -5.0391071900  S26       523             1.0000000000
      2537       233  PNM       C6             -3.6081104918        8.6180104199       -3.5346406662  S26       523             1.0000000000
      2538       233  PNM       C7             -2.6720312493        7.4138806197       -3.2873345294  S26       523             1.0000000000
      2539       233  PNM       O8             -1.5332994303        7.4993392688       -2.6480501143  S26       523             1.0000000000
      2540       233  PNM       C9             -2.3862354423        7.3412043177       -7.9661218741  S26       523             1.0000000000
      2541       233  PNM       C10            -0.5483700261        8.9174538389       -7.3818795680  S26       523             1.0000000000
      2542       233  PNM       C11            -0.7837834602        6.0206463735       -5.9918686025  S26       523             1.0000000000
      2543       233  PNM       O12            -1.3237283171        4.9140730224       -5.7786570311  S26       523             1.0000000000
      2544       233  PNM       O13             0.4406232084        6.1091640747       -6.5460663153  S26       523             1.0000000000
      2545       233  PNM       N14            -2.9476753762        9.8795260586       -3.2926952809  S26       523             1.0000000000
      2546       233  PNM       C15            -3.5211543127       11.0310144203       -3.6803459292  S26       523             1.0000000000
      2547       233  PNM       O16            -4.6461034371       11.0275775207       -4.2833822619  S26       523             1.0000000000
      2548       233  PNM       C17            -2.8051200880       12.3285382930       -3.4032591022  S26       523             1.0000000000
      2549       233  PNM       C18            -1.8451494683       12.6462892572       -4.5180904820  S26       523             1.0000000000
      2550       233  PNM       C19            -0.5376197291       13.0636367689       -4.2353186542  S26       523             1.0000000000
      2551       233  PNM       C20             0.3536536649       13.3327103529       -5.2765574541  S26       523             1.0000000000
      2552       233  PNM       C21            -0.0501627714       13.1747641889       -6.6038502399  S26       523             1.0000000000
      2553       233  PNM       C22            -1.3605934927       12.7816256986       -6.8891717259  S26       523             1.0000000000
      2554       233  PNM       C23            -2.2600027603       12.5277343649       -5.8534645742  S26       523             1.0000000000
      2555       233  PNM       H24            -0.7461584511        7.8931395291       -4.9557723821  S26       523             1.0000000000
      2556       233  PNM       H25            -0.7770018577        9.4313911858       -8.3224527369  S26       523             1.0000000000
      2557       233  PNM       H26             0.2639685278        8.2058574877       -7.5677897502  S26       523             1.0000000000
      2558       233  PNM       H27            -0.1902815252        9.6670162924       -6.6694954253  S26       523             1.0000000000
      2559       233  PNM       H28            -2.6946286221        7.9687988750       -8.8105498531  S26       523             1.0000000000
      2560       233  PNM       H29            -3.2675922584        6.7977587484       -7.6063122923  S26       523             1.0000000000
      2561       233  PNM       H30            -1.6583372919        6.6063810546       -8.3338858513  S26       523             1.0000000000
      2562       233  PNM       H31            -4.7023067983        7.8414107530       -5.3322847079  S26       523             1.0000000000
      2563       233  PNM       H32            -4.5896916391        8.5933376605       -3.0078569478  S26       523             1.0000000000
      2564       233  PNM       H33            -2.2671405089       12.2778148315       -2.4417378405  S26       523             1.0000000000
      2565       233  PNM       H34            -3.5555529256       13.1345124972       -3.3207372199  S26       523             1.0000000000
      2566       233  PNM       H35            -0.2136413144       13.1750481783       -3.1927258723  S26       523             1.0000000000
      2567       233  PNM       H36             1.3766345356       13.6579809619       -5.0469224020  S26       523             1.0000000000
      2568       233  PNM       H37             0.6533372906       13.3747386393       -7.4209277913  S26       523             1.0000000000
      2569       233  PNM       H38            -1.6870816214       12.6638648588       -7.9282370367  S26       523             1.0000000000
      2570       233  PNM       H39            -3.2928772608       12.2340733310       -6.0784933196  S26       523             1.0000000000
      2571       233  PNM       H40            -2.0293200146        9.8541663287       -2.8043999437  S26       523             1.0000000000
      2572       234  TIP3      OH2            -4.4593406372        7.7111410328       -0.4246465767  S26       290             1.0000000000
      2573       234  TIP3      H1             -6.0017247860        7.4442078672       -0.1631186184  S26       290             1.0000000000
      2574       234  TIP3      H2             -3.9369626432        8.3704326384        0.1332841009  S26       290             1.0000000000
      2575       235  SER       CB             -2.8214251499        5.0609532363       -2.4578978584  S27       70              1.0000000000
      2576       235  SER       HB1            -3.4040531870        4.2394092791       -2.9133299442  S27       70              1.0000000000
      2577       235  SER       HB2            -1.8455413715        5.1505629034       -2.9449404078  S27       70              1.0000000000
      2578       235  SER       OG             -3.5812770130        6.2960820882       -2.6612522085  S27       70              1.0000000000
      2579       235  SER       HG1            -3.8712108913        7.2834153616       -1.0838280838  S27       70              1.0000000000
      2580       235  SER       QQH1           -2.6912438313        4.8842973174       -1.3730773369  S27       70              1.0000000000
      2581       236  LYS       CD             -6.3300647735        3.3844731483       -2.1602469473  S27       73              1.0000000000
      2582       236  LYS       HD1            -7.1153345550        2.9719419012       -2.8004673522  S27       73              1.0000000000
      2583       236  LYS       HD2            -5.3648793034        3.1980476436       -2.6489977475  S27       73              1.0000000000
      2584       236  LYS       QQH2           -6.3542571847        2.8685486379       -1.1937490913  S27       73              1.0000000000
      2585       236  LYS       CE             -6.5469404729        4.8743408234       -1.9872069062  S27       73              1.0000000000
      2586       236  LYS       HE1            -5.9701400917        5.2749181066       -1.1348435483  S27       73              1.0000000000
      2587       236  LYS       HE2            -7.6126891756        5.0976683852       -1.8010496888  S27       73              1.0000000000
      2588       236  LYS       NZ             -6.1289441573        5.6241140852       -3.1727436831  S27       73              1.0000000000
      2589       236  LYS       HZ1            -6.5638080540        5.2873664496       -4.0542590890  S27       73              1.0000000000
      2590       236  LYS       HZ2            -5.0749610828        5.6159407809       -3.3101708841  S27       73              1.0000000000
      2591       236  LYS       HZ3            -6.4046779623        6.6324069750       -3.0802167648  S27       73              1.0000000000
      2592       237  SER       CB             -4.4289303199        4.3971859120       -6.4173130215  S27       130             1.0000000000
      2593       237  SER       HB1            -4.4601943011        5.3218794704       -7.0076333125  S27       130             1.0000000000
      2594       237  SER       HB2            -3.6622409286        3.7301027481       -6.8464833089  S27       130             1.0000000000
      2595       237  SER       OG             -4.0558194758        4.7029380415       -5.0322017816  S27       130             1.0000000000
      2596       237  SER       HG1            -3.4285171180        5.5595857596       -5.0677764442  S27       130             1.0000000000
      2597       237  SER       QQH3           -5.4104746197        3.8932784817       -6.4300579526  S27       130             1.0000000000
      2598       238  GLU       CB             -9.9583183059        9.2410533957        0.7266274067  S27       166             1.0000000000
      2599       238  GLU       HB1            -9.6264293067        9.8480441572       -0.1254933987  S27       166             1.0000000000
      2600       238  GLU       HB2           -11.0027610598        8.9725102791        0.5543942641  S27       166             1.0000000000
      2601       238  GLU       QQH4           -9.8753963634        9.8027116138        1.6629729513  S27       166             1.0000000000
      2602       238  GLU       CG             -9.1143357630        7.9822821212        0.7652899973  S27       166             1.0000000000
      2603       238  GLU       HG1            -9.5110869362        7.2340755105        0.0630161862  S27       166             1.0000000000
      2604       238  GLU       HG2            -9.1533555919        7.5045639851        1.7595354889  S27       166             1.0000000000
      2605       238  GLU       CD             -7.6848376501        8.2543515151        0.4065981364  S27       166             1.0000000000
      2606       238  GLU       OE1            -7.1496527037        9.3558677327        0.4416644473  S27       166             1.0000000000
      2607       238  GLU       OE2            -6.9753219399        7.1578423573        0.0146442986  S27       166             1.0000000000
      2608       239  ASN       CB             -2.7761586238       11.9038884125        1.3517479050  S27       170             1.0000000000
      2609       239  ASN       HB1            -1.7959351583       11.8728589655        0.8625734778  S27       170             1.0000000000
      2610       239  ASN       HB2            -3.2861645068       12.8302163711        1.0672575682  S27       170             1.0000000000
      2611       239  ASN       QQH5           -2.6563982117       11.8663022114        2.4409826298  S27       170             1.0000000000
      2612       239  ASN       CG             -3.5832717057       10.7146088754        0.8944918196  S27       170             1.0000000000
      2613       239  ASN       OD1            -3.1436222725        9.5400050576        1.0062164637  S27       170             1.0000000000
      2614       239  ASN       ND2            -4.7888489915       10.9580406205        0.3487464790  S27       170             1.0000000000
      2615       239  ASN       HD21           -5.4120229659       10.1773513140        0.0847619762  S27       170             1.0000000000
      2616       239  ASN       HD22           -5.0986261062       11.9239446095        0.1624829117  S27       170             1.0000000000
      2617       240  LYS       CE             -3.1307356687        1.5694737974       -4.5570262471  S27       234             1.0000000000
      2618       240  LYS       HE1            -3.5951377734        1.7980016288       -3.5892512268  S27       234             1.0000000000
      2619       240  LYS       HE2            -3.9164828086        1.5126200006       -5.3203397966  S27       234             1.0000000000
      2620       240  LYS       NZ             -2.2166327455        2.6431542122       -4.9298312409  S27       234             1.0000000000
      2621       240  LYS       HZ1            -1.7388806638        2.4382087902       -5.8408277974  S27       234             1.0000000000
      2622       240  LYS       HZ2            -1.4535258938        2.8019425277       -4.2365163562  S27       234             1.0000000000
      2623       240  LYS       HZ3            -2.7359532397        3.5697802287       -5.0218583386  S27       234             1.0000000000
      2624       240  LYS       QQH6           -2.5825766940        0.6203781366       -4.4877274391  S27       234             1.0000000000
      2625       241  SER       CB              2.4282156169        3.2604505844       -5.9296824510  S27       235             1.0000000000
      2626       241  SER       HB1             3.0931927198        2.5287819279       -6.4186312405  S27       235             1.0000000000
      2627       241  SER       HB2             3.0126412415        4.1771115368       -5.7248418727  S27       235             1.0000000000
      2628       241  SER       OG              1.3397346816        3.5214527544       -6.8193172205  S27       235             1.0000000000
      2629       241  SER       HG1             0.9023365740        4.3895658952       -6.5865824550  S27       235             1.0000000000
      2630       241  SER       QQH7            2.0733979470        2.8446954729       -4.9564126140  S27       235             1.0000000000
      2631       242  PNM       S1             -3.0246579054        9.4191846005       -6.2164593286  S27       523             1.0000000000
      2632       242  PNM       C2             -1.7729186869        8.1864208690       -6.8630739673  S27       523             1.0000000000
      2633       242  PNM       C3             -1.4610993528        7.3139461024       -5.6159346012  S27       523             1.0000000000
      2634       242  PNM       N4             -2.7256297757        7.0631715256       -4.8970061590  S27       523             1.0000000000
      2635       242  PNM       C5             -3.6954015769        8.2057879890       -5.0387109882  S27       523             1.0000000000
      2636       242  PNM       C6             -3.6064370882        8.6131402290       -3.5382935677  S27       523             1.0000000000
      2637       242  PNM       C7             -2.6891507710        7.4078900546       -3.2484007347  S27       523             1.0000000000
      2638       242  PNM       O8             -1.5373609064        7.4997239688       -2.6458215827  S27       523             1.0000000000
      2639       242  PNM       C9             -2.3855564644        7.3416077776       -7.9713308365  S27       523             1.0000000000
      2640       242  PNM       C10            -0.5471346855        8.9162683276       -7.3803655695  S27       523             1.0000000000
      2641       242  PNM       C11            -0.7820083071        6.0163866389       -5.9949896300  S27       523             1.0000000000
      2642       242  PNM       O12            -1.3142774377        4.9093757080       -5.7794883856  S27       523             1.0000000000
      2643       242  PNM       O13             0.4444012526        6.1118887926       -6.5473920894  S27       523             1.0000000000
      2644       242  PNM       N14            -2.9442957359        9.8746322448       -3.2965599399  S27       523             1.0000000000
      2645       242  PNM       C15            -3.5194751607       11.0274863919       -3.6803939399  S27       523             1.0000000000
      2646       242  PNM       O16            -4.6456038677       11.0246219462       -4.2799396620  S27       523             1.0000000000
      2647       242  PNM       C17            -2.8034868276       12.3249058276       -3.4025102277  S27       523             1.0000000000
      2648       242  PNM       C18            -1.8444119088       12.6443885635       -4.5178073785  S27       523             1.0000000000
      2649       242  PNM       C19            -0.5371838690       13.0629492948       -4.2353495287  S27       523             1.0000000000
      2650       242  PNM       C20             0.3535149892       13.3330396554       -5.2768301495  S27       523             1.0000000000
      2651       242  PNM       C21            -0.0506294468       13.1750876387       -6.6040203265  S27       523             1.0000000000
      2652       242  PNM       C22            -1.3608825850       12.7811635609       -6.8890099006  S27       523             1.0000000000
      2653       242  PNM       C23            -2.2597179469       12.5261412153       -5.8530642078  S27       523             1.0000000000
      2654       242  PNM       H24            -0.7709352714        7.8837071383       -4.9452670748  S27       523             1.0000000000
      2655       242  PNM       H25            -0.7732508322        9.4317101539       -8.3206607550  S27       523             1.0000000000
      2656       242  PNM       H26             0.2654789853        8.2048071326       -7.5651973102  S27       523             1.0000000000
      2657       242  PNM       H27            -0.1907681033        9.6647179170       -6.6659836590  S27       523             1.0000000000
      2658       242  PNM       H28            -2.6934445910        7.9700066531       -8.8154251506  S27       523             1.0000000000
      2659       242  PNM       H29            -3.2665436972        6.7972446577       -7.6122501853  S27       523             1.0000000000
      2660       242  PNM       H30            -1.6568457495        6.6076141697       -8.3391288599  S27       523             1.0000000000
      2661       242  PNM       H31            -4.7092996057        7.8477757015       -5.3267574761  S27       523             1.0000000000
      2662       242  PNM       H32            -4.5915858311        8.5967671968       -3.0173003679  S27       523             1.0000000000
      2663       242  PNM       H33            -2.2647140584       12.2733069827       -2.4414689051  S27       523             1.0000000000
      2664       242  PNM       H34            -3.5541885879       13.1304592651       -3.3183895070  S27       523             1.0000000000
      2665       242  PNM       H35            -0.2129800668       13.1743892040       -3.1928159774  S27       523             1.0000000000
      2666       242  PNM       H36             1.3762938810       13.6590902905       -5.0474093035  S27       523             1.0000000000
      2667       242  PNM       H37             0.6524545037       13.3757276283       -7.4212806444  S27       523             1.0000000000
      2668       242  PNM       H38            -1.6876691528       12.6634864045       -7.9279812163  S27       523             1.0000000000
      2669       242  PNM       H39            -3.2923765985       12.2316231044       -6.0779436306  S27       523             1.0000000000
      2670       242  PNM       H40            -2.0248357232        9.8494988554       -2.8106794611  S27       523             1.0000000000
      2671       243  TIP3      OH2            -4.4585827322        7.7134942705       -0.4195228088  S27       290             1.0000000000
      2672       243  TIP3      H1             -6.0042379856        7.4433119634       -0.1614095275  S27       290             1.0000000000
      2673       243  TIP3      H2             -3.9408940681        8.3743655224        0.1420248715  S27       290             1.0000000000
      2674       244  SER       CB             -2.8198671663        5.0632635879       -2.4582143725  S28       70              1.0000000000
      2675       244  SER       HB1            -3.4069934790        4.2488920820       -2.9154986581  S28       70              1.0000000000
      2676       244  SER       HB2            -1.8449701270        5.1500165994       -2.9468180388  S28       70              1.0000000000
      2677       244  SER       OG             -3.5764592445        6.3034633861       -2.6585934100  S28       70              1.0000000000
      2678       244  SER       HG1            -3.8677363551        7.2783452591       -1.0718203971  S28       70              1.0000000000
      2679       244  SER       QQH1           -2.6889454234        4.8872919421       -1.3733479733  S28       70              1.0000000000
      2680       245  LYS       CD             -6.3289810478        3.3840142311       -2.1618153663  S28       73              1.0000000000
      2681       245  LYS       HD1            -7.1170560562        2.9737219349       -2.8000328990  S28       73              1.0000000000
      2682       245  LYS       HD2            -5.3658471518        3.1939193226       -2.6529994048  S28       73              1.0000000000
      2683       245  LYS       QQH2           -6.3533580963        2.8700826022       -1.1940090274  S28       73              1.0000000000
      2684       245  LYS       CE             -6.5387972298        4.8751277837       -1.9914102148  S28       73              1.0000000000
      2685       245  LYS       HE1            -5.9553270971        5.2753684003       -1.1431895219  S28       73              1.0000000000
      2686       245  LYS       HE2            -7.6023426655        5.1047033820       -1.7989968711  S28       73              1.0000000000
      2687       245  LYS       NZ             -6.1255304837        5.6173199593       -3.1836451237  S28       73              1.0000000000
      2688       245  LYS       HZ1            -6.5925590984        5.2945426673       -4.0545763239  S28       73              1.0000000000
      2689       245  LYS       HZ2            -5.0812632773        5.5660612587       -3.3657365307  S28       73              1.0000000000
      2690       245  LYS       HZ3            -6.3729391976        6.6313189370       -3.0836849990  S28       73              1.0000000000
      2691       246  SER       CB             -4.4284571792        4.4010680890       -6.4116355775  S28       130             1.0000000000
      2692       246  SER       HB1            -4.4600608838        5.3227350090       -7.0096166124  S28       130             1.0000000000
      2693       246  SER       HB2            -3.6626868590        3.7315684335       -6.8413813723  S28       130             1.0000000000
      2694       246  SER       OG             -4.0492087454        4.7143560090       -5.0231518882  S28       130             1.0000000000
      2695       246  SER       HG1            -3.3627836480        5.7435336284       -5.0610076046  S28       130             1.0000000000
      2696       246  SER       QQH3           -5.4136679848        3.8980451115       -6.4244736845  S28       130             1.0000000000
      2697       247  GLU       CB             -9.9585969647        9.2414358255        0.7266361153  S28       166             1.0000000000
      2698       247  GLU       HB1            -9.6265772900        9.8483416413       -0.1255009301  S28       166             1.0000000000
      2699       247  GLU       HB2           -11.0030161104        8.9729362992        0.5543355302  S28       166             1.0000000000
      2700       247  GLU       QQH4           -9.8756628138        9.8031348303        1.6629597213  S28       166             1.0000000000
      2701       247  GLU       CG             -9.1148567219        7.9825765996        0.7653878919  S28       166             1.0000000000
      2702       247  GLU       HG1            -9.5115998555        7.2343609338        0.0631478915  S28       166             1.0000000000
      2703       247  GLU       HG2            -9.1538948733        7.5048401269        1.7596202132  S28       166             1.0000000000
      2704       247  GLU       CD             -7.6855138710        8.2540835664        0.4068124255  S28       166             1.0000000000
      2705       247  GLU       OE1            -7.1494337248        9.3555933632        0.4415408857  S28       166             1.0000000000
      2706       247  GLU       OE2            -6.9765313581        7.1575310370        0.0154153267  S28       166             1.0000000000
      2707       248  ASN       CB             -2.7762620441       11.9040814974        1.3517894824  S28       170             1.0000000000
      2708       248  ASN       HB1            -1.7959514705       11.8728854090        0.8627182294  S28       170             1.0000000000
      2709       248  ASN       HB2            -3.2861037198       12.8304974370        1.0673171092  S28       170             1.0000000000
      2710       248  ASN       QQH5           -2.6567371139       11.8662597365        2.4410166705  S28       170             1.0000000000
      2711       248  ASN       CG             -3.5836108223       10.7152095353        0.8946623244  S28       170             1.0000000000
      2712       248  ASN       OD1            -3.1437076560        9.5401357687        1.0064473654  S28       170             1.0000000000
      2713       248  ASN       ND2            -4.7886671705       10.9582473190        0.3482169367  S28       170             1.0000000000
      2714       248  ASN       HD21           -5.4133093819       10.1777041179        0.0865719143  S28       170             1.0000000000
      2715       248  ASN       HD22           -5.0990755389       11.9242678689        0.1631996115  S28       170             1.0000000000
      2716       249  LYS       CE             -3.1329531621        1.5704862760       -4.5568929657  S28       234             1.0000000000
      2717       249  LYS       HE1            -3.5974000126        1.7963556587       -3.5884969861  S28       234             1.0000000000
      2718       249  LYS       HE2            -3.9193833606        1.5126250224       -5.3192425273  S28       234             1.0000000000
      2719       249  LYS       NZ             -2.2259326877        2.6499911534       -4.9295209138  S28       234             1.0000000000
      2720       249  LYS       HZ1            -1.7533038999        2.4506393617       -5.8432172943  S28       234             1.0000000000
      2721       249  LYS       HZ2            -1.4614643096        2.8081223234       -4.2388874172  S28       234             1.0000000000
      2722       249  LYS       HZ3            -2.7631097055        3.5799243951       -5.0133919031  S28       234             1.0000000000
      2723       249  LYS       QQH6           -2.5819796260        0.6221943878       -4.4891910392  S28       234             1.0000000000
      2724       250  SER       CB              2.4283276124        3.2603440069       -5.9296916049  S28       235             1.0000000000
      2725       250  SER       HB1             3.0933359038        2.5286318445       -6.4184722038  S28       235             1.0000000000
      2726       250  SER       HB2             3.0132121477        4.1769381420       -5.7244588820  S28       235             1.0000000000
      2727       250  SER       OG              1.3406255279        3.5217074526       -6.8197091989  S28       235             1.0000000000
      2728       250  SER       HG1             0.9017711956        4.3880009615       -6.5858709465  S28       235             1.0000000000
      2729       250  SER       QQH7            2.0732013099        2.8447205466       -4.9565643805  S28       235             1.0000000000
      2730       251  PNM       S1             -3.0250208176        9.4165182703       -6.2159821249  S28       523             1.0000000000
      2731       251  PNM       C2             -1.7727597391        8.1855462252       -6.8663024304  S28       523             1.0000000000
      2732       251  PNM       C3             -1.4676130933        7.3066296294       -5.6223173268  S28       523             1.0000000000
      2733       251  PNM       N4             -2.7403049467        7.0360033879       -4.9263018074  S28       523             1.0000000000
      2734       251  PNM       C5             -3.6952588210        8.1974743902       -5.0377518619  S28       523             1.0000000000
      2735       251  PNM       C6             -3.6046554676        8.6102723794       -3.5401433174  S28       523             1.0000000000
      2736       251  PNM       C7             -2.7019574624        7.4067325076       -3.2113512151  S28       523             1.0000000000
      2737       251  PNM       O8             -1.5410328774        7.5004695742       -2.6465622680  S28       523             1.0000000000
      2738       251  PNM       C9             -2.3854768534        7.3419220904       -7.9746518196  S28       523             1.0000000000
      2739       251  PNM       C10            -0.5462202676        8.9160104667       -7.3798047550  S28       523             1.0000000000
      2740       251  PNM       C11            -0.7802378728        6.0109110053       -5.9978707437  S28       523             1.0000000000
      2741       251  PNM       O12            -1.3070815243        4.9083864177       -5.7800114732  S28       523             1.0000000000
      2742       251  PNM       O13             0.4475207125        6.1146858226       -6.5483946039  S28       523             1.0000000000
      2743       251  PNM       N14            -2.9420645850        9.8720692434       -3.2988513503  S28       523             1.0000000000
      2744       251  PNM       C15            -3.5192968522       11.0265494253       -3.6807153822  S28       523             1.0000000000
      2745       251  PNM       O16            -4.6447428396       11.0225035374       -4.2782452085  S28       523             1.0000000000
      2746       251  PNM       C17            -2.8028476999       12.3232160350       -3.4021139048  S28       523             1.0000000000
      2747       251  PNM       C18            -1.8440148700       12.6433401657       -4.5177581907  S28       523             1.0000000000
      2748       251  PNM       C19            -0.5369544916       13.0625277768       -4.2353567283  S28       523             1.0000000000
      2749       251  PNM       C20             0.3534289143       13.3331580768       -5.2769789771  S28       523             1.0000000000
      2750       251  PNM       C21            -0.0508552954       13.1751907701       -6.6041157496  S28       523             1.0000000000
      2751       251  PNM       C22            -1.3609977545       12.7808856378       -6.8890058639  S28       523             1.0000000000
      2752       251  PNM       C23            -2.2595715777       12.5252552689       -5.8529383674  S28       523             1.0000000000
      2753       251  PNM       H24            -0.7930142513        7.8761118396       -4.9351837775  S28       523             1.0000000000
      2754       251  PNM       H25            -0.7714792052        9.4320337342       -8.3198039957  S28       523             1.0000000000
      2755       251  PNM       H26             0.2658510756        8.2038363907       -7.5636899604  S28       523             1.0000000000
      2756       251  PNM       H27            -0.1908583838        9.6636264700       -6.6640086185  S28       523             1.0000000000
      2757       251  PNM       H28            -2.6929761815        7.9710555214       -8.8181995588  S28       523             1.0000000000
      2758       251  PNM       H29            -3.2656564445        6.7964752720       -7.6154639006  S28       523             1.0000000000
      2759       251  PNM       H30            -1.6556364812        6.6089289438       -8.3417812715  S28       523             1.0000000000
      2760       251  PNM       H31            -4.7122348722        7.8497545045       -5.3215091786  S28       523             1.0000000000
      2761       251  PNM       H32            -4.5923199139        8.5981311943       -3.0239640058  S28       523             1.0000000000
      2762       251  PNM       H33            -2.2637201915       12.2707512821       -2.4413561917  S28       523             1.0000000000
      2763       251  PNM       H34            -3.5534098314       13.1287805678       -3.3171166656  S28       523             1.0000000000
      2764       251  PNM       H35            -0.2128094327       13.1742222091       -3.1928524076  S28       523             1.0000000000
      2765       251  PNM       H36             1.3760009753       13.6597526442       -5.0476061573  S28       523             1.0000000000
      2766       251  PNM       H37             0.6519271702       13.3763084351       -7.4214784725  S28       523             1.0000000000
      2767       251  PNM       H38            -1.6880490903       12.6635663916       -7.9279021165  S28       523             1.0000000000
      2768       251  PNM       H39            -3.2923456713       12.2311275488       -6.0779070359  S28       523             1.0000000000
      2769       251  PNM       H40            -2.0228108194        9.8492307827       -2.8128606624  S28       523             1.0000000000
      2770       252  TIP3      OH2            -4.4579898500        7.7154863397       -0.4168052614  S28       290             1.0000000000
      2771       252  TIP3      H1             -6.0071619113        7.4420349119       -0.1608744490  S28       290             1.0000000000
      2772       252  TIP3      H2             -3.9431141057        8.3760589622        0.1482120669  S28       290             1.0000000000
      2773       253  SER       CB             -2.8192443713        5.0643156478       -2.4585419094  S29       70              1.0000000000
      2774       253  SER       HB1            -3.4100510165        4.2577634474       -2.9193839349  S29       70              1.0000000000
      2775       253  SER       HB2            -1.8447783782        5.1485684833       -2.9477852413  S29       70              1.0000000000
      2776       253  SER       OG             -3.5721792813        6.3096057817       -2.6573901197  S29       70              1.0000000000
      2777       253  SER       HG1            -3.8663108490        7.2720886158       -1.0617035829  S29       70              1.0000000000
      2778       253  SER       QQH1           -2.6881309777        4.8898558912       -1.3734154953  S29       70              1.0000000000
      2779       254  LYS       CD             -6.3283287300        3.3834146945       -2.1627723625  S29       73              1.0000000000
      2780       254  LYS       HD1            -7.1183425400        2.9748213288       -2.7996563557  S29       73              1.0000000000
      2781       254  LYS       HD2            -5.3668995736        3.1907871726       -2.6562502306  S29       73              1.0000000000
      2782       254  LYS       QQH2           -6.3531734738        2.8710151235       -1.1937215757  S29       73              1.0000000000
      2783       254  LYS       CE             -6.5330026542        4.8753872781       -1.9947666080  S29       73              1.0000000000
      2784       254  LYS       HE1            -5.9456547078        5.2753085943       -1.1487968604  S29       73              1.0000000000
      2785       254  LYS       HE2            -7.5949655715        5.1093398435       -1.7986188257  S29       73              1.0000000000
      2786       254  LYS       NZ             -6.1224178745        5.6111915040       -3.1920049484  S29       73              1.0000000000
      2787       254  LYS       HZ1            -6.6128336744        5.2986676022       -4.0547016319  S29       73              1.0000000000
      2788       254  LYS       HZ2            -5.0874051517        5.5209981471       -3.4180066293  S29       73              1.0000000000
      2789       254  LYS       HZ3            -6.3478024897        6.6280715774       -3.0879197071  S29       73              1.0000000000
      2790       255  SER       CB             -4.4299170853        4.4017512832       -6.4058951563  S29       130             1.0000000000
      2791       255  SER       HB1            -4.4592811103        5.3256581344       -7.0065877715  S29       130             1.0000000000
      2792       255  SER       HB2            -3.6641644223        3.7317661840       -6.8398011673  S29       130             1.0000000000
      2793       255  SER       OG             -4.0545835652        4.7048609159       -5.0137234196  S29       130             1.0000000000
      2794       255  SER       HG1            -3.2295131404        5.9752204518       -5.0783509935  S29       130             1.0000000000
      2795       255  SER       QQH3           -5.4202735482        3.9000724042       -6.4298228558  S29       130             1.0000000000
      2796       256  GLU       CB             -9.9587281737        9.2417067884        0.7266430264  S29       166             1.0000000000
      2797       256  GLU       HB1            -9.6266959432        9.8485742914       -0.1255288753  S29       166             1.0000000000
      2798       256  GLU       HB2           -11.0031289511        8.9731991685        0.5543103183  S29       166             1.0000000000
      2799       256  GLU       QQH4           -9.8758020384        9.8035082808        1.6629341186  S29       166             1.0000000000
      2800       256  GLU       CG             -9.1151201416        7.9828214905        0.7654335801  S29       166             1.0000000000
      2801       256  GLU       HG1            -9.5118622990        7.2346205904        0.0632215810  S29       166             1.0000000000
      2802       256  GLU       HG2            -9.1541595497        7.5050533425        1.7596608320  S29       166             1.0000000000
      2803       256  GLU       CD             -7.6859359959        8.2537550778        0.4068802419  S29       166             1.0000000000
      2804       256  GLU       OE1            -7.1491314095        9.3555604563        0.4414321014  S29       166             1.0000000000
      2805       256  GLU       OE2            -6.9775332923        7.1575357562        0.0160222584  S29       166             1.0000000000
      2806       257  ASN       CB             -2.7763344580       11.9042264263        1.3518231253  S29       170             1.0000000000
      2807       257  ASN       HB1            -1.7959280596       11.8729637525        0.8628777451  S29       170             1.0000000000
      2808       257  ASN       HB2            -3.2860744004       12.8307126326        1.0673743133  S29       170             1.0000000000
      2809       257  ASN       QQH5           -2.6570614505       11.8662096819        2.4410438908  S29       170             1.0000000000
      2810       257  ASN       CG             -3.5838624706       10.7156443601        0.8948231048  S29       170             1.0000000000
      2811       257  ASN       OD1            -3.1435189062        9.5402361923        1.0063091621  S29       170             1.0000000000
      2812       257  ASN       ND2            -4.7885598998       10.9583008464        0.3479722431  S29       170             1.0000000000
      2813       257  ASN       HD21           -5.4148298888       10.1778518284        0.0887968743  S29       170             1.0000000000
      2814       257  ASN       HD22           -5.0997878743       11.9244288069        0.1645527216  S29       170             1.0000000000
      2815       258  LYS       CE             -3.1344849839        1.5711208213       -4.5567579174  S29       234             1.0000000000
      2816       258  LYS       HE1            -3.5991816674        1.7950658109       -3.5879752608  S29       234             1.0000000000
      2817       258  LYS       HE2            -3.9214913261        1.5129844769       -5.3183034136  S29       234             1.0000000000
      2818       258  LYS       NZ             -2.2332399711        2.6550182449       -4.9292067281  S29       234             1.0000000000
      2819       258  LYS       HZ1            -1.7657567633        2.4598537392       -5.8446119850  S29       234             1.0000000000
      2820       258  LYS       HZ2            -1.4693204858        2.8132344751       -4.2400880194  S29       234             1.0000000000
      2821       258  LYS       HZ3            -2.7947884982        3.5904511502       -5.0065417280  S29       234             1.0000000000
      2822       258  LYS       QQH6           -2.5819629834        0.6226980619       -4.4899584238  S29       234             1.0000000000
      2823       259  SER       CB              2.4284624211        3.2602451279       -5.9296682655  S29       235             1.0000000000
      2824       259  SER       HB1             3.0934760092        2.5286095581       -6.4183870300  S29       235             1.0000000000
      2825       259  SER       HB2             3.0137732397        4.1768793562       -5.7240929414  S29       235             1.0000000000
      2826       259  SER       OG              1.3414218413        3.5219002450       -6.8200016941  S29       235             1.0000000000
      2827       259  SER       HG1             0.9010770162        4.3857686664       -6.5849558474  S29       235             1.0000000000
      2828       259  SER       QQH7            2.0730889566        2.8447560094       -4.9567933007  S29       235             1.0000000000
      2829       260  PNM       S1             -3.0252110031        9.4146405518       -6.2153210726  S29       523             1.0000000000
      2830       260  PNM       C2             -1.7722866314        8.1857102104       -6.8693011145  S29       523             1.0000000000
      2831       260  PNM       C3             -1.4702755239        7.3032755862       -5.6272654627  S29       523             1.0000000000
      2832       260  PNM       N4             -2.7441439892        7.0276373679       -4.9466531342  S29       523             1.0000000000
      2833       260  PNM       C5             -3.6945171771        8.1919495002       -5.0365666690  S29       523             1.0000000000
      2834       260  PNM       C6             -3.6035083969        8.6090502326       -3.5404330961  S29       523             1.0000000000
[truncated: 298,357 more chars]
