# Supplementary material for: Unraveling the energetic significance of chemical events in enzyme catalysis via machine-learning based regression approach
Source: Commun Chem. 2020 Oct 8;3:134. doi: 10.1038/s42004-020-00379-w (PMC9814854; doi:10.1038/s42004-020-00379-w)
Supplement: Supplementary file 3 — Supplementary Data 1 [file 42004_2020_379_MOESM3_ESM.zip › pathways/optimized.path/path.psf]

PSF EXT CMAP CHEQ XPLOR

         8 !NTITLE
* RETAIN ONLY THE QM ATOMS, WRITE PSF & COOR                                    
* PREDEFINED VARS:                                                              
*     INCOR: DIRECTORY TO INPUT .COR FILE                                       
*     INPSF: DIRECTORY TO INPUT .PSF FILE                                       
*     OUTPSF: DIRECTORY TO OUTPUT .PSF FILE                                     
*     OUTCOR: FILENAME OF OUTPUT .COR FILE                                      
* ZILIN SONG, 17 DEC 2019                                                       
*  DATE:    12/17/19     21:13: 6      CREATED BY USER: zilins                  

      4950 !NATOM
         1 S1       70       SER      CB       CT2      0.500000E-01   12.0110           1   0.00000       0.00000    
         2 S1       70       SER      HB1      HA2      0.900000E-01   1.00800           1   0.00000       0.00000    
         3 S1       70       SER      HB2      HA2      0.900000E-01   1.00800           1   0.00000       0.00000    
         4 S1       70       SER      OG       OH1     -0.660000       15.9990           1   0.00000       0.00000    
         5 S1       70       SER      HG1      H        0.430000       1.00800           1   0.00000       0.00000    
         6 S1       70       SER      QQH1     QQH       0.00000       1.00800           0   0.00000       0.00000    
         7 S1       73       LYS      CD       CT2     -0.180000       12.0110           1   0.00000       0.00000    
         8 S1       73       LYS      HD1      HA2      0.900000E-01   1.00800           1   0.00000       0.00000    
         9 S1       73       LYS      HD2      HA2      0.900000E-01   1.00800           1   0.00000       0.00000    
        10 S1       73       LYS      QQH2     QQH       0.00000       1.00800           0   0.00000       0.00000    
        11 S1       73       LYS      CE       CT2      0.210000       12.0110           1   0.00000       0.00000    
        12 S1       73       LYS      HE1      HA2      0.500000E-01   1.00800           1   0.00000       0.00000    
        13 S1       73       LYS      HE2      HA2      0.500000E-01   1.00800           1   0.00000       0.00000    
        14 S1       73       LYS      NZ       NH3     -0.300000       14.0070           1   0.00000       0.00000    
        15 S1       73       LYS      HZ1      HC       0.330000       1.00800           1   0.00000       0.00000    
        16 S1       73       LYS      HZ2      HC       0.330000       1.00800           1   0.00000       0.00000    
        17 S1       73       LYS      HZ3      HC       0.330000       1.00800           1   0.00000       0.00000    
        18 S1       130      SER      CB       CT2      0.500000E-01   12.0110           1   0.00000       0.00000    
        19 S1       130      SER      HB1      HA2      0.900000E-01   1.00800           1   0.00000       0.00000    
        20 S1       130      SER      HB2      HA2      0.900000E-01   1.00800           1   0.00000       0.00000    
        21 S1       130      SER      OG       OH1     -0.660000       15.9990           1   0.00000       0.00000    
        22 S1       130      SER      HG1      H        0.430000       1.00800           1   0.00000       0.00000    
        23 S1       130      SER      QQH3     QQH       0.00000       1.00800           0   0.00000       0.00000    
        24 S1       166      GLU      CB       CT2A    -0.180000       12.0110           1   0.00000       0.00000    
        25 S1       166      GLU      HB1      HA2      0.900000E-01   1.00800           1   0.00000       0.00000    
        26 S1       166      GLU      HB2      HA2      0.900000E-01   1.00800           1   0.00000       0.00000    
        27 S1       166      GLU      QQH4     QQH       0.00000       1.00800           0   0.00000       0.00000    
        28 S1       166      GLU      CG       CT2     -0.280000       12.0110           1   0.00000       0.00000    
        29 S1       166      GLU      HG1      HA2      0.900000E-01   1.00800           1   0.00000       0.00000    
        30 S1       166      GLU      HG2      HA2      0.900000E-01   1.00800           1   0.00000       0.00000    
        31 S1       166      GLU      CD       CC       0.620000       12.0110           1   0.00000       0.00000    
        32 S1       166      GLU      OE1      OC      -0.760000       15.9990           1   0.00000       0.00000    
        33 S1       166      GLU      OE2      OC      -0.760000       15.9990           1   0.00000       0.00000    
        34 S1       170      ASN      CB       CT2     -0.180000       12.0110           1   0.00000       0.00000    
        35 S1       170      ASN      HB1      HA2      0.900000E-01   1.00800           1   0.00000       0.00000    
        36 S1       170      ASN      HB2      HA2      0.900000E-01   1.00800           1   0.00000       0.00000    
        37 S1       170      ASN      QQH5     QQH       0.00000       1.00800           0   0.00000       0.00000    
        38 S1       170      ASN      CG       CC       0.550000       12.0110           1   0.00000       0.00000    
        39 S1       170      ASN      OD1      O       -0.550000       15.9990           1   0.00000       0.00000    
        40 S1       170      ASN      ND2      NH2     -0.620000       14.0070           1   0.00000       0.00000    
        41 S1       170      ASN      HD21     H        0.320000       1.00800           1   0.00000       0.00000    
        42 S1       170      ASN      HD22     H        0.300000       1.00800           1   0.00000       0.00000    
        43 S1       234      LYS      CE       CT2      0.210000       12.0110           1   0.00000       0.00000    
        44 S1       234      LYS      HE1      HA2      0.500000E-01   1.00800           1   0.00000       0.00000    
        45 S1       234      LYS      HE2      HA2      0.500000E-01   1.00800           1   0.00000       0.00000    
        46 S1       234      LYS      NZ       NH3     -0.300000       14.0070           1   0.00000       0.00000    
        47 S1       234      LYS      HZ1      HC       0.330000       1.00800           1   0.00000       0.00000    
        48 S1       234      LYS      HZ2      HC       0.330000       1.00800           1   0.00000       0.00000    
        49 S1       234      LYS      HZ3      HC       0.330000       1.00800           1   0.00000       0.00000    
        50 S1       234      LYS      QQH6     QQH       0.00000       1.00800           0   0.00000       0.00000    
        51 S1       235      SER      CB       CT2      0.500000E-01   12.0110           1   0.00000       0.00000    
        52 S1       235      SER      HB1      HA2      0.900000E-01   1.00800           1   0.00000       0.00000    
        53 S1       235      SER      HB2      HA2      0.900000E-01   1.00800           1   0.00000       0.00000    
        54 S1       235      SER      OG       OH1     -0.660000       15.9990           1   0.00000       0.00000    
        55 S1       235      SER      HG1      H        0.430000       1.00800           1   0.00000       0.00000    
        56 S1       235      SER      QQH7     QQH       0.00000       1.00800           0   0.00000       0.00000    
        57 S1       523      PNM      S1       SG311   -0.160000       32.0600           1   0.00000       0.00000    
        58 S1       523      PNM      C2       CG3C50   0.700000E-01   12.0110           1   0.00000       0.00000    
        59 S1       523      PNM      C3       CG3C51   0.100000       12.0110           1   0.00000       0.00000    
        60 S1       523      PNM      N4       NG2R43  -0.440000       14.0070           1   0.00000       0.00000    
        61 S1       523      PNM      C5       CG3RC1   0.200000       12.0110           1   0.00000       0.00000    
        62 S1       523      PNM      C6       CG3C41   0.190000       12.0110           1   0.00000       0.00000    
        63 S1       523      PNM      C7       CG2R53   0.210000       12.0110           1   0.00000       0.00000    
        64 S1       523      PNM      O8       OG2D1   -0.380000       15.9994           1   0.00000       0.00000    
        65 S1       523      PNM      C9       CG331   -0.270000       12.0110           1   0.00000       0.00000    
        66 S1       523      PNM      C10      CG331   -0.270000       12.0110           1   0.00000       0.00000    
        67 S1       523      PNM      C11      CG2O3    0.620000       12.0110           1   0.00000       0.00000    
        68 S1       523      PNM      O12      OG2D2   -0.760000       15.9994           1   0.00000       0.00000    
        69 S1       523      PNM      O13      OG2D2   -0.760000       15.9994           1   0.00000       0.00000    
        70 S1       523      PNM      N14      NG2S1   -0.470000       14.0070           1   0.00000       0.00000    
        71 S1       523      PNM      C15      CG2O1    0.550000       12.0110           1   0.00000       0.00000    
        72 S1       523      PNM      O16      OG2D1   -0.550000       15.9994           1   0.00000       0.00000    
        73 S1       523      PNM      C17      CG321   -0.180000       12.0110           1   0.00000       0.00000    
        74 S1       523      PNM      C18      CG2R61    0.00000       12.0110           1   0.00000       0.00000    
        75 S1       523      PNM      C19      CG2R61  -0.115000       12.0110           1   0.00000       0.00000    
        76 S1       523      PNM      C20      CG2R61  -0.115000       12.0110           1   0.00000       0.00000    
        77 S1       523      PNM      C21      CG2R61  -0.115000       12.0110           1   0.00000       0.00000    
        78 S1       523      PNM      C22      CG2R61  -0.115000       12.0110           1   0.00000       0.00000    
        79 S1       523      PNM      C23      CG2R61  -0.115000       12.0110           1   0.00000       0.00000    
        80 S1       523      PNM      H24      HGA1     0.900000E-01   1.00800           1   0.00000       0.00000    
        81 S1       523      PNM      H25      HGA3     0.900000E-01   1.00800           1   0.00000       0.00000    
        82 S1       523      PNM      H26      HGA3     0.900000E-01   1.00800           1   0.00000       0.00000    
        83 S1       523      PNM      H27      HGA3     0.900000E-01   1.00800           1   0.00000       0.00000    
        84 S1       523      PNM      H28      HGA3     0.900000E-01   1.00800           1   0.00000       0.00000    
        85 S1       523      PNM      H29      HGA3     0.900000E-01   1.00800           1   0.00000       0.00000    
        86 S1       523      PNM      H30      HGA3     0.900000E-01   1.00800           1   0.00000       0.00000    
        87 S1       523      PNM      H31      HGA1     0.900000E-01   1.00800           1   0.00000       0.00000    
        88 S1       523      PNM      H32      HGA1     0.900000E-01   1.00800           1   0.00000       0.00000    
        89 S1       523      PNM      H33      HGA2     0.900000E-01   1.00800           1   0.00000       0.00000    
        90 S1       523      PNM      H34      HGA2     0.900000E-01   1.00800           1   0.00000       0.00000    
        91 S1       523      PNM      H35      HGR61    0.115000       1.00800           1   0.00000       0.00000    
        92 S1       523      PNM      H36      HGR61    0.115000       1.00800           1   0.00000       0.00000    
        93 S1       523      PNM      H37      HGR61    0.115000       1.00800           1   0.00000       0.00000    
        94 S1       523      PNM      H38      HGR61    0.115000       1.00800           1   0.00000       0.00000    
        95 S1       523      PNM      H39      HGR61    0.115000       1.00800           1   0.00000       0.00000    
        96 S1       523      PNM      H40      HGP1     0.310000       1.00800           1   0.00000       0.00000    
        97 S1       290      TIP3     OH2      OT      -0.834000       15.9994           1   0.00000       0.00000    
        98 S1       290      TIP3     H1       HT       0.417000       1.00800           1   0.00000       0.00000    
        99 S1       290      TIP3     H2       HT       0.417000       1.00800           1   0.00000       0.00000    
       100 S2       70       SER      CB       CT2      0.500000E-01   12.0110           1   0.00000       0.00000    
       101 S2       70       SER      HB1      HA2      0.900000E-01   1.00800           1   0.00000       0.00000    
       102 S2       70       SER      HB2      HA2      0.900000E-01   1.00800           1   0.00000       0.00000    
       103 S2       70       SER      OG       OH1     -0.660000       15.9990           1   0.00000       0.00000    
       104 S2       70       SER      HG1      H        0.430000       1.00800           1   0.00000       0.00000    
       105 S2       70       SER      QQH1     QQH       0.00000       1.00800           0   0.00000       0.00000    
       106 S2       73       LYS      CD       CT2     -0.180000       12.0110           1   0.00000       0.00000    
       107 S2       73       LYS      HD1      HA2      0.900000E-01   1.00800           1   0.00000       0.00000    
       108 S2       73       LYS      HD2      HA2      0.900000E-01   1.00800           1   0.00000       0.00000    
       109 S2       73       LYS      QQH2     QQH       0.00000       1.00800           0   0.00000       0.00000    
       110 S2       73       LYS      CE       CT2      0.210000       12.0110           1   0.00000       0.00000    
       111 S2       73       LYS      HE1      HA2      0.500000E-01   1.00800           1   0.00000       0.00000    
       112 S2       73       LYS      HE2      HA2      0.500000E-01   1.00800           1   0.00000       0.00000    
       113 S2       73       LYS      NZ       NH3     -0.300000       14.0070           1   0.00000       0.00000    
       114 S2       73       LYS      HZ1      HC       0.330000       1.00800           1   0.00000       0.00000    
       115 S2       73       LYS      HZ2      HC       0.330000       1.00800           1   0.00000       0.00000    
       116 S2       73       LYS      HZ3      HC       0.330000       1.00800           1   0.00000       0.00000    
       117 S2       130      SER      CB       CT2      0.500000E-01   12.0110           1   0.00000       0.00000    
       118 S2       130      SER      HB1      HA2      0.900000E-01   1.00800           1   0.00000       0.00000    
       119 S2       130      SER      HB2      HA2      0.900000E-01   1.00800           1   0.00000       0.00000    
       120 S2       130      SER      OG       OH1     -0.660000       15.9990           1   0.00000       0.00000    
       121 S2       130      SER      HG1      H        0.430000       1.00800           1   0.00000       0.00000    
       122 S2       130      SER      QQH3     QQH       0.00000       1.00800           0   0.00000       0.00000    
       123 S2       166      GLU      CB       CT2A    -0.180000       12.0110           1   0.00000       0.00000    
       124 S2       166      GLU      HB1      HA2      0.900000E-01   1.00800           1   0.00000       0.00000    
       125 S2       166      GLU      HB2      HA2      0.900000E-01   1.00800           1   0.00000       0.00000    
       126 S2       166      GLU      QQH4     QQH       0.00000       1.00800           0   0.00000       0.00000    
       127 S2       166      GLU      CG       CT2     -0.280000       12.0110           1   0.00000       0.00000    
       128 S2       166      GLU      HG1      HA2      0.900000E-01   1.00800           1   0.00000       0.00000    
       129 S2       166      GLU      HG2      HA2      0.900000E-01   1.00800           1   0.00000       0.00000    
       130 S2       166      GLU      CD       CC       0.620000       12.0110           1   0.00000       0.00000    
       131 S2       166      GLU      OE1      OC      -0.760000       15.9990           1   0.00000       0.00000    
       132 S2       166      GLU      OE2      OC      -0.760000       15.9990           1   0.00000       0.00000    
       133 S2       170      ASN      CB       CT2     -0.180000       12.0110           1   0.00000       0.00000    
       134 S2       170      ASN      HB1      HA2      0.900000E-01   1.00800           1   0.00000       0.00000    
       135 S2       170      ASN      HB2      HA2      0.900000E-01   1.00800           1   0.00000       0.00000    
       136 S2       170      ASN      QQH5     QQH       0.00000       1.00800           0   0.00000       0.00000    
       137 S2       170      ASN      CG       CC       0.550000       12.0110           1   0.00000       0.00000    
       138 S2       170      ASN      OD1      O       -0.550000       15.9990           1   0.00000       0.00000    
       139 S2       170      ASN      ND2      NH2     -0.620000       14.0070           1   0.00000       0.00000    
       140 S2       170      ASN      HD21     H        0.320000       1.00800           1   0.00000       0.00000    
       141 S2       170      ASN      HD22     H        0.300000       1.00800           1   0.00000       0.00000    
       142 S2       234      LYS      CE       CT2      0.210000       12.0110           1   0.00000       0.00000    
       143 S2       234      LYS      HE1      HA2      0.500000E-01   1.00800           1   0.00000       0.00000    
       144 S2       234      LYS      HE2      HA2      0.500000E-01   1.00800           1   0.00000       0.00000    
       145 S2       234      LYS      NZ       NH3     -0.300000       14.0070           1   0.00000       0.00000    
       146 S2       234      LYS      HZ1      HC       0.330000       1.00800           1   0.00000       0.00000    
       147 S2       234      LYS      HZ2      HC       0.330000       1.00800           1   0.00000       0.00000    
       148 S2       234      LYS      HZ3      HC       0.330000       1.00800           1   0.00000       0.00000    
       149 S2       234      LYS      QQH6     QQH       0.00000       1.00800           0   0.00000       0.00000    
       150 S2       235      SER      CB       CT2      0.500000E-01   12.0110           1   0.00000       0.00000    
       151 S2       235      SER      HB1      HA2      0.900000E-01   1.00800           1   0.00000       0.00000    
       152 S2       235      SER      HB2      HA2      0.900000E-01   1.00800           1   0.00000       0.00000    
       153 S2       235      SER      OG       OH1     -0.660000       15.9990           1   0.00000       0.00000    
       154 S2       235      SER      HG1      H        0.430000       1.00800           1   0.00000       0.00000    
       155 S2       235      SER      QQH7     QQH       0.00000       1.00800           0   0.00000       0.00000    
       156 S2       523      PNM      S1       SG311   -0.160000       32.0600           1   0.00000       0.00000    
       157 S2       523      PNM      C2       CG3C50   0.700000E-01   12.0110           1   0.00000       0.00000    
       158 S2       523      PNM      C3       CG3C51   0.100000       12.0110           1   0.00000       0.00000    
       159 S2       523      PNM      N4       NG2R43  -0.440000       14.0070           1   0.00000       0.00000    
       160 S2       523      PNM      C5       CG3RC1   0.200000       12.0110           1   0.00000       0.00000    
       161 S2       523      PNM      C6       CG3C41   0.190000       12.0110           1   0.00000       0.00000    
       162 S2       523      PNM      C7       CG2R53   0.210000       12.0110           1   0.00000       0.00000    
       163 S2       523      PNM      O8       OG2D1   -0.380000       15.9994           1   0.00000       0.00000    
       164 S2       523      PNM      C9       CG331   -0.270000       12.0110           1   0.00000       0.00000    
       165 S2       523      PNM      C10      CG331   -0.270000       12.0110           1   0.00000       0.00000    
       166 S2       523      PNM      C11      CG2O3    0.620000       12.0110           1   0.00000       0.00000    
       167 S2       523      PNM      O12      OG2D2   -0.760000       15.9994           1   0.00000       0.00000    
       168 S2       523      PNM      O13      OG2D2   -0.760000       15.9994           1   0.00000       0.00000    
       169 S2       523      PNM      N14      NG2S1   -0.470000       14.0070           1   0.00000       0.00000    
       170 S2       523      PNM      C15      CG2O1    0.550000       12.0110           1   0.00000       0.00000    
       171 S2       523      PNM      O16      OG2D1   -0.550000       15.9994           1   0.00000       0.00000    
       172 S2       523      PNM      C17      CG321   -0.180000       12.0110           1   0.00000       0.00000    
       173 S2       523      PNM      C18      CG2R61    0.00000       12.0110           1   0.00000       0.00000    
       174 S2       523      PNM      C19      CG2R61  -0.115000       12.0110           1   0.00000       0.00000    
       175 S2       523      PNM      C20      CG2R61  -0.115000       12.0110           1   0.00000       0.00000    
       176 S2       523      PNM      C21      CG2R61  -0.115000       12.0110           1   0.00000       0.00000    
       177 S2       523      PNM      C22      CG2R61  -0.115000       12.0110           1   0.00000       0.00000    
       178 S2       523      PNM      C23      CG2R61  -0.115000       12.0110           1   0.00000       0.00000    
       179 S2       523      PNM      H24      HGA1     0.900000E-01   1.00800           1   0.00000       0.00000    
       180 S2       523      PNM      H25      HGA3     0.900000E-01   1.00800           1   0.00000       0.00000    
       181 S2       523      PNM      H26      HGA3     0.900000E-01   1.00800           1   0.00000       0.00000    
       182 S2       523      PNM      H27      HGA3     0.900000E-01   1.00800           1   0.00000       0.00000    
       183 S2       523      PNM      H28      HGA3     0.900000E-01   1.00800           1   0.00000       0.00000    
       184 S2       523      PNM      H29      HGA3     0.900000E-01   1.00800           1   0.00000       0.00000    
       185 S2       523      PNM      H30      HGA3     0.900000E-01   1.00800           1   0.00000       0.00000    
       186 S2       523      PNM      H31      HGA1     0.900000E-01   1.00800           1   0.00000       0.00000    
       187 S2       523      PNM      H32      HGA1     0.900000E-01   1.00800           1   0.00000       0.00000    
       188 S2       523      PNM      H33      HGA2     0.900000E-01   1.00800           1   0.00000       0.00000    
       189 S2       523      PNM      H34      HGA2     0.900000E-01   1.00800           1   0.00000       0.00000    
       190 S2       523      PNM      H35      HGR61    0.115000       1.00800           1   0.00000       0.00000    
       191 S2       523      PNM      H36      HGR61    0.115000       1.00800           1   0.00000       0.00000    
       192 S2       523      PNM      H37      HGR61    0.115000       1.00800           1   0.00000       0.00000    
       193 S2       523      PNM      H38      HGR61    0.115000       1.00800           1   0.00000       0.00000    
       194 S2       523      PNM      H39      HGR61    0.115000       1.00800           1   0.00000       0.00000    
       195 S2       523      PNM      H40      HGP1     0.310000       1.00800           1   0.00000       0.00000    
       196 S2       290      TIP3     OH2      OT      -0.834000       15.9994           1   0.00000       0.00000    
       197 S2       290      TIP3     H1       HT       0.417000       1.00800           1   0.00000       0.00000    
       198 S2       290      TIP3     H2       HT       0.417000       1.00800           1   0.00000       0.00000    
       199 S3       70       SER      CB       CT2      0.500000E-01   12.0110           1   0.00000       0.00000    
       200 S3       70       SER      HB1      HA2      0.900000E-01   1.00800           1   0.00000       0.00000    
       201 S3       70       SER      HB2      HA2      0.900000E-01   1.00800           1   0.00000       0.00000    
       202 S3       70       SER      OG       OH1     -0.660000       15.9990           1   0.00000       0.00000    
       203 S3       70       SER      HG1      H        0.430000       1.00800           1   0.00000       0.00000    
       204 S3       70       SER      QQH1     QQH       0.00000       1.00800           0   0.00000       0.00000    
       205 S3       73       LYS      CD       CT2     -0.180000       12.0110           1   0.00000       0.00000    
       206 S3       73       LYS      HD1      HA2      0.900000E-01   1.00800           1   0.00000       0.00000    
       207 S3       73       LYS      HD2      HA2      0.900000E-01   1.00800           1   0.00000       0.00000    
       208 S3       73       LYS      QQH2     QQH       0.00000       1.00800           0   0.00000       0.00000    
       209 S3       73       LYS      CE       CT2      0.210000       12.0110           1   0.00000       0.00000    
       210 S3       73       LYS      HE1      HA2      0.500000E-01   1.00800           1   0.00000       0.00000    
       211 S3       73       LYS      HE2      HA2      0.500000E-01   1.00800           1   0.00000       0.00000    
       212 S3       73       LYS      NZ       NH3     -0.300000       14.0070           1   0.00000       0.00000    
       213 S3       73       LYS      HZ1      HC       0.330000       1.00800           1   0.00000       0.00000    
       214 S3       73       LYS      HZ2      HC       0.330000       1.00800           1   0.00000       0.00000    
       215 S3       73       LYS      HZ3      HC       0.330000       1.00800           1   0.00000       0.00000    
       216 S3       130      SER      CB       CT2      0.500000E-01   12.0110           1   0.00000       0.00000    
       217 S3       130      SER      HB1      HA2      0.900000E-01   1.00800           1   0.00000       0.00000    
       218 S3       130      SER      HB2      HA2      0.900000E-01   1.00800           1   0.00000       0.00000    
       219 S3       130      SER      OG       OH1     -0.660000       15.9990           1   0.00000       0.00000    
       220 S3       130      SER      HG1      H        0.430000       1.00800           1   0.00000       0.00000    
       221 S3       130      SER      QQH3     QQH       0.00000       1.00800           0   0.00000       0.00000    
       222 S3       166      GLU      CB       CT2A    -0.180000       12.0110           1   0.00000       0.00000    
       223 S3       166      GLU      HB1      HA2      0.900000E-01   1.00800           1   0.00000       0.00000    
       224 S3       166      GLU      HB2      HA2      0.900000E-01   1.00800           1   0.00000       0.00000    
       225 S3       166      GLU      QQH4     QQH       0.00000       1.00800           0   0.00000       0.00000    
       226 S3       166      GLU      CG       CT2     -0.280000       12.0110           1   0.00000       0.00000    
       227 S3       166      GLU      HG1      HA2      0.900000E-01   1.00800           1   0.00000       0.00000    
       228 S3       166      GLU      HG2      HA2      0.900000E-01   1.00800           1   0.00000       0.00000    
       229 S3       166      GLU      CD       CC       0.620000       12.0110           1   0.00000       0.00000    
       230 S3       166      GLU      OE1      OC      -0.760000       15.9990           1   0.00000       0.00000    
       231 S3       166      GLU      OE2      OC      -0.760000       15.9990           1   0.00000       0.00000    
       232 S3       170      ASN      CB       CT2     -0.180000       12.0110           1   0.00000       0.00000    
       233 S3       170      ASN      HB1      HA2      0.900000E-01   1.00800           1   0.00000       0.00000    
       234 S3       170      ASN      HB2      HA2      0.900000E-01   1.00800           1   0.00000       0.00000    
       235 S3       170      ASN      QQH5     QQH       0.00000       1.00800           0   0.00000       0.00000    
       236 S3       170      ASN      CG       CC       0.550000       12.0110           1   0.00000       0.00000    
       237 S3       170      ASN      OD1      O       -0.550000       15.9990           1   0.00000       0.00000    
       238 S3       170      ASN      ND2      NH2     -0.620000       14.0070           1   0.00000       0.00000    
       239 S3       170      ASN      HD21     H        0.320000       1.00800           1   0.00000       0.00000    
       240 S3       170      ASN      HD22     H        0.300000       1.00800           1   0.00000       0.00000    
       241 S3       234      LYS      CE       CT2      0.210000       12.0110           1   0.00000       0.00000    
       242 S3       234      LYS      HE1      HA2      0.500000E-01   1.00800           1   0.00000       0.00000    
       243 S3       234      LYS      HE2      HA2      0.500000E-01   1.00800           1   0.00000       0.00000    
       244 S3       234      LYS      NZ       NH3     -0.300000       14.0070           1   0.00000       0.00000    
       245 S3       234      LYS      HZ1      HC       0.330000       1.00800           1   0.00000       0.00000    
       246 S3       234      LYS      HZ2      HC       0.330000       1.00800           1   0.00000       0.00000    
       247 S3       234      LYS      HZ3      HC       0.330000       1.00800           1   0.00000       0.00000    
       248 S3       234      LYS      QQH6     QQH       0.00000       1.00800           0   0.00000       0.00000    
       249 S3       235      SER      CB       CT2      0.500000E-01   12.0110           1   0.00000       0.00000    
       250 S3       235      SER      HB1      HA2      0.900000E-01   1.00800           1   0.00000       0.00000    
       251 S3       235      SER      HB2      HA2      0.900000E-01   1.00800           1   0.00000       0.00000    
       252 S3       235      SER      OG       OH1     -0.660000       15.9990           1   0.00000       0.00000    
       253 S3       235      SER      HG1      H        0.430000       1.00800           1   0.00000       0.00000    
       254 S3       235      SER      QQH7     QQH       0.00000       1.00800           0   0.00000       0.00000    
       255 S3       523      PNM      S1       SG311   -0.160000       32.0600           1   0.00000       0.00000    
       256 S3       523      PNM      C2       CG3C50   0.700000E-01   12.0110           1   0.00000       0.00000    
       257 S3       523      PNM      C3       CG3C51   0.100000       12.0110           1   0.00000       0.00000    
       258 S3       523      PNM      N4       NG2R43  -0.440000       14.0070           1   0.00000       0.00000    
       259 S3       523      PNM      C5       CG3RC1   0.200000       12.0110           1   0.00000       0.00000    
       260 S3       523      PNM      C6       CG3C41   0.190000       12.0110           1   0.00000       0.00000    
       261 S3       523      PNM      C7       CG2R53   0.210000       12.0110           1   0.00000       0.00000    
       262 S3       523      PNM      O8       OG2D1   -0.380000       15.9994           1   0.00000       0.00000    
       263 S3       523      PNM      C9       CG331   -0.270000       12.0110           1   0.00000       0.00000    
       264 S3       523      PNM      C10      CG331   -0.270000       12.0110           1   0.00000       0.00000    
       265 S3       523      PNM      C11      CG2O3    0.620000       12.0110           1   0.00000       0.00000    
       266 S3       523      PNM      O12      OG2D2   -0.760000       15.9994           1   0.00000       0.00000    
       267 S3       523      PNM      O13      OG2D2   -0.760000       15.9994           1   0.00000       0.00000    
       268 S3       523      PNM      N14      NG2S1   -0.470000       14.0070           1   0.00000       0.00000    
       269 S3       523      PNM      C15      CG2O1    0.550000       12.0110           1   0.00000       0.00000    
       270 S3       523      PNM      O16      OG2D1   -0.550000       15.9994           1   0.00000       0.00000    
       271 S3       523      PNM      C17      CG321   -0.180000       12.0110           1   0.00000       0.00000    
       272 S3       523      PNM      C18      CG2R61    0.00000       12.0110           1   0.00000       0.00000    
       273 S3       523      PNM      C19      CG2R61  -0.115000       12.0110           1   0.00000       0.00000    
       274 S3       523      PNM      C20      CG2R61  -0.115000       12.0110           1   0.00000       0.00000    
       275 S3       523      PNM      C21      CG2R61  -0.115000       12.0110           1   0.00000       0.00000    
       276 S3       523      PNM      C22      CG2R61  -0.115000       12.0110           1   0.00000       0.00000    
       277 S3       523      PNM      C23      CG2R61  -0.115000       12.0110           1   0.00000       0.00000    
       278 S3       523      PNM      H24      HGA1     0.900000E-01   1.00800           1   0.00000       0.00000    
       279 S3       523      PNM      H25      HGA3     0.900000E-01   1.00800           1   0.00000       0.00000    
       280 S3       523      PNM      H26      HGA3     0.900000E-01   1.00800           1   0.00000       0.00000    
       281 S3       523      PNM      H27      HGA3     0.900000E-01   1.00800           1   0.00000       0.00000    
       282 S3       523      PNM      H28      HGA3     0.900000E-01   1.00800           1   0.00000       0.00000    
       283 S3       523      PNM      H29      HGA3     0.900000E-01   1.00800           1   0.00000       0.00000    
       284 S3       523      PNM      H30      HGA3     0.900000E-01   1.00800           1   0.00000       0.00000    
       285 S3       523      PNM      H31      HGA1     0.900000E-01   1.00800           1   0.00000       0.00000    
       286 S3       523      PNM      H32      HGA1     0.900000E-01   1.00800           1   0.00000       0.00000    
       287 S3       523      PNM      H33      HGA2     0.900000E-01   1.00800           1   0.00000       0.00000    
       288 S3       523      PNM      H34      HGA2     0.900000E-01   1.00800           1   0.00000       0.00000    
       289 S3       523      PNM      H35      HGR61    0.115000       1.00800           1   0.00000       0.00000    
       290 S3       523      PNM      H36      HGR61    0.115000       1.00800           1   0.00000       0.00000    
       291 S3       523      PNM      H37      HGR61    0.115000       1.00800           1   0.00000       0.00000    
       292 S3       523      PNM      H38      HGR61    0.115000       1.00800           1   0.00000       0.00000    
       293 S3       523      PNM      H39      HGR61    0.115000       1.00800           1   0.00000       0.00000    
       294 S3       523      PNM      H40      HGP1     0.310000       1.00800           1   0.00000       0.00000    
       295 S3       290      TIP3     OH2      OT      -0.834000       15.9994           1   0.00000       0.00000    
       296 S3       290      TIP3     H1       HT       0.417000       1.00800           1   0.00000       0.00000    
       297 S3       290      TIP3     H2       HT       0.417000       1.00800           1   0.00000       0.00000    
       298 S4       70       SER      CB       CT2      0.500000E-01   12.0110           1   0.00000       0.00000    
       299 S4       70       SER      HB1      HA2      0.900000E-01   1.00800           1   0.00000       0.00000    
       300 S4       70       SER      HB2      HA2      0.900000E-01   1.00800           1   0.00000       0.00000    
       301 S4       70       SER      OG       OH1     -0.660000       15.9990           1   0.00000       0.00000    
       302 S4       70       SER      HG1      H        0.430000       1.00800           1   0.00000       0.00000    
       303 S4       70       SER      QQH1     QQH       0.00000       1.00800           0   0.00000       0.00000    
       304 S4       73       LYS      CD       CT2     -0.180000       12.0110           1   0.00000       0.00000    
       305 S4       73       LYS      HD1      HA2      0.900000E-01   1.00800           1   0.00000       0.00000    
       306 S4       73       LYS      HD2      HA2      0.900000E-01   1.00800           1   0.00000       0.00000    
       307 S4       73       LYS      QQH2     QQH       0.00000       1.00800           0   0.00000       0.00000    
       308 S4       73       LYS      CE       CT2      0.210000       12.0110           1   0.00000       0.00000    
       309 S4       73       LYS      HE1      HA2      0.500000E-01   1.00800           1   0.00000       0.00000    
       310 S4       73       LYS      HE2      HA2      0.500000E-01   1.00800           1   0.00000       0.00000    
       311 S4       73       LYS      NZ       NH3     -0.300000       14.0070           1   0.00000       0.00000    
       312 S4       73       LYS      HZ1      HC       0.330000       1.00800           1   0.00000       0.00000    
       313 S4       73       LYS      HZ2      HC       0.330000       1.00800           1   0.00000       0.00000    
       314 S4       73       LYS      HZ3      HC       0.330000       1.00800           1   0.00000       0.00000    
       315 S4       130      SER      CB       CT2      0.500000E-01   12.0110           1   0.00000       0.00000    
       316 S4       130      SER      HB1      HA2      0.900000E-01   1.00800           1   0.00000       0.00000    
       317 S4       130      SER      HB2      HA2      0.900000E-01   1.00800           1   0.00000       0.00000    
       318 S4       130      SER      OG       OH1     -0.660000       15.9990           1   0.00000       0.00000    
       319 S4       130      SER      HG1      H        0.430000       1.00800           1   0.00000       0.00000    
       320 S4       130      SER      QQH3     QQH       0.00000       1.00800           0   0.00000       0.00000    
       321 S4       166      GLU      CB       CT2A    -0.180000       12.0110           1   0.00000       0.00000    
       322 S4       166      GLU      HB1      HA2      0.900000E-01   1.00800           1   0.00000       0.00000    
       323 S4       166      GLU      HB2      HA2      0.900000E-01   1.00800           1   0.00000       0.00000    
       324 S4       166      GLU      QQH4     QQH       0.00000       1.00800           0   0.00000       0.00000    
       325 S4       166      GLU      CG       CT2     -0.280000       12.0110           1   0.00000       0.00000    
       326 S4       166      GLU      HG1      HA2      0.900000E-01   1.00800           1   0.00000       0.00000    
       327 S4       166      GLU      HG2      HA2      0.900000E-01   1.00800           1   0.00000       0.00000    
       328 S4       166      GLU      CD       CC       0.620000       12.0110           1   0.00000       0.00000    
       329 S4       166      GLU      OE1      OC      -0.760000       15.9990           1   0.00000       0.00000    
       330 S4       166      GLU      OE2      OC      -0.760000       15.9990           1   0.00000       0.00000    
       331 S4       170      ASN      CB       CT2     -0.180000       12.0110           1   0.00000       0.00000    
       332 S4       170      ASN      HB1      HA2      0.900000E-01   1.00800           1   0.00000       0.00000    
       333 S4       170      ASN      HB2      HA2      0.900000E-01   1.00800           1   0.00000       0.00000    
       334 S4       170      ASN      QQH5     QQH       0.00000       1.00800           0   0.00000       0.00000    
       335 S4       170      ASN      CG       CC       0.550000       12.0110           1   0.00000       0.00000    
       336 S4       170      ASN      OD1      O       -0.550000       15.9990           1   0.00000       0.00000    
       337 S4       170      ASN      ND2      NH2     -0.620000       14.0070           1   0.00000       0.00000    
       338 S4       170      ASN      HD21     H        0.320000       1.00800           1   0.00000       0.00000    
       339 S4       170      ASN      HD22     H        0.300000       1.00800           1   0.00000       0.00000    
       340 S4       234      LYS      CE       CT2      0.210000       12.0110           1   0.00000       0.00000    
       341 S4       234      LYS      HE1      HA2      0.500000E-01   1.00800           1   0.00000       0.00000    
       342 S4       234      LYS      HE2      HA2      0.500000E-01   1.00800           1   0.00000       0.00000    
       343 S4       234      LYS      NZ       NH3     -0.300000       14.0070           1   0.00000       0.00000    
       344 S4       234      LYS      HZ1      HC       0.330000       1.00800           1   0.00000       0.00000    
       345 S4       234      LYS      HZ2      HC       0.330000       1.00800           1   0.00000       0.00000    
       346 S4       234      LYS      HZ3      HC       0.330000       1.00800           1   0.00000       0.00000    
       347 S4       234      LYS      QQH6     QQH       0.00000       1.00800           0   0.00000       0.00000    
       348 S4       235      SER      CB       CT2      0.500000E-01   12.0110           1   0.00000       0.00000    
       349 S4       235      SER      HB1      HA2      0.900000E-01   1.00800           1   0.00000       0.00000    
       350 S4       235      SER      HB2      HA2      0.900000E-01   1.00800           1   0.00000       0.00000    
       351 S4       235      SER      OG       OH1     -0.660000       15.9990           1   0.00000       0.00000    
       352 S4       235      SER      HG1      H        0.430000       1.00800           1   0.00000       0.00000    
       353 S4       235      SER      QQH7     QQH       0.00000       1.00800           0   0.00000       0.00000    
       354 S4       523      PNM      S1       SG311   -0.160000       32.0600           1   0.00000       0.00000    
       355 S4       523      PNM      C2       CG3C50   0.700000E-01   12.0110           1   0.00000       0.00000    
       356 S4       523      PNM      C3       CG3C51   0.100000       12.0110           1   0.00000       0.00000    
       357 S4       523      PNM      N4       NG2R43  -0.440000       14.0070           1   0.00000       0.00000    
       358 S4       523      PNM      C5       CG3RC1   0.200000       12.0110           1   0.00000       0.00000    
       359 S4       523      PNM      C6       CG3C41   0.190000       12.0110           1   0.00000       0.00000    
       360 S4       523      PNM      C7       CG2R53   0.210000       12.0110           1   0.00000       0.00000    
       361 S4       523      PNM      O8       OG2D1   -0.380000       15.9994           1   0.00000       0.00000    
       362 S4       523      PNM      C9       CG331   -0.270000       12.0110           1   0.00000       0.00000    
       363 S4       523      PNM      C10      CG331   -0.270000       12.0110           1   0.00000       0.00000    
       364 S4       523      PNM      C11      CG2O3    0.620000       12.0110           1   0.00000       0.00000    
       365 S4       523      PNM      O12      OG2D2   -0.760000       15.9994           1   0.00000       0.00000    
       366 S4       523      PNM      O13      OG2D2   -0.760000       15.9994           1   0.00000       0.00000    
       367 S4       523      PNM      N14      NG2S1   -0.470000       14.0070           1   0.00000       0.00000    
       368 S4       523      PNM      C15      CG2O1    0.550000       12.0110           1   0.00000       0.00000    
       369 S4       523      PNM      O16      OG2D1   -0.550000       15.9994           1   0.00000       0.00000    
       370 S4       523      PNM      C17      CG321   -0.180000       12.0110           1   0.00000       0.00000    
       371 S4       523      PNM      C18      CG2R61    0.00000       12.0110           1   0.00000       0.00000    
       372 S4       523      PNM      C19      CG2R61  -0.115000       12.0110           1   0.00000       0.00000    
       373 S4       523      PNM      C20      CG2R61  -0.115000       12.0110           1   0.00000       0.00000    
       374 S4       523      PNM      C21      CG2R61  -0.115000       12.0110           1   0.00000       0.00000    
       375 S4       523      PNM      C22      CG2R61  -0.115000       12.0110           1   0.00000       0.00000    
       376 S4       523      PNM      C23      CG2R61  -0.115000       12.0110           1   0.00000       0.00000    
       377 S4       523      PNM      H24      HGA1     0.900000E-01   1.00800           1   0.00000       0.00000    
       378 S4       523      PNM      H25      HGA3     0.900000E-01   1.00800           1   0.00000       0.00000    
       379 S4       523      PNM      H26      HGA3     0.900000E-01   1.00800           1   0.00000       0.00000    
       380 S4       523      PNM      H27      HGA3     0.900000E-01   1.00800           1   0.00000       0.00000    
       381 S4       523      PNM      H28      HGA3     0.900000E-01   1.00800           1   0.00000       0.00000    
       382 S4       523      PNM      H29      HGA3     0.900000E-01   1.00800           1   0.00000       0.00000    
       383 S4       523      PNM      H30      HGA3     0.900000E-01   1.00800           1   0.00000       0.00000    
       384 S4       523      PNM      H31      HGA1     0.900000E-01   1.00800           1   0.00000       0.00000    
       385 S4       523      PNM      H32      HGA1     0.900000E-01   1.00800           1   0.00000       0.00000    
       386 S4       523      PNM      H33      HGA2     0.900000E-01   1.00800           1   0.00000       0.00000    
       387 S4       523      PNM      H34      HGA2     0.900000E-01   1.00800           1   0.00000       0.00000    
       388 S4       523      PNM      H35      HGR61    0.115000       1.00800           1   0.00000       0.00000    
       389 S4       523      PNM      H36      HGR61    0.115000       1.00800           1   0.00000       0.00000    
       390 S4       523      PNM      H37      HGR61    0.115000       1.00800           1   0.00000       0.00000    
       391 S4       523      PNM      H38      HGR61    0.115000       1.00800           1   0.00000       0.00000    
       392 S4       523      PNM      H39      HGR61    0.115000       1.00800           1   0.00000       0.00000    
       393 S4       523      PNM      H40      HGP1     0.310000       1.00800           1   0.00000       0.00000    
       394 S4       290      TIP3     OH2      OT      -0.834000       15.9994           1   0.00000       0.00000    
       395 S4       290      TIP3     H1       HT       0.417000       1.00800           1   0.00000       0.00000    
       396 S4       290      TIP3     H2       HT       0.417000       1.00800           1   0.00000       0.00000    
       397 S5       70       SER      CB       CT2      0.500000E-01   12.0110           1   0.00000       0.00000    
       398 S5       70       SER      HB1      HA2      0.900000E-01   1.00800           1   0.00000       0.00000    
       399 S5       70       SER      HB2      HA2      0.900000E-01   1.00800           1   0.00000       0.00000    
       400 S5       70       SER      OG       OH1     -0.660000       15.9990           1   0.00000       0.00000    
       401 S5       70       SER      HG1      H        0.430000       1.00800           1   0.00000       0.00000    
       402 S5       70       SER      QQH1     QQH       0.00000       1.00800           0   0.00000       0.00000    
       403 S5       73       LYS      CD       CT2     -0.180000       12.0110           1   0.00000       0.00000    
       404 S5       73       LYS      HD1      HA2      0.900000E-01   1.00800           1   0.00000       0.00000    
       405 S5       73       LYS      HD2      HA2      0.900000E-01   1.00800           1   0.00000       0.00000    
       406 S5       73       LYS      QQH2     QQH       0.00000       1.00800           0   0.00000       0.00000    
       407 S5       73       LYS      CE       CT2      0.210000       12.0110           1   0.00000       0.00000    
       408 S5       73       LYS      HE1      HA2      0.500000E-01   1.00800           1   0.00000       0.00000    
       409 S5       73       LYS      HE2      HA2      0.500000E-01   1.00800           1   0.00000       0.00000    
       410 S5       73       LYS      NZ       NH3     -0.300000       14.0070           1   0.00000       0.00000    
       411 S5       73       LYS      HZ1      HC       0.330000       1.00800           1   0.00000       0.00000    
       412 S5       73       LYS      HZ2      HC       0.330000       1.00800           1   0.00000       0.00000    
       413 S5       73       LYS      HZ3      HC       0.330000       1.00800           1   0.00000       0.00000    
       414 S5       130      SER      CB       CT2      0.500000E-01   12.0110           1   0.00000       0.00000    
       415 S5       130      SER      HB1      HA2      0.900000E-01   1.00800           1   0.00000       0.00000    
       416 S5       130      SER      HB2      HA2      0.900000E-01   1.00800           1   0.00000       0.00000    
       417 S5       130      SER      OG       OH1     -0.660000       15.9990           1   0.00000       0.00000    
       418 S5       130      SER      HG1      H        0.430000       1.00800           1   0.00000       0.00000    
       419 S5       130      SER      QQH3     QQH       0.00000       1.00800           0   0.00000       0.00000    
       420 S5       166      GLU      CB       CT2A    -0.180000       12.0110           1   0.00000       0.00000    
       421 S5       166      GLU      HB1      HA2      0.900000E-01   1.00800           1   0.00000       0.00000    
       422 S5       166      GLU      HB2      HA2      0.900000E-01   1.00800           1   0.00000       0.00000    
       423 S5       166      GLU      QQH4     QQH       0.00000       1.00800           0   0.00000       0.00000    
       424 S5       166      GLU      CG       CT2     -0.280000       12.0110           1   0.00000       0.00000    
       425 S5       166      GLU      HG1      HA2      0.900000E-01   1.00800           1   0.00000       0.00000    
       426 S5       166      GLU      HG2      HA2      0.900000E-01   1.00800           1   0.00000       0.00000    
       427 S5       166      GLU      CD       CC       0.620000       12.0110           1   0.00000       0.00000    
       428 S5       166      GLU      OE1      OC      -0.760000       15.9990           1   0.00000       0.00000    
       429 S5       166      GLU      OE2      OC      -0.760000       15.9990           1   0.00000       0.00000    
       430 S5       170      ASN      CB       CT2     -0.180000       12.0110           1   0.00000       0.00000    
       431 S5       170      ASN      HB1      HA2      0.900000E-01   1.00800           1   0.00000       0.00000    
       432 S5       170      ASN      HB2      HA2      0.900000E-01   1.00800           1   0.00000       0.00000    
       433 S5       170      ASN      QQH5     QQH       0.00000       1.00800           0   0.00000       0.00000    
       434 S5       170      ASN      CG       CC       0.550000       12.0110           1   0.00000       0.00000    
       435 S5       170      ASN      OD1      O       -0.550000       15.9990           1   0.00000       0.00000    
       436 S5       170      ASN      ND2      NH2     -0.620000       14.0070           1   0.00000       0.00000    
       437 S5       170      ASN      HD21     H        0.320000       1.00800           1   0.00000       0.00000    
       438 S5       170      ASN      HD22     H        0.300000       1.00800           1   0.00000       0.00000    
       439 S5       234      LYS      CE       CT2      0.210000       12.0110           1   0.00000       0.00000    
       440 S5       234      LYS      HE1      HA2      0.500000E-01   1.00800           1   0.00000       0.00000    
       441 S5       234      LYS      HE2      HA2      0.500000E-01   1.00800           1   0.00000       0.00000    
       442 S5       234      LYS      NZ       NH3     -0.300000       14.0070           1   0.00000       0.00000    
       443 S5       234      LYS      HZ1      HC       0.330000       1.00800           1   0.00000       0.00000    
       444 S5       234      LYS      HZ2      HC       0.330000       1.00800           1   0.00000       0.00000    
       445 S5       234      LYS      HZ3      HC       0.330000       1.00800           1   0.00000       0.00000    
       446 S5       234      LYS      QQH6     QQH       0.00000       1.00800           0   0.00000       0.00000    
       447 S5       235      SER      CB       CT2      0.500000E-01   12.0110           1   0.00000       0.00000    
       448 S5       235      SER      HB1      HA2      0.900000E-01   1.00800           1   0.00000       0.00000    
       449 S5       235      SER      HB2      HA2      0.900000E-01   1.00800           1   0.00000       0.00000    
       450 S5       235      SER      OG       OH1     -0.660000       15.9990           1   0.00000       0.00000    
       451 S5       235      SER      HG1      H        0.430000       1.00800           1   0.00000       0.00000    
       452 S5       235      SER      QQH7     QQH       0.00000       1.00800           0   0.00000       0.00000    
       453 S5       523      PNM      S1       SG311   -0.160000       32.0600           1   0.00000       0.00000    
       454 S5       523      PNM      C2       CG3C50   0.700000E-01   12.0110           1   0.00000       0.00000    
       455 S5       523      PNM      C3       CG3C51   0.100000       12.0110           1   0.00000       0.00000    
       456 S5       523      PNM      N4       NG2R43  -0.440000       14.0070           1   0.00000       0.00000    
       457 S5       523      PNM      C5       CG3RC1   0.200000       12.0110           1   0.00000       0.00000    
       458 S5       523      PNM      C6       CG3C41   0.190000       12.0110           1   0.00000       0.00000    
       459 S5       523      PNM      C7       CG2R53   0.210000       12.0110           1   0.00000       0.00000    
       460 S5       523      PNM      O8       OG2D1   -0.380000       15.9994           1   0.00000       0.00000    
       461 S5       523      PNM      C9       CG331   -0.270000       12.0110           1   0.00000       0.00000    
       462 S5       523      PNM      C10      CG331   -0.270000       12.0110           1   0.00000       0.00000    
       463 S5       523      PNM      C11      CG2O3    0.620000       12.0110           1   0.00000       0.00000    
       464 S5       523      PNM      O12      OG2D2   -0.760000       15.9994           1   0.00000       0.00000    
       465 S5       523      PNM      O13      OG2D2   -0.760000       15.9994           1   0.00000       0.00000    
       466 S5       523      PNM      N14      NG2S1   -0.470000       14.0070           1   0.00000       0.00000    
       467 S5       523      PNM      C15      CG2O1    0.550000       12.0110           1   0.00000       0.00000    
       468 S5       523      PNM      O16      OG2D1   -0.550000       15.9994           1   0.00000       0.00000    
       469 S5       523      PNM      C17      CG321   -0.180000       12.0110           1   0.00000       0.00000    
       470 S5       523      PNM      C18      CG2R61    0.00000       12.0110           1   0.00000       0.00000    
       471 S5       523      PNM      C19      CG2R61  -0.115000       12.0110           1   0.00000       0.00000    
       472 S5       523      PNM      C20      CG2R61  -0.115000       12.0110           1   0.00000       0.00000    
       473 S5       523      PNM      C21      CG2R61  -0.115000       12.0110           1   0.00000       0.00000    
       474 S5       523      PNM      C22      CG2R61  -0.115000       12.0110           1   0.00000       0.00000    
       475 S5       523      PNM      C23      CG2R61  -0.115000       12.0110           1   0.00000       0.00000    
       476 S5       523      PNM      H24      HGA1     0.900000E-01   1.00800           1   0.00000       0.00000    
       477 S5       523      PNM      H25      HGA3     0.900000E-01   1.00800           1   0.00000       0.00000    
       478 S5       523      PNM      H26      HGA3     0.900000E-01   1.00800           1   0.00000       0.00000    
       479 S5       523      PNM      H27      HGA3     0.900000E-01   1.00800           1   0.00000       0.00000    
       480 S5       523      PNM      H28      HGA3     0.900000E-01   1.00800           1   0.00000       0.00000    
       481 S5       523      PNM      H29      HGA3     0.900000E-01   1.00800           1   0.00000       0.00000    
       482 S5       523      PNM      H30      HGA3     0.900000E-01   1.00800           1   0.00000       0.00000    
       483 S5       523      PNM      H31      HGA1     0.900000E-01   1.00800           1   0.00000       0.00000    
       484 S5       523      PNM      H32      HGA1     0.900000E-01   1.00800           1   0.00000       0.00000    
       485 S5       523      PNM      H33      HGA2     0.900000E-01   1.00800           1   0.00000       0.00000    
       486 S5       523      PNM      H34      HGA2     0.900000E-01   1.00800           1   0.00000       0.00000    
       487 S5       523      PNM      H35      HGR61    0.115000       1.00800           1   0.00000       0.00000    
       488 S5       523      PNM      H36      HGR61    0.115000       1.00800           1   0.00000       0.00000    
       489 S5       523      PNM      H37      HGR61    0.115000       1.00800           1   0.00000       0.00000    
       490 S5       523      PNM      H38      HGR61    0.115000       1.00800           1   0.00000       0.00000    
       491 S5       523      PNM      H39      HGR61    0.115000       1.00800           1   0.00000       0.00000    
       492 S5       523      PNM      H40      HGP1     0.310000       1.00800           1   0.00000       0.00000    
       493 S5       290      TIP3     OH2      OT      -0.834000       15.9994           1   0.00000       0.00000    
       494 S5       290      TIP3     H1       HT       0.417000       1.00800           1   0.00000       0.00000    
       495 S5       290      TIP3     H2       HT       0.417000       1.00800           1   0.00000       0.00000    
       496 S6       70       SER      CB       CT2      0.500000E-01   12.0110           1   0.00000       0.00000    
       497 S6       70       SER      HB1      HA2      0.900000E-01   1.00800           1   0.00000       0.00000    
       498 S6       70       SER      HB2      HA2      0.900000E-01   1.00800           1   0.00000       0.00000    
       499 S6       70       SER      OG       OH1     -0.660000       15.9990           1   0.00000       0.00000    
       500 S6       70       SER      HG1      H        0.430000       1.00800           1   0.00000       0.00000    
       501 S6       70       SER      QQH1     QQH       0.00000       1.00800           0   0.00000       0.00000    
       502 S6       73       LYS      CD       CT2     -0.180000       12.0110           1   0.00000       0.00000    
       503 S6       73       LYS      HD1      HA2      0.900000E-01   1.00800           1   0.00000       0.00000    
       504 S6       73       LYS      HD2      HA2      0.900000E-01   1.00800           1   0.00000       0.00000    
       505 S6       73       LYS      QQH2     QQH       0.00000       1.00800           0   0.00000       0.00000    
       506 S6       73       LYS      CE       CT2      0.210000       12.0110           1   0.00000       0.00000    
       507 S6       73       LYS      HE1      HA2      0.500000E-01   1.00800           1   0.00000       0.00000    
       508 S6       73       LYS      HE2      HA2      0.500000E-01   1.00800           1   0.00000       0.00000    
       509 S6       73       LYS      NZ       NH3     -0.300000       14.0070           1   0.00000       0.00000    
       510 S6       73       LYS      HZ1      HC       0.330000       1.00800           1   0.00000       0.00000    
       511 S6       73       LYS      HZ2      HC       0.330000       1.00800           1   0.00000       0.00000    
       512 S6       73       LYS      HZ3      HC       0.330000       1.00800           1   0.00000       0.00000    
       513 S6       130      SER      CB       CT2      0.500000E-01   12.0110           1   0.00000       0.00000    
       514 S6       130      SER      HB1      HA2      0.900000E-01   1.00800           1   0.00000       0.00000    
       515 S6       130      SER      HB2      HA2      0.900000E-01   1.00800           1   0.00000       0.00000    
       516 S6       130      SER      OG       OH1     -0.660000       15.9990           1   0.00000       0.00000    
       517 S6       130      SER      HG1      H        0.430000       1.00800           1   0.00000       0.00000    
       518 S6       130      SER      QQH3     QQH       0.00000       1.00800           0   0.00000       0.00000    
       519 S6       166      GLU      CB       CT2A    -0.180000       12.0110           1   0.00000       0.00000    
       520 S6       166      GLU      HB1      HA2      0.900000E-01   1.00800           1   0.00000       0.00000    
       521 S6       166      GLU      HB2      HA2      0.900000E-01   1.00800           1   0.00000       0.00000    
       522 S6       166      GLU      QQH4     QQH       0.00000       1.00800           0   0.00000       0.00000    
       523 S6       166      GLU      CG       CT2     -0.280000       12.0110           1   0.00000       0.00000    
       524 S6       166      GLU      HG1      HA2      0.900000E-01   1.00800           1   0.00000       0.00000    
       525 S6       166      GLU      HG2      HA2      0.900000E-01   1.00800           1   0.00000       0.00000    
       526 S6       166      GLU      CD       CC       0.620000       12.0110           1   0.00000       0.00000    
       527 S6       166      GLU      OE1      OC      -0.760000       15.9990           1   0.00000       0.00000    
       528 S6       166      GLU      OE2      OC      -0.760000       15.9990           1   0.00000       0.00000    
       529 S6       170      ASN      CB       CT2     -0.180000       12.0110           1   0.00000       0.00000    
       530 S6       170      ASN      HB1      HA2      0.900000E-01   1.00800           1   0.00000       0.00000    
       531 S6       170      ASN      HB2      HA2      0.900000E-01   1.00800           1   0.00000       0.00000    
       532 S6       170      ASN      QQH5     QQH       0.00000       1.00800           0   0.00000       0.00000    
       533 S6       170      ASN      CG       CC       0.550000       12.0110           1   0.00000       0.00000    
       534 S6       170      ASN      OD1      O       -0.550000       15.9990           1   0.00000       0.00000    
       535 S6       170      ASN      ND2      NH2     -0.620000       14.0070           1   0.00000       0.00000    
       536 S6       170      ASN      HD21     H        0.320000       1.00800           1   0.00000       0.00000    
       537 S6       170      ASN      HD22     H        0.300000       1.00800           1   0.00000       0.00000    
       538 S6       234      LYS      CE       CT2      0.210000       12.0110           1   0.00000       0.00000    
       539 S6       234      LYS      HE1      HA2      0.500000E-01   1.00800           1   0.00000       0.00000    
       540 S6       234      LYS      HE2      HA2      0.500000E-01   1.00800           1   0.00000       0.00000    
       541 S6       234      LYS      NZ       NH3     -0.300000       14.0070           1   0.00000       0.00000    
       542 S6       234      LYS      HZ1      HC       0.330000       1.00800           1   0.00000       0.00000    
       543 S6       234      LYS      HZ2      HC       0.330000       1.00800           1   0.00000       0.00000    
       544 S6       234      LYS      HZ3      HC       0.330000       1.00800           1   0.00000       0.00000    
       545 S6       234      LYS      QQH6     QQH       0.00000       1.00800           0   0.00000       0.00000    
       546 S6       235      SER      CB       CT2      0.500000E-01   12.0110           1   0.00000       0.00000    
       547 S6       235      SER      HB1      HA2      0.900000E-01   1.00800           1   0.00000       0.00000    
       548 S6       235      SER      HB2      HA2      0.900000E-01   1.00800           1   0.00000       0.00000    
       549 S6       235      SER      OG       OH1     -0.660000       15.9990           1   0.00000       0.00000    
       550 S6       235      SER      HG1      H        0.430000       1.00800           1   0.00000       0.00000    
       551 S6       235      SER      QQH7     QQH       0.00000       1.00800           0   0.00000       0.00000    
       552 S6       523      PNM      S1       SG311   -0.160000       32.0600           1   0.00000       0.00000    
       553 S6       523      PNM      C2       CG3C50   0.700000E-01   12.0110           1   0.00000       0.00000    
       554 S6       523      PNM      C3       CG3C51   0.100000       12.0110           1   0.00000       0.00000    
       555 S6       523      PNM      N4       NG2R43  -0.440000       14.0070           1   0.00000       0.00000    
       556 S6       523      PNM      C5       CG3RC1   0.200000       12.0110           1   0.00000       0.00000    
       557 S6       523      PNM      C6       CG3C41   0.190000       12.0110           1   0.00000       0.00000    
       558 S6       523      PNM      C7       CG2R53   0.210000       12.0110           1   0.00000       0.00000    
       559 S6       523      PNM      O8       OG2D1   -0.380000       15.9994           1   0.00000       0.00000    
       560 S6       523      PNM      C9       CG331   -0.270000       12.0110           1   0.00000       0.00000    
       561 S6       523      PNM      C10      CG331   -0.270000       12.0110           1   0.00000       0.00000    
       562 S6       523      PNM      C11      CG2O3    0.620000       12.0110           1   0.00000       0.00000    
       563 S6       523      PNM      O12      OG2D2   -0.760000       15.9994           1   0.00000       0.00000    
       564 S6       523      PNM      O13      OG2D2   -0.760000       15.9994           1   0.00000       0.00000    
       565 S6       523      PNM      N14      NG2S1   -0.470000       14.0070           1   0.00000       0.00000    
       566 S6       523      PNM      C15      CG2O1    0.550000       12.0110           1   0.00000       0.00000    
       567 S6       523      PNM      O16      OG2D1   -0.550000       15.9994           1   0.00000       0.00000    
       568 S6       523      PNM      C17      CG321   -0.180000       12.0110           1   0.00000       0.00000    
       569 S6       523      PNM      C18      CG2R61    0.00000       12.0110           1   0.00000       0.00000    
       570 S6       523      PNM      C19      CG2R61  -0.115000       12.0110           1   0.00000       0.00000    
       571 S6       523      PNM      C20      CG2R61  -0.115000       12.0110           1   0.00000       0.00000    
       572 S6       523      PNM      C21      CG2R61  -0.115000       12.0110           1   0.00000       0.00000    
       573 S6       523      PNM      C22      CG2R61  -0.115000       12.0110           1   0.00000       0.00000    
       574 S6       523      PNM      C23      CG2R61  -0.115000       12.0110           1   0.00000       0.00000    
       575 S6       523      PNM      H24      HGA1     0.900000E-01   1.00800           1   0.00000       0.00000    
       576 S6       523      PNM      H25      HGA3     0.900000E-01   1.00800           1   0.00000       0.00000    
       577 S6       523      PNM      H26      HGA3     0.900000E-01   1.00800           1   0.00000       0.00000    
       578 S6       523      PNM      H27      HGA3     0.900000E-01   1.00800           1   0.00000       0.00000    
       579 S6       523      PNM      H28      HGA3     0.900000E-01   1.00800           1   0.00000       0.00000    
       580 S6       523      PNM      H29      HGA3     0.900000E-01   1.00800           1   0.00000       0.00000    
       581 S6       523      PNM      H30      HGA3     0.900000E-01   1.00800           1   0.00000       0.00000    
       582 S6       523      PNM      H31      HGA1     0.900000E-01   1.00800           1   0.00000       0.00000    
       583 S6       523      PNM      H32      HGA1     0.900000E-01   1.00800           1   0.00000       0.00000    
       584 S6       523      PNM      H33      HGA2     0.900000E-01   1.00800           1   0.00000       0.00000    
       585 S6       523      PNM      H34      HGA2     0.900000E-01   1.00800           1   0.00000       0.00000    
       586 S6       523      PNM      H35      HGR61    0.115000       1.00800           1   0.00000       0.00000    
       587 S6       523      PNM      H36      HGR61    0.115000       1.00800           1   0.00000       0.00000    
       588 S6       523      PNM      H37      HGR61    0.115000       1.00800           1   0.00000       0.00000    
       589 S6       523      PNM      H38      HGR61    0.115000       1.00800           1   0.00000       0.00000    
       590 S6       523      PNM      H39      HGR61    0.115000       1.00800           1   0.00000       0.00000    
       591 S6       523      PNM      H40      HGP1     0.310000       1.00800           1   0.00000       0.00000    
       592 S6       290      TIP3     OH2      OT      -0.834000       15.9994           1   0.00000       0.00000    
       593 S6       290      TIP3     H1       HT       0.417000       1.00800           1   0.00000       0.00000    
       594 S6       290      TIP3     H2       HT       0.417000       1.00800           1   0.00000       0.00000    
       595 S7       70       SER      CB       CT2      0.500000E-01   12.0110           1   0.00000       0.00000    
       596 S7       70       SER      HB1      HA2      0.900000E-01   1.00800           1   0.00000       0.00000    
       597 S7       70       SER      HB2      HA2      0.900000E-01   1.00800           1   0.00000       0.00000    
       598 S7       70       SER      OG       OH1     -0.660000       15.9990           1   0.00000       0.00000    
       599 S7       70       SER      HG1      H        0.430000       1.00800           1   0.00000       0.00000    
       600 S7       70       SER      QQH1     QQH       0.00000       1.00800           0   0.00000       0.00000    
       601 S7       73       LYS      CD       CT2     -0.180000       12.0110           1   0.00000       0.00000    
       602 S7       73       LYS      HD1      HA2      0.900000E-01   1.00800           1   0.00000       0.00000    
       603 S7       73       LYS      HD2      HA2      0.900000E-01   1.00800           1   0.00000       0.00000    
       604 S7       73       LYS      QQH2     QQH       0.00000       1.00800           0   0.00000       0.00000    
       605 S7       73       LYS      CE       CT2      0.210000       12.0110           1   0.00000       0.00000    
       606 S7       73       LYS      HE1      HA2      0.500000E-01   1.00800           1   0.00000       0.00000    
       607 S7       73       LYS      HE2      HA2      0.500000E-01   1.00800           1   0.00000       0.00000    
       608 S7       73       LYS      NZ       NH3     -0.300000       14.0070           1   0.00000       0.00000    
       609 S7       73       LYS      HZ1      HC       0.330000       1.00800           1   0.00000       0.00000    
       610 S7       73       LYS      HZ2      HC       0.330000       1.00800           1   0.00000       0.00000    
       611 S7       73       LYS      HZ3      HC       0.330000       1.00800           1   0.00000       0.00000    
       612 S7       130      SER      CB       CT2      0.500000E-01   12.0110           1   0.00000       0.00000    
       613 S7       130      SER      HB1      HA2      0.900000E-01   1.00800           1   0.00000       0.00000    
       614 S7       130      SER      HB2      HA2      0.900000E-01   1.00800           1   0.00000       0.00000    
       615 S7       130      SER      OG       OH1     -0.660000       15.9990           1   0.00000       0.00000    
       616 S7       130      SER      HG1      H        0.430000       1.00800           1   0.00000       0.00000    
       617 S7       130      SER      QQH3     QQH       0.00000       1.00800           0   0.00000       0.00000    
       618 S7       166      GLU      CB       CT2A    -0.180000       12.0110           1   0.00000       0.00000    
       619 S7       166      GLU      HB1      HA2      0.900000E-01   1.00800           1   0.00000       0.00000    
       620 S7       166      GLU      HB2      HA2      0.900000E-01   1.00800           1   0.00000       0.00000    
       621 S7       166      GLU      QQH4     QQH       0.00000       1.00800           0   0.00000       0.00000    
       622 S7       166      GLU      CG       CT2     -0.280000       12.0110           1   0.00000       0.00000    
       623 S7       166      GLU      HG1      HA2      0.900000E-01   1.00800           1   0.00000       0.00000    
       624 S7       166      GLU      HG2      HA2      0.900000E-01   1.00800           1   0.00000       0.00000    
       625 S7       166      GLU      CD       CC       0.620000       12.0110           1   0.00000       0.00000    
       626 S7       166      GLU      OE1      OC      -0.760000       15.9990           1   0.00000       0.00000    
       627 S7       166      GLU      OE2      OC      -0.760000       15.9990           1   0.00000       0.00000    
       628 S7       170      ASN      CB       CT2     -0.180000       12.0110           1   0.00000       0.00000    
       629 S7       170      ASN      HB1      HA2      0.900000E-01   1.00800           1   0.00000       0.00000    
       630 S7       170      ASN      HB2      HA2      0.900000E-01   1.00800           1   0.00000       0.00000    
       631 S7       170      ASN      QQH5     QQH       0.00000       1.00800           0   0.00000       0.00000    
       632 S7       170      ASN      CG       CC       0.550000       12.0110           1   0.00000       0.00000    
       633 S7       170      ASN      OD1      O       -0.550000       15.9990           1   0.00000       0.00000    
       634 S7       170      ASN      ND2      NH2     -0.620000       14.0070           1   0.00000       0.00000    
       635 S7       170      ASN      HD21     H        0.320000       1.00800           1   0.00000       0.00000    
       636 S7       170      ASN      HD22     H        0.300000       1.00800           1   0.00000       0.00000    
       637 S7       234      LYS      CE       CT2      0.210000       12.0110           1   0.00000       0.00000    
       638 S7       234      LYS      HE1      HA2      0.500000E-01   1.00800           1   0.00000       0.00000    
       639 S7       234      LYS      HE2      HA2      0.500000E-01   1.00800           1   0.00000       0.00000    
       640 S7       234      LYS      NZ       NH3     -0.300000       14.0070           1   0.00000       0.00000    
       641 S7       234      LYS      HZ1      HC       0.330000       1.00800           1   0.00000       0.00000    
       642 S7       234      LYS      HZ2      HC       0.330000       1.00800           1   0.00000       0.00000    
       643 S7       234      LYS      HZ3      HC       0.330000       1.00800           1   0.00000       0.00000    
       644 S7       234      LYS      QQH6     QQH       0.00000       1.00800           0   0.00000       0.00000    
       645 S7       235      SER      CB       CT2      0.500000E-01   12.0110           1   0.00000       0.00000    
       646 S7       235      SER      HB1      HA2      0.900000E-01   1.00800           1   0.00000       0.00000    
       647 S7       235      SER      HB2      HA2      0.900000E-01   1.00800           1   0.00000       0.00000    
       648 S7       235      SER      OG       OH1     -0.660000       15.9990           1   0.00000       0.00000    
       649 S7       235      SER      HG1      H        0.430000       1.00800           1   0.00000       0.00000    
       650 S7       235      SER      QQH7     QQH       0.00000       1.00800           0   0.00000       0.00000    
       651 S7       523      PNM      S1       SG311   -0.160000       32.0600           1   0.00000       0.00000    
       652 S7       523      PNM      C2       CG3C50   0.700000E-01   12.0110           1   0.00000       0.00000    
       653 S7       523      PNM      C3       CG3C51   0.100000       12.0110           1   0.00000       0.00000    
       654 S7       523      PNM      N4       NG2R43  -0.440000       14.0070           1   0.00000       0.00000    
       655 S7       523      PNM      C5       CG3RC1   0.200000       12.0110           1   0.00000       0.00000    
       656 S7       523      PNM      C6       CG3C41   0.190000       12.0110           1   0.00000       0.00000    
       657 S7       523      PNM      C7       CG2R53   0.210000       12.0110           1   0.00000       0.00000    
       658 S7       523      PNM      O8       OG2D1   -0.380000       15.9994           1   0.00000       0.00000    
       659 S7       523      PNM      C9       CG331   -0.270000       12.0110           1   0.00000       0.00000    
       660 S7       523      PNM      C10      CG331   -0.270000       12.0110           1   0.00000       0.00000    
       661 S7       523      PNM      C11      CG2O3    0.620000       12.0110           1   0.00000       0.00000    
       662 S7       523      PNM      O12      OG2D2   -0.760000       15.9994           1   0.00000       0.00000    
       663 S7       523      PNM      O13      OG2D2   -0.760000       15.9994           1   0.00000       0.00000    
       664 S7       523      PNM      N14      NG2S1   -0.470000       14.0070           1   0.00000       0.00000    
       665 S7       523      PNM      C15      CG2O1    0.550000       12.0110           1   0.00000       0.00000    
       666 S7       523      PNM      O16      OG2D1   -0.550000       15.9994           1   0.00000       0.00000    
       667 S7       523      PNM      C17      CG321   -0.180000       12.0110           1   0.00000       0.00000    
       668 S7       523      PNM      C18      CG2R61    0.00000       12.0110           1   0.00000       0.00000    
       669 S7       523      PNM      C19      CG2R61  -0.115000       12.0110           1   0.00000       0.00000    
       670 S7       523      PNM      C20      CG2R61  -0.115000       12.0110           1   0.00000       0.00000    
       671 S7       523      PNM      C21      CG2R61  -0.115000       12.0110           1   0.00000       0.00000    
       672 S7       523      PNM      C22      CG2R61  -0.115000       12.0110           1   0.00000       0.00000    
       673 S7       523      PNM      C23      CG2R61  -0.115000       12.0110           1   0.00000       0.00000    
       674 S7       523      PNM      H24      HGA1     0.900000E-01   1.00800           1   0.00000       0.00000    
       675 S7       523      PNM      H25      HGA3     0.900000E-01   1.00800           1   0.00000       0.00000    
       676 S7       523      PNM      H26      HGA3     0.900000E-01   1.00800           1   0.00000       0.00000    
       677 S7       523      PNM      H27      HGA3     0.900000E-01   1.00800           1   0.00000       0.00000    
       678 S7       523      PNM      H28      HGA3     0.900000E-01   1.00800           1   0.00000       0.00000    
       679 S7       523      PNM      H29      HGA3     0.900000E-01   1.00800           1   0.00000       0.00000    
       680 S7       523      PNM      H30      HGA3     0.900000E-01   1.00800           1   0.00000       0.00000    
       681 S7       523      PNM      H31      HGA1     0.900000E-01   1.00800           1   0.00000       0.00000    
       682 S7       523      PNM      H32      HGA1     0.900000E-01   1.00800           1   0.00000       0.00000    
       683 S7       523      PNM      H33      HGA2     0.900000E-01   1.00800           1   0.00000       0.00000    
       684 S7       523      PNM      H34      HGA2     0.900000E-01   1.00800           1   0.00000       0.00000    
       685 S7       523      PNM      H35      HGR61    0.115000       1.00800           1   0.00000       0.00000    
       686 S7       523      PNM      H36      HGR61    0.115000       1.00800           1   0.00000       0.00000    
       687 S7       523      PNM      H37      HGR61    0.115000       1.00800           1   0.00000       0.00000    
       688 S7       523      PNM      H38      HGR61    0.115000       1.00800           1   0.00000       0.00000    
       689 S7       523      PNM      H39      HGR61    0.115000       1.00800           1   0.00000       0.00000    
       690 S7       523      PNM      H40      HGP1     0.310000       1.00800           1   0.00000       0.00000    
       691 S7       290      TIP3     OH2      OT      -0.834000       15.9994           1   0.00000       0.00000    
       692 S7       290      TIP3     H1       HT       0.417000       1.00800           1   0.00000       0.00000    
       693 S7       290      TIP3     H2       HT       0.417000       1.00800           1   0.00000       0.00000    
       694 S8       70       SER      CB       CT2      0.500000E-01   12.0110           1   0.00000       0.00000    
       695 S8       70       SER      HB1      HA2      0.900000E-01   1.00800           1   0.00000       0.00000    
       696 S8       70       SER      HB2      HA2      0.900000E-01   1.00800           1   0.00000       0.00000    
       697 S8       70       SER      OG       OH1     -0.660000       15.9990           1   0.00000       0.00000    
       698 S8       70       SER      HG1      H        0.430000       1.00800           1   0.00000       0.00000    
       699 S8       70       SER      QQH1     QQH       0.00000       1.00800           0   0.00000       0.00000    
       700 S8       73       LYS      CD       CT2     -0.180000       12.0110           1   0.00000       0.00000    
       701 S8       73       LYS      HD1      HA2      0.900000E-01   1.00800           1   0.00000       0.00000    
       702 S8       73       LYS      HD2      HA2      0.900000E-01   1.00800           1   0.00000       0.00000    
       703 S8       73       LYS      QQH2     QQH       0.00000       1.00800           0   0.00000       0.00000    
       704 S8       73       LYS      CE       CT2      0.210000       12.0110           1   0.00000       0.00000    
       705 S8       73       LYS      HE1      HA2      0.500000E-01   1.00800           1   0.00000       0.00000    
       706 S8       73       LYS      HE2      HA2      0.500000E-01   1.00800           1   0.00000       0.00000    
       707 S8       73       LYS      NZ       NH3     -0.300000       14.0070           1   0.00000       0.00000    
       708 S8       73       LYS      HZ1      HC       0.330000       1.00800           1   0.00000       0.00000    
       709 S8       73       LYS      HZ2      HC       0.330000       1.00800           1   0.00000       0.00000    
       710 S8       73       LYS      HZ3      HC       0.330000       1.00800           1   0.00000       0.00000    
       711 S8       130      SER      CB       CT2      0.500000E-01   12.0110           1   0.00000       0.00000    
       712 S8       130      SER      HB1      HA2      0.900000E-01   1.00800           1   0.00000       0.00000    
       713 S8       130      SER      HB2      HA2      0.900000E-01   1.00800           1   0.00000       0.00000    
       714 S8       130      SER      OG       OH1     -0.660000       15.9990           1   0.00000       0.00000    
       715 S8       130      SER      HG1      H        0.430000       1.00800           1   0.00000       0.00000    
       716 S8       130      SER      QQH3     QQH       0.00000       1.00800           0   0.00000       0.00000    
       717 S8       166      GLU      CB       CT2A    -0.180000       12.0110           1   0.00000       0.00000    
       718 S8       166      GLU      HB1      HA2      0.900000E-01   1.00800           1   0.00000       0.00000    
       719 S8       166      GLU      HB2      HA2      0.900000E-01   1.00800           1   0.00000       0.00000    
       720 S8       166      GLU      QQH4     QQH       0.00000       1.00800           0   0.00000       0.00000    
       721 S8       166      GLU      CG       CT2     -0.280000       12.0110           1   0.00000       0.00000    
       722 S8       166      GLU      HG1      HA2      0.900000E-01   1.00800           1   0.00000       0.00000    
       723 S8       166      GLU      HG2      HA2      0.900000E-01   1.00800           1   0.00000       0.00000    
       724 S8       166      GLU      CD       CC       0.620000       12.0110           1   0.00000       0.00000    
       725 S8       166      GLU      OE1      OC      -0.760000       15.9990           1   0.00000       0.00000    
       726 S8       166      GLU      OE2      OC      -0.760000       15.9990           1   0.00000       0.00000    
       727 S8       170      ASN      CB       CT2     -0.180000       12.0110           1   0.00000       0.00000    
       728 S8       170      ASN      HB1      HA2      0.900000E-01   1.00800           1   0.00000       0.00000    
       729 S8       170      ASN      HB2      HA2      0.900000E-01   1.00800           1   0.00000       0.00000    
       730 S8       170      ASN      QQH5     QQH       0.00000       1.00800           0   0.00000       0.00000    
       731 S8       170      ASN      CG       CC       0.550000       12.0110           1   0.00000       0.00000    
       732 S8       170      ASN      OD1      O       -0.550000       15.9990           1   0.00000       0.00000    
       733 S8       170      ASN      ND2      NH2     -0.620000       14.0070           1   0.00000       0.00000    
       734 S8       170      ASN      HD21     H        0.320000       1.00800           1   0.00000       0.00000    
       735 S8       170      ASN      HD22     H        0.300000       1.00800           1   0.00000       0.00000    
       736 S8       234      LYS      CE       CT2      0.210000       12.0110           1   0.00000       0.00000    
       737 S8       234      LYS      HE1      HA2      0.500000E-01   1.00800           1   0.00000       0.00000    
       738 S8       234      LYS      HE2      HA2      0.500000E-01   1.00800           1   0.00000       0.00000    
       739 S8       234      LYS      NZ       NH3     -0.300000       14.0070           1   0.00000       0.00000    
       740 S8       234      LYS      HZ1      HC       0.330000       1.00800           1   0.00000       0.00000    
       741 S8       234      LYS      HZ2      HC       0.330000       1.00800           1   0.00000       0.00000    
       742 S8       234      LYS      HZ3      HC       0.330000       1.00800           1   0.00000       0.00000    
       743 S8       234      LYS      QQH6     QQH       0.00000       1.00800           0   0.00000       0.00000    
       744 S8       235      SER      CB       CT2      0.500000E-01   12.0110           1   0.00000       0.00000    
       745 S8       235      SER      HB1      HA2      0.900000E-01   1.00800           1   0.00000       0.00000    
       746 S8       235      SER      HB2      HA2      0.900000E-01   1.00800           1   0.00000       0.00000    
       747 S8       235      SER      OG       OH1     -0.660000       15.9990           1   0.00000       0.00000    
       748 S8       235      SER      HG1      H        0.430000       1.00800           1   0.00000       0.00000    
       749 S8       235      SER      QQH7     QQH       0.00000       1.00800           0   0.00000       0.00000    
       750 S8       523      PNM      S1       SG311   -0.160000       32.0600           1   0.00000       0.00000    
       751 S8       523      PNM      C2       CG3C50   0.700000E-01   12.0110           1   0.00000       0.00000    
       752 S8       523      PNM      C3       CG3C51   0.100000       12.0110           1   0.00000       0.00000    
       753 S8       523      PNM      N4       NG2R43  -0.440000       14.0070           1   0.00000       0.00000    
       754 S8       523      PNM      C5       CG3RC1   0.200000       12.0110           1   0.00000       0.00000    
       755 S8       523      PNM      C6       CG3C41   0.190000       12.0110           1   0.00000       0.00000    
       756 S8       523      PNM      C7       CG2R53   0.210000       12.0110           1   0.00000       0.00000    
       757 S8       523      PNM      O8       OG2D1   -0.380000       15.9994           1   0.00000       0.00000    
       758 S8       523      PNM      C9       CG331   -0.270000       12.0110           1   0.00000       0.00000    
       759 S8       523      PNM      C10      CG331   -0.270000       12.0110           1   0.00000       0.00000    
       760 S8       523      PNM      C11      CG2O3    0.620000       12.0110           1   0.00000       0.00000    
       761 S8       523      PNM      O12      OG2D2   -0.760000       15.9994           1   0.00000       0.00000    
       762 S8       523      PNM      O13      OG2D2   -0.760000       15.9994           1   0.00000       0.00000    
       763 S8       523      PNM      N14      NG2S1   -0.470000       14.0070           1   0.00000       0.00000    
       764 S8       523      PNM      C15      CG2O1    0.550000       12.0110           1   0.00000       0.00000    
       765 S8       523      PNM      O16      OG2D1   -0.550000       15.9994           1   0.00000       0.00000    
       766 S8       523      PNM      C17      CG321   -0.180000       12.0110           1   0.00000       0.00000    
       767 S8       523      PNM      C18      CG2R61    0.00000       12.0110           1   0.00000       0.00000    
       768 S8       523      PNM      C19      CG2R61  -0.115000       12.0110           1   0.00000       0.00000    
       769 S8       523      PNM      C20      CG2R61  -0.115000       12.0110           1   0.00000       0.00000    
       770 S8       523      PNM      C21      CG2R61  -0.115000       12.0110           1   0.00000       0.00000    
       771 S8       523      PNM      C22      CG2R61  -0.115000       12.0110           1   0.00000       0.00000    
       772 S8       523      PNM      C23      CG2R61  -0.115000       12.0110           1   0.00000       0.00000    
       773 S8       523      PNM      H24      HGA1     0.900000E-01   1.00800           1   0.00000       0.00000    
       774 S8       523      PNM      H25      HGA3     0.900000E-01   1.00800           1   0.00000       0.00000    
       775 S8       523      PNM      H26      HGA3     0.900000E-01   1.00800           1   0.00000       0.00000    
       776 S8       523      PNM      H27      HGA3     0.900000E-01   1.00800           1   0.00000       0.00000    
       777 S8       523      PNM      H28      HGA3     0.900000E-01   1.00800           1   0.00000       0.00000    
       778 S8       523      PNM      H29      HGA3     0.900000E-01   1.00800           1   0.00000       0.00000    
       779 S8       523      PNM      H30      HGA3     0.900000E-01   1.00800           1   0.00000       0.00000    
       780 S8       523      PNM      H31      HGA1     0.900000E-01   1.00800           1   0.00000       0.00000    
       781 S8       523      PNM      H32      HGA1     0.900000E-01   1.00800           1   0.00000       0.00000    
       782 S8       523      PNM      H33      HGA2     0.900000E-01   1.00800           1   0.00000       0.00000    
       783 S8       523      PNM      H34      HGA2     0.900000E-01   1.00800           1   0.00000       0.00000    
       784 S8       523      PNM      H35      HGR61    0.115000       1.00800           1   0.00000       0.00000    
       785 S8       523      PNM      H36      HGR61    0.115000       1.00800           1   0.00000       0.00000    
       786 S8       523      PNM      H37      HGR61    0.115000       1.00800           1   0.00000       0.00000    
       787 S8       523      PNM      H38      HGR61    0.115000       1.00800           1   0.00000       0.00000    
       788 S8       523      PNM      H39      HGR61    0.115000       1.00800           1   0.00000       0.00000    
       789 S8       523      PNM      H40      HGP1     0.310000       1.00800           1   0.00000       0.00000    
       790 S8       290      TIP3     OH2      OT      -0.834000       15.9994           1   0.00000       0.00000    
       791 S8       290      TIP3     H1       HT       0.417000       1.00800           1   0.00000       0.00000    
       792 S8       290      TIP3     H2       HT       0.417000       1.00800           1   0.00000       0.00000    
       793 S9       70       SER      CB       CT2      0.500000E-01   12.0110           1   0.00000       0.00000    
       794 S9       70       SER      HB1      HA2      0.900000E-01   1.00800           1   0.00000       0.00000    
       795 S9       70       SER      HB2      HA2      0.900000E-01   1.00800           1   0.00000       0.00000    
       796 S9       70       SER      OG       OH1     -0.660000       15.9990           1   0.00000       0.00000    
       797 S9       70       SER      HG1      H        0.430000       1.00800           1   0.00000       0.00000    
       798 S9       70       SER      QQH1     QQH       0.00000       1.00800           0   0.00000       0.00000    
       799 S9       73       LYS      CD       CT2     -0.180000       12.0110           1   0.00000       0.00000    
       800 S9       73       LYS      HD1      HA2      0.900000E-01   1.00800           1   0.00000       0.00000    
       801 S9       73       LYS      HD2      HA2      0.900000E-01   1.00800           1   0.00000       0.00000    
       802 S9       73       LYS      QQH2     QQH       0.00000       1.00800           0   0.00000       0.00000    
       803 S9       73       LYS      CE       CT2      0.210000       12.0110           1   0.00000       0.00000    
       804 S9       73       LYS      HE1      HA2      0.500000E-01   1.00800           1   0.00000       0.00000    
       805 S9       73       LYS      HE2      HA2      0.500000E-01   1.00800           1   0.00000       0.00000    
       806 S9       73       LYS      NZ       NH3     -0.300000       14.0070           1   0.00000       0.00000    
       807 S9       73       LYS      HZ1      HC       0.330000       1.00800           1   0.00000       0.00000    
       808 S9       73       LYS      HZ2      HC       0.330000       1.00800           1   0.00000       0.00000    
       809 S9       73       LYS      HZ3      HC       0.330000       1.00800           1   0.00000       0.00000    
       810 S9       130      SER      CB       CT2      0.500000E-01   12.0110           1   0.00000       0.00000    
       811 S9       130      SER      HB1      HA2      0.900000E-01   1.00800           1   0.00000       0.00000    
       812 S9       130      SER      HB2      HA2      0.900000E-01   1.00800           1   0.00000       0.00000    
       813 S9       130      SER      OG       OH1     -0.660000       15.9990           1   0.00000       0.00000    
       814 S9       130      SER      HG1      H        0.430000       1.00800           1   0.00000       0.00000    
       815 S9       130      SER      QQH3     QQH       0.00000       1.00800           0   0.00000       0.00000    
       816 S9       166      GLU      CB       CT2A    -0.180000       12.0110           1   0.00000       0.00000    
       817 S9       166      GLU      HB1      HA2      0.900000E-01   1.00800           1   0.00000       0.00000    
       818 S9       166      GLU      HB2      HA2      0.900000E-01   1.00800           1   0.00000       0.00000    
       819 S9       166      GLU      QQH4     QQH       0.00000       1.00800           0   0.00000       0.00000    
       820 S9       166      GLU      CG       CT2     -0.280000       12.0110           1   0.00000       0.00000    
       821 S9       166      GLU      HG1      HA2      0.900000E-01   1.00800           1   0.00000       0.00000    
       822 S9       166      GLU      HG2      HA2      0.900000E-01   1.00800           1   0.00000       0.00000    
       823 S9       166      GLU      CD       CC       0.620000       12.0110           1   0.00000       0.00000    
       824 S9       166      GLU      OE1      OC      -0.760000       15.9990           1   0.00000       0.00000    
       825 S9       166      GLU      OE2      OC      -0.760000       15.9990           1   0.00000       0.00000    
       826 S9       170      ASN      CB       CT2     -0.180000       12.0110           1   0.00000       0.00000    
       827 S9       170      ASN      HB1      HA2      0.900000E-01   1.00800           1   0.00000       0.00000    
       828 S9       170      ASN      HB2      HA2      0.900000E-01   1.00800           1   0.00000       0.00000    
       829 S9       170      ASN      QQH5     QQH       0.00000       1.00800           0   0.00000       0.00000    
       830 S9       170      ASN      CG       CC       0.550000       12.0110           1   0.00000       0.00000    
       831 S9       170      ASN      OD1      O       -0.550000       15.9990           1   0.00000       0.00000    
       832 S9       170      ASN      ND2      NH2     -0.620000       14.0070           1   0.00000       0.00000    
       833 S9       170      ASN      HD21     H        0.320000       1.00800           1   0.00000       0.00000    
       834 S9       170      ASN      HD22     H        0.300000       1.00800           1   0.00000       0.00000    
       835 S9       234      LYS      CE       CT2      0.210000       12.0110           1   0.00000       0.00000    
       836 S9       234      LYS      HE1      HA2      0.500000E-01   1.00800           1   0.00000       0.00000    
       837 S9       234      LYS      HE2      HA2      0.500000E-01   1.00800           1   0.00000       0.00000    
       838 S9       234      LYS      NZ       NH3     -0.300000       14.0070           1   0.00000       0.00000    
       839 S9       234      LYS      HZ1      HC       0.330000       1.00800           1   0.00000       0.00000    
       840 S9       234      LYS      HZ2      HC       0.330000       1.00800           1   0.00000       0.00000    
       841 S9       234      LYS      HZ3      HC       0.330000       1.00800           1   0.00000       0.00000    
       842 S9       234      LYS      QQH6     QQH       0.00000       1.00800           0   0.00000       0.00000    
       843 S9       235      SER      CB       CT2      0.500000E-01   12.0110           1   0.00000       0.00000    
       844 S9       235      SER      HB1      HA2      0.900000E-01   1.00800           1   0.00000       0.00000    
       845 S9       235      SER      HB2      HA2      0.900000E-01   1.00800           1   0.00000       0.00000    
       846 S9       235      SER      OG       OH1     -0.660000       15.9990           1   0.00000       0.00000    
       847 S9       235      SER      HG1      H        0.430000       1.00800           1   0.00000       0.00000    
       848 S9       235      SER      QQH7     QQH       0.00000       1.00800           0   0.00000       0.00000    
       849 S9       523      PNM      S1       SG311   -0.160000       32.0600           1   0.00000       0.00000    
       850 S9       523      PNM      C2       CG3C50   0.700000E-01   12.0110           1   0.00000       0.00000    
       851 S9       523      PNM      C3       CG3C51   0.100000       12.0110           1   0.00000       0.00000    
       852 S9       523      PNM      N4       NG2R43  -0.440000       14.0070           1   0.00000       0.00000    
       853 S9       523      PNM      C5       CG3RC1   0.200000       12.0110           1   0.00000       0.00000    
       854 S9       523      PNM      C6       CG3C41   0.190000       12.0110           1   0.00000       0.00000    
       855 S9       523      PNM      C7       CG2R53   0.210000       12.0110           1   0.00000       0.00000    
       856 S9       523      PNM      O8       OG2D1   -0.380000       15.9994           1   0.00000       0.00000    
       857 S9       523      PNM      C9       CG331   -0.270000       12.0110           1   0.00000       0.00000    
       858 S9       523      PNM      C10      CG331   -0.270000       12.0110           1   0.00000       0.00000    
       859 S9       523      PNM      C11      CG2O3    0.620000       12.0110           1   0.00000       0.00000    
       860 S9       523      PNM      O12      OG2D2   -0.760000       15.9994           1   0.00000       0.00000    
       861 S9       523      PNM      O13      OG2D2   -0.760000       15.9994           1   0.00000       0.00000    
       862 S9       523      PNM      N14      NG2S1   -0.470000       14.0070           1   0.00000       0.00000    
       863 S9       523      PNM      C15      CG2O1    0.550000       12.0110           1   0.00000       0.00000    
       864 S9       523      PNM      O16      OG2D1   -0.550000       15.9994           1   0.00000       0.00000    
       865 S9       523      PNM      C17      CG321   -0.180000       12.0110           1   0.00000       0.00000    
       866 S9       523      PNM      C18      CG2R61    0.00000       12.0110           1   0.00000       0.00000    
       867 S9       523      PNM      C19      CG2R61  -0.115000       12.0110           1   0.00000       0.00000    
       868 S9       523      PNM      C20      CG2R61  -0.115000       12.0110           1   0.00000       0.00000    
       869 S9       523      PNM      C21      CG2R61  -0.115000       12.0110           1   0.00000       0.00000    
       870 S9       523      PNM      C22      CG2R61  -0.115000       12.0110           1   0.00000       0.00000    
       871 S9       523      PNM      C23      CG2R61  -0.115000       12.0110           1   0.00000       0.00000    
       872 S9       523      PNM      H24      HGA1     0.900000E-01   1.00800           1   0.00000       0.00000    
       873 S9       523      PNM      H25      HGA3     0.900000E-01   1.00800           1   0.00000       0.00000    
       874 S9       523      PNM      H26      HGA3     0.900000E-01   1.00800           1   0.00000       0.00000    
       875 S9       523      PNM      H27      HGA3     0.900000E-01   1.00800           1   0.00000       0.00000    
       876 S9       523      PNM      H28      HGA3     0.900000E-01   1.00800           1   0.00000       0.00000    
       877 S9       523      PNM      H29      HGA3     0.900000E-01   1.00800           1   0.00000       0.00000    
       878 S9       523      PNM      H30      HGA3     0.900000E-01   1.00800           1   0.00000       0.00000    
       879 S9       523      PNM      H31      HGA1     0.900000E-01   1.00800           1   0.00000       0.00000    
       880 S9       523      PNM      H32      HGA1     0.900000E-01   1.00800           1   0.00000       0.00000    
       881 S9       523      PNM      H33      HGA2     0.900000E-01   1.00800           1   0.00000       0.00000    
       882 S9       523      PNM      H34      HGA2     0.900000E-01   1.00800           1   0.00000       0.00000    
       883 S9       523      PNM      H35      HGR61    0.115000       1.00800           1   0.00000       0.00000    
       884 S9       523      PNM      H36      HGR61    0.115000       1.00800           1   0.00000       0.00000    
       885 S9       523      PNM      H37      HGR61    0.115000       1.00800           1   0.00000       0.00000    
       886 S9       523      PNM      H38      HGR61    0.115000       1.00800           1   0.00000       0.00000    
       887 S9       523      PNM      H39      HGR61    0.115000       1.00800           1   0.00000       0.00000    
       888 S9       523      PNM      H40      HGP1     0.310000       1.00800           1   0.00000       0.00000    
       889 S9       290      TIP3     OH2      OT      -0.834000       15.9994           1   0.00000       0.00000    
       890 S9       290      TIP3     H1       HT       0.417000       1.00800           1   0.00000       0.00000    
       891 S9       290      TIP3     H2       HT       0.417000       1.00800           1   0.00000       0.00000    
       892 S10      70       SER      CB       CT2      0.500000E-01   12.0110           1   0.00000       0.00000    
       893 S10      70       SER      HB1      HA2      0.900000E-01   1.00800           1   0.00000       0.00000    
       894 S10      70       SER      HB2      HA2      0.900000E-01   1.00800           1   0.00000       0.00000    
       895 S10      70       SER      OG       OH1     -0.660000       15.9990           1   0.00000       0.00000    
       896 S10      70       SER      HG1      H        0.430000       1.00800           1   0.00000       0.00000    
       897 S10      70       SER      QQH1     QQH       0.00000       1.00800           0   0.00000       0.00000    
       898 S10      73       LYS      CD       CT2     -0.180000       12.0110           1   0.00000       0.00000    
       899 S10      73       LYS      HD1      HA2      0.900000E-01   1.00800           1   0.00000       0.00000    
       900 S10      73       LYS      HD2      HA2      0.900000E-01   1.00800           1   0.00000       0.00000    
       901 S10      73       LYS      QQH2     QQH       0.00000       1.00800           0   0.00000       0.00000    
       902 S10      73       LYS      CE       CT2      0.210000       12.0110           1   0.00000       0.00000    
       903 S10      73       LYS      HE1      HA2      0.500000E-01   1.00800           1   0.00000       0.00000    
       904 S10      73       LYS      HE2      HA2      0.500000E-01   1.00800           1   0.00000       0.00000    
       905 S10      73       LYS      NZ       NH3     -0.300000       14.0070           1   0.00000       0.00000    
       906 S10      73       LYS      HZ1      HC       0.330000       1.00800           1   0.00000       0.00000    
       907 S10      73       LYS      HZ2      HC       0.330000       1.00800           1   0.00000       0.00000    
       908 S10      73       LYS      HZ3      HC       0.330000       1.00800           1   0.00000       0.00000    
       909 S10      130      SER      CB       CT2      0.500000E-01   12.0110           1   0.00000       0.00000    
       910 S10      130      SER      HB1      HA2      0.900000E-01   1.00800           1   0.00000       0.00000    
       911 S10      130      SER      HB2      HA2      0.900000E-01   1.00800           1   0.00000       0.00000    
       912 S10      130      SER      OG       OH1     -0.660000       15.9990           1   0.00000       0.00000    
       913 S10      130      SER      HG1      H        0.430000       1.00800           1   0.00000       0.00000    
       914 S10      130      SER      QQH3     QQH       0.00000       1.00800           0   0.00000       0.00000    
       915 S10      166      GLU      CB       CT2A    -0.180000       12.0110           1   0.00000       0.00000    
       916 S10      166      GLU      HB1      HA2      0.900000E-01   1.00800           1   0.00000       0.00000    
       917 S10      166      GLU      HB2      HA2      0.900000E-01   1.00800           1   0.00000       0.00000    
       918 S10      166      GLU      QQH4     QQH       0.00000       1.00800           0   0.00000       0.00000    
       919 S10      166      GLU      CG       CT2     -0.280000       12.0110           1   0.00000       0.00000    
       920 S10      166      GLU      HG1      HA2      0.900000E-01   1.00800           1   0.00000       0.00000    
       921 S10      166      GLU      HG2      HA2      0.900000E-01   1.00800           1   0.00000       0.00000    
       922 S10      166      GLU      CD       CC       0.620000       12.0110           1   0.00000       0.00000    
       923 S10      166      GLU      OE1      OC      -0.760000       15.9990           1   0.00000       0.00000    
       924 S10      166      GLU      OE2      OC      -0.760000       15.9990           1   0.00000       0.00000    
       925 S10      170      ASN      CB       CT2     -0.180000       12.0110           1   0.00000       0.00000    
       926 S10      170      ASN      HB1      HA2      0.900000E-01   1.00800           1   0.00000       0.00000    
       927 S10      170      ASN      HB2      HA2      0.900000E-01   1.00800           1   0.00000       0.00000    
       928 S10      170      ASN      QQH5     QQH       0.00000       1.00800           0   0.00000       0.00000    
       929 S10      170      ASN      CG       CC       0.550000       12.0110           1   0.00000       0.00000    
       930 S10      170      ASN      OD1      O       -0.550000       15.9990           1   0.00000       0.00000    
       931 S10      170      ASN      ND2      NH2     -0.620000       14.0070           1   0.00000       0.00000    
       932 S10      170      ASN      HD21     H        0.320000       1.00800           1   0.00000       0.00000    
       933 S10      170      ASN      HD22     H        0.300000       1.00800           1   0.00000       0.00000    
       934 S10      234      LYS      CE       CT2      0.210000       12.0110           1   0.00000       0.00000    
       935 S10      234      LYS      HE1      HA2      0.500000E-01   1.00800           1   0.00000       0.00000    
       936 S10      234      LYS      HE2      HA2      0.500000E-01   1.00800           1   0.00000       0.00000    
       937 S10      234      LYS      NZ       NH3     -0.300000       14.0070           1   0.00000       0.00000    
       938 S10      234      LYS      HZ1      HC       0.330000       1.00800           1   0.00000       0.00000    
       939 S10      234      LYS      HZ2      HC       0.330000       1.00800           1   0.00000       0.00000    
       940 S10      234      LYS      HZ3      HC       0.330000       1.00800           1   0.00000       0.00000    
       941 S10      234      LYS      QQH6     QQH       0.00000       1.00800           0   0.00000       0.00000    
       942 S10      235      SER      CB       CT2      0.500000E-01   12.0110           1   0.00000       0.00000    
       943 S10      235      SER      HB1      HA2      0.900000E-01   1.00800           1   0.00000       0.00000    
       944 S10      235      SER      HB2      HA2      0.900000E-01   1.00800           1   0.00000       0.00000    
       945 S10      235      SER      OG       OH1     -0.660000       15.9990           1   0.00000       0.00000    
       946 S10      235      SER      HG1      H        0.430000       1.00800           1   0.00000       0.00000    
       947 S10      235      SER      QQH7     QQH       0.00000       1.00800           0   0.00000       0.00000    
       948 S10      523      PNM      S1       SG311   -0.160000       32.0600           1   0.00000       0.00000    
       949 S10      523      PNM      C2       CG3C50   0.700000E-01   12.0110           1   0.00000       0.00000    
       950 S10      523      PNM      C3       CG3C51   0.100000       12.0110           1   0.00000       0.00000    
       951 S10      523      PNM      N4       NG2R43  -0.440000       14.0070           1   0.00000       0.00000    
       952 S10      523      PNM      C5       CG3RC1   0.200000       12.0110           1   0.00000       0.00000    
       953 S10      523      PNM      C6       CG3C41   0.190000       12.0110           1   0.00000       0.00000    
       954 S10      523      PNM      C7       CG2R53   0.210000       12.0110           1   0.00000       0.00000    
       955 S10      523      PNM      O8       OG2D1   -0.380000       15.9994           1   0.00000       0.00000    
       956 S10      523      PNM      C9       CG331   -0.270000       12.0110           1   0.00000       0.00000    
       957 S10      523      PNM      C10      CG331   -0.270000       12.0110           1   0.00000       0.00000    
       958 S10      523      PNM      C11      CG2O3    0.620000       12.0110           1   0.00000       0.00000    
       959 S10      523      PNM      O12      OG2D2   -0.760000       15.9994           1   0.00000       0.00000    
       960 S10      523      PNM      O13      OG2D2   -0.760000       15.9994           1   0.00000       0.00000    
       961 S10      523      PNM      N14      NG2S1   -0.470000       14.0070           1   0.00000       0.00000    
       962 S10      523      PNM      C15      CG2O1    0.550000       12.0110           1   0.00000       0.00000    
       963 S10      523      PNM      O16      OG2D1   -0.550000       15.9994           1   0.00000       0.00000    
       964 S10      523      PNM      C17      CG321   -0.180000       12.0110           1   0.00000       0.00000    
       965 S10      523      PNM      C18      CG2R61    0.00000       12.0110           1   0.00000       0.00000    
       966 S10      523      PNM      C19      CG2R61  -0.115000       12.0110           1   0.00000       0.00000    
       967 S10      523      PNM      C20      CG2R61  -0.115000       12.0110           1   0.00000       0.00000    
       968 S10      523      PNM      C21      CG2R61  -0.115000       12.0110           1   0.00000       0.00000    
       969 S10      523      PNM      C22      CG2R61  -0.115000       12.0110           1   0.00000       0.00000    
       970 S10      523      PNM      C23      CG2R61  -0.115000       12.0110           1   0.00000       0.00000    
       971 S10      523      PNM      H24      HGA1     0.900000E-01   1.00800           1   0.00000       0.00000    
       972 S10      523      PNM      H25      HGA3     0.900000E-01   1.00800           1   0.00000       0.00000    
       973 S10      523      PNM      H26      HGA3     0.900000E-01   1.00800           1   0.00000       0.00000    
       974 S10      523      PNM      H27      HGA3     0.900000E-01   1.00800           1   0.00000       0.00000    
       975 S10      523      PNM      H28      HGA3     0.900000E-01   1.00800           1   0.00000       0.00000    
       976 S10      523      PNM      H29      HGA3     0.900000E-01   1.00800           1   0.00000       0.00000    
       977 S10      523      PNM      H30      HGA3     0.900000E-01   1.00800           1   0.00000       0.00000    
       978 S10      523      PNM      H31      HGA1     0.900000E-01   1.00800           1   0.00000       0.00000    
       979 S10      523      PNM      H32      HGA1     0.900000E-01   1.00800           1   0.00000       0.00000    
       980 S10      523      PNM      H33      HGA2     0.900000E-01   1.00800           1   0.00000       0.00000    
       981 S10      523      PNM      H34      HGA2     0.900000E-01   1.00800           1   0.00000       0.00000    
       982 S10      523      PNM      H35      HGR61    0.115000       1.00800           1   0.00000       0.00000    
       983 S10      523      PNM      H36      HGR61    0.115000       1.00800           1   0.00000       0.00000    
       984 S10      523      PNM      H37      HGR61    0.115000       1.00800           1   0.00000       0.00000    
       985 S10      523      PNM      H38      HGR61    0.115000       1.00800           1   0.00000       0.00000    
       986 S10      523      PNM      H39      HGR61    0.115000       1.00800           1   0.00000       0.00000    
       987 S10      523      PNM      H40      HGP1     0.310000       1.00800           1   0.00000       0.00000    
       988 S10      290      TIP3     OH2      OT      -0.834000       15.9994           1   0.00000       0.00000    
       989 S10      290      TIP3     H1       HT       0.417000       1.00800           1   0.00000       0.00000    
       990 S10      290      TIP3     H2       HT       0.417000       1.00800           1   0.00000       0.00000    
       991 S11      70       SER      CB       CT2      0.500000E-01   12.0110           1   0.00000       0.00000    
       992 S11      70       SER      HB1      HA2      0.900000E-01   1.00800           1   0.00000       0.00000    
       993 S11      70       SER      HB2      HA2      0.900000E-01   1.00800           1   0.00000       0.00000    
       994 S11      70       SER      OG       OH1     -0.660000       15.9990           1   0.00000       0.00000    
       995 S11      70       SER      HG1      H        0.430000       1.00800           1   0.00000       0.00000    
       996 S11      70       SER      QQH1     QQH       0.00000       1.00800           0   0.00000       0.00000    
       997 S11      73       LYS      CD       CT2     -0.180000       12.0110           1   0.00000       0.00000    
       998 S11      73       LYS      HD1      HA2      0.900000E-01   1.00800           1   0.00000       0.00000    
       999 S11      73       LYS      HD2      HA2      0.900000E-01   1.00800           1   0.00000       0.00000    
      1000 S11      73       LYS      QQH2     QQH       0.00000       1.00800           0   0.00000       0.00000    
      1001 S11      73       LYS      CE       CT2      0.210000       12.0110           1   0.00000       0.00000    
      1002 S11      73       LYS      HE1      HA2      0.500000E-01   1.00800           1   0.00000       0.00000    
      1003 S11      73       LYS      HE2      HA2      0.500000E-01   1.00800           1   0.00000       0.00000    
      1004 S11      73       LYS      NZ       NH3     -0.300000       14.0070           1   0.00000       0.00000    
      1005 S11      73       LYS      HZ1      HC       0.330000       1.00800           1   0.00000       0.00000    
      1006 S11      73       LYS      HZ2      HC       0.330000       1.00800           1   0.00000       0.00000    
      1007 S11      73       LYS      HZ3      HC       0.330000       1.00800           1   0.00000       0.00000    
      1008 S11      130      SER      CB       CT2      0.500000E-01   12.0110           1   0.00000       0.00000    
      1009 S11      130      SER      HB1      HA2      0.900000E-01   1.00800           1   0.00000       0.00000    
      1010 S11      130      SER      HB2      HA2      0.900000E-01   1.00800           1   0.00000       0.00000    
      1011 S11      130      SER      OG       OH1     -0.660000       15.9990           1   0.00000       0.00000    
      1012 S11      130      SER      HG1      H        0.430000       1.00800           1   0.00000       0.00000    
      1013 S11      130      SER      QQH3     QQH       0.00000       1.00800           0   0.00000       0.00000    
      1014 S11      166      GLU      CB       CT2A    -0.180000       12.0110           1   0.00000       0.00000    
      1015 S11      166      GLU      HB1      HA2      0.900000E-01   1.00800           1   0.00000       0.00000    
      1016 S11      166      GLU      HB2      HA2      0.900000E-01   1.00800           1   0.00000       0.00000    
      1017 S11      166      GLU      QQH4     QQH       0.00000       1.00800           0   0.00000       0.00000    
      1018 S11      166      GLU      CG       CT2     -0.280000       12.0110           1   0.00000       0.00000    
      1019 S11      166      GLU      HG1      HA2      0.900000E-01   1.00800           1   0.00000       0.00000    
      1020 S11      166      GLU      HG2      HA2      0.900000E-01   1.00800           1   0.00000       0.00000    
      1021 S11      166      GLU      CD       CC       0.620000       12.0110           1   0.00000       0.00000    
      1022 S11      166      GLU      OE1      OC      -0.760000       15.9990           1   0.00000       0.00000    
      1023 S11      166      GLU      OE2      OC      -0.760000       15.9990           1   0.00000       0.00000    
      1024 S11      170      ASN      CB       CT2     -0.180000       12.0110           1   0.00000       0.00000    
      1025 S11      170      ASN      HB1      HA2      0.900000E-01   1.00800           1   0.00000       0.00000    
      1026 S11      170      ASN      HB2      HA2      0.900000E-01   1.00800           1   0.00000       0.00000    
      1027 S11      170      ASN      QQH5     QQH       0.00000       1.00800           0   0.00000       0.00000    
      1028 S11      170      ASN      CG       CC       0.550000       12.0110           1   0.00000       0.00000    
      1029 S11      170      ASN      OD1      O       -0.550000       15.9990           1   0.00000       0.00000    
      1030 S11      170      ASN      ND2      NH2     -0.620000       14.0070           1   0.00000       0.00000    
      1031 S11      170      ASN      HD21     H        0.320000       1.00800           1   0.00000       0.00000    
      1032 S11      170      ASN      HD22     H        0.300000       1.00800           1   0.00000       0.00000    
      1033 S11      234      LYS      CE       CT2      0.210000       12.0110           1   0.00000       0.00000    
      1034 S11      234      LYS      HE1      HA2      0.500000E-01   1.00800           1   0.00000       0.00000    
      1035 S11      234      LYS      HE2      HA2      0.500000E-01   1.00800           1   0.00000       0.00000    
      1036 S11      234      LYS      NZ       NH3     -0.300000       14.0070           1   0.00000       0.00000    
      1037 S11      234      LYS      HZ1      HC       0.330000       1.00800           1   0.00000       0.00000    
      1038 S11      234      LYS      HZ2      HC       0.330000       1.00800           1   0.00000       0.00000    
      1039 S11      234      LYS      HZ3      HC       0.330000       1.00800           1   0.00000       0.00000    
      1040 S11      234      LYS      QQH6     QQH       0.00000       1.00800           0   0.00000       0.00000    
      1041 S11      235      SER      CB       CT2      0.500000E-01   12.0110           1   0.00000       0.00000    
      1042 S11      235      SER      HB1      HA2      0.900000E-01   1.00800           1   0.00000       0.00000    
      1043 S11      235      SER      HB2      HA2      0.900000E-01   1.00800           1   0.00000       0.00000    
      1044 S11      235      SER      OG       OH1     -0.660000       15.9990           1   0.00000       0.00000    
      1045 S11      235      SER      HG1      H        0.430000       1.00800           1   0.00000       0.00000    
      1046 S11      235      SER      QQH7     QQH       0.00000       1.00800           0   0.00000       0.00000    
      1047 S11      523      PNM      S1       SG311   -0.160000       32.0600           1   0.00000       0.00000    
      1048 S11      523      PNM      C2       CG3C50   0.700000E-01   12.0110           1   0.00000       0.00000    
      1049 S11      523      PNM      C3       CG3C51   0.100000       12.0110           1   0.00000       0.00000    
      1050 S11      523      PNM      N4       NG2R43  -0.440000       14.0070           1   0.00000       0.00000    
      1051 S11      523      PNM      C5       CG3RC1   0.200000       12.0110           1   0.00000       0.00000    
      1052 S11      523      PNM      C6       CG3C41   0.190000       12.0110           1   0.00000       0.00000    
      1053 S11      523      PNM      C7       CG2R53   0.210000       12.0110           1   0.00000       0.00000    
      1054 S11      523      PNM      O8       OG2D1   -0.380000       15.9994           1   0.00000       0.00000    
      1055 S11      523      PNM      C9       CG331   -0.270000       12.0110           1   0.00000       0.00000    
      1056 S11      523      PNM      C10      CG331   -0.270000       12.0110           1   0.00000       0.00000    
      1057 S11      523      PNM      C11      CG2O3    0.620000       12.0110           1   0.00000       0.00000    
      1058 S11      523      PNM      O12      OG2D2   -0.760000       15.9994           1   0.00000       0.00000    
      1059 S11      523      PNM      O13      OG2D2   -0.760000       15.9994           1   0.00000       0.00000    
      1060 S11      523      PNM      N14      NG2S1   -0.470000       14.0070           1   0.00000       0.00000    
      1061 S11      523      PNM      C15      CG2O1    0.550000       12.0110           1   0.00000       0.00000    
      1062 S11      523      PNM      O16      OG2D1   -0.550000       15.9994           1   0.00000       0.00000    
      1063 S11      523      PNM      C17      CG321   -0.180000       12.0110           1   0.00000       0.00000    
      1064 S11      523      PNM      C18      CG2R61    0.00000       12.0110           1   0.00000       0.00000    
      1065 S11      523      PNM      C19      CG2R61  -0.115000       12.0110           1   0.00000       0.00000    
      1066 S11      523      PNM      C20      CG2R61  -0.115000       12.0110           1   0.00000       0.00000    
      1067 S11      523      PNM      C21      CG2R61  -0.115000       12.0110           1   0.00000       0.00000    
      1068 S11      523      PNM      C22      CG2R61  -0.115000       12.0110           1   0.00000       0.00000    
      1069 S11      523      PNM      C23      CG2R61  -0.115000       12.0110           1   0.00000       0.00000    
      1070 S11      523      PNM      H24      HGA1     0.900000E-01   1.00800           1   0.00000       0.00000    
      1071 S11      523      PNM      H25      HGA3     0.900000E-01   1.00800           1   0.00000       0.00000    
      1072 S11      523      PNM      H26      HGA3     0.900000E-01   1.00800           1   0.00000       0.00000    
      1073 S11      523      PNM      H27      HGA3     0.900000E-01   1.00800           1   0.00000       0.00000    
      1074 S11      523      PNM      H28      HGA3     0.900000E-01   1.00800           1   0.00000       0.00000    
      1075 S11      523      PNM      H29      HGA3     0.900000E-01   1.00800           1   0.00000       0.00000    
      1076 S11      523      PNM      H30      HGA3     0.900000E-01   1.00800           1   0.00000       0.00000    
      1077 S11      523      PNM      H31      HGA1     0.900000E-01   1.00800           1   0.00000       0.00000    
      1078 S11      523      PNM      H32      HGA1     0.900000E-01   1.00800           1   0.00000       0.00000    
      1079 S11      523      PNM      H33      HGA2     0.900000E-01   1.00800           1   0.00000       0.00000    
      1080 S11      523      PNM      H34      HGA2     0.900000E-01   1.00800           1   0.00000       0.00000    
      1081 S11      523      PNM      H35      HGR61    0.115000       1.00800           1   0.00000       0.00000    
      1082 S11      523      PNM      H36      HGR61    0.115000       1.00800           1   0.00000       0.00000    
      1083 S11      523      PNM      H37      HGR61    0.115000       1.00800           1   0.00000       0.00000    
      1084 S11      523      PNM      H38      HGR61    0.115000       1.00800           1   0.00000       0.00000    
      1085 S11      523      PNM      H39      HGR61    0.115000       1.00800           1   0.00000       0.00000    
      1086 S11      523      PNM      H40      HGP1     0.310000       1.00800           1   0.00000       0.00000    
      1087 S11      290      TIP3     OH2      OT      -0.834000       15.9994           1   0.00000       0.00000    
      1088 S11      290      TIP3     H1       HT       0.417000       1.00800           1   0.00000       0.00000    
      1089 S11      290      TIP3     H2       HT       0.417000       1.00800           1   0.00000       0.00000    
      1090 S12      70       SER      CB       CT2      0.500000E-01   12.0110           1   0.00000       0.00000    
      1091 S12      70       SER      HB1      HA2      0.900000E-01   1.00800           1   0.00000       0.00000    
      1092 S12      70       SER      HB2      HA2      0.900000E-01   1.00800           1   0.00000       0.00000    
      1093 S12      70       SER      OG       OH1     -0.660000       15.9990           1   0.00000       0.00000    
      1094 S12      70       SER      HG1      H        0.430000       1.00800           1   0.00000       0.00000    
      1095 S12      70       SER      QQH1     QQH       0.00000       1.00800           0   0.00000       0.00000    
      1096 S12      73       LYS      CD       CT2     -0.180000       12.0110           1   0.00000       0.00000    
      1097 S12      73       LYS      HD1      HA2      0.900000E-01   1.00800           1   0.00000       0.00000    
      1098 S12      73       LYS      HD2      HA2      0.900000E-01   1.00800           1   0.00000       0.00000    
      1099 S12      73       LYS      QQH2     QQH       0.00000       1.00800           0   0.00000       0.00000    
      1100 S12      73       LYS      CE       CT2      0.210000       12.0110           1   0.00000       0.00000    
      1101 S12      73       LYS      HE1      HA2      0.500000E-01   1.00800           1   0.00000       0.00000    
      1102 S12      73       LYS      HE2      HA2      0.500000E-01   1.00800           1   0.00000       0.00000    
      1103 S12      73       LYS      NZ       NH3     -0.300000       14.0070           1   0.00000       0.00000    
      1104 S12      73       LYS      HZ1      HC       0.330000       1.00800           1   0.00000       0.00000    
      1105 S12      73       LYS      HZ2      HC       0.330000       1.00800           1   0.00000       0.00000    
      1106 S12      73       LYS      HZ3      HC       0.330000       1.00800           1   0.00000       0.00000    
      1107 S12      130      SER      CB       CT2      0.500000E-01   12.0110           1   0.00000       0.00000    
      1108 S12      130      SER      HB1      HA2      0.900000E-01   1.00800           1   0.00000       0.00000    
      1109 S12      130      SER      HB2      HA2      0.900000E-01   1.00800           1   0.00000       0.00000    
      1110 S12      130      SER      OG       OH1     -0.660000       15.9990           1   0.00000       0.00000    
      1111 S12      130      SER      HG1      H        0.430000       1.00800           1   0.00000       0.00000    
      1112 S12      130      SER      QQH3     QQH       0.00000       1.00800           0   0.00000       0.00000    
      1113 S12      166      GLU      CB       CT2A    -0.180000       12.0110           1   0.00000       0.00000    
      1114 S12      166      GLU      HB1      HA2      0.900000E-01   1.00800           1   0.00000       0.00000    
      1115 S12      166      GLU      HB2      HA2      0.900000E-01   1.00800           1   0.00000       0.00000    
      1116 S12      166      GLU      QQH4     QQH       0.00000       1.00800           0   0.00000       0.00000    
      1117 S12      166      GLU      CG       CT2     -0.280000       12.0110           1   0.00000       0.00000    
      1118 S12      166      GLU      HG1      HA2      0.900000E-01   1.00800           1   0.00000       0.00000    
      1119 S12      166      GLU      HG2      HA2      0.900000E-01   1.00800           1   0.00000       0.00000    
      1120 S12      166      GLU      CD       CC       0.620000       12.0110           1   0.00000       0.00000    
      1121 S12      166      GLU      OE1      OC      -0.760000       15.9990           1   0.00000       0.00000    
      1122 S12      166      GLU      OE2      OC      -0.760000       15.9990           1   0.00000       0.00000    
      1123 S12      170      ASN      CB       CT2     -0.180000       12.0110           1   0.00000       0.00000    
      1124 S12      170      ASN      HB1      HA2      0.900000E-01   1.00800           1   0.00000       0.00000    
      1125 S12      170      ASN      HB2      HA2      0.900000E-01   1.00800           1   0.00000       0.00000    
      1126 S12      170      ASN      QQH5     QQH       0.00000       1.00800           0   0.00000       0.00000    
      1127 S12      170      ASN      CG       CC       0.550000       12.0110           1   0.00000       0.00000    
      1128 S12      170      ASN      OD1      O       -0.550000       15.9990           1   0.00000       0.00000    
      1129 S12      170      ASN      ND2      NH2     -0.620000       14.0070           1   0.00000       0.00000    
      1130 S12      170      ASN      HD21     H        0.320000       1.00800           1   0.00000       0.00000    
      1131 S12      170      ASN      HD22     H        0.300000       1.00800           1   0.00000       0.00000    
      1132 S12      234      LYS      CE       CT2      0.210000       12.0110           1   0.00000       0.00000    
      1133 S12      234      LYS      HE1      HA2      0.500000E-01   1.00800           1   0.00000       0.00000    
      1134 S12      234      LYS      HE2      HA2      0.500000E-01   1.00800           1   0.00000       0.00000    
      1135 S12      234      LYS      NZ       NH3     -0.300000       14.0070           1   0.00000       0.00000    
      1136 S12      234      LYS      HZ1      HC       0.330000       1.00800           1   0.00000       0.00000    
      1137 S12      234      LYS      HZ2      HC       0.330000       1.00800           1   0.00000       0.00000    
      1138 S12      234      LYS      HZ3      HC       0.330000       1.00800           1   0.00000       0.00000    
      1139 S12      234      LYS      QQH6     QQH       0.00000       1.00800           0   0.00000       0.00000    
      1140 S12      235      SER      CB       CT2      0.500000E-01   12.0110           1   0.00000       0.00000    
      1141 S12      235      SER      HB1      HA2      0.900000E-01   1.00800           1   0.00000       0.00000    
      1142 S12      235      SER      HB2      HA2      0.900000E-01   1.00800           1   0.00000       0.00000    
      1143 S12      235      SER      OG       OH1     -0.660000       15.9990           1   0.00000       0.00000    
      1144 S12      235      SER      HG1      H        0.430000       1.00800           1   0.00000       0.00000    
      1145 S12      235      SER      QQH7     QQH       0.00000       1.00800           0   0.00000       0.00000    
      1146 S12      523      PNM      S1       SG311   -0.160000       32.0600           1   0.00000       0.00000    
      1147 S12      523      PNM      C2       CG3C50   0.700000E-01   12.0110           1   0.00000       0.00000    
      1148 S12      523      PNM      C3       CG3C51   0.100000       12.0110           1   0.00000       0.00000    
      1149 S12      523      PNM      N4       NG2R43  -0.440000       14.0070           1   0.00000       0.00000    
      1150 S12      523      PNM      C5       CG3RC1   0.200000       12.0110           1   0.00000       0.00000    
      1151 S12      523      PNM      C6       CG3C41   0.190000       12.0110           1   0.00000       0.00000    
      1152 S12      523      PNM      C7       CG2R53   0.210000       12.0110           1   0.00000       0.00000    
      1153 S12      523      PNM      O8       OG2D1   -0.380000       15.9994           1   0.00000       0.00000    
      1154 S12      523      PNM      C9       CG331   -0.270000       12.0110           1   0.00000       0.00000    
      1155 S12      523      PNM      C10      CG331   -0.270000       12.0110           1   0.00000       0.00000    
      1156 S12      523      PNM      C11      CG2O3    0.620000       12.0110           1   0.00000       0.00000    
      1157 S12      523      PNM      O12      OG2D2   -0.760000       15.9994           1   0.00000       0.00000    
      1158 S12      523      PNM      O13      OG2D2   -0.760000       15.9994           1   0.00000       0.00000    
      1159 S12      523      PNM      N14      NG2S1   -0.470000       14.0070           1   0.00000       0.00000    
      1160 S12      523      PNM      C15      CG2O1    0.550000       12.0110           1   0.00000       0.00000    
      1161 S12      523      PNM      O16      OG2D1   -0.550000       15.9994           1   0.00000       0.00000    
      1162 S12      523      PNM      C17      CG321   -0.180000       12.0110           1   0.00000       0.00000    
      1163 S12      523      PNM      C18      CG2R61    0.00000       12.0110           1   0.00000       0.00000    
      1164 S12      523      PNM      C19      CG2R61  -0.115000       12.0110           1   0.00000       0.00000    
      1165 S12      523      PNM      C20      CG2R61  -0.115000       12.0110           1   0.00000       0.00000    
      1166 S12      523      PNM      C21      CG2R61  -0.115000       12.0110           1   0.00000       0.00000    
      1167 S12      523      PNM      C22      CG2R61  -0.115000       12.0110           1   0.00000       0.00000    
      1168 S12      523      PNM      C23      CG2R61  -0.115000       12.0110           1   0.00000       0.00000    
      1169 S12      523      PNM      H24      HGA1     0.900000E-01   1.00800           1   0.00000       0.00000    
      1170 S12      523      PNM      H25      HGA3     0.900000E-01   1.00800           1   0.00000       0.00000    
      1171 S12      523      PNM      H26      HGA3     0.900000E-01   1.00800           1   0.00000       0.00000    
      1172 S12      523      PNM      H27      HGA3     0.900000E-01   1.00800           1   0.00000       0.00000    
      1173 S12      523      PNM      H28      HGA3     0.900000E-01   1.00800           1   0.00000       0.00000    
      1174 S12      523      PNM      H29      HGA3     0.900000E-01   1.00800           1   0.00000       0.00000    
      1175 S12      523      PNM      H30      HGA3     0.900000E-01   1.00800           1   0.00000       0.00000    
      1176 S12      523      PNM      H31      HGA1     0.900000E-01   1.00800           1   0.00000       0.00000    
      1177 S12      523      PNM      H32      HGA1     0.900000E-01   1.00800           1   0.00000       0.00000    
      1178 S12      523      PNM      H33      HGA2     0.900000E-01   1.00800           1   0.00000       0.00000    
      1179 S12      523      PNM      H34      HGA2     0.900000E-01   1.00800           1   0.00000       0.00000    
      1180 S12      523      PNM      H35      HGR61    0.115000       1.00800           1   0.00000       0.00000    
      1181 S12      523      PNM      H36      HGR61    0.115000       1.00800           1   0.00000       0.00000    
      1182 S12      523      PNM      H37      HGR61    0.115000       1.00800           1   0.00000       0.00000    
      1183 S12      523      PNM      H38      HGR61    0.115000       1.00800           1   0.00000       0.00000    
      1184 S12      523      PNM      H39      HGR61    0.115000       1.00800           1   0.00000       0.00000    
      1185 S12      523      PNM      H40      HGP1     0.310000       1.00800           1   0.00000       0.00000    
      1186 S12      290      TIP3     OH2      OT      -0.834000       15.9994           1   0.00000       0.00000    
      1187 S12      290      TIP3     H1       HT       0.417000       1.00800           1   0.00000       0.00000    
      1188 S12      290      TIP3     H2       HT       0.417000       1.00800           1   0.00000       0.00000    
      1189 S13      70       SER      CB       CT2      0.500000E-01   12.0110           1   0.00000       0.00000    
      1190 S13      70       SER      HB1      HA2      0.900000E-01   1.00800           1   0.00000       0.00000    
      1191 S13      70       SER      HB2      HA2      0.900000E-01   1.00800           1   0.00000       0.00000    
      1192 S13      70       SER      OG       OH1     -0.660000       15.9990           1   0.00000       0.00000    
      1193 S13      70       SER      HG1      H        0.430000       1.00800           1   0.00000       0.00000    
      1194 S13      70       SER      QQH1     QQH       0.00000       1.00800           0   0.00000       0.00000    
      1195 S13      73       LYS      CD       CT2     -0.180000       12.0110           1   0.00000       0.00000    
      1196 S13      73       LYS      HD1      HA2      0.900000E-01   1.00800           1   0.00000       0.00000    
      1197 S13      73       LYS      HD2      HA2      0.900000E-01   1.00800           1   0.00000       0.00000    
      1198 S13      73       LYS      QQH2     QQH       0.00000       1.00800           0   0.00000       0.00000    
      1199 S13      73       LYS      CE       CT2      0.210000       12.0110           1   0.00000       0.00000    
      1200 S13      73       LYS      HE1      HA2      0.500000E-01   1.00800           1   0.00000       0.00000    
      1201 S13      73       LYS      HE2      HA2      0.500000E-01   1.00800           1   0.00000       0.00000    
      1202 S13      73       LYS      NZ       NH3     -0.300000       14.0070           1   0.00000       0.00000    
      1203 S13      73       LYS      HZ1      HC       0.330000       1.00800           1   0.00000       0.00000    
      1204 S13      73       LYS      HZ2      HC       0.330000       1.00800           1   0.00000       0.00000    
      1205 S13      73       LYS      HZ3      HC       0.330000       1.00800           1   0.00000       0.00000    
      1206 S13      130      SER      CB       CT2      0.500000E-01   12.0110           1   0.00000       0.00000    
      1207 S13      130      SER      HB1      HA2      0.900000E-01   1.00800           1   0.00000       0.00000    
      1208 S13      130      SER      HB2      HA2      0.900000E-01   1.00800           1   0.00000       0.00000    
      1209 S13      130      SER      OG       OH1     -0.660000       15.9990           1   0.00000       0.00000    
      1210 S13      130      SER      HG1      H        0.430000       1.00800           1   0.00000       0.00000    
      1211 S13      130      SER      QQH3     QQH       0.00000       1.00800           0   0.00000       0.00000    
      1212 S13      166      GLU      CB       CT2A    -0.180000       12.0110           1   0.00000       0.00000    
      1213 S13      166      GLU      HB1      HA2      0.900000E-01   1.00800           1   0.00000       0.00000    
      1214 S13      166      GLU      HB2      HA2      0.900000E-01   1.00800           1   0.00000       0.00000    
      1215 S13      166      GLU      QQH4     QQH       0.00000       1.00800           0   0.00000       0.00000    
      1216 S13      166      GLU      CG       CT2     -0.280000       12.0110           1   0.00000       0.00000    
      1217 S13      166      GLU      HG1      HA2      0.900000E-01   1.00800           1   0.00000       0.00000    
      1218 S13      166      GLU      HG2      HA2      0.900000E-01   1.00800           1   0.00000       0.00000    
      1219 S13      166      GLU      CD       CC       0.620000       12.0110           1   0.00000       0.00000    
      1220 S13      166      GLU      OE1      OC      -0.760000       15.9990           1   0.00000       0.00000    
      1221 S13      166      GLU      OE2      OC      -0.760000       15.9990           1   0.00000       0.00000    
      1222 S13      170      ASN      CB       CT2     -0.180000       12.0110           1   0.00000       0.00000    
      1223 S13      170      ASN      HB1      HA2      0.900000E-01   1.00800           1   0.00000       0.00000    
      1224 S13      170      ASN      HB2      HA2      0.900000E-01   1.00800           1   0.00000       0.00000    
      1225 S13      170      ASN      QQH5     QQH       0.00000       1.00800           0   0.00000       0.00000    
      1226 S13      170      ASN      CG       CC       0.550000       12.0110           1   0.00000       0.00000    
      1227 S13      170      ASN      OD1      O       -0.550000       15.9990           1   0.00000       0.00000    
      1228 S13      170      ASN      ND2      NH2     -0.620000       14.0070           1   0.00000       0.00000    
      1229 S13      170      ASN      HD21     H        0.320000       1.00800           1   0.00000       0.00000    
      1230 S13      170      ASN      HD22     H        0.300000       1.00800           1   0.00000       0.00000    
      1231 S13      234      LYS      CE       CT2      0.210000       12.0110           1   0.00000       0.00000    
      1232 S13      234      LYS      HE1      HA2      0.500000E-01   1.00800           1   0.00000       0.00000    
      1233 S13      234      LYS      HE2      HA2      0.500000E-01   1.00800           1   0.00000       0.00000    
      1234 S13      234      LYS      NZ       NH3     -0.300000       14.0070           1   0.00000       0.00000    
      1235 S13      234      LYS      HZ1      HC       0.330000       1.00800           1   0.00000       0.00000    
      1236 S13      234      LYS      HZ2      HC       0.330000       1.00800           1   0.00000       0.00000    
      1237 S13      234      LYS      HZ3      HC       0.330000       1.00800           1   0.00000       0.00000    
      1238 S13      234      LYS      QQH6     QQH       0.00000       1.00800           0   0.00000       0.00000    
      1239 S13      235      SER      CB       CT2      0.500000E-01   12.0110           1   0.00000       0.00000    
      1240 S13      235      SER      HB1      HA2      0.900000E-01   1.00800           1   0.00000       0.00000    
      1241 S13      235      SER      HB2      HA2      0.900000E-01   1.00800           1   0.00000       0.00000    
      1242 S13      235      SER      OG       OH1     -0.660000       15.9990           1   0.00000       0.00000    
      1243 S13      235      SER      HG1      H        0.430000       1.00800           1   0.00000       0.00000    
      1244 S13      235      SER      QQH7     QQH       0.00000       1.00800           0   0.00000       0.00000    
      1245 S13      523      PNM      S1       SG311   -0.160000       32.0600           1   0.00000       0.00000    
      1246 S13      523      PNM      C2       CG3C50   0.700000E-01   12.0110           1   0.00000       0.00000    
      1247 S13      523      PNM      C3       CG3C51   0.100000       12.0110           1   0.00000       0.00000    
      1248 S13      523      PNM      N4       NG2R43  -0.440000       14.0070           1   0.00000       0.00000    
      1249 S13      523      PNM      C5       CG3RC1   0.200000       12.0110           1   0.00000       0.00000    
      1250 S13      523      PNM      C6       CG3C41   0.190000       12.0110           1   0.00000       0.00000    
      1251 S13      523      PNM      C7       CG2R53   0.210000       12.0110           1   0.00000       0.00000    
      1252 S13      523      PNM      O8       OG2D1   -0.380000       15.9994           1   0.00000       0.00000    
      1253 S13      523      PNM      C9       CG331   -0.270000       12.0110           1   0.00000       0.00000    
      1254 S13      523      PNM      C10      CG331   -0.270000       12.0110           1   0.00000       0.00000    
      1255 S13      523      PNM      C11      CG2O3    0.620000       12.0110           1   0.00000       0.00000    
      1256 S13      523      PNM      O12      OG2D2   -0.760000       15.9994           1   0.00000       0.00000    
      1257 S13      523      PNM      O13      OG2D2   -0.760000       15.9994           1   0.00000       0.00000    
      1258 S13      523      PNM      N14      NG2S1   -0.470000       14.0070           1   0.00000       0.00000    
      1259 S13      523      PNM      C15      CG2O1    0.550000       12.0110           1   0.00000       0.00000    
      1260 S13      523      PNM      O16      OG2D1   -0.550000       15.9994           1   0.00000       0.00000    
      1261 S13      523      PNM      C17      CG321   -0.180000       12.0110           1   0.00000       0.00000    
      1262 S13      523      PNM      C18      CG2R61    0.00000       12.0110           1   0.00000       0.00000    
      1263 S13      523      PNM      C19      CG2R61  -0.115000       12.0110           1   0.00000       0.00000    
      1264 S13      523      PNM      C20      CG2R61  -0.115000       12.0110           1   0.00000       0.00000    
      1265 S13      523      PNM      C21      CG2R61  -0.115000       12.0110           1   0.00000       0.00000    
      1266 S13      523      PNM      C22      CG2R61  -0.115000       12.0110           1   0.00000       0.00000    
      1267 S13      523      PNM      C23      CG2R61  -0.115000       12.0110           1   0.00000       0.00000    
      1268 S13      523      PNM      H24      HGA1     0.900000E-01   1.00800           1   0.00000       0.00000    
      1269 S13      523      PNM      H25      HGA3     0.900000E-01   1.00800           1   0.00000       0.00000    
      1270 S13      523      PNM      H26      HGA3     0.900000E-01   1.00800           1   0.00000       0.00000    
      1271 S13      523      PNM      H27      HGA3     0.900000E-01   1.00800           1   0.00000       0.00000    
      1272 S13      523      PNM      H28      HGA3     0.900000E-01   1.00800           1   0.00000       0.00000    
      1273 S13      523      PNM      H29      HGA3     0.900000E-01   1.00800           1   0.00000       0.00000    
      1274 S13      523      PNM      H30      HGA3     0.900000E-01   1.00800           1   0.00000       0.00000    
      1275 S13      523      PNM      H31      HGA1     0.900000E-01   1.00800           1   0.00000       0.00000    
      1276 S13      523      PNM      H32      HGA1     0.900000E-01   1.00800           1   0.00000       0.00000    
      1277 S13      523      PNM      H33      HGA2     0.900000E-01   1.00800           1   0.00000       0.00000    
      1278 S13      523      PNM      H34      HGA2     0.900000E-01   1.00800           1   0.00000       0.00000    
      1279 S13      523      PNM      H35      HGR61    0.115000       1.00800           1   0.00000       0.00000    
      1280 S13      523      PNM      H36      HGR61    0.115000       1.00800           1   0.00000       0.00000    
      1281 S13      523      PNM      H37      HGR61    0.115000       1.00800           1   0.00000       0.00000    
      1282 S13      523      PNM      H38      HGR61    0.115000       1.00800           1   0.00000       0.00000    
      1283 S13      523      PNM      H39      HGR61    0.115000       1.00800           1   0.00000       0.00000    
      1284 S13      523      PNM      H40      HGP1     0.310000       1.00800           1   0.00000       0.00000    
      1285 S13      290      TIP3     OH2      OT      -0.834000       15.9994           1   0.00000       0.00000    
      1286 S13      290      TIP3     H1       HT       0.417000       1.00800           1   0.00000       0.00000    
      1287 S13      290      TIP3     H2       HT       0.417000       1.00800           1   0.00000       0.00000    
      1288 S14      70       SER      CB       CT2      0.500000E-01   12.0110           1   0.00000       0.00000    
      1289 S14      70       SER      HB1      HA2      0.900000E-01   1.00800           1   0.00000       0.00000    
      1290 S14      70       SER      HB2      HA2      0.900000E-01   1.00800           1   0.00000       0.00000    
      1291 S14      70       SER      OG       OH1     -0.660000       15.9990           1   0.00000       0.00000    
      1292 S14      70       SER      HG1      H        0.430000       1.00800           1   0.00000       0.00000    
      1293 S14      70       SER      QQH1     QQH       0.00000       1.00800           0   0.00000       0.00000    
      1294 S14      73       LYS      CD       CT2     -0.180000       12.0110           1   0.00000       0.00000    
      1295 S14      73       LYS      HD1      HA2      0.900000E-01   1.00800           1   0.00000       0.00000    
      1296 S14      73       LYS      HD2      HA2      0.900000E-01   1.00800           1   0.00000       0.00000    
      1297 S14      73       LYS      QQH2     QQH       0.00000       1.00800           0   0.00000       0.00000    
      1298 S14      73       LYS      CE       CT2      0.210000       12.0110           1   0.00000       0.00000    
      1299 S14      73       LYS      HE1      HA2      0.500000E-01   1.00800           1   0.00000       0.00000    
      1300 S14      73       LYS      HE2      HA2      0.500000E-01   1.00800           1   0.00000       0.00000    
      1301 S14      73       LYS      NZ       NH3     -0.300000       14.0070           1   0.00000       0.00000    
      1302 S14      73       LYS      HZ1      HC       0.330000       1.00800           1   0.00000       0.00000    
      1303 S14      73       LYS      HZ2      HC       0.330000       1.00800           1   0.00000       0.00000    
      1304 S14      73       LYS      HZ3      HC       0.330000       1.00800           1   0.00000       0.00000    
      1305 S14      130      SER      CB       CT2      0.500000E-01   12.0110           1   0.00000       0.00000    
      1306 S14      130      SER      HB1      HA2      0.900000E-01   1.00800           1   0.00000       0.00000    
      1307 S14      130      SER      HB2      HA2      0.900000E-01   1.00800           1   0.00000       0.00000    
      1308 S14      130      SER      OG       OH1     -0.660000       15.9990           1   0.00000       0.00000    
      1309 S14      130      SER      HG1      H        0.430000       1.00800           1   0.00000       0.00000    
      1310 S14      130      SER      QQH3     QQH       0.00000       1.00800           0   0.00000       0.00000    
      1311 S14      166      GLU      CB       CT2A    -0.180000       12.0110           1   0.00000       0.00000    
      1312 S14      166      GLU      HB1      HA2      0.900000E-01   1.00800           1   0.00000       0.00000    
      1313 S14      166      GLU      HB2      HA2      0.900000E-01   1.00800           1   0.00000       0.00000    
      1314 S14      166      GLU      QQH4     QQH       0.00000       1.00800           0   0.00000       0.00000    
      1315 S14      166      GLU      CG       CT2     -0.280000       12.0110           1   0.00000       0.00000    
      1316 S14      166      GLU      HG1      HA2      0.900000E-01   1.00800           1   0.00000       0.00000    
      1317 S14      166      GLU      HG2      HA2      0.900000E-01   1.00800           1   0.00000       0.00000    
      1318 S14      166      GLU      CD       CC       0.620000       12.0110           1   0.00000       0.00000    
      1319 S14      166      GLU      OE1      OC      -0.760000       15.9990           1   0.00000       0.00000    
      1320 S14      166      GLU      OE2      OC      -0.760000       15.9990           1   0.00000       0.00000    
      1321 S14      170      ASN      CB       CT2     -0.180000       12.0110           1   0.00000       0.00000    
      1322 S14      170      ASN      HB1      HA2      0.900000E-01   1.00800           1   0.00000       0.00000    
      1323 S14      170      ASN      HB2      HA2      0.900000E-01   1.00800           1   0.00000       0.00000    
      1324 S14      170      ASN      QQH5     QQH       0.00000       1.00800           0   0.00000       0.00000    
      1325 S14      170      ASN      CG       CC       0.550000       12.0110           1   0.00000       0.00000    
      1326 S14      170      ASN      OD1      O       -0.550000       15.9990           1   0.00000       0.00000    
      1327 S14      170      ASN      ND2      NH2     -0.620000       14.0070           1   0.00000       0.00000    
      1328 S14      170      ASN      HD21     H        0.320000       1.00800           1   0.00000       0.00000    
      1329 S14      170      ASN      HD22     H        0.300000       1.00800           1   0.00000       0.00000    
      1330 S14      234      LYS      CE       CT2      0.210000       12.0110           1   0.00000       0.00000    
      1331 S14      234      LYS      HE1      HA2      0.500000E-01   1.00800           1   0.00000       0.00000    
      1332 S14      234      LYS      HE2      HA2      0.500000E-01   1.00800           1   0.00000       0.00000    
      1333 S14      234      LYS      NZ       NH3     -0.300000       14.0070           1   0.00000       0.00000    
      1334 S14      234      LYS      HZ1      HC       0.330000       1.00800           1   0.00000       0.00000    
      1335 S14      234      LYS      HZ2      HC       0.330000       1.00800           1   0.00000       0.00000    
      1336 S14      234      LYS      HZ3      HC       0.330000       1.00800           1   0.00000       0.00000    
      1337 S14      234      LYS      QQH6     QQH       0.00000       1.00800           0   0.00000       0.00000    
      1338 S14      235      SER      CB       CT2      0.500000E-01   12.0110           1   0.00000       0.00000    
      1339 S14      235      SER      HB1      HA2      0.900000E-01   1.00800           1   0.00000       0.00000    
      1340 S14      235      SER      HB2      HA2      0.900000E-01   1.00800           1   0.00000       0.00000    
      1341 S14      235      SER      OG       OH1     -0.660000       15.9990           1   0.00000       0.00000    
      1342 S14      235      SER      HG1      H        0.430000       1.00800           1   0.00000       0.00000    
      1343 S14      235      SER      QQH7     QQH       0.00000       1.00800           0   0.00000       0.00000    
      1344 S14      523      PNM      S1       SG311   -0.160000       32.0600           1   0.00000       0.00000    
      1345 S14      523      PNM      C2       CG3C50   0.700000E-01   12.0110           1   0.00000       0.00000    
      1346 S14      523      PNM      C3       CG3C51   0.100000       12.0110           1   0.00000       0.00000    
      1347 S14      523      PNM      N4       NG2R43  -0.440000       14.0070           1   0.00000       0.00000    
      1348 S14      523      PNM      C5       CG3RC1   0.200000       12.0110           1   0.00000       0.00000    
      1349 S14      523      PNM      C6       CG3C41   0.190000       12.0110           1   0.00000       0.00000    
      1350 S14      523      PNM      C7       CG2R53   0.210000       12.0110           1   0.00000       0.00000    
      1351 S14      523      PNM      O8       OG2D1   -0.380000       15.9994           1   0.00000       0.00000    
      1352 S14      523      PNM      C9       CG331   -0.270000       12.0110           1   0.00000       0.00000    
      1353 S14      523      PNM      C10      CG331   -0.270000       12.0110           1   0.00000       0.00000    
      1354 S14      523      PNM      C11      CG2O3    0.620000       12.0110           1   0.00000       0.00000    
      1355 S14      523      PNM      O12      OG2D2   -0.760000       15.9994           1   0.00000       0.00000    
      1356 S14      523      PNM      O13      OG2D2   -0.760000       15.9994           1   0.00000       0.00000    
      1357 S14      523      PNM      N14      NG2S1   -0.470000       14.0070           1   0.00000       0.00000    
      1358 S14      523      PNM      C15      CG2O1    0.550000       12.0110           1   0.00000       0.00000    
      1359 S14      523      PNM      O16      OG2D1   -0.550000       15.9994           1   0.00000       0.00000    
      1360 S14      523      PNM      C17      CG321   -0.180000       12.0110           1   0.00000       0.00000    
      1361 S14      523      PNM      C18      CG2R61    0.00000       12.0110           1   0.00000       0.00000    
      1362 S14      523      PNM      C19      CG2R61  -0.115000       12.0110           1   0.00000       0.00000    
      1363 S14      523      PNM      C20      CG2R61  -0.115000       12.0110           1   0.00000       0.00000    
      1364 S14      523      PNM      C21      CG2R61  -0.115000       12.0110           1   0.00000       0.00000    
      1365 S14      523      PNM      C22      CG2R61  -0.115000       12.0110           1   0.00000       0.00000    
      1366 S14      523      PNM      C23      CG2R61  -0.115000       12.0110           1   0.00000       0.00000    
      1367 S14      523      PNM      H24      HGA1     0.900000E-01   1.00800           1   0.00000       0.00000    
      1368 S14      523      PNM      H25      HGA3     0.900000E-01   1.00800           1   0.00000       0.00000    
      1369 S14      523      PNM      H26      HGA3     0.900000E-01   1.00800           1   0.00000       0.00000    
      1370 S14      523      PNM      H27      HGA3     0.900000E-01   1.00800           1   0.00000       0.00000    
      1371 S14      523      PNM      H28      HGA3     0.900000E-01   1.00800           1   0.00000       0.00000    
      1372 S14      523      PNM      H29      HGA3     0.900000E-01   1.00800           1   0.00000       0.00000    
      1373 S14      523      PNM      H30      HGA3     0.900000E-01   1.00800           1   0.00000       0.00000    
      1374 S14      523      PNM      H31      HGA1     0.900000E-01   1.00800           1   0.00000       0.00000    
      1375 S14      523      PNM      H32      HGA1     0.900000E-01   1.00800           1   0.00000       0.00000    
      1376 S14      523      PNM      H33      HGA2     0.900000E-01   1.00800           1   0.00000       0.00000    
      1377 S14      523      PNM      H34      HGA2     0.900000E-01   1.00800           1   0.00000       0.00000    
      1378 S14      523      PNM      H35      HGR61    0.115000       1.00800           1   0.00000       0.00000    
      1379 S14      523      PNM      H36      HGR61    0.115000       1.00800           1   0.00000       0.00000    
      1380 S14      523      PNM      H37      HGR61    0.115000       1.00800           1   0.00000       0.00000    
      1381 S14      523      PNM      H38      HGR61    0.115000       1.00800           1   0.00000       0.00000    
      1382 S14      523      PNM      H39      HGR61    0.115000       1.00800           1   0.00000       0.00000    
      1383 S14      523      PNM      H40      HGP1     0.310000       1.00800           1   0.00000       0.00000    
      1384 S14      290      TIP3     OH2      OT      -0.834000       15.9994           1   0.00000       0.00000    
      1385 S14      290      TIP3     H1       HT       0.417000       1.00800           1   0.00000       0.00000    
      1386 S14      290      TIP3     H2       HT       0.417000       1.00800           1   0.00000       0.00000    
      1387 S15      70       SER      CB       CT2      0.500000E-01   12.0110           1   0.00000       0.00000    
      1388 S15      70       SER      HB1      HA2      0.900000E-01   1.00800           1   0.00000       0.00000    
      1389 S15      70       SER      HB2      HA2      0.900000E-01   1.00800           1   0.00000       0.00000    
      1390 S15      70       SER      OG       OH1     -0.660000       15.9990           1   0.00000       0.00000    
      1391 S15      70       SER      HG1      H        0.430000       1.00800           1   0.00000       0.00000    
      1392 S15      70       SER      QQH1     QQH       0.00000       1.00800           0   0.00000       0.00000    
      1393 S15      73       LYS      CD       CT2     -0.180000       12.0110           1   0.00000       0.00000    
      1394 S15      73       LYS      HD1      HA2      0.900000E-01   1.00800           1   0.00000       0.00000    
      1395 S15      73       LYS      HD2      HA2      0.900000E-01   1.00800           1   0.00000       0.00000    
      1396 S15      73       LYS      QQH2     QQH       0.00000       1.00800           0   0.00000       0.00000    
      1397 S15      73       LYS      CE       CT2      0.210000       12.0110           1   0.00000       0.00000    
      1398 S15      73       LYS      HE1      HA2      0.500000E-01   1.00800           1   0.00000       0.00000    
      1399 S15      73       LYS      HE2      HA2      0.500000E-01   1.00800           1   0.00000       0.00000    
      1400 S15      73       LYS      NZ       NH3     -0.300000       14.0070           1   0.00000       0.00000    
      1401 S15      73       LYS      HZ1      HC       0.330000       1.00800           1   0.00000       0.00000    
      1402 S15      73       LYS      HZ2      HC       0.330000       1.00800           1   0.00000       0.00000    
      1403 S15      73       LYS      HZ3      HC       0.330000       1.00800           1   0.00000       0.00000    
      1404 S15      130      SER      CB       CT2      0.500000E-01   12.0110           1   0.00000       0.00000    
      1405 S15      130      SER      HB1      HA2      0.900000E-01   1.00800           1   0.00000       0.00000    
      1406 S15      130      SER      HB2      HA2      0.900000E-01   1.00800           1   0.00000       0.00000    
      1407 S15      130      SER      OG       OH1     -0.660000       15.9990           1   0.00000       0.00000    
      1408 S15      130      SER      HG1      H        0.430000       1.00800           1   0.00000       0.00000    
      1409 S15      130      SER      QQH3     QQH       0.00000       1.00800           0   0.00000       0.00000    
      1410 S15      166      GLU      CB       CT2A    -0.180000       12.0110           1   0.00000       0.00000    
      1411 S15      166      GLU      HB1      HA2      0.900000E-01   1.00800           1   0.00000       0.00000    
      1412 S15      166      GLU      HB2      HA2      0.900000E-01   1.00800           1   0.00000       0.00000    
      1413 S15      166      GLU      QQH4     QQH       0.00000       1.00800           0   0.00000       0.00000    
      1414 S15      166      GLU      CG       CT2     -0.280000       12.0110           1   0.00000       0.00000    
      1415 S15      166      GLU      HG1      HA2      0.900000E-01   1.00800           1   0.00000       0.00000    
      1416 S15      166      GLU      HG2      HA2      0.900000E-01   1.00800           1   0.00000       0.00000    
      1417 S15      166      GLU      CD       CC       0.620000       12.0110           1   0.00000       0.00000    
      1418 S15      166      GLU      OE1      OC      -0.760000       15.9990           1   0.00000       0.00000    
      1419 S15      166      GLU      OE2      OC      -0.760000       15.9990           1   0.00000       0.00000    
      1420 S15      170      ASN      CB       CT2     -0.180000       12.0110           1   0.00000       0.00000    
      1421 S15      170      ASN      HB1      HA2      0.900000E-01   1.00800           1   0.00000       0.00000    
      1422 S15      170      ASN      HB2      HA2      0.900000E-01   1.00800           1   0.00000       0.00000    
      1423 S15      170      ASN      QQH5     QQH       0.00000       1.00800           0   0.00000       0.00000    
      1424 S15      170      ASN      CG       CC       0.550000       12.0110           1   0.00000       0.00000    
      1425 S15      170      ASN      OD1      O       -0.550000       15.9990           1   0.00000       0.00000    
      1426 S15      170      ASN      ND2      NH2     -0.620000       14.0070           1   0.00000       0.00000    
      1427 S15      170      ASN      HD21     H        0.320000       1.00800           1   0.00000       0.00000    
      1428 S15      170      ASN      HD22     H        0.300000       1.00800           1   0.00000       0.00000    
      1429 S15      234      LYS      CE       CT2      0.210000       12.0110           1   0.00000       0.00000    
      1430 S15      234      LYS      HE1      HA2      0.500000E-01   1.00800           1   0.00000       0.00000    
      1431 S15      234      LYS      HE2      HA2      0.500000E-01   1.00800           1   0.00000       0.00000    
      1432 S15      234      LYS      NZ       NH3     -0.300000       14.0070           1   0.00000       0.00000    
      1433 S15      234      LYS      HZ1      HC       0.330000       1.00800           1   0.00000       0.00000    
      1434 S15      234      LYS      HZ2      HC       0.330000       1.00800           1   0.00000       0.00000    
      1435 S15      234      LYS      HZ3      HC       0.330000       1.00800           1   0.00000       0.00000    
      1436 S15      234      LYS      QQH6     QQH       0.00000       1.00800           0   0.00000       0.00000    
      1437 S15      235      SER      CB       CT2      0.500000E-01   12.0110           1   0.00000       0.00000    
      1438 S15      235      SER      HB1      HA2      0.900000E-01   1.00800           1   0.00000       0.00000    
      1439 S15      235      SER      HB2      HA2      0.900000E-01   1.00800           1   0.00000       0.00000    
      1440 S15      235      SER      OG       OH1     -0.660000       15.9990           1   0.00000       0.00000    
      1441 S15      235      SER      HG1      H        0.430000       1.00800           1   0.00000       0.00000    
      1442 S15      235      SER      QQH7     QQH       0.00000       1.00800           0   0.00000       0.00000    
      1443 S15      523      PNM      S1       SG311   -0.160000       32.0600           1   0.00000       0.00000    
      1444 S15      523      PNM      C2       CG3C50   0.700000E-01   12.0110           1   0.00000       0.00000    
      1445 S15      523      PNM      C3       CG3C51   0.100000       12.0110           1   0.00000       0.00000    
      1446 S15      523      PNM      N4       NG2R43  -0.440000       14.0070           1   0.00000       0.00000    
      1447 S15      523      PNM      C5       CG3RC1   0.200000       12.0110           1   0.00000       0.00000    
      1448 S15      523      PNM      C6       CG3C41   0.190000       12.0110           1   0.00000       0.00000    
      1449 S15      523      PNM      C7       CG2R53   0.210000       12.0110           1   0.00000       0.00000    
      1450 S15      523      PNM      O8       OG2D1   -0.380000       15.9994           1   0.00000       0.00000    
      1451 S15      523      PNM      C9       CG331   -0.270000       12.0110           1   0.00000       0.00000    
      1452 S15      523      PNM      C10      CG331   -0.270000       12.0110           1   0.00000       0.00000    
      1453 S15      523      PNM      C11      CG2O3    0.620000       12.0110           1   0.00000       0.00000    
      1454 S15      523      PNM      O12      OG2D2   -0.760000       15.9994           1   0.00000       0.00000    
      1455 S15      523      PNM      O13      OG2D2   -0.760000       15.9994           1   0.00000       0.00000    
      1456 S15      523      PNM      N14      NG2S1   -0.470000       14.0070           1   0.00000       0.00000    
      1457 S15      523      PNM      C15      CG2O1    0.550000       12.0110           1   0.00000       0.00000    
      1458 S15      523      PNM      O16      OG2D1   -0.550000       15.9994           1   0.00000       0.00000    
      1459 S15      523      PNM      C17      CG321   -0.180000       12.0110           1   0.00000       0.00000    
      1460 S15      523      PNM      C18      CG2R61    0.00000       12.0110           1   0.00000       0.00000    
      1461 S15      523      PNM      C19      CG2R61  -0.115000       12.0110           1   0.00000       0.00000    
      1462 S15      523      PNM      C20      CG2R61  -0.115000       12.0110           1   0.00000       0.00000    
      1463 S15      523      PNM      C21      CG2R61  -0.115000       12.0110           1   0.00000       0.00000    
      1464 S15      523      PNM      C22      CG2R61  -0.115000       12.0110           1   0.00000       0.00000    
      1465 S15      523      PNM      C23      CG2R61  -0.115000       12.0110           1   0.00000       0.00000    
      1466 S15      523      PNM      H24      HGA1     0.900000E-01   1.00800           1   0.00000       0.00000    
      1467 S15      523      PNM      H25      HGA3     0.900000E-01   1.00800           1   0.00000       0.00000    
      1468 S15      523      PNM      H26      HGA3     0.900000E-01   1.00800           1   0.00000       0.00000    
      1469 S15      523      PNM      H27      HGA3     0.900000E-01   1.00800           1   0.00000       0.00000    
      1470 S15      523      PNM      H28      HGA3     0.900000E-01   1.00800           1   0.00000       0.00000    
      1471 S15      523      PNM      H29      HGA3     0.900000E-01   1.00800           1   0.00000       0.00000    
      1472 S15      523      PNM      H30      HGA3     0.900000E-01   1.00800           1   0.00000       0.00000    
      1473 S15      523      PNM      H31      HGA1     0.900000E-01   1.00800           1   0.00000       0.00000    
      1474 S15      523      PNM      H32      HGA1     0.900000E-01   1.00800           1   0.00000       0.00000    
      1475 S15      523      PNM      H33      HGA2     0.900000E-01   1.00800           1   0.00000       0.00000    
      1476 S15      523      PNM      H34      HGA2     0.900000E-01   1.00800           1   0.00000       0.00000    
      1477 S15      523      PNM      H35      HGR61    0.115000       1.00800           1   0.00000       0.00000    
      1478 S15      523      PNM      H36      HGR61    0.115000       1.00800           1   0.00000       0.00000    
      1479 S15      523      PNM      H37      HGR61    0.115000       1.00800           1   0.00000       0.00000    
      1480 S15      523      PNM      H38      HGR61    0.115000       1.00800           1   0.00000       0.00000    
      1481 S15      523      PNM      H39      HGR61    0.115000       1.00800           1   0.00000       0.00000    
      1482 S15      523      PNM      H40      HGP1     0.310000       1.00800           1   0.00000       0.00000    
      1483 S15      290      TIP3     OH2      OT      -0.834000       15.9994           1   0.00000       0.00000    
      1484 S15      290      TIP3     H1       HT       0.417000       1.00800           1   0.00000       0.00000    
      1485 S15      290      TIP3     H2       HT       0.417000       1.00800           1   0.00000       0.00000    
      1486 S16      70       SER      CB       CT2      0.500000E-01   12.0110           1   0.00000       0.00000    
      1487 S16      70       SER      HB1      HA2      0.900000E-01   1.00800           1   0.00000       0.00000    
      1488 S16      70       SER      HB2      HA2      0.900000E-01   1.00800           1   0.00000       0.00000    
      1489 S16      70       SER      OG       OH1     -0.660000       15.9990           1   0.00000       0.00000    
      1490 S16      70       SER      HG1      H        0.430000       1.00800           1   0.00000       0.00000    
      1491 S16      70       SER      QQH1     QQH       0.00000       1.00800           0   0.00000       0.00000    
      1492 S16      73       LYS      CD       CT2     -0.180000       12.0110           1   0.00000       0.00000    
      1493 S16      73       LYS      HD1      HA2      0.900000E-01   1.00800           1   0.00000       0.00000    
      1494 S16      73       LYS      HD2      HA2      0.900000E-01   1.00800           1   0.00000       0.00000    
      1495 S16      73       LYS      QQH2     QQH       0.00000       1.00800           0   0.00000       0.00000    
      1496 S16      73       LYS      CE       CT2      0.210000       12.0110           1   0.00000       0.00000    
      1497 S16      73       LYS      HE1      HA2      0.500000E-01   1.00800           1   0.00000       0.00000    
      1498 S16      73       LYS      HE2      HA2      0.500000E-01   1.00800           1   0.00000       0.00000    
      1499 S16      73       LYS      NZ       NH3     -0.300000       14.0070           1   0.00000       0.00000    
      1500 S16      73       LYS      HZ1      HC       0.330000       1.00800           1   0.00000       0.00000    
      1501 S16      73       LYS      HZ2      HC       0.330000       1.00800           1   0.00000       0.00000    
      1502 S16      73       LYS      HZ3      HC       0.330000       1.00800           1   0.00000       0.00000    
      1503 S16      130      SER      CB       CT2      0.500000E-01   12.0110           1   0.00000       0.00000    
      1504 S16      130      SER      HB1      HA2      0.900000E-01   1.00800           1   0.00000       0.00000    
      1505 S16      130      SER      HB2      HA2      0.900000E-01   1.00800           1   0.00000       0.00000    
      1506 S16      130      SER      OG       OH1     -0.660000       15.9990           1   0.00000       0.00000    
      1507 S16      130      SER      HG1      H        0.430000       1.00800           1   0.00000       0.00000    
      1508 S16      130      SER      QQH3     QQH       0.00000       1.00800           0   0.00000       0.00000    
      1509 S16      166      GLU      CB       CT2A    -0.180000       12.0110           1   0.00000       0.00000    
      1510 S16      166      GLU      HB1      HA2      0.900000E-01   1.00800           1   0.00000       0.00000    
      1511 S16      166      GLU      HB2      HA2      0.900000E-01   1.00800           1   0.00000       0.00000    
      1512 S16      166      GLU      QQH4     QQH       0.00000       1.00800           0   0.00000       0.00000    
      1513 S16      166      GLU      CG       CT2     -0.280000       12.0110           1   0.00000       0.00000    
      1514 S16      166      GLU      HG1      HA2      0.900000E-01   1.00800           1   0.00000       0.00000    
      1515 S16      166      GLU      HG2      HA2      0.900000E-01   1.00800           1   0.00000       0.00000    
      1516 S16      166      GLU      CD       CC       0.620000       12.0110           1   0.00000       0.00000    
      1517 S16      166      GLU      OE1      OC      -0.760000       15.9990           1   0.00000       0.00000    
      1518 S16      166      GLU      OE2      OC      -0.760000       15.9990           1   0.00000       0.00000    
      1519 S16      170      ASN      CB       CT2     -0.180000       12.0110           1   0.00000       0.00000    
      1520 S16      170      ASN      HB1      HA2      0.900000E-01   1.00800           1   0.00000       0.00000    
      1521 S16      170      ASN      HB2      HA2      0.900000E-01   1.00800           1   0.00000       0.00000    
      1522 S16      170      ASN      QQH5     QQH       0.00000       1.00800           0   0.00000       0.00000    
      1523 S16      170      ASN      CG       CC       0.550000       12.0110           1   0.00000       0.00000    
      1524 S16      170      ASN      OD1      O       -0.550000       15.9990           1   0.00000       0.00000    
      1525 S16      170      ASN      ND2      NH2     -0.620000       14.0070           1   0.00000       0.00000    
      1526 S16      170      ASN      HD21     H        0.320000       1.00800           1   0.00000       0.00000    
      1527 S16      170      ASN      HD22     H        0.300000       1.00800           1   0.00000       0.00000    
      1528 S16      234      LYS      CE       CT2      0.210000       12.0110           1   0.00000       0.00000    
      1529 S16      234      LYS      HE1      HA2      0.500000E-01   1.00800           1   0.00000       0.00000    
      1530 S16      234      LYS      HE2      HA2      0.500000E-01   1.00800           1   0.00000       0.00000    
      1531 S16      234      LYS      NZ       NH3     -0.300000       14.0070           1   0.00000       0.00000    
      1532 S16      234      LYS      HZ1      HC       0.330000       1.00800           1   0.00000       0.00000    
      1533 S16      234      LYS      HZ2      HC       0.330000       1.00800           1   0.00000       0.00000    
      1534 S16      234      LYS      HZ3      HC       0.330000       1.00800           1   0.00000       0.00000    
      1535 S16      234      LYS      QQH6     QQH       0.00000       1.00800           0   0.00000       0.00000    
      1536 S16      235      SER      CB       CT2      0.500000E-01   12.0110           1   0.00000       0.00000    
      1537 S16      235      SER      HB1      HA2      0.900000E-01   1.00800           1   0.00000       0.00000    
      1538 S16      235      SER      HB2      HA2      0.900000E-01   1.00800           1   0.00000       0.00000    
      1539 S16      235      SER      OG       OH1     -0.660000       15.9990           1   0.00000       0.00000    
      1540 S16      235      SER      HG1      H        0.430000       1.00800           1   0.00000       0.00000    
      1541 S16      235      SER      QQH7     QQH       0.00000       1.00800           0   0.00000       0.00000    
      1542 S16      523      PNM      S1       SG311   -0.160000       32.0600           1   0.00000       0.00000    
      1543 S16      523      PNM      C2       CG3C50   0.700000E-01   12.0110           1   0.00000       0.00000    
      1544 S16      523      PNM      C3       CG3C51   0.100000       12.0110           1   0.00000       0.00000    
      1545 S16      523      PNM      N4       NG2R43  -0.440000       14.0070           1   0.00000       0.00000    
      1546 S16      523      PNM      C5       CG3RC1   0.200000       12.0110           1   0.00000       0.00000    
      1547 S16      523      PNM      C6       CG3C41   0.190000       12.0110           1   0.00000       0.00000    
      1548 S16      523      PNM      C7       CG2R53   0.210000       12.0110           1   0.00000       0.00000    
      1549 S16      523      PNM      O8       OG2D1   -0.380000       15.9994           1   0.00000       0.00000    
      1550 S16      523      PNM      C9       CG331   -0.270000       12.0110           1   0.00000       0.00000    
      1551 S16      523      PNM      C10      CG331   -0.270000       12.0110           1   0.00000       0.00000    
      1552 S16      523      PNM      C11      CG2O3    0.620000       12.0110           1   0.00000       0.00000    
      1553 S16      523      PNM      O12      OG2D2   -0.760000       15.9994           1   0.00000       0.00000    
      1554 S16      523      PNM      O13      OG2D2   -0.760000       15.9994           1   0.00000       0.00000    
      1555 S16      523      PNM      N14      NG2S1   -0.470000       14.0070           1   0.00000       0.00000    
      1556 S16      523      PNM      C15      CG2O1    0.550000       12.0110           1   0.00000       0.00000    
      1557 S16      523      PNM      O16      OG2D1   -0.550000       15.9994           1   0.00000       0.00000    
      1558 S16      523      PNM      C17      CG321   -0.180000       12.0110           1   0.00000       0.00000    
      1559 S16      523      PNM      C18      CG2R61    0.00000       12.0110           1   0.00000       0.00000    
      1560 S16      523      PNM      C19      CG2R61  -0.115000       12.0110           1   0.00000       0.00000    
      1561 S16      523      PNM      C20      CG2R61  -0.115000       12.0110           1   0.00000       0.00000    
      1562 S16      523      PNM      C21      CG2R61  -0.115000       12.0110           1   0.00000       0.00000    
      1563 S16      523      PNM      C22      CG2R61  -0.115000       12.0110           1   0.00000       0.00000    
      1564 S16      523      PNM      C23      CG2R61  -0.115000       12.0110           1   0.00000       0.00000    
      1565 S16      523      PNM      H24      HGA1     0.900000E-01   1.00800           1   0.00000       0.00000    
      1566 S16      523      PNM      H25      HGA3     0.900000E-01   1.00800           1   0.00000       0.00000    
      1567 S16      523      PNM      H26      HGA3     0.900000E-01   1.00800           1   0.00000       0.00000    
      1568 S16      523      PNM      H27      HGA3     0.900000E-01   1.00800           1   0.00000       0.00000    
      1569 S16      523      PNM      H28      HGA3     0.900000E-01   1.00800           1   0.00000       0.00000    
      1570 S16      523      PNM      H29      HGA3     0.900000E-01   1.00800           1   0.00000       0.00000    
      1571 S16      523      PNM      H30      HGA3     0.900000E-01   1.00800           1   0.00000       0.00000    
      1572 S16      523      PNM      H31      HGA1     0.900000E-01   1.00800           1   0.00000       0.00000    
      1573 S16      523      PNM      H32      HGA1     0.900000E-01   1.00800           1   0.00000       0.00000    
      1574 S16      523      PNM      H33      HGA2     0.900000E-01   1.00800           1   0.00000       0.00000    
      1575 S16      523      PNM      H34      HGA2     0.900000E-01   1.00800           1   0.00000       0.00000    
      1576 S16      523      PNM      H35      HGR61    0.115000       1.00800           1   0.00000       0.00000    
      1577 S16      523      PNM      H36      HGR61    0.115000       1.00800           1   0.00000       0.00000    
      1578 S16      523      PNM      H37      HGR61    0.115000       1.00800           1   0.00000       0.00000    
      1579 S16      523      PNM      H38      HGR61    0.115000       1.00800           1   0.00000       0.00000    
      1580 S16      523      PNM      H39      HGR61    0.115000       1.00800           1   0.00000       0.00000    
      1581 S16      523      PNM      H40      HGP1     0.310000       1.00800           1   0.00000       0.00000    
      1582 S16      290      TIP3     OH2      OT      -0.834000       15.9994           1   0.00000       0.00000    
      1583 S16      290      TIP3     H1       HT       0.417000       1.00800           1   0.00000       0.00000    
      1584 S16      290      TIP3     H2       HT       0.417000       1.00800           1   0.00000       0.00000    
      1585 S17      70       SER      CB       CT2      0.500000E-01   12.0110           1   0.00000       0.00000    
      1586 S17      70       SER      HB1      HA2      0.900000E-01   1.00800           1   0.00000       0.00000    
      1587 S17      70       SER      HB2      HA2      0.900000E-01   1.00800           1   0.00000       0.00000    
      1588 S17      70       SER      OG       OH1     -0.660000       15.9990           1   0.00000       0.00000    
      1589 S17      70       SER      HG1      H        0.430000       1.00800           1   0.00000       0.00000    
      1590 S17      70       SER      QQH1     QQH       0.00000       1.00800           0   0.00000       0.00000    
      1591 S17      73       LYS      CD       CT2     -0.180000       12.0110           1   0.00000       0.00000    
      1592 S17      73       LYS      HD1      HA2      0.900000E-01   1.00800           1   0.00000       0.00000    
      1593 S17      73       LYS      HD2      HA2      0.900000E-01   1.00800           1   0.00000       0.00000    
      1594 S17      73       LYS      QQH2     QQH       0.00000       1.00800           0   0.00000       0.00000    
      1595 S17      73       LYS      CE       CT2      0.210000       12.0110           1   0.00000       0.00000    
      1596 S17      73       LYS      HE1      HA2      0.500000E-01   1.00800           1   0.00000       0.00000    
      1597 S17      73       LYS      HE2      HA2      0.500000E-01   1.00800           1   0.00000       0.00000    
      1598 S17      73       LYS      NZ       NH3     -0.300000       14.0070           1   0.00000       0.00000    
      1599 S17      73       LYS      HZ1      HC       0.330000       1.00800           1   0.00000       0.00000    
      1600 S17      73       LYS      HZ2      HC       0.330000       1.00800           1   0.00000       0.00000    
      1601 S17      73       LYS      HZ3      HC       0.330000       1.00800           1   0.00000       0.00000    
      1602 S17      130      SER      CB       CT2      0.500000E-01   12.0110           1   0.00000       0.00000    
      1603 S17      130      SER      HB1      HA2      0.900000E-01   1.00800           1   0.00000       0.00000    
      1604 S17      130      SER      HB2      HA2      0.900000E-01   1.00800           1   0.00000       0.00000    
      1605 S17      130      SER      OG       OH1     -0.660000       15.9990           1   0.00000       0.00000    
      1606 S17      130      SER      HG1      H        0.430000       1.00800           1   0.00000       0.00000    
      1607 S17      130      SER      QQH3     QQH       0.00000       1.00800           0   0.00000       0.00000    
      1608 S17      166      GLU      CB       CT2A    -0.180000       12.0110           1   0.00000       0.00000    
      1609 S17      166      GLU      HB1      HA2      0.900000E-01   1.00800           1   0.00000       0.00000    
      1610 S17      166      GLU      HB2      HA2      0.900000E-01   1.00800           1   0.00000       0.00000    
      1611 S17      166      GLU      QQH4     QQH       0.00000       1.00800           0   0.00000       0.00000    
      1612 S17      166      GLU      CG       CT2     -0.280000       12.0110           1   0.00000       0.00000    
      1613 S17      166      GLU      HG1      HA2      0.900000E-01   1.00800           1   0.00000       0.00000    
      1614 S17      166      GLU      HG2      HA2      0.900000E-01   1.00800           1   0.00000       0.00000    
      1615 S17      166      GLU      CD       CC       0.620000       12.0110           1   0.00000       0.00000    
      1616 S17      166      GLU      OE1      OC      -0.760000       15.9990           1   0.00000       0.00000    
      1617 S17      166      GLU      OE2      OC      -0.760000       15.9990           1   0.00000       0.00000    
      1618 S17      170      ASN      CB       CT2     -0.180000       12.0110           1   0.00000       0.00000    
      1619 S17      170      ASN      HB1      HA2      0.900000E-01   1.00800           1   0.00000       0.00000    
      1620 S17      170      ASN      HB2      HA2      0.900000E-01   1.00800           1   0.00000       0.00000    
      1621 S17      170      ASN      QQH5     QQH       0.00000       1.00800           0   0.00000       0.00000    
      1622 S17      170      ASN      CG       CC       0.550000       12.0110           1   0.00000       0.00000    
      1623 S17      170      ASN      OD1      O       -0.550000       15.9990           1   0.00000       0.00000    
      1624 S17      170      ASN      ND2      NH2     -0.620000       14.0070           1   0.00000       0.00000    
      1625 S17      170      ASN      HD21     H        0.320000       1.00800           1   0.00000       0.00000    
      1626 S17      170      ASN      HD22     H        0.300000       1.00800           1   0.00000       0.00000    
      1627 S17      234      LYS      CE       CT2      0.210000       12.0110           1   0.00000       0.00000    
      1628 S17      234      LYS      HE1      HA2      0.500000E-01   1.00800           1   0.00000       0.00000    
      1629 S17      234      LYS      HE2      HA2      0.500000E-01   1.00800           1   0.00000       0.00000    
      1630 S17      234      LYS      NZ       NH3     -0.300000       14.0070           1   0.00000       0.00000    
      1631 S17      234      LYS      HZ1      HC       0.330000       1.00800           1   0.00000       0.00000    
      1632 S17      234      LYS      HZ2      HC       0.330000       1.00800           1   0.00000       0.00000    
      1633 S17      234      LYS      HZ3      HC       0.330000       1.00800           1   0.00000       0.00000    
      1634 S17      234      LYS      QQH6     QQH       0.00000       1.00800           0   0.00000       0.00000    
      1635 S17      235      SER      CB       CT2      0.500000E-01   12.0110           1   0.00000       0.00000    
      1636 S17      235      SER      HB1      HA2      0.900000E-01   1.00800           1   0.00000       0.00000    
      1637 S17      235      SER      HB2      HA2      0.900000E-01   1.00800           1   0.00000       0.00000    
      1638 S17      235      SER      OG       OH1     -0.660000       15.9990           1   0.00000       0.00000    
      1639 S17      235      SER      HG1      H        0.430000       1.00800           1   0.00000       0.00000    
      1640 S17      235      SER      QQH7     QQH       0.00000       1.00800           0   0.00000       0.00000    
      1641 S17      523      PNM      S1       SG311   -0.160000       32.0600           1   0.00000       0.00000    
      1642 S17      523      PNM      C2       CG3C50   0.700000E-01   12.0110           1   0.00000       0.00000    
      1643 S17      523      PNM      C3       CG3C51   0.100000       12.0110           1   0.00000       0.00000    
      1644 S17      523      PNM      N4       NG2R43  -0.440000       14.0070           1   0.00000       0.00000    
      1645 S17      523      PNM      C5       CG3RC1   0.200000       12.0110           1   0.00000       0.00000    
      1646 S17      523      PNM      C6       CG3C41   0.190000       12.0110           1   0.00000       0.00000    
      1647 S17      523      PNM      C7       CG2R53   0.210000       12.0110           1   0.00000       0.00000    
      1648 S17      523      PNM      O8       OG2D1   -0.380000       15.9994           1   0.00000       0.00000    
      1649 S17      523      PNM      C9       CG331   -0.270000       12.0110           1   0.00000       0.00000    
      1650 S17      523      PNM      C10      CG331   -0.270000       12.0110           1   0.00000       0.00000    
      1651 S17      523      PNM      C11      CG2O3    0.620000       12.0110           1   0.00000       0.00000    
      1652 S17      523      PNM      O12      OG2D2   -0.760000       15.9994           1   0.00000       0.00000    
      1653 S17      523      PNM      O13      OG2D2   -0.760000       15.9994           1   0.00000       0.00000    
      1654 S17      523      PNM      N14      NG2S1   -0.470000       14.0070           1   0.00000       0.00000    
      1655 S17      523      PNM      C15      CG2O1    0.550000       12.0110           1   0.00000       0.00000    
      1656 S17      523      PNM      O16      OG2D1   -0.550000       15.9994           1   0.00000       0.00000    
      1657 S17      523      PNM      C17      CG321   -0.180000       12.0110           1   0.00000       0.00000    
      1658 S17      523      PNM      C18      CG2R61    0.00000       12.0110           1   0.00000       0.00000    
      1659 S17      523      PNM      C19      CG2R61  -0.115000       12.0110           1   0.00000       0.00000    
      1660 S17      523      PNM      C20      CG2R61  -0.115000       12.0110           1   0.00000       0.00000    
      1661 S17      523      PNM      C21      CG2R61  -0.115000       12.0110           1   0.00000       0.00000    
      1662 S17      523      PNM      C22      CG2R61  -0.115000       12.0110           1   0.00000       0.00000    
      1663 S17      523      PNM      C23      CG2R61  -0.115000       12.0110           1   0.00000       0.00000    
      1664 S17      523      PNM      H24      HGA1     0.900000E-01   1.00800           1   0.00000       0.00000    
      1665 S17      523      PNM      H25      HGA3     0.900000E-01   1.00800           1   0.00000       0.00000    
      1666 S17      523      PNM      H26      HGA3     0.900000E-01   1.00800           1   0.00000       0.00000    
      1667 S17      523      PNM      H27      HGA3     0.900000E-01   1.00800           1   0.00000       0.00000    
      1668 S17      523      PNM      H28      HGA3     0.900000E-01   1.00800           1   0.00000       0.00000    
      1669 S17      523      PNM      H29      HGA3     0.900000E-01   1.00800           1   0.00000       0.00000    
      1670 S17      523      PNM      H30      HGA3     0.900000E-01   1.00800           1   0.00000       0.00000    
      1671 S17      523      PNM      H31      HGA1     0.900000E-01   1.00800           1   0.00000       0.00000    
      1672 S17      523      PNM      H32      HGA1     0.900000E-01   1.00800           1   0.00000       0.00000    
      1673 S17      523      PNM      H33      HGA2     0.900000E-01   1.00800           1   0.00000       0.00000    
      1674 S17      523      PNM      H34      HGA2     0.900000E-01   1.00800           1   0.00000       0.00000    
      1675 S17      523      PNM      H35      HGR61    0.115000       1.00800           1   0.00000       0.00000    
      1676 S17      523      PNM      H36      HGR61    0.115000       1.00800           1   0.00000       0.00000    
      1677 S17      523      PNM      H37      HGR61    0.115000       1.00800           1   0.00000       0.00000    
      1678 S17      523      PNM      H38      HGR61    0.115000       1.00800           1   0.00000       0.00000    
      1679 S17      523      PNM      H39      HGR61    0.115000       1.00800           1   0.00000       0.00000    
      1680 S17      523      PNM      H40      HGP1     0.310000       1.00800           1   0.00000       0.00000    
      1681 S17      290      TIP3     OH2      OT      -0.834000       15.9994           1   0.00000       0.00000    
      1682 S17      290      TIP3     H1       HT       0.417000       1.00800           1   0.00000       0.00000    
      1683 S17      290      TIP3     H2       HT       0.417000       1.00800           1   0.00000       0.00000    
      1684 S18      70       SER      CB       CT2      0.500000E-01   12.0110           1   0.00000       0.00000    
      1685 S18      70       SER      HB1      HA2      0.900000E-01   1.00800           1   0.00000       0.00000    
      1686 S18      70       SER      HB2      HA2      0.900000E-01   1.00800           1   0.00000       0.00000    
      1687 S18      70       SER      OG       OH1     -0.660000       15.9990           1   0.00000       0.00000    
      1688 S18      70       SER      HG1      H        0.430000       1.00800           1   0.00000       0.00000    
      1689 S18      70       SER      QQH1     QQH       0.00000       1.00800           0   0.00000       0.00000    
      1690 S18      73       LYS      CD       CT2     -0.180000       12.0110           1   0.00000       0.00000    
      1691 S18      73       LYS      HD1      HA2      0.900000E-01   1.00800           1   0.00000       0.00000    
      1692 S18      73       LYS      HD2      HA2      0.900000E-01   1.00800           1   0.00000       0.00000    
      1693 S18      73       LYS      QQH2     QQH       0.00000       1.00800           0   0.00000       0.00000    
      1694 S18      73       LYS      CE       CT2      0.210000       12.0110           1   0.00000       0.00000    
      1695 S18      73       LYS      HE1      HA2      0.500000E-01   1.00800           1   0.00000       0.00000    
      1696 S18      73       LYS      HE2      HA2      0.500000E-01   1.00800           1   0.00000       0.00000    
      1697 S18      73       LYS      NZ       NH3     -0.300000       14.0070           1   0.00000       0.00000    
      1698 S18      73       LYS      HZ1      HC       0.330000       1.00800           1   0.00000       0.00000    
      1699 S18      73       LYS      HZ2      HC       0.330000       1.00800           1   0.00000       0.00000    
      1700 S18      73       LYS      HZ3      HC       0.330000       1.00800           1   0.00000       0.00000    
      1701 S18      130      SER      CB       CT2      0.500000E-01   12.0110           1   0.00000       0.00000    
      1702 S18      130      SER      HB1      HA2      0.900000E-01   1.00800           1   0.00000       0.00000    
      1703 S18      130      SER      HB2      HA2      0.900000E-01   1.00800           1   0.00000       0.00000    
      1704 S18      130      SER      OG       OH1     -0.660000       15.9990           1   0.00000       0.00000    
      1705 S18      130      SER      HG1      H        0.430000       1.00800           1   0.00000       0.00000    
      1706 S18      130      SER      QQH3     QQH       0.00000       1.00800           0   0.00000       0.00000    
      1707 S18      166      GLU      CB       CT2A    -0.180000       12.0110           1   0.00000       0.00000    
      1708 S18      166      GLU      HB1      HA2      0.900000E-01   1.00800           1   0.00000       0.00000    
      1709 S18      166      GLU      HB2      HA2      0.900000E-01   1.00800           1   0.00000       0.00000    
      1710 S18      166      GLU      QQH4     QQH       0.00000       1.00800           0   0.00000       0.00000    
      1711 S18      166      GLU      CG       CT2     -0.280000       12.0110           1   0.00000       0.00000    
      1712 S18      166      GLU      HG1      HA2      0.900000E-01   1.00800           1   0.00000       0.00000    
      1713 S18      166      GLU      HG2      HA2      0.900000E-01   1.00800           1   0.00000       0.00000    
      1714 S18      166      GLU      CD       CC       0.620000       12.0110           1   0.00000       0.00000    
      1715 S18      166      GLU      OE1      OC      -0.760000       15.9990           1   0.00000       0.00000    
      1716 S18      166      GLU      OE2      OC      -0.760000       15.9990           1   0.00000       0.00000    
      1717 S18      170      ASN      CB       CT2     -0.180000       12.0110           1   0.00000       0.00000    
      1718 S18      170      ASN      HB1      HA2      0.900000E-01   1.00800           1   0.00000       0.00000    
      1719 S18      170      ASN      HB2      HA2      0.900000E-01   1.00800           1   0.00000       0.00000    
      1720 S18      170      ASN      QQH5     QQH       0.00000       1.00800           0   0.00000       0.00000    
      1721 S18      170      ASN      CG       CC       0.550000       12.0110           1   0.00000       0.00000    
      1722 S18      170      ASN      OD1      O       -0.550000       15.9990           1   0.00000       0.00000    
      1723 S18      170      ASN      ND2      NH2     -0.620000       14.0070           1   0.00000       0.00000    
      1724 S18      170      ASN      HD21     H        0.320000       1.00800           1   0.00000       0.00000    
      1725 S18      170      ASN      HD22     H        0.300000       1.00800           1   0.00000       0.00000    
      1726 S18      234      LYS      CE       CT2      0.210000       12.0110           1   0.00000       0.00000    
      1727 S18      234      LYS      HE1      HA2      0.500000E-01   1.00800           1   0.00000       0.00000    
      1728 S18      234      LYS      HE2      HA2      0.500000E-01   1.00800           1   0.00000       0.00000    
      1729 S18      234      LYS      NZ       NH3     -0.300000       14.0070           1   0.00000       0.00000    
      1730 S18      234      LYS      HZ1      HC       0.330000       1.00800           1   0.00000       0.00000    
      1731 S18      234      LYS      HZ2      HC       0.330000       1.00800           1   0.00000       0.00000    
      1732 S18      234      LYS      HZ3      HC       0.330000       1.00800           1   0.00000       0.00000    
      1733 S18      234      LYS      QQH6     QQH       0.00000       1.00800           0   0.00000       0.00000    
      1734 S18      235      SER      CB       CT2      0.500000E-01   12.0110           1   0.00000       0.00000    
      1735 S18      235      SER      HB1      HA2      0.900000E-01   1.00800           1   0.00000       0.00000    
      1736 S18      235      SER      HB2      HA2      0.900000E-01   1.00800           1   0.00000       0.00000    
      1737 S18      235      SER      OG       OH1     -0.660000       15.9990           1   0.00000       0.00000    
      1738 S18      235      SER      HG1      H        0.430000       1.00800           1   0.00000       0.00000    
      1739 S18      235      SER      QQH7     QQH       0.00000       1.00800           0   0.00000       0.00000    
      1740 S18      523      PNM      S1       SG311   -0.160000       32.0600           1   0.00000       0.00000    
      1741 S18      523      PNM      C2       CG3C50   0.700000E-01   12.0110           1   0.00000       0.00000    
      1742 S18      523      PNM      C3       CG3C51   0.100000       12.0110           1   0.00000       0.00000    
      1743 S18      523      PNM      N4       NG2R43  -0.440000       14.0070           1   0.00000       0.00000    
      1744 S18      523      PNM      C5       CG3RC1   0.200000       12.0110           1   0.00000       0.00000    
      1745 S18      523      PNM      C6       CG3C41   0.190000       12.0110           1   0.00000       0.00000    
      1746 S18      523      PNM      C7       CG2R53   0.210000       12.0110           1   0.00000       0.00000    
      1747 S18      523      PNM      O8       OG2D1   -0.380000       15.9994           1   0.00000       0.00000    
      1748 S18      523      PNM      C9       CG331   -0.270000       12.0110           1   0.00000       0.00000    
      1749 S18      523      PNM      C10      CG331   -0.270000       12.0110           1   0.00000       0.00000    
      1750 S18      523      PNM      C11      CG2O3    0.620000       12.0110           1   0.00000       0.00000    
      1751 S18      523      PNM      O12      OG2D2   -0.760000       15.9994           1   0.00000       0.00000    
      1752 S18      523      PNM      O13      OG2D2   -0.760000       15.9994           1   0.00000       0.00000    
      1753 S18      523      PNM      N14      NG2S1   -0.470000       14.0070           1   0.00000       0.00000    
      1754 S18      523      PNM      C15      CG2O1    0.550000       12.0110           1   0.00000       0.00000    
      1755 S18      523      PNM      O16      OG2D1   -0.550000       15.9994           1   0.00000       0.00000    
      1756 S18      523      PNM      C17      CG321   -0.180000       12.0110           1   0.00000       0.00000    
      1757 S18      523      PNM      C18      CG2R61    0.00000       12.0110           1   0.00000       0.00000    
      1758 S18      523      PNM      C19      CG2R61  -0.115000       12.0110           1   0.00000       0.00000    
      1759 S18      523      PNM      C20      CG2R61  -0.115000       12.0110           1   0.00000       0.00000    
      1760 S18      523      PNM      C21      CG2R61  -0.115000       12.0110           1   0.00000       0.00000    
      1761 S18      523      PNM      C22      CG2R61  -0.115000       12.0110           1   0.00000       0.00000    
      1762 S18      523      PNM      C23      CG2R61  -0.115000       12.0110           1   0.00000       0.00000    
      1763 S18      523      PNM      H24      HGA1     0.900000E-01   1.00800           1   0.00000       0.00000    
      1764 S18      523      PNM      H25      HGA3     0.900000E-01   1.00800           1   0.00000       0.00000    
      1765 S18      523      PNM      H26      HGA3     0.900000E-01   1.00800           1   0.00000       0.00000    
      1766 S18      523      PNM      H27      HGA3     0.900000E-01   1.00800           1   0.00000       0.00000    
      1767 S18      523      PNM      H28      HGA3     0.900000E-01   1.00800           1   0.00000       0.00000    
      1768 S18      523      PNM      H29      HGA3     0.900000E-01   1.00800           1   0.00000       0.00000    
      1769 S18      523      PNM      H30      HGA3     0.900000E-01   1.00800           1   0.00000       0.00000    
      1770 S18      523      PNM      H31      HGA1     0.900000E-01   1.00800           1   0.00000       0.00000    
      1771 S18      523      PNM      H32      HGA1     0.900000E-01   1.00800           1   0.00000       0.00000    
      1772 S18      523      PNM      H33      HGA2     0.900000E-01   1.00800           1   0.00000       0.00000    
      1773 S18      523      PNM      H34      HGA2     0.900000E-01   1.00800           1   0.00000       0.00000    
      1774 S18      523      PNM      H35      HGR61    0.115000       1.00800           1   0.00000       0.00000    
      1775 S18      523      PNM      H36      HGR61    0.115000       1.00800           1   0.00000       0.00000    
      1776 S18      523      PNM      H37      HGR61    0.115000       1.00800           1   0.00000       0.00000    
      1777 S18      523      PNM      H38      HGR61    0.115000       1.00800           1   0.00000       0.00000    
      1778 S18      523      PNM      H39      HGR61    0.115000       1.00800           1   0.00000       0.00000    
      1779 S18      523      PNM      H40      HGP1     0.310000       1.00800           1   0.00000       0.00000    
      1780 S18      290      TIP3     OH2      OT      -0.834000       15.9994           1   0.00000       0.00000    
      1781 S18      290      TIP3     H1       HT       0.417000       1.00800           1   0.00000       0.00000    
      1782 S18      290      TIP3     H2       HT       0.417000       1.00800           1   0.00000       0.00000    
      1783 S19      70       SER      CB       CT2      0.500000E-01   12.0110           1   0.00000       0.00000    
      1784 S19      70       SER      HB1      HA2      0.900000E-01   1.00800           1   0.00000       0.00000    
      1785 S19      70       SER      HB2      HA2      0.900000E-01   1.00800           1   0.00000       0.00000    
      1786 S19      70       SER      OG       OH1     -0.660000       15.9990           1   0.00000       0.00000    
      1787 S19      70       SER      HG1      H        0.430000       1.00800           1   0.00000       0.00000    
      1788 S19      70       SER      QQH1     QQH       0.00000       1.00800           0   0.00000       0.00000    
      1789 S19      73       LYS      CD       CT2     -0.180000       12.0110           1   0.00000       0.00000    
      1790 S19      73       LYS      HD1      HA2      0.900000E-01   1.00800           1   0.00000       0.00000    
      1791 S19      73       LYS      HD2      HA2      0.900000E-01   1.00800           1   0.00000       0.00000    
      1792 S19      73       LYS      QQH2     QQH       0.00000       1.00800           0   0.00000       0.00000    
      1793 S19      73       LYS      CE       CT2      0.210000       12.0110           1   0.00000       0.00000    
      1794 S19      73       LYS      HE1      HA2      0.500000E-01   1.00800           1   0.00000       0.00000    
      1795 S19      73       LYS      HE2      HA2      0.500000E-01   1.00800           1   0.00000       0.00000    
      1796 S19      73       LYS      NZ       NH3     -0.300000       14.0070           1   0.00000       0.00000    
      1797 S19      73       LYS      HZ1      HC       0.330000       1.00800           1   0.00000       0.00000    
      1798 S19      73       LYS      HZ2      HC       0.330000       1.00800           1   0.00000       0.00000    
      1799 S19      73       LYS      HZ3      HC       0.330000       1.00800           1   0.00000       0.00000    
      1800 S19      130      SER      CB       CT2      0.500000E-01   12.0110           1   0.00000       0.00000    
      1801 S19      130      SER      HB1      HA2      0.900000E-01   1.00800           1   0.00000       0.00000    
      1802 S19      130      SER      HB2      HA2      0.900000E-01   1.00800           1   0.00000       0.00000    
      1803 S19      130      SER      OG       OH1     -0.660000       15.9990           1   0.00000       0.00000    
      1804 S19      130      SER      HG1      H        0.430000       1.00800           1   0.00000       0.00000    
      1805 S19      130      SER      QQH3     QQH       0.00000       1.00800           0   0.00000       0.00000    
      1806 S19      166      GLU      CB       CT2A    -0.180000       12.0110           1   0.00000       0.00000    
      1807 S19      166      GLU      HB1      HA2      0.900000E-01   1.00800           1   0.00000       0.00000    
      1808 S19      166      GLU      HB2      HA2      0.900000E-01   1.00800           1   0.00000       0.00000    
      1809 S19      166      GLU      QQH4     QQH       0.00000       1.00800           0   0.00000       0.00000    
      1810 S19      166      GLU      CG       CT2     -0.280000       12.0110           1   0.00000       0.00000    
      1811 S19      166      GLU      HG1      HA2      0.900000E-01   1.00800           1   0.00000       0.00000    
      1812 S19      166      GLU      HG2      HA2      0.900000E-01   1.00800           1   0.00000       0.00000    
      1813 S19      166      GLU      CD       CC       0.620000       12.0110           1   0.00000       0.00000    
      1814 S19      166      GLU      OE1      OC      -0.760000       15.9990           1   0.00000       0.00000    
      1815 S19      166      GLU      OE2      OC      -0.760000       15.9990           1   0.00000       0.00000    
      1816 S19      170      ASN      CB       CT2     -0.180000       12.0110           1   0.00000       0.00000    
      1817 S19      170      ASN      HB1      HA2      0.900000E-01   1.00800           1   0.00000       0.00000    
      1818 S19      170      ASN      HB2      HA2      0.900000E-01   1.00800           1   0.00000       0.00000    
      1819 S19      170      ASN      QQH5     QQH       0.00000       1.00800           0   0.00000       0.00000    
      1820 S19      170      ASN      CG       CC       0.550000       12.0110           1   0.00000       0.00000    
      1821 S19      170      ASN      OD1      O       -0.550000       15.9990           1   0.00000       0.00000    
      1822 S19      170      ASN      ND2      NH2     -0.620000       14.0070           1   0.00000       0.00000    
      1823 S19      170      ASN      HD21     H        0.320000       1.00800           1   0.00000       0.00000    
      1824 S19      170      ASN      HD22     H        0.300000       1.00800           1   0.00000       0.00000    
      1825 S19      234      LYS      CE       CT2      0.210000       12.0110           1   0.00000       0.00000    
      1826 S19      234      LYS      HE1      HA2      0.500000E-01   1.00800           1   0.00000       0.00000    
      1827 S19      234      LYS      HE2      HA2      0.500000E-01   1.00800           1   0.00000       0.00000    
      1828 S19      234      LYS      NZ       NH3     -0.300000       14.0070           1   0.00000       0.00000    
      1829 S19      234      LYS      HZ1      HC       0.330000       1.00800           1   0.00000       0.00000    
      1830 S19      234      LYS      HZ2      HC       0.330000       1.00800           1   0.00000       0.00000    
      1831 S19      234      LYS      HZ3      HC       0.330000       1.00800           1   0.00000       0.00000    
      1832 S19      234      LYS      QQH6     QQH       0.00000       1.00800           0   0.00000       0.00000    
      1833 S19      235      SER      CB       CT2      0.500000E-01   12.0110           1   0.00000       0.00000    
      1834 S19      235      SER      HB1      HA2      0.900000E-01   1.00800           1   0.00000       0.00000    
      1835 S19      235      SER      HB2      HA2      0.900000E-01   1.00800           1   0.00000       0.00000    
      1836 S19      235      SER      OG       OH1     -0.660000       15.9990           1   0.00000       0.00000    
      1837 S19      235      SER      HG1      H        0.430000       1.00800           1   0.00000       0.00000    
      1838 S19      235      SER      QQH7     QQH       0.00000       1.00800           0   0.00000       0.00000    
      1839 S19      523      PNM      S1       SG311   -0.160000       32.0600           1   0.00000       0.00000    
      1840 S19      523      PNM      C2       CG3C50   0.700000E-01   12.0110           1   0.00000       0.00000    
      1841 S19      523      PNM      C3       CG3C51   0.100000       12.0110           1   0.00000       0.00000    
      1842 S19      523      PNM      N4       NG2R43  -0.440000       14.0070           1   0.00000       0.00000    
      1843 S19      523      PNM      C5       CG3RC1   0.200000       12.0110           1   0.00000       0.00000    
      1844 S19      523      PNM      C6       CG3C41   0.190000       12.0110           1   0.00000       0.00000    
      1845 S19      523      PNM      C7       CG2R53   0.210000       12.0110           1   0.00000       0.00000    
      1846 S19      523      PNM      O8       OG2D1   -0.380000       15.9994           1   0.00000       0.00000    
      1847 S19      523      PNM      C9       CG331   -0.270000       12.0110           1   0.00000       0.00000    
      1848 S19      523      PNM      C10      CG331   -0.270000       12.0110           1   0.00000       0.00000    
      1849 S19      523      PNM      C11      CG2O3    0.620000       12.0110           1   0.00000       0.00000    
      1850 S19      523      PNM      O12      OG2D2   -0.760000       15.9994           1   0.00000       0.00000    
      1851 S19      523      PNM      O13      OG2D2   -0.760000       15.9994           1   0.00000       0.00000    
      1852 S19      523      PNM      N14      NG2S1   -0.470000       14.0070           1   0.00000       0.00000    
      1853 S19      523      PNM      C15      CG2O1    0.550000       12.0110           1   0.00000       0.00000    
      1854 S19      523      PNM      O16      OG2D1   -0.550000       15.9994           1   0.00000       0.00000    
      1855 S19      523      PNM      C17      CG321   -0.180000       12.0110           1   0.00000       0.00000    
      1856 S19      523      PNM      C18      CG2R61    0.00000       12.0110           1   0.00000       0.00000    
      1857 S19      523      PNM      C19      CG2R61  -0.115000       12.0110           1   0.00000       0.00000    
      1858 S19      523      PNM      C20      CG2R61  -0.115000       12.0110           1   0.00000       0.00000    
      1859 S19      523      PNM      C21      CG2R61  -0.115000       12.0110           1   0.00000       0.00000    
      1860 S19      523      PNM      C22      CG2R61  -0.115000       12.0110           1   0.00000       0.00000    
      1861 S19      523      PNM      C23      CG2R61  -0.115000       12.0110           1   0.00000       0.00000    
      1862 S19      523      PNM      H24      HGA1     0.900000E-01   1.00800           1   0.00000       0.00000    
      1863 S19      523      PNM      H25      HGA3     0.900000E-01   1.00800           1   0.00000       0.00000    
      1864 S19      523      PNM      H26      HGA3     0.900000E-01   1.00800           1   0.00000       0.00000    
      1865 S19      523      PNM      H27      HGA3     0.900000E-01   1.00800           1   0.00000       0.00000    
      1866 S19      523      PNM      H28      HGA3     0.900000E-01   1.00800           1   0.00000       0.00000    
      1867 S19      523      PNM      H29      HGA3     0.900000E-01   1.00800           1   0.00000       0.00000    
      1868 S19      523      PNM      H30      HGA3     0.900000E-01   1.00800           1   0.00000       0.00000    
      1869 S19      523      PNM      H31      HGA1     0.900000E-01   1.00800           1   0.00000       0.00000    
      1870 S19      523      PNM      H32      HGA1     0.900000E-01   1.00800           1   0.00000       0.00000    
      1871 S19      523      PNM      H33      HGA2     0.900000E-01   1.00800           1   0.00000       0.00000    
      1872 S19      523      PNM      H34      HGA2     0.900000E-01   1.00800           1   0.00000       0.00000    
      1873 S19      523      PNM      H35      HGR61    0.115000       1.00800           1   0.00000       0.00000    
      1874 S19      523      PNM      H36      HGR61    0.115000       1.00800           1   0.00000       0.00000    
      1875 S19      523      PNM      H37      HGR61    0.115000       1.00800           1   0.00000       0.00000    
      1876 S19      523      PNM      H38      HGR61    0.115000       1.00800           1   0.00000       0.00000    
      1877 S19      523      PNM      H39      HGR61    0.115000       1.00800           1   0.00000       0.00000    
      1878 S19      523      PNM      H40      HGP1     0.310000       1.00800           1   0.00000       0.00000    
      1879 S19      290      TIP3     OH2      OT      -0.834000       15.9994           1   0.00000       0.00000    
      1880 S19      290      TIP3     H1       HT       0.417000       1.00800           1   0.00000       0.00000    
      1881 S19      290      TIP3     H2       HT       0.417000       1.00800           1   0.00000       0.00000    
      1882 S20      70       SER      CB       CT2      0.500000E-01   12.0110           1   0.00000       0.00000    
      1883 S20      70       SER      HB1      HA2      0.900000E-01   1.00800           1   0.00000       0.00000    
      1884 S20      70       SER      HB2      HA2      0.900000E-01   1.00800           1   0.00000       0.00000    
      1885 S20      70       SER      OG       OH1     -0.660000       15.9990           1   0.00000       0.00000    
      1886 S20      70       SER      HG1      H        0.430000       1.00800           1   0.00000       0.00000    
      1887 S20      70       SER      QQH1     QQH       0.00000       1.00800           0   0.00000       0.00000    
      1888 S20      73       LYS      CD       CT2     -0.180000       12.0110           1   0.00000       0.00000    
      1889 S20      73       LYS      HD1      HA2      0.900000E-01   1.00800           1   0.00000       0.00000    
      1890 S20      73       LYS      HD2      HA2      0.900000E-01   1.00800           1   0.00000       0.00000    
      1891 S20      73       LYS      QQH2     QQH       0.00000       1.00800           0   0.00000       0.00000    
      1892 S20      73       LYS      CE       CT2      0.210000       12.0110           1   0.00000       0.00000    
      1893 S20      73       LYS      HE1      HA2      0.500000E-01   1.00800           1   0.00000       0.00000    
      1894 S20      73       LYS      HE2      HA2      0.500000E-01   1.00800           1   0.00000       0.00000    
      1895 S20      73       LYS      NZ       NH3     -0.300000       14.0070           1   0.00000       0.00000    
      1896 S20      73       LYS      HZ1      HC       0.330000       1.00800           1   0.00000       0.00000    
      1897 S20      73       LYS      HZ2      HC       0.330000       1.00800           1   0.00000       0.00000    
      1898 S20      73       LYS      HZ3      HC       0.330000       1.00800           1   0.00000       0.00000    
      1899 S20      130      SER      CB       CT2      0.500000E-01   12.0110           1   0.00000       0.00000    
      1900 S20      130      SER      HB1      HA2      0.900000E-01   1.00800           1   0.00000       0.00000    
      1901 S20      130      SER      HB2      HA2      0.900000E-01   1.00800           1   0.00000       0.00000    
      1902 S20      130      SER      OG       OH1     -0.660000       15.9990           1   0.00000       0.00000    
      1903 S20      130      SER      HG1      H        0.430000       1.00800           1   0.00000       0.00000    
      1904 S20      130      SER      QQH3     QQH       0.00000       1.00800           0   0.00000       0.00000    
      1905 S20      166      GLU      CB       CT2A    -0.180000       12.0110           1   0.00000       0.00000    
      1906 S20      166      GLU      HB1      HA2      0.900000E-01   1.00800           1   0.00000       0.00000    
      1907 S20      166      GLU      HB2      HA2      0.900000E-01   1.00800           1   0.00000       0.00000    
      1908 S20      166      GLU      QQH4     QQH       0.00000       1.00800           0   0.00000       0.00000    
      1909 S20      166      GLU      CG       CT2     -0.280000       12.0110           1   0.00000       0.00000    
      1910 S20      166      GLU      HG1      HA2      0.900000E-01   1.00800           1   0.00000       0.00000    
      1911 S20      166      GLU      HG2      HA2      0.900000E-01   1.00800           1   0.00000       0.00000    
      1912 S20      166      GLU      CD       CC       0.620000       12.0110           1   0.00000       0.00000    
      1913 S20      166      GLU      OE1      OC      -0.760000       15.9990           1   0.00000       0.00000    
      1914 S20      166      GLU      OE2      OC      -0.760000       15.9990           1   0.00000       0.00000    
      1915 S20      170      ASN      CB       CT2     -0.180000       12.0110           1   0.00000       0.00000    
      1916 S20      170      ASN      HB1      HA2      0.900000E-01   1.00800           1   0.00000       0.00000    
      1917 S20      170      ASN      HB2      HA2      0.900000E-01   1.00800           1   0.00000       0.00000    
      1918 S20      170      ASN      QQH5     QQH       0.00000       1.00800           0   0.00000       0.00000    
      1919 S20      170      ASN      CG       CC       0.550000       12.0110           1   0.00000       0.00000    
      1920 S20      170      ASN      OD1      O       -0.550000       15.9990           1   0.00000       0.00000    
      1921 S20      170      ASN      ND2      NH2     -0.620000       14.0070           1   0.00000       0.00000    
      1922 S20      170      ASN      HD21     H        0.320000       1.00800           1   0.00000       0.00000    
      1923 S20      170      ASN      HD22     H        0.300000       1.00800           1   0.00000       0.00000    
      1924 S20      234      LYS      CE       CT2      0.210000       12.0110           1   0.00000       0.00000    
      1925 S20      234      LYS      HE1      HA2      0.500000E-01   1.00800           1   0.00000       0.00000    
      1926 S20      234      LYS      HE2      HA2      0.500000E-01   1.00800           1   0.00000       0.00000    
      1927 S20      234      LYS      NZ       NH3     -0.300000       14.0070           1   0.00000       0.00000    
      1928 S20      234      LYS      HZ1      HC       0.330000       1.00800           1   0.00000       0.00000    
      1929 S20      234      LYS      HZ2      HC       0.330000       1.00800           1   0.00000       0.00000    
      1930 S20      234      LYS      HZ3      HC       0.330000       1.00800           1   0.00000       0.00000    
      1931 S20      234      LYS      QQH6     QQH       0.00000       1.00800           0   0.00000       0.00000    
      1932 S20      235      SER      CB       CT2      0.500000E-01   12.0110           1   0.00000       0.00000    
      1933 S20      235      SER      HB1      HA2      0.900000E-01   1.00800           1   0.00000       0.00000    
      1934 S20      235      SER      HB2      HA2      0.900000E-01   1.00800           1   0.00000       0.00000    
      1935 S20      235      SER      OG       OH1     -0.660000       15.9990           1   0.00000       0.00000    
      1936 S20      235      SER      HG1      H        0.430000       1.00800           1   0.00000       0.00000    
      1937 S20      235      SER      QQH7     QQH       0.00000       1.00800           0   0.00000       0.00000    
      1938 S20      523      PNM      S1       SG311   -0.160000       32.0600           1   0.00000       0.00000    
      1939 S20      523      PNM      C2       CG3C50   0.700000E-01   12.0110           1   0.00000       0.00000    
      1940 S20      523      PNM      C3       CG3C51   0.100000       12.0110           1   0.00000       0.00000    
      1941 S20      523      PNM      N4       NG2R43  -0.440000       14.0070           1   0.00000       0.00000    
      1942 S20      523      PNM      C5       CG3RC1   0.200000       12.0110           1   0.00000       0.00000    
      1943 S20      523      PNM      C6       CG3C41   0.190000       12.0110           1   0.00000       0.00000    
      1944 S20      523      PNM      C7       CG2R53   0.210000       12.0110           1   0.00000       0.00000    
      1945 S20      523      PNM      O8       OG2D1   -0.380000       15.9994           1   0.00000       0.00000    
      1946 S20      523      PNM      C9       CG331   -0.270000       12.0110           1   0.00000       0.00000    
      1947 S20      523      PNM      C10      CG331   -0.270000       12.0110           1   0.00000       0.00000    
      1948 S20      523      PNM      C11      CG2O3    0.620000       12.0110           1   0.00000       0.00000    
      1949 S20      523      PNM      O12      OG2D2   -0.760000       15.9994           1   0.00000       0.00000    
      1950 S20      523      PNM      O13      OG2D2   -0.760000       15.9994           1   0.00000       0.00000    
      1951 S20      523      PNM      N14      NG2S1   -0.470000       14.0070           1   0.00000       0.00000    
      1952 S20      523      PNM      C15      CG2O1    0.550000       12.0110           1   0.00000       0.00000    
      1953 S20      523      PNM      O16      OG2D1   -0.550000       15.9994           1   0.00000       0.00000    
      1954 S20      523      PNM      C17      CG321   -0.180000       12.0110           1   0.00000       0.00000    
      1955 S20      523      PNM      C18      CG2R61    0.00000       12.0110           1   0.00000       0.00000    
      1956 S20      523      PNM      C19      CG2R61  -0.115000       12.0110           1   0.00000       0.00000    
      1957 S20      523      PNM      C20      CG2R61  -0.115000       12.0110           1   0.00000       0.00000    
      1958 S20      523      PNM      C21      CG2R61  -0.115000       12.0110           1   0.00000       0.00000    
      1959 S20      523      PNM      C22      CG2R61  -0.115000       12.0110           1   0.00000       0.00000    
      1960 S20      523      PNM      C23      CG2R61  -0.115000       12.0110           1   0.00000       0.00000    
      1961 S20      523      PNM      H24      HGA1     0.900000E-01   1.00800           1   0.00000       0.00000    
      1962 S20      523      PNM      H25      HGA3     0.900000E-01   1.00800           1   0.00000       0.00000    
      1963 S20      523      PNM      H26      HGA3     0.900000E-01   1.00800           1   0.00000       0.00000    
      1964 S20      523      PNM      H27      HGA3     0.900000E-01   1.00800           1   0.00000       0.00000    
      1965 S20      523      PNM      H28      HGA3     0.900000E-01   1.00800           1   0.00000       0.00000    
      1966 S20      523      PNM      H29      HGA3     0.900000E-01   1.00800           1   0.00000       0.00000    
      1967 S20      523      PNM      H30      HGA3     0.900000E-01   1.00800           1   0.00000       0.00000    
      1968 S20      523      PNM      H31      HGA1     0.900000E-01   1.00800           1   0.00000       0.00000    
      1969 S20      523      PNM      H32      HGA1     0.900000E-01   1.00800           1   0.00000       0.00000    
      1970 S20      523      PNM      H33      HGA2     0.900000E-01   1.00800           1   0.00000       0.00000    
      1971 S20      523      PNM      H34      HGA2     0.900000E-01   1.00800           1   0.00000       0.00000    
      1972 S20      523      PNM      H35      HGR61    0.115000       1.00800           1   0.00000       0.00000    
      1973 S20      523      PNM      H36      HGR61    0.115000       1.00800           1   0.00000       0.00000    
      1974 S20      523      PNM      H37      HGR61    0.115000       1.00800           1   0.00000       0.00000    
      1975 S20      523      PNM      H38      HGR61    0.115000       1.00800           1   0.00000       0.00000    
      1976 S20      523      PNM      H39      HGR61    0.115000       1.00800           1   0.00000       0.00000    
      1977 S20      523      PNM      H40      HGP1     0.310000       1.00800           1   0.00000       0.00000    
      1978 S20      290      TIP3     OH2      OT      -0.834000       15.9994           1   0.00000       0.00000    
      1979 S20      290      TIP3     H1       HT       0.417000       1.00800           1   0.00000       0.00000    
      1980 S20      290      TIP3     H2       HT       0.417000       1.00800           1   0.00000       0.00000    
      1981 S21      70       SER      CB       CT2      0.500000E-01   12.0110           1   0.00000       0.00000    
      1982 S21      70       SER      HB1      HA2      0.900000E-01   1.00800           1   0.00000       0.00000    
      1983 S21      70       SER      HB2      HA2      0.900000E-01   1.00800           1   0.00000       0.00000    
      1984 S21      70       SER      OG       OH1     -0.660000       15.9990           1   0.00000       0.00000    
      1985 S21      70       SER      HG1      H        0.430000       1.00800           1   0.00000       0.00000    
      1986 S21      70       SER      QQH1     QQH       0.00000       1.00800           0   0.00000       0.00000    
      1987 S21      73       LYS      CD       CT2     -0.180000       12.0110           1   0.00000       0.00000    
      1988 S21      73       LYS      HD1      HA2      0.900000E-01   1.00800           1   0.00000       0.00000    
      1989 S21      73       LYS      HD2      HA2      0.900000E-01   1.00800           1   0.00000       0.00000    
      1990 S21      73       LYS      QQH2     QQH       0.00000       1.00800           0   0.00000       0.00000    
      1991 S21      73       LYS      CE       CT2      0.210000       12.0110           1   0.00000       0.00000    
      1992 S21      73       LYS      HE1      HA2      0.500000E-01   1.00800           1   0.00000       0.00000    
      1993 S21      73       LYS      HE2      HA2      0.500000E-01   1.00800           1   0.00000       0.00000    
      1994 S21      73       LYS      NZ       NH3     -0.300000       14.0070           1   0.00000       0.00000    
      1995 S21      73       LYS      HZ1      HC       0.330000       1.00800           1   0.00000       0.00000    
      1996 S21      73       LYS      HZ2      HC       0.330000       1.00800           1   0.00000       0.00000    
      1997 S21      73       LYS      HZ3      HC       0.330000       1.00800           1   0.00000       0.00000    
      1998 S21      130      SER      CB       CT2      0.500000E-01   12.0110           1   0.00000       0.00000    
      1999 S21      130      SER      HB1      HA2      0.900000E-01   1.00800           1   0.00000       0.00000    
      2000 S21      130      SER      HB2      HA2      0.900000E-01   1.00800           1   0.00000       0.00000    
      2001 S21      130      SER      OG       OH1     -0.660000       15.9990           1   0.00000       0.00000    
      2002 S21      130      SER      HG1      H        0.430000       1.00800           1   0.00000       0.00000    
      2003 S21      130      SER      QQH3     QQH       0.00000       1.00800           0   0.00000       0.00000    
      2004 S21      166      GLU      CB       CT2A    -0.180000       12.0110           1   0.00000       0.00000    
      2005 S21      166      GLU      HB1      HA2      0.900000E-01   1.00800           1   0.00000       0.00000    
      2006 S21      166      GLU      HB2      HA2      0.900000E-01   1.00800           1   0.00000       0.00000    
      2007 S21      166      GLU      QQH4     QQH       0.00000       1.00800           0   0.00000       0.00000    
      2008 S21      166      GLU      CG       CT2     -0.280000       12.0110           1   0.00000       0.00000    
      2009 S21      166      GLU      HG1      HA2      0.900000E-01   1.00800           1   0.00000       0.00000    
      2010 S21      166      GLU      HG2      HA2      0.900000E-01   1.00800           1   0.00000       0.00000    
      2011 S21      166      GLU      CD       CC       0.620000       12.0110           1   0.00000       0.00000    
      2012 S21      166      GLU      OE1      OC      -0.760000       15.9990           1   0.00000       0.00000    
      2013 S21      166      GLU      OE2      OC      -0.760000       15.9990           1   0.00000       0.00000    
      2014 S21      170      ASN      CB       CT2     -0.180000       12.0110           1   0.00000       0.00000    
      2015 S21      170      ASN      HB1      HA2      0.900000E-01   1.00800           1   0.00000       0.00000    
      2016 S21      170      ASN      HB2      HA2      0.900000E-01   1.00800           1   0.00000       0.00000    
      2017 S21      170      ASN      QQH5     QQH       0.00000       1.00800           0   0.00000       0.00000    
      2018 S21      170      ASN      CG       CC       0.550000       12.0110           1   0.00000       0.00000    
      2019 S21      170      ASN      OD1      O       -0.550000       15.9990           1   0.00000       0.00000    
      2020 S21      170      ASN      ND2      NH2     -0.620000       14.0070           1   0.00000       0.00000    
      2021 S21      170      ASN      HD21     H        0.320000       1.00800           1   0.00000       0.00000    
      2022 S21      170      ASN      HD22     H        0.300000       1.00800           1   0.00000       0.00000    
      2023 S21      234      LYS      CE       CT2      0.210000       12.0110           1   0.00000       0.00000    
      2024 S21      234      LYS      HE1      HA2      0.500000E-01   1.00800           1   0.00000       0.00000    
      2025 S21      234      LYS      HE2      HA2      0.500000E-01   1.00800           1   0.00000       0.00000    
      2026 S21      234      LYS      NZ       NH3     -0.300000       14.0070           1   0.00000       0.00000    
      2027 S21      234      LYS      HZ1      HC       0.330000       1.00800           1   0.00000       0.00000    
      2028 S21      234      LYS      HZ2      HC       0.330000       1.00800           1   0.00000       0.00000    
      2029 S21      234      LYS      HZ3      HC       0.330000       1.00800           1   0.00000       0.00000    
      2030 S21      234      LYS      QQH6     QQH       0.00000       1.00800           0   0.00000       0.00000    
      2031 S21      235      SER      CB       CT2      0.500000E-01   12.0110           1   0.00000       0.00000    
      2032 S21      235      SER      HB1      HA2      0.900000E-01   1.00800           1   0.00000       0.00000    
      2033 S21      235      SER      HB2      HA2      0.900000E-01   1.00800           1   0.00000       0.00000    
      2034 S21      235      SER      OG       OH1     -0.660000       15.9990           1   0.00000       0.00000    
      2035 S21      235      SER      HG1      H        0.430000       1.00800           1   0.00000       0.00000    
      2036 S21      235      SER      QQH7     QQH       0.00000       1.00800           0   0.00000       0.00000    
      2037 S21      523      PNM      S1       SG311   -0.160000       32.0600           1   0.00000       0.00000    
      2038 S21      523      PNM      C2       CG3C50   0.700000E-01   12.0110           1   0.00000       0.00000    
      2039 S21      523      PNM      C3       CG3C51   0.100000       12.0110           1   0.00000       0.00000    
      2040 S21      523      PNM      N4       NG2R43  -0.440000       14.0070           1   0.00000       0.00000    
      2041 S21      523      PNM      C5       CG3RC1   0.200000       12.0110           1   0.00000       0.00000    
      2042 S21      523      PNM      C6       CG3C41   0.190000       12.0110           1   0.00000       0.00000    
      2043 S21      523      PNM      C7       CG2R53   0.210000       12.0110           1   0.00000       0.00000    
      2044 S21      523      PNM      O8       OG2D1   -0.380000       15.9994           1   0.00000       0.00000    
      2045 S21      523      PNM      C9       CG331   -0.270000       12.0110           1   0.00000       0.00000    
      2046 S21      523      PNM      C10      CG331   -0.270000       12.0110           1   0.00000       0.00000    
      2047 S21      523      PNM      C11      CG2O3    0.620000       12.0110           1   0.00000       0.00000    
      2048 S21      523      PNM      O12      OG2D2   -0.760000       15.9994           1   0.00000       0.00000    
      2049 S21      523      PNM      O13      OG2D2   -0.760000       15.9994           1   0.00000       0.00000    
      2050 S21      523      PNM      N14      NG2S1   -0.470000       14.0070           1   0.00000       0.00000    
      2051 S21      523      PNM      C15      CG2O1    0.550000       12.0110           1   0.00000       0.00000    
      2052 S21      523      PNM      O16      OG2D1   -0.550000       15.9994           1   0.00000       0.00000    
      2053 S21      523      PNM      C17      CG321   -0.180000       12.0110           1   0.00000       0.00000    
      2054 S21      523      PNM      C18      CG2R61    0.00000       12.0110           1   0.00000       0.00000    
      2055 S21      523      PNM      C19      CG2R61  -0.115000       12.0110           1   0.00000       0.00000    
      2056 S21      523      PNM      C20      CG2R61  -0.115000       12.0110           1   0.00000       0.00000    
      2057 S21      523      PNM      C21      CG2R61  -0.115000       12.0110           1   0.00000       0.00000    
      2058 S21      523      PNM      C22      CG2R61  -0.115000       12.0110           1   0.00000       0.00000    
      2059 S21      523      PNM      C23      CG2R61  -0.115000       12.0110           1   0.00000       0.00000    
      2060 S21      523      PNM      H24      HGA1     0.900000E-01   1.00800           1   0.00000       0.00000    
      2061 S21      523      PNM      H25      HGA3     0.900000E-01   1.00800           1   0.00000       0.00000    
      2062 S21      523      PNM      H26      HGA3     0.900000E-01   1.00800           1   0.00000       0.00000    
      2063 S21      523      PNM      H27      HGA3     0.900000E-01   1.00800           1   0.00000       0.00000    
      2064 S21      523      PNM      H28      HGA3     0.900000E-01   1.00800           1   0.00000       0.00000    
      2065 S21      523      PNM      H29      HGA3     0.900000E-01   1.00800           1   0.00000       0.00000    
      2066 S21      523      PNM      H30      HGA3     0.900000E-01   1.00800           1   0.00000       0.00000    
      2067 S21      523      PNM      H31      HGA1     0.900000E-01   1.00800           1   0.00000       0.00000    
      2068 S21      523      PNM      H32      HGA1     0.900000E-01   1.00800           1   0.00000       0.00000    
      2069 S21      523      PNM      H33      HGA2     0.900000E-01   1.00800           1   0.00000       0.00000    
      2070 S21      523      PNM      H34      HGA2     0.900000E-01   1.00800           1   0.00000       0.00000    
      2071 S21      523      PNM      H35      HGR61    0.115000       1.00800           1   0.00000       0.00000    
      2072 S21      523      PNM      H36      HGR61    0.115000       1.00800           1   0.00000       0.00000    
      2073 S21      523      PNM      H37      HGR61    0.115000       1.00800           1   0.00000       0.00000    
      2074 S21      523      PNM      H38      HGR61    0.115000       1.00800           1   0.00000       0.00000    
      2075 S21      523      PNM      H39      HGR61    0.115000       1.00800           1   0.00000       0.00000    
      2076 S21      523      PNM      H40      HGP1     0.310000       1.00800           1   0.00000       0.00000    
      2077 S21      290      TIP3     OH2      OT      -0.834000       15.9994           1   0.00000       0.00000    
      2078 S21      290      TIP3     H1       HT       0.417000       1.00800           1   0.00000       0.00000    
      2079 S21      290      TIP3     H2       HT       0.417000       1.00800           1   0.00000       0.00000    
      2080 S22      70       SER      CB       CT2      0.500000E-01   12.0110           1   0.00000       0.00000    
      2081 S22      70       SER      HB1      HA2      0.900000E-01   1.00800           1   0.00000       0.00000    
      2082 S22      70       SER      HB2      HA2      0.900000E-01   1.00800           1   0.00000       0.00000    
      2083 S22      70       SER      OG       OH1     -0.660000       15.9990           1   0.00000       0.00000    
      2084 S22      70       SER      HG1      H        0.430000       1.00800           1   0.00000       0.00000    
      2085 S22      70       SER      QQH1     QQH       0.00000       1.00800           0   0.00000       0.00000    
      2086 S22      73       LYS      CD       CT2     -0.180000       12.0110           1   0.00000       0.00000    
      2087 S22      73       LYS      HD1      HA2      0.900000E-01   1.00800           1   0.00000       0.00000    
      2088 S22      73       LYS      HD2      HA2      0.900000E-01   1.00800           1   0.00000       0.00000    
      2089 S22      73       LYS      QQH2     QQH       0.00000       1.00800           0   0.00000       0.00000    
      2090 S22      73       LYS      CE       CT2      0.210000       12.0110           1   0.00000       0.00000    
      2091 S22      73       LYS      HE1      HA2      0.500000E-01   1.00800           1   0.00000       0.00000    
      2092 S22      73       LYS      HE2      HA2      0.500000E-01   1.00800           1   0.00000       0.00000    
      2093 S22      73       LYS      NZ       NH3     -0.300000       14.0070           1   0.00000       0.00000    
      2094 S22      73       LYS      HZ1      HC       0.330000       1.00800           1   0.00000       0.00000    
      2095 S22      73       LYS      HZ2      HC       0.330000       1.00800           1   0.00000       0.00000    
      2096 S22      73       LYS      HZ3      HC       0.330000       1.00800           1   0.00000       0.00000    
      2097 S22      130      SER      CB       CT2      0.500000E-01   12.0110           1   0.00000       0.00000    
      2098 S22      130      SER      HB1      HA2      0.900000E-01   1.00800           1   0.00000       0.00000    
      2099 S22      130      SER      HB2      HA2      0.900000E-01   1.00800           1   0.00000       0.00000    
      2100 S22      130      SER      OG       OH1     -0.660000       15.9990           1   0.00000       0.00000    
      2101 S22      130      SER      HG1      H        0.430000       1.00800           1   0.00000       0.00000    
      2102 S22      130      SER      QQH3     QQH       0.00000       1.00800           0   0.00000       0.00000    
      2103 S22      166      GLU      CB       CT2A    -0.180000       12.0110           1   0.00000       0.00000    
      2104 S22      166      GLU      HB1      HA2      0.900000E-01   1.00800           1   0.00000       0.00000    
      2105 S22      166      GLU      HB2      HA2      0.900000E-01   1.00800           1   0.00000       0.00000    
      2106 S22      166      GLU      QQH4     QQH       0.00000       1.00800           0   0.00000       0.00000    
      2107 S22      166      GLU      CG       CT2     -0.280000       12.0110           1   0.00000       0.00000    
      2108 S22      166      GLU      HG1      HA2      0.900000E-01   1.00800           1   0.00000       0.00000    
      2109 S22      166      GLU      HG2      HA2      0.900000E-01   1.00800           1   0.00000       0.00000    
      2110 S22      166      GLU      CD       CC       0.620000       12.0110           1   0.00000       0.00000    
      2111 S22      166      GLU      OE1      OC      -0.760000       15.9990           1   0.00000       0.00000    
      2112 S22      166      GLU      OE2      OC      -0.760000       15.9990           1   0.00000       0.00000    
      2113 S22      170      ASN      CB       CT2     -0.180000       12.0110           1   0.00000       0.00000    
      2114 S22      170      ASN      HB1      HA2      0.900000E-01   1.00800           1   0.00000       0.00000    
      2115 S22      170      ASN      HB2      HA2      0.900000E-01   1.00800           1   0.00000       0.00000    
      2116 S22      170      ASN      QQH5     QQH       0.00000       1.00800           0   0.00000       0.00000    
      2117 S22      170      ASN      CG       CC       0.550000       12.0110           1   0.00000       0.00000    
      2118 S22      170      ASN      OD1      O       -0.550000       15.9990           1   0.00000       0.00000    
      2119 S22      170      ASN      ND2      NH2     -0.620000       14.0070           1   0.00000       0.00000    
      2120 S22      170      ASN      HD21     H        0.320000       1.00800           1   0.00000       0.00000    
      2121 S22      170      ASN      HD22     H        0.300000       1.00800           1   0.00000       0.00000    
      2122 S22      234      LYS      CE       CT2      0.210000       12.0110           1   0.00000       0.00000    
      2123 S22      234      LYS      HE1      HA2      0.500000E-01   1.00800           1   0.00000       0.00000    
      2124 S22      234      LYS      HE2      HA2      0.500000E-01   1.00800           1   0.00000       0.00000    
      2125 S22      234      LYS      NZ       NH3     -0.300000       14.0070           1   0.00000       0.00000    
      2126 S22      234      LYS      HZ1      HC       0.330000       1.00800           1   0.00000       0.00000    
      2127 S22      234      LYS      HZ2      HC       0.330000       1.00800           1   0.00000       0.00000    
      2128 S22      234      LYS      HZ3      HC       0.330000       1.00800           1   0.00000       0.00000    
      2129 S22      234      LYS      QQH6     QQH       0.00000       1.00800           0   0.00000       0.00000    
      2130 S22      235      SER      CB       CT2      0.500000E-01   12.0110           1   0.00000       0.00000    
      2131 S22      235      SER      HB1      HA2      0.900000E-01   1.00800           1   0.00000       0.00000    
      2132 S22      235      SER      HB2      HA2      0.900000E-01   1.00800           1   0.00000       0.00000    
      2133 S22      235      SER      OG       OH1     -0.660000       15.9990           1   0.00000       0.00000    
      2134 S22      235      SER      HG1      H        0.430000       1.00800           1   0.00000       0.00000    
      2135 S22      235      SER      QQH7     QQH       0.00000       1.00800           0   0.00000       0.00000    
      2136 S22      523      PNM      S1       SG311   -0.160000       32.0600           1   0.00000       0.00000    
      2137 S22      523      PNM      C2       CG3C50   0.700000E-01   12.0110           1   0.00000       0.00000    
      2138 S22      523      PNM      C3       CG3C51   0.100000       12.0110           1   0.00000       0.00000    
      2139 S22      523      PNM      N4       NG2R43  -0.440000       14.0070           1   0.00000       0.00000    
      2140 S22      523      PNM      C5       CG3RC1   0.200000       12.0110           1   0.00000       0.00000    
      2141 S22      523      PNM      C6       CG3C41   0.190000       12.0110           1   0.00000       0.00000    
      2142 S22      523      PNM      C7       CG2R53   0.210000       12.0110           1   0.00000       0.00000    
      2143 S22      523      PNM      O8       OG2D1   -0.380000       15.9994           1   0.00000       0.00000    
      2144 S22      523      PNM      C9       CG331   -0.270000       12.0110           1   0.00000       0.00000    
      2145 S22      523      PNM      C10      CG331   -0.270000       12.0110           1   0.00000       0.00000    
      2146 S22      523      PNM      C11      CG2O3    0.620000       12.0110           1   0.00000       0.00000    
      2147 S22      523      PNM      O12      OG2D2   -0.760000       15.9994           1   0.00000       0.00000    
      2148 S22      523      PNM      O13      OG2D2   -0.760000       15.9994           1   0.00000       0.00000    
      2149 S22      523      PNM      N14      NG2S1   -0.470000       14.0070           1   0.00000       0.00000    
      2150 S22      523      PNM      C15      CG2O1    0.550000       12.0110           1   0.00000       0.00000    
      2151 S22      523      PNM      O16      OG2D1   -0.550000       15.9994           1   0.00000       0.00000    
      2152 S22      523      PNM      C17      CG321   -0.180000       12.0110           1   0.00000       0.00000    
      2153 S22      523      PNM      C18      CG2R61    0.00000       12.0110           1   0.00000       0.00000    
      2154 S22      523      PNM      C19      CG2R61  -0.115000       12.0110           1   0.00000       0.00000    
      2155 S22      523      PNM      C20      CG2R61  -0.115000       12.0110           1   0.00000       0.00000    
      2156 S22      523      PNM      C21      CG2R61  -0.115000       12.0110           1   0.00000       0.00000    
      2157 S22      523      PNM      C22      CG2R61  -0.115000       12.0110           1   0.00000       0.00000    
      2158 S22      523      PNM      C23      CG2R61  -0.115000       12.0110           1   0.00000       0.00000    
      2159 S22      523      PNM      H24      HGA1     0.900000E-01   1.00800           1   0.00000       0.00000    
      2160 S22      523      PNM      H25      HGA3     0.900000E-01   1.00800           1   0.00000       0.00000    
      2161 S22      523      PNM      H26      HGA3     0.900000E-01   1.00800           1   0.00000       0.00000    
      2162 S22      523      PNM      H27      HGA3     0.900000E-01   1.00800           1   0.00000       0.00000    
      2163 S22      523      PNM      H28      HGA3     0.900000E-01   1.00800           1   0.00000       0.00000    
      2164 S22      523      PNM      H29      HGA3     0.900000E-01   1.00800           1   0.00000       0.00000    
      2165 S22      523      PNM      H30      HGA3     0.900000E-01   1.00800           1   0.00000       0.00000    
      2166 S22      523      PNM      H31      HGA1     0.900000E-01   1.00800           1   0.00000       0.00000    
      2167 S22      523      PNM      H32      HGA1     0.900000E-01   1.00800           1   0.00000       0.00000    
      2168 S22      523      PNM      H33      HGA2     0.900000E-01   1.00800           1   0.00000       0.00000    
      2169 S22      523      PNM      H34      HGA2     0.900000E-01   1.00800           1   0.00000       0.00000    
      2170 S22      523      PNM      H35      HGR61    0.115000       1.00800           1   0.00000       0.00000    
      2171 S22      523      PNM      H36      HGR61    0.115000       1.00800           1   0.00000       0.00000    
      2172 S22      523      PNM      H37      HGR61    0.115000       1.00800           1   0.00000       0.00000    
      2173 S22      523      PNM      H38      HGR61    0.115000       1.00800           1   0.00000       0.00000    
      2174 S22      523      PNM      H39      HGR61    0.115000       1.00800           1   0.00000       0.00000    
      2175 S22      523      PNM      H40      HGP1     0.310000       1.00800           1   0.00000       0.00000    
      2176 S22      290      TIP3     OH2      OT      -0.834000       15.9994           1   0.00000       0.00000    
      2177 S22      290      TIP3     H1       HT       0.417000       1.00800           1   0.00000       0.00000    
      2178 S22      290      TIP3     H2       HT       0.417000       1.00800           1   0.00000       0.00000    
      2179 S23      70       SER      CB       CT2      0.500000E-01   12.0110           1   0.00000       0.00000    
      2180 S23      70       SER      HB1      HA2      0.900000E-01   1.00800           1   0.00000       0.00000    
      2181 S23      70       SER      HB2      HA2      0.900000E-01   1.00800           1   0.00000       0.00000    
      2182 S23      70       SER      OG       OH1     -0.660000       15.9990           1   0.00000       0.00000    
      2183 S23      70       SER      HG1      H        0.430000       1.00800           1   0.00000       0.00000    
      2184 S23      70       SER      QQH1     QQH       0.00000       1.00800           0   0.00000       0.00000    
      2185 S23      73       LYS      CD       CT2     -0.180000       12.0110           1   0.00000       0.00000    
      2186 S23      73       LYS      HD1      HA2      0.900000E-01   1.00800           1   0.00000       0.00000    
      2187 S23      73       LYS      HD2      HA2      0.900000E-01   1.00800           1   0.00000       0.00000    
      2188 S23      73       LYS      QQH2     QQH       0.00000       1.00800           0   0.00000       0.00000    
      2189 S23      73       LYS      CE       CT2      0.210000       12.0110           1   0.00000       0.00000    
      2190 S23      73       LYS      HE1      HA2      0.500000E-01   1.00800           1   0.00000       0.00000    
      2191 S23      73       LYS      HE2      HA2      0.500000E-01   1.00800           1   0.00000       0.00000    
      2192 S23      73       LYS      NZ       NH3     -0.300000       14.0070           1   0.00000       0.00000    
      2193 S23      73       LYS      HZ1      HC       0.330000       1.00800           1   0.00000       0.00000    
      2194 S23      73       LYS      HZ2      HC       0.330000       1.00800           1   0.00000       0.00000    
      2195 S23      73       LYS      HZ3      HC       0.330000       1.00800           1   0.00000       0.00000    
      2196 S23      130      SER      CB       CT2      0.500000E-01   12.0110           1   0.00000       0.00000    
      2197 S23      130      SER      HB1      HA2      0.900000E-01   1.00800           1   0.00000       0.00000    
      2198 S23      130      SER      HB2      HA2      0.900000E-01   1.00800           1   0.00000       0.00000    
      2199 S23      130      SER      OG       OH1     -0.660000       15.9990           1   0.00000       0.00000    
      2200 S23      130      SER      HG1      H        0.430000       1.00800           1   0.00000       0.00000    
      2201 S23      130      SER      QQH3     QQH       0.00000       1.00800           0   0.00000       0.00000    
      2202 S23      166      GLU      CB       CT2A    -0.180000       12.0110           1   0.00000       0.00000    
      2203 S23      166      GLU      HB1      HA2      0.900000E-01   1.00800           1   0.00000       0.00000    
      2204 S23      166      GLU      HB2      HA2      0.900000E-01   1.00800           1   0.00000       0.00000    
      2205 S23      166      GLU      QQH4     QQH       0.00000       1.00800           0   0.00000       0.00000    
      2206 S23      166      GLU      CG       CT2     -0.280000       12.0110           1   0.00000       0.00000    
      2207 S23      166      GLU      HG1      HA2      0.900000E-01   1.00800           1   0.00000       0.00000    
      2208 S23      166      GLU      HG2      HA2      0.900000E-01   1.00800           1   0.00000       0.00000    
      2209 S23      166      GLU      CD       CC       0.620000       12.0110           1   0.00000       0.00000    
      2210 S23      166      GLU      OE1      OC      -0.760000       15.9990           1   0.00000       0.00000    
      2211 S23      166      GLU      OE2      OC      -0.760000       15.9990           1   0.00000       0.00000    
      2212 S23      170      ASN      CB       CT2     -0.180000       12.0110           1   0.00000       0.00000    
      2213 S23      170      ASN      HB1      HA2      0.900000E-01   1.00800           1   0.00000       0.00000    
      2214 S23      170      ASN      HB2      HA2      0.900000E-01   1.00800           1   0.00000       0.00000    
      2215 S23      170      ASN      QQH5     QQH       0.00000       1.00800           0   0.00000       0.00000    
      2216 S23      170      ASN      CG       CC       0.550000       12.0110           1   0.00000       0.00000    
      2217 S23      170      ASN      OD1      O       -0.550000       15.9990           1   0.00000       0.00000    
      2218 S23      170      ASN      ND2      NH2     -0.620000       14.0070           1   0.00000       0.00000    
      2219 S23      170      ASN      HD21     H        0.320000       1.00800           1   0.00000       0.00000    
      2220 S23      170      ASN      HD22     H        0.300000       1.00800           1   0.00000       0.00000    
      2221 S23      234      LYS      CE       CT2      0.210000       12.0110           1   0.00000       0.00000    
      2222 S23      234      LYS      HE1      HA2      0.500000E-01   1.00800           1   0.00000       0.00000    
      2223 S23      234      LYS      HE2      HA2      0.500000E-01   1.00800           1   0.00000       0.00000    
      2224 S23      234      LYS      NZ       NH3     -0.300000       14.0070           1   0.00000       0.00000    
      2225 S23      234      LYS      HZ1      HC       0.330000       1.00800           1   0.00000       0.00000    
      2226 S23      234      LYS      HZ2      HC       0.330000       1.00800           1   0.00000       0.00000    
      2227 S23      234      LYS      HZ3      HC       0.330000       1.00800           1   0.00000       0.00000    
      2228 S23      234      LYS      QQH6     QQH       0.00000       1.00800           0   0.00000       0.00000    
      2229 S23      235      SER      CB       CT2      0.500000E-01   12.0110           1   0.00000       0.00000    
      2230 S23      235      SER      HB1      HA2      0.900000E-01   1.00800           1   0.00000       0.00000    
      2231 S23      235      SER      HB2      HA2      0.900000E-01   1.00800           1   0.00000       0.00000    
      2232 S23      235      SER      OG       OH1     -0.660000       15.9990           1   0.00000       0.00000    
      2233 S23      235      SER      HG1      H        0.430000       1.00800           1   0.00000       0.00000    
      2234 S23      235      SER      QQH7     QQH       0.00000       1.00800           0   0.00000       0.00000    
      2235 S23      523      PNM      S1       SG311   -0.160000       32.0600           1   0.00000       0.00000    
      2236 S23      523      PNM      C2       CG3C50   0.700000E-01   12.0110           1   0.00000       0.00000    
      2237 S23      523      PNM      C3       CG3C51   0.100000       12.0110           1   0.00000       0.00000    
      2238 S23      523      PNM      N4       NG2R43  -0.440000       14.0070           1   0.00000       0.00000    
      2239 S23      523      PNM      C5       CG3RC1   0.200000       12.0110           1   0.00000       0.00000    
      2240 S23      523      PNM      C6       CG3C41   0.190000       12.0110           1   0.00000       0.00000    
      2241 S23      523      PNM      C7       CG2R53   0.210000       12.0110           1   0.00000       0.00000    
      2242 S23      523      PNM      O8       OG2D1   -0.380000       15.9994           1   0.00000       0.00000    
      2243 S23      523      PNM      C9       CG331   -0.270000       12.0110           1   0.00000       0.00000    
      2244 S23      523      PNM      C10      CG331   -0.270000       12.0110           1   0.00000       0.00000    
      2245 S23      523      PNM      C11      CG2O3    0.620000       12.0110           1   0.00000       0.00000    
      2246 S23      523      PNM      O12      OG2D2   -0.760000       15.9994           1   0.00000       0.00000    
      2247 S23      523      PNM      O13      OG2D2   -0.760000       15.9994           1   0.00000       0.00000    
      2248 S23      523      PNM      N14      NG2S1   -0.470000       14.0070           1   0.00000       0.00000    
      2249 S23      523      PNM      C15      CG2O1    0.550000       12.0110           1   0.00000       0.00000    
      2250 S23      523      PNM      O16      OG2D1   -0.550000       15.9994           1   0.00000       0.00000    
      2251 S23      523      PNM      C17      CG321   -0.180000       12.0110           1   0.00000       0.00000    
      2252 S23      523      PNM      C18      CG2R61    0.00000       12.0110           1   0.00000       0.00000    
      2253 S23      523      PNM      C19      CG2R61  -0.115000       12.0110           1   0.00000       0.00000    
      2254 S23      523      PNM      C20      CG2R61  -0.115000       12.0110           1   0.00000       0.00000    
      2255 S23      523      PNM      C21      CG2R61  -0.115000       12.0110           1   0.00000       0.00000    
      2256 S23      523      PNM      C22      CG2R61  -0.115000       12.0110           1   0.00000       0.00000    
      2257 S23      523      PNM      C23      CG2R61  -0.115000       12.0110           1   0.00000       0.00000    
      2258 S23      523      PNM      H24      HGA1     0.900000E-01   1.00800           1   0.00000       0.00000    
      2259 S23      523      PNM      H25      HGA3     0.900000E-01   1.00800           1   0.00000       0.00000    
      2260 S23      523      PNM      H26      HGA3     0.900000E-01   1.00800           1   0.00000       0.00000    
      2261 S23      523      PNM      H27      HGA3     0.900000E-01   1.00800           1   0.00000       0.00000    
      2262 S23      523      PNM      H28      HGA3     0.900000E-01   1.00800           1   0.00000       0.00000    
      2263 S23      523      PNM      H29      HGA3     0.900000E-01   1.00800           1   0.00000       0.00000    
      2264 S23      523      PNM      H30      HGA3     0.900000E-01   1.00800           1   0.00000       0.00000    
      2265 S23      523      PNM      H31      HGA1     0.900000E-01   1.00800           1   0.00000       0.00000    
      2266 S23      523      PNM      H32      HGA1     0.900000E-01   1.00800           1   0.00000       0.00000    
      2267 S23      523      PNM      H33      HGA2     0.900000E-01   1.00800           1   0.00000       0.00000    
      2268 S23      523      PNM      H34      HGA2     0.900000E-01   1.00800           1   0.00000       0.00000    
      2269 S23      523      PNM      H35      HGR61    0.115000       1.00800           1   0.00000       0.00000    
      2270 S23      523      PNM      H36      HGR61    0.115000       1.00800           1   0.00000       0.00000    
      2271 S23      523      PNM      H37      HGR61    0.115000       1.00800           1   0.00000       0.00000    
      2272 S23      523      PNM      H38      HGR61    0.115000       1.00800           1   0.00000       0.00000    
      2273 S23      523      PNM      H39      HGR61    0.115000       1.00800           1   0.00000       0.00000    
      2274 S23      523      PNM      H40      HGP1     0.310000       1.00800           1   0.00000       0.00000    
      2275 S23      290      TIP3     OH2      OT      -0.834000       15.9994           1   0.00000       0.00000    
      2276 S23      290      TIP3     H1       HT       0.417000       1.00800           1   0.00000       0.00000    
      2277 S23      290      TIP3     H2       HT       0.417000       1.00800           1   0.00000       0.00000    
      2278 S24      70       SER      CB       CT2      0.500000E-01   12.0110           1   0.00000       0.00000    
      2279 S24      70       SER      HB1      HA2      0.900000E-01   1.00800           1   0.00000       0.00000    
      2280 S24      70       SER      HB2      HA2      0.900000E-01   1.00800           1   0.00000       0.00000    
      2281 S24      70       SER      OG       OH1     -0.660000       15.9990           1   0.00000       0.00000    
      2282 S24      70       SER      HG1      H        0.430000       1.00800           1   0.00000       0.00000    
      2283 S24      70       SER      QQH1     QQH       0.00000       1.00800           0   0.00000       0.00000    
      2284 S24      73       LYS      CD       CT2     -0.180000       12.0110           1   0.00000       0.00000    
      2285 S24      73       LYS      HD1      HA2      0.900000E-01   1.00800           1   0.00000       0.00000    
      2286 S24      73       LYS      HD2      HA2      0.900000E-01   1.00800           1   0.00000       0.00000    
      2287 S24      73       LYS      QQH2     QQH       0.00000       1.00800           0   0.00000       0.00000    
      2288 S24      73       LYS      CE       CT2      0.210000       12.0110           1   0.00000       0.00000    
      2289 S24      73       LYS      HE1      HA2      0.500000E-01   1.00800           1   0.00000       0.00000    
      2290 S24      73       LYS      HE2      HA2      0.500000E-01   1.00800           1   0.00000       0.00000    
      2291 S24      73       LYS      NZ       NH3     -0.300000       14.0070           1   0.00000       0.00000    
      2292 S24      73       LYS      HZ1      HC       0.330000       1.00800           1   0.00000       0.00000    
      2293 S24      73       LYS      HZ2      HC       0.330000       1.00800           1   0.00000       0.00000    
      2294 S24      73       LYS      HZ3      HC       0.330000       1.00800           1   0.00000       0.00000    
      2295 S24      130      SER      CB       CT2      0.500000E-01   12.0110           1   0.00000       0.00000    
      2296 S24      130      SER      HB1      HA2      0.900000E-01   1.00800           1   0.00000       0.00000    
      2297 S24      130      SER      HB2      HA2      0.900000E-01   1.00800           1   0.00000       0.00000    
      2298 S24      130      SER      OG       OH1     -0.660000       15.9990           1   0.00000       0.00000    
      2299 S24      130      SER      HG1      H        0.430000       1.00800           1   0.00000       0.00000    
      2300 S24      130      SER      QQH3     QQH       0.00000       1.00800           0   0.00000       0.00000    
      2301 S24      166      GLU      CB       CT2A    -0.180000       12.0110           1   0.00000       0.00000    
      2302 S24      166      GLU      HB1      HA2      0.900000E-01   1.00800           1   0.00000       0.00000    
      2303 S24      166      GLU      HB2      HA2      0.900000E-01   1.00800           1   0.00000       0.00000    
      2304 S24      166      GLU      QQH4     QQH       0.00000       1.00800           0   0.00000       0.00000    
      2305 S24      166      GLU      CG       CT2     -0.280000       12.0110           1   0.00000       0.00000    
      2306 S24      166      GLU      HG1      HA2      0.900000E-01   1.00800           1   0.00000       0.00000    
      2307 S24      166      GLU      HG2      HA2      0.900000E-01   1.00800           1   0.00000       0.00000    
      2308 S24      166      GLU      CD       CC       0.620000       12.0110           1   0.00000       0.00000    
      2309 S24      166      GLU      OE1      OC      -0.760000       15.9990           1   0.00000       0.00000    
      2310 S24      166      GLU      OE2      OC      -0.760000       15.9990           1   0.00000       0.00000    
      2311 S24      170      ASN      CB       CT2     -0.180000       12.0110           1   0.00000       0.00000    
      2312 S24      170      ASN      HB1      HA2      0.900000E-01   1.00800           1   0.00000       0.00000    
      2313 S24      170      ASN      HB2      HA2      0.900000E-01   1.00800           1   0.00000       0.00000    
      2314 S24      170      ASN      QQH5     QQH       0.00000       1.00800           0   0.00000       0.00000    
      2315 S24      170      ASN      CG       CC       0.550000       12.0110           1   0.00000       0.00000    
      2316 S24      170      ASN      OD1      O       -0.550000       15.9990           1   0.00000       0.00000    
      2317 S24      170      ASN      ND2      NH2     -0.620000       14.0070           1   0.00000       0.00000    
      2318 S24      170      ASN      HD21     H        0.320000       1.00800           1   0.00000       0.00000    
      2319 S24      170      ASN      HD22     H        0.300000       1.00800           1   0.00000       0.00000    
      2320 S24      234      LYS      CE       CT2      0.210000       12.0110           1   0.00000       0.00000    
      2321 S24      234      LYS      HE1      HA2      0.500000E-01   1.00800           1   0.00000       0.00000    
      2322 S24      234      LYS      HE2      HA2      0.500000E-01   1.00800           1   0.00000       0.00000    
      2323 S24      234      LYS      NZ       NH3     -0.300000       14.0070           1   0.00000       0.00000    
      2324 S24      234      LYS      HZ1      HC       0.330000       1.00800           1   0.00000       0.00000    
      2325 S24      234      LYS      HZ2      HC       0.330000       1.00800           1   0.00000       0.00000    
      2326 S24      234      LYS      HZ3      HC       0.330000       1.00800           1   0.00000       0.00000    
      2327 S24      234      LYS      QQH6     QQH       0.00000       1.00800           0   0.00000       0.00000    
      2328 S24      235      SER      CB       CT2      0.500000E-01   12.0110           1   0.00000       0.00000    
      2329 S24      235      SER      HB1      HA2      0.900000E-01   1.00800           1   0.00000       0.00000    
      2330 S24      235      SER      HB2      HA2      0.900000E-01   1.00800           1   0.00000       0.00000    
      2331 S24      235      SER      OG       OH1     -0.660000       15.9990           1   0.00000       0.00000    
      2332 S24      235      SER      HG1      H        0.430000       1.00800           1   0.00000       0.00000    
      2333 S24      235      SER      QQH7     QQH       0.00000       1.00800           0   0.00000       0.00000    
      2334 S24      523      PNM      S1       SG311   -0.160000       32.0600           1   0.00000       0.00000    
      2335 S24      523      PNM      C2       CG3C50   0.700000E-01   12.0110           1   0.00000       0.00000    
      2336 S24      523      PNM      C3       CG3C51   0.100000       12.0110           1   0.00000       0.00000    
      2337 S24      523      PNM      N4       NG2R43  -0.440000       14.0070           1   0.00000       0.00000    
      2338 S24      523      PNM      C5       CG3RC1   0.200000       12.0110           1   0.00000       0.00000    
      2339 S24      523      PNM      C6       CG3C41   0.190000       12.0110           1   0.00000       0.00000    
      2340 S24      523      PNM      C7       CG2R53   0.210000       12.0110           1   0.00000       0.00000    
      2341 S24      523      PNM      O8       OG2D1   -0.380000       15.9994           1   0.00000       0.00000    
      2342 S24      523      PNM      C9       CG331   -0.270000       12.0110           1   0.00000       0.00000    
      2343 S24      523      PNM      C10      CG331   -0.270000       12.0110           1   0.00000       0.00000    
      2344 S24      523      PNM      C11      CG2O3    0.620000       12.0110           1   0.00000       0.00000    
      2345 S24      523      PNM      O12      OG2D2   -0.760000       15.9994           1   0.00000       0.00000    
      2346 S24      523      PNM      O13      OG2D2   -0.760000       15.9994           1   0.00000       0.00000    
      2347 S24      523      PNM      N14      NG2S1   -0.470000       14.0070           1   0.00000       0.00000    
      2348 S24      523      PNM      C15      CG2O1    0.550000       12.0110           1   0.00000       0.00000    
      2349 S24      523      PNM      O16      OG2D1   -0.550000       15.9994           1   0.00000       0.00000    
      2350 S24      523      PNM      C17      CG321   -0.180000       12.0110           1   0.00000       0.00000    
      2351 S24      523      PNM      C18      CG2R61    0.00000       12.0110           1   0.00000       0.00000    
      2352 S24      523      PNM      C19      CG2R61  -0.115000       12.0110           1   0.00000       0.00000    
      2353 S24      523      PNM      C20      CG2R61  -0.115000       12.0110           1   0.00000       0.00000    
      2354 S24      523      PNM      C21      CG2R61  -0.115000       12.0110           1   0.00000       0.00000    
      2355 S24      523      PNM      C22      CG2R61  -0.115000       12.0110           1   0.00000       0.00000    
      2356 S24      523      PNM      C23      CG2R61  -0.115000       12.0110           1   0.00000       0.00000    
      2357 S24      523      PNM      H24      HGA1     0.900000E-01   1.00800           1   0.00000       0.00000    
      2358 S24      523      PNM      H25      HGA3     0.900000E-01   1.00800           1   0.00000       0.00000    
      2359 S24      523      PNM      H26      HGA3     0.900000E-01   1.00800           1   0.00000       0.00000    
      2360 S24      523      PNM      H27      HGA3     0.900000E-01   1.00800           1   0.00000       0.00000    
      2361 S24      523      PNM      H28      HGA3     0.900000E-01   1.00800           1   0.00000       0.00000    
      2362 S24      523      PNM      H29      HGA3     0.900000E-01   1.00800           1   0.00000       0.00000    
      2363 S24      523      PNM      H30      HGA3     0.900000E-01   1.00800           1   0.00000       0.00000    
      2364 S24      523      PNM      H31      HGA1     0.900000E-01   1.00800           1   0.00000       0.00000    
      2365 S24      523      PNM      H32      HGA1     0.900000E-01   1.00800           1   0.00000       0.00000    
      2366 S24      523      PNM      H33      HGA2     0.900000E-01   1.00800           1   0.00000       0.00000    
      2367 S24      523      PNM      H34      HGA2     0.900000E-01   1.00800           1   0.00000       0.00000    
      2368 S24      523      PNM      H35      HGR61    0.115000       1.00800           1   0.00000       0.00000    
      2369 S24      523      PNM      H36      HGR61    0.115000       1.00800           1   0.00000       0.00000    
      2370 S24      523      PNM      H37      HGR61    0.115000       1.00800           1   0.00000       0.00000    
      2371 S24      523      PNM      H38      HGR61    0.115000       1.00800           1   0.00000       0.00000    
      2372 S24      523      PNM      H39      HGR61    0.115000       1.00800           1   0.00000       0.00000    
      2373 S24      523      PNM      H40      HGP1     0.310000       1.00800           1   0.00000       0.00000    
      2374 S24      290      TIP3     OH2      OT      -0.834000       15.9994           1   0.00000       0.00000    
      2375 S24      290      TIP3     H1       HT       0.417000       1.00800           1   0.00000       0.00000    
      2376 S24      290      TIP3     H2       HT       0.417000       1.00800           1   0.00000       0.00000    
      2377 S25      70       SER      CB       CT2      0.500000E-01   12.0110           1   0.00000       0.00000    
      2378 S25      70       SER      HB1      HA2      0.900000E-01   1.00800           1   0.00000       0.00000    
      2379 S25      70       SER      HB2      HA2      0.900000E-01   1.00800           1   0.00000       0.00000    
      2380 S25      70       SER      OG       OH1     -0.660000       15.9990           1   0.00000       0.00000    
      2381 S25      70       SER      HG1      H        0.430000       1.00800           1   0.00000       0.00000    
      2382 S25      70       SER      QQH1     QQH       0.00000       1.00800           0   0.00000       0.00000    
      2383 S25      73       LYS      CD       CT2     -0.180000       12.0110           1   0.00000       0.00000    
      2384 S25      73       LYS      HD1      HA2      0.900000E-01   1.00800           1   0.00000       0.00000    
      2385 S25      73       LYS      HD2      HA2      0.900000E-01   1.00800           1   0.00000       0.00000    
      2386 S25      73       LYS      QQH2     QQH       0.00000       1.00800           0   0.00000       0.00000    
      2387 S25      73       LYS      CE       CT2      0.210000       12.0110           1   0.00000       0.00000    
      2388 S25      73       LYS      HE1      HA2      0.500000E-01   1.00800           1   0.00000       0.00000    
      2389 S25      73       LYS      HE2      HA2      0.500000E-01   1.00800           1   0.00000       0.00000    
      2390 S25      73       LYS      NZ       NH3     -0.300000       14.0070           1   0.00000       0.00000    
      2391 S25      73       LYS      HZ1      HC       0.330000       1.00800           1   0.00000       0.00000    
      2392 S25      73       LYS      HZ2      HC       0.330000       1.00800           1   0.00000       0.00000    
      2393 S25      73       LYS      HZ3      HC       0.330000       1.00800           1   0.00000       0.00000    
      2394 S25      130      SER      CB       CT2      0.500000E-01   12.0110           1   0.00000       0.00000    
      2395 S25      130      SER      HB1      HA2      0.900000E-01   1.00800           1   0.00000       0.00000    
      2396 S25      130      SER      HB2      HA2      0.900000E-01   1.00800           1   0.00000       0.00000    
      2397 S25      130      SER      OG       OH1     -0.660000       15.9990           1   0.00000       0.00000    
      2398 S25      130      SER      HG1      H        0.430000       1.00800           1   0.00000       0.00000    
      2399 S25      130      SER      QQH3     QQH       0.00000       1.00800           0   0.00000       0.00000    
      2400 S25      166      GLU      CB       CT2A    -0.180000       12.0110           1   0.00000       0.00000    
      2401 S25      166      GLU      HB1      HA2      0.900000E-01   1.00800           1   0.00000       0.00000    
      2402 S25      166      GLU      HB2      HA2      0.900000E-01   1.00800           1   0.00000       0.00000    
      2403 S25      166      GLU      QQH4     QQH       0.00000       1.00800           0   0.00000       0.00000    
      2404 S25      166      GLU      CG       CT2     -0.280000       12.0110           1   0.00000       0.00000    
      2405 S25      166      GLU      HG1      HA2      0.900000E-01   1.00800           1   0.00000       0.00000    
      2406 S25      166      GLU      HG2      HA2      0.900000E-01   1.00800           1   0.00000       0.00000    
      2407 S25      166      GLU      CD       CC       0.620000       12.0110           1   0.00000       0.00000    
      2408 S25      166      GLU      OE1      OC      -0.760000       15.9990           1   0.00000       0.00000    
      2409 S25      166      GLU      OE2      OC      -0.760000       15.9990           1   0.00000       0.00000    
      2410 S25      170      ASN      CB       CT2     -0.180000       12.0110           1   0.00000       0.00000    
      2411 S25      170      ASN      HB1      HA2      0.900000E-01   1.00800           1   0.00000       0.00000    
      2412 S25      170      ASN      HB2      HA2      0.900000E-01   1.00800           1   0.00000       0.00000    
      2413 S25      170      ASN      QQH5     QQH       0.00000       1.00800           0   0.00000       0.00000    
      2414 S25      170      ASN      CG       CC       0.550000       12.0110           1   0.00000       0.00000    
      2415 S25      170      ASN      OD1      O       -0.550000       15.9990           1   0.00000       0.00000    
      2416 S25      170      ASN      ND2      NH2     -0.620000       14.0070           1   0.00000       0.00000    
      2417 S25      170      ASN      HD21     H        0.320000       1.00800           1   0.00000       0.00000    
      2418 S25      170      ASN      HD22     H        0.300000       1.00800           1   0.00000       0.00000    
      2419 S25      234      LYS      CE       CT2      0.210000       12.0110           1   0.00000       0.00000    
      2420 S25      234      LYS      HE1      HA2      0.500000E-01   1.00800           1   0.00000       0.00000    
      2421 S25      234      LYS      HE2      HA2      0.500000E-01   1.00800           1   0.00000       0.00000    
      2422 S25      234      LYS      NZ       NH3     -0.300000       14.0070           1   0.00000       0.00000    
      2423 S25      234      LYS      HZ1      HC       0.330000       1.00800           1   0.00000       0.00000    
      2424 S25      234      LYS      HZ2      HC       0.330000       1.00800           1   0.00000       0.00000    
      2425 S25      234      LYS      HZ3      HC       0.330000       1.00800           1   0.00000       0.00000    
      2426 S25      234      LYS      QQH6     QQH       0.00000       1.00800           0   0.00000       0.00000    
      2427 S25      235      SER      CB       CT2      0.500000E-01   12.0110           1   0.00000       0.00000    
      2428 S25      235      SER      HB1      HA2      0.900000E-01   1.00800           1   0.00000       0.00000    
      2429 S25      235      SER      HB2      HA2      0.900000E-01   1.00800           1   0.00000       0.00000    
      2430 S25      235      SER      OG       OH1     -0.660000       15.9990           1   0.00000       0.00000    
      2431 S25      235      SER      HG1      H        0.430000       1.00800           1   0.00000       0.00000    
      2432 S25      235      SER      QQH7     QQH       0.00000       1.00800           0   0.00000       0.00000    
      2433 S25      523      PNM      S1       SG311   -0.160000       32.0600           1   0.00000       0.00000    
      2434 S25      523      PNM      C2       CG3C50   0.700000E-01   12.0110           1   0.00000       0.00000    
      2435 S25      523      PNM      C3       CG3C51   0.100000       12.0110           1   0.00000       0.00000    
      2436 S25      523      PNM      N4       NG2R43  -0.440000       14.0070           1   0.00000       0.00000    
      2437 S25      523      PNM      C5       CG3RC1   0.200000       12.0110           1   0.00000       0.00000    
      2438 S25      523      PNM      C6       CG3C41   0.190000       12.0110           1   0.00000       0.00000    
      2439 S25      523      PNM      C7       CG2R53   0.210000       12.0110           1   0.00000       0.00000    
      2440 S25      523      PNM      O8       OG2D1   -0.380000       15.9994           1   0.00000       0.00000    
      2441 S25      523      PNM      C9       CG331   -0.270000       12.0110           1   0.00000       0.00000    
      2442 S25      523      PNM      C10      CG331   -0.270000       12.0110           1   0.00000       0.00000    
      2443 S25      523      PNM      C11      CG2O3    0.620000       12.0110           1   0.00000       0.00000    
      2444 S25      523      PNM      O12      OG2D2   -0.760000       15.9994           1   0.00000       0.00000    
      2445 S25      523      PNM      O13      OG2D2   -0.760000       15.9994           1   0.00000       0.00000    
      2446 S25      523      PNM      N14      NG2S1   -0.470000       14.0070           1   0.00000       0.00000    
      2447 S25      523      PNM      C15      CG2O1    0.550000       12.0110           1   0.00000       0.00000    
      2448 S25      523      PNM      O16      OG2D1   -0.550000       15.9994           1   0.00000       0.00000    
      2449 S25      523      PNM      C17      CG321   -0.180000       12.0110           1   0.00000       0.00000    
      2450 S25      523      PNM      C18      CG2R61    0.00000       12.0110           1   0.00000       0.00000    
      2451 S25      523      PNM      C19      CG2R61  -0.115000       12.0110           1   0.00000       0.00000    
      2452 S25      523      PNM      C20      CG2R61  -0.115000       12.0110           1   0.00000       0.00000    
      2453 S25      523      PNM      C21      CG2R61  -0.115000       12.0110           1   0.00000       0.00000    
      2454 S25      523      PNM      C22      CG2R61  -0.115000       12.0110           1   0.00000       0.00000    
      2455 S25      523      PNM      C23      CG2R61  -0.115000       12.0110           1   0.00000       0.00000    
      2456 S25      523      PNM      H24      HGA1     0.900000E-01   1.00800           1   0.00000       0.00000    
      2457 S25      523      PNM      H25      HGA3     0.900000E-01   1.00800           1   0.00000       0.00000    
      2458 S25      523      PNM      H26      HGA3     0.900000E-01   1.00800           1   0.00000       0.00000    
      2459 S25      523      PNM      H27      HGA3     0.900000E-01   1.00800           1   0.00000       0.00000    
      2460 S25      523      PNM      H28      HGA3     0.900000E-01   1.00800           1   0.00000       0.00000    
      2461 S25      523      PNM      H29      HGA3     0.900000E-01   1.00800           1   0.00000       0.00000    
      2462 S25      523      PNM      H30      HGA3     0.900000E-01   1.00800           1   0.00000       0.00000    
      2463 S25      523      PNM      H31      HGA1     0.900000E-01   1.00800           1   0.00000       0.00000    
      2464 S25      523      PNM      H32      HGA1     0.900000E-01   1.00800           1   0.00000       0.00000    
      2465 S25      523      PNM      H33      HGA2     0.900000E-01   1.00800           1   0.00000       0.00000    
      2466 S25      523      PNM      H34      HGA2     0.900000E-01   1.00800           1   0.00000       0.00000    
      2467 S25      523      PNM      H35      HGR61    0.115000       1.00800           1   0.00000       0.00000    
      2468 S25      523      PNM      H36      HGR61    0.115000       1.00800           1   0.00000       0.00000    
      2469 S25      523      PNM      H37      HGR61    0.115000       1.00800           1   0.00000       0.00000    
      2470 S25      523      PNM      H38      HGR61    0.115000       1.00800           1   0.00000       0.00000    
      2471 S25      523      PNM      H39      HGR61    0.115000       1.00800           1   0.00000       0.00000    
      2472 S25      523      PNM      H40      HGP1     0.310000       1.00800           1   0.00000       0.00000    
      2473 S25      290      TIP3     OH2      OT      -0.834000       15.9994           1   0.00000       0.00000    
      2474 S25      290      TIP3     H1       HT       0.417000       1.00800           1   0.00000       0.00000    
      2475 S25      290      TIP3     H2       HT       0.417000       1.00800           1   0.00000       0.00000    
      2476 S26      70       SER      CB       CT2      0.500000E-01   12.0110           1   0.00000       0.00000    
      2477 S26      70       SER      HB1      HA2      0.900000E-01   1.00800           1   0.00000       0.00000    
      2478 S26      70       SER      HB2      HA2      0.900000E-01   1.00800           1   0.00000       0.00000    
      2479 S26      70       SER      OG       OH1     -0.660000       15.9990           1   0.00000       0.00000    
      2480 S26      70       SER      HG1      H        0.430000       1.00800           1   0.00000       0.00000    
      2481 S26      70       SER      QQH1     QQH       0.00000       1.00800           0   0.00000       0.00000    
      2482 S26      73       LYS      CD       CT2     -0.180000       12.0110           1   0.00000       0.00000    
      2483 S26      73       LYS      HD1      HA2      0.900000E-01   1.00800           1   0.00000       0.00000    
      2484 S26      73       LYS      HD2      HA2      0.900000E-01   1.00800           1   0.00000       0.00000    
      2485 S26      73       LYS      QQH2     QQH       0.00000       1.00800           0   0.00000       0.00000    
      2486 S26      73       LYS      CE       CT2      0.210000       12.0110           1   0.00000       0.00000    
      2487 S26      73       LYS      HE1      HA2      0.500000E-01   1.00800           1   0.00000       0.00000    
      2488 S26      73       LYS      HE2      HA2      0.500000E-01   1.00800           1   0.00000       0.00000    
      2489 S26      73       LYS      NZ       NH3     -0.300000       14.0070           1   0.00000       0.00000    
      2490 S26      73       LYS      HZ1      HC       0.330000       1.00800           1   0.00000       0.00000    
      2491 S26      73       LYS      HZ2      HC       0.330000       1.00800           1   0.00000       0.00000    
      2492 S26      73       LYS      HZ3      HC       0.330000       1.00800           1   0.00000       0.00000    
      2493 S26      130      SER      CB       CT2      0.500000E-01   12.0110           1   0.00000       0.00000    
      2494 S26      130      SER      HB1      HA2      0.900000E-01   1.00800           1   0.00000       0.00000    
      2495 S26      130      SER      HB2      HA2      0.900000E-01   1.00800           1   0.00000       0.00000    
      2496 S26      130      SER      OG       OH1     -0.660000       15.9990           1   0.00000       0.00000    
      2497 S26      130      SER      HG1      H        0.430000       1.00800           1   0.00000       0.00000    
      2498 S26      130      SER      QQH3     QQH       0.00000       1.00800           0   0.00000       0.00000    
      2499 S26      166      GLU      CB       CT2A    -0.180000       12.0110           1   0.00000       0.00000    
      2500 S26      166      GLU      HB1      HA2      0.900000E-01   1.00800           1   0.00000       0.00000    
      2501 S26      166      GLU      HB2      HA2      0.900000E-01   1.00800           1   0.00000       0.00000    
      2502 S26      166      GLU      QQH4     QQH       0.00000       1.00800           0   0.00000       0.00000    
      2503 S26      166      GLU      CG       CT2     -0.280000       12.0110           1   0.00000       0.00000    
      2504 S26      166      GLU      HG1      HA2      0.900000E-01   1.00800           1   0.00000       0.00000    
      2505 S26      166      GLU      HG2      HA2      0.900000E-01   1.00800           1   0.00000       0.00000    
      2506 S26      166      GLU      CD       CC       0.620000       12.0110           1   0.00000       0.00000    
      2507 S26      166      GLU      OE1      OC      -0.760000       15.9990           1   0.00000       0.00000    
      2508 S26      166      GLU      OE2      OC      -0.760000       15.9990           1   0.00000       0.00000    
      2509 S26      170      ASN      CB       CT2     -0.180000       12.0110           1   0.00000       0.00000    
      2510 S26      170      ASN      HB1      HA2      0.900000E-01   1.00800           1   0.00000       0.00000    
      2511 S26      170      ASN      HB2      HA2      0.900000E-01   1.00800           1   0.00000       0.00000    
      2512 S26      170      ASN      QQH5     QQH       0.00000       1.00800           0   0.00000       0.00000    
      2513 S26      170      ASN      CG       CC       0.550000       12.0110           1   0.00000       0.00000    
      2514 S26      170      ASN      OD1      O       -0.550000       15.9990           1   0.00000       0.00000    
      2515 S26      170      ASN      ND2      NH2     -0.620000       14.0070           1   0.00000       0.00000    
      2516 S26      170      ASN      HD21     H        0.320000       1.00800           1   0.00000       0.00000    
      2517 S26      170      ASN      HD22     H        0.300000       1.00800           1   0.00000       0.00000    
      2518 S26      234      LYS      CE       CT2      0.210000       12.0110           1   0.00000       0.00000    
      2519 S26      234      LYS      HE1      HA2      0.500000E-01   1.00800           1   0.00000       0.00000    
      2520 S26      234      LYS      HE2      HA2      0.500000E-01   1.00800           1   0.00000       0.00000    
      2521 S26      234      LYS      NZ       NH3     -0.300000       14.0070           1   0.00000       0.00000    
      2522 S26      234      LYS      HZ1      HC       0.330000       1.00800           1   0.00000       0.00000    
      2523 S26      234      LYS      HZ2      HC       0.330000       1.00800           1   0.00000       0.00000    
      2524 S26      234      LYS      HZ3      HC       0.330000       1.00800           1   0.00000       0.00000    
      2525 S26      234      LYS      QQH6     QQH       0.00000       1.00800           0   0.00000       0.00000    
      2526 S26      235      SER      CB       CT2      0.500000E-01   12.0110           1   0.00000       0.00000    
      2527 S26      235      SER      HB1      HA2      0.900000E-01   1.00800           1   0.00000       0.00000    
      2528 S26      235      SER      HB2      HA2      0.900000E-01   1.00800           1   0.00000       0.00000    
      2529 S26      235      SER      OG       OH1     -0.660000       15.9990           1   0.00000       0.00000    
      2530 S26      235      SER      HG1      H        0.430000       1.00800           1   0.00000       0.00000    
      2531 S26      235      SER      QQH7     QQH       0.00000       1.00800           0   0.00000       0.00000    
      2532 S26      523      PNM      S1       SG311   -0.160000       32.0600           1   0.00000       0.00000    
      2533 S26      523      PNM      C2       CG3C50   0.700000E-01   12.0110           1   0.00000       0.00000    
      2534 S26      523      PNM      C3       CG3C51   0.100000       12.0110           1   0.00000       0.00000    
      2535 S26      523      PNM      N4       NG2R43  -0.440000       14.0070           1   0.00000       0.00000    
      2536 S26      523      PNM      C5       CG3RC1   0.200000       12.0110           1   0.00000       0.00000    
      2537 S26      523      PNM      C6       CG3C41   0.190000       12.0110           1   0.00000       0.00000    
      2538 S26      523      PNM      C7       CG2R53   0.210000       12.0110           1   0.00000       0.00000    
      2539 S26      523      PNM      O8       OG2D1   -0.380000       15.9994           1   0.00000       0.00000    
      2540 S26      523      PNM      C9       CG331   -0.270000       12.0110           1   0.00000       0.00000    
      2541 S26      523      PNM      C10      CG331   -0.270000       12.0110           1   0.00000       0.00000    
      2542 S26      523      PNM      C11      CG2O3    0.620000       12.0110           1   0.00000       0.00000    
      2543 S26      523      PNM      O12      OG2D2   -0.760000       15.9994           1   0.00000       0.00000    
      2544 S26      523      PNM      O13      OG2D2   -0.760000       15.9994           1   0.00000       0.00000    
      2545 S26      523      PNM      N14      NG2S1   -0.470000       14.0070           1   0.00000       0.00000    
      2546 S26      523      PNM      C15      CG2O1    0.550000       12.0110           1   0.00000       0.00000    
      2547 S26      523      PNM      O16      OG2D1   -0.550000       15.9994           1   0.00000       0.00000    
      2548 S26      523      PNM      C17      CG321   -0.180000       12.0110           1   0.00000       0.00000    
      2549 S26      523      PNM      C18      CG2R61    0.00000       12.0110           1   0.00000       0.00000    
      2550 S26      523      PNM      C19      CG2R61  -0.115000       12.0110           1   0.00000       0.00000    
      2551 S26      523      PNM      C20      CG2R61  -0.115000       12.0110           1   0.00000       0.00000    
      2552 S26      523      PNM      C21      CG2R61  -0.115000       12.0110           1   0.00000       0.00000    
      2553 S26      523      PNM      C22      CG2R61  -0.115000       12.0110           1   0.00000       0.00000    
      2554 S26      523      PNM      C23      CG2R61  -0.115000       12.0110           1   0.00000       0.00000    
      2555 S26      523      PNM      H24      HGA1     0.900000E-01   1.00800           1   0.00000       0.00000    
      2556 S26      523      PNM      H25      HGA3     0.900000E-01   1.00800           1   0.00000       0.00000    
      2557 S26      523      PNM      H26      HGA3     0.900000E-01   1.00800           1   0.00000       0.00000    
      2558 S26      523      PNM      H27      HGA3     0.900000E-01   1.00800           1   0.00000       0.00000    
      2559 S26      523      PNM      H28      HGA3     0.900000E-01   1.00800           1   0.00000       0.00000    
      2560 S26      523      PNM      H29      HGA3     0.900000E-01   1.00800           1   0.00000       0.00000    
      2561 S26      523      PNM      H30      HGA3     0.900000E-01   1.00800           1   0.00000       0.00000    
      2562 S26      523      PNM      H31      HGA1     0.900000E-01   1.00800           1   0.00000       0.00000    
      2563 S26      523      PNM      H32      HGA1     0.900000E-01   1.00800           1   0.00000       0.00000    
      2564 S26      523      PNM      H33      HGA2     0.900000E-01   1.00800           1   0.00000       0.00000    
      2565 S26      523      PNM      H34      HGA2     0.900000E-01   1.00800           1   0.00000       0.00000    
      2566 S26      523      PNM      H35      HGR61    0.115000       1.00800           1   0.00000       0.00000    
      2567 S26      523      PNM      H36      HGR61    0.115000       1.00800           1   0.00000       0.00000    
      2568 S26      523      PNM      H37      HGR61    0.115000       1.00800           1   0.00000       0.00000    
      2569 S26      523      PNM      H38      HGR61    0.115000       1.00800           1   0.00000       0.00000    
      2570 S26      523      PNM      H39      HGR61    0.115000       1.00800           1   0.00000       0.00000    
      2571 S26      523      PNM      H40      HGP1     0.310000       1.00800           1   0.00000       0.00000    
      2572 S26      290      TIP3     OH2      OT      -0.834000       15.9994           1   0.00000       0.00000    
      2573 S26      290      TIP3     H1       HT       0.417000       1.00800           1   0.00000       0.00000    
      2574 S26      290      TIP3     H2       HT       0.417000       1.00800           1   0.00000       0.00000    
      2575 S27      70       SER      CB       CT2      0.500000E-01   12.0110           1   0.00000       0.00000    
      2576 S27      70       SER      HB1      HA2      0.900000E-01   1.00800           1   0.00000       0.00000    
      2577 S27      70       SER      HB2      HA2      0.900000E-01   1.00800           1   0.00000       0.00000    
      2578 S27      70       SER      OG       OH1     -0.660000       15.9990           1   0.00000       0.00000    
      2579 S27      70       SER      HG1      H        0.430000       1.00800           1   0.00000       0.00000    
      2580 S27      70       SER      QQH1     QQH       0.00000       1.00800           0   0.00000       0.00000    
      2581 S27      73       LYS      CD       CT2     -0.180000       12.0110           1   0.00000       0.00000    
      2582 S27      73       LYS      HD1      HA2      0.900000E-01   1.00800           1   0.00000       0.00000    
      2583 S27      73       LYS      HD2      HA2      0.900000E-01   1.00800           1   0.00000       0.00000    
      2584 S27      73       LYS      QQH2     QQH       0.00000       1.00800           0   0.00000       0.00000    
      2585 S27      73       LYS      CE       CT2      0.210000       12.0110           1   0.00000       0.00000    
      2586 S27      73       LYS      HE1      HA2      0.500000E-01   1.00800           1   0.00000       0.00000    
      2587 S27      73       LYS      HE2      HA2      0.500000E-01   1.00800           1   0.00000       0.00000    
      2588 S27      73       LYS      NZ       NH3     -0.300000       14.0070           1   0.00000       0.00000    
      2589 S27      73       LYS      HZ1      HC       0.330000       1.00800           1   0.00000       0.00000    
      2590 S27      73       LYS      HZ2      HC       0.330000       1.00800           1   0.00000       0.00000    
      2591 S27      73       LYS      HZ3      HC       0.330000       1.00800           1   0.00000       0.00000    
      2592 S27      130      SER      CB       CT2      0.500000E-01   12.0110           1   0.00000       0.00000    
      2593 S27      130      SER      HB1      HA2      0.900000E-01   1.00800           1   0.00000       0.00000    
      2594 S27      130      SER      HB2      HA2      0.900000E-01   1.00800           1   0.00000       0.00000    
      2595 S27      130      SER      OG       OH1     -0.660000       15.9990           1   0.00000       0.00000    
      2596 S27      130      SER      HG1      H        0.430000       1.00800           1   0.00000       0.00000    
      2597 S27      130      SER      QQH3     QQH       0.00000       1.00800           0   0.00000       0.00000    
      2598 S27      166      GLU      CB       CT2A    -0.180000       12.0110           1   0.00000       0.00000    
      2599 S27      166      GLU      HB1      HA2      0.900000E-01   1.00800           1   0.00000       0.00000    
      2600 S27      166      GLU      HB2      HA2      0.900000E-01   1.00800           1   0.00000       0.00000    
      2601 S27      166      GLU      QQH4     QQH       0.00000       1.00800           0   0.00000       0.00000    
      2602 S27      166      GLU      CG       CT2     -0.280000       12.0110           1   0.00000       0.00000    
      2603 S27      166      GLU      HG1      HA2      0.900000E-01   1.00800           1   0.00000       0.00000    
      2604 S27      166      GLU      HG2      HA2      0.900000E-01   1.00800           1   0.00000       0.00000    
      2605 S27      166      GLU      CD       CC       0.620000       12.0110           1   0.00000       0.00000    
      2606 S27      166      GLU      OE1      OC      -0.760000       15.9990           1   0.00000       0.00000    
      2607 S27      166      GLU      OE2      OC      -0.760000       15.9990           1   0.00000       0.00000    
      2608 S27      170      ASN      CB       CT2     -0.180000       12.0110           1   0.00000       0.00000    
      2609 S27      170      ASN      HB1      HA2      0.900000E-01   1.00800           1   0.00000       0.00000    
      2610 S27      170      ASN      HB2      HA2      0.900000E-01   1.00800           1   0.00000       0.00000    
      2611 S27      170      ASN      QQH5     QQH       0.00000       1.00800           0   0.00000       0.00000    
      2612 S27      170      ASN      CG       CC       0.550000       12.0110           1   0.00000       0.00000    
      2613 S27      170      ASN      OD1      O       -0.550000       15.9990           1   0.00000       0.00000    
      2614 S27      170      ASN      ND2      NH2     -0.620000       14.0070           1   0.00000       0.00000    
      2615 S27      170      ASN      HD21     H        0.320000       1.00800           1   0.00000       0.00000    
      2616 S27      170      ASN      HD22     H        0.300000       1.00800           1   0.00000       0.00000    
      2617 S27      234      LYS      CE       CT2      0.210000       12.0110           1   0.00000       0.00000    
      2618 S27      234      LYS      HE1      HA2      0.500000E-01   1.00800           1   0.00000       0.00000    
      2619 S27      234      LYS      HE2      HA2      0.500000E-01   1.00800           1   0.00000       0.00000    
      2620 S27      234      LYS      NZ       NH3     -0.300000       14.0070           1   0.00000       0.00000    
      2621 S27      234      LYS      HZ1      HC       0.330000       1.00800           1   0.00000       0.00000    
      2622 S27      234      LYS      HZ2      HC       0.330000       1.00800           1   0.00000       0.00000    
      2623 S27      234      LYS      HZ3      HC       0.330000       1.00800           1   0.00000       0.00000    
      2624 S27      234      LYS      QQH6     QQH       0.00000       1.00800           0   0.00000       0.00000    
      2625 S27      235      SER      CB       CT2      0.500000E-01   12.0110           1   0.00000       0.00000    
      2626 S27      235      SER      HB1      HA2      0.900000E-01   1.00800           1   0.00000       0.00000    
      2627 S27      235      SER      HB2      HA2      0.900000E-01   1.00800           1   0.00000       0.00000    
      2628 S27      235      SER      OG       OH1     -0.660000       15.9990           1   0.00000       0.00000    
      2629 S27      235      SER      HG1      H        0.430000       1.00800           1   0.00000       0.00000    
      2630 S27      235      SER      QQH7     QQH       0.00000       1.00800           0   0.00000       0.00000    
      2631 S27      523      PNM      S1       SG311   -0.160000       32.0600           1   0.00000       0.00000    
      2632 S27      523      PNM      C2       CG3C50   0.700000E-01   12.0110           1   0.00000       0.00000    
      2633 S27      523      PNM      C3       CG3C51   0.100000       12.0110           1   0.00000       0.00000    
      2634 S27      523      PNM      N4       NG2R43  -0.440000       14.0070           1   0.00000       0.00000    
      2635 S27      523      PNM      C5       CG3RC1   0.200000       12.0110           1   0.00000       0.00000    
      2636 S27      523      PNM      C6       CG3C41   0.190000       12.0110           1   0.00000       0.00000    
      2637 S27      523      PNM      C7       CG2R53   0.210000       12.0110           1   0.00000       0.00000    
      2638 S27      523      PNM      O8       OG2D1   -0.380000       15.9994           1   0.00000       0.00000    
      2639 S27      523      PNM      C9       CG331   -0.270000       12.0110           1   0.00000       0.00000    
      2640 S27      523      PNM      C10      CG331   -0.270000       12.0110           1   0.00000       0.00000    
      2641 S27      523      PNM      C11      CG2O3    0.620000       12.0110           1   0.00000       0.00000    
      2642 S27      523      PNM      O12      OG2D2   -0.760000       15.9994           1   0.00000       0.00000    
      2643 S27      523      PNM      O13      OG2D2   -0.760000       15.9994           1   0.00000       0.00000    
      2644 S27      523      PNM      N14      NG2S1   -0.470000       14.0070           1   0.00000       0.00000    
      2645 S27      523      PNM      C15      CG2O1    0.550000       12.0110           1   0.00000       0.00000    
      2646 S27      523      PNM      O16      OG2D1   -0.550000       15.9994           1   0.00000       0.00000    
      2647 S27      523      PNM      C17      CG321   -0.180000       12.0110           1   0.00000       0.00000    
      2648 S27      523      PNM      C18      CG2R61    0.00000       12.0110           1   0.00000       0.00000    
      2649 S27      523      PNM      C19      CG2R61  -0.115000       12.0110           1   0.00000       0.00000    
      2650 S27      523      PNM      C20      CG2R61  -0.115000       12.0110           1   0.00000       0.00000    
      2651 S27      523      PNM      C21      CG2R61  -0.115000       12.0110           1   0.00000       0.00000    
      2652 S27      523      PNM      C22      CG2R61  -0.115000       12.0110           1   0.00000       0.00000    
      2653 S27      523      PNM      C23      CG2R61  -0.115000       12.0110           1   0.00000       0.00000    
      2654 S27      523      PNM      H24      HGA1     0.900000E-01   1.00800           1   0.00000       0.00000    
      2655 S27      523      PNM      H25      HGA3     0.900000E-01   1.00800           1   0.00000       0.00000    
      2656 S27      523      PNM      H26      HGA3     0.900000E-01   1.00800           1   0.00000       0.00000    
      2657 S27      523      PNM      H27      HGA3     0.900000E-01   1.00800           1   0.00000       0.00000    
      2658 S27      523      PNM      H28      HGA3     0.900000E-01   1.00800           1   0.00000       0.00000    
      2659 S27      523      PNM      H29      HGA3     0.900000E-01   1.00800           1   0.00000       0.00000    
      2660 S27      523      PNM      H30      HGA3     0.900000E-01   1.00800           1   0.00000       0.00000    
      2661 S27      523      PNM      H31      HGA1     0.900000E-01   1.00800           1   0.00000       0.00000    
      2662 S27      523      PNM      H32      HGA1     0.900000E-01   1.00800           1   0.00000       0.00000    
      2663 S27      523      PNM      H33      HGA2     0.900000E-01   1.00800           1   0.00000       0.00000    
      2664 S27      523      PNM      H34      HGA2     0.900000E-01   1.00800           1   0.00000       0.00000    
      2665 S27      523      PNM      H35      HGR61    0.115000       1.00800           1   0.00000       0.00000    
      2666 S27      523      PNM      H36      HGR61    0.115000       1.00800           1   0.00000       0.00000    
      2667 S27      523      PNM      H37      HGR61    0.115000       1.00800           1   0.00000       0.00000    
      2668 S27      523      PNM      H38      HGR61    0.115000       1.00800           1   0.00000       0.00000    
      2669 S27      523      PNM      H39      HGR61    0.115000       1.00800           1   0.00000       0.00000    
      2670 S27      523      PNM      H40      HGP1     0.310000       1.00800           1   0.00000       0.00000    
      2671 S27      290      TIP3     OH2      OT      -0.834000       15.9994           1   0.00000       0.00000    
      2672 S27      290      TIP3     H1       HT       0.417000       1.00800           1   0.00000       0.00000    
      2673 S27      290      TIP3     H2       HT       0.417000       1.00800           1   0.00000       0.00000    
      2674 S28      70       SER      CB       CT2      0.500000E-01   12.0110           1   0.00000       0.00000    
      2675 S28      70       SER      HB1      HA2      0.900000E-01   1.00800           1   0.00000       0.00000    
      2676 S28      70       SER      HB2      HA2      0.900000E-01   1.00800           1   0.00000       0.00000    
      2677 S28      70       SER      OG       OH1     -0.660000       15.9990           1   0.00000       0.00000    
      2678 S28      70       SER      HG1      H        0.430000       1.00800           1   0.00000       0.00000    
      2679 S28      70       SER      QQH1     QQH       0.00000       1.00800           0   0.00000       0.00000    
      2680 S28      73       LYS      CD       CT2     -0.180000       12.0110           1   0.00000       0.00000    
      2681 S28      73       LYS      HD1      HA2      0.900000E-01   1.00800           1   0.00000       0.00000    
      2682 S28      73       LYS      HD2      HA2      0.900000E-01   1.00800           1   0.00000       0.00000    
      2683 S28      73       LYS      QQH2     QQH       0.00000       1.00800           0   0.00000       0.00000    
      2684 S28      73       LYS      CE       CT2      0.210000       12.0110           1   0.00000       0.00000    
      2685 S28      73       LYS      HE1      HA2      0.500000E-01   1.00800           1   0.00000       0.00000    
      2686 S28      73       LYS      HE2      HA2      0.500000E-01   1.00800           1   0.00000       0.00000    
      2687 S28      73       LYS      NZ       NH3     -0.300000       14.0070           1   0.00000       0.00000    
      2688 S28      73       LYS      HZ1      HC       0.330000       1.00800           1   0.00000       0.00000    
      2689 S28      73       LYS      HZ2      HC       0.330000       1.00800           1   0.00000       0.00000    
      2690 S28      73       LYS      HZ3      HC       0.330000       1.00800           1   0.00000       0.00000    
      2691 S28      130      SER      CB       CT2      0.500000E-01   12.0110           1   0.00000       0.00000    
      2692 S28      130      SER      HB1      HA2      0.900000E-01   1.00800           1   0.00000       0.00000    
      2693 S28      130      SER      HB2      HA2      0.900000E-01   1.00800           1   0.00000       0.00000    
      2694 S28      130      SER      OG       OH1     -0.660000       15.9990           1   0.00000       0.00000    
      2695 S28      130      SER      HG1      H        0.430000       1.00800           1   0.00000       0.00000    
      2696 S28      130      SER      QQH3     QQH       0.00000       1.00800           0   0.00000       0.00000    
      2697 S28      166      GLU      CB       CT2A    -0.180000       12.0110           1   0.00000       0.00000    
      2698 S28      166      GLU      HB1      HA2      0.900000E-01   1.00800           1   0.00000       0.00000    
      2699 S28      166      GLU      HB2      HA2      0.900000E-01   1.00800           1   0.00000       0.00000    
      2700 S28      166      GLU      QQH4     QQH       0.00000       1.00800           0   0.00000       0.00000    
      2701 S28      166      GLU      CG       CT2     -0.280000       12.0110           1   0.00000       0.00000    
      2702 S28      166      GLU      HG1      HA2      0.900000E-01   1.00800           1   0.00000       0.00000    
      2703 S28      166      GLU      HG2      HA2      0.900000E-01   1.00800           1   0.00000       0.00000    
      2704 S28      166      GLU      CD       CC       0.620000       12.0110           1   0.00000       0.00000    
      2705 S28      166      GLU      OE1      OC      -0.760000       15.9990           1   0.00000       0.00000    
      2706 S28      166      GLU      OE2      OC      -0.760000       15.9990           1   0.00000       0.00000    
      2707 S28      170      ASN      CB       CT2     -0.180000       12.0110           1   0.00000       0.00000    
      2708 S28      170      ASN      HB1      HA2      0.900000E-01   1.00800           1   0.00000       0.00000    
      2709 S28      170      ASN      HB2      HA2      0.900000E-01   1.00800           1   0.00000       0.00000    
      2710 S28      170      ASN      QQH5     QQH       0.00000       1.00800           0   0.00000       0.00000    
      2711 S28      170      ASN      CG       CC       0.550000       12.0110           1   0.00000       0.00000    
      2712 S28      170      ASN      OD1      O       -0.550000       15.9990           1   0.00000       0.00000    
      2713 S28      170      ASN      ND2      NH2     -0.620000       14.0070           1   0.00000       0.00000    
      2714 S28      170      ASN      HD21     H        0.320000       1.00800           1   0.00000       0.00000    
      2715 S28      170      ASN      HD22     H        0.300000       1.00800           1   0.00000       0.00000    
      2716 S28      234      LYS      CE       CT2      0.210000       12.0110           1   0.00000       0.00000    
      2717 S28      234      LYS      HE1      HA2      0.500000E-01   1.00800           1   0.00000       0.00000    
      2718 S28      234      LYS      HE2      HA2      0.500000E-01   1.00800           1   0.00000       0.00000    
      2719 S28      234      LYS      NZ       NH3     -0.300000       14.0070           1   0.00000       0.00000    
      2720 S28      234      LYS      HZ1      HC       0.330000       1.00800           1   0.00000       0.00000    
      2721 S28      234      LYS      HZ2      HC       0.330000       1.00800           1   0.00000       0.00000    
      2722 S28      234      LYS      HZ3      HC       0.330000       1.00800           1   0.00000       0.00000    
      2723 S28      234      LYS      QQH6     QQH       0.00000       1.00800           0   0.00000       0.00000    
      2724 S28      235      SER      CB       CT2      0.500000E-01   12.0110           1   0.00000       0.00000    
      2725 S28      235      SER      HB1      HA2      0.900000E-01   1.00800           1   0.00000       0.00000    
      2726 S28      235      SER      HB2      HA2      0.900000E-01   1.00800           1   0.00000       0.00000    
      2727 S28      235      SER      OG       OH1     -0.660000       15.9990           1   0.00000       0.00000    
      2728 S28      235      SER      HG1      H        0.430000       1.00800           1   0.00000       0.00000    
      2729 S28      235      SER      QQH7     QQH       0.00000       1.00800           0   0.00000       0.00000    
      2730 S28      523      PNM      S1       SG311   -0.160000       32.0600           1   0.00000       0.00000    
      2731 S28      523      PNM      C2       CG3C50   0.700000E-01   12.0110           1   0.00000       0.00000    
      2732 S28      523      PNM      C3       CG3C51   0.100000       12.0110           1   0.00000       0.00000    
      2733 S28      523      PNM      N4       NG2R43  -0.440000       14.0070           1   0.00000       0.00000    
      2734 S28      523      PNM      C5       CG3RC1   0.200000       12.0110           1   0.00000       0.00000    
      2735 S28      523      PNM      C6       CG3C41   0.190000       12.0110           1   0.00000       0.00000    
      2736 S28      523      PNM      C7       CG2R53   0.210000       12.0110           1   0.00000       0.00000    
      2737 S28      523      PNM      O8       OG2D1   -0.380000       15.9994           1   0.00000       0.00000    
      2738 S28      523      PNM      C9       CG331   -0.270000       12.0110           1   0.00000       0.00000    
      2739 S28      523      PNM      C10      CG331   -0.270000       12.0110           1   0.00000       0.00000    
      2740 S28      523      PNM      C11      CG2O3    0.620000       12.0110           1   0.00000       0.00000    
      2741 S28      523      PNM      O12      OG2D2   -0.760000       15.9994           1   0.00000       0.00000    
      2742 S28      523      PNM      O13      OG2D2   -0.760000       15.9994           1   0.00000       0.00000    
      2743 S28      523      PNM      N14      NG2S1   -0.470000       14.0070           1   0.00000       0.00000    
      2744 S28      523      PNM      C15      CG2O1    0.550000       12.0110           1   0.00000       0.00000    
      2745 S28      523      PNM      O16      OG2D1   -0.550000       15.9994           1   0.00000       0.00000    
      2746 S28      523      PNM      C17      CG321   -0.180000       12.0110           1   0.00000       0.00000    
      2747 S28      523      PNM      C18      CG2R61    0.00000       12.0110           1   0.00000       0.00000    
      2748 S28      523      PNM      C19      CG2R61  -0.115000       12.0110           1   0.00000       0.00000    
      2749 S28      523      PNM      C20      CG2R61  -0.115000       12.0110           1   0.00000       0.00000    
      2750 S28      523      PNM      C21      CG2R61  -0.115000       12.0110           1   0.00000       0.00000    
      2751 S28      523      PNM      C22      CG2R61  -0.115000       12.0110           1   0.00000       0.00000    
      2752 S28      523      PNM      C23      CG2R61  -0.115000       12.0110           1   0.00000       0.00000    
      2753 S28      523      PNM      H24      HGA1     0.900000E-01   1.00800           1   0.00000       0.00000    
      2754 S28      523      PNM      H25      HGA3     0.900000E-01   1.00800           1   0.00000       0.00000    
      2755 S28      523      PNM      H26      HGA3     0.900000E-01   1.00800           1   0.00000       0.00000    
      2756 S28      523      PNM      H27      HGA3     0.900000E-01   1.00800           1   0.00000       0.00000    
      2757 S28      523      PNM      H28      HGA3     0.900000E-01   1.00800           1   0.00000       0.00000    
      2758 S28      523      PNM      H29      HGA3     0.900000E-01   1.00800           1   0.00000       0.00000    
      2759 S28      523      PNM      H30      HGA3     0.900000E-01   1.00800           1   0.00000       0.00000    
      2760 S28      523      PNM      H31      HGA1     0.900000E-01   1.00800           1   0.00000       0.00000    
      2761 S28      523      PNM      H32      HGA1     0.900000E-01   1.00800           1   0.00000       0.00000    
      2762 S28      523      PNM      H33      HGA2     0.900000E-01   1.00800           1   0.00000       0.00000    
      2763 S28      523      PNM      H34      HGA2     0.900000E-01   1.00800           1   0.00000       0.00000    
      2764 S28      523      PNM      H35      HGR61    0.115000       1.00800           1   0.00000       0.00000    
      2765 S28      523      PNM      H36      HGR61    0.115000       1.00800           1   0.00000       0.00000    
      2766 S28      523      PNM      H37      HGR61    0.115000       1.00800           1   0.00000       0.00000    
      2767 S28      523      PNM      H38      HGR61    0.115000       1.00800           1   0.00000       0.00000    
      2768 S28      523      PNM      H39      HGR61    0.115000       1.00800           1   0.00000       0.00000    
      2769 S28      523      PNM      H40      HGP1     0.310000       1.00800           1   0.00000       0.00000    
      2770 S28      290      TIP3     OH2      OT      -0.834000       15.9994           1   0.00000       0.00000    
      2771 S28      290      TIP3     H1       HT       0.417000       1.00800           1   0.00000       0.00000    
      2772 S28      290      TIP3     H2       HT       0.417000       1.00800           1   0.00000       0.00000    
      2773 S29      70       SER      CB       CT2      0.500000E-01   12.0110           1   0.00000       0.00000    
      2774 S29      70       SER      HB1      HA2      0.900000E-01   1.00800           1   0.00000       0.00000    
      2775 S29      70       SER      HB2      HA2      0.900000E-01   1.00800           1   0.00000       0.00000    
      2776 S29      70       SER      OG       OH1     -0.660000       15.9990           1   0.00000       0.00000    
      2777 S29      70       SER      HG1      H        0.430000       1.00800           1   0.00000       0.00000    
      2778 S29      70       SER      QQH1     QQH       0.00000       1.00800           0   0.00000       0.00000    
      2779 S29      73       LYS      CD       CT2     -0.180000       12.0110           1   0.00000       0.00000    
      2780 S29      73       LYS      HD1      HA2      0.900000E-01   1.00800           1   0.00000       0.00000    
      2781 S29      73       LYS      HD2      HA2      0.900000E-01   1.00800           1   0.00000       0.00000    
      2782 S29      73       LYS      QQH2     QQH       0.00000       1.00800           0   0.00000       0.00000    
      2783 S29      73       LYS      CE       CT2      0.210000       12.0110           1   0.00000       0.00000    
      2784 S29      73       LYS      HE1      HA2      0.500000E-01   1.00800           1   0.00000       0.00000    
      2785 S29      73       LYS      HE2      HA2      0.500000E-01   1.00800           1   0.00000       0.00000    
      2786 S29      73       LYS      NZ       NH3     -0.300000       14.0070           1   0.00000       0.00000    
      2787 S29      73       LYS      HZ1      HC       0.330000       1.00800           1   0.00000       0.00000    
      2788 S29      73       LYS      HZ2      HC       0.330000       1.00800           1   0.00000       0.00000    
      2789 S29      73       LYS      HZ3      HC       0.330000       1.00800           1   0.00000       0.00000    
      2790 S29      130      SER      CB       CT2      0.500000E-01   12.0110           1   0.00000       0.00000    
      2791 S29      130      SER      HB1      HA2      0.900000E-01   1.00800           1   0.00000       0.00000    
      2792 S29      130      SER      HB2      HA2      0.900000E-01   1.00800           1   0.00000       0.00000    
      2793 S29      130      SER      OG       OH1     -0.660000       15.9990           1   0.00000       0.00000    
      2794 S29      130      SER      HG1      H        0.430000       1.00800           1   0.00000       0.00000    
      2795 S29      130      SER      QQH3     QQH       0.00000       1.00800           0   0.00000       0.00000    
      2796 S29      166      GLU      CB       CT2A    -0.180000       12.0110           1   0.00000       0.00000    
      2797 S29      166      GLU      HB1      HA2      0.900000E-01   1.00800           1   0.00000       0.00000    
      2798 S29      166      GLU      HB2      HA2      0.900000E-01   1.00800           1   0.00000       0.00000    
      2799 S29      166      GLU      QQH4     QQH       0.00000       1.00800           0   0.00000       0.00000    
      2800 S29      166      GLU      CG       CT2     -0.280000       12.0110           1   0.00000       0.00000    
      2801 S29      166      GLU      HG1      HA2      0.900000E-01   1.00800           1   0.00000       0.00000    
      2802 S29      166      GLU      HG2      HA2      0.900000E-01   1.00800           1   0.00000       0.00000    
      2803 S29      166      GLU      CD       CC       0.620000       12.0110           1   0.00000       0.00000    
      2804 S29      166      GLU      OE1      OC      -0.760000       15.9990           1   0.00000       0.00000    
      2805 S29      166      GLU      OE2      OC      -0.760000       15.9990           1   0.00000       0.00000    
      2806 S29      170      ASN      CB       CT2     -0.180000       12.0110           1   0.00000       0.00000    
      2807 S29      170      ASN      HB1      HA2      0.900000E-01   1.00800           1   0.00000       0.00000    
      2808 S29      170      ASN      HB2      HA2      0.900000E-01   1.00800           1   0.00000       0.00000    
      2809 S29      170      ASN      QQH5     QQH       0.00000       1.00800           0   0.00000       0.00000    
      2810 S29      170      ASN      CG       CC       0.550000       12.0110           1   0.00000       0.00000    
      2811 S29      170      ASN      OD1      O       -0.550000       15.9990           1   0.00000       0.00000    
      2812 S29      170      ASN      ND2      NH2     -0.620000       14.0070           1   0.00000       0.00000    
      2813 S29      170      ASN      HD21     H        0.320000       1.00800           1   0.00000       0.00000    
      2814 S29      170      ASN      HD22     H        0.300000       1.00800           1   0.00000       0.00000    
      2815 S29      234      LYS      CE       CT2      0.210000       12.0110           1   0.00000       0.00000    
      2816 S29      234      LYS      HE1      HA2      0.500000E-01   1.00800           1   0.00000       0.00000    
      2817 S29      234      LYS      HE2      HA2      0.500000E-01   1.00800           1   0.00000       0.00000    
      2818 S29      234      LYS      NZ       NH3     -0.300000       14.0070           1   0.00000       0.00000    
      2819 S29      234      LYS      HZ1      HC       0.330000       1.00800           1   0.00000       0.00000    
      2820 S29      234      LYS      HZ2      HC       0.330000       1.00800           1   0.00000       0.00000    
      2821 S29      234      LYS      HZ3      HC       0.330000       1.00800           1   0.00000       0.00000    
      2822 S29      234      LYS      QQH6     QQH       0.00000       1.00800           0   0.00000       0.00000    
      2823 S29      235      SER      CB       CT2      0.500000E-01   12.0110           1   0.00000       0.00000    
      2824 S29      235      SER      HB1      HA2      0.900000E-01   1.00800           1   0.00000       0.00000    
      2825 S29      235      SER      HB2      HA2      0.900000E-01   1.00800           1   0.00000       0.00000    
      2826 S29      235      SER      OG       OH1     -0.660000       15.9990           1   0.00000       0.00000    
      2827 S29      235      SER      HG1      H        0.430000       1.00800           1   0.00000       0.00000    
      2828 S29      235      SER      QQH7     QQH       0.00000       1.00800           0   0.00000       0.00000    
      2829 S29      523      PNM      S1       SG311   -0.160000       32.0600           1   0.00000       0.00000    
      2830 S29      523      PNM      C2       CG3C50   0.700000E-01   12.0110           1   0.00000       0.00000    
      2831 S29      523      PNM      C3       CG3C51   0.100000       12.0110           1   0.00000       0.00000    
      2832 S29      523      PNM      N4       NG2R43  -0.440000       14.0070           1   0.00000       0.00000    
      2833 S29      523      PNM      C5       CG3RC1   0.200000       12.0110           1   0.00000       0.00000    
      2834 S29      523      PNM      C6       CG3C41   0.190000       12.0110           1   0.00000       0.00000    
      2835 S29      523      PNM      C7       CG2R53   0.210000       12.0110           1   0.00000       0.00000    
      2836 S29      523      PNM      O8       OG2D1   -0.380000       15.9994           1   0.00000       0.00000    
      2837 S29      523      PNM      C9       CG331   -0.270000       12.0110           1   0.00000       0.00000    
      2838 S29      523      PNM      C10      CG331   -0.270000       12.0110           1   0.00000       0.00000    
      2839 S29      523      PNM      C11      CG2O3    0.620000       12.0110           1   0.00000       0.00000    
      2840 S29      523      PNM      O12      OG2D2   -0.760000       15.9994           1   0.00000       0.00000    
      2841 S29      523      PNM      O13      OG2D2   -0.760000       15.9994           1   0.00000       0.00000    
      2842 S29      523      PNM      N14      NG2S1   -0.470000       14.0070           1   0.00000       0.00000    
      2843 S29      523      PNM      C15      CG2O1    0.550000       12.0110           1   0.00000       0.00000    
      2844 S29      523      PNM      O16      OG2D1   -0.550000       15.9994           1   0.00000       0.00000    
      2845 S29      523      PNM      C17      CG321   -0.180000       12.0110           1   0.00000       0.00000    
      2846 S29      523      PNM      C18      CG2R61    0.00000       12.0110           1   0.00000       0.00000    
      2847 S29      523      PNM      C19      CG2R61  -0.115000       12.0110           1   0.00000       0.00000    
      2848 S29      523      PNM      C20      CG2R61  -0.115000       12.0110           1   0.00000       0.00000    
      2849 S29      523      PNM      C21      CG2R61  -0.115000       12.0110           1   0.00000       0.00000    
      2850 S29      523      PNM      C22      CG2R61  -0.115000       12.0110           1   0.00000       0.00000    
      2851 S29      523      PNM      C23      CG2R61  -0.115000       12.0110           1   0.00000       0.00000    
      2852 S29      523      PNM      H24      HGA1     0.900000E-01   1.00800           1   0.00000       0.00000    
      2853 S29      523      PNM      H25      HGA3     0.900000E-01   1.00800           1   0.00000       0.00000    
      2854 S29      523      PNM      H26      HGA3     0.900000E-01   1.00800           1   0.00000       0.00000    
      2855 S29      523      PNM      H27      HGA3     0.900000E-01   1.00800           1   0.00000       0.00000    
      2856 S29      523      PNM      H28      HGA3     0.900000E-01   1.00800           1   0.00000       0.00000    
      2857 S29      523      PNM      H29      HGA3     0.900000E-01   1.00800           1   0.00000       0.00000    
      2858 S29      523      PNM      H30      HGA3     0.900000E-01   1.00800           1   0.00000       0.00000    
      2859 S29      523      PNM      H31      HGA1     0.900000E-01   1.00800           1   0.00000       0.00000    
      2860 S29      523      PNM      H32      HGA1     0.900000E-01   1.00800           1   0.00000       0.00000    
      2861 S29      523      PNM      H33      HGA2     0.900000E-01   1.00800           1   0.00000       0.00000    
      2862 S29      523      PNM      H34      HGA2     0.900000E-01   1.00800           1   0.00000       0.00000    
      2863 S29      523      PNM      H35      HGR61    0.115000       1.00800           1   0.00000       0.00000    
      2864 S29      523      PNM      H36      HGR61    0.115000       1.00800           1   0.00000       0.00000    
      2865 S29      523      PNM      H37      HGR61    0.115000       1.00800           1   0.00000       0.00000    
      2866 S29      523      PNM      H38      HGR61    0.115000       1.00800           1   0.00000       0.00000    
      2867 S29      523      PNM      H39      HGR61    0.115000       1.00800           1   0.00000       0.00000    
      2868 S29      523      PNM      H40      HGP1     0.310000       1.00800           1   0.00000       0.00000    
      2869 S29      290      TIP3     OH2      OT      -0.834000       15.9994           1   0.00000       0.00000    
      2870 S29      290      TIP3     H1       HT       0.417000       1.00800           1   0.00000       0.00000    
      2871 S29      290      TIP3     H2       HT       0.417000       1.00800           1   0.00000       0.00000    
      2872 S30      70       SER      CB       CT2      0.500000E-01   12.0110           1   0.00000       0.00000    
      2873 S30      70       SER      HB1      HA2      0.900000E-01   1.00800           1   0.00000       0.00000    
      2874 S30      70       SER      HB2      HA2      0.900000E-01   1.00800           1   0.00000       0.00000    
      2875 S30      70       SER      OG       OH1     -0.660000       15.9990           1   0.00000       0.00000    
      2876 S30      70       SER      HG1      H        0.430000       1.00800           1   0.00000       0.00000    
      2877 S30      70       SER      QQH1     QQH       0.00000       1.00800           0   0.00000       0.00000    
      2878 S30      73       LYS      CD       CT2     -0.180000       12.0110           1   0.00000       0.00000    
      2879 S30      73       LYS      HD1      HA2      0.900000E-01   1.00800           1   0.00000       0.00000    
      2880 S30      73       LYS      HD2      HA2      0.900000E-01   1.00800           1   0.00000       0.00000    
      2881 S30      73       LYS      QQH2     QQH       0.00000       1.00800           0   0.00000       0.00000    
      2882 S30      73       LYS      CE       CT2      0.210000       12.0110           1   0.00000       0.00000    
      2883 S30      73       LYS      HE1      HA2      0.500000E-01   1.00800           1   0.00000       0.00000    
      2884 S30      73       LYS      HE2      HA2      0.500000E-01   1.00800           1   0.00000       0.00000    
      2885 S30      73       LYS      NZ       NH3     -0.300000       14.0070           1   0.00000       0.00000    
      2886 S30      73       LYS      HZ1      HC       0.330000       1.00800           1   0.00000       0.00000    
      2887 S30      73       LYS      HZ2      HC       0.330000       1.00800           1   0.00000       0.00000    
      2888 S30      73       LYS      HZ3      HC       0.330000       1.00800           1   0.00000       0.00000    
      2889 S30      130      SER      CB       CT2      0.500000E-01   12.0110           1   0.00000       0.00000    
      2890 S30      130      SER      HB1      HA2      0.900000E-01   1.00800           1   0.00000       0.00000    
      2891 S30      130      SER      HB2      HA2      0.900000E-01   1.00800           1   0.00000       0.00000    
      2892 S30      130      SER      OG       OH1     -0.660000       15.9990           1   0.00000       0.00000    
      2893 S30      130      SER      HG1      H        0.430000       1.00800           1   0.00000       0.00000    
      2894 S30      130      SER      QQH3     QQH       0.00000       1.00800           0   0.00000       0.00000    
      2895 S30      166      GLU      CB       CT2A    -0.180000       12.0110           1   0.00000       0.00000    
      2896 S30      166      GLU      HB1      HA2      0.900000E-01   1.00800           1   0.00000       0.00000    
      2897 S30      166      GLU      HB2      HA2      0.900000E-01   1.00800           1   0.00000       0.00000    
      2898 S30      166      GLU      QQH4     QQH       0.00000       1.00800           0   0.00000       0.00000    
      2899 S30      166      GLU      CG       CT2     -0.280000       12.0110           1   0.00000       0.00000    
      2900 S30      166      GLU      HG1      HA2      0.900000E-01   1.00800           1   0.00000       0.00000    
      2901 S30      166      GLU      HG2      HA2      0.900000E-01   1.00800           1   0.00000       0.00000    
      2902 S30      166      GLU      CD       CC       0.620000       12.0110           1   0.00000       0.00000    
      2903 S30      166      GLU      OE1      OC      -0.760000       15.9990           1   0.00000       0.00000    
      2904 S30      166      GLU      OE2      OC      -0.760000       15.9990           1   0.00000       0.00000    
      2905 S30      170      ASN      CB       CT2     -0.180000       12.0110           1   0.00000       0.00000    
      2906 S30      170      ASN      HB1      HA2      0.900000E-01   1.00800           1   0.00000       0.00000    
      2907 S30      170      ASN      HB2      HA2      0.900000E-01   1.00800           1   0.00000       0.00000    
      2908 S30      170      ASN      QQH5     QQH       0.00000       1.00800           0   0.00000       0.00000    
      2909 S30      170      ASN      CG       CC       0.550000       12.0110           1   0.00000       0.00000    
      2910 S30      170      ASN      OD1      O       -0.550000       15.9990           1   0.00000       0.00000    
      2911 S30      170      ASN      ND2      NH2     -0.620000       14.0070           1   0.00000       0.00000    
      2912 S30      170      ASN      HD21     H        0.320000       1.00800           1   0.00000       0.00000    
      2913 S30      170      ASN      HD22     H        0.300000       1.00800           1   0.00000       0.00000    
      2914 S30      234      LYS      CE       CT2      0.210000       12.0110           1   0.00000       0.00000    
      2915 S30      234      LYS      HE1      HA2      0.500000E-01   1.00800           1   0.00000       0.00000    
      2916 S30      234      LYS      HE2      HA2      0.500000E-01   1.00800           1   0.00000       0.00000    
      2917 S30      234      LYS      NZ       NH3     -0.300000       14.0070           1   0.00000       0.00000    
      2918 S30      234      LYS      HZ1      HC       0.330000       1.00800           1   0.00000       0.00000    
      2919 S30      234      LYS      HZ2      HC       0.330000       1.00800           1   0.00000       0.00000    
      2920 S30      234      LYS      HZ3      HC       0.330000       1.00800           1   0.00000       0.00000    
      2921 S30      234      LYS      QQH6     QQH       0.00000       1.00800           0   0.00000       0.00000    
      2922 S30      235      SER      CB       CT2      0.500000E-01   12.0110           1   0.00000       0.00000    
      2923 S30      235      SER      HB1      HA2      0.900000E-01   1.00800           1   0.00000       0.00000    
      2924 S30      235      SER      HB2      HA2      0.900000E-01   1.00800           1   0.00000       0.00000    
      2925 S30      235      SER      OG       OH1     -0.660000       15.9990           1   0.00000       0.00000    
      2926 S30      235      SER      HG1      H        0.430000       1.00800           1   0.00000       0.00000    
      2927 S30      235      SER      QQH7     QQH       0.00000       1.00800           0   0.00000       0.00000    
      2928 S30      523      PNM      S1       SG311   -0.160000       32.0600           1   0.00000       0.00000    
      2929 S30      523      PNM      C2       CG3C50   0.700000E-01   12.0110           1   0.00000       0.00000    
      2930 S30      523      PNM      C3       CG3C51   0.100000       12.0110           1   0.00000       0.00000    
      2931 S30      523      PNM      N4       NG2R43  -0.440000       14.0070           1   0.00000       0.00000    
      2932 S30      523      PNM      C5       CG3RC1   0.200000       12.0110           1   0.00000       0.00000    
      2933 S30      523      PNM      C6       CG3C41   0.190000       12.0110           1   0.00000       0.00000    
      2934 S30      523      PNM      C7       CG2R53   0.210000       12.0110           1   0.00000       0.00000    
      2935 S30      523      PNM      O8       OG2D1   -0.380000       15.9994           1   0.00000       0.00000    
      2936 S30      523      PNM      C9       CG331   -0.270000       12.0110           1   0.00000       0.00000    
      2937 S30      523      PNM      C10      CG331   -0.270000       12.0110           1   0.00000       0.00000    
      2938 S30      523      PNM      C11      CG2O3    0.620000       12.0110           1   0.00000       0.00000    
      2939 S30      523      PNM      O12      OG2D2   -0.760000       15.9994           1   0.00000       0.00000    
      2940 S30      523      PNM      O13      OG2D2   -0.760000       15.9994           1   0.00000       0.00000    
      2941 S30      523      PNM      N14      NG2S1   -0.470000       14.0070           1   0.00000       0.00000    
      2942 S30      523      PNM      C15      CG2O1    0.550000       12.0110           1   0.00000       0.00000    
      2943 S30      523      PNM      O16      OG2D1   -0.550000       15.9994           1   0.00000       0.00000    
      2944 S30      523      PNM      C17      CG321   -0.180000       12.0110           1   0.00000       0.00000    
      2945 S30      523      PNM      C18      CG2R61    0.00000       12.0110           1   0.00000       0.00000    
      2946 S30      523      PNM      C19      CG2R61  -0.115000       12.0110           1   0.00000       0.00000    
      2947 S30      523      PNM      C20      CG2R61  -0.115000       12.0110           1   0.00000       0.00000    
      2948 S30      523      PNM      C21      CG2R61  -0.115000       12.0110           1   0.00000       0.00000    
      2949 S30      523      PNM      C22      CG2R61  -0.115000       12.0110           1   0.00000       0.00000    
      2950 S30      523      PNM      C23      CG2R61  -0.115000       12.0110           1   0.00000       0.00000    
      2951 S30      523      PNM      H24      HGA1     0.900000E-01   1.00800           1   0.00000       0.00000    
      2952 S30      523      PNM      H25      HGA3     0.900000E-01   1.00800           1   0.00000       0.00000    
      2953 S30      523      PNM      H26      HGA3     0.900000E-01   1.00800           1   0.00000       0.00000    
      2954 S30      523      PNM      H27      HGA3     0.900000E-01   1.00800           1   0.00000       0.00000    
      2955 S30      523      PNM      H28      HGA3     0.900000E-01   1.00800           1   0.00000       0.00000    
      2956 S30      523      PNM      H29      HGA3     0.900000E-01   1.00800           1   0.00000       0.00000    
      2957 S30      523      PNM      H30      HGA3     0.900000E-01   1.00800           1   0.00000       0.00000    
      2958 S30      523      PNM      H31      HGA1     0.900000E-01   1.00800           1   0.00000       0.00000    
      2959 S30      523      PNM      H32      HGA1     0.900000E-01   1.00800           1   0.00000       0.00000    
      2960 S30      523      PNM      H33      HGA2     0.900000E-01   1.00800           1   0.00000       0.00000    
      2961 S30      523      PNM      H34      HGA2     0.900000E-01   1.00800           1   0.00000       0.00000    
      2962 S30      523      PNM      H35      HGR61    0.115000       1.00800           1   0.00000       0.00000    
      2963 S30      523      PNM      H36      HGR61    0.115000       1.00800           1   0.00000       0.00000    
      2964 S30      523      PNM      H37      HGR61    0.115000       1.00800           1   0.00000       0.00000    
      2965 S30      523      PNM      H38      HGR61    0.115000       1.00800           1   0.00000       0.00000    
      2966 S30      523      PNM      H39      HGR61    0.115000       1.00800           1   0.00000       0.00000    
      2967 S30      523      PNM      H40      HGP1     0.310000       1.00800           1   0.00000       0.00000    
      2968 S30      290      TIP3     OH2      OT      -0.834000       15.9994           1   0.00000       0.00000    
      2969 S30      290      TIP3     H1       HT       0.417000       1.00800           1   0.00000       0.00000    
      2970 S30      290      TIP3     H2       HT       0.417000       1.00800           1   0.00000       0.00000    
      2971 S31      70       SER      CB       CT2      0.500000E-01   12.0110           1   0.00000       0.00000    
      2972 S31      70       SER      HB1      HA2      0.900000E-01   1.00800           1   0.00000       0.00000    
      2973 S31      70       SER      HB2      HA2      0.900000E-01   1.00800           1   0.00000       0.00000    
      2974 S31      70       SER      OG       OH1     -0.660000       15.9990           1   0.00000       0.00000    
      2975 S31      70       SER      HG1      H        0.430000       1.00800           1   0.00000       0.00000    
      2976 S31      70       SER      QQH1     QQH       0.00000       1.00800           0   0.00000       0.00000    
      2977 S31      73       LYS      CD       CT2     -0.180000       12.0110           1   0.00000       0.00000    
      2978 S31      73       LYS      HD1      HA2      0.900000E-01   1.00800           1   0.00000       0.00000    
      2979 S31      73       LYS      HD2      HA2      0.900000E-01   1.00800           1   0.00000       0.00000    
      2980 S31      73       LYS      QQH2     QQH       0.00000       1.00800           0   0.00000       0.00000    
      2981 S31      73       LYS      CE       CT2      0.210000       12.0110           1   0.00000       0.00000    
      2982 S31      73       LYS      HE1      HA2      0.500000E-01   1.00800           1   0.00000       0.00000    
      2983 S31      73       LYS      HE2      HA2      0.500000E-01   1.00800           1   0.00000       0.00000    
      2984 S31      73       LYS      NZ       NH3     -0.300000       14.0070           1   0.00000       0.00000    
      2985 S31      73       LYS      HZ1      HC       0.330000       1.00800           1   0.00000       0.00000    
      2986 S31      73       LYS      HZ2      HC       0.330000       1.00800           1   0.00000       0.00000    
      2987 S31      73       LYS      HZ3      HC       0.330000       1.00800           1   0.00000       0.00000    
      2988 S31      130      SER      CB       CT2      0.500000E-01   12.0110           1   0.00000       0.00000    
      2989 S31      130      SER      HB1      HA2      0.900000E-01   1.00800           1   0.00000       0.00000    
      2990 S31      130      SER      HB2      HA2      0.900000E-01   1.00800           1   0.00000       0.00000    
      2991 S31      130      SER      OG       OH1     -0.660000       15.9990           1   0.00000       0.00000    
      2992 S31      130      SER      HG1      H        0.430000       1.00800           1   0.00000       0.00000    
      2993 S31      130      SER      QQH3     QQH       0.00000       1.00800           0   0.00000       0.00000    
      2994 S31      166      GLU      CB       CT2A    -0.180000       12.0110           1   0.00000       0.00000    
      2995 S31      166      GLU      HB1      HA2      0.900000E-01   1.00800           1   0.00000       0.00000    
      2996 S31      166      GLU      HB2      HA2      0.900000E-01   1.00800           1   0.00000       0.00000    
      2997 S31      166      GLU      QQH4     QQH       0.00000       1.00800           0   0.00000       0.00000    
      2998 S31      166      GLU      CG       CT2     -0.280000       12.0110           1   0.00000       0.00000    
      2999 S31      166      GLU      HG1      HA2      0.900000E-01   1.00800           1   0.00000       0.00000    
      3000 S31      166      GLU      HG2      HA2      0.900000E-01   1.00800           1   0.00000       0.00000    
      3001 S31      166      GLU      CD       CC       0.620000       12.0110           1   0.00000       0.00000    
      3002 S31      166      GLU      OE1      OC      -0.760000       15.9990           1   0.00000       0.00000    
      3003 S31      166      GLU      OE2      OC      -0.760000       15.9990           1   0.00000       0.00000    
      3004 S31      170      ASN      CB       CT2     -0.180000       12.0110           1   0.00000       0.00000    
      3005 S31      170      ASN      HB1      HA2      0.900000E-01   1.00800           1   0.00000       0.00000    
      3006 S31      170      ASN      HB2      HA2      0.900000E-01   1.00800           1   0.00000       0.00000    
      3007 S31      170      ASN      QQH5     QQH       0.00000       1.00800           0   0.00000       0.00000    
      3008 S31      170      ASN      CG       CC       0.550000       12.0110           1   0.00000       0.00000    
      3009 S31      170      ASN      OD1      O       -0.550000       15.9990           1   0.00000       0.00000    
      3010 S31      170      ASN      ND2      NH2     -0.620000       14.0070           1   0.00000       0.00000    
      3011 S31      170      ASN      HD21     H        0.320000       1.00800           1   0.00000       0.00000    
      3012 S31      170      ASN      HD22     H        0.300000       1.00800           1   0.00000       0.00000    
      3013 S31      234      LYS      CE       CT2      0.210000       12.0110           1   0.00000       0.00000    
      3014 S31      234      LYS      HE1      HA2      0.500000E-01   1.00800           1   0.00000       0.00000    
      3015 S31      234      LYS      HE2      HA2      0.500000E-01   1.00800           1   0.00000       0.00000    
      3016 S31      234      LYS      NZ       NH3     -0.300000       14.0070           1   0.00000       0.00000    
      3017 S31      234      LYS      HZ1      HC       0.330000       1.00800           1   0.00000       0.00000    
      3018 S31      234      LYS      HZ2      HC       0.330000       1.00800           1   0.00000       0.00000    
      3019 S31      234      LYS      HZ3      HC       0.330000       1.00800           1   0.00000       0.00000    
      3020 S31      234      LYS      QQH6     QQH       0.00000       1.00800           0   0.00000       0.00000    
      3021 S31      235      SER      CB       CT2      0.500000E-01   12.0110           1   0.00000       0.00000    
      3022 S31      235      SER      HB1      HA2      0.900000E-01   1.00800           1   0.00000       0.00000    
      3023 S31      235      SER      HB2      HA2      0.900000E-01   1.00800           1   0.00000       0.00000    
      3024 S31      235      SER      OG       OH1     -0.660000       15.9990           1   0.00000       0.00000    
      3025 S31      235      SER      HG1      H        0.430000       1.00800           1   0.00000       0.00000    
      3026 S31      235      SER      QQH7     QQH       0.00000       1.00800           0   0.00000       0.00000    
      3027 S31      523      PNM      S1       SG311   -0.160000       32.0600           1   0.00000       0.00000    
      3028 S31      523      PNM      C2       CG3C50   0.700000E-01   12.0110           1   0.00000       0.00000    
      3029 S31      523      PNM      C3       CG3C51   0.100000       12.0110           1   0.00000       0.00000    
      3030 S31      523      PNM      N4       NG2R43  -0.440000       14.0070           1   0.00000       0.00000    
      3031 S31      523      PNM      C5       CG3RC1   0.200000       12.0110           1   0.00000       0.00000    
      3032 S31      523      PNM      C6       CG3C41   0.190000       12.0110           1   0.00000       0.00000    
      3033 S31      523      PNM      C7       CG2R53   0.210000       12.0110           1   0.00000       0.00000    
      3034 S31      523      PNM      O8       OG2D1   -0.380000       15.9994           1   0.00000       0.00000    
      3035 S31      523      PNM      C9       CG331   -0.270000       12.0110           1   0.00000       0.00000    
      3036 S31      523      PNM      C10      CG331   -0.270000       12.0110           1   0.00000       0.00000    
      3037 S31      523      PNM      C11      CG2O3    0.620000       12.0110           1   0.00000       0.00000    
      3038 S31      523      PNM      O12      OG2D2   -0.760000       15.9994           1   0.00000       0.00000    
      3039 S31      523      PNM      O13      OG2D2   -0.760000       15.9994           1   0.00000       0.00000    
      3040 S31      523      PNM      N14      NG2S1   -0.470000       14.0070           1   0.00000       0.00000    
      3041 S31      523      PNM      C15      CG2O1    0.550000       12.0110           1   0.00000       0.00000    
      3042 S31      523      PNM      O16      OG2D1   -0.550000       15.9994           1   0.00000       0.00000    
      3043 S31      523      PNM      C17      CG321   -0.180000       12.0110           1   0.00000       0.00000    
      3044 S31      523      PNM      C18      CG2R61    0.00000       12.0110           1   0.00000       0.00000    
      3045 S31      523      PNM      C19      CG2R61  -0.115000       12.0110           1   0.00000       0.00000    
      3046 S31      523      PNM      C20      CG2R61  -0.115000       12.0110           1   0.00000       0.00000    
      3047 S31      523      PNM      C21      CG2R61  -0.115000       12.0110           1   0.00000       0.00000    
      3048 S31      523      PNM      C22      CG2R61  -0.115000       12.0110           1   0.00000       0.00000    
      3049 S31      523      PNM      C23      CG2R61  -0.115000       12.0110           1   0.00000       0.00000    
      3050 S31      523      PNM      H24      HGA1     0.900000E-01   1.00800           1   0.00000       0.00000    
      3051 S31      523      PNM      H25      HGA3     0.900000E-01   1.00800           1   0.00000       0.00000    
      3052 S31      523      PNM      H26      HGA3     0.900000E-01   1.00800           1   0.00000       0.00000    
      3053 S31      523      PNM      H27      HGA3     0.900000E-01   1.00800           1   0.00000       0.00000    
      3054 S31      523      PNM      H28      HGA3     0.900000E-01   1.00800           1   0.00000       0.00000    
      3055 S31      523      PNM      H29      HGA3     0.900000E-01   1.00800           1   0.00000       0.00000    
      3056 S31      523      PNM      H30      HGA3     0.900000E-01   1.00800           1   0.00000       0.00000    
      3057 S31      523      PNM      H31      HGA1     0.900000E-01   1.00800           1   0.00000       0.00000    
      3058 S31      523      PNM      H32      HGA1     0.900000E-01   1.00800           1   0.00000       0.00000    
      3059 S31      523      PNM      H33      HGA2     0.900000E-01   1.00800           1   0.00000       0.00000    
      3060 S31      523      PNM      H34      HGA2     0.900000E-01   1.00800           1   0.00000       0.00000    
      3061 S31      523      PNM      H35      HGR61    0.115000       1.00800           1   0.00000       0.00000    
      3062 S31      523      PNM      H36      HGR61    0.115000       1.00800           1   0.00000       0.00000    
      3063 S31      523      PNM      H37      HGR61    0.115000       1.00800           1   0.00000       0.00000    
      3064 S31      523      PNM      H38      HGR61    0.115000       1.00800           1   0.00000       0.00000    
      3065 S31      523      PNM      H39      HGR61    0.115000       1.00800           1   0.00000       0.00000    
      3066 S31      523      PNM      H40      HGP1     0.310000       1.00800           1   0.00000       0.00000    
      3067 S31      290      TIP3     OH2      OT      -0.834000       15.9994           1   0.00000       0.00000    
      3068 S31      290      TIP3     H1       HT       0.417000       1.00800           1   0.00000       0.00000    
      3069 S31      290      TIP3     H2       HT       0.417000       1.00800           1   0.00000       0.00000    
      3070 S32      70       SER      CB       CT2      0.500000E-01   12.0110           1   0.00000       0.00000    
      3071 S32      70       SER      HB1      HA2      0.900000E-01   1.00800           1   0.00000       0.00000    
      3072 S32      70       SER      HB2      HA2      0.900000E-01   1.00800           1   0.00000       0.00000    
      3073 S32      70       SER      OG       OH1     -0.660000       15.9990           1   0.00000       0.00000    
      3074 S32      70       SER      HG1      H        0.430000       1.00800           1   0.00000       0.00000    
      3075 S32      70       SER      QQH1     QQH       0.00000       1.00800           0   0.00000       0.00000    
      3076 S32      73       LYS      CD       CT2     -0.180000       12.0110           1   0.00000       0.00000    
      3077 S32      73       LYS      HD1      HA2      0.900000E-01   1.00800           1   0.00000       0.00000    
      3078 S32      73       LYS      HD2      HA2      0.900000E-01   1.00800           1   0.00000       0.00000    
      3079 S32      73       LYS      QQH2     QQH       0.00000       1.00800           0   0.00000       0.00000    
      3080 S32      73       LYS      CE       CT2      0.210000       12.0110           1   0.00000       0.00000    
      3081 S32      73       LYS      HE1      HA2      0.500000E-01   1.00800           1   0.00000       0.00000    
      3082 S32      73       LYS      HE2      HA2      0.500000E-01   1.00800           1   0.00000       0.00000    
      3083 S32      73       LYS      NZ       NH3     -0.300000       14.0070           1   0.00000       0.00000    
      3084 S32      73       LYS      HZ1      HC       0.330000       1.00800           1   0.00000       0.00000    
      3085 S32      73       LYS      HZ2      HC       0.330000       1.00800           1   0.00000       0.00000    
      3086 S32      73       LYS      HZ3      HC       0.330000       1.00800           1   0.00000       0.00000    
      3087 S32      130      SER      CB       CT2      0.500000E-01   12.0110           1   0.00000       0.00000    
      3088 S32      130      SER      HB1      HA2      0.900000E-01   1.00800           1   0.00000       0.00000    
      3089 S32      130      SER      HB2      HA2      0.900000E-01   1.00800           1   0.00000       0.00000    
      3090 S32      130      SER      OG       OH1     -0.660000       15.9990           1   0.00000       0.00000    
      3091 S32      130      SER      HG1      H        0.430000       1.00800           1   0.00000       0.00000    
      3092 S32      130      SER      QQH3     QQH       0.00000       1.00800           0   0.00000       0.00000    
      3093 S32      166      GLU      CB       CT2A    -0.180000       12.0110           1   0.00000       0.00000    
      3094 S32      166      GLU      HB1      HA2      0.900000E-01   1.00800           1   0.00000       0.00000    
      3095 S32      166      GLU      HB2      HA2      0.900000E-01   1.00800           1   0.00000       0.00000    
      3096 S32      166      GLU      QQH4     QQH       0.00000       1.00800           0   0.00000       0.00000    
      3097 S32      166      GLU      CG       CT2     -0.280000       12.0110           1   0.00000       0.00000    
      3098 S32      166      GLU      HG1      HA2      0.900000E-01   1.00800           1   0.00000       0.00000    
      3099 S32      166      GLU      HG2      HA2      0.900000E-01   1.00800           1   0.00000       0.00000    
      3100 S32      166      GLU      CD       CC       0.620000       12.0110           1   0.00000       0.00000    
      3101 S32      166      GLU      OE1      OC      -0.760000       15.9990           1   0.00000       0.00000    
      3102 S32      166      GLU      OE2      OC      -0.760000       15.9990           1   0.00000       0.00000    
      3103 S32      170      ASN      CB       CT2     -0.180000       12.0110           1   0.00000       0.00000    
      3104 S32      170      ASN      HB1      HA2      0.900000E-01   1.00800           1   0.00000       0.00000    
      3105 S32      170      ASN      HB2      HA2      0.900000E-01   1.00800           1   0.00000       0.00000    
      3106 S32      170      ASN      QQH5     QQH       0.00000       1.00800           0   0.00000       0.00000    
      3107 S32      170      ASN      CG       CC       0.550000       12.0110           1   0.00000       0.00000    
      3108 S32      170      ASN      OD1      O       -0.550000       15.9990           1   0.00000       0.00000    
      3109 S32      170      ASN      ND2      NH2     -0.620000       14.0070           1   0.00000       0.00000    
      3110 S32      170      ASN      HD21     H        0.320000       1.00800           1   0.00000       0.00000    
      3111 S32      170      ASN      HD22     H        0.300000       1.00800           1   0.00000       0.00000    
      3112 S32      234      LYS      CE       CT2      0.210000       12.0110           1   0.00000       0.00000    
      3113 S32      234      LYS      HE1      HA2      0.500000E-01   1.00800           1   0.00000       0.00000    
      3114 S32      234      LYS      HE2      HA2      0.500000E-01   1.00800           1   0.00000       0.00000    
      3115 S32      234      LYS      NZ       NH3     -0.300000       14.0070           1   0.00000       0.00000    
      3116 S32      234      LYS      HZ1      HC       0.330000       1.00800           1   0.00000       0.00000    
      3117 S32      234      LYS      HZ2      HC       0.330000       1.00800           1   0.00000       0.00000    
      3118 S32      234      LYS      HZ3      HC       0.330000       1.00800           1   0.00000       0.00000    
      3119 S32      234      LYS      QQH6     QQH       0.00000       1.00800           0   0.00000       0.00000    
      3120 S32      235      SER      CB       CT2      0.500000E-01   12.0110           1   0.00000       0.00000    
      3121 S32      235      SER      HB1      HA2      0.900000E-01   1.00800           1   0.00000       0.00000    
      3122 S32      235      SER      HB2      HA2      0.900000E-01   1.00800           1   0.00000       0.00000    
      3123 S32      235      SER      OG       OH1     -0.660000       15.9990           1   0.00000       0.00000    
      3124 S32      235      SER      HG1      H        0.430000       1.00800           1   0.00000       0.00000    
      3125 S32      235      SER      QQH7     QQH       0.00000       1.00800           0   0.00000       0.00000    
      3126 S32      523      PNM      S1       SG311   -0.160000       32.0600           1   0.00000       0.00000    
      3127 S32      523      PNM      C2       CG3C50   0.700000E-01   12.0110           1   0.00000       0.00000    
      3128 S32      523      PNM      C3       CG3C51   0.100000       12.0110           1   0.00000       0.00000    
      3129 S32      523      PNM      N4       NG2R43  -0.440000       14.0070           1   0.00000       0.00000    
      3130 S32      523      PNM      C5       CG3RC1   0.200000       12.0110           1   0.00000       0.00000    
      3131 S32      523      PNM      C6       CG3C41   0.190000       12.0110           1   0.00000       0.00000    
      3132 S32      523      PNM      C7       CG2R53   0.210000       12.0110           1   0.00000       0.00000    
      3133 S32      523      PNM      O8       OG2D1   -0.380000       15.9994           1   0.00000       0.00000    
      3134 S32      523      PNM      C9       CG331   -0.270000       12.0110           1   0.00000       0.00000    
      3135 S32      523      PNM      C10      CG331   -0.270000       12.0110           1   0.00000       0.00000    
      3136 S32      523      PNM      C11      CG2O3    0.620000       12.0110           1   0.00000       0.00000    
      3137 S32      523      PNM      O12      OG2D2   -0.760000       15.9994           1   0.00000       0.00000    
      3138 S32      523      PNM      O13      OG2D2   -0.760000       15.9994           1   0.00000       0.00000    
      3139 S32      523      PNM      N14      NG2S1   -0.470000       14.0070           1   0.00000       0.00000    
      3140 S32      523      PNM      C15      CG2O1    0.550000       12.0110           1   0.00000       0.00000    
      3141 S32      523      PNM      O16      OG2D1   -0.550000       15.9994           1   0.00000       0.00000    
      3142 S32      523      PNM      C17      CG321   -0.180000       12.0110           1   0.00000       0.00000    
      3143 S32      523      PNM      C18      CG2R61    0.00000       12.0110           1   0.00000       0.00000    
      3144 S32      523      PNM      C19      CG2R61  -0.115000       12.0110           1   0.00000       0.00000    
      3145 S32      523      PNM      C20      CG2R61  -0.115000       12.0110           1   0.00000       0.00000    
      3146 S32      523      PNM      C21      CG2R61  -0.115000       12.0110           1   0.00000       0.00000    
      3147 S32      523      PNM      C22      CG2R61  -0.115000       12.0110           1   0.00000       0.00000    
      3148 S32      523      PNM      C23      CG2R61  -0.115000       12.0110           1   0.00000       0.00000    
      3149 S32      523      PNM      H24      HGA1     0.900000E-01   1.00800           1   0.00000       0.00000    
      3150 S32      523      PNM      H25      HGA3     0.900000E-01   1.00800           1   0.00000       0.00000    
      3151 S32      523      PNM      H26      HGA3     0.900000E-01   1.00800           1   0.00000       0.00000    
      3152 S32      523      PNM      H27      HGA3     0.900000E-01   1.00800           1   0.00000       0.00000    
      3153 S32      523      PNM      H28      HGA3     0.900000E-01   1.00800           1   0.00000       0.00000    
      3154 S32      523      PNM      H29      HGA3     0.900000E-01   1.00800           1   0.00000       0.00000    
      3155 S32      523      PNM      H30      HGA3     0.900000E-01   1.00800           1   0.00000       0.00000    
      3156 S32      523      PNM      H31      HGA1     0.900000E-01   1.00800           1   0.00000       0.00000    
      3157 S32      523      PNM      H32      HGA1     0.900000E-01   1.00800           1   0.00000       0.00000    
      3158 S32      523      PNM      H33      HGA2     0.900000E-01   1.00800           1   0.00000       0.00000    
      3159 S32      523      PNM      H34      HGA2     0.900000E-01   1.00800           1   0.00000       0.00000    
      3160 S32      523      PNM      H35      HGR61    0.115000       1.00800           1   0.00000       0.00000    
      3161 S32      523      PNM      H36      HGR61    0.115000       1.00800           1   0.00000       0.00000    
      3162 S32      523      PNM      H37      HGR61    0.115000       1.00800           1   0.00000       0.00000    
      3163 S32      523      PNM      H38      HGR61    0.115000       1.00800           1   0.00000       0.00000    
      3164 S32      523      PNM      H39      HGR61    0.115000       1.00800           1   0.00000       0.00000    
      3165 S32      523      PNM      H40      HGP1     0.310000       1.00800           1   0.00000       0.00000    
      3166 S32      290      TIP3     OH2      OT      -0.834000       15.9994           1   0.00000       0.00000    
      3167 S32      290      TIP3     H1       HT       0.417000       1.00800           1   0.00000       0.00000    
      3168 S32      290      TIP3     H2       HT       0.417000       1.00800           1   0.00000       0.00000    
      3169 S33      70       SER      CB       CT2      0.500000E-01   12.0110           1   0.00000       0.00000    
      3170 S33      70       SER      HB1      HA2      0.900000E-01   1.00800           1   0.00000       0.00000    
      3171 S33      70       SER      HB2      HA2      0.900000E-01   1.00800           1   0.00000       0.00000    
      3172 S33      70       SER      OG       OH1     -0.660000       15.9990           1   0.00000       0.00000    
      3173 S33      70       SER      HG1      H        0.430000       1.00800           1   0.00000       0.00000    
      3174 S33      70       SER      QQH1     QQH       0.00000       1.00800           0   0.00000       0.00000    
      3175 S33      73       LYS      CD       CT2     -0.180000       12.0110           1   0.00000       0.00000    
      3176 S33      73       LYS      HD1      HA2      0.900000E-01   1.00800           1   0.00000       0.00000    
      3177 S33      73       LYS      HD2      HA2      0.900000E-01   1.00800           1   0.00000       0.00000    
      3178 S33      73       LYS      QQH2     QQH       0.00000       1.00800           0   0.00000       0.00000    
      3179 S33      73       LYS      CE       CT2      0.210000       12.0110           1   0.00000       0.00000    
      3180 S33      73       LYS      HE1      HA2      0.500000E-01   1.00800           1   0.00000       0.00000    
      3181 S33      73       LYS      HE2      HA2      0.500000E-01   1.00800           1   0.00000       0.00000    
      3182 S33      73       LYS      NZ       NH3     -0.300000       14.0070           1   0.00000       0.00000    
      3183 S33      73       LYS      HZ1      HC       0.330000       1.00800           1   0.00000       0.00000    
      3184 S33      73       LYS      HZ2      HC       0.330000       1.00800           1   0.00000       0.00000    
      3185 S33      73       LYS      HZ3      HC       0.330000       1.00800           1   0.00000       0.00000    
      3186 S33      130      SER      CB       CT2      0.500000E-01   12.0110           1   0.00000       0.00000    
      3187 S33      130      SER      HB1      HA2      0.900000E-01   1.00800           1   0.00000       0.00000    
      3188 S33      130      SER      HB2      HA2      0.900000E-01   1.00800           1   0.00000       0.00000    
      3189 S33      130      SER      OG       OH1     -0.660000       15.9990           1   0.00000       0.00000    
      3190 S33      130      SER      HG1      H        0.430000       1.00800           1   0.00000       0.00000    
      3191 S33      130      SER      QQH3     QQH       0.00000       1.00800           0   0.00000       0.00000    
      3192 S33      166      GLU      CB       CT2A    -0.180000       12.0110           1   0.00000       0.00000    
      3193 S33      166      GLU      HB1      HA2      0.900000E-01   1.00800           1   0.00000       0.00000    
      3194 S33      166      GLU      HB2      HA2      0.900000E-01   1.00800           1   0.00000       0.00000    
      3195 S33      166      GLU      QQH4     QQH       0.00000       1.00800           0   0.00000       0.00000    
      3196 S33      166      GLU      CG       CT2     -0.280000       12.0110           1   0.00000       0.00000    
      3197 S33      166      GLU      HG1      HA2      0.900000E-01   1.00800           1   0.00000       0.00000    
      3198 S33      166      GLU      HG2      HA2      0.900000E-01   1.00800           1   0.00000       0.00000    
      3199 S33      166      GLU      CD       CC       0.620000       12.0110           1   0.00000       0.00000    
      3200 S33      166      GLU      OE1      OC      -0.760000       15.9990           1   0.00000       0.00000    
      3201 S33      166      GLU      OE2      OC      -0.760000       15.9990           1   0.00000       0.00000    
      3202 S33      170      ASN      CB       CT2     -0.180000       12.0110           1   0.00000       0.00000    
      3203 S33      170      ASN      HB1      HA2      0.900000E-01   1.00800           1   0.00000       0.00000    
      3204 S33      170      ASN      HB2      HA2      0.900000E-01   1.00800           1   0.00000       0.00000    
      3205 S33      170      ASN      QQH5     QQH       0.00000       1.00800           0   0.00000       0.00000    
      3206 S33      170      ASN      CG       CC       0.550000       12.0110           1   0.00000       0.00000    
      3207 S33      170      ASN      OD1      O       -0.550000       15.9990           1   0.00000       0.00000    
      3208 S33      170      ASN      ND2      NH2     -0.620000       14.0070           1   0.00000       0.00000    
      3209 S33      170      ASN      HD21     H        0.320000       1.00800           1   0.00000       0.00000    
      3210 S33      170      ASN      HD22     H        0.300000       1.00800           1   0.00000       0.00000    
      3211 S33      234      LYS      CE       CT2      0.210000       12.0110           1   0.00000       0.00000    
      3212 S33      234      LYS      HE1      HA2      0.500000E-01   1.00800           1   0.00000       0.00000    
      3213 S33      234      LYS      HE2      HA2      0.500000E-01   1.00800           1   0.00000       0.00000    
      3214 S33      234      LYS      NZ       NH3     -0.300000       14.0070           1   0.00000       0.00000    
      3215 S33      234      LYS      HZ1      HC       0.330000       1.00800           1   0.00000       0.00000    
      3216 S33      234      LYS      HZ2      HC       0.330000       1.00800           1   0.00000       0.00000    
      3217 S33      234      LYS      HZ3      HC       0.330000       1.00800           1   0.00000       0.00000    
      3218 S33      234      LYS      QQH6     QQH       0.00000       1.00800           0   0.00000       0.00000    
      3219 S33      235      SER      CB       CT2      0.500000E-01   12.0110           1   0.00000       0.00000    
      3220 S33      235      SER      HB1      HA2      0.900000E-01   1.00800           1   0.00000       0.00000    
      3221 S33      235      SER      HB2      HA2      0.900000E-01   1.00800           1   0.00000       0.00000    
      3222 S33      235      SER      OG       OH1     -0.660000       15.9990           1   0.00000       0.00000    
      3223 S33      235      SER      HG1      H        0.430000       1.00800           1   0.00000       0.00000    
      3224 S33      235      SER      QQH7     QQH       0.00000       1.00800           0   0.00000       0.00000    
      3225 S33      523      PNM      S1       SG311   -0.160000       32.0600           1   0.00000       0.00000    
      3226 S33      523      PNM      C2       CG3C50   0.700000E-01   12.0110           1   0.00000       0.00000    
      3227 S33      523      PNM      C3       CG3C51   0.100000       12.0110           1   0.00000       0.00000    
      3228 S33      523      PNM      N4       NG2R43  -0.440000       14.0070           1   0.00000       0.00000    
      3229 S33      523      PNM      C5       CG3RC1   0.200000       12.0110           1   0.00000       0.00000    
      3230 S33      523      PNM      C6       CG3C41   0.190000       12.0110           1   0.00000       0.00000    
      3231 S33      523      PNM      C7       CG2R53   0.210000       12.0110           1   0.00000       0.00000    
      3232 S33      523      PNM      O8       OG2D1   -0.380000       15.9994           1   0.00000       0.00000    
      3233 S33      523      PNM      C9       CG331   -0.270000       12.0110           1   0.00000       0.00000    
      3234 S33      523      PNM      C10      CG331   -0.270000       12.0110           1   0.00000       0.00000    
      3235 S33      523      PNM      C11      CG2O3    0.620000       12.0110           1   0.00000       0.00000    
      3236 S33      523      PNM      O12      OG2D2   -0.760000       15.9994           1   0.00000       0.00000    
      3237 S33      523      PNM      O13      OG2D2   -0.760000       15.9994           1   0.00000       0.00000    
      3238 S33      523      PNM      N14      NG2S1   -0.470000       14.0070           1   0.00000       0.00000    
      3239 S33      523      PNM      C15      CG2O1    0.550000       12.0110           1   0.00000       0.00000    
      3240 S33      523      PNM      O16      OG2D1   -0.550000       15.9994           1   0.00000       0.00000    
      3241 S33      523      PNM      C17      CG321   -0.180000       12.0110           1   0.00000       0.00000    
      3242 S33      523      PNM      C18      CG2R61    0.00000       12.0110           1   0.00000       0.00000    
      3243 S33      523      PNM      C19      CG2R61  -0.115000       12.0110           1   0.00000       0.00000    
      3244 S33      523      PNM      C20      CG2R61  -0.115000       12.0110           1   0.00000       0.00000    
      3245 S33      523      PNM      C21      CG2R61  -0.115000       12.0110           1   0.00000       0.00000    
      3246 S33      523      PNM      C22      CG2R61  -0.115000       12.0110           1   0.00000       0.00000    
      3247 S33      523      PNM      C23      CG2R61  -0.115000       12.0110           1   0.00000       0.00000    
      3248 S33      523      PNM      H24      HGA1     0.900000E-01   1.00800           1   0.00000       0.00000    
      3249 S33      523      PNM      H25      HGA3     0.900000E-01   1.00800           1   0.00000       0.00000    
      3250 S33      523      PNM      H26      HGA3     0.900000E-01   1.00800           1   0.00000       0.00000    
      3251 S33      523      PNM      H27      HGA3     0.900000E-01   1.00800           1   0.00000       0.00000    
      3252 S33      523      PNM      H28      HGA3     0.900000E-01   1.00800           1   0.00000       0.00000    
      3253 S33      523      PNM      H29      HGA3     0.900000E-01   1.00800           1   0.00000       0.00000    
      3254 S33      523      PNM      H30      HGA3     0.900000E-01   1.00800           1   0.00000       0.00000    
      3255 S33      523      PNM      H31      HGA1     0.900000E-01   1.00800           1   0.00000       0.00000    
      3256 S33      523      PNM      H32      HGA1     0.900000E-01   1.00800           1   0.00000       0.00000    
      3257 S33      523      PNM      H33      HGA2     0.900000E-01   1.00800           1   0.00000       0.00000    
      3258 S33      523      PNM      H34      HGA2     0.900000E-01   1.00800           1   0.00000       0.00000    
      3259 S33      523      PNM      H35      HGR61    0.115000       1.00800           1   0.00000       0.00000    
      3260 S33      523      PNM      H36      HGR61    0.115000       1.00800           1   0.00000       0.00000    
      3261 S33      523      PNM      H37      HGR61    0.115000       1.00800           1   0.00000       0.00000    
      3262 S33      523      PNM      H38      HGR61    0.115000       1.00800           1   0.00000       0.00000    
      3263 S33      523      PNM      H39      HGR61    0.115000       1.00800           1   0.00000       0.00000    
      3264 S33      523      PNM      H40      HGP1     0.310000       1.00800           1   0.00000       0.00000    
      3265 S33      290      TIP3     OH2      OT      -0.834000       15.9994           1   0.00000       0.00000    
      3266 S33      290      TIP3     H1       HT       0.417000       1.00800           1   0.00000       0.00000    
      3267 S33      290      TIP3     H2       HT       0.417000       1.00800           1   0.00000       0.00000    
      3268 S34      70       SER      CB       CT2      0.500000E-01   12.0110           1   0.00000       0.00000    
      3269 S34      70       SER      HB1      HA2      0.900000E-01   1.00800           1   0.00000       0.00000    
      3270 S34      70       SER      HB2      HA2      0.900000E-01   1.00800           1   0.00000       0.00000    
      3271 S34      70       SER      OG       OH1     -0.660000       15.9990           1   0.00000       0.00000    
      3272 S34      70       SER      HG1      H        0.430000       1.00800           1   0.00000       0.00000    
      3273 S34      70       SER      QQH1     QQH       0.00000       1.00800           0   0.00000       0.00000    
      3274 S34      73       LYS      CD       CT2     -0.180000       12.0110           1   0.00000       0.00000    
      3275 S34      73       LYS      HD1      HA2      0.900000E-01   1.00800           1   0.00000       0.00000    
      3276 S34      73       LYS      HD2      HA2      0.900000E-01   1.00800           1   0.00000       0.00000    
      3277 S34      73       LYS      QQH2     QQH       0.00000       1.00800           0   0.00000       0.00000    
      3278 S34      73       LYS      CE       CT2      0.210000       12.0110           1   0.00000       0.00000    
      3279 S34      73       LYS      HE1      HA2      0.500000E-01   1.00800           1   0.00000       0.00000    
      3280 S34      73       LYS      HE2      HA2      0.500000E-01   1.00800           1   0.00000       0.00000    
      3281 S34      73       LYS      NZ       NH3     -0.300000       14.0070           1   0.00000       0.00000    
      3282 S34      73       LYS      HZ1      HC       0.330000       1.00800           1   0.00000       0.00000    
      3283 S34      73       LYS      HZ2      HC       0.330000       1.00800           1   0.00000       0.00000    
      3284 S34      73       LYS      HZ3      HC       0.330000       1.00800           1   0.00000       0.00000    
      3285 S34      130      SER      CB       CT2      0.500000E-01   12.0110           1   0.00000       0.00000    
      3286 S34      130      SER      HB1      HA2      0.900000E-01   1.00800           1   0.00000       0.00000    
      3287 S34      130      SER      HB2      HA2      0.900000E-01   1.00800           1   0.00000       0.00000    
      3288 S34      130      SER      OG       OH1     -0.660000       15.9990           1   0.00000       0.00000    
      3289 S34      130      SER      HG1      H        0.430000       1.00800           1   0.00000       0.00000    
      3290 S34      130      SER      QQH3     QQH       0.00000       1.00800           0   0.00000       0.00000    
      3291 S34      166      GLU      CB       CT2A    -0.180000       12.0110           1   0.00000       0.00000    
      3292 S34      166      GLU      HB1      HA2      0.900000E-01   1.00800           1   0.00000       0.00000    
      3293 S34      166      GLU      HB2      HA2      0.900000E-01   1.00800           1   0.00000       0.00000    
      3294 S34      166      GLU      QQH4     QQH       0.00000       1.00800           0   0.00000       0.00000    
      3295 S34      166      GLU      CG       CT2     -0.280000       12.0110           1   0.00000       0.00000    
      3296 S34      166      GLU      HG1      HA2      0.900000E-01   1.00800           1   0.00000       0.00000    
      3297 S34      166      GLU      HG2      HA2      0.900000E-01   1.00800           1   0.00000       0.00000    
      3298 S34      166      GLU      CD       CC       0.620000       12.0110           1   0.00000       0.00000    
      3299 S34      166      GLU      OE1      OC      -0.760000       15.9990           1   0.00000       0.00000    
      3300 S34      166      GLU      OE2      OC      -0.760000       15.9990           1   0.00000       0.00000    
      3301 S34      170      ASN      CB       CT2     -0.180000       12.0110           1   0.00000       0.00000    
      3302 S34      170      ASN      HB1      HA2      0.900000E-01   1.00800           1   0.00000       0.00000    
      3303 S34      170      ASN      HB2      HA2      0.900000E-01   1.00800           1   0.00000       0.00000    
      3304 S34      170      ASN      QQH5     QQH       0.00000       1.00800           0   0.00000       0.00000    
      3305 S34      170      ASN      CG       CC       0.550000       12.0110           1   0.00000       0.00000    
      3306 S34      170      ASN      OD1      O       -0.550000       15.9990           1   0.00000       0.00000    
      3307 S34      170      ASN      ND2      NH2     -0.620000       14.0070           1   0.00000       0.00000    
      3308 S34      170      ASN      HD21     H        0.320000       1.00800           1   0.00000       0.00000    
      3309 S34      170      ASN      HD22     H        0.300000       1.00800           1   0.00000       0.00000    
      3310 S34      234      LYS      CE       CT2      0.210000       12.0110           1   0.00000       0.00000    
      3311 S34      234      LYS      HE1      HA2      0.500000E-01   1.00800           1   0.00000       0.00000    
      3312 S34      234      LYS      HE2      HA2      0.500000E-01   1.00800           1   0.00000       0.00000    
      3313 S34      234      LYS      NZ       NH3     -0.300000       14.0070           1   0.00000       0.00000    
      3314 S34      234      LYS      HZ1      HC       0.330000       1.00800           1   0.00000       0.00000    
      3315 S34      234      LYS      HZ2      HC       0.330000       1.00800           1   0.00000       0.00000    
      3316 S34      234      LYS      HZ3      HC       0.330000       1.00800           1   0.00000       0.00000    
      3317 S34      234      LYS      QQH6     QQH       0.00000       1.00800           0   0.00000       0.00000    
      3318 S34      235      SER      CB       CT2      0.500000E-01   12.0110           1   0.00000       0.00000    
      3319 S34      235      SER      HB1      HA2      0.900000E-01   1.00800           1   0.00000       0.00000    
      3320 S34      235      SER      HB2      HA2      0.900000E-01   1.00800           1   0.00000       0.00000    
      3321 S34      235      SER      OG       OH1     -0.660000       15.9990           1   0.00000       0.00000    
      3322 S34      235      SER      HG1      H        0.430000       1.00800           1   0.00000       0.00000    
      3323 S34      235      SER      QQH7     QQH       0.00000       1.00800           0   0.00000       0.00000    
      3324 S34      523      PNM      S1       SG311   -0.160000       32.0600           1   0.00000       0.00000    
      3325 S34      523      PNM      C2       CG3C50   0.700000E-01   12.0110           1   0.00000       0.00000    
      3326 S34      523      PNM      C3       CG3C51   0.100000       12.0110           1   0.00000       0.00000    
      3327 S34      523      PNM      N4       NG2R43  -0.440000       14.0070           1   0.00000       0.00000    
      3328 S34      523      PNM      C5       CG3RC1   0.200000       12.0110           1   0.00000       0.00000    
      3329 S34      523      PNM      C6       CG3C41   0.190000       12.0110           1   0.00000       0.00000    
      3330 S34      523      PNM      C7       CG2R53   0.210000       12.0110           1   0.00000       0.00000    
      3331 S34      523      PNM      O8       OG2D1   -0.380000       15.9994           1   0.00000       0.00000    
      3332 S34      523      PNM      C9       CG331   -0.270000       12.0110           1   0.00000       0.00000    
      3333 S34      523      PNM      C10      CG331   -0.270000       12.0110           1   0.00000       0.00000    
      3334 S34      523      PNM      C11      CG2O3    0.620000       12.0110           1   0.00000       0.00000    
      3335 S34      523      PNM      O12      OG2D2   -0.760000       15.9994           1   0.00000       0.00000    
      3336 S34      523      PNM      O13      OG2D2   -0.760000       15.9994           1   0.00000       0.00000    
      3337 S34      523      PNM      N14      NG2S1   -0.470000       14.0070           1   0.00000       0.00000    
      3338 S34      523      PNM      C15      CG2O1    0.550000       12.0110           1   0.00000       0.00000    
      3339 S34      523      PNM      O16      OG2D1   -0.550000       15.9994           1   0.00000       0.00000    
      3340 S34      523      PNM      C17      CG321   -0.180000       12.0110           1   0.00000       0.00000    
      3341 S34      523      PNM      C18      CG2R61    0.00000       12.0110           1   0.00000       0.00000    
      3342 S34      523      PNM      C19      CG2R61  -0.115000       12.0110           1   0.00000       0.00000    
      3343 S34      523      PNM      C20      CG2R61  -0.115000       12.0110           1   0.00000       0.00000    
      3344 S34      523      PNM      C21      CG2R61  -0.115000       12.0110           1   0.00000       0.00000    
      3345 S34      523      PNM      C22      CG2R61  -0.115000       12.0110           1   0.00000       0.00000    
      3346 S34      523      PNM      C23      CG2R61  -0.115000       12.0110           1   0.00000       0.00000    
      3347 S34      523      PNM      H24      HGA1     0.900000E-01   1.00800           1   0.00000       0.00000    
      3348 S34      523      PNM      H25      HGA3     0.900000E-01   1.00800           1   0.00000       0.00000    
      3349 S34      523      PNM      H26      HGA3     0.900000E-01   1.00800           1   0.00000       0.00000    
      3350 S34      523      PNM      H27      HGA3     0.900000E-01   1.00800           1   0.00000       0.00000    
      3351 S34      523      PNM      H28      HGA3     0.900000E-01   1.00800           1   0.00000       0.00000    
      3352 S34      523      PNM      H29      HGA3     0.900000E-01   1.00800           1   0.00000       0.00000    
      3353 S34      523      PNM      H30      HGA3     0.900000E-01   1.00800           1   0.00000       0.00000    
      3354 S34      523      PNM      H31      HGA1     0.900000E-01   1.00800           1   0.00000       0.00000    
      3355 S34      523      PNM      H32      HGA1     0.900000E-01   1.00800           1   0.00000       0.00000
[truncated: 985,623 more chars]
